# Supplementary material for: A collection of forcefield precursors for metal–organic frameworks
Source: RSC Adv. 2019 Nov 13;9(63):36492–507. doi: 10.1039/c9ra07327b (PMC9075174; doi:10.1039/c9ra07327b)
Supplement: RA-009-C9RA07327B-s5567 [file RA-009-C9RA07327B-s5567.xyz]

  116
jmolscript: load "" {1 1 1} spacegroup "x,y,z" unitcell [{      7.405800     0.000000     0.000000 }, {     -2.258944    14.052799     0.000000 }, {      0.000000     0.000000    20.775700 }]
Cd     2.519374     5.602289    11.721442     0.866843
Cd     3.756954     1.424111     1.333592     0.866843
Cd     2.627482     8.450510     9.054258     0.866843
Cd     1.389902    12.628688    19.442108     0.866843
H      3.096678     4.637424    18.712673     0.140916
H      3.473578     0.993533    16.965437     0.126384
H      3.104412     1.995497    14.869168     0.117277
H      5.022537     7.358046    12.625393     0.123414
H     -0.043242     7.410041    12.612927     0.110041
H      0.009581     4.017695    10.585219     0.121629
H      5.081436     3.992400    10.601840     0.123288
H      3.179650     2.388976     8.324823     0.140916
H      2.802750     6.032867     6.577587     0.126384
H      3.171916     5.030902     4.481318     0.117277
H     -1.005153    13.721153     2.237543     0.123414
H      4.060626    13.669158     2.225077     0.110041
H      6.266747     3.008704     0.197369     0.121629
H      1.194892     3.033999     0.213990     0.123287
H      2.050178     9.415375     2.063027     0.140916
H      1.673278    13.059266     3.810263     0.126384
H      2.042444    12.057302     5.906532     0.117277
H      0.124319     6.694753     8.150307     0.123414
H      5.190098     6.642758     8.162773     0.110041
H      5.137275    10.035104    10.190481     0.121629
H      0.065420    10.060399    10.173860     0.123288
H      1.967206    11.663823    12.450877     0.140915
H      2.344106     8.019932    14.198113     0.126384
H      1.974940     9.021897    16.294382     0.117277
H      6.152009     0.331646    18.538157     0.123414
H      1.086230     0.383641    18.550623     0.110041
H     -1.119891    11.044095    20.578331     0.121629
H      3.951964    11.018800    20.561710     0.123287
C      2.820969     3.878573    15.540224    -0.056654
C      2.818320     4.627587    16.701585     0.068320
C      3.087246     4.087959    17.939817    -0.173003
C      3.344811     2.720622    18.039540    -0.023086
C      3.325354     1.929449    16.903110    -0.103163
C      3.084258     2.530909    15.652412    -0.068574
C      2.655664     4.496896    14.164872     0.583414
C      3.599677     2.148673    19.400349     0.559660
C      5.519682     6.661027    12.214034     0.053194
C     -0.491643     6.675080    12.211956     0.052521
C     -0.461707     4.710498    11.033974     0.052941
C      5.554288     4.695040    11.031897     0.055242
C      3.455359     3.147827     5.152374    -0.056654
C      3.458008     2.398813     6.313735     0.068320
C      3.189082     2.938440     7.551967    -0.173003
C      2.931517     4.305778     7.651690    -0.023086
C      2.950974     5.096950     6.515260    -0.103163
C      3.192070     4.495490     5.264562    -0.068574
C      3.620664     2.529504     3.777022     0.583413
C      2.676651     4.877727     9.012499     0.559660
C      0.756646     0.365373     1.826184     0.053194
C      6.767971     0.351320     1.824106     0.052521
C      6.738035     2.315901     0.646124     0.052941
C      0.722040     2.331359     0.644047     0.055242
C      2.325887    10.174226     5.235476    -0.056654
C      2.328536     9.425212     4.074115     0.068320
C      2.059610     9.964840     2.835883    -0.173003
C      1.802045    11.332177     2.736160    -0.023086
C      1.821502    12.123350     3.872590    -0.103163
C      2.062598    11.521890     5.123288    -0.068574
C      2.491192     9.555903     6.610828     0.583414
C      1.547179    11.904126     1.375351     0.559660
C     -0.372826     7.391772     8.561666     0.053194
C      5.638499     7.377719     8.563744     0.052521
C      5.608563     9.342301     9.741726     0.052941
C     -0.407432     9.357759     9.743803     0.055242
C      1.691497    10.904972    15.623326    -0.056654
C      1.688848    11.653986    14.461965     0.068320
C      1.957774    11.114359    13.223733    -0.173003
C      2.215339     9.747021    13.124010    -0.023086
C      2.195882     8.955849    14.260440    -0.103163
C      1.954786     9.557309    15.511138    -0.068574
C      1.526192    11.523295    16.998678     0.583414
C      2.470205     9.175072    11.763201     0.559660
C      4.390210    13.687426    18.949516     0.053194
C     -1.621115    13.701479    18.951594     0.052521
C     -1.591179    11.736898    20.129576     0.052941
C      4.424816    11.721440    20.131653     0.055242
N      2.325691     6.024435    16.732749     0.526061
N      4.915085     5.649225    11.626082    -0.169909
N      0.242428     5.692789    11.663478    -0.162562
N      3.950637     1.001965     6.344899     0.526060
N      1.361243     1.377174     1.238232    -0.169909
N      6.033900     1.333611     1.275628    -0.162562
N      2.821165     8.028364     4.042951     0.526061
N      0.231771     8.403574     9.149618    -0.169909
N      4.904428     8.360010     9.112222    -0.162562
N      1.196219    13.050834    14.430801     0.526061
N      3.785613    12.675625    19.537468    -0.169909
N     -0.887044    12.719188    19.500072    -0.162562
O      2.769565     5.727921    14.048528    -0.581258
O      2.402198     3.756313    13.215423    -0.549848
O      3.668774     0.889542    19.552011    -0.610310
O      3.706748     2.938440    20.378884    -0.537357
O      3.152442     6.819823    17.129565    -0.303741
O      1.168009     6.278791    16.313080    -0.341675
O      3.506763     1.298479     3.660678    -0.581258
O      3.874130     3.270086     2.827573    -0.549848
O      2.607554     6.136857     9.164161    -0.610310
O      2.569580     4.087959     9.991034    -0.537357
O      3.123886     0.206576     6.741715    -0.303741
O      5.108319     0.747609     5.925230    -0.341675
O      2.377291     8.324878     6.727172    -0.581258
O      2.744658    10.296486     7.560277    -0.549848
O      1.478082    13.163257     1.223689    -0.610310
O      1.440108    11.114359     0.396816    -0.537357
O      1.994414     7.232976     3.646135    -0.303742
O      3.978847     7.774008     4.462620    -0.341675
O      1.640093    12.754320    17.115022    -0.581258
O      1.272726    10.782713    17.948127    -0.549848
O      2.539302     7.915942    11.611539    -0.610310
O      2.577276     9.964840    10.784666    -0.537357
O      2.022970    13.846223    14.033985    -0.303742
O      0.038537    13.305190    14.850470    -0.341675

The following XYZ coordinates are in angstroms. Other properties are in atomic units.
The sperically averaged electron density of each atom fit to a function of the form exp(a - br)
eigen_1, eigen_2 and eigen_3 are the three eigenvalues of traceless quadrupole moment tensor
  atom number  atomic symbol              X              Y              Z     net charge C6 coefficient C8 coefficient C10 coefficient fluctuating dipole atomic polarizability isotropic forcefield polarizability              a              b squared Pearson coefficient          <r^3>          <r^4>         wp_QDO          m_QDO          q_QDO       dipole_x       dipole_y       dipole_z         dipole            Qxy            Qxz            Qyz     Q(x^2-y^2)  Q(3z^2 - R^2)        eigen_1        eigen_2        eigen_3 static polarizability      alpha(xx)      alpha(xy)      alpha(xz)      alpha(yy)      alpha(yz)      alpha(zz) atomic spin moment
            1             Cd       2.519374       5.602289      11.721442       0.866843     187.282196 0.45421738E+04  0.17463290E+06                                25.892113                           21.822455       1.003329       2.008922                    0.998318      79.687967     214.986674       0.405200       0.393165      -1.186884       0.000307       0.027765       0.005108       0.028233       0.008529      -0.001713       0.016551      -0.305380       0.100792      -0.169750       0.031032       0.138718             31.658840      36.204555      -0.935392       0.213385      21.044845      -5.914246      37.727120           0.000001
            2             Cd       3.756954       1.424111       1.333592       0.866843     187.282216 0.45421737E+04  0.17463289E+06                                25.892115                           21.822455       1.003329       2.008922                    0.998318      79.687968     214.986680       0.405200       0.393165      -1.186884      -0.000307      -0.027765       0.005108       0.028233       0.008528       0.001713      -0.016550      -0.305380       0.100792      -0.169750       0.031032       0.138719             31.658845      36.204554      -0.935389      -0.213385      21.044846       5.914252      37.727133           0.000001
            3             Cd       2.627482       8.450510       9.054258       0.866843     187.282185 0.45421734E+04  0.17463288E+06                                25.892113                           21.822455       1.003329       2.008922                    0.998318      79.687966     214.986675       0.405200       0.393165      -1.186884      -0.000307      -0.027765      -0.005108       0.028233       0.008528      -0.001713       0.016550      -0.305380       0.100792      -0.169750       0.031032       0.138719             31.658841      36.204556      -0.935392       0.213385      21.044845      -5.914246      37.727121           0.000001
            4             Cd       1.389902      12.628688      19.442108       0.866843     187.282224 0.45421739E+04  0.17463290E+06                                25.892114                           21.822455       1.003329       2.008922                    0.998318      79.687970     214.986681       0.405200       0.393165      -1.186884       0.000307       0.027765      -0.005108       0.028233       0.008528       0.001713      -0.016550      -0.305380       0.100792      -0.169750       0.031032       0.138719             31.658844      36.204554      -0.935389      -0.213385      21.044846       5.914253      37.727132           0.000000
            5              H       3.096678       4.637424      18.712673       0.140916       1.215339 0.92580942E+01  0.93214398E+02                                 1.810275                            1.726089      -1.232010       2.308724                    0.995687       3.385721       9.252621       0.504090       1.206803      -0.727542       0.003905       0.024712       0.035189       0.043176      -0.005087      -0.000780       0.016250      -0.010242       0.007806      -0.014255      -0.005890       0.020144              1.825454       1.417071      -0.033274       0.046629       1.880175       0.216985       2.179115          -0.000001
            6              H       3.473578       0.993533      16.965437       0.126384       1.083066 0.75518672E+01  0.74367760E+02                                 1.847908                            1.680663      -1.385035       2.223884                    0.992846       3.886926      11.539546       0.443443       1.402613      -0.680843       0.007177      -0.040245      -0.000747       0.040887      -0.002112       0.000986       0.001071      -0.012395       0.001808      -0.007023       0.000636       0.006387              1.961736       1.458917      -0.219969       0.034691       2.782559      -0.136212       1.643731           0.000001
            7              H       3.104412       1.995497      14.869168       0.117277       1.267110 0.96529115E+01  0.99782701E+02                                 1.942510                            1.818914      -1.584128       2.120794                    0.991732       3.972089      11.584929       0.461012       1.285279      -0.704882      -0.000183      -0.019610      -0.032366       0.037843       0.000070       0.000099       0.000248      -0.005721       0.015550      -0.005454       0.000257       0.005197              1.981326       1.455807      -0.088826       0.001167       2.192874       0.372120       2.295298           0.000001
            8              H       5.022537       7.358046      12.625393       0.123414       1.132400 0.82575699E+01  0.81600957E+02                                 1.798193                            1.684470      -0.905988       2.464031                    0.998738       3.393547       9.489658       0.481014       1.288562      -0.708667      -0.025165       0.035141       0.027413       0.051182      -0.001865      -0.001527       0.017050      -0.008882      -0.022082      -0.018348      -0.001041       0.019390              1.844549       2.015225      -0.466793      -0.304252       1.895775       0.295859       1.622648           0.000000
            9              H      -0.043242       7.410041      12.612927       0.110041       1.114687 0.81982312E+01  0.81195793E+02                                 1.796735                            1.689350      -1.033093       2.394250                    0.996939       3.556458      10.088509       0.473743       1.305420      -0.703522       0.020304       0.034760       0.024980       0.047376      -0.001429      -0.000863       0.012331      -0.005473      -0.023004      -0.014787       0.000880       0.013907              1.843593       1.933166       0.483324       0.298320       1.967790       0.331305       1.629822           0.000001
           10              H       0.009581       4.017695      10.585219       0.121629       1.146595 0.83199191E+01  0.81113708E+02                                 1.711920                            1.613949      -0.880501       2.472047                    0.999111       3.190553       8.427405       0.535105       1.174063      -0.736597       0.021417      -0.041532      -0.021376       0.051387      -0.001087       0.002081       0.014225      -0.014977      -0.016797      -0.014509      -0.004129       0.018638              1.741315       1.849206      -0.362646      -0.275466       1.800710       0.298786       1.574030          -0.000002
           11              H       5.081436       3.992400      10.601840       0.123288       1.154338 0.82441585E+01  0.80417486E+02                                 1.735756                            1.617548      -0.880942       2.470171                    0.999186       3.235157       8.626409       0.527597       1.190143      -0.732033      -0.021635      -0.039092      -0.017344       0.047928       0.001159      -0.002357       0.013276      -0.014698      -0.021543      -0.014817      -0.003136       0.017953              1.780952       1.847644       0.411827       0.318377       1.872863       0.338847       1.622349          -0.000001
           12              H       3.179650       2.388976       8.324823       0.140916       1.215340 0.92581005E+01  0.93214477E+02                                 1.810276                            1.726090      -1.232011       2.308724                    0.995687       3.385723       9.252627       0.504091       1.206802      -0.727542      -0.003905      -0.024712       0.035189       0.043176      -0.005087       0.000780      -0.016250      -0.010242       0.007806      -0.014255      -0.005890       0.020144              1.825454       1.417071      -0.033274      -0.046629       1.880175      -0.216985       2.179117          -0.000001
           13              H       2.802750       6.032867       6.577587       0.126384       1.083066 0.75518735E+01  0.74367835E+02                                 1.847909                            1.680663      -1.385035       2.223884                    0.992846       3.886926      11.539546       0.443443       1.402613      -0.680843      -0.007177       0.040245      -0.000747       0.040887      -0.002112      -0.000986      -0.001071      -0.012395       0.001808      -0.007023       0.000636       0.006387              1.961737       1.458918      -0.219970      -0.034691       2.782561       0.136212       1.643731           0.000001
           14              H       3.171916       5.030902       4.481318       0.117277       1.267110 0.96529033E+01  0.99782588E+02                                 1.942508                            1.818913      -1.584127       2.120794                    0.991732       3.972087      11.584919       0.461012       1.285278      -0.704882       0.000183       0.019610      -0.032366       0.037843       0.000070      -0.000099      -0.000248      -0.005721       0.015550      -0.005454       0.000257       0.005197              1.981325       1.455806      -0.088826      -0.001166       2.192873      -0.372120       2.295296           0.000001
           15              H      -1.005153      13.721153       2.237543       0.123414       1.132400 0.82575658E+01  0.81600909E+02                                 1.798193                            1.684469      -0.905989       2.464031                    0.998738       3.393546       9.489656       0.481014       1.288563      -0.708667       0.025165      -0.035141       0.027413       0.051182      -0.001865       0.001527      -0.017050      -0.008882      -0.022082      -0.018348      -0.001041       0.019390              1.844549       2.015224      -0.466793       0.304252       1.895775      -0.295859       1.622648           0.000000
           16              H       4.060626      13.669158       2.225077       0.110041       1.114687 0.81982298E+01  0.81195776E+02                                 1.796735                            1.689350      -1.033094       2.394250                    0.996939       3.556458      10.088509       0.473743       1.305420      -0.703521      -0.020304      -0.034760       0.024980       0.047376      -0.001429       0.000863      -0.012331      -0.005473      -0.023004      -0.014787       0.000880       0.013907              1.843592       1.933166       0.483324      -0.298320       1.967790      -0.331305       1.629822           0.000001
           17              H       6.266747       3.008704       0.197369       0.121629       1.146595 0.83199200E+01  0.81113721E+02                                 1.711921                            1.613949      -0.880501       2.472047                    0.999111       3.190553       8.427406       0.535105       1.174064      -0.736597      -0.021417       0.041533      -0.021376       0.051387      -0.001087      -0.002081      -0.014225      -0.014977      -0.016797      -0.014509      -0.004129       0.018638              1.741316       1.849206      -0.362646       0.275466       1.800710      -0.298786       1.574031          -0.000002
           18              H       1.194892       3.033999       0.213990       0.123287       1.154339 0.82441598E+01  0.80417509E+02                                 1.735757                            1.617549      -0.880943       2.470170                    0.999186       3.235157       8.626412       0.527597       1.190145      -0.732033       0.021635       0.039092      -0.017343       0.047928       0.001159       0.002357      -0.013276      -0.014698      -0.021543      -0.014817      -0.003136       0.017953              1.780953       1.847645       0.411828      -0.318378       1.872865      -0.338847       1.622350          -0.000001
           19              H       2.050178       9.415375       2.063027       0.140916       1.215340 0.92581078E+01  0.93214574E+02                                 1.810277                            1.726091      -1.232010       2.308724                    0.995687       3.385723       9.252630       0.504090       1.206803      -0.727542      -0.003905      -0.024712      -0.035189       0.043176      -0.005087      -0.000780       0.016250      -0.010242       0.007806      -0.014255      -0.005890       0.020144              1.825455       1.417072      -0.033274       0.046629       1.880177       0.216985       2.179117          -0.000001
           20              H       1.673278      13.059266       3.810263       0.126384       1.083066 0.75518672E+01  0.74367760E+02                                 1.847908                            1.680663      -1.385035       2.223884                    0.992846       3.886926      11.539546       0.443443       1.402613      -0.680843      -0.007177       0.040245       0.000747       0.040887      -0.002112       0.000986       0.001071      -0.012395       0.001808      -0.007023       0.000636       0.006387              1.961736       1.458917      -0.219969       0.034691       2.782559      -0.136212       1.643731           0.000001
           21              H       2.042444      12.057302       5.906532       0.117277       1.267110 0.96529055E+01  0.99782630E+02                                 1.942510                            1.818914      -1.584128       2.120794                    0.991732       3.972088      11.584928       0.461011       1.285279      -0.704882       0.000183       0.019610       0.032366       0.037843       0.000070       0.000099       0.000248      -0.005721       0.015550      -0.005454       0.000257       0.005197              1.981326       1.455807      -0.088826       0.001167       2.192874       0.372120       2.295298           0.000001
           22              H       0.124319       6.694753       8.150307       0.123414       1.132400 0.82575658E+01  0.81600906E+02                                 1.798193                            1.684469      -0.905989       2.464031                    0.998738       3.393546       9.489655       0.481014       1.288562      -0.708667       0.025165      -0.035141      -0.027413       0.051182      -0.001865      -0.001527       0.017049      -0.008882      -0.022082      -0.018348      -0.001041       0.019390              1.844549       2.015224      -0.466793      -0.304252       1.895774       0.295859       1.622648           0.000000
           23              H       5.190098       6.642758       8.162773       0.110041       1.114687 0.81982321E+01  0.81195806E+02                                 1.796736                            1.689350      -1.033093       2.394250                    0.996939       3.556458      10.088510       0.473742       1.305420      -0.703521      -0.020304      -0.034760      -0.024980       0.047376      -0.001429      -0.000863       0.012331      -0.005473      -0.023004      -0.014787       0.000880       0.013907              1.843593       1.933166       0.483324       0.298320       1.967790       0.331305       1.629822           0.000001
           24              H       5.137275      10.035104      10.190481       0.121629       1.146596 0.83199231E+01  0.81113756E+02                                 1.711921                            1.613949      -0.880500       2.472048                    0.999111       3.190554       8.427408       0.535105       1.174063      -0.736597      -0.021417       0.041532       0.021376       0.051386      -0.001087       0.002081       0.014225      -0.014977      -0.016797      -0.014509      -0.004129       0.018638              1.741316       1.849207      -0.362646      -0.275466       1.800710       0.298786       1.574031          -0.000002
           25              H       0.065420      10.060399      10.173860       0.123288       1.154338 0.82441583E+01  0.80417491E+02                                 1.735756                            1.617549      -0.880942       2.470170                    0.999186       3.235157       8.626412       0.527597       1.190144      -0.732033       0.021635       0.039092       0.017343       0.047928       0.001159      -0.002357       0.013276      -0.014698      -0.021543      -0.014817      -0.003136       0.017953              1.780953       1.847645       0.411827       0.318377       1.872864       0.338847       1.622349          -0.000001
           26              H       1.967206      11.663823      12.450877       0.140915       1.215341 0.92581073E+01  0.93214558E+02                                 1.810276                            1.726090      -1.232011       2.308723                    0.995687       3.385724       9.252629       0.504091       1.206802      -0.727542       0.003905       0.024712      -0.035189       0.043176      -0.005087       0.000780      -0.016250      -0.010242       0.007806      -0.014255      -0.005890       0.020144              1.825455       1.417072      -0.033274      -0.046629       1.880175      -0.216985       2.179117          -0.000001
           27              H       2.344106       8.019932      14.198113       0.126384       1.083066 0.75518684E+01  0.74367777E+02                                 1.847908                            1.680663      -1.385035       2.223884                    0.992846       3.886925      11.539545       0.443443       1.402614      -0.680843       0.007177      -0.040245       0.000747       0.040887      -0.002112      -0.000986      -0.001071      -0.012395       0.001808      -0.007023       0.000636       0.006387              1.961736       1.458918      -0.219970      -0.034691       2.782560       0.136212       1.643731           0.000001
           28              H       1.974940       9.021897      16.294382       0.117277       1.267110 0.96529065E+01  0.99782640E+02                                 1.942510                            1.818914      -1.584128       2.120794                    0.991732       3.972088      11.584927       0.461011       1.285279      -0.704882      -0.000183      -0.019610       0.032366       0.037843       0.000070      -0.000099      -0.000248      -0.005721       0.015550      -0.005454       0.000257       0.005197              1.981326       1.455807      -0.088826      -0.001166       2.192874      -0.372121       2.295297           0.000001
           29              H       6.152009       0.331646      18.538157       0.123414       1.132400 0.82575702E+01  0.81600960E+02                                 1.798193                            1.684470      -0.905989       2.464031                    0.998738       3.393547       9.489658       0.481014       1.288562      -0.708667      -0.025165       0.035141      -0.027413       0.051182      -0.001865       0.001527      -0.017049      -0.008882      -0.022082      -0.018348      -0.001041       0.019390              1.844549       2.015224      -0.466793       0.304252       1.895775      -0.295859       1.622648           0.000000
           30              H       1.086230       0.383641      18.550623       0.110041       1.114687 0.81982298E+01  0.81195776E+02                                 1.796735                            1.689350      -1.033094       2.394250                    0.996939       3.556458      10.088509       0.473743       1.305420      -0.703521       0.020304       0.034760      -0.024980       0.047376      -0.001429       0.000863      -0.012331      -0.005473      -0.023004      -0.014787       0.000880       0.013907              1.843593       1.933166       0.483324      -0.298320       1.967790      -0.331305       1.629822           0.000001
           31              H      -1.119891      11.044095      20.578331       0.121629       1.146596 0.83199258E+01  0.81113793E+02                                 1.711921                            1.613950      -0.880501       2.472047                    0.999111       3.190554       8.427410       0.535105       1.174064      -0.736597       0.021417      -0.041533       0.021376       0.051387      -0.001087      -0.002081      -0.014225      -0.014977      -0.016797      -0.014509      -0.004129       0.018638              1.741317       1.849207      -0.362646       0.275467       1.800711      -0.298786       1.574031          -0.000002
           32              H       3.951964      11.018800      20.561710       0.123287       1.154339 0.82441618E+01  0.80417538E+02                                 1.735758                            1.617550      -0.880943       2.470170                    0.999186       3.235157       8.626414       0.527596       1.190145      -0.732033      -0.021635      -0.039092       0.017343       0.047928       0.001159       0.002357      -0.013276      -0.014698      -0.021543      -0.014817      -0.003136       0.017953              1.780954       1.847646       0.411828      -0.318378       1.872866      -0.338847       1.622350          -0.000001
           33              C       2.820969       3.878573      15.540224      -0.056654      40.431209 0.44761854E+03  0.10533349E+05                                10.244616                            7.030235       0.010947       2.007242                    0.999255      27.644343      77.876546       0.628615       0.414060      -1.072510       0.005365      -0.024610       0.014866       0.029248       0.020135       0.006700       0.004137       0.053568      -0.067969      -0.024759      -0.020937       0.045696             13.336187       5.496078      -1.991743       1.514140      15.659162      -5.875603      18.853320           0.000001
           34              C       2.818320       4.627587      16.701585       0.068320      38.552663 0.43821388E+03  0.10297497E+05                                10.021094                            7.085607      -0.231173       1.924735                    0.999213      27.358881      78.004759       0.606682       0.429635      -1.058521       0.008829       0.010153      -0.003786       0.013977       0.001519      -0.002329      -0.012506      -0.048421      -0.098613      -0.035094      -0.007691       0.042785             12.400619       5.869239      -3.026552       1.624284      16.183563      -3.591311      15.149055           0.000001
           35              C       3.087246       4.087959      17.939817      -0.173003      38.967905 0.46289158E+03  0.11100006E+05                                10.083685                            7.251518      -0.117283       1.922718                    0.999426      30.743372      90.465558       0.599587       0.426000      -1.053833       0.018915      -0.023183      -0.001021       0.029938       0.007194      -0.008039       0.038990       0.077054      -0.025261      -0.063498       0.019498       0.044000             12.469899       5.810702      -2.427079       2.084856      16.061688      -5.955971      15.537308          -0.000000
           36              C       3.344811       2.720622      18.039540      -0.023086      39.178120 0.43841655E+03  0.10247440E+05                                 9.951736                            6.899623       0.041747       2.011292                    0.999282      27.355481      76.414523       0.643550       0.407188      -1.078680       0.001074       0.030532      -0.039910       0.050261       0.003769       0.001800       0.002009      -0.014004      -0.029857      -0.010408      -0.002768       0.013176             12.832999       5.668943      -1.962865       2.104382      14.363228      -5.280676      18.466826           0.000001
           37              C       3.325354       1.929449      16.903110      -0.103163      36.265376 0.45432607E+03  0.10847780E+05                                 9.719652                            7.225271      -0.152514       1.931363                    0.998776      29.639856      87.133652       0.595334       0.430895      -1.050447       0.001962       0.020865      -0.020456       0.029286       0.001806      -0.006465       0.001341       0.027867      -0.093760      -0.032002       0.001666       0.030336             11.610051       5.385056      -1.507524       1.302692      13.773485      -3.024476      15.671612           0.000002
           38              C       3.084258       2.530909      15.652412      -0.068574      36.343540 0.43237169E+03  0.10218338E+05                                 9.765709                            7.077050      -0.291953       1.889373                    0.998743      29.405329      86.604424       0.596629       0.434389      -1.046092       0.000706       0.012346       0.022522       0.025693       0.014426      -0.004326      -0.001692       0.067888      -0.054812      -0.027815      -0.018527       0.046342             11.940852       5.372403      -2.075562       1.399475      15.871789      -4.545597      14.578365           0.000001
           39              C       2.655664       4.496896      14.164872       0.583414      23.403503 0.25119428E+03  0.52127071E+04                                 7.621231                            5.623856      -0.142383       2.005081                    0.999330      22.634959      63.650313       0.625119       0.472161      -1.018649      -0.006716       0.014167      -0.036221       0.039468      -0.027283      -0.024524       0.006112       0.139279      -0.184434      -0.065304      -0.043958       0.109262              9.408743       4.458078      -0.119094       1.248715      10.140792      -3.956495      13.627360           0.000001
           40              C       3.599677       2.148673      19.400349       0.559660      25.047247 0.26885557E+03  0.56726568E+04                                 7.908139                            5.801870       0.022216       2.050367                    0.999770      23.187018      65.665736       0.618287       0.469514      -1.020466       0.017838      -0.026746       0.054494       0.063270       0.005374      -0.027201       0.011483       0.114668      -0.182375      -0.069172      -0.023474       0.092646              9.666547       5.063894      -0.774948       1.581565       9.970591      -2.830730      13.965157           0.000002
           41              C       5.519682       6.661027      12.214034       0.053194      24.638316 0.33236011E+03  0.73044072E+04                                 7.377441                            6.093211       0.261404       2.108243                    0.999639      25.722832      71.434747       0.665296       0.418904      -1.062908      -0.029411      -0.043044       0.008531       0.052826      -0.006039       0.001851      -0.018769      -0.050666       0.103897      -0.043361      -0.001197       0.044558              8.120153      12.213748      -0.083775      -0.280497       6.843387       1.635137       5.303324           0.000001
           42              C      -0.491643       6.675080      12.211956       0.052521      25.195073 0.34646459E+03  0.76988480E+04                                 7.543059                            6.259169       0.325052       2.127108                    0.999587      25.976748      72.690894       0.650030       0.424039      -1.058997       0.029921      -0.049548       0.002840       0.057951       0.007309       0.005003      -0.017777      -0.051852       0.120560      -0.047691      -0.000072       0.047763              8.319765      12.659667       0.370518       0.321232       6.994624       1.607776       5.305005           0.000001
           43              C      -0.461707       4.710498      11.033974       0.052941      24.799737 0.33403510E+03  0.73235622E+04                                 7.348185                            6.079089       0.363616       2.137411                    0.999811      25.565287      70.067966       0.673379       0.414874      -1.069392       0.029320       0.020995       0.044550       0.057316      -0.005793      -0.004820      -0.014652      -0.062807       0.099290      -0.048958       0.007701       0.041257              8.040139      12.131875       0.057016      -0.001695       6.664479       1.693373       5.324062          -0.000001
           44              C       5.554288       4.695040      11.031897       0.055242      23.701472 0.30911037E+03  0.66578671E+04                                 7.114090                            5.838295       0.402669       2.157863                    0.999833      25.170854      68.743974       0.687693       0.413514      -1.068520      -0.027531       0.014573       0.039027       0.049934       0.002633       0.003701      -0.025133      -0.055154       0.112036      -0.046703      -0.005335       0.052038              7.760484      11.250756       0.265036       0.267061       6.740461       1.822092       5.290235          -0.000001
           45              C       3.455359       3.147827       5.152374      -0.056654      40.431209 0.44761830E+03  0.10533343E+05                                10.244615                            7.030232       0.010946       2.007242                    0.999255      27.644345      77.876549       0.628615       0.414060      -1.072510      -0.005365       0.024610       0.014866       0.029248       0.020135      -0.006700      -0.004137       0.053568      -0.067969      -0.024759      -0.020937       0.045696             13.336187       5.496077      -1.991745      -1.514141      15.659165       5.875605      18.853319           0.000001
           46              C       3.458008       2.398813       6.313735       0.068320      38.552664 0.43821385E+03  0.10297496E+05                                10.021095                            7.085607      -0.231174       1.924735                    0.999213      27.358884      78.004771       0.606682       0.429635      -1.058521      -0.008829      -0.010153      -0.003786       0.013977       0.001519       0.002329       0.012506      -0.048421      -0.098613      -0.035094      -0.007691       0.042785             12.400618       5.869239      -3.026552      -1.624284      16.183557       3.591306      15.149059           0.000001
           47              C       3.189082       2.938440       7.551967      -0.173003      38.967879 0.46289141E+03  0.11100001E+05                                10.083682                            7.251517      -0.117283       1.922718                    0.999426      30.743369      90.465549       0.599587       0.426000      -1.053833      -0.018915       0.023183      -0.001021       0.029938       0.007194       0.008039      -0.038990       0.077054      -0.025261      -0.063498       0.019498       0.044000             12.469893       5.810700      -2.427076      -2.084855      16.061670       5.955963      15.537309          -0.000001
           48              C       2.931517       4.305778       7.651690      -0.023086      39.178112 0.43841657E+03  0.10247441E+05                                 9.951735                            6.899623       0.041747       2.011292                    0.999282      27.355478      76.414509       0.643550       0.407188      -1.078680      -0.001074      -0.030532      -0.039910       0.050261       0.003769      -0.001800      -0.002009      -0.014004      -0.029857      -0.010408      -0.002768       0.013176             12.832997       5.668942      -1.962863      -2.104382      14.363219       5.280676      18.466829           0.000001
           49              C       2.950974       5.096950       6.515260      -0.103163      36.265396 0.45432624E+03  0.10847785E+05                                 9.719655                            7.225273      -0.152514       1.931363                    0.998776      29.639855      87.133648       0.595334       0.430895      -1.050447      -0.001962      -0.020865      -0.020456       0.029286       0.001806       0.006465      -0.001341       0.027867      -0.093760      -0.032002       0.001666       0.030336             11.610058       5.385058      -1.507525      -1.302694      13.773491       3.024484      15.671624           0.000002
           50              C       3.192070       4.495490       5.264562      -0.068574      36.343534 0.43237137E+03  0.10218328E+05                                 9.765707                            7.077046      -0.291953       1.889373                    0.998743      29.405328      86.604414       0.596630       0.434389      -1.046092      -0.000706      -0.012346       0.022522       0.025693       0.014426       0.004326       0.001692       0.067889      -0.054812      -0.027816      -0.018527       0.046342             11.940851       5.372402      -2.075563      -1.399475      15.871790       4.545599      14.578363           0.000001
           51              C       3.620664       2.529504       3.777022       0.583413      23.403500 0.25119416E+03  0.52127041E+04                                 7.621230                            5.623855      -0.142382       2.005081                    0.999330      22.634960      63.650316       0.625119       0.472161      -1.018649       0.006716      -0.014167      -0.036221       0.039468      -0.027283       0.024524      -0.006112       0.139279      -0.184434      -0.065304      -0.043957       0.109262              9.408744       4.458078      -0.119094      -1.248717      10.140789       3.956497      13.627366           0.000001
           52              C       2.676651       4.877727       9.012499       0.559660      25.047236 0.26885546E+03  0.56726538E+04                                 7.908137                            5.801869       0.022217       2.050367                    0.999770      23.187017      65.665731       0.618287       0.469514      -1.020466      -0.017838       0.026746       0.054494       0.063270       0.005374       0.027201      -0.011483       0.114668      -0.182375      -0.069172      -0.023474       0.092646              9.666543       5.063892      -0.774948      -1.581563       9.970591       2.830727      13.965146           0.000001
           53              C       0.756646       0.365373       1.826184       0.053194      24.638311 0.33235997E+03  0.73044038E+04                                 7.377440                            6.093210       0.261404       2.108243                    0.999639      25.722834      71.434758       0.665296       0.418904      -1.062908       0.029411       0.043044       0.008531       0.052826      -0.006039      -0.001851       0.018769      -0.050666       0.103897      -0.043361      -0.001197       0.044558              8.120153      12.213747      -0.083774       0.280496       6.843386      -1.635138       5.303324           0.000000
           54              C       6.767971       0.351320       1.824106       0.052521      25.195080 0.34646470E+03  0.76988512E+04                                 7.543061                            6.259171       0.325052       2.127108                    0.999587      25.976752      72.690910       0.650030       0.424039      -1.058997      -0.029921       0.049548       0.002840       0.057951       0.007309      -0.005003       0.017777      -0.051852       0.120560      -0.047691      -0.000072       0.047763              8.319767      12.659670       0.370519      -0.321233       6.994625      -1.607777       5.305006           0.000002
           55              C       6.738035       2.315901       0.646124       0.052941      24.799720 0.33403477E+03  0.73235531E+04                                 7.348181                            6.079086       0.363617       2.137412                    0.999811      25.565280      70.067940       0.673379       0.414874      -1.069392      -0.029320      -0.020995       0.044550       0.057316      -0.005793       0.004820       0.014652      -0.062807       0.099290      -0.048958       0.007701       0.041257              8.040135      12.131869       0.057016       0.001694       6.664475      -1.693373       5.324060          -0.000000
           56              C       0.722040       2.331359       0.644047       0.055242      23.701466 0.30911025E+03  0.66578640E+04                                 7.114088                            5.838294       0.402670       2.157864                    0.999833      25.170848      68.743953       0.687693       0.413514      -1.068520       0.027531      -0.014573       0.039027       0.049934       0.002633      -0.003701       0.025133      -0.055154       0.112035      -0.046703      -0.005334       0.052038              7.760483      11.250754       0.265038      -0.267062       6.740460      -1.822092       5.290234          -0.000001
           57              C       2.325887      10.174226       5.235476      -0.056654      40.431207 0.44761850E+03  0.10533348E+05                                10.244616                            7.030235       0.010947       2.007242                    0.999255      27.644342      77.876541       0.628615       0.414060      -1.072510      -0.005365       0.024610      -0.014866       0.029248       0.020135       0.006700       0.004137       0.053568      -0.067969      -0.024759      -0.020937       0.045696             13.336186       5.496077      -1.991743       1.514140      15.659161      -5.875603      18.853320           0.000001
           58              C       2.328536       9.425212       4.074115       0.068320      38.552661 0.43821386E+03  0.10297496E+05                                10.021094                            7.085607      -0.231173       1.924735                    0.999213      27.358880      78.004755       0.606682       0.429635      -1.058521      -0.008829      -0.010153       0.003786       0.013977       0.001519      -0.002329      -0.012506      -0.048421      -0.098613      -0.035094      -0.007691       0.042785             12.400619       5.869239      -3.026552       1.624284      16.183562      -3.591311      15.149056           0.000001
           59              C       2.059610       9.964840       2.835883      -0.173003      38.967896 0.46289145E+03  0.11100002E+05                                10.083684                            7.251517      -0.117283       1.922718                    0.999426      30.743369      90.465551       0.599587       0.426000      -1.053833      -0.018915       0.023184       0.001021       0.029938       0.007194      -0.008039       0.038990       0.077054      -0.025261      -0.063498       0.019498       0.044000             12.469898       5.810701      -2.427078       2.084855      16.061685      -5.955968      15.537306          -0.000000
           60              C       1.802045      11.332177       2.736160      -0.023086      39.178120 0.43841655E+03  0.10247440E+05                                 9.951736                            6.899623       0.041746       2.011292                    0.999282      27.355481      76.414522       0.643550       0.407188      -1.078680      -0.001074      -0.030532       0.039910       0.050261       0.003769       0.001800       0.002009      -0.014004      -0.029857      -0.010408      -0.002768       0.013176             12.832998       5.668943      -1.962865       2.104381      14.363227      -5.280675      18.466825           0.000001
           61              C       1.821502      12.123350       3.872590      -0.103163      36.265378 0.45432610E+03  0.10847781E+05                                 9.719652                            7.225272      -0.152515       1.931363                    0.998776      29.639857      87.133657       0.595334       0.430895      -1.050447      -0.001962      -0.020865       0.020456       0.029286       0.001806      -0.006465       0.001341       0.027867      -0.093760      -0.032002       0.001666       0.030336             11.610052       5.385057      -1.507524       1.302692      13.773486      -3.024476      15.671613           0.000002
           62              C       2.062598      11.521890       5.123288      -0.068574      36.343543 0.43237173E+03  0.10218339E+05                                 9.765709                            7.077049      -0.291954       1.889372                    0.998743      29.405330      86.604425       0.596629       0.434389      -1.046092      -0.000706      -0.012346      -0.022522       0.025693       0.014426      -0.004326      -0.001692       0.067888      -0.054812      -0.027815      -0.018527       0.046342             11.940852       5.372403      -2.075561       1.399475      15.871788      -4.545596      14.578365           0.000001
           63              C       2.491192       9.555903       6.610828       0.583414      23.403503 0.25119428E+03  0.52127069E+04                                 7.621231                            5.623856      -0.142382       2.005081                    0.999330      22.634959      63.650312       0.625119       0.472161      -1.018649       0.006716      -0.014167       0.036221       0.039468      -0.027283      -0.024524       0.006112       0.139279      -0.184434      -0.065304      -0.043958       0.109262              9.408743       4.458078      -0.119094       1.248715      10.140791      -3.956494      13.627360           0.000001
           64              C       1.547179      11.904126       1.375351       0.559660      25.047246 0.26885557E+03  0.56726566E+04                                 7.908139                            5.801870       0.022216       2.050367                    0.999770      23.187018      65.665735       0.618287       0.469514      -1.020466      -0.017838       0.026746      -0.054494       0.063270       0.005374      -0.027201       0.011483       0.114668      -0.182375      -0.069172      -0.023474       0.092646              9.666546       5.063893      -0.774948       1.581565       9.970590      -2.830729      13.965156           0.000002
           65              C      -0.372826       7.391772       8.561666       0.053194      24.638318 0.33236014E+03  0.73044082E+04                                 7.377441                            6.093212       0.261404       2.108243                    0.999639      25.722833      71.434751       0.665296       0.418904      -1.062908       0.029411       0.043044      -0.008531       0.052826      -0.006039       0.001851      -0.018769      -0.050666       0.103897      -0.043361      -0.001197       0.044558              8.120154      12.213749      -0.083775      -0.280497       6.843388       1.635137       5.303324           0.000000
           66              C       5.638499       7.377719       8.563744       0.052521      25.195073 0.34646460E+03  0.76988481E+04                                 7.543059                            6.259169       0.325053       2.127108                    0.999587      25.976749      72.690894       0.650030       0.424039      -1.058997      -0.029921       0.049548      -0.002840       0.057951       0.007309       0.005003      -0.017777      -0.051852       0.120560      -0.047691      -0.000072       0.047763              8.319765      12.659666       0.370518       0.321232       6.994623       1.607776       5.305005           0.000001
           67              C       5.608563       9.342301       9.741726       0.052941      24.799738 0.33403512E+03  0.73235628E+04                                 7.348185                            6.079089       0.363617       2.137411                    0.999811      25.565288      70.067973       0.673379       0.414874      -1.069392      -0.029320      -0.020995      -0.044550       0.057316      -0.005793      -0.004820      -0.014652      -0.062807       0.099290      -0.048958       0.007701       0.041257              8.040140      12.131877       0.057016      -0.001695       6.664479       1.693373       5.324063          -0.000001
           68              C      -0.407432       9.357759       9.743803       0.055242      23.701474 0.30911040E+03  0.66578682E+04                                 7.114091                            5.838296       0.402669       2.157863                    0.999833      25.170855      68.743983       0.687693       0.413514      -1.068520       0.027531      -0.014573      -0.039027       0.049934       0.002633       0.003701      -0.025133      -0.055154       0.112036      -0.046703      -0.005334       0.052038              7.760485      11.250758       0.265037       0.267062       6.740462       1.822092       5.290235          -0.000001
           69              C       1.691497      10.904972      15.623326      -0.056654      40.431209 0.44761828E+03  0.10533342E+05                                10.244616                            7.030233       0.010946       2.007242                    0.999255      27.644344      77.876550       0.628615       0.414060      -1.072509       0.005365      -0.024610      -0.014866       0.029248       0.020135      -0.006700      -0.004137       0.053568      -0.067969      -0.024759      -0.020937       0.045696             13.336188       5.496078      -1.991745      -1.514141      15.659166       5.875605      18.853321           0.000001
           70              C       1.688848      11.653986      14.461965       0.068320      38.552663 0.43821385E+03  0.10297496E+05                                10.021094                            7.085606      -0.231173       1.924735                    0.999213      27.358884      78.004769       0.606682       0.429635      -1.058521       0.008829       0.010153       0.003786       0.013977       0.001519       0.002329       0.012506      -0.048421      -0.098613      -0.035094      -0.007691       0.042785             12.400618       5.869239      -3.026552      -1.624284      16.183555       3.591306      15.149059           0.000001
           71              C       1.957774      11.114359      13.223733      -0.173003      38.967870 0.46289129E+03  0.11099997E+05                                10.083679                            7.251516      -0.117283       1.922718                    0.999426      30.743367      90.465534       0.599587       0.426000      -1.053833       0.018915      -0.023183       0.001021       0.029938       0.007194       0.008039      -0.038990       0.077054      -0.025261      -0.063498       0.019498       0.044000             12.469889       5.810698      -2.427075      -2.084854      16.061664       5.955959      15.537305          -0.000000
           72              C       2.215339       9.747021      13.124010      -0.023086      39.178121 0.43841669E+03  0.10247444E+05                                 9.951736                            6.899624       0.041747       2.011292                    0.999282      27.355482      76.414523       0.643550       0.407188      -1.078680       0.001074       0.030531       0.039910       0.050261       0.003769      -0.001800      -0.002009      -0.014004      -0.029857      -0.010408      -0.002768       0.013176             12.832999       5.668943      -1.962863      -2.104382      14.363220       5.280677      18.466833           0.000001
           73              C       2.195882       8.955849      14.260440      -0.103163      36.265397 0.45432626E+03  0.10847786E+05                                 9.719656                            7.225273      -0.152514       1.931363                    0.998776      29.639855      87.133650       0.595334       0.430895      -1.050447       0.001962       0.020865       0.020456       0.029286       0.001806       0.006465      -0.001341       0.027867      -0.093760      -0.032002       0.001666       0.030336             11.610058       5.385058      -1.507525      -1.302694      13.773490       3.024484      15.671626           0.000002
           74              C       1.954786       9.557309      15.511138      -0.068574      36.343536 0.43237139E+03  0.10218329E+05                                 9.765708                            7.077047      -0.291954       1.889372                    0.998743      29.405329      86.604424       0.596629       0.434389      -1.046092       0.000706       0.012346      -0.022522       0.025693       0.014426       0.004326       0.001692       0.067889      -0.054812      -0.027816      -0.018527       0.046342             11.940853       5.372402      -2.075563      -1.399475      15.871790       4.545599      14.578365           0.000001
           75              C       1.526192      11.523295      16.998678       0.583414      23.403498 0.25119414E+03  0.52127035E+04                                 7.621230                            5.623855      -0.142383       2.005081                    0.999330      22.634959      63.650312       0.625119       0.472161      -1.018649      -0.006716       0.014167       0.036221       0.039468      -0.027283       0.024524      -0.006112       0.139279      -0.184434      -0.065304      -0.043957       0.109262              9.408743       4.458077      -0.119094      -1.248717      10.140788       3.956496      13.627364           0.000001
           76              C       2.470205       9.175072      11.763201       0.559660      25.047236 0.26885545E+03  0.56726536E+04                                 7.908136                            5.801869       0.022217       2.050367                    0.999770      23.187017      65.665731       0.618287       0.469514      -1.020466       0.017838      -0.026746      -0.054494       0.063270       0.005374       0.027201      -0.011483       0.114668      -0.182375      -0.069172      -0.023474       0.092646              9.666542       5.063892      -0.774948      -1.581563       9.970590       2.830727      13.965146           0.000001
           77              C       4.390210      13.687426      18.949516       0.053194      24.638310 0.33235995E+03  0.73044031E+04                                 7.377440                            6.093210       0.261404       2.108243                    0.999639      25.722834      71.434755       0.665296       0.418904      -1.062908      -0.029411      -0.043044      -0.008531       0.052826      -0.006039      -0.001851       0.018769      -0.050666       0.103897      -0.043361      -0.001197       0.044558              8.120152      12.213746      -0.083774       0.280496       6.843386      -1.635138       5.303324           0.000000
           78              C      -1.621115      13.701479      18.951594       0.052521      25.195080 0.34646470E+03  0.76988511E+04                                 7.543061                            6.259170       0.325052       2.127108                    0.999587      25.976752      72.690908       0.650030       0.424039      -1.058997       0.029921      -0.049548      -0.002840       0.057951       0.007309      -0.005003       0.017777      -0.051852       0.120560      -0.047691      -0.000072       0.047763              8.319767      12.659670       0.370519      -0.321233       6.994625      -1.607777       5.305006           0.000002
           79              C      -1.591179      11.736898      20.129576       0.052941      24.799722 0.33403480E+03  0.73235540E+04                                 7.348182                            6.079086       0.363617       2.137412                    0.999811      25.565282      70.067947       0.673379       0.414874      -1.069392       0.029320       0.020995      -0.044550       0.057316      -0.005793       0.004820       0.014652      -0.062807       0.099290      -0.048958       0.007701       0.041257              8.040135      12.131870       0.057016       0.001694       6.664475      -1.693373       5.324061          -0.000000
           80              C       4.424816      11.721440      20.131653       0.055242      23.701465 0.30911024E+03  0.66578636E+04                                 7.114088                            5.838293       0.402670       2.157864                    0.999833      25.170848      68.743952       0.687693       0.413514      -1.068520      -0.027531       0.014573      -0.039027       0.049934       0.002633      -0.003701       0.025133      -0.055154       0.112035      -0.046703      -0.005334       0.052038              7.760482      11.250754       0.265038      -0.267062       6.740460      -1.822092       5.290234          -0.000001
           81              N       2.325691       6.024435      16.732749       0.526061      20.892811 0.23918387E+03  0.47784820E+04                                 6.446039                            5.108286      -0.031023       2.103416                    0.999409      20.256380      51.384091       0.749373       0.409119      -1.083330      -0.014408       0.057142      -0.003926       0.059062      -0.005826      -0.027758      -0.019263      -0.013714       0.197023      -0.051196      -0.024319       0.075514              7.232039       6.910855      -1.049058       1.542775      10.143903      -0.505861       4.641359           0.000000
           82              N       4.915085       5.649225      11.626082      -0.169909      30.334174 0.47210617E+03  0.11144324E+05                                 8.180426                            7.112898      -0.010296       2.037085                    0.997868      26.847004      73.267683       0.645665       0.401869      -1.091624       0.164901      -0.007261       0.018206       0.166061      -0.005569       0.007469       0.004369      -0.186933       0.170644      -0.122395       0.055444       0.066951              8.781999      11.303917       0.082194      -0.353201       8.406633       2.337528       6.635446           0.000001
           83              N       0.242428       5.692789      11.663478      -0.162562      30.782705 0.48621811E+03  0.11517330E+05                                 8.208028                            7.155110       0.013014       2.051032                    0.997771      26.548179      71.660588       0.654866       0.394851      -1.100721      -0.145717      -0.012871       0.020057       0.147653       0.001421      -0.004658       0.021536      -0.151555       0.113953      -0.094965       0.024070       0.070895              8.945043      12.523108      -0.224571       0.437298       7.966221       1.915286       6.345799           0.000001
           84              N       3.950637       1.001965       6.344899       0.526060      20.892822 0.23918404E+03  0.47784862E+04                                 6.446042                            5.108288      -0.031023       2.103416                    0.999409      20.256382      51.384100       0.749373       0.409119      -1.083330       0.014408      -0.057142      -0.003926       0.059062      -0.005826       0.027758       0.019263      -0.013714       0.197023      -0.051196      -0.024319       0.075514              7.232043       6.910855      -1.049059      -1.542775      10.143912       0.505862       4.641361           0.000000
           85              N       1.361243       1.377174       1.238232      -0.169909      30.334164 0.47210591E+03  0.11144316E+05                                 8.180425                            7.112896      -0.010295       2.037085                    0.997868      26.847004      73.267684       0.645665       0.401869      -1.091624      -0.164901       0.007261       0.018206       0.166061      -0.005569      -0.007469      -0.004369      -0.186933       0.170644      -0.122395       0.055444       0.066951              8.781997      11.303915       0.082196       0.353199       8.406631      -2.337528       6.635445           0.000001
           86              N       6.033900       1.333611       1.275628      -0.162562      30.782699 0.48621791E+03  0.11517325E+05                                 8.208027                            7.155108       0.013015       2.051032                    0.997771      26.548180      71.660592       0.654866       0.394851      -1.100721       0.145717       0.012871       0.020057       0.147653       0.001422       0.004658      -0.021536      -0.151555       0.113953      -0.094965       0.024070       0.070895              8.945042      12.523108      -0.224570      -0.437300       7.966219      -1.915286       6.345799           0.000001
           87              N       2.821165       8.028364       4.042951       0.526061      20.892806 0.23918381E+03  0.47784804E+04                                 6.446037                            5.108285      -0.031022       2.103417                    0.999409      20.256377      51.384079       0.749373       0.409119      -1.083330       0.014408      -0.057143       0.003926       0.059062      -0.005826      -0.027758      -0.019263      -0.013714       0.197023      -0.051196      -0.024319       0.075514              7.232037       6.910854      -1.049057       1.542775      10.143900      -0.505861       4.641358           0.000000
           88              N       0.231771       8.403574       9.149618      -0.169909      30.334174 0.47210617E+03  0.11144324E+05                                 8.180427                            7.112898      -0.010295       2.037085                    0.997868      26.847004      73.267685       0.645665       0.401869      -1.091624      -0.164901       0.007261      -0.018206       0.166061      -0.005569       0.007469       0.004369      -0.186933       0.170645      -0.122395       0.055444       0.066951              8.781999      11.303917       0.082194      -0.353201       8.406633       2.337528       6.635446           0.000001
           89              N       4.904428       8.360010       9.112222      -0.162562      30.782707 0.48621814E+03  0.11517331E+05                                 8.208029                            7.155110       0.013014       2.051032                    0.997771      26.548180      71.660594       0.654866       0.394851      -1.100721       0.145717       0.012871      -0.020057       0.147653       0.001422      -0.004658       0.021536      -0.151555       0.113953      -0.094965       0.024070       0.070895              8.945044      12.523109      -0.224571       0.437299       7.966222       1.915287       6.345800           0.000001
           90              N       1.196219      13.050834      14.430801       0.526061      20.892823 0.23918407E+03  0.47784867E+04                                 6.446041                            5.108288      -0.031024       2.103416                    0.999409      20.256382      51.384097       0.749373       0.409119      -1.083330      -0.014408       0.057143       0.003926       0.059062      -0.005826       0.027758       0.019263      -0.013714       0.197023      -0.051196      -0.024319       0.075514              7.232042       6.910855      -1.049059      -1.542775      10.143911       0.505862       4.641361           0.000000
           91              N       3.785613      12.675625      19.537468      -0.169909      30.334166 0.47210595E+03  0.11144318E+05                                 8.180425                            7.112897      -0.010295       2.037085                    0.997868      26.847005      73.267689       0.645665       0.401869      -1.091624       0.164901      -0.007261      -0.018206       0.166061      -0.005569      -0.007469      -0.004369      -0.186933       0.170644      -0.122395       0.055444       0.066951              8.781998      11.303916       0.082196       0.353199       8.406632      -2.337529       6.635446           0.000001
           92              N      -0.887044      12.719188      19.500072      -0.162562      30.782700 0.48621792E+03  0.11517325E+05                                 8.208028                            7.155108       0.013014       2.051032                    0.997771      26.548180      71.660593       0.654866       0.394851      -1.100721      -0.145717      -0.012871      -0.020057       0.147653       0.001421       0.004658      -0.021536      -0.151555       0.113953      -0.094965       0.024070       0.070895              8.945042      12.523108      -0.224570      -0.437300       7.966219      -1.915286       6.345799           0.000001
           93              O       2.769565       5.727921      14.048528      -0.581258      37.010799 0.57805940E+03  0.14169733E+05                                 8.937334                            7.501739       0.281456       2.135434                    0.995160      28.203137      75.193986       0.684438       0.365075      -1.132678      -0.019812      -0.014297       0.003080       0.024626      -0.011036      -0.020204      -0.017480      -0.042044      -0.162222      -0.063802       0.011470       0.052332             10.309103       5.852465       0.003546      -0.122435      14.539768      -3.873406      10.535075           0.000002
           94              O       2.402198       3.756313      13.215423      -0.549848      28.387017 0.44310139E+03  0.10153913E+05                                 7.288775                            6.441366       0.680725       2.269963                    0.998540      27.031141      69.477102       0.761188       0.351143      -1.144782       0.003108       0.006791       0.010618       0.012981      -0.007209       0.005034       0.040882       0.071113       0.083336      -0.067896       0.022361       0.045535              7.822632       5.210845       0.300909       1.353657       6.924547      -0.057093      11.332506           0.000000
           95              O       3.668774       0.889542      19.552011      -0.610310      45.505217 0.73628220E+03  0.19189343E+05                                10.216791                            8.528572      -0.127017       1.987898                    0.993564      29.674197      81.799275       0.634382       0.370459      -1.127609       0.002211       0.021078      -0.018722       0.028279       0.001094      -0.017672      -0.007197      -0.042037      -0.178971      -0.064343       0.012904       0.051439             11.576317       7.996460      -1.191668       0.566149      16.907256      -2.213290       9.825236           0.000001
           96              O       3.706748       2.938440      20.378884      -0.537357      30.214788 0.46487348E+03  0.10772180E+05                                 7.635417                            6.611385       0.467545       2.210065                    0.996310      26.944288      69.447498       0.749645       0.352599      -1.144571       0.001988      -0.007441      -0.000414       0.007713       0.008336      -0.002996       0.045965       0.058240       0.087588      -0.066883       0.015452       0.051431              8.401493       6.070172       0.158724       0.994014       6.850668       1.204737      12.283640          -0.000000
           97              O       3.152442       6.819823      17.129565      -0.303741      20.149363 0.28363383E+03  0.57981952E+04                                 5.735658                            5.118799       1.002728       2.432372                    0.999009      23.445248      56.421902       0.864892       0.346425      -1.151730      -0.040341      -0.019145      -0.031974       0.054921       0.133810      -0.009999       0.004047       0.028936       0.209044      -0.169823       0.069337       0.100486              6.002951       5.343158       1.805149       0.876275       8.212333       0.682478       4.453363          -0.000001
           98              O       1.168009       6.278791      16.313080      -0.341675      22.230962 0.33461570E+03  0.71326271E+04                                 6.166422                            5.607314       0.891774       2.373067                    0.999022      24.537557      60.399230       0.815470       0.352367      -1.146260       0.040968       0.020903      -0.013574       0.047954      -0.050611       0.026914      -0.050566       0.269481       0.195484      -0.184735       0.052533       0.132202              6.400863       8.294593      -1.707459       1.394673       5.830509      -0.862122       5.077486          -0.000001
           99              O       3.506763       1.298479       3.660678      -0.581258      37.010804 0.57805954E+03  0.14169737E+05                                 8.937334                            7.501739       0.281455       2.135434                    0.995160      28.203140      75.193996       0.684438       0.365075      -1.132678       0.019812       0.014297       0.003080       0.024626      -0.011036       0.020204       0.017480      -0.042044      -0.162222      -0.063802       0.011469       0.052332             10.309104       5.852466       0.003546       0.122435      14.539768       3.873406      10.535077           0.000002
          100              O       3.874130       3.270086       2.827573      -0.549848      28.387011 0.44310113E+03  0.10153906E+05                                 7.288774                            6.441364       0.680725       2.269963                    0.998540      27.031140      69.477100       0.761188       0.351143      -1.144782      -0.003108      -0.006790       0.010618       0.012981      -0.007209      -0.005034      -0.040882       0.071113       0.083336      -0.067896       0.022361       0.045535              7.822632       5.210844       0.300909      -1.353658       6.924543       0.057094      11.332510           0.000000
          101              O       2.607554       6.136857       9.164161      -0.610310      45.505195 0.73628150E+03  0.19189320E+05                                10.216787                            8.528568      -0.127017       1.987899                    0.993564      29.674196      81.799270       0.634382       0.370459      -1.127609      -0.002211      -0.021078      -0.018722       0.028279       0.001094       0.017672       0.007197      -0.042037      -0.178971      -0.064343       0.012904       0.051439             11.576313       7.996456      -1.191668      -0.566149      16.907250       2.213293       9.825234           0.000001
          102              O       2.569580       4.087959       9.991034      -0.537357      30.214802 0.46487386E+03  0.10772191E+05                                 7.635420                            6.611389       0.467546       2.210065                    0.996310      26.944290      69.447507       0.749645       0.352599      -1.144571      -0.001988       0.007441      -0.000414       0.007713       0.008336       0.002996      -0.045965       0.058240       0.087588      -0.066883       0.015452       0.051431              8.401496       6.070174       0.158725      -0.994014       6.850674      -1.204739      12.283639          -0.000000
          103              O       3.123886       0.206576       6.741715      -0.303741      20.149368 0.28363398E+03  0.57981988E+04                                 5.735660                            5.118801       1.002727       2.432371                    0.999009      23.445247      56.421901       0.864892       0.346425      -1.151730       0.040342       0.019145      -0.031973       0.054920       0.133810       0.009999      -0.004048       0.028935       0.209043      -0.169823       0.069337       0.100486              6.002953       5.343157       1.805149      -0.876274       8.212337      -0.682477       4.453364          -0.000001
          104              O       5.108319       0.747609       5.925230      -0.341675      22.230958 0.33461567E+03  0.71326262E+04                                 6.166421                            5.607314       0.891774       2.373067                    0.999022      24.537556      60.399227       0.815470       0.352367      -1.146260      -0.040968      -0.020903      -0.013574       0.047954      -0.050611      -0.026915       0.050566       0.269481       0.195483      -0.184736       0.052533       0.132203              6.400862       8.294592      -1.707459      -1.394673       5.830509       0.862122       5.077486          -0.000001
          105              O       2.377291       8.324878       6.727172      -0.581258      37.010802 0.57805947E+03  0.14169735E+05                                 8.937334                            7.501739       0.281456       2.135434                    0.995160      28.203138      75.193991       0.684438       0.365075      -1.132678       0.019812       0.014297      -0.003080       0.024626      -0.011036      -0.020204      -0.017480      -0.042044      -0.162222      -0.063802       0.011470       0.052332             10.309104       5.852466       0.003546      -0.122435      14.539770      -3.873406      10.535076           0.000002
          106              O       2.744658      10.296486       7.560277      -0.549848      28.387023 0.44310149E+03  0.10153916E+05                                 7.288776                            6.441367       0.680725       2.269963                    0.998540      27.031143      69.477110       0.761187       0.351143      -1.144782      -0.003108      -0.006791      -0.010618       0.012981      -0.007209       0.005034       0.040882       0.071113       0.083336      -0.067896       0.022361       0.045535              7.822634       5.210845       0.300909       1.353657       6.924548      -0.057093      11.332508           0.000000
          107              O       1.478082      13.163257       1.223689      -0.610310      45.505221 0.73628230E+03  0.19189346E+05                                10.216792                            8.528572      -0.127017       1.987898                    0.993564      29.674199      81.799282       0.634382       0.370459      -1.127609      -0.002211      -0.021078       0.018722       0.028279       0.001094      -0.017672      -0.007197      -0.042037      -0.178971      -0.064343       0.012904       0.051439             11.576318       7.996460      -1.191668       0.566149      16.907257      -2.213290       9.825236           0.000001
          108              O       1.440108      11.114359       0.396816      -0.537357      30.214790 0.46487353E+03  0.10772181E+05                                 7.635418                            6.611386       0.467545       2.210065                    0.996310      26.944287      69.447498       0.749645       0.352599      -1.144571      -0.001988       0.007441       0.000414       0.007713       0.008336      -0.002996       0.045965       0.058240       0.087588      -0.066883       0.015452       0.051431              8.401494       6.070172       0.158724       0.994014       6.850668       1.204737      12.283642          -0.000000
          109              O       1.994414       7.232976       3.646135      -0.303742      20.149368 0.28363391E+03  0.57981972E+04                                 5.735660                            5.118801       1.002726       2.432371                    0.999009      23.445244      56.421899       0.864892       0.346425      -1.151730       0.040341       0.019145       0.031973       0.054920       0.133810      -0.009999       0.004048       0.028935       0.209043      -0.169822       0.069337       0.100486              6.002953       5.343159       1.805149       0.876275       8.212336       0.682478       4.453365          -0.000001
          110              O       3.978847       7.774008       4.462620      -0.341675      22.230948 0.33461545E+03  0.71326204E+04                                 6.166419                            5.607312       0.891775       2.373068                    0.999022      24.537550      60.399205       0.815470       0.352367      -1.146260      -0.040968      -0.020903       0.013574       0.047954      -0.050611       0.026914      -0.050565       0.269481       0.195483      -0.184735       0.052533       0.132202              6.400860       8.294590      -1.707458       1.394673       5.830507      -0.862121       5.077484          -0.000001
          111              O       1.640093      12.754320      17.115022      -0.581258      37.010800 0.57805947E+03  0.14169735E+05                                 8.937333                            7.501739       0.281456       2.135434                    0.995160      28.203139      75.193991       0.684438       0.365075      -1.132678      -0.019812      -0.014297      -0.003080       0.024626      -0.011036       0.020204       0.017480      -0.042044      -0.162222      -0.063802       0.011470       0.052332             10.309103       5.852465       0.003546       0.122435      14.539767       3.873406      10.535076           0.000002
          112              O       1.272726      10.782713      17.948127      -0.549848      28.387019 0.44310130E+03  0.10153911E+05                                 7.288776                            6.441365       0.680725       2.269963                    0.998540      27.031143      69.477113       0.761188       0.351143      -1.144782       0.003108       0.006791      -0.010618       0.012981      -0.007209      -0.005034      -0.040882       0.071113       0.083336      -0.067896       0.022361       0.045535              7.822634       5.210845       0.300909      -1.353658       6.924545       0.057095      11.332513           0.000000
          113              O       2.539302       7.915942      11.611539      -0.610310      45.505193 0.73628145E+03  0.19189319E+05                                10.216787                            8.528567      -0.127017       1.987899                    0.993564      29.674195      81.799267       0.634382       0.370459      -1.127609       0.002211       0.021078       0.018722       0.028279       0.001094       0.017672       0.007197      -0.042037      -0.178971      -0.064343       0.012904       0.051439             11.576313       7.996455      -1.191668      -0.566149      16.907249       2.213293       9.825234           0.000001
          114              O       2.577276       9.964840      10.784666      -0.537357      30.214807 0.46487395E+03  0.10772193E+05                                 7.635421                            6.611389       0.467545       2.210065                    0.996310      26.944291      69.447513       0.749645       0.352599      -1.144571       0.001988      -0.007441       0.000414       0.007713       0.008336       0.002996      -0.045965       0.058240       0.087588      -0.066883       0.015452       0.051431              8.401497       6.070175       0.158725      -0.994014       6.850675      -1.204739      12.283641          -0.000000
          115              O       2.022970      13.846223      14.033985      -0.303742      20.149356 0.28363376E+03  0.57981930E+04                                 5.735656                            5.118797       1.002728       2.432371                    0.999009      23.445250      56.421894       0.864892       0.346425      -1.151730      -0.040342      -0.019145       0.031974       0.054921       0.133810       0.009999      -0.004047       0.028936       0.209043      -0.169822       0.069336       0.100486              6.002948       5.343153       1.805147      -0.876274       8.212330      -0.682477       4.453361          -0.000001
          116              O       0.038537      13.305190      14.850470      -0.341675      22.230951 0.33461554E+03  0.71326228E+04                                 6.166419                            5.607313       0.891774       2.373067                    0.999022      24.537554      60.399218       0.815470       0.352367      -1.146260       0.040968       0.020903       0.013574       0.047954      -0.050611      -0.026915       0.050566       0.269481       0.195484      -0.184736       0.052533       0.132203              6.400861       8.294590      -1.707458      -1.394672       5.830507       0.862121       5.077485          -0.000001

******************************************************
Auxiliary information for the entire system
The total spin magnetic moment of the unit cell is   0.000050
The total net atomic charge of the unit cell is   0.000013
Accuracy of reproducing the electrostatic potential in the unit cell:
  The inner radius (bohr) =    5.0000
  The outer radius (bohr) =   12.0000
  Valid grid points have density less than (e/(bohr^3)) =    0.0001
  The number of valid grid points were=       101580
  The rms potential error without charges in kcal/mol is=      5.62889
  The rms potential error with partial charges in kcal/mol is=      1.01495
  The RRMSE value at monopole order=      0.18031
  The rms potential error with partial charges and cloud penetration in kcal/mol is=      1.01297
  The RRMSE value at monopole order with cloud penetration is=      0.17996
  The rms potential error with partial charges and atomic dipoles in kcal/mol is=      0.43381
  The RRMSE value at dipole order=      0.07707
  The rms potential error with partial charges, atomic dipoles and cloud penetration in kcal/mol is=      0.42463
  The RRMSE value at dipole order with cloud penetration=      0.07544

******************************************************
The electron densities and ab initio electrostatic potential were computed in VASP using the PBE functional and
projector augmented wave method. See the main text of the journal article for a description of computational details.
The atomic charges, dipoles, and quadrupoles were computed with the DDEC6 method as described in
(a) T. A. Manz and N. Gabaldon Limas, RSC Adv. 6 (2016) 47771-47801 DOI: 10.1039/c6ra04656h
(b) N. Gabaldon Limas and T. A. Manz, RSC Adv. 8 (2018) 2678-2707 DOI: 10.1039/c7ra11829e.
For each atom in the material, the electron cloud parameters were fit to the spherically averaged atom-in-material
electron density using radial positions for which this density was between 10^-4 and 10^-2 electrons per cubic bohr.
The polarizabilities, dispersion coefficients, and quantum Drude oscillator (QDO) parameters were fit using the MCLF method.
The magnetic structure of the system was optimized in VASP from the default ferromagnetic initial guess using spin polarization.
The atomic spin moments (ASMs) were computed on this optimized magnetic structure using the DDEC6 partition as inputs
to the method of T. A. Manz and D. S. Sholl, J. Chem. Theory Comput. 7 (2011) 4146-4164 DOI: 10.1021/ct200539n.
The RMSE and RRMSE were computed using a uniform grid with Ewald summation.
