# Supplementary material for: A collection of forcefield precursors for metal–organic frameworks
Source: RSC Adv. 2019 Nov 13;9(63):36492–507. doi: 10.1039/c9ra07327b (PMC9075174; doi:10.1039/c9ra07327b)
Supplement: RA-009-C9RA07327B-s5568 [file RA-009-C9RA07327B-s5568.xyz]

  116
jmolscript: load "" {1 1 1} spacegroup "x,y,z" unitcell [{      7.437800     0.000000     0.000000 }, {     -0.662345    14.310380     0.000000 }, {      0.000000     0.000000    20.910800 }]
Cd     3.369008     5.695531    11.785327     0.873663
Cd     3.737619     1.459659     1.329927     0.873663
Cd     3.406447     8.614849     9.125473     0.873663
Cd     3.037836    12.850721    19.580873     0.873663
H      3.553426     4.603649    18.777898     0.134607
H      3.550790     0.964520    17.027664     0.120816
H      3.563399     1.977695    14.947040     0.107204
H      5.946492     7.392742    12.774408     0.114263
H      0.807319     7.401329    12.805774     0.116741
H      0.804763     4.194372    10.574592     0.117015
H      5.943427     4.148579    10.605958     0.120899
H      3.553202     2.551541     8.322498     0.134607
H      3.555837     6.190670     6.572264     0.120816
H      3.543229     5.177495     4.491640     0.107204
H      0.497790    14.072828     2.319008     0.114264
H      5.636963    14.064241     2.350374     0.116741
H      6.301864     2.960818     0.119192     0.117015
H      1.163200     3.006611     0.150558     0.120898
H      3.222029     9.706731     2.132902     0.134607
H      3.224665    13.345860     3.883136     0.120816
H      3.212056    12.332685     5.963760     0.107204
H      0.828963     6.917638     8.136392     0.114263
H      5.968136     6.909051     8.105026     0.116741
H      5.970692    10.116008    10.336208     0.117015
H      0.832028    10.161801    10.304842     0.120899
H      3.222253    11.758839    12.588302     0.134607
H      3.219618     8.119710    14.338536     0.120816
H      3.232226     9.132885    16.419160     0.107204
H      6.277665     0.237552    18.591792     0.114264
H      1.138492     0.246139    18.560426     0.116741
H      0.473591    11.349562    20.791608     0.117015
H      5.612255    11.303769    20.760242     0.120898
C      3.462678     3.896716    15.586910    -0.059190
C      3.466597     4.663753    16.734913     0.058674
C      3.546413     4.064148    17.995834    -0.192055
C      3.615964     2.706093    18.104571    -0.014570
C      3.564214     1.911867    16.956568    -0.125901
C      3.533900     2.518627    15.727013    -0.073439
C      3.384180     4.532097    14.227708     0.600204
C      3.685220     2.093609    19.472137     0.567097
C      6.413396     6.705844    12.316461     0.049384
C      0.350249     6.718723    12.331099     0.050476
C      0.339199     4.868391    11.055540     0.050841
C      6.400578     4.845495    11.061813     0.053295
C      3.643950     3.258474     5.131510    -0.059190
C      3.640031     2.491437     6.279513     0.058674
C      3.560214     3.091042     7.540434    -0.192055
C      3.490664     4.449097     7.649171    -0.014570
C      3.542413     5.243323     6.501168    -0.125901
C      3.572728     4.636563     5.271613    -0.073439
C      3.722447     2.623093     3.772308     0.600204
C      3.421407     5.061581     9.016737     0.567097
C      0.693231     0.449346     1.861061     0.049384
C      6.756378     0.436467     1.875699     0.050476
C      6.767428     2.286799     0.600140     0.050841
C      0.706049     2.309695     0.606413     0.053295
C      3.312777    10.413664     5.323890    -0.059190
C      3.308858     9.646627     4.175887     0.058674
C      3.229042    10.246232     2.914966    -0.192055
C      3.159491    11.604287     2.806229    -0.014570
C      3.211241    12.398513     3.954232    -0.125901
C      3.241555    11.791753     5.183787    -0.073439
C      3.391275     9.778283     6.683092     0.600204
C      3.090235    12.216771     1.438663     0.567097
C      0.362059     7.604536     8.594339     0.049384
C      6.425206     7.591657     8.579701     0.050476
C      6.436256     9.441989     9.855260     0.050841
C      0.374877     9.464885     9.848987     0.053295
C      3.131505    11.051906    15.779290    -0.059190
C      3.135424    11.818943    14.631287     0.058674
C      3.215241    11.219338    13.370366    -0.192055
C      3.284791     9.861283    13.261629    -0.014570
C      3.233042     9.067057    14.409632    -0.125901
C      3.202727     9.673817    15.639187    -0.073439
C      3.053008    11.687287    17.138492     0.600204
C      3.354048     9.248799    11.894063     0.567096
C      6.082224    13.861034    19.049739     0.049384
C      0.019077    13.873913    19.035101     0.050476
C      0.008027    12.023581    20.310660     0.050841
C      6.069406    12.000685    20.304387     0.053294
N      3.341195     6.232170    16.854105     0.513552
N      5.710702     5.769945    11.684955    -0.159204
N      1.042224     5.797135    11.693319    -0.158270
N      3.765432     0.923020     6.398705     0.513552
N      1.395925     1.385245     1.229555    -0.159204
N      6.064403     1.358055     1.237919    -0.158270
N      3.434260     8.078210     4.056695     0.513552
N      1.064753     8.540435     9.225845    -0.159204
N      5.733231     8.513245     9.217481    -0.158270
N      3.010023    13.387360    14.512095     0.513552
N      5.379530    12.925135    19.681245    -0.159204
N      0.711052    12.952325    19.672881    -0.158270
O      3.436060     5.741324    14.110608    -0.585599
O      3.332293     3.805130    13.242810    -0.575103
O      3.707555     0.855761    19.622695    -0.604537
O      3.725069     2.887835    20.467491    -0.553387
O      4.490252     6.635723    16.783008    -0.274860
O      2.175222     6.515516    16.659634    -0.272615
O      3.670567     1.413866     3.655208    -0.585599
O      3.774335     3.350060     2.787410    -0.575103
O      3.399072     6.299429     9.167295    -0.604537
O      3.381558     4.267355    10.012091    -0.553388
O      2.616376     0.519467     6.327608    -0.274860
O      4.931406     0.639674     6.204234    -0.272615
O      3.339395     8.569056     6.800192    -0.585599
O      3.443162    10.505250     7.667990    -0.575103
O      3.067900    13.454619     1.288105    -0.604537
O      3.050386    11.422545     0.443309    -0.553387
O      2.285203     7.674657     4.127792    -0.274860
O      4.600233     7.794864     4.251166    -0.272615
O      3.104888    12.896514    17.255592    -0.585599
O      3.001120    10.960320    18.123390    -0.575103
O      3.376383     8.010951    11.743505    -0.604537
O      3.393897    10.043025    10.898709    -0.553388
O      4.159079    13.790913    14.583192    -0.274860
O      1.844049    13.670706    14.706566    -0.272615

The following XYZ coordinates are in angstroms. Other properties are in atomic units.
The sperically averaged electron density of each atom fit to a function of the form exp(a - br)
eigen_1, eigen_2 and eigen_3 are the three eigenvalues of traceless quadrupole moment tensor
  atom number  atomic symbol              X              Y              Z     net charge C6 coefficient C8 coefficient C10 coefficient fluctuating dipole atomic polarizability isotropic forcefield polarizability              a              b squared Pearson coefficient          <r^3>          <r^4>         wp_QDO          m_QDO          q_QDO       dipole_x       dipole_y       dipole_z         dipole            Qxy            Qxz            Qyz     Q(x^2-y^2)  Q(3z^2 - R^2)        eigen_1        eigen_2        eigen_3 static polarizability      alpha(xx)      alpha(xy)      alpha(xz)      alpha(yy)      alpha(yz)      alpha(zz) atomic spin moment
            1             Cd       3.369008       5.695531      11.785327       0.873663     194.546585 0.46957672E+04  0.18174523E+06                                26.136610                           21.879726       0.999399       2.010014                    0.998250      79.391028     213.745357       0.413944       0.382304      -1.197199       0.003399       0.024961       0.009974       0.027095       0.001019       0.001848       0.021184      -0.302021       0.110648      -0.169470       0.032415       0.137055             32.188785      36.633703      -0.357417      -0.028347      21.752320      -6.271444      38.180334           0.000004
            2             Cd       3.737619       1.459659       1.329927       0.873663     194.546578 0.46957669E+04  0.18174521E+06                                26.136609                           21.879725       0.999399       2.010014                    0.998250      79.391026     213.745348       0.413944       0.382304      -1.197199      -0.003399      -0.024962       0.009974       0.027095       0.001019      -0.001849      -0.021184      -0.302021       0.110648      -0.169470       0.032415       0.137055             32.188784      36.633702      -0.357419       0.028352      21.752320       6.271445      38.180332           0.000003
            3             Cd       3.406447       8.614849       9.125473       0.873663     194.546578 0.46957671E+04  0.18174522E+06                                26.136609                           21.879725       0.999399       2.010014                    0.998250      79.391024     213.745342       0.413944       0.382304      -1.197199      -0.003399      -0.024961      -0.009974       0.027095       0.001019       0.001848       0.021184      -0.302021       0.110648      -0.169470       0.032415       0.137055             32.188783      36.633699      -0.357417      -0.028347      21.752319      -6.271443      38.180331           0.000004
            4             Cd       3.037836      12.850721      19.580873       0.873663     194.546588 0.46957672E+04  0.18174523E+06                                26.136611                           21.879726       0.999399       2.010014                    0.998250      79.391030     213.745361       0.413944       0.382304      -1.197199       0.003399       0.024962      -0.009974       0.027095       0.001019      -0.001849      -0.021184      -0.302021       0.110648      -0.169471       0.032415       0.137055             32.188786      36.633704      -0.357419       0.028352      21.752321       6.271445      38.180335           0.000003
            5              H       3.553426       4.603649      18.777898       0.134607       1.251947 0.96029490E+01  0.97514795E+02                                 1.843900                            1.755958      -1.177930       2.329112                    0.996441       3.420251       9.368155       0.500939       1.204079      -0.728400       0.001027       0.022998       0.034503       0.041478      -0.001810      -0.000258       0.014620      -0.020447       0.001767      -0.011241      -0.009449       0.020690              1.860286       1.423037      -0.008028       0.016776       1.920364       0.215891       2.237458          -0.000001
            6              H       3.550790       0.964520      17.027664       0.120816       1.111953 0.77883982E+01  0.77432978E+02                                 1.890167                            1.713454      -1.516377       2.158442                    0.991575       4.011155      12.037480       0.435813       1.413605      -0.678267      -0.001051      -0.039116       0.000891       0.039140       0.001039       0.000110      -0.000207      -0.015592       0.001856      -0.008176       0.000615       0.007561              2.014548       1.446943      -0.004890      -0.005197       2.900193      -0.177251       1.696507           0.000001
            7              H       3.563399       1.977695      14.947040       0.107204       1.396143 0.10951059E+02  0.11737892E+03                                 2.113776                            1.969384      -1.601877       2.107676                    0.990874       4.194566      12.649863       0.430265       1.328115      -0.695856       0.002555      -0.019413      -0.031450       0.037047       0.000644      -0.001486       0.003877      -0.013363       0.023772      -0.010832       0.000792       0.010041              2.158445       1.543878      -0.044923      -0.023245       2.402148       0.392828       2.529310           0.000001
            8              H       5.946492       7.392742      12.774408       0.114263       1.125530 0.82484484E+01  0.81393942E+02                                 1.781844                            1.675864      -0.882732       2.470309                    0.998827       3.405232       9.479561       0.486127       1.276840      -0.711111      -0.023826       0.033277       0.028479       0.049861      -0.001448      -0.000625       0.016457      -0.004476      -0.017081      -0.017628       0.000472       0.017156              1.824557       1.955634      -0.439137      -0.320603       1.864384       0.323777       1.653654           0.000000
            9              H       0.807319       7.401329      12.805774       0.116741       1.112000 0.80626453E+01  0.79267869E+02                                 1.778587                            1.664437      -0.972130       2.429215                    0.997754       3.430946       9.596404       0.483502       1.288512      -0.708070       0.022138       0.032170       0.028524       0.048360       0.000556       0.000259       0.015364      -0.002934      -0.015666      -0.016625       0.001120       0.015505              1.828389       1.935811       0.451118       0.344102       1.872448       0.354024       1.676907           0.000000
           10              H       0.804763       4.194372      10.574592       0.117015       1.166235 0.84483680E+01  0.82717198E+02                                 1.732823                            1.626611      -0.881081       2.466325                    0.999121       3.231929       8.566748       0.532669       1.174427      -0.736227       0.021590      -0.038954      -0.022463       0.049881      -0.000429       0.001395       0.014762      -0.013349      -0.015566      -0.014586      -0.003897       0.018483              1.768495       1.867590      -0.371816      -0.317785       1.801824       0.335195       1.636072          -0.000001
           11              H       5.943427       4.148579      10.605958       0.120899       1.155517 0.83127507E+01  0.81070852E+02                                 1.723550                            1.614466      -0.866536       2.475430                    0.999338       3.208952       8.492632       0.534124       1.175829      -0.735916      -0.021323      -0.039439      -0.019243       0.048790       0.000781      -0.002307       0.014202      -0.013519      -0.017343      -0.014750      -0.003359       0.018109              1.761693       1.836300       0.386833       0.309428       1.832446       0.336592       1.616333          -0.000001
           12              H       3.553202       2.551541       8.322498       0.134607       1.251948 0.96029554E+01  0.97514873E+02                                 1.843900                            1.755958      -1.177929       2.329112                    0.996441       3.420252       9.368157       0.500940       1.204078      -0.728400      -0.001027      -0.022998       0.034503       0.041478      -0.001810       0.000258      -0.014620      -0.020447       0.001767      -0.011241      -0.009449       0.020690              1.860287       1.423037      -0.008029      -0.016775       1.920365      -0.215891       2.237458          -0.000001
           13              H       3.555837       6.190670       6.572264       0.120816       1.111953 0.77883947E+01  0.77432936E+02                                 1.890166                            1.713454      -1.516377       2.158442                    0.991575       4.011154      12.037477       0.435813       1.413606      -0.678267       0.001051       0.039116       0.000891       0.039140       0.001039      -0.000110       0.000207      -0.015592       0.001856      -0.008176       0.000615       0.007561              2.014548       1.446943      -0.004890       0.005197       2.900193       0.177251       1.696507           0.000001
           14              H       3.543229       5.177495       4.491640       0.107204       1.396143 0.10951059E+02  0.11737892E+03                                 2.113775                            1.969383      -1.601877       2.107676                    0.990874       4.194566      12.649861       0.430265       1.328115      -0.695856      -0.002555       0.019413      -0.031450       0.037047       0.000645       0.001486      -0.003877      -0.013363       0.023772      -0.010832       0.000792       0.010041              2.158445       1.543878      -0.044923       0.023245       2.402147      -0.392827       2.529309           0.000001
           15              H       0.497790      14.072828       2.319008       0.114264       1.125530 0.82484443E+01  0.81393895E+02                                 1.781844                            1.675864      -0.882732       2.470309                    0.998827       3.405231       9.479559       0.486127       1.276840      -0.711111       0.023826      -0.033277       0.028479       0.049861      -0.001448       0.000625      -0.016457      -0.004476      -0.017081      -0.017628       0.000472       0.017156              1.824557       1.955634      -0.439136       0.320603       1.864384      -0.323777       1.653653           0.000000
           16              H       5.636963      14.064241       2.350374       0.116741       1.112000 0.80626453E+01  0.79267869E+02                                 1.778587                            1.664437      -0.972130       2.429215                    0.997754       3.430946       9.596404       0.483502       1.288512      -0.708070      -0.022138      -0.032170       0.028524       0.048360       0.000556      -0.000259      -0.015364      -0.002934      -0.015666      -0.016625       0.001120       0.015505              1.828389       1.935811       0.451118      -0.344102       1.872448      -0.354024       1.676907           0.000000
           17              H       6.301864       2.960818       0.119192       0.117015       1.166235 0.84483703E+01  0.82717231E+02                                 1.732823                            1.626612      -0.881081       2.466325                    0.999121       3.231929       8.566750       0.532668       1.174428      -0.736227      -0.021590       0.038954      -0.022463       0.049881      -0.000429      -0.001395      -0.014762      -0.013349      -0.015566      -0.014586      -0.003897       0.018483              1.768496       1.867590      -0.371816       0.317785       1.801825      -0.335195       1.636073          -0.000001
           18              H       1.163200       3.006611       0.150558       0.120898       1.155518 0.83127581E+01  0.81070943E+02                                 1.723551                            1.614467      -0.866536       2.475429                    0.999338       3.208953       8.492636       0.534124       1.175829      -0.735916       0.021323       0.039439      -0.019243       0.048790       0.000781       0.002307      -0.014202      -0.013519      -0.017343      -0.014750      -0.003359       0.018109              1.761694       1.836301       0.386833      -0.309429       1.832447      -0.336593       1.616334          -0.000001
           19              H       3.222029       9.706731       2.132902       0.134607       1.251948 0.96029592E+01  0.97514917E+02                                 1.843900                            1.755958      -1.177930       2.329112                    0.996441       3.420253       9.368159       0.500940       1.204078      -0.728400      -0.001027      -0.022998      -0.034503       0.041478      -0.001810      -0.000258       0.014620      -0.020447       0.001767      -0.011241      -0.009449       0.020690              1.860287       1.423037      -0.008028       0.016776       1.920365       0.215891       2.237458          -0.000001
           20              H       3.224665      13.345860       3.883136       0.120816       1.111953 0.77883947E+01  0.77432936E+02                                 1.890166                            1.713454      -1.516377       2.158442                    0.991575       4.011154      12.037477       0.435813       1.413606      -0.678267       0.001051       0.039116      -0.000891       0.039140       0.001039       0.000110      -0.000207      -0.015592       0.001856      -0.008176       0.000615       0.007561              2.014548       1.446943      -0.004890      -0.005197       2.900193      -0.177251       1.696507           0.000001
           21              H       3.212056      12.332685       5.963760       0.107204       1.396143 0.10951060E+02  0.11737894E+03                                 2.113776                            1.969383      -1.601877       2.107676                    0.990874       4.194566      12.649861       0.430265       1.328115      -0.695856      -0.002555       0.019413       0.031450       0.037047       0.000644      -0.001486       0.003877      -0.013363       0.023772      -0.010832       0.000792       0.010041              2.158445       1.543878      -0.044923      -0.023245       2.402148       0.392828       2.529310           0.000001
           22              H       0.828963       6.917638       8.136392       0.114263       1.125529 0.82484439E+01  0.81393892E+02                                 1.781844                            1.675864      -0.882732       2.470309                    0.998827       3.405231       9.479560       0.486127       1.276841      -0.711111       0.023826      -0.033277      -0.028479       0.049861      -0.001448      -0.000625       0.016457      -0.004476      -0.017081      -0.017628       0.000472       0.017156              1.824558       1.955634      -0.439137      -0.320603       1.864384       0.323777       1.653654           0.000000
           23              H       5.968136       6.909051       8.105026       0.116741       1.112001 0.80626467E+01  0.79267886E+02                                 1.778588                            1.664437      -0.972130       2.429215                    0.997754       3.430946       9.596404       0.483502       1.288512      -0.708070      -0.022138      -0.032170      -0.028524       0.048360       0.000556       0.000259       0.015364      -0.002934      -0.015666      -0.016625       0.001120       0.015505              1.828389       1.935811       0.451118       0.344102       1.872448       0.354024       1.676908           0.000000
           24              H       5.970692      10.116008      10.336208       0.117015       1.166234 0.84483650E+01  0.82717166E+02                                 1.732823                            1.626612      -0.881081       2.466325                    0.999121       3.231928       8.566747       0.532668       1.174428      -0.736227      -0.021590       0.038954       0.022463       0.049881      -0.000429       0.001395       0.014762      -0.013349      -0.015566      -0.014586      -0.003897       0.018483              1.768496       1.867590      -0.371816      -0.317785       1.801825       0.335195       1.636073          -0.000001
           25              H       0.832028      10.161801      10.304842       0.120899       1.155517 0.83127530E+01  0.81070884E+02                                 1.723550                            1.614466      -0.866536       2.475430                    0.999338       3.208952       8.492634       0.534124       1.175829      -0.735916       0.021323       0.039439       0.019243       0.048790       0.000781      -0.002307       0.014202      -0.013519      -0.017343      -0.014750      -0.003359       0.018109              1.761694       1.836301       0.386833       0.309429       1.832446       0.336593       1.616333          -0.000001
           26              H       3.222253      11.758839      12.588302       0.134607       1.251948 0.96029628E+01  0.97514976E+02                                 1.843902                            1.755960      -1.177931       2.329112                    0.996441       3.420253       9.368164       0.500939       1.204079      -0.728400       0.001027       0.022998      -0.034503       0.041478      -0.001810       0.000258      -0.014620      -0.020447       0.001767      -0.011241      -0.009449       0.020690              1.860288       1.423038      -0.008029      -0.016775       1.920366      -0.215891       2.237460          -0.000001
           27              H       3.219618       8.119710      14.338536       0.120816       1.111954 0.77883991E+01  0.77432988E+02                                 1.890167                            1.713454      -1.516377       2.158442                    0.991575       4.011155      12.037479       0.435813       1.413605      -0.678267      -0.001051      -0.039116      -0.000891       0.039140       0.001039      -0.000110       0.000207      -0.015592       0.001857      -0.008176       0.000615       0.007561              2.014548       1.446943      -0.004890       0.005197       2.900193       0.177251       1.696507           0.000001
           28              H       3.232226       9.132885      16.419160       0.107204       1.396143 0.10951053E+02  0.11737884E+03                                 2.113775                            1.969383      -1.601877       2.107676                    0.990874       4.194565      12.649859       0.430265       1.328115      -0.695856       0.002555      -0.019413       0.031450       0.037047       0.000645       0.001486      -0.003877      -0.013363       0.023772      -0.010832       0.000792       0.010041              2.158445       1.543878      -0.044923       0.023245       2.402147      -0.392827       2.529309           0.000001
           29              H       6.277665       0.237552      18.591792       0.114264       1.125529 0.82484432E+01  0.81393879E+02                                 1.781843                            1.675863      -0.882732       2.470309                    0.998827       3.405231       9.479558       0.486127       1.276840      -0.711111      -0.023826       0.033277      -0.028479       0.049861      -0.001448       0.000625      -0.016457      -0.004476      -0.017081      -0.017628       0.000472       0.017156              1.824557       1.955633      -0.439136       0.320603       1.864384      -0.323777       1.653653           0.000000
           30              H       1.138492       0.246139      18.560426       0.116741       1.112001 0.80626459E+01  0.79267872E+02                                 1.778587                            1.664437      -0.972130       2.429215                    0.997754       3.430946       9.596402       0.483502       1.288511      -0.708070       0.022138       0.032170      -0.028524       0.048360       0.000556      -0.000259      -0.015364      -0.002934      -0.015666      -0.016625       0.001120       0.015505              1.828388       1.935811       0.451118      -0.344102       1.872447      -0.354024       1.676907           0.000000
           31              H       0.473591      11.349562      20.791608       0.117015       1.166235 0.84483733E+01  0.82717261E+02                                 1.732823                            1.626612      -0.881082       2.466325                    0.999121       3.231930       8.566751       0.532669       1.174427      -0.736227       0.021590      -0.038954       0.022463       0.049881      -0.000429      -0.001395      -0.014762      -0.013349      -0.015566      -0.014586      -0.003897       0.018483              1.768496       1.867590      -0.371816       0.317785       1.801825      -0.335195       1.636073          -0.000001
           32              H       5.612255      11.303769      20.760242       0.120898       1.155518 0.83127586E+01  0.81070951E+02                                 1.723551                            1.614467      -0.866536       2.475429                    0.999338       3.208953       8.492637       0.534123       1.175830      -0.735916      -0.021323      -0.039439       0.019243       0.048790       0.000781       0.002307      -0.014202      -0.013519      -0.017343      -0.014750      -0.003359       0.018109              1.761694       1.836302       0.386833      -0.309429       1.832447      -0.336593       1.616334          -0.000001
           33              C       3.462678       3.896716      15.586910      -0.059190      40.409941 0.44059432E+03  0.10319374E+05                                10.220886                            6.952458       0.060984       2.026070                    0.999226      27.469328      77.012165       0.635657       0.411405      -1.075044       0.005127      -0.033551       0.018731       0.038766       0.005526      -0.002981       0.002217       0.044923      -0.036288      -0.018187      -0.011168       0.029355             13.519466       5.126137      -0.585164       0.544894      16.253866      -6.708520      19.178394           0.000000
           34              C       3.466597       4.663753      16.734913       0.058674      39.040730 0.47080715E+03  0.11225630E+05                                10.065796                            7.305354      -0.157516       1.940804                    0.999125      27.642440      78.517778       0.604321       0.425080      -1.064936       0.004914       0.011373      -0.009426       0.015567       0.002708      -0.000246      -0.029894      -0.018337      -0.123722      -0.052155       0.011225       0.040930             12.376143       5.119531      -0.726555       0.470616      16.557687      -3.862442      15.451211           0.000001
           35              C       3.546413       4.064148      17.995834      -0.192055      39.441031 0.46936655E+03  0.11302582E+05                                10.155340                            7.297234      -0.159220       1.905103                    0.999187      31.195365      92.205398       0.597867       0.425437      -1.053421       0.005048      -0.019518      -0.004846       0.020734       0.001838      -0.003722       0.043625       0.070775      -0.011680      -0.064857       0.027027       0.037830             12.586831       5.215932      -0.647349       0.595648      16.587606      -6.292207      15.956955          -0.000002
           36              C       3.615964       2.706093      18.104571      -0.014570      38.902836 0.42880410E+03  0.99742832E+04                                 9.918315                            6.829178       0.024668       2.008252                    0.999249      27.193745      75.950736       0.645616       0.407858      -1.077489       0.003073       0.029646      -0.042881       0.052222       0.000893      -0.000510       0.004172       0.003492      -0.017668      -0.007875       0.002933       0.004942             12.869356       5.136565      -0.518107       0.721516      14.690796      -5.564285      18.780706           0.000000
           37              C       3.564214       1.911867      16.956568      -0.125901      37.639451 0.46423794E+03  0.11165639E+05                                 9.981948                            7.314914      -0.213986       1.904519                    0.998553      30.303408      89.967553       0.589188       0.432224      -1.047643       0.002176       0.027505      -0.005358       0.028107      -0.003111      -0.000831       0.000357       0.018947      -0.101344      -0.033795       0.006920       0.026875             12.046919       5.137612      -0.131127       0.311640      14.430523      -3.488886      16.572623           0.000002
           38              C       3.533900       2.518627      15.727013      -0.073439      37.324522 0.43555527E+03  0.10344433E+05                                 9.966275                            7.113741      -0.389966       1.851588                    0.998666      30.029682      89.562218       0.591914       0.435696      -1.042077       0.002393       0.026998       0.019343       0.033299       0.006702      -0.000810       0.002914       0.065344      -0.036043      -0.027904      -0.011460       0.039364             12.323623       5.024908      -0.549993       0.254713      16.589363      -5.163414      15.356597           0.000000
           39              C       3.384180       4.532097      14.227708       0.600204      22.418441 0.23320241E+03  0.47525477E+04                                 7.401180                            5.411006      -0.072836       2.033766                    0.999520      22.152657      61.830027       0.638349       0.470819      -1.018884      -0.003095       0.018239      -0.037426       0.041749      -0.008326      -0.008469       0.004930       0.156343      -0.197019      -0.067040      -0.044838       0.111879              9.231108       4.136985      -0.063684       0.384261      10.184735      -4.144359      13.371605           0.000001
           40              C       3.685220       2.093609      19.472137       0.567097      24.924568 0.26373121E+03  0.55411375E+04                                 7.898535                            5.756787       0.035079       2.057202                    0.999722      23.057270      65.288071       0.618641       0.471227      -1.018929       0.008094      -0.027818       0.056538       0.063528       0.000572      -0.008900       0.015164       0.123802      -0.187844      -0.069099      -0.024616       0.093716              9.720880       4.769169      -0.245562       0.492814      10.266850      -3.077337      14.126621           0.000001
           41              C       6.413396       6.705844      12.316461       0.049384      24.659866 0.33113032E+03  0.72689028E+04                                 7.381305                            6.081572       0.319935       2.126096                    0.999775      25.690936      71.249017       0.666150       0.418855      -1.063193      -0.027842      -0.048720      -0.003298       0.056211      -0.010558      -0.004662      -0.017389      -0.057049       0.104789      -0.048620       0.004527       0.044093              8.158252      12.482274      -0.028254      -0.156633       6.528903       1.687840       5.463579           0.000000
           42              C       0.350249       6.718723      12.331099       0.050476      24.406084 0.32614600E+03  0.71351318E+04                                 7.338823                            6.040130       0.350424       2.138781                    0.999729      25.580956      70.912114       0.667428       0.419481      -1.062389       0.028914      -0.044862      -0.001238       0.053386       0.007463       0.003791      -0.022199      -0.052597       0.105692      -0.045593      -0.002230       0.047823              8.109940      12.283965       0.241431       0.345642       6.519999       1.761247       5.525856           0.000000
           43              C       0.339199       4.868391      11.055540       0.050841      24.373093 0.32064973E+03  0.69692660E+04                                 7.273722                            5.962945       0.351218       2.136391                    0.999815      25.416785      69.707338       0.677685       0.415836      -1.067135       0.025680       0.019557       0.040720       0.051962      -0.008770      -0.007513      -0.018418      -0.062572       0.090296      -0.048871       0.006008       0.042863              7.986696      12.008422       0.065218      -0.085388       6.466333       1.816753       5.485333          -0.000001
           44              C       6.400578       4.845495      11.061813       0.053295      23.866767 0.31249809E+03  0.67493089E+04                                 7.164491                            5.880451       0.373829       2.147003                    0.999813      25.237781      69.024887       0.683422       0.414959      -1.067571      -0.027225       0.016810       0.039969       0.051198       0.003135       0.005009      -0.023015      -0.055805       0.103422      -0.045870      -0.002687       0.048557              7.848723      11.670964       0.169612       0.111787       6.499633       1.805389       5.375570          -0.000001
           45              C       3.643950       3.258474       5.131510      -0.059190      40.409934 0.44059424E+03  0.10319371E+05                                10.220885                            6.952457       0.060984       2.026070                    0.999226      27.469325      77.012155       0.635657       0.411405      -1.075044      -0.005127       0.033551       0.018731       0.038766       0.005526       0.002981      -0.002217       0.044923      -0.036288      -0.018187      -0.011168       0.029355             13.519465       5.126137      -0.585163      -0.544893      16.253864       6.708519      19.178393           0.000000
           46              C       3.640031       2.491437       6.279513       0.058674      39.040728 0.47080714E+03  0.11225630E+05                                10.065796                            7.305354      -0.157516       1.940804                    0.999125      27.642439      78.517775       0.604321       0.425080      -1.064936      -0.004914      -0.011373      -0.009426       0.015567       0.002708       0.000246       0.029894      -0.018337      -0.123722      -0.052155       0.011225       0.040930             12.376143       5.119531      -0.726554      -0.470617      16.557687       3.862441      15.451210           0.000001
           47              C       3.560214       3.091042       7.540434      -0.192055      39.441024 0.46936645E+03  0.11302579E+05                                10.155339                            7.297234      -0.159220       1.905103                    0.999187      31.195362      92.205388       0.597867       0.425437      -1.053421      -0.005048       0.019518      -0.004846       0.020734       0.001838       0.003722      -0.043625       0.070775      -0.011680      -0.064857       0.027027       0.037830             12.586830       5.215931      -0.647350      -0.595648      16.587605       6.292205      15.956953          -0.000002
           48              C       3.490664       4.449097       7.649171      -0.014570      38.902837 0.42880411E+03  0.99742836E+04                                 9.918315                            6.829178       0.024668       2.008252                    0.999249      27.193746      75.950740       0.645616       0.407858      -1.077489      -0.003073      -0.029646      -0.042881       0.052222       0.000893       0.000510      -0.004172       0.003492      -0.017667      -0.007875       0.002933       0.004942             12.869356       5.136565      -0.518107      -0.721516      14.690796       5.564285      18.780706           0.000000
           49              C       3.542413       5.243323       6.501168      -0.125901      37.639450 0.46423793E+03  0.11165639E+05                                 9.981949                            7.314914      -0.213986       1.904518                    0.998553      30.303407      89.967551       0.589188       0.432224      -1.047643      -0.002176      -0.027505      -0.005358       0.028107      -0.003111       0.000831      -0.000357       0.018947      -0.101344      -0.033795       0.006920       0.026875             12.046920       5.137612      -0.131131      -0.311642      14.430523       3.488886      16.572624           0.000002
           50              C       3.572728       4.636563       5.271613      -0.073439      37.324521 0.43555525E+03  0.10344433E+05                                 9.966276                            7.113741      -0.389966       1.851587                    0.998666      30.029680      89.562216       0.591914       0.435697      -1.042077      -0.002393      -0.026998       0.019343       0.033299       0.006702       0.000810      -0.002914       0.065344      -0.036043      -0.027904      -0.011460       0.039364             12.323624       5.024909      -0.549995      -0.254716      16.589365       5.163415      15.356599           0.000000
           51              C       3.722447       2.623093       3.772308       0.600204      22.418438 0.23320238E+03  0.47525467E+04                                 7.401179                            5.411005      -0.072835       2.033766                    0.999520      22.152655      61.830018       0.638349       0.470819      -1.018884       0.003095      -0.018239      -0.037426       0.041749      -0.008326       0.008469      -0.004930       0.156343      -0.197019      -0.067040      -0.044838       0.111879              9.231107       4.136985      -0.063682      -0.384260      10.184733       4.144359      13.371604           0.000001
           52              C       3.421407       5.061581       9.016737       0.567097      24.924569 0.26373123E+03  0.55411381E+04                                 7.898535                            5.756787       0.035078       2.057202                    0.999722      23.057271      65.288075       0.618641       0.471227      -1.018929      -0.008094       0.027817       0.056538       0.063528       0.000572       0.008899      -0.015164       0.123802      -0.187844      -0.069099      -0.024616       0.093716              9.720880       4.769169      -0.245563      -0.492816      10.266850       3.077337      14.126622           0.000001
           53              C       0.693231       0.449346       1.861061       0.049384      24.659867 0.33113036E+03  0.72689038E+04                                 7.381305                            6.081572       0.319934       2.126096                    0.999775      25.690937      71.249021       0.666150       0.418855      -1.063193       0.027842       0.048720      -0.003298       0.056211      -0.010558       0.004662       0.017389      -0.057049       0.104789      -0.048620       0.004527       0.044093              8.158252      12.482274      -0.028253       0.156632       6.528903      -1.687840       5.463580           0.000000
           54              C       6.756378       0.436467       1.875699       0.050476      24.406086 0.32614603E+03  0.71351326E+04                                 7.338824                            6.040131       0.350423       2.138781                    0.999729      25.580957      70.912122       0.667428       0.419481      -1.062389      -0.028914       0.044862      -0.001238       0.053386       0.007463      -0.003791       0.022199      -0.052597       0.105692      -0.045593      -0.002230       0.047823              8.109941      12.283967       0.241431      -0.345642       6.520000      -1.761247       5.525857           0.000001
           55              C       6.767428       2.286799       0.600140       0.050841      24.373093 0.32064973E+03  0.69692657E+04                                 7.273722                            5.962945       0.351218       2.136391                    0.999815      25.416785      69.707338       0.677685       0.415836      -1.067135      -0.025680      -0.019557       0.040720       0.051962      -0.008770       0.007513       0.018418      -0.062572       0.090296      -0.048871       0.006008       0.042863              7.986696      12.008422       0.065218       0.085388       6.466334      -1.816753       5.485333          -0.000001
           56              C       0.706049       2.309695       0.606413       0.053295      23.866764 0.31249802E+03  0.67493072E+04                                 7.164490                            5.880451       0.373829       2.147003                    0.999813      25.237779      69.024881       0.683422       0.414959      -1.067571       0.027225      -0.016810       0.039968       0.051198       0.003135      -0.005009       0.023015      -0.055805       0.103422      -0.045870      -0.002687       0.048557              7.848722      11.670963       0.169613      -0.111787       6.499633      -1.805389       5.375570          -0.000001
           57              C       3.312777      10.413664       5.323890      -0.059190      40.409940 0.44059433E+03  0.10319374E+05                                10.220885                            6.952458       0.060984       2.026070                    0.999226      27.469328      77.012165       0.635657       0.411405      -1.075044      -0.005127       0.033551      -0.018731       0.038766       0.005526      -0.002981       0.002217       0.044923      -0.036288      -0.018187      -0.011168       0.029355             13.519466       5.126137      -0.585164       0.544894      16.253865      -6.708520      19.178394           0.000000
           58              C       3.308858       9.646627       4.175887       0.058674      39.040731 0.47080718E+03  0.11225631E+05                                10.065796                            7.305354      -0.157516       1.940804                    0.999125      27.642441      78.517778       0.604321       0.425080      -1.064936      -0.004914      -0.011373       0.009426       0.015567       0.002708      -0.000246      -0.029894      -0.018337      -0.123722      -0.052155       0.011225       0.040930             12.376143       5.119531      -0.726555       0.470616      16.557686      -3.862442      15.451211           0.000001
           59              C       3.229042      10.246232       2.914966      -0.192055      39.441034 0.46936657E+03  0.11302583E+05                                10.155341                            7.297235      -0.159220       1.905103                    0.999187      31.195367      92.205408       0.597867       0.425438      -1.053421      -0.005048       0.019518       0.004846       0.020734       0.001838      -0.003722       0.043625       0.070775      -0.011680      -0.064857       0.027027       0.037831             12.586832       5.215932      -0.647349       0.595648      16.587608      -6.292208      15.956957          -0.000002
           60              C       3.159491      11.604287       2.806229      -0.014570      38.902838 0.42880412E+03  0.99742840E+04                                 9.918315                            6.829179       0.024668       2.008252                    0.999249      27.193746      75.950741       0.645616       0.407858      -1.077489      -0.003073      -0.029646       0.042881       0.052222       0.000893      -0.000510       0.004172       0.003492      -0.017667      -0.007875       0.002933       0.004942             12.869356       5.136565      -0.518107       0.721516      14.690797      -5.564286      18.780707           0.000000
           61              C       3.211241      12.398513       3.954232      -0.125901      37.639451 0.46423795E+03  0.11165639E+05                                 9.981948                            7.314914      -0.213986       1.904519                    0.998553      30.303408      89.967552       0.589188       0.432224      -1.047643      -0.002176      -0.027505       0.005358       0.028107      -0.003111      -0.000831       0.000357       0.018947      -0.101344      -0.033795       0.006920       0.026875             12.046919       5.137612      -0.131127       0.311640      14.430523      -3.488886      16.572623           0.000002
           62              C       3.241555      11.791753       5.183787      -0.073439      37.324521 0.43555526E+03  0.10344433E+05                                 9.966275                            7.113741      -0.389966       1.851587                    0.998666      30.029682      89.562216       0.591914       0.435696      -1.042077      -0.002393      -0.026998      -0.019343       0.033299       0.006702      -0.000810       0.002914       0.065344      -0.036043      -0.027904      -0.011460       0.039364             12.323622       5.024908      -0.549993       0.254713      16.589362      -5.163414      15.356597           0.000000
           63              C       3.391275       9.778283       6.683092       0.600204      22.418436 0.23320237E+03  0.47525465E+04                                 7.401179                            5.411005      -0.072835       2.033766                    0.999520      22.152654      61.830013       0.638350       0.470819      -1.018884       0.003095      -0.018239       0.037426       0.041749      -0.008326      -0.008469       0.004930       0.156343      -0.197019      -0.067040      -0.044838       0.111879              9.231107       4.136985      -0.063683       0.384260      10.184733      -4.144358      13.371603           0.000001
           64              C       3.090235      12.216771       1.438663       0.567097      24.924572 0.26373126E+03  0.55411389E+04                                 7.898535                            5.756787       0.035079       2.057202                    0.999722      23.057273      65.288080       0.618641       0.471227      -1.018929      -0.008094       0.027817      -0.056538       0.063528       0.000572      -0.008900       0.015164       0.123802      -0.187844      -0.069099      -0.024616       0.093716              9.720881       4.769169      -0.245562       0.492814      10.266851      -3.077338      14.126623           0.000001
           65              C       0.362059       7.604536       8.594339       0.049384      24.659865 0.33113031E+03  0.72689026E+04                                 7.381305                            6.081572       0.319935       2.126096                    0.999775      25.690935      71.249014       0.666150       0.418855      -1.063193       0.027842       0.048720       0.003298       0.056211      -0.010558      -0.004662      -0.017389      -0.057049       0.104789      -0.048620       0.004527       0.044093              8.158252      12.482273      -0.028254      -0.156633       6.528903       1.687840       5.463579           0.000000
           66              C       6.425206       7.591657       8.579701       0.050476      24.406084 0.32614600E+03  0.71351319E+04                                 7.338823                            6.040131       0.350424       2.138781                    0.999729      25.580956      70.912117       0.667428       0.419481      -1.062389      -0.028914       0.044862       0.001238       0.053386       0.007464       0.003791      -0.022199      -0.052597       0.105692      -0.045593      -0.002230       0.047823              8.109941      12.283966       0.241431       0.345642       6.520000       1.761247       5.525856           0.000000
           67              C       6.436256       9.441989       9.855260       0.050841      24.373093 0.32064974E+03  0.69692661E+04                                 7.273722                            5.962945       0.351218       2.136391                    0.999815      25.416785      69.707337       0.677685       0.415836      -1.067135      -0.025680      -0.019557      -0.040720       0.051962      -0.008770      -0.007513      -0.018418      -0.062572       0.090296      -0.048871       0.006008       0.042863              7.986696      12.008421       0.065218      -0.085388       6.466333       1.816753       5.485332          -0.000001
           68              C       0.374877       9.464885       9.848987       0.053295      23.866766 0.31249806E+03  0.67493082E+04                                 7.164490                            5.880451       0.373829       2.147003                    0.999813      25.237780      69.024884       0.683422       0.414959      -1.067571       0.027225      -0.016810      -0.039969       0.051198       0.003135       0.005009      -0.023015      -0.055805       0.103422      -0.045870      -0.002687       0.048556              7.848722      11.670964       0.169613       0.111787       6.499633       1.805389       5.375570          -0.000001
           69              C       3.131505      11.051906      15.779290      -0.059190      40.409940 0.44059429E+03  0.10319373E+05                                10.220886                            6.952458       0.060984       2.026070                    0.999226      27.469327      77.012163       0.635657       0.411405      -1.075044       0.005127      -0.033551      -0.018731       0.038766       0.005526       0.002981      -0.002217       0.044923      -0.036288      -0.018187      -0.011168       0.029355             13.519466       5.126137      -0.585163      -0.544893      16.253866       6.708520      19.178395           0.000000
           70              C       3.135424      11.818943      14.631287       0.058674      39.040728 0.47080714E+03  0.11225630E+05                                10.065795                            7.305354      -0.157515       1.940804                    0.999125      27.642439      78.517773       0.604321       0.425080      -1.064936       0.004914       0.011373       0.009426       0.015567       0.002708       0.000246       0.029894      -0.018337      -0.123722      -0.052155       0.011225       0.040930             12.376143       5.119531      -0.726554      -0.470617      16.557686       3.862441      15.451210           0.000000
           71              C       3.215241      11.219338      13.370366      -0.192055      39.441022 0.46936642E+03  0.11302579E+05                                10.155339                            7.297234      -0.159220       1.905103                    0.999187      31.195362      92.205392       0.597867       0.425437      -1.053421       0.005048      -0.019518       0.004846       0.020734       0.001838       0.003722      -0.043625       0.070775      -0.011680      -0.064857       0.027027       0.037830             12.586829       5.215931      -0.647350      -0.595648      16.587604       6.292204      15.956953          -0.000002
           72              C       3.284791       9.861283      13.261629      -0.014570      38.902837 0.42880411E+03  0.99742836E+04                                 9.918315                            6.829179       0.024668       2.008252                    0.999249      27.193746      75.950741       0.645616       0.407858      -1.077489       0.003073       0.029646       0.042881       0.052222       0.000893       0.000510      -0.004172       0.003492      -0.017667      -0.007875       0.002933       0.004942             12.869356       5.136565      -0.518107      -0.721516      14.690797       5.564285      18.780705           0.000000
           73              C       3.233042       9.067057      14.409632      -0.125901      37.639452 0.46423793E+03  0.11165639E+05                                 9.981949                            7.314915      -0.213986       1.904518                    0.998553      30.303408      89.967558       0.589188       0.432224      -1.047643       0.002176       0.027505       0.005358       0.028107      -0.003111       0.000831      -0.000357       0.018947      -0.101344      -0.033795       0.006920       0.026875             12.046921       5.137612      -0.131131      -0.311642      14.430525       3.488886      16.572625           0.000002
           74              C       3.202727       9.673817      15.639187      -0.073439      37.324527 0.43555533E+03  0.10344435E+05                                 9.966276                            7.113741      -0.389966       1.851587                    0.998666      30.029683      89.562223       0.591914       0.435697      -1.042077       0.002393       0.026998      -0.019343       0.033299       0.006702       0.000810      -0.002914       0.065344      -0.036043      -0.027904      -0.011460       0.039364             12.323624       5.024909      -0.549995      -0.254716      16.589365       5.163415      15.356599           0.000000
           75              C       3.053008      11.687287      17.138492       0.600204      22.418439 0.23320240E+03  0.47525472E+04                                 7.401179                            5.411005      -0.072836       2.033766                    0.999520      22.152656      61.830020       0.638350       0.470819      -1.018884      -0.003095       0.018239       0.037426       0.041749      -0.008326       0.008469      -0.004930       0.156343      -0.197019      -0.067040      -0.044838       0.111879              9.231108       4.136985      -0.063682      -0.384260      10.184734       4.144359      13.371604           0.000001
           76              C       3.354048       9.248799      11.894063       0.567096      24.924570 0.26373124E+03  0.55411383E+04                                 7.898535                            5.756787       0.035079       2.057202                    0.999722      23.057272      65.288078       0.618641       0.471227      -1.018929       0.008094      -0.027818      -0.056538       0.063528       0.000572       0.008899      -0.015164       0.123802      -0.187844      -0.069099      -0.024616       0.093716              9.720881       4.769170      -0.245563      -0.492816      10.266850       3.077337      14.126622           0.000001
           77              C       6.082224      13.861034      19.049739       0.049384      24.659865 0.33113032E+03  0.72689027E+04                                 7.381305                            6.081572       0.319935       2.126096                    0.999775      25.690935      71.249014       0.666150       0.418855      -1.063193      -0.027842      -0.048720       0.003298       0.056211      -0.010558       0.004662       0.017389      -0.057049       0.104789      -0.048620       0.004527       0.044093              8.158252      12.482273      -0.028253       0.156632       6.528903      -1.687840       5.463579           0.000001
           78              C       0.019077      13.873913      19.035101       0.050476      24.406084 0.32614601E+03  0.71351320E+04                                 7.338824                            6.040131       0.350423       2.138781                    0.999729      25.580956      70.912119       0.667428       0.419481      -1.062388       0.028914      -0.044862       0.001238       0.053386       0.007463      -0.003791       0.022199      -0.052597       0.105692      -0.045593      -0.002230       0.047823              8.109941      12.283967       0.241431      -0.345642       6.520000      -1.761247       5.525857           0.000000
           79              C       0.008027      12.023581      20.310660       0.050841      24.373096 0.32064977E+03  0.69692670E+04                                 7.273723                            5.962946       0.351218       2.136391                    0.999815      25.416787      69.707347       0.677685       0.415836      -1.067135       0.025680       0.019557      -0.040720       0.051962      -0.008770       0.007513       0.018418      -0.062572       0.090296      -0.048871       0.006008       0.042863              7.986697      12.008424       0.065218       0.085388       6.466334      -1.816753       5.485333          -0.000001
           80              C       6.069406      12.000685      20.304387       0.053294      23.866767 0.31249807E+03  0.67493085E+04                                 7.164491                            5.880451       0.373829       2.147003                    0.999813      25.237781      69.024890       0.683422       0.414959      -1.067571      -0.027225       0.016810      -0.039969       0.051198       0.003135      -0.005009       0.023015      -0.055805       0.103423      -0.045870      -0.002687       0.048557              7.848723      11.670965       0.169613      -0.111787       6.499633      -1.805389       5.375571          -0.000001
           81              N       3.341195       6.232170      16.854105       0.513552      19.976867 0.23367770E+03  0.46359063E+04                                 6.213474                            5.052130       0.022521       2.128129                    0.998957      20.175652      50.804433       0.753747       0.409603      -1.084287      -0.002732       0.070785      -0.013647       0.072141      -0.001427      -0.005745      -0.002276      -0.023242       0.240285      -0.052017      -0.028373       0.080390              6.783646       7.879261      -0.185670       0.321649       8.548255      -0.793790       3.923420           0.000001
           82              N       5.710702       5.769945      11.684955      -0.159204      30.061210 0.46555127E+03  0.10924819E+05                                 8.097745                            7.023409       0.038495       2.060865                    0.997776      26.390979      71.246102       0.656901       0.397338      -1.097371       0.154317      -0.012330       0.016008       0.155634       0.000639       0.004478       0.011322      -0.170122       0.148515      -0.109940       0.042440       0.067500              8.803233      12.068332       0.115909      -0.283296       7.700628       2.130012       6.640739           0.000001
           83              N       1.042224       5.797135      11.693319      -0.158270      30.153537 0.46666522E+03  0.10956352E+05                                 8.110932                            7.026701       0.043111       2.061648                    0.997849      26.403981      71.274262       0.657532       0.396761      -1.097885      -0.153821      -0.011827       0.018624       0.155395       0.003587      -0.000166       0.014613      -0.165971       0.151081      -0.108244       0.039040       0.069205              8.833555      12.158361      -0.092706       0.312954       7.689905       2.143697       6.652401           0.000001
           84              N       3.765432       0.923020       6.398705       0.513552      19.976866 0.23367769E+03  0.46359062E+04                                 6.213474                            5.052130       0.022521       2.128129                    0.998957      20.175651      50.804431       0.753747       0.409603      -1.084287       0.002732      -0.070785      -0.013647       0.072141      -0.001427       0.005745       0.002277      -0.023242       0.240285      -0.052017      -0.028373       0.080390              6.783646       7.879261      -0.185665      -0.321648       8.548256       0.793790       3.923420           0.000001
           85              N       1.395925       1.385245       1.229555      -0.159204      30.061209 0.46555125E+03  0.10924819E+05                                 8.097745                            7.023409       0.038495       2.060865                    0.997776      26.390978      71.246100       0.656901       0.397338      -1.097371      -0.154317       0.012330       0.016008       0.155634       0.000639      -0.004478      -0.011322      -0.170122       0.148515      -0.109940       0.042440       0.067500              8.803233      12.068332       0.115909       0.283295       7.700628      -2.130012       6.640739           0.000001
           86              N       6.064403       1.358055       1.237919      -0.158270      30.153539 0.46666526E+03  0.10956353E+05                                 8.110933                            7.026701       0.043112       2.061648                    0.997849      26.403982      71.274267       0.657532       0.396761      -1.097885       0.153821       0.011827       0.018624       0.155395       0.003587       0.000166      -0.014613      -0.165971       0.151081      -0.108244       0.039040       0.069205              8.833556      12.158361      -0.092706      -0.312955       7.689906      -2.143698       6.652401           0.000001
           87              N       3.434260       8.078210       4.056695       0.513552      19.976867 0.23367771E+03  0.46359066E+04                                 6.213474                            5.052130       0.022521       2.128129                    0.998957      20.175652      50.804433       0.753747       0.409603      -1.084287       0.002732      -0.070785       0.013647       0.072141      -0.001427      -0.005745      -0.002276      -0.023242       0.240285      -0.052017      -0.028373       0.080390              6.783646       7.879262      -0.185670       0.321649       8.548256      -0.793790       3.923420           0.000001
           88              N       1.064753       8.540435       9.225845      -0.159204      30.061208 0.46555124E+03  0.10924818E+05                                 8.097745                            7.023409       0.038495       2.060865                    0.997776      26.390978      71.246096       0.656901       0.397338      -1.097371      -0.154317       0.012330      -0.016008       0.155634       0.000639       0.004478       0.011322      -0.170122       0.148515      -0.109940       0.042440       0.067500              8.803232      12.068330       0.115909      -0.283295       7.700628       2.130012       6.640738           0.000001
           89              N       5.733231       8.513245       9.217481      -0.158270      30.153534 0.46666518E+03  0.10956351E+05                                 8.110932                            7.026700       0.043112       2.061648                    0.997849      26.403980      71.274255       0.657532       0.396761      -1.097885       0.153821       0.011827      -0.018624       0.155395       0.003587      -0.000166       0.014613      -0.165971       0.151081      -0.108244       0.039040       0.069205              8.833554      12.158359      -0.092706       0.312954       7.689904       2.143697       6.652400           0.000001
           90              N       3.010023      13.387360      14.512095       0.513552      19.976865 0.23367767E+03  0.46359058E+04                                 6.213474                            5.052130       0.022521       2.128129                    0.998957      20.175651      50.804430       0.753747       0.409603      -1.084287      -0.002732       0.070785       0.013647       0.072141      -0.001427       0.005745       0.002277      -0.023242       0.240285      -0.052017      -0.028373       0.080390              6.783645       7.879260      -0.185665      -0.321648       8.548256       0.793790       3.923420           0.000001
           91              N       5.379530      12.925135      19.681245      -0.159204      30.061209 0.46555124E+03  0.10924818E+05                                 8.097745                            7.023409       0.038495       2.060865                    0.997776      26.390978      71.246099       0.656901       0.397338      -1.097371       0.154317      -0.012330      -0.016008       0.155634       0.000639      -0.004478      -0.011322      -0.170122       0.148515      -0.109940       0.042440       0.067500              8.803233      12.068332       0.115909       0.283295       7.700628      -2.130012       6.640738           0.000001
           92              N       0.711052      12.952325      19.672881      -0.158270      30.153540 0.46666527E+03  0.10956354E+05                                 8.110932                            7.026701       0.043112       2.061648                    0.997849      26.403983      71.274266       0.657532       0.396761      -1.097885      -0.153821      -0.011827      -0.018624       0.155395       0.003587       0.000166      -0.014613      -0.165971       0.151081      -0.108244       0.039040       0.069205              8.833556      12.158360      -0.092706      -0.312955       7.689905      -2.143698       6.652401           0.000001
           93              O       3.436060       5.741324      14.110608      -0.585599      37.693052 0.57398877E+03  0.14040804E+05                                 9.039931                            7.466476       0.276700       2.137335                    0.994842      28.034234      74.591353       0.687477       0.364216      -1.133694       0.000480      -0.023073      -0.003245       0.023305      -0.002811      -0.006540      -0.020698      -0.015649      -0.143483      -0.053597       0.016728       0.036869             10.592948       5.780242       0.013784      -0.011077      15.231084      -4.104858      10.767517           0.000002
           94              O       3.332293       3.805130      13.242810      -0.575103      29.287336 0.45924456E+03  0.10617935E+05                                 7.438552                            6.553057       0.673958       2.257796                    0.998771      27.454583      70.869816       0.755501       0.350651      -1.145235       0.006555       0.013574       0.012888       0.019832      -0.004185       0.000881       0.036227       0.075350       0.105429      -0.068177       0.020296       0.047882              8.011537       4.971743       0.065004       0.372020       7.156132      -0.176317      11.906737           0.000000
           95              O       3.707555       0.855761      19.622695      -0.604537      44.927466 0.70881274E+03  0.18303546E+05                                10.121848                            8.368347      -0.088111       2.003021                    0.993710      29.413750      80.778204       0.640211       0.370492      -1.127282       0.000863       0.022361      -0.019904       0.029949      -0.001106      -0.005437      -0.002218      -0.020354      -0.199364      -0.066831       0.023333       0.043498             11.518924       7.689033      -0.383909       0.186729      17.232659      -2.306725       9.635081           0.000002
           96              O       3.725069       2.887835      20.467491      -0.553387      31.619162 0.48920793E+03  0.11478917E+05                                 7.885812                            6.786356       0.460833       2.202536                    0.996306      27.293476      70.735567       0.739414       0.353030      -1.144489       0.001397      -0.009684      -0.003223       0.010302       0.002484      -0.000765       0.047602       0.049077       0.108256      -0.065091       0.006586       0.058505              8.759209       6.088265       0.050067       0.340296       6.985614       1.147038      13.203749          -0.000001
           97              O       4.490252       6.635723      16.783008      -0.274860      19.926383 0.28285299E+03  0.57804101E+04                                 5.683116                            5.126430       0.970704       2.422808                    0.999290      23.326061      56.194823       0.860216       0.348418      -1.149649      -0.027520      -0.036109      -0.032518       0.055845       0.044852      -0.028569       0.007206       0.256723       0.178082      -0.166285       0.047631       0.118654              5.870897       7.197950       1.880500      -0.039774       6.337103      -0.363977       4.077638          -0.000002
           98              O       2.175222       6.515516      16.659634      -0.272615      19.969984 0.28287559E+03  0.57820682E+04                                 5.697945                            5.133084       0.997429       2.432918                    0.999244      23.295268      56.160723       0.857879       0.349295      -1.148712       0.036812      -0.026034      -0.030191       0.054262      -0.021541       0.031641       0.009916       0.256772       0.195651      -0.163484       0.047230       0.116255              5.894248       7.625317      -1.737840       0.460652       5.869618      -0.530061       4.187810          -0.000002
           99              O       3.670567       1.413866       3.655208      -0.585599      37.693047 0.57398870E+03  0.14040802E+05                                 9.039931                            7.466476       0.276699       2.137334                    0.994842      28.034230      74.591347       0.687477       0.364216      -1.133694      -0.000480       0.023073      -0.003245       0.023305      -0.002810       0.006540       0.020698      -0.015649      -0.143483      -0.053597       0.016728       0.036869             10.592948       5.780242       0.013785       0.011077      15.231084       4.104858      10.767518           0.000002
          100              O       3.774335       3.350060       2.787410      -0.575103      29.287349 0.45924482E+03  0.10617942E+05                                 7.438555                            6.553059       0.673957       2.257795                    0.998771      27.454589      70.869838       0.755501       0.350651      -1.145235      -0.006555      -0.013574       0.012888       0.019832      -0.004185      -0.000881      -0.036227       0.075350       0.105429      -0.068178       0.020296       0.047882              8.011540       4.971745       0.065005      -0.372023       7.156134       0.176317      11.906741          -0.000000
          101              O       3.399072       6.299429       9.167295      -0.604537      44.927463 0.70881270E+03  0.18303545E+05                                10.121847                            8.368347      -0.088111       2.003021                    0.993710      29.413749      80.778201       0.640211       0.370492      -1.127282      -0.000863      -0.022361      -0.019904       0.029949      -0.001106       0.005437       0.002218      -0.020354      -0.199364      -0.066831       0.023333       0.043498             11.518924       7.689033      -0.383910      -0.186729      17.232659       2.306725       9.635081           0.000002
          102              O       3.381558       4.267355      10.012091      -0.553388      31.619165 0.48920799E+03  0.11478918E+05                                 7.885812                            6.786356       0.460832       2.202536                    0.996306      27.293478      70.735573       0.739414       0.353030      -1.144489      -0.001397       0.009684      -0.003223       0.010302       0.002484       0.000765      -0.047602       0.049077       0.108256      -0.065091       0.006586       0.058505              8.759210       6.088265       0.050067      -0.340296       6.985614      -1.147038      13.203749          -0.000001
          103              O       2.616376       0.519467       6.327608      -0.274860      19.926370 0.28285268E+03  0.57804024E+04                                 5.683113                            5.126427       0.970704       2.422808                    0.999290      23.326059      56.194814       0.860217       0.348418      -1.149649       0.027520       0.036109      -0.032518       0.055845       0.044852       0.028569      -0.007206       0.256723       0.178082      -0.166285       0.047631       0.118654              5.870894       7.197946       1.880501       0.039774       6.337101       0.363977       4.077636          -0.000002
          104              O       4.931406       0.639674       6.204234      -0.272615      19.969987 0.28287574E+03  0.57820718E+04                                 5.697946                            5.133085       0.997428       2.432918                    0.999244      23.295268      56.160720       0.857879       0.349295      -1.148712      -0.036812       0.026034      -0.030191       0.054262      -0.021541      -0.031641      -0.009916       0.256772       0.195651      -0.163484       0.047230       0.116254              5.894249       7.625318      -1.737839      -0.460651       5.869618       0.530061       4.187811          -0.000002
          105              O       3.339395       8.569056       6.800192      -0.585599      37.693043 0.57398862E+03  0.14040799E+05                                 9.039930                            7.466475       0.276700       2.137335                    0.994842      28.034230      74.591340       0.687477       0.364216      -1.133694      -0.000480       0.023073       0.003245       0.023305      -0.002810      -0.006540      -0.020698      -0.015649      -0.143483      -0.053597       0.016728       0.036869             10.592946       5.780241       0.013784      -0.011077      15.231082      -4.104857      10.767516           0.000002
          106              O       3.443162      10.505250       7.667990      -0.575103      29.287340 0.45924464E+03  0.10617937E+05                                 7.438553                            6.553058       0.673958       2.257796                    0.998771      27.454587      70.869826       0.755501       0.350651      -1.145235      -0.006555      -0.013574      -0.012888       0.019832      -0.004185       0.000881       0.036227       0.075350       0.105429      -0.068178       0.020296       0.047882              8.011538       4.971743       0.065004       0.372020       7.156132      -0.176317      11.906738           0.000000
          107              O       3.067900      13.454619       1.288105      -0.604537      44.927469 0.70881279E+03  0.18303548E+05                                10.121849                            8.368348      -0.088111       2.003021                    0.993710      29.413751      80.778210       0.640211       0.370492      -1.127282      -0.000863      -0.022361       0.019904       0.029949      -0.001106      -0.005437      -0.002218      -0.020354      -0.199364      -0.066831       0.023333       0.043498             11.518925       7.689034      -0.383909       0.186729      17.232661      -2.306725       9.635082           0.000001
          108              O       3.050386      11.422545       0.443309      -0.553387      31.619166 0.48920799E+03  0.11478919E+05                                 7.885812                            6.786356       0.460832       2.202536                    0.996306      27.293478      70.735573       0.739414       0.353030      -1.144489      -0.001397       0.009684       0.003223       0.010302       0.002484      -0.000765       0.047602       0.049077       0.108256      -0.065091       0.006586       0.058505              8.759210       6.088265       0.050067       0.340296       6.985614       1.147038      13.203750          -0.000001
          109              O       2.285203       7.674657       4.127792      -0.274860      19.926379 0.28285292E+03  0.57804083E+04                                 5.683115                            5.126429       0.970704       2.422808                    0.999290      23.326059      56.194816       0.860216       0.348418      -1.149649       0.027520       0.036109       0.032518       0.055845       0.044852      -0.028569       0.007206       0.256723       0.178083      -0.166286       0.047631       0.118654              5.870896       7.197949       1.880500      -0.039774       6.337102      -0.363977       4.077638          -0.000002
          110              O       4.600233       7.794864       4.251166      -0.272615      19.969979 0.28287550E+03  0.57820657E+04                                 5.697943                            5.133082       0.997428       2.432918                    0.999244      23.295269      56.160720       0.857879       0.349295      -1.148712      -0.036812       0.026034       0.030191       0.054262      -0.021541       0.031641       0.009916       0.256772       0.195651      -0.163484       0.047230       0.116255              5.894247       7.625315      -1.737840       0.460651       5.869616      -0.530061       4.187809          -0.000002
          111              O       3.104888      12.896514      17.255592      -0.585599      37.693050 0.57398875E+03  0.14040803E+05                                 9.039931                            7.466476       0.276700       2.137335                    0.994842      28.034233      74.591351       0.687477       0.364216      -1.133694       0.000480      -0.023073       0.003245       0.023305      -0.002810       0.006540       0.020698      -0.015649      -0.143483      -0.053597       0.016728       0.036869             10.592948       5.780242       0.013785       0.011077      15.231083       4.104858      10.767518           0.000002
          112              O       3.001120      10.960320      18.123390      -0.575103      29.287347 0.45924479E+03  0.10617942E+05                                 7.438554                            6.553059       0.673958       2.257796                    0.998771      27.454589      70.869836       0.755501       0.350651      -1.145235       0.006555       0.013574      -0.012888       0.019832      -0.004185      -0.000881      -0.036227       0.075350       0.105429      -0.068178       0.020296       0.047882              8.011540       4.971745       0.065005      -0.372023       7.156134       0.176317      11.906741           0.000000
          113              O       3.376383       8.010951      11.743505      -0.604537      44.927467 0.70881277E+03  0.18303548E+05                                10.121848                            8.368347      -0.088111       2.003021                    0.993710      29.413751      80.778206       0.640211       0.370492      -1.127282       0.000863       0.022361       0.019904       0.029949      -0.001106       0.005437       0.002218      -0.020354      -0.199363      -0.066831       0.023333       0.043498             11.518924       7.689033      -0.383910      -0.186729      17.232659       2.306725       9.635081           0.000002
          114              O       3.393897      10.043025      10.898709      -0.553388      31.619166 0.48920801E+03  0.11478919E+05                                 7.885813                            6.786357       0.460833       2.202536                    0.996306      27.293476      70.735570       0.739414       0.353030      -1.144489       0.001397      -0.009684       0.003223       0.010302       0.002484       0.000765      -0.047602       0.049077       0.108256      -0.065091       0.006586       0.058505              8.759210       6.088266       0.050067      -0.340296       6.985615      -1.147038      13.203751          -0.000001
          115              O       4.159079      13.790913      14.583192      -0.274860      19.926378 0.28285281E+03  0.57804058E+04                                 5.683115                            5.126429       0.970704       2.422808                    0.999290      23.326061      56.194824       0.860216       0.348418      -1.149649      -0.027520      -0.036109       0.032518       0.055845       0.044852       0.028569      -0.007206       0.256723       0.178082      -0.166285       0.047631       0.118654              5.870896       7.197948       1.880501       0.039774       6.337103       0.363977       4.077637          -0.000002
          116              O       1.844049      13.670706      14.706566      -0.272615      19.969992 0.28287583E+03  0.57820740E+04                                 5.697947                            5.133086       0.997428       2.432918                    0.999244      23.295269      56.160726       0.857878       0.349295      -1.148712       0.036812      -0.026034       0.030191       0.054262      -0.021541      -0.031641      -0.009916       0.256772       0.195651      -0.163484       0.047230       0.116255              5.894250       7.625319      -1.737840      -0.460651       5.869619       0.530061       4.187812          -0.000002

******************************************************
Auxiliary information for the entire system
The total spin magnetic moment of the unit cell is   0.000034
The total net atomic charge of the unit cell is   -0.000000
Accuracy of reproducing the electrostatic potential in the unit cell:
  The inner radius (bohr) =    5.0000
  The outer radius (bohr) =   12.0000
  Valid grid points have density less than (e/(bohr^3)) =    0.0001
  The number of valid grid points were=       115920
  The rms potential error without charges in kcal/mol is=      4.59344
  The rms potential error with partial charges in kcal/mol is=      1.07075
  The RRMSE value at monopole order=      0.23310
  The rms potential error with partial charges and cloud penetration in kcal/mol is=      1.06036
  The RRMSE value at monopole order with cloud penetration is=      0.23084
  The rms potential error with partial charges and atomic dipoles in kcal/mol is=      0.42571
  The RRMSE value at dipole order=      0.09268
  The rms potential error with partial charges, atomic dipoles and cloud penetration in kcal/mol is=      0.42068
  The RRMSE value at dipole order with cloud penetration=      0.09158

******************************************************
The electron densities and ab initio electrostatic potential were computed in VASP using the PBE functional and
projector augmented wave method. See the main text of the journal article for a description of computational details.
The atomic charges, dipoles, and quadrupoles were computed with the DDEC6 method as described in
(a) T. A. Manz and N. Gabaldon Limas, RSC Adv. 6 (2016) 47771-47801 DOI: 10.1039/c6ra04656h
(b) N. Gabaldon Limas and T. A. Manz, RSC Adv. 8 (2018) 2678-2707 DOI: 10.1039/c7ra11829e.
For each atom in the material, the electron cloud parameters were fit to the spherically averaged atom-in-material
electron density using radial positions for which this density was between 10^-4 and 10^-2 electrons per cubic bohr.
The polarizabilities, dispersion coefficients, and quantum Drude oscillator (QDO) parameters were fit using the MCLF method.
The magnetic structure of the system was optimized in VASP from the default ferromagnetic initial guess using spin polarization.
The atomic spin moments (ASMs) were computed on this optimized magnetic structure using the DDEC6 partition as inputs
to the method of T. A. Manz and D. S. Sholl, J. Chem. Theory Comput. 7 (2011) 4146-4164 DOI: 10.1021/ct200539n.
The RMSE and RRMSE were computed using a uniform grid with Ewald summation.
