# Supplementary material for: A collection of forcefield precursors for metal–organic frameworks
Source: RSC Adv. 2019 Nov 13;9(63):36492–507. doi: 10.1039/c9ra07327b (PMC9075174; doi:10.1039/c9ra07327b)
Supplement: RA-009-C9RA07327B-s5569 [file RA-009-C9RA07327B-s5569.xyz]

  116
jmolscript: load "" {1 1 1} spacegroup "x,y,z" unitcell [{      7.447100     0.000000     0.000000 }, {      0.000000    14.236000     0.000000 }, {      0.000000     0.000000    20.993000 }]
Cd     3.723550     8.565944     9.164704     0.878198
Cd     3.723550     5.670056    11.828296     0.878199
Cd     3.723550     1.447944     1.331796     0.878198
Cd     3.723550    12.788056    19.661204     0.878198
H      1.147598     6.857481     8.227157     0.113038
H      1.151322    10.136032    10.252981     0.119945
H      1.147598     7.378519    12.765843     0.113038
H      1.151322     4.099968    10.740019     0.119945
H      6.299502    13.975481     2.269343     0.113038
H      6.295778     3.018032     0.243519     0.119945
H      6.299502     0.260519    18.723657     0.113038
H      6.295778    11.217968    20.749481     0.119945
H      6.299502     7.378519    12.765843     0.113038
H      6.295778     4.099968    10.740019     0.119945
H      6.299502     6.857481     8.227157     0.113038
H      6.295778    10.136032    10.252981     0.119945
H      1.147598     0.260519    18.723657     0.113038
H      1.151322    11.217968    20.749481     0.119945
H      1.147598    13.975481     2.269343     0.113038
H      1.151322     3.018032     0.243519     0.119945
H      3.723550     9.613571     2.197967     0.134934
H      3.723550    13.169724     3.827024     0.115048
H      3.723550    12.272856     5.932622     0.111901
H      3.723550     4.622429    18.795033     0.134934
H      3.723550     1.066276    17.165976     0.115048
H      3.723550     1.963144    15.060378     0.111901
H      3.723550     2.495571     8.298533     0.134934
H      3.723550     6.051724     6.669476     0.115048
H      3.723550     5.154856     4.563878     0.111901
H      3.723550    11.740429    12.694467     0.134934
H      3.723550     8.184276    14.323524     0.115048
H      3.723550     9.081144    16.429122     0.111901
C      0.699283     7.550774     8.655414     0.048613
C      0.702262     9.442739     9.824724     0.047107
C      0.699283     6.685226    12.337586     0.048613
C      0.702262     4.793261    11.168276     0.047106
C      6.747817     0.432774     1.841086     0.048613
C      6.744838     2.324739     0.671776     0.047106
C      6.747817    13.803226    19.151914     0.048613
C      6.744838    11.911261    20.321224     0.047106
C      6.747817     6.685226    12.337586     0.048613
C      6.744838     4.793261    11.168276     0.047106
C      6.747817     7.550774     8.655414     0.048613
C      6.744838     9.442739     9.824724     0.047106
C      0.699283    13.803226    19.151914     0.048613
C      0.702262    11.911261    20.321224     0.047106
C      0.699283     0.432774     1.841086     0.048613
C      0.702262     2.324739     0.671776     0.047106
C      3.723550    10.328218     5.363711    -0.063374
C      3.723550     9.579404     4.234288     0.077906
C      3.723550    10.153115     2.955814    -0.209510
C      3.723550    11.528313     2.836154     0.000659
C      3.723550    12.242960     3.915194    -0.120280
C      3.723550    11.710534     5.191569    -0.072210
C      3.723550     9.744542     6.728257     0.608863
C      3.723550    12.096329     1.433822     0.577962
C      3.723550     3.907782    15.629289    -0.063374
C      3.723550     4.656596    16.758712     0.077906
C      3.723550     4.082885    18.037186    -0.209510
C      3.723550     2.707687    18.156846     0.000659
C      3.723550     1.993040    17.077806    -0.120280
C      3.723550     2.525466    15.801431    -0.072210
C      3.723550     4.491458    14.264744     0.608863
C      3.723550     2.139671    19.559178     0.577962
C      3.723550     3.210218     5.132789    -0.063374
C      3.723550     2.461404     6.262212     0.077906
C      3.723550     3.035115     7.540686    -0.209510
C      3.723550     4.410313     7.660346     0.000659
C      3.723550     5.124960     6.581306    -0.120280
C      3.723550     4.592534     5.304931    -0.072210
C      3.723550     2.626542     3.768244     0.608863
C      3.723550     4.978329     9.062678     0.577962
C      3.723550    11.025782    15.860212    -0.063374
C      3.723550    11.774596    14.730788     0.077906
C      3.723550    11.200885    13.452314    -0.209510
C      3.723550     9.825687    13.332654     0.000659
C      3.723550     9.111040    14.411694    -0.120280
C      3.723550     9.643466    15.688069    -0.072210
C      3.723550    11.609458    17.224757     0.608863
C      3.723550     9.257671    11.930322     0.577962
N      1.403778     8.494621     9.239019    -0.149224
N      1.403778     5.741379    11.753981    -0.149224
N      6.043322     1.376621     1.257481    -0.149224
N      6.043322    12.859379    19.735519    -0.149224
N      6.043322     5.741379    11.753981    -0.149224
N      6.043322     8.494621     9.239019    -0.149224
N      1.403778    12.859379    19.735519    -0.149224
N      1.403778     1.376621     1.257481    -0.149224
N      3.723550     8.080354     4.055848     0.506502
N      3.723550     6.155646    16.937152     0.506502
N      3.723550     0.962354     6.440652     0.506502
N      3.723550    13.273646    14.552348     0.506502
O      4.900192     7.698829     4.188104    -0.283540
O      4.900192     6.537171    16.804897    -0.283540
O      2.546908     0.580829     6.308397    -0.283540
O      2.546908    13.655171    14.684604    -0.283540
O      2.546908     6.537171    16.804897    -0.283539
O      2.546908     7.698829     4.188104    -0.283539
O      4.900192    13.655171    14.684604    -0.283539
O      4.900192     0.580829     6.308397    -0.283539
O      3.723550     8.521670     6.837420    -0.600615
O      3.723550    10.444953     7.708630    -0.566980
O      3.723550    13.343403     1.251183    -0.624359
O      3.723550    11.344668     0.440853    -0.546523
O      3.723550     5.714330    14.155580    -0.600615
O      3.723550     3.791047    13.284370    -0.566979
O      3.723550     0.892597    19.741817    -0.624359
O      3.723550     2.891332    20.552147    -0.546523
O      3.723550     1.403670     3.659080    -0.600615
O      3.723550     3.326953     2.787870    -0.566980
O      3.723550     6.225403     9.245317    -0.624359
O      3.723550     4.226668    10.055647    -0.546523
O      3.723550    12.832330    17.333920    -0.600615
O      3.723550    10.909047    18.205130    -0.566980
O      3.723550     8.010597    11.747683    -0.624359
O      3.723550    10.009332    10.937353    -0.546523

The following XYZ coordinates are in angstroms. Other properties are in atomic units.
The sperically averaged electron density of each atom fit to a function of the form exp(a - br)
eigen_1, eigen_2 and eigen_3 are the three eigenvalues of traceless quadrupole moment tensor
  atom number  atomic symbol              X              Y              Z     net charge C6 coefficient C8 coefficient C10 coefficient fluctuating dipole atomic polarizability isotropic forcefield polarizability              a              b squared Pearson coefficient          <r^3>          <r^4>         wp_QDO          m_QDO          q_QDO       dipole_x       dipole_y       dipole_z         dipole            Qxy            Qxz            Qyz     Q(x^2-y^2)  Q(3z^2 - R^2)        eigen_1        eigen_2        eigen_3 static polarizability      alpha(xx)      alpha(xy)      alpha(xz)      alpha(yy)      alpha(yz)      alpha(zz) atomic spin moment
            1             Cd       3.723550       8.565944       9.164704       0.878198     192.995207 0.46339546E+04  0.17871243E+06                                26.013007                           21.742205       1.007637       2.015580                    0.997924      79.041961     212.241970       0.415161       0.382549      -1.197324      -0.000000      -0.022970      -0.002582       0.023115       0.000000       0.000000       0.018180      -0.309000       0.102109      -0.171518       0.030934       0.140584             32.076382      36.736353       0.000000      -0.000000      21.263366      -6.312190      38.229427           0.000003
            2             Cd       3.723550       5.670056      11.828296       0.878199     192.995209 0.46339544E+04  0.17871241E+06                                26.013006                           21.742204       1.007637       2.015580                    0.997924      79.041956     212.241951       0.415161       0.382549      -1.197324      -0.000000       0.022970       0.002582       0.023115      -0.000000      -0.000000       0.018180      -0.309000       0.102108      -0.171518       0.030934       0.140584             32.076382      36.736351       0.000000       0.000000      21.263366      -6.312191      38.229429           0.000003
            3             Cd       3.723550       1.447944       1.331796       0.878198     192.995224 0.46339549E+04  0.17871244E+06                                26.013008                           21.742206       1.007638       2.015580                    0.997924      79.041962     212.241973       0.415161       0.382549      -1.197324      -0.000000      -0.022970       0.002582       0.023115       0.000000      -0.000000      -0.018180      -0.309000       0.102109      -0.171518       0.030934       0.140584             32.076384      36.736353      -0.000000      -0.000000      21.263368       6.312193      38.229431           0.000003
            4             Cd       3.723550      12.788056      19.661204       0.878198     192.995212 0.46339545E+04  0.17871242E+06                                26.013006                           21.742205       1.007637       2.015580                    0.997924      79.041960     212.241964       0.415161       0.382549      -1.197324      -0.000000       0.022970      -0.002582       0.023114      -0.000000       0.000000      -0.018180      -0.309000       0.102108      -0.171518       0.030934       0.140584             32.076382      36.736351       0.000000      -0.000000      21.263367       6.312193      38.229429           0.000003
            5              H       1.147598       6.857481       8.227157       0.113038       1.064984 0.76782430E+01  0.74418708E+02                                 1.713690                            1.614102      -0.864263       2.479839                    0.999183       3.351610       9.245354       0.496655       1.272422      -0.711763       0.023578      -0.033165      -0.027099       0.048890      -0.000426      -0.000613       0.015854      -0.005994      -0.018601      -0.017060       0.000078       0.016982              1.753223       1.854898      -0.422754      -0.285502       1.831289       0.310894       1.573481           0.000001
            6              H       1.151322      10.136032      10.252981       0.119945       1.101174 0.78515034E+01  0.75483022E+02                                 1.667418                            1.568498      -0.860394       2.482967                    0.999529       3.151645       8.279826       0.542205       1.175023      -0.736086       0.021702       0.038772       0.018314       0.048059       0.000593      -0.002199       0.013778      -0.013535      -0.021251      -0.015092      -0.002827       0.017920              1.699224       1.768269       0.360256       0.269537       1.786543       0.305085       1.542859          -0.000001
            7              H       1.147598       7.378519      12.765843       0.113038       1.064984 0.76782430E+01  0.74418708E+02                                 1.713690                            1.614102      -0.864263       2.479839                    0.999183       3.351610       9.245354       0.496655       1.272422      -0.711763       0.023578       0.033165       0.027099       0.048890       0.000426       0.000613       0.015854      -0.005994      -0.018601      -0.017060       0.000078       0.016982              1.753223       1.854898       0.422754       0.285502       1.831289       0.310894       1.573481           0.000001
            8              H       1.151322       4.099968      10.740019       0.119945       1.101174 0.78515043E+01  0.75483039E+02                                 1.667419                            1.568499      -0.860394       2.482967                    0.999529       3.151645       8.279828       0.542204       1.175024      -0.736086       0.021702      -0.038772      -0.018314       0.048059      -0.000593       0.002199       0.013778      -0.013535      -0.021251      -0.015092      -0.002827       0.017920              1.699224       1.768270      -0.360256      -0.269538       1.786544       0.305085       1.542860          -0.000001
            9              H       6.299502      13.975481       2.269343       0.113038       1.064984 0.76782464E+01  0.74418742E+02                                 1.713689                            1.614101      -0.864263       2.479839                    0.999183       3.351611       9.245354       0.496655       1.272421      -0.711764      -0.023578      -0.033165       0.027099       0.048890       0.000426      -0.000613      -0.015854      -0.005994      -0.018601      -0.017060       0.000078       0.016982              1.753223       1.854897       0.422754      -0.285502       1.831289      -0.310894       1.573481           0.000000
           10              H       6.295778       3.018032       0.243519       0.119945       1.101175 0.78515071E+01  0.75483078E+02                                 1.667420                            1.568499      -0.860394       2.482967                    0.999529       3.151645       8.279831       0.542204       1.175025      -0.736085      -0.021702       0.038772      -0.018314       0.048059      -0.000593      -0.002199      -0.013778      -0.013535      -0.021251      -0.015093      -0.002827       0.017920              1.699225       1.768271      -0.360256       0.269538       1.786545      -0.305085       1.542861          -0.000001
           11              H       6.299502       0.260519      18.723657       0.113038       1.064984 0.76782419E+01  0.74418693E+02                                 1.713689                            1.614101      -0.864263       2.479839                    0.999183       3.351610       9.245353       0.496655       1.272422      -0.711763      -0.023578       0.033165      -0.027099       0.048890      -0.000426       0.000613      -0.015854      -0.005994      -0.018601      -0.017060       0.000078       0.016982              1.753223       1.854898      -0.422754       0.285502       1.831289      -0.310894       1.573481           0.000001
           12              H       6.295778      11.217968      20.749481       0.119945       1.101174 0.78515031E+01  0.75483025E+02                                 1.667419                            1.568498      -0.860394       2.482967                    0.999529       3.151645       8.279828       0.542204       1.175024      -0.736086      -0.021702      -0.038772       0.018313       0.048059       0.000593       0.002199      -0.013778      -0.013535      -0.021251      -0.015093      -0.002827       0.017920              1.699224       1.768270       0.360256      -0.269537       1.786544      -0.305085       1.542860          -0.000001
           13              H       6.299502       7.378519      12.765843       0.113038       1.064984 0.76782418E+01  0.74418692E+02                                 1.713689                            1.614101      -0.864263       2.479839                    0.999183       3.351610       9.245353       0.496655       1.272422      -0.711763      -0.023578       0.033165       0.027099       0.048890      -0.000426      -0.000613       0.015854      -0.005994      -0.018601      -0.017060       0.000078       0.016982              1.753223       1.854897      -0.422754      -0.285502       1.831289       0.310894       1.573481           0.000001
           14              H       6.295778       4.099968      10.740019       0.119945       1.101175 0.78515055E+01  0.75483053E+02                                 1.667419                            1.568499      -0.860394       2.482966                    0.999529       3.151645       8.279828       0.542204       1.175024      -0.736086      -0.021702      -0.038772      -0.018313       0.048059       0.000593      -0.002199       0.013778      -0.013535      -0.021251      -0.015092      -0.002827       0.017920              1.699225       1.768270       0.360256       0.269538       1.786544       0.305085       1.542860          -0.000001
           15              H       6.299502       6.857481       8.227157       0.113038       1.064984 0.76782416E+01  0.74418692E+02                                 1.713689                            1.614102      -0.864263       2.479839                    0.999183       3.351610       9.245354       0.496655       1.272422      -0.711763      -0.023578      -0.033165      -0.027099       0.048890       0.000426       0.000613       0.015854      -0.005994      -0.018601      -0.017060       0.000078       0.016982              1.753223       1.854898       0.422754       0.285502       1.831289       0.310894       1.573481           0.000001
           16              H       6.295778      10.136032      10.252981       0.119945       1.101174 0.78515038E+01  0.75483030E+02                                 1.667419                            1.568498      -0.860394       2.482966                    0.999529       3.151645       8.279827       0.542204       1.175023      -0.736086      -0.021702       0.038772       0.018313       0.048059      -0.000593       0.002199       0.013778      -0.013535      -0.021251      -0.015092      -0.002827       0.017920              1.699224       1.768269      -0.360256      -0.269537       1.786543       0.305085       1.542859          -0.000001
           17              H       1.147598       0.260519      18.723657       0.113038       1.064984 0.76782463E+01  0.74418742E+02                                 1.713689                            1.614101      -0.864263       2.479839                    0.999183       3.351611       9.245354       0.496655       1.272421      -0.711764       0.023578       0.033165      -0.027099       0.048890       0.000426      -0.000613      -0.015854      -0.005994      -0.018601      -0.017060       0.000078       0.016982              1.753222       1.854897       0.422754      -0.285502       1.831289      -0.310894       1.573481           0.000001
           18              H       1.151322      11.217968      20.749481       0.119945       1.101175 0.78515070E+01  0.75483077E+02                                 1.667420                            1.568499      -0.860394       2.482967                    0.999529       3.151645       8.279831       0.542204       1.175025      -0.736085       0.021702      -0.038772       0.018314       0.048059      -0.000593      -0.002199      -0.013778      -0.013535      -0.021251      -0.015093      -0.002827       0.017920              1.699225       1.768271      -0.360256       0.269538       1.786545      -0.305085       1.542861          -0.000001
           19              H       1.147598      13.975481       2.269343       0.113038       1.064984 0.76782416E+01  0.74418692E+02                                 1.713689                            1.614102      -0.864262       2.479839                    0.999183       3.351610       9.245354       0.496655       1.272422      -0.711763       0.023578      -0.033165       0.027099       0.048890      -0.000426       0.000613      -0.015854      -0.005994      -0.018601      -0.017060       0.000078       0.016982              1.753223       1.854898      -0.422754       0.285502       1.831289      -0.310894       1.573481           0.000000
           20              H       1.151322       3.018032       0.243519       0.119945       1.101174 0.78515053E+01  0.75483055E+02                                 1.667420                            1.568499      -0.860393       2.482967                    0.999529       3.151645       8.279830       0.542204       1.175024      -0.736085       0.021702       0.038772      -0.018314       0.048059       0.000593       0.002199      -0.013778      -0.013535      -0.021251      -0.015093      -0.002827       0.017920              1.699225       1.768270       0.360256      -0.269538       1.786544      -0.305085       1.542860          -0.000001
           21              H       3.723550       9.613571       2.197967       0.134934       1.199279 0.90925717E+01  0.91224209E+02                                 1.801055                            1.716408      -1.161355       2.340657                    0.996700       3.388498       9.273122       0.502455       1.215026      -0.725605      -0.000000      -0.022563      -0.033545       0.040427      -0.000000       0.000000       0.014489      -0.020019       0.001297      -0.010226      -0.010113       0.020339              1.817653       1.390337      -0.000000       0.000000       1.888905       0.203895       2.173715          -0.000002
           22              H       3.723550      13.169724       3.827024       0.115048       1.065254 0.73714678E+01  0.72092537E+02                                 1.821859                            1.656108      -1.345308       2.239485                    0.993178       3.872543      11.425537       0.448864       1.395259      -0.682318       0.000000       0.035830      -0.001842       0.035877       0.000000      -0.000000       0.000457      -0.015487      -0.000434      -0.007671      -0.000171       0.007842              1.934729       1.391498      -0.000000       0.000000       2.766916      -0.173934       1.645774           0.000001
           23              H       3.723550      12.272856       5.932622       0.111901       1.298571 0.99029801E+01  0.10364075E+03                                 2.023921                            1.881262      -1.568888       2.129892                    0.991444       4.076017      12.197113       0.436694       1.340183      -0.693400      -0.000000       0.020633       0.029328       0.035859      -0.000000      -0.000000       0.002498      -0.014702       0.021350      -0.010909       0.002454       0.008455              2.070129       1.486282      -0.000000      -0.000000       2.340116       0.409901       2.383988           0.000001
           24              H       3.723550       4.622429      18.795033       0.134934       1.199280 0.90925789E+01  0.91224300E+02                                 1.801056                            1.716409      -1.161357       2.340656                    0.996700       3.388499       9.273126       0.502455       1.215026      -0.725605       0.000000       0.022563       0.033545       0.040427       0.000000       0.000000       0.014489      -0.020019       0.001297      -0.010226      -0.010113       0.020339              1.817653       1.390338      -0.000000      -0.000000       1.888906       0.203895       2.173717          -0.000001
           25              H       3.723550       1.066276      17.165976       0.115048       1.065255 0.73714729E+01  0.72092594E+02                                 1.821859                            1.656109      -1.345308       2.239485                    0.993178       3.872544      11.425538       0.448864       1.395258      -0.682318       0.000000      -0.035830       0.001842       0.035877       0.000000      -0.000000       0.000457      -0.015487      -0.000434      -0.007671      -0.000171       0.007842              1.934729       1.391498       0.000000       0.000000       2.766916      -0.173934       1.645774           0.000001
           26              H       3.723550       1.963144      15.060378       0.111901       1.298570 0.99029706E+01  0.10364064E+03                                 2.023921                            1.881262      -1.568888       2.129892                    0.991444       4.076016      12.197115       0.436694       1.340184      -0.693400      -0.000000      -0.020633      -0.029328       0.035859       0.000000       0.000000       0.002498      -0.014702       0.021350      -0.010909       0.002454       0.008455              2.070129       1.486282       0.000000       0.000000       2.340116       0.409901       2.383988           0.000001
           27              H       3.723550       2.495571       8.298533       0.134934       1.199278 0.90925653E+01  0.91224122E+02                                 1.801054                            1.716407      -1.161355       2.340657                    0.996700       3.388497       9.273116       0.502455       1.215025      -0.725605      -0.000000      -0.022563       0.033545       0.040427       0.000000      -0.000000      -0.014489      -0.020019       0.001297      -0.010226      -0.010113       0.020339              1.817651       1.390337      -0.000000       0.000000       1.888904      -0.203895       2.173714          -0.000001
           28              H       3.723550       6.051724       6.669476       0.115048       1.065255 0.73714720E+01  0.72092586E+02                                 1.821859                            1.656109      -1.345308       2.239485                    0.993178       3.872544      11.425539       0.448864       1.395258      -0.682318       0.000000       0.035830       0.001842       0.035877       0.000000       0.000000      -0.000457      -0.015487      -0.000434      -0.007671      -0.000171       0.007842              1.934730       1.391498       0.000000      -0.000000       2.766916       0.173934       1.645774           0.000001
           29              H       3.723550       5.154856       4.563878       0.111901       1.298570 0.99029657E+01  0.10364057E+03                                 2.023920                            1.881262      -1.568888       2.129892                    0.991444       4.076015      12.197110       0.436694       1.340184      -0.693400       0.000000       0.020633      -0.029328       0.035859      -0.000000      -0.000000      -0.002498      -0.014701       0.021350      -0.010909       0.002454       0.008455              2.070128       1.486282       0.000000      -0.000000       2.340115      -0.409901       2.383987           0.000001
           30              H       3.723550      11.740429      12.694467       0.134934       1.199280 0.90925792E+01  0.91224296E+02                                 1.801055                            1.716408      -1.161357       2.340656                    0.996700       3.388499       9.273123       0.502455       1.215025      -0.725605      -0.000000       0.022563      -0.033545       0.040427      -0.000000       0.000000      -0.014489      -0.020019       0.001297      -0.010226      -0.010113       0.020339              1.817653       1.390337       0.000000      -0.000000       1.888905      -0.203895       2.173716          -0.000002
           31              H       3.723550       8.184276      14.323524       0.115048       1.065255 0.73714728E+01  0.72092594E+02                                 1.821859                            1.656109      -1.345308       2.239485                    0.993178       3.872544      11.425538       0.448864       1.395258      -0.682318       0.000000      -0.035830      -0.001842       0.035877      -0.000000       0.000000      -0.000457      -0.015487      -0.000434      -0.007671      -0.000171       0.007842              1.934729       1.391498      -0.000000       0.000000       2.766916       0.173934       1.645774           0.000001
           32              H       3.723550       9.081144      16.429122       0.111901       1.298571 0.99029787E+01  0.10364074E+03                                 2.023921                            1.881262      -1.568888       2.129892                    0.991444       4.076017      12.197115       0.436694       1.340183      -0.693400       0.000000      -0.020633       0.029328       0.035859      -0.000000       0.000000      -0.002498      -0.014702       0.021350      -0.010909       0.002454       0.008455              2.070129       1.486282      -0.000000       0.000000       2.340116      -0.409901       2.383988           0.000001
           33              C       0.699283       7.550774       8.655414       0.048613      24.428865 0.32921387E+03  0.72224131E+04                                 7.367135                            6.091919       0.290257       2.117645                    0.999698      25.701810      71.452988       0.660451       0.422728      -1.059859       0.026388       0.043707      -0.002607       0.051121      -0.010938      -0.003763      -0.016063      -0.051276       0.105181      -0.046022       0.003453       0.042569              8.130216      12.375486      -0.057115      -0.191043       6.704873       1.637333       5.310290           0.000000
           34              C       0.702262       9.442739       9.824724       0.047107      24.010206 0.31828111E+03  0.69044297E+04                                 7.205624                            5.947194       0.358496       2.139792                    0.999792      25.379432      69.519795       0.677555       0.416720      -1.066652       0.024251      -0.018513      -0.038145       0.048846       0.007229       0.007162      -0.016011      -0.055070       0.094658      -0.045391       0.004820       0.040571              7.878015      11.724630      -0.006195       0.056036       6.664348       1.723590       5.245069          -0.000001
           35              C       0.699283       6.685226      12.337586       0.048613      24.428864 0.32921385E+03  0.72224124E+04                                 7.367135                            6.091918       0.290257       2.117645                    0.999698      25.701809      71.452982       0.660451       0.422728      -1.059859       0.026388      -0.043707       0.002607       0.051121       0.010938       0.003763      -0.016063      -0.051276       0.105181      -0.046022       0.003453       0.042569              8.130215      12.375484       0.057115       0.191043       6.704873       1.637333       5.310289           0.000000
           36              C       0.702262       4.793261      11.168276       0.047106      24.010209 0.31828115E+03  0.69044310E+04                                 7.205625                            5.947195       0.358496       2.139792                    0.999792      25.379434      69.519804       0.677555       0.416720      -1.066652       0.024251       0.018513       0.038145       0.048846      -0.007229      -0.007162      -0.016011      -0.055070       0.094658      -0.045391       0.004820       0.040571              7.878016      11.724632       0.006194      -0.056036       6.664348       1.723590       5.245069          -0.000001
           37              C       6.747817       0.432774       1.841086       0.048613      24.428866 0.32921388E+03  0.72224132E+04                                 7.367135                            6.091919       0.290258       2.117645                    0.999698      25.701811      71.452987       0.660451       0.422728      -1.059859      -0.026388       0.043707       0.002607       0.051121       0.010938      -0.003763       0.016063      -0.051276       0.105181      -0.046022       0.003453       0.042569              8.130216      12.375485       0.057114      -0.191043       6.704873      -1.637333       5.310290           0.000000
           38              C       6.744838       2.324739       0.671776       0.047106      24.010206 0.31828109E+03  0.69044294E+04                                 7.205624                            5.947194       0.358497       2.139793                    0.999792      25.379432      69.519796       0.677555       0.416720      -1.066652      -0.024251      -0.018513       0.038145       0.048846      -0.007229       0.007162       0.016011      -0.055070       0.094658      -0.045391       0.004820       0.040571              7.878015      11.724630       0.006194       0.056036       6.664348      -1.723590       5.245069          -0.000001
           39              C       6.747817      13.803226      19.151914       0.048613      24.428867 0.32921391E+03  0.72224140E+04                                 7.367136                            6.091919       0.290257       2.117645                    0.999698      25.701811      71.452992       0.660451       0.422728      -1.059859      -0.026388      -0.043707      -0.002606       0.051121      -0.010938       0.003763       0.016063      -0.051276       0.105181      -0.046022       0.003453       0.042569              8.130217      12.375486      -0.057114       0.191043       6.704873      -1.637333       5.310290           0.000000
           40              C       6.744838      11.911261      20.321224       0.047106      24.010209 0.31828115E+03  0.69044309E+04                                 7.205625                            5.947195       0.358496       2.139792                    0.999792      25.379434      69.519801       0.677555       0.416720      -1.066652      -0.024251       0.018513      -0.038145       0.048846       0.007229      -0.007162       0.016011      -0.055070       0.094658      -0.045391       0.004820       0.040571              7.878016      11.724631      -0.006195      -0.056036       6.664348      -1.723590       5.245069          -0.000001
           41              C       6.747817       6.685226      12.337586       0.048613      24.428870 0.32921397E+03  0.72224157E+04                                 7.367137                            6.091920       0.290257       2.117645                    0.999698      25.701813      71.453001       0.660451       0.422728      -1.059859      -0.026388      -0.043707       0.002607       0.051121      -0.010938      -0.003763      -0.016063      -0.051276       0.105181      -0.046022       0.003453       0.042569              8.130218      12.375488      -0.057114      -0.191043       6.704874       1.637333       5.310291           0.000000
           42              C       6.744838       4.793261      11.168276       0.047106      24.010212 0.31828121E+03  0.69044326E+04                                 7.205626                            5.947196       0.358495       2.139792                    0.999792      25.379436      69.519814       0.677555       0.416720      -1.066652      -0.024251       0.018513       0.038145       0.048846       0.007229       0.007162      -0.016011      -0.055070       0.094658      -0.045391       0.004820       0.040571              7.878018      11.724633      -0.006195       0.056036       6.664349       1.723590       5.245070          -0.000001
           43              C       6.747817       7.550774       8.655414       0.048613      24.428873 0.32921401E+03  0.72224169E+04                                 7.367137                            6.091920       0.290257       2.117644                    0.999698      25.701815      71.453008       0.660451       0.422728      -1.059859      -0.026388       0.043707      -0.002607       0.051121       0.010938       0.003763      -0.016063      -0.051276       0.105181      -0.046022       0.003453       0.042569              8.130218      12.375489       0.057114       0.191043       6.704874       1.637333       5.310291           0.000000
           44              C       6.744838       9.442739       9.824724       0.047106      24.010213 0.31828123E+03  0.69044332E+04                                 7.205626                            5.947196       0.358495       2.139792                    0.999792      25.379437      69.519816       0.677555       0.416720      -1.066652      -0.024251      -0.018513      -0.038145       0.048846      -0.007229      -0.007162      -0.016011      -0.055070       0.094658      -0.045391       0.004820       0.040571              7.878018      11.724633       0.006195      -0.056036       6.664349       1.723590       5.245070          -0.000001
           45              C       0.699283      13.803226      19.151914       0.048613      24.428870 0.32921395E+03  0.72224151E+04                                 7.367136                            6.091920       0.290257       2.117645                    0.999698      25.701813      71.453000       0.660451       0.422728      -1.059859       0.026388      -0.043707      -0.002607       0.051121       0.010938      -0.003763       0.016063      -0.051276       0.105181      -0.046022       0.003453       0.042569              8.130217      12.375488       0.057114      -0.191043       6.704874      -1.637333       5.310291           0.000000
           46              C       0.702262      11.911261      20.321224       0.047106      24.010212 0.31828121E+03  0.69044324E+04                                 7.205625                            5.947195       0.358496       2.139792                    0.999792      25.379437      69.519813       0.677555       0.416720      -1.066652       0.024251       0.018513      -0.038145       0.048846      -0.007229       0.007162       0.016011      -0.055070       0.094658      -0.045391       0.004820       0.040571              7.878017      11.724632       0.006194       0.056036       6.664349      -1.723590       5.245069          -0.000001
           47              C       0.699283       0.432774       1.841086       0.048613      24.428871 0.32921398E+03  0.72224161E+04                                 7.367136                            6.091920       0.290257       2.117645                    0.999698      25.701814      71.453002       0.660451       0.422728      -1.059859       0.026388       0.043707       0.002607       0.051121      -0.010938       0.003763       0.016063      -0.051276       0.105181      -0.046022       0.003453       0.042569              8.130217      12.375487      -0.057114       0.191043       6.704874      -1.637333       5.310291           0.000000
           48              C       0.702262       2.324739       0.671776       0.047106      24.010212 0.31828121E+03  0.69044325E+04                                 7.205626                            5.947195       0.358496       2.139792                    0.999792      25.379436      69.519813       0.677555       0.416720      -1.066652       0.024251      -0.018513       0.038145       0.048846       0.007229      -0.007162       0.016011      -0.055070       0.094658      -0.045391       0.004820       0.040571              7.878017      11.724633      -0.006195      -0.056036       6.664349      -1.723590       5.245070          -0.000001
           49              C       3.723550      10.328218       5.363711      -0.063374      39.951467 0.42865123E+03  0.99774667E+04                                10.143455                            6.863668       0.050283       2.025854                    0.999221      27.284642      76.421043       0.638484       0.412135      -1.073861      -0.000000       0.022239      -0.019363       0.029487      -0.000000      -0.000000      -0.000680       0.040570      -0.064516      -0.021544      -0.009494       0.031038             13.382033       5.034059      -0.000000      -0.000000      15.397286      -6.390383      19.714755           0.000000
           50              C       3.723550       9.579404       4.234288       0.077906      37.543891 0.44359997E+03  0.10447762E+05                                 9.836898                            7.115519      -0.219009       1.925383                    0.999006      27.329275      77.809576       0.607605       0.428009      -1.060355       0.000000      -0.014379       0.016126       0.021606      -0.000000      -0.000000      -0.033891      -0.027946      -0.114814      -0.051799       0.005163       0.046636             11.998900       4.937618      -0.000000       0.000000      16.099393      -3.002807      14.959688           0.000000
           51              C       3.723550      10.153115       2.955814      -0.209510      39.797266 0.47978823E+03  0.11619052E+05                                10.256614                            7.400607      -0.186196       1.895175                    0.999079      31.433570      93.222399       0.590838       0.428072      -1.051624      -0.000000       0.026802       0.000546       0.026807      -0.000000       0.000000       0.046289       0.066203      -0.029803      -0.066209       0.028140       0.038069             12.697054       5.197639      -0.000000       0.000000      16.966358      -6.255281      15.927164           0.000001
           52              C       3.723550      11.528313       2.836154       0.000659      36.276186 0.38864889E+03  0.88273146E+04                                 9.465964                            6.497604       0.086796       2.038842                    0.999380      26.414890      73.079166       0.661995       0.407362      -1.077014       0.000000      -0.024223       0.036119       0.043490       0.000000      -0.000000      -0.001389       0.010415      -0.072332      -0.024173       0.006910       0.017263             12.233440       4.841282      -0.000000       0.000000      13.551031      -4.784973      18.308007          -0.000000
           53              C       3.723550      12.242960       3.915194      -0.120280      34.749490 0.41017626E+03  0.95903558E+04                                 9.497428                            6.899821      -0.204531       1.916725                    0.999007      29.521880      87.176720       0.601874       0.435248      -1.043020       0.000000      -0.028203       0.019657       0.034378      -0.000000      -0.000000      -0.007901       0.033079      -0.140327      -0.047916       0.007988       0.039927             11.446289       4.845358      -0.000000       0.000000      13.055770      -2.938617      16.437740           0.000002
           54              C       3.723550      11.710534       5.191569      -0.072210      36.755136 0.43088023E+03  0.10194964E+05                                 9.870608                            7.080912      -0.348221       1.870009                    0.998542      29.659446      87.985059       0.593231       0.436368      -1.042786       0.000000      -0.019824      -0.024645       0.031629      -0.000000      -0.000000      -0.002571       0.059419      -0.037637      -0.024013      -0.011969       0.035982             12.152879       4.953577      -0.000000       0.000000      15.922712      -4.746011      15.582346           0.000001
           55              C       3.723550       9.744542       6.728257       0.608863      21.960499 0.22620238E+03  0.45783333E+04                                 7.314398                            5.339950      -0.086406       2.033306                    0.999576      21.935747      61.164369       0.640158       0.472725      -1.017092       0.000000      -0.017853       0.034129       0.038517      -0.000000       0.000000       0.002387       0.153293      -0.193356      -0.064732      -0.044140       0.108873              9.092783       4.066798       0.000000      -0.000000       9.527468      -3.866439      13.684084           0.000001
           56              C       3.723550      12.096329       1.433822       0.577962      24.479131 0.25605645E+03  0.53354886E+04                                 7.809532                            5.669752       0.047117       2.067023                    0.999674      22.665643      63.725393       0.624373       0.470786      -1.020088       0.000000       0.026404      -0.056093       0.061997      -0.000000       0.000000       0.011083       0.123057      -0.190749      -0.066889      -0.026431       0.093320              9.663357       4.656512      -0.000000       0.000000       9.724668      -3.046929      14.608890           0.000001
           57              C       3.723550       3.907782      15.629289      -0.063374      39.951475 0.42865102E+03  0.99774608E+04                                10.143456                            6.863666       0.050283       2.025854                    0.999221      27.284641      76.421039       0.638484       0.412135      -1.073861       0.000000      -0.022239       0.019363       0.029487       0.000000       0.000000      -0.000680       0.040570      -0.064516      -0.021544      -0.009494       0.031038             13.382037       5.034059       0.000000       0.000000      15.397290      -6.390389      19.714762           0.000000
           58              C       3.723550       4.656596      16.758712       0.077906      37.543891 0.44359997E+03  0.10447762E+05                                 9.836898                            7.115519      -0.219008       1.925383                    0.999006      27.329274      77.809571       0.607605       0.428009      -1.060355       0.000000       0.014379      -0.016126       0.021606       0.000000      -0.000000      -0.033891      -0.027946      -0.114814      -0.051799       0.005163       0.046636             11.998899       4.937618       0.000000      -0.000000      16.099390      -3.002804      14.959691           0.000000
           59              C       3.723550       4.082885      18.037186      -0.209510      39.797257 0.47978809E+03  0.11619047E+05                                10.256612                            7.400607      -0.186197       1.895175                    0.999079      31.433566      93.222386       0.590838       0.428072      -1.051624      -0.000000      -0.026802      -0.000546       0.026807       0.000000       0.000000       0.046289       0.066203      -0.029803      -0.066209       0.028140       0.038069             12.697052       5.197638       0.000000      -0.000000      16.966355      -6.255279      15.927162          -0.000000
           60              C       3.723550       2.707687      18.156846       0.000659      36.276188 0.38864892E+03  0.88273152E+04                                 9.465963                            6.497604       0.086796       2.038842                    0.999380      26.414891      73.079166       0.661995       0.407362      -1.077014      -0.000000       0.024223      -0.036119       0.043490       0.000000      -0.000000      -0.001389       0.010415      -0.072332      -0.024173       0.006910       0.017263             12.233440       4.841282       0.000000      -0.000000      13.551031      -4.784973      18.308007          -0.000000
           61              C       3.723550       1.993040      17.077806      -0.120280      34.749493 0.41017625E+03  0.95903557E+04                                 9.497429                            6.899822      -0.204532       1.916725                    0.999007      29.521881      87.176725       0.601874       0.435248      -1.043020       0.000000       0.028203      -0.019657       0.034378       0.000000      -0.000000      -0.007901       0.033079      -0.140327      -0.047916       0.007988       0.039927             11.446291       4.845358       0.000000      -0.000000      13.055773      -2.938618      16.437743           0.000001
           62              C       3.723550       2.525466      15.801431      -0.072210      36.755150 0.43088035E+03  0.10194968E+05                                 9.870611                            7.080913      -0.348222       1.870009                    0.998542      29.659448      87.985074       0.593231       0.436368      -1.042785       0.000000       0.019824       0.024645       0.031629       0.000000       0.000000      -0.002570       0.059419      -0.037637      -0.024013      -0.011969       0.035982             12.152884       4.953579       0.000000       0.000000      15.922721      -4.746016      15.582352           0.000001
           63              C       3.723550       4.491458      14.264744       0.608863      21.960521 0.22620249E+03  0.45783359E+04                                 7.314403                            5.339951      -0.086405       2.033306                    0.999576      21.935747      61.164368       0.640158       0.472725      -1.017092       0.000000       0.017853      -0.034129       0.038517       0.000000       0.000000       0.002387       0.153293      -0.193356      -0.064732      -0.044140       0.108873              9.092793       4.066800      -0.000000       0.000000       9.527476      -3.866453      13.684103           0.000001
           64              C       3.723550       2.139671      19.559178       0.577962      24.479131 0.25605645E+03  0.53354886E+04                                 7.809531                            5.669752       0.047118       2.067023                    0.999674      22.665643      63.725392       0.624373       0.470786      -1.020088      -0.000000      -0.026404       0.056093       0.061997      -0.000000       0.000000       0.011083       0.123057      -0.190749      -0.066889      -0.026431       0.093320              9.663356       4.656511       0.000000      -0.000000       9.724667      -3.046928      14.608890           0.000001
           65              C       3.723550       3.210218       5.132789      -0.063374      39.951469 0.42865096E+03  0.99774589E+04                                10.143454                            6.863665       0.050283       2.025854                    0.999221      27.284639      76.421028       0.638484       0.412135      -1.073861      -0.000000       0.022239       0.019363       0.029487       0.000000       0.000000       0.000680       0.040570      -0.064515      -0.021544      -0.009494       0.031037             13.382035       5.034058       0.000000      -0.000000      15.397287       6.390388      19.714760           0.000000
           66              C       3.723550       2.461404       6.262212       0.077906      37.543889 0.44359994E+03  0.10447761E+05                                 9.836897                            7.115518      -0.219008       1.925383                    0.999006      27.329273      77.809566       0.607605       0.428009      -1.060355       0.000000      -0.014379      -0.016126       0.021606       0.000000       0.000000       0.033891      -0.027946      -0.114814      -0.051799       0.005163       0.046636             11.998899       4.937618       0.000000       0.000000      16.099389       3.002804      14.959690           0.000000
           67              C       3.723550       3.035115       7.540686      -0.209510      39.797264 0.47978820E+03  0.11619051E+05                                10.256614                            7.400608      -0.186197       1.895174                    0.999079      31.433567      93.222391       0.590838       0.428072      -1.051624       0.000000       0.026802      -0.000546       0.026807       0.000000      -0.000000      -0.046289       0.066204      -0.029803      -0.066209       0.028140       0.038069             12.697054       5.197639       0.000000       0.000000      16.966359       6.255282      15.927165          -0.000001
           68              C       3.723550       4.410313       7.660346       0.000659      36.276186 0.38864889E+03  0.88273145E+04                                 9.465963                            6.497604       0.086796       2.038842                    0.999380      26.414890      73.079162       0.661995       0.407362      -1.077014       0.000000      -0.024223      -0.036119       0.043490       0.000000      -0.000000       0.001389       0.010415      -0.072332      -0.024173       0.006910       0.017263             12.233440       4.841282       0.000000       0.000000      13.551029       4.784973      18.308008          -0.000000
           69              C       3.723550       5.124960       6.581306      -0.120280      34.749493 0.41017626E+03  0.95903558E+04                                 9.497429                            6.899821      -0.204532       1.916725                    0.999007      29.521881      87.176725       0.601874       0.435248      -1.043020       0.000000      -0.028203      -0.019657       0.034378       0.000000       0.000000       0.007901       0.033079      -0.140327      -0.047916       0.007988       0.039927             11.446291       4.845358       0.000000       0.000000      13.055773       2.938618      16.437743           0.000001
           70              C       3.723550       4.592534       5.304931      -0.072210      36.755148 0.43088032E+03  0.10194967E+05                                 9.870612                            7.080914      -0.348222       1.870009                    0.998542      29.659445      87.985069       0.593231       0.436368      -1.042785       0.000000      -0.019824       0.024645       0.031629       0.000000       0.000000       0.002570       0.059419      -0.037637      -0.024013      -0.011969       0.035982             12.152885       4.953579       0.000000      -0.000000      15.922722       4.746018      15.582355           0.000001
           71              C       3.723550       2.626542       3.768244       0.608863      21.960521 0.22620248E+03  0.45783358E+04                                 7.314403                            5.339951      -0.086405       2.033306                    0.999576      21.935747      61.164366       0.640158       0.472725      -1.017092      -0.000000      -0.017853      -0.034129       0.038517       0.000000       0.000000      -0.002387       0.153293      -0.193356      -0.064732      -0.044140       0.108873              9.092792       4.066800      -0.000000      -0.000000       9.527475       3.866453      13.684102           0.000001
           72              C       3.723550       4.978329       9.062678       0.577962      24.479129 0.25605643E+03  0.53354881E+04                                 7.809531                            5.669752       0.047117       2.067023                    0.999674      22.665642      63.725390       0.624373       0.470786      -1.020088      -0.000000       0.026404       0.056093       0.061997       0.000000      -0.000000      -0.011083       0.123057      -0.190749      -0.066889      -0.026431       0.093320              9.663356       4.656511       0.000000       0.000000       9.724667       3.046928      14.608891           0.000001
           73              C       3.723550      11.025782      15.860212      -0.063374      39.951495 0.42865133E+03  0.99774697E+04                                10.143459                            6.863669       0.050283       2.025854                    0.999221      27.284642      76.421042       0.638484       0.412135      -1.073861       0.000000      -0.022239      -0.019363       0.029487       0.000000      -0.000000       0.000680       0.040570      -0.064516      -0.021544      -0.009494       0.031038             13.382043       5.034061      -0.000000       0.000000      15.397293       6.390400      19.714775           0.000000
           74              C       3.723550      11.774596      14.730788       0.077906      37.543905 0.44360028E+03  0.10447771E+05                                 9.836900                            7.115521      -0.219008       1.925383                    0.999006      27.329276      77.809576       0.607605       0.428009      -1.060355      -0.000000       0.014379       0.016126       0.021606       0.000000       0.000000       0.033891      -0.027946      -0.114814      -0.051799       0.005163       0.046636             11.998902       4.937619      -0.000000      -0.000000      16.099393       3.002811      14.959694           0.000000
           75              C       3.723550      11.200885      13.452314      -0.209510      39.797251 0.47978800E+03  0.11619044E+05                                10.256611                            7.400605      -0.186196       1.895175                    0.999079      31.433564      93.222371       0.590838       0.428072      -1.051624      -0.000000      -0.026802       0.000546       0.026807      -0.000000      -0.000000      -0.046289       0.066203      -0.029803      -0.066209       0.028140       0.038069             12.697050       5.197637      -0.000000      -0.000000      16.966355       6.255279      15.927157           0.000001
           76              C       3.723550       9.825687      13.332654       0.000659      36.276192 0.38864895E+03  0.88273160E+04                                 9.465964                            6.497604       0.086796       2.038842                    0.999380      26.414892      73.079169       0.661995       0.407362      -1.077014      -0.000000       0.024223       0.036119       0.043490      -0.000000      -0.000000       0.001389       0.010415      -0.072332      -0.024173       0.006910       0.017263             12.233441       4.841282      -0.000000      -0.000000      13.551032       4.784973      18.308009          -0.000000
           77              C       3.723550       9.111040      14.411694      -0.120280      34.749500 0.41017630E+03  0.95903571E+04                                 9.497430                            6.899822      -0.204532       1.916725                    0.999007      29.521883      87.176730       0.601874       0.435248      -1.043020       0.000000       0.028203       0.019657       0.034378      -0.000000      -0.000000       0.007901       0.033079      -0.140327      -0.047916       0.007988       0.039927             11.446293       4.845358      -0.000000      -0.000000      13.055772       2.938618      16.437747           0.000001
           78              C       3.723550       9.643466      15.688069      -0.072210      36.755147 0.43088029E+03  0.10194966E+05                                 9.870610                            7.080913      -0.348221       1.870009                    0.998542      29.659447      87.985064       0.593231       0.436368      -1.042786       0.000000       0.019824      -0.024645       0.031629      -0.000000       0.000000       0.002571       0.059419      -0.037637      -0.024013      -0.011969       0.035982             12.152883       4.953579      -0.000000       0.000000      15.922716       4.746021      15.582355           0.000001
           79              C       3.723550      11.609458      17.224757       0.608863      21.960501 0.22620228E+03  0.45783306E+04                                 7.314398                            5.339948      -0.086406       2.033306                    0.999576      21.935747      61.164367       0.640159       0.472725      -1.017092       0.000000       0.017853       0.034129       0.038517       0.000000       0.000000      -0.002387       0.153293      -0.193356      -0.064732      -0.044140       0.108873              9.092784       4.066798       0.000000       0.000000       9.527470       3.866443      13.684085           0.000001
           80              C       3.723550       9.257671      11.930322       0.577962      24.479131 0.25605646E+03  0.53354887E+04                                 7.809531                            5.669752       0.047117       2.067023                    0.999674      22.665643      63.725391       0.624373       0.470786      -1.020088       0.000000      -0.026404      -0.056093       0.061997      -0.000000       0.000000      -0.011083       0.123057      -0.190749      -0.066889      -0.026431       0.093320              9.663356       4.656511      -0.000000      -0.000000       9.724667       3.046929      14.608890           0.000001
           81              N       1.403778       8.494621       9.239019      -0.149224      29.534216 0.45414010E+03  0.10590387E+05                                 7.990023                            6.925623       0.037582       2.063720                    0.997692      26.159609      70.384222       0.663170       0.396058      -1.098333      -0.148856       0.012657      -0.017476       0.150412      -0.001446       0.002958       0.015346      -0.169147       0.143570      -0.108576       0.037699       0.070877              8.687607      11.986806       0.138715      -0.260851       7.775354       1.980307       6.300661           0.000000
           82              N       1.403778       5.741379      11.753981      -0.149224      29.534215 0.45414006E+03  0.10590386E+05                                 7.990023                            6.925622       0.037582       2.063720                    0.997692      26.159608      70.384217       0.663170       0.396058      -1.098333      -0.148856      -0.012657       0.017476       0.150412       0.001446      -0.002958       0.015346      -0.169147       0.143570      -0.108576       0.037699       0.070877              8.687607      11.986805      -0.138715       0.260851       7.775354       1.980307       6.300661           0.000000
           83              N       6.043322       1.376621       1.257481      -0.149224      29.534216 0.45414009E+03  0.10590387E+05                                 7.990023                            6.925622       0.037583       2.063720                    0.997692      26.159609      70.384220       0.663170       0.396058      -1.098333       0.148856       0.012657       0.017476       0.150412       0.001446       0.002958      -0.015346      -0.169147       0.143570      -0.108576       0.037699       0.070877              8.687607      11.986805      -0.138715      -0.260851       7.775354      -1.980307       6.300661           0.000000
           84              N       6.043322      12.859379      19.735519      -0.149224      29.534216 0.45414008E+03  0.10590386E+05                                 7.990023                            6.925622       0.037583       2.063720                    0.997692      26.159609      70.384219       0.663170       0.396058      -1.098333       0.148856      -0.012657      -0.017476       0.150412      -0.001446      -0.002958      -0.015346      -0.169147       0.143570      -0.108576       0.037699       0.070877              8.687607      11.986805       0.138715       0.260851       7.775354      -1.980307       6.300661           0.000000
           85              N       6.043322       5.741379      11.753981      -0.149224      29.534211 0.45413999E+03  0.10590384E+05                                 7.990022                            6.925622       0.037583       2.063720                    0.997692      26.159606      70.384211       0.663170       0.396058      -1.098333       0.148856      -0.012657       0.017476       0.150412      -0.001446       0.002958       0.015346      -0.169147       0.143570      -0.108576       0.037699       0.070877              8.687606      11.986804       0.138715      -0.260851       7.775353       1.980307       6.300661           0.000000
           86              N       6.043322       8.494621       9.239019      -0.149224      29.534210 0.45413998E+03  0.10590383E+05                                 7.990022                            6.925621       0.037583       2.063720                    0.997692      26.159606      70.384209       0.663170       0.396058      -1.098333       0.148856       0.012657      -0.017476       0.150412       0.001446      -0.002958       0.015346      -0.169147       0.143570      -0.108576       0.037699       0.070877              8.687605      11.986803      -0.138715       0.260851       7.775353       1.980307       6.300660           0.000000
           87              N       1.403778      12.859379      19.735519      -0.149224      29.534212 0.45414001E+03  0.10590384E+05                                 7.990022                            6.925622       0.037583       2.063720                    0.997692      26.159607      70.384212       0.663170       0.396058      -1.098333      -0.148856      -0.012657      -0.017476       0.150412       0.001446       0.002958      -0.015346      -0.169147       0.143570      -0.108576       0.037699       0.070877              8.687606      11.986803      -0.138715      -0.260851       7.775353      -1.980307       6.300660           0.000000
           88              N       1.403778       1.376621       1.257481      -0.149224      29.534209 0.45413995E+03  0.10590382E+05                                 7.990022                            6.925621       0.037583       2.063720                    0.997692      26.159605      70.384207       0.663170       0.396058      -1.098333      -0.148856       0.012657       0.017476       0.150412      -0.001446      -0.002958      -0.015346      -0.169147       0.143570      -0.108576       0.037699       0.070877              8.687605      11.986803       0.138715       0.260851       7.775353      -1.980307       6.300660           0.000000
           89              N       3.723550       8.080354       4.055848       0.506502      20.639952 0.24239443E+03  0.48531201E+04                                 6.364011                            5.138509       0.000141       2.114101                    0.999292      20.362355      51.511927       0.748902       0.408491      -1.085013       0.000000      -0.062946       0.009780       0.063701       0.000000      -0.000000      -0.009065      -0.019289       0.225222      -0.047182      -0.028684       0.075866              6.995892       7.760514      -0.000000       0.000000       9.246176      -0.756025       3.980985           0.000001
           90              N       3.723550       6.155646      16.937152       0.506502      20.639951 0.24239439E+03  0.48531192E+04                                 6.364010                            5.138509       0.000141       2.114101                    0.999292      20.362355      51.511926       0.748902       0.408491      -1.085013      -0.000000       0.062946      -0.009780       0.063701      -0.000000      -0.000000      -0.009065      -0.019289       0.225222      -0.047182      -0.028684       0.075866              6.995891       7.760515       0.000000      -0.000000       9.246173      -0.756023       3.980984           0.000002
           91              N       3.723550       0.962354       6.440652       0.506502      20.639952 0.24239440E+03  0.48531193E+04                                 6.364010                            5.138509       0.000141       2.114101                    0.999292      20.362355      51.511923       0.748902       0.408491      -1.085013       0.000000      -0.062946      -0.009780       0.063701       0.000000       0.000000       0.009065      -0.019289       0.225222      -0.047182      -0.028684       0.075866              6.995890       7.760514       0.000000       0.000000       9.246173       0.756023       3.980984           0.000001
           92              N       3.723550      13.273646      14.552348       0.506502      20.639950 0.24239443E+03  0.48531200E+04                                 6.364010                            5.138509       0.000141       2.114101                    0.999292      20.362355      51.511926       0.748902       0.408491      -1.085013      -0.000000       0.062946       0.009780       0.063701       0.000000       0.000000       0.009065      -0.019289       0.225222      -0.047182      -0.028684       0.075866              6.995891       7.760513      -0.000000      -0.000000       9.246173       0.756025       3.980985           0.000002
           93              O       4.900192       7.698829       4.188104      -0.283540      20.504064 0.29600520E+03  0.61163429E+04                                 5.807841                            5.248573       0.976779       2.418685                    0.999347      23.609151      57.131434       0.849374       0.348991      -1.149548      -0.026631       0.026256       0.035067       0.051267      -0.046181       0.032381      -0.002523       0.274550       0.193185      -0.177064       0.048180       0.128885              6.010645       7.486825      -2.010869       0.219925       6.354693      -0.441408       4.190418          -0.000001
           94              O       4.900192       6.537171      16.804897      -0.283540      20.504064 0.29600517E+03  0.61163422E+04                                 5.807841                            5.248573       0.976780       2.418685                    0.999347      23.609150      57.131432       0.849374       0.348991      -1.149548      -0.026631      -0.026256      -0.035067       0.051267       0.046181      -0.032381      -0.002523       0.274551       0.193185      -0.177064       0.048180       0.128885              6.010645       7.486826       2.010869      -0.219923       6.354692      -0.441406       4.190417          -0.000001
           95              O       2.546908       0.580829       6.308397      -0.283540      20.504056 0.29600503E+03  0.61163386E+04                                 5.807840                            5.248572       0.976779       2.418685                    0.999347      23.609148      57.131422       0.849375       0.348991      -1.149548       0.026631       0.026256      -0.035067       0.051267       0.046181       0.032381       0.002523       0.274551       0.193185      -0.177064       0.048180       0.128885              6.010643       7.486824       2.010868       0.219923       6.354690       0.441406       4.190416          -0.000001
           96              O       2.546908      13.655171      14.684604      -0.283540      20.504061 0.29600514E+03  0.61163414E+04                                 5.807841                            5.248573       0.976780       2.418685                    0.999347      23.609150      57.131430       0.849374       0.348991      -1.149548       0.026631      -0.026256       0.035067       0.051267      -0.046181      -0.032381       0.002523       0.274550       0.193185      -0.177064       0.048180       0.128885              6.010644       7.486825      -2.010869      -0.219925       6.354691       0.441408       4.190418          -0.000001
           97              O       2.546908       6.537171      16.804897      -0.283539      20.504049 0.29600489E+03  0.61163348E+04                                 5.807837                            5.248570       0.976780       2.418686                    0.999347      23.609147      57.131412       0.849375       0.348991      -1.149548       0.026631      -0.026256      -0.035067       0.051267      -0.046181       0.032381      -0.002523       0.274550       0.193185      -0.177064       0.048180       0.128885              6.010641       7.486822      -2.010867       0.219923       6.354687      -0.441406       4.190415          -0.000001
           98              O       2.546908       7.698829       4.188104      -0.283539      20.504050 0.29600495E+03  0.61163362E+04                                 5.807838                            5.248570       0.976780       2.418686                    0.999347      23.609147      57.131414       0.849375       0.348991      -1.149548       0.026631       0.026256       0.035067       0.051267       0.046181      -0.032381      -0.002523       0.274550       0.193185      -0.177064       0.048180       0.128885              6.010642       7.486821       2.010868      -0.219925       6.354688      -0.441407       4.190416          -0.000001
           99              O       4.900192      13.655171      14.684604      -0.283539      20.504047 0.29600490E+03  0.61163349E+04                                 5.807837                            5.248570       0.976780       2.418686                    0.999347      23.609147      57.131412       0.849375       0.348991      -1.149548      -0.026631      -0.026256       0.035067       0.051267       0.046181       0.032381       0.002523       0.274550       0.193185      -0.177064       0.048180       0.128885              6.010641       7.486820       2.010867       0.219925       6.354687       0.441407       4.190415          -0.000001
          100              O       4.900192       0.580829       6.308397      -0.283539      20.504038 0.29600469E+03  0.61163295E+04                                 5.807835                            5.248568       0.976781       2.418686                    0.999347      23.609144      57.131397       0.849375       0.348991      -1.149548      -0.026631       0.026256      -0.035067       0.051267      -0.046181      -0.032381       0.002523       0.274551       0.193185      -0.177064       0.048180       0.128885              6.010638       7.486818      -2.010866      -0.219923       6.354684       0.441406       4.190413          -0.000001
          101              O       3.723550       8.521670       6.837420      -0.600615      37.583106 0.58467538E+03  0.14355442E+05                                 8.984297                            7.508532       0.346014       2.153794                    0.995292      28.256032      75.100832       0.689887       0.361598      -1.136759       0.000000       0.023245       0.000317       0.023247      -0.000000      -0.000000      -0.020598      -0.026587      -0.150420      -0.054699       0.011777       0.042922             10.432005       5.765833       0.000000      -0.000000      14.701702      -4.039620      10.828479           0.000002
          102              O       3.723550      10.444953       7.708630      -0.566980      29.061277 0.44727053E+03  0.10280488E+05                                 7.416430                            6.479928       0.651420       2.256192                    0.998669      27.219234      70.222745       0.756940       0.352048      -1.143265       0.000000      -0.021808      -0.014494       0.026185      -0.000000       0.000000       0.030387       0.088785       0.105010      -0.070635       0.026891       0.043744              8.027313       4.947862       0.000000      -0.000000       6.998754      -0.062568      12.135324           0.000001
          103              O       3.723550      13.343403       1.251183      -0.624359      45.057958 0.72683427E+03  0.18863408E+05                                10.110974                            8.440821      -0.017973       2.020667                    0.993775      29.650102      81.298108       0.642031       0.367591      -1.130918      -0.000000      -0.026321       0.013446       0.029556      -0.000000       0.000000      -0.009123      -0.034075      -0.190479      -0.064229       0.014709       0.049521             11.462682       7.643735       0.000000      -0.000000      16.904475      -2.410353       9.839837           0.000001
          104              O       3.723550      11.344668       0.440853      -0.546523      30.899526 0.46917863E+03  0.10902886E+05                                 7.766263                            6.649683       0.450960       2.202948                    0.996371      27.053425      69.950736       0.745775       0.353423      -1.143289       0.000000       0.021028       0.000754       0.021041      -0.000000      -0.000000       0.040742       0.073332       0.104438      -0.069921       0.019259       0.050661              8.641684       5.907511      -0.000000       0.000000       6.862903       1.207398      13.154638          -0.000000
          105              O       3.723550       5.714330      14.155580      -0.600615      37.583109 0.58467534E+03  0.14355441E+05                                 8.984298                            7.508532       0.346013       2.153794                    0.995292      28.256030      75.100826       0.689887       0.361598      -1.136759       0.000000      -0.023245      -0.000317       0.023247       0.000000       0.000000      -0.020598      -0.026587      -0.150420      -0.054699       0.011777       0.042922             10.432008       5.765834      -0.000000       0.000000      14.701706      -4.039629      10.828484           0.000002
          106              O       3.723550       3.791047      13.284370      -0.566979      29.061293 0.44727090E+03  0.10280499E+05                                 7.416433                            6.479931       0.651420       2.256192                    0.998669      27.219234      70.222748       0.756939       0.352048      -1.143265      -0.000000       0.021807       0.014494       0.026185       0.000000      -0.000000       0.030388       0.088785       0.105010      -0.070635       0.026891       0.043744              8.027318       4.947864       0.000000       0.000000       6.998755      -0.062571      12.135334           0.000001
          107              O       3.723550       0.892597      19.741817      -0.624359      45.057961 0.72683434E+03  0.18863410E+05                                10.110974                            8.440822      -0.017974       2.020667                    0.993775      29.650103      81.298113       0.642031       0.367591      -1.130918      -0.000000       0.026321      -0.013446       0.029556       0.000000       0.000000      -0.009123      -0.034075      -0.190478      -0.064229       0.014709       0.049521             11.462683       7.643736       0.000000      -0.000000      16.904476      -2.410354       9.839837           0.000001
          108              O       3.723550       2.891332      20.552147      -0.546523      30.899526 0.46917864E+03  0.10902886E+05                                 7.766263                            6.649683       0.450960       2.202948                    0.996371      27.053425      69.950736       0.745775       0.353423      -1.143289      -0.000000      -0.021028      -0.000754       0.021041      -0.000000      -0.000000       0.040742       0.073332       0.104438      -0.069921       0.019259       0.050661              8.641684       5.907511      -0.000000      -0.000000       6.862903       1.207398      13.154638          -0.000000
          109              O       3.723550       1.403670       3.659080      -0.600615      37.583109 0.58467533E+03  0.14355441E+05                                 8.984298                            7.508532       0.346013       2.153794                    0.995292      28.256030      75.100826       0.689887       0.361598      -1.136759      -0.000000       0.023245      -0.000317       0.023247       0.000000       0.000000       0.020598      -0.026587      -0.150420      -0.054699       0.011777       0.042922             10.432008       5.765834      -0.000000      -0.000000      14.701706       4.039629      10.828484           0.000002
          110              O       3.723550       3.326953       2.787870      -0.566980      29.061299 0.44727102E+03  0.10280502E+05                                 7.416434                            6.479932       0.651420       2.256192                    0.998669      27.219235      70.222755       0.756939       0.352048      -1.143265       0.000000      -0.021808       0.014494       0.026185      -0.000000      -0.000000      -0.030387       0.088785       0.105010      -0.070635       0.026891       0.043744              8.027319       4.947865       0.000000      -0.000000       6.998756       0.062571      12.135337           0.000000
          111              O       3.723550       6.225403       9.245317      -0.624359      45.057959 0.72683431E+03  0.18863409E+05                                10.110974                            8.440822      -0.017974       2.020667                    0.993775      29.650102      81.298112       0.642031       0.367591      -1.130918      -0.000000      -0.026321      -0.013446       0.029556      -0.000000      -0.000000       0.009123      -0.034075      -0.190479      -0.064229       0.014709       0.049521             11.462683       7.643736       0.000000       0.000000      16.904475       2.410354       9.839838           0.000001
          112              O       3.723550       4.226668      10.055647      -0.546523      30.899528 0.46917868E+03  0.10902888E+05                                 7.766263                            6.649683       0.450959       2.202947                    0.996371      27.053427      69.950743       0.745775       0.353423      -1.143289      -0.000000       0.021028      -0.000754       0.021041       0.000000      -0.000000      -0.040742       0.073332       0.104438      -0.069921       0.019259       0.050661              8.641685       5.907511       0.000000       0.000000       6.862903      -1.207398      13.154639          -0.000000
          113              O       3.723550      12.832330      17.333920      -0.600615      37.583114 0.58467540E+03  0.14355443E+05                                 8.984298                            7.508532       0.346013       2.153794                    0.995292      28.256032      75.100832       0.689887       0.361598      -1.136759      -0.000000      -0.023245       0.000317       0.023247      -0.000000      -0.000000       0.020598      -0.026587      -0.150420      -0.054699       0.011777       0.042922             10.432008       5.765833       0.000000       0.000000      14.701708       4.039624      10.828481           0.000002
          114              O       3.723550      10.909047      18.205130      -0.566980      29.061292 0.44727075E+03  0.10280495E+05                                 7.416433                            6.479930       0.651420       2.256192                    0.998669      27.219237      70.222760       0.756939       0.352048      -1.143265      -0.000000       0.021808      -0.014494       0.026185       0.000000       0.000000      -0.030387       0.088785       0.105010      -0.070635       0.026891       0.043744              8.027317       4.947863       0.000000      -0.000000       6.998756       0.062569      12.135333           0.000001
          115              O       3.723550       8.010597      11.747683      -0.624359      45.057959 0.72683429E+03  0.18863408E+05                                10.110974                            8.440821      -0.017974       2.020667                    0.993775      29.650102      81.298109       0.642031       0.367591      -1.130918       0.000000       0.026321       0.013446       0.029556       0.000000      -0.000000       0.009123      -0.034075      -0.190479      -0.064229       0.014709       0.049521             11.462683       7.643736      -0.000000      -0.000000      16.904475       2.410354       9.839838           0.000001
          116              O       3.723550      10.009332      10.937353      -0.546523      30.899524 0.46917861E+03  0.10902885E+05                                 7.766262                            6.649682       0.450960       2.202948                    0.996371      27.053427      69.950739       0.745775       0.353423      -1.143289      -0.000000      -0.021028       0.000754       0.021041      -0.000000       0.000000      -0.040742       0.073332       0.104438      -0.069921       0.019259       0.050661              8.641683       5.907510       0.000000      -0.000000       6.862902      -1.207398      13.154637           0.000000

******************************************************
Auxiliary information for the entire system
The total spin magnetic moment of the unit cell is   0.000040
The total net atomic charge of the unit cell is   -0.000001
Accuracy of reproducing the electrostatic potential in the unit cell:
  The inner radius (bohr) =    5.0000
  The outer radius (bohr) =   12.0000
  Valid grid points have density less than (e/(bohr^3)) =    0.0001
  The number of valid grid points were=       116012
  The rms potential error without charges in kcal/mol is=      4.80995
  The rms potential error with partial charges in kcal/mol is=      1.13254
  The RRMSE value at monopole order=      0.23546
  The rms potential error with partial charges and cloud penetration in kcal/mol is=      1.11860
  The RRMSE value at monopole order with cloud penetration is=      0.23256
  The rms potential error with partial charges and atomic dipoles in kcal/mol is=      0.44473
  The RRMSE value at dipole order=      0.09246
  The rms potential error with partial charges, atomic dipoles and cloud penetration in kcal/mol is=      0.43728
  The RRMSE value at dipole order with cloud penetration=      0.09091

******************************************************
The electron densities and ab initio electrostatic potential were computed in VASP using the PBE functional and
projector augmented wave method. See the main text of the journal article for a description of computational details.
The atomic charges, dipoles, and quadrupoles were computed with the DDEC6 method as described in
(a) T. A. Manz and N. Gabaldon Limas, RSC Adv. 6 (2016) 47771-47801 DOI: 10.1039/c6ra04656h
(b) N. Gabaldon Limas and T. A. Manz, RSC Adv. 8 (2018) 2678-2707 DOI: 10.1039/c7ra11829e.
For each atom in the material, the electron cloud parameters were fit to the spherically averaged atom-in-material
electron density using radial positions for which this density was between 10^-4 and 10^-2 electrons per cubic bohr.
The polarizabilities, dispersion coefficients, and quantum Drude oscillator (QDO) parameters were fit using the MCLF method.
The magnetic structure of the system was optimized in VASP from the default ferromagnetic initial guess using spin polarization.
The atomic spin moments (ASMs) were computed on this optimized magnetic structure using the DDEC6 partition as inputs
to the method of T. A. Manz and D. S. Sholl, J. Chem. Theory Comput. 7 (2011) 4146-4164 DOI: 10.1021/ct200539n.
The RMSE and RRMSE were computed using a uniform grid with Ewald summation.
