# Supplementary material for: A collection of forcefield precursors for metal–organic frameworks
Source: RSC Adv. 2019 Nov 13;9(63):36492–507. doi: 10.1039/c9ra07327b (PMC9075174; doi:10.1039/c9ra07327b)
Supplement: RA-009-C9RA07327B-s5570 [file RA-009-C9RA07327B-s5570.xyz]

  160
jmolscript: load "" {1 1 1} spacegroup "x,y,z" unitcell [{     15.299400     0.000000     0.000000 }, {      5.698461    14.198563     0.000000 }, {      4.561356     3.084348    17.651508 }]
Tb    15.431824     0.939101     1.836463     2.107309
Tb    16.659225     1.769059     6.989291     2.107308
Tb    10.127393    16.343810    15.815045     2.107309
Tb     8.899992    15.513852    10.662217     2.107308
H      5.285833    10.789055     3.800370     0.120780
H      4.589882     8.675624     4.324619     0.108267
H      3.826249     7.977184     0.481886     0.104762
H      9.068857    13.165025    17.609144     0.103110
H     14.730180    15.867589    16.011683     0.108792
H     17.015301    16.005805    16.046986     0.108001
H      6.543188     0.969109     1.694545     0.111331
H      4.265810     0.720262     1.708666     0.120329
H      3.408244     3.680551     1.618643     0.118246
H      4.274100     5.772312     1.108515     0.117094
H     18.333217     7.137196     4.661763     0.112698
H     17.437058     5.080809     5.163066     0.114233
H     11.297011    14.853759     5.025384     0.120780
H     13.517591    14.712459     4.501135     0.108267
H     14.450201    15.161004     8.343868     0.104762
H     12.244320    15.312244     8.868118     0.103110
H      7.627579    11.064875    10.465579     0.108792
H      6.648186     8.995655    10.430276     0.108001
H     19.942064    10.029308     7.131209     0.111331
H     21.021245    12.050135     7.117088     0.120329
H     18.593370    13.948595     7.207111     0.118246
H     16.329617    13.924144     7.717239     0.117094
H      9.826440     1.384991     4.163991     0.112698
H     12.068650     1.450740     3.662688     0.114233
H     20.273384     6.493856    13.851138     0.120780
H     20.969335     8.607287    13.326889     0.108267
H     21.732968     9.305727    17.169622     0.104762
H     16.490360     4.117886     0.042364     0.103110
H     10.829037     1.415322     1.639825     0.108793
H      8.543916     1.277106     1.604522     0.108001
H     19.016029    16.313802    15.956963     0.111331
H     21.293407    16.562649    15.942842     0.120329
H     22.150973    13.602360    16.032865     0.118246
H     21.285117    11.510599    16.542993     0.117094
H      7.226000    10.145715    12.989745     0.112699
H      8.122159    12.202102    12.488442     0.114233
H     14.262206     2.429152    12.626124     0.120780
H     12.041626     2.570452    13.150373     0.108267
H     11.109016     2.121907     9.307640     0.104762
H     13.314897     1.970667     8.783390     0.103110
H     17.931638     6.218036     7.185929     0.108793
H     18.911031     8.287256     7.221232     0.108001
H      5.617153     7.253603    10.520299     0.111331
H      4.537972     5.232776    10.534420     0.120329
H      6.965847     3.334316    10.444397     0.118246
H      9.229600     3.358767     9.934269     0.117094
H     15.732777    15.897920    13.487517     0.112699
H     13.490567    15.832171    13.988820     0.114233
C      5.260947    12.092290     1.491552     0.672122
C      4.895581    10.688627     1.819870    -0.030731
C      4.968368    10.228855     3.129612    -0.084009
C      4.570398     8.952117     3.436749    -0.149990
C      4.144121     8.063845     2.472976     0.079000
C      4.117039     8.540038     1.159704    -0.148576
C      4.505746     9.808443     0.845507    -0.099239
C      8.306979    13.752660     0.005295     0.675528
C      9.796333    13.867981     0.017652    -0.032680
C     15.145569    16.351240    16.691266    -0.094908
C     16.519794    16.448715    16.696561    -0.156120
C     12.609646    14.117137     0.005295     0.077484
C      6.131543     0.487990     1.013197    -0.154485
C      4.758810     0.346004     1.013197    -0.086321
C      2.066013     2.826742     3.756241     0.670645
C      2.679850     4.148063     3.449105    -0.047731
C      3.322038     4.375398     2.231151    -0.097838
C      3.840953     5.638740     1.920484    -0.150769
C      3.713932     6.684627     2.803059     0.084745
C     18.393022     6.449326     4.040430    -0.151298
C     17.869569     5.209813     4.349332    -0.089422
C     10.096817    15.362262     7.334202     0.672122
C     11.535568    15.178525     7.005884    -0.030731
C     11.935147    14.939728     5.696142    -0.084009
C     13.268249    14.833525     5.389005    -0.149990
C     14.251380    14.898281     6.352778     0.079000
C     13.819538    15.100780     7.666050    -0.148575
C     12.497620    15.212475     7.980247    -0.099239
C      7.421382    13.153827     8.820459     0.675529
C      6.759629    11.814590     8.808102    -0.032681
C      7.024012    10.859517     9.785996    -0.094909
C      6.421702     9.620477     9.780701    -0.156120
C      5.480546     9.296504     8.820459     0.077484
C     20.541888    10.232135     7.812557    -0.154485
C     21.184950    11.453211     7.812557    -0.086321
C     19.885677    14.876237     5.069513     0.670636
C     18.430797    14.798710     5.376649    -0.047727
C     17.980627    14.287403     6.594603    -0.097839
C     16.614910    14.276374     6.905270    -0.150770
C     15.691588    14.783810     6.022695     0.084745
C     10.442541     1.073283     4.785324    -0.151298
C     11.787834     1.097399     4.476422    -0.089422
C     20.298270     5.190621    16.159956     0.672122
C     20.663636     6.594284    15.831638    -0.030731
C     20.590849     7.054056    14.521896    -0.084009
C     20.988819     8.330794    14.214759    -0.149990
C     21.415096     9.219066    15.178532     0.079000
C     21.442178     8.742873    16.491804    -0.148575
C     21.053471     7.474468    16.806001    -0.099239
C     12.690882     0.445903    -0.005295     0.675528
C     11.201528     0.330582    -0.017652    -0.032680
C     10.413648     0.931671     0.960242    -0.094908
C      9.039423     0.834196     0.954947    -0.156120
C      8.388215     0.081426    -0.005295     0.077485
C     19.427674    16.794921    16.638311    -0.154485
C     20.800407    16.936907    16.638311    -0.086321
C     23.493204    14.456169    13.895267     0.670645
C     22.879367    13.134848    14.202403    -0.047731
C     22.237179    12.907513    15.420357    -0.097838
C     21.718264    11.644171    15.731024    -0.150770
C     21.845285    10.598284    14.848449     0.084745
C      7.166195    10.833585    13.611078    -0.151298
C      7.689648    12.073098    13.302176    -0.089422
C     15.462400     1.920649    10.317306     0.672122
C     14.023649     2.104386    10.645624    -0.030731
C     13.624070     2.343183    11.955366    -0.084009
C     12.290968     2.449386    12.262503    -0.149990
C     11.307837     2.384630    11.298730     0.079000
C     11.739679     2.182131     9.985458    -0.148575
C     13.061597     2.070436     9.671261    -0.099239
C     18.137835     4.129084     8.831049     0.675529
C     18.799588     5.468321     8.843406    -0.032681
C     18.535205     6.423394     7.865512    -0.094909
C     19.137515     7.662434     7.870807    -0.156120
C     20.078671     7.986407     8.831049     0.077485
C      5.017329     7.050776     9.838951    -0.154485
C      4.374267     5.829700     9.838951    -0.086321
C      5.673540     2.406674    12.581995     0.670636
C      7.128420     2.484201    12.274859    -0.047727
C      7.578590     2.995508    11.056905    -0.097839
C      8.944307     3.006537    10.746238    -0.150770
C      9.867629     2.499101    11.628813     0.084745
C     15.116676    16.209628    12.866184    -0.151298
C     13.771383    16.185512    13.175086    -0.089422
O     20.780989    12.876688     2.428848    -0.620808
O      5.236069    12.481004     0.300076    -0.767116
O      7.706035    14.031167     1.055560    -0.660190
O     12.326838    16.477060    16.580061    -0.705823
O      1.945327     1.975444     2.817181    -0.691957
O     16.948702     2.667041     4.926536    -0.694465
O      3.588217     1.251092     6.396906    -0.620808
O      9.745338    15.530131     8.525678    -0.767116
O      7.386744    13.815265     7.770194    -0.660190
O      7.957118    13.522294     9.897201    -0.705824
O     20.720672    14.671161     6.008573    -0.691954
O     14.490635     1.004918     3.899218    -0.694463
O      4.778228     4.406223    15.222660    -0.620808
O     20.323148     4.801907    17.351432    -0.767116
O     17.853182     3.251744    16.595948    -0.660190
O     13.232379     0.805851     1.071447    -0.705823
O     23.613890    15.307467    14.834327    -0.691957
O      8.610515    14.615870    12.724972    -0.694465
O     21.971000    16.031819    11.254602    -0.620808
O     15.813879     1.752780     9.125830    -0.767116
O     18.172473     3.467646     9.881314    -0.660190
O     17.602099     3.760617     7.754307    -0.705824
O      4.838545     2.611750    11.642935    -0.691954
O     11.068582    16.277993    13.752290    -0.694463

The following XYZ coordinates are in angstroms. Other properties are in atomic units.
The sperically averaged electron density of each atom fit to a function of the form exp(a - br)
eigen_1, eigen_2 and eigen_3 are the three eigenvalues of traceless quadrupole moment tensor
  atom number  atomic symbol              X              Y              Z     net charge C6 coefficient C8 coefficient C10 coefficient fluctuating dipole atomic polarizability isotropic forcefield polarizability              a              b squared Pearson coefficient          <r^3>          <r^4>         wp_QDO          m_QDO          q_QDO       dipole_x       dipole_y       dipole_z         dipole            Qxy            Qxz            Qyz     Q(x^2-y^2)  Q(3z^2 - R^2)        eigen_1        eigen_2        eigen_3 static polarizability      alpha(xx)      alpha(xy)      alpha(xz)      alpha(yy)      alpha(yz)      alpha(zz) atomic spin moment
            1             Tb      15.431824       0.939101       1.836463       2.107309     127.336422 0.23868152E+04  0.76233240E+05                                16.676071                           13.007401       2.233256       2.456497                    0.999684      72.285561     164.032828       0.721418       0.265824      -1.341464       0.014605      -0.005218       0.019744       0.025106      -0.070433      -0.021082      -0.024489      -0.036770      -0.186735      -0.085388      -0.018792       0.104179             22.032473      22.255866       5.383294      -1.825184      17.691062       0.586533      26.150490          -0.000017
            2             Tb      16.659225       1.769059       6.989291       2.107308     127.336429 0.23868162E+04  0.76233278E+05                                16.676072                           13.007403       2.233257       2.456497                    0.999684      72.285571     164.032859       0.721418       0.265824      -1.341464      -0.000598      -0.015498      -0.019743       0.025106      -0.063601      -0.030579      -0.010444      -0.070815      -0.186737      -0.085388      -0.018792       0.104180             22.032471      22.045947       5.467543      -0.135477      17.900981      -1.912309      26.150483          -0.000017
            3             Tb      10.127393      16.343810      15.815045       2.107309     127.336415 0.23868151E+04  0.76233234E+05                                16.676071                           13.007400       2.233256       2.456497                    0.999684      72.285561     164.032826       0.721418       0.265824      -1.341464      -0.014605       0.005218      -0.019744       0.025106      -0.070433      -0.021082      -0.024489      -0.036770      -0.186735      -0.085388      -0.018792       0.104179             22.032472      22.255865       5.383294      -1.825184      17.691062       0.586534      26.150488          -0.000017
            4             Tb       8.899992      15.513852      10.662217       2.107308     127.336442 0.23868165E+04  0.76233288E+05                                16.676073                           13.007404       2.233257       2.456497                    0.999684      72.285572     164.032865       0.721418       0.265824      -1.341464       0.000598       0.015498       0.019743       0.025106      -0.063601      -0.030579      -0.010444      -0.070815      -0.186736      -0.085388      -0.018792       0.104180             22.032473      22.045950       5.467544      -0.135477      17.900983      -1.912309      26.150485          -0.000017
            5              H       5.285833      10.789055       3.800370       0.120780       1.069715 0.74854659E+01  0.71448844E+02                                 1.659633                            1.548186      -0.844456       2.484168                    0.999442       3.218021       8.555646       0.534406       1.200766      -0.728638       0.015773       0.024124       0.029776       0.041442       0.007082       0.006307       0.005149      -0.010151       0.035019      -0.015000      -0.001197       0.016198              1.725605       1.381638       0.246065       0.221700       1.878792       0.352529       1.916383          -0.000002
            6              H       4.589882       8.675624       4.324619       0.108267       1.160695 0.82245451E+01  0.80706117E+02                                 1.775038                            1.638155      -0.944706       2.426337                    0.998313       3.436494       9.389700       0.510132       1.223571      -0.722228       0.002474      -0.008786       0.032756       0.034004       0.006273       0.003928      -0.000757      -0.016127       0.029024      -0.015673       0.005318       0.010355              1.854532       1.356404       0.129198       0.037855       1.757192      -0.338930       2.449999           0.000001
            7              H       3.826249       7.977184       0.481886       0.104762       1.171844 0.84475769E+01  0.83616901E+02                                 1.791042                            1.663491      -1.053770       2.369235                    0.997006       3.558303       9.828321       0.503738       1.228400      -0.720086      -0.009432      -0.018648      -0.026677       0.033888       0.007176       0.000536       0.002328      -0.015596       0.026153      -0.014961       0.004811       0.010150              1.860573       1.476799       0.293526       0.317500       2.073617       0.341825       2.031304           0.000001
            8              H       9.068857      13.165025      17.609144       0.103110       1.317474 0.97611068E+01  0.10044115E+03                                 1.955675                            1.802541      -1.295801       2.255656                    0.993868       3.755195      10.667926       0.476860       1.248252      -0.715294       0.000168       0.007118      -0.031913       0.032698       0.000235      -0.000283       0.004344      -0.010549       0.028064      -0.009965      -0.001180       0.011145              2.057377       1.518367       0.116568       0.101928       1.927153      -0.428516       2.726610          -0.000001
            9              H      14.730180      15.867589      16.011683       0.108792       1.197832 0.85628960E+01  0.84876957E+02                                 1.814751                            1.672681      -0.993108       2.407039                    0.997227       3.463911       9.512212       0.504313       1.225284      -0.721980      -0.017172      -0.019969      -0.029556       0.039588       0.001734       0.000632       0.015978       0.003370       0.012158      -0.016331      -0.000426       0.016757              1.895928       1.887346       0.206594       0.381564       1.577998       0.388396       2.222440           0.000004
           10              H      17.015301      16.005805      16.046986       0.108001       1.172987 0.83533186E+01  0.81867738E+02                                 1.753127                            1.625905      -0.894021       2.445664                    0.998802       3.375893       9.065212       0.526611       1.186760      -0.731507       0.017523      -0.019541      -0.023051       0.034932      -0.000049      -0.001770       0.015402       0.007664      -0.000758      -0.017539       0.003831       0.013708              1.825738       2.044940      -0.206622      -0.318609       1.502190       0.323405       1.930083           0.000002
           11              H       6.543188       0.969109       1.694545       0.111331       1.091690 0.77017881E+01  0.74165112E+02                                 1.689542                            1.574847      -0.830019       2.481800                    0.999326       3.320170       8.915640       0.526722       1.207582      -0.726372       0.012701       0.018426       0.027068       0.035122       0.002353      -0.001847       0.013378       0.012820       0.014448      -0.017428       0.004400       0.013028              1.749188       1.885337       0.164556       0.285072       1.470987       0.334284       1.891240          -0.000001
           12              H       4.265810       0.720262       1.708666       0.120329       1.032132 0.71228169E+01  0.67834767E+02                                 1.678702                            1.551828      -0.926270       2.445743                    0.998625       3.373282       9.260901       0.507270       1.267846      -0.711531      -0.022133       0.014057       0.031819       0.041231      -0.000072      -0.002866       0.011590       0.008480       0.024739      -0.014425      -0.000235       0.014660              1.771358       1.887892      -0.248355      -0.387899       1.526833       0.353793       1.899350          -0.000003
           13              H       3.408244       3.680551       1.618643       0.118246       1.116847 0.80128384E+01  0.78551432E+02                                 1.769240                            1.648116      -0.982492       2.418336                    0.998058       3.442821       9.573957       0.491493       1.271220      -0.711413       0.005304      -0.029064      -0.027431       0.040316       0.000984      -0.008632       0.006041      -0.017288       0.026861      -0.016523       0.001775       0.014748              1.850087       1.437812      -0.026930      -0.036084       2.217020       0.453148       1.895430          -0.000003
           14              H       4.274100       5.772312       1.108515       0.117094       1.186981 0.88231678E+01  0.87358053E+02                                 1.755463                            1.666283      -0.858876       2.472132                    0.999188       3.275451       8.740141       0.524232       1.180060      -0.735106       0.018803       0.002210      -0.031948       0.037136       0.004050      -0.013625       0.005066      -0.012774       0.018184      -0.018997       0.004459       0.014538              1.779547       1.537152       0.097159      -0.292985       1.701809      -0.154563       2.099679           0.000003
           15              H      18.333217       7.137196       4.661763       0.112698       1.168671 0.84399600E+01  0.83315979E+02                                 1.780970                            1.659467      -0.977039       2.416246                    0.997814       3.427444       9.377884       0.507096       1.223568      -0.722584      -0.003678       0.024536       0.026831       0.036544       0.001932      -0.011554       0.006910      -0.014187       0.020857      -0.017455       0.002168       0.015287              1.843076       1.373910       0.127950      -0.033891       2.135080       0.393005       2.020239           0.000002
           16              H      17.437058       5.080809       5.163066       0.114233       1.257253 0.91154190E+01  0.92059590E+02                                 1.889114                            1.737441      -1.248866       2.285772                    0.995020       3.600780      10.081645       0.488359       1.241865      -0.717350      -0.016518      -0.004664       0.033975       0.038064      -0.000564      -0.010860       0.006549      -0.000960       0.011688      -0.011902      -0.002204       0.014106              1.983609       1.614238       0.190555      -0.364365       1.756387      -0.171080       2.580202           0.000001
           17              H      11.297011      14.853759       5.025384       0.120780       1.069716 0.74854807E+01  0.71449021E+02                                 1.659635                            1.548187      -0.844456       2.484168                    0.999442       3.218024       8.555656       0.534406       1.200766      -0.728638      -0.028263      -0.005653      -0.029776       0.041442       0.001608       0.007127       0.003936       0.017127       0.035019      -0.015000      -0.001197       0.016198              1.725607       1.979937       0.005945       0.409739       1.280498       0.074445       1.916385          -0.000002
           18              H      13.517591      14.712459       4.501135       0.108267       1.160695 0.82245467E+01  0.80706132E+02                                 1.775037                            1.638154      -0.944706       2.426337                    0.998313       3.436494       9.389698       0.510132       1.223570      -0.722228       0.007232      -0.005568      -0.032756       0.034004      -0.001042       0.000761       0.003927       0.020326       0.029023      -0.015673       0.005318       0.010355              1.854531       1.790909      -0.045186      -0.300443       1.322687       0.161370       2.449998           0.000001
           19              H      14.450201      15.161004       8.343868       0.104762       1.171843 0.84475678E+01  0.83616788E+02                                 1.791041                            1.663490      -1.053769       2.369235                    0.997006       3.558302       9.828317       0.503738       1.228400      -0.720086       0.020819       0.001808       0.026677       0.033888      -0.000206       0.002360      -0.000370       0.021191       0.026153      -0.014961       0.004811       0.010150              1.860572       2.193743       0.005787       0.435486       1.356671       0.167338       2.031303           0.000001
           20              H      12.244320      15.312244       8.868118       0.103110       1.317473 0.97610980E+01  0.10044104E+03                                 1.955674                            1.802540      -1.295801       2.255656                    0.993868       3.755194      10.667924       0.476860       1.248253      -0.715294      -0.006668       0.002495       0.031914       0.032698      -0.003476       0.003926      -0.001881       0.007948       0.028064      -0.009965      -0.001180       0.011145              2.057376       1.951029      -0.057077      -0.359719       1.494491       0.254201       2.726609          -0.000001
           21              H       7.627579      11.064875      10.465579       0.108792       1.197831 0.85628865E+01  0.84876844E+02                                 1.814750                            1.672681      -0.993108       2.407039                    0.997227       3.463910       9.512210       0.504313       1.225285      -0.721980       0.024928       0.008498       0.029556       0.039588       0.002418       0.015064      -0.005364      -0.000038       0.012158      -0.016331      -0.000426       0.016757              1.895927       1.763736       0.256203       0.502568       1.701606       0.209446       2.222440           0.000004
           22              H       6.648186       8.995655      10.430276       0.108001       1.172987 0.83533226E+01  0.81867787E+02                                 1.753127                            1.625906      -0.894021       2.445664                    0.998802       3.375893       9.065212       0.526611       1.186760      -0.731507       0.011608      -0.023540       0.023051       0.034932       0.002614       0.013635      -0.007380      -0.005606      -0.000758      -0.017539       0.003831       0.013708              1.825738       1.434642       0.038315       0.181465       2.112488      -0.416140       1.930083           0.000002
           23              H      19.942064      10.029308       7.131209       0.111331       1.091690 0.77017876E+01  0.74165100E+02                                 1.689541                            1.574847      -0.830019       2.481800                    0.999326       3.320170       8.915637       0.526722       1.207581      -0.726372      -0.021831      -0.004924      -0.027068       0.035122       0.006131       0.011728      -0.006697      -0.006010       0.014448      -0.017428       0.004400       0.013028              1.749187       1.642231       0.262124       0.416410       1.714093       0.140052       1.891239          -0.000001
           24              H      21.021245      12.050135       7.117088       0.120329       1.032131 0.71228114E+01  0.67834697E+02                                 1.678701                            1.551827      -0.926267       2.445744                    0.998625       3.373281       9.260895       0.507270       1.267846      -0.711531      -0.004802       0.025777      -0.031819       0.041231       0.002880       0.009688      -0.006977      -0.006226       0.024739      -0.014425      -0.000235       0.014660              1.771357       1.405227      -0.054643       0.183858       2.009495      -0.491763       1.899348          -0.000003
           25              H      18.593370      13.948595       7.207111       0.118246       1.116844 0.80128159E+01  0.78551160E+02                                 1.769237                            1.648115      -0.982492       2.418336                    0.998058       3.442818       9.573947       0.491493       1.271221      -0.711413       0.024998      -0.015748       0.027431       0.040316      -0.005265       0.002392      -0.010261       0.013852       0.026861      -0.016523       0.001775       0.014747              1.850084       2.090300      -0.288800       0.407100       1.564526      -0.202267       1.895425          -0.000003
           26              H      16.329617      13.924144       7.717239       0.117094       1.186980 0.88231528E+01  0.87357869E+02                                 1.755462                            1.666282      -0.858875       2.472133                    0.999188       3.275449       8.740134       0.524232       1.180060      -0.735106      -0.009054      -0.016627       0.031948       0.037136      -0.001489      -0.000374      -0.014531       0.014830       0.018185      -0.018997       0.004459       0.014538              1.779545       1.746134       0.013286      -0.252568       1.492825      -0.214334       2.099677           0.000003
           27              H       9.826440       1.384991       4.163991       0.112698       1.168671 0.84399621E+01  0.83316002E+02                                 1.780970                            1.659467      -0.977039       2.416246                    0.997814       3.427444       9.377883       0.507096       1.223567      -0.722584      -0.021401       0.012553      -0.026831       0.036544      -0.003508       0.002109      -0.013296       0.012921       0.020857      -0.017455       0.002168       0.015287              1.843076       2.117939      -0.170659       0.352104       1.391051      -0.177832       2.020239           0.000002
           28              H      12.068650       1.450740       3.662688       0.114233       1.257251 0.91154011E+01  0.92059363E+02                                 1.889112                            1.737439      -1.248865       2.285773                    0.995020       3.600777      10.081634       0.488359       1.241866      -0.717350       0.010481       0.013592      -0.033975       0.038064      -0.000739       0.002033      -0.012517      -0.000085       0.011687      -0.011902      -0.002204       0.014106              1.983607       1.868400       0.088548      -0.294482       1.502221      -0.274426       2.580199           0.000001
           29              H      20.273384       6.493856      13.851138       0.120780       1.069714 0.74854645E+01  0.71448824E+02                                 1.659633                            1.548185      -0.844456       2.484168                    0.999442       3.218021       8.555644       0.534406       1.200766      -0.728638      -0.015773      -0.024124      -0.029776       0.041442       0.007082       0.006307       0.005149      -0.010151       0.035019      -0.015000      -0.001197       0.016198              1.725604       1.381638       0.246065       0.221700       1.878792       0.352528       1.916382          -0.000003
           30              H      20.969335       8.607287      13.326889       0.108267       1.160695 0.82245451E+01  0.80706116E+02                                 1.775038                            1.638154      -0.944706       2.426337                    0.998313       3.436494       9.389699       0.510132       1.223571      -0.722228      -0.002474       0.008786      -0.032756       0.034004       0.006273       0.003928      -0.000757      -0.016127       0.029023      -0.015673       0.005318       0.010355              1.854532       1.356404       0.129198       0.037855       1.757192      -0.338930       2.449999           0.000001
           31              H      21.732968       9.305727      17.169622       0.104762       1.171844 0.84475769E+01  0.83616901E+02                                 1.791042                            1.663491      -1.053769       2.369235                    0.997006       3.558303       9.828321       0.503738       1.228400      -0.720086       0.009432       0.018648       0.026677       0.033888       0.007176       0.000536       0.002328      -0.015596       0.026153      -0.014961       0.004811       0.010150              1.860573       1.476799       0.293526       0.317500       2.073617       0.341825       2.031304           0.000001
           32              H      16.490360       4.117886       0.042364       0.103110       1.317474 0.97611066E+01  0.10044115E+03                                 1.955675                            1.802541      -1.295801       2.255656                    0.993868       3.755195      10.667927       0.476860       1.248252      -0.715294      -0.000168      -0.007118       0.031913       0.032698       0.000235      -0.000283       0.004344      -0.010549       0.028064      -0.009965      -0.001180       0.011145              2.057377       1.518367       0.116568       0.101928       1.927153      -0.428516       2.726610          -0.000001
           33              H      10.829037       1.415322       1.639825       0.108793       1.197831 0.85628920E+01  0.84876910E+02                                 1.814750                            1.672681      -0.993108       2.407039                    0.997227       3.463910       9.512210       0.504313       1.225285      -0.721980       0.017171       0.019969       0.029556       0.039588       0.001734       0.000632       0.015978       0.003370       0.012158      -0.016331      -0.000426       0.016757              1.895927       1.887346       0.206594       0.381564       1.577997       0.388396       2.222439           0.000004
           34              H       8.543916       1.277106       1.604522       0.108001       1.172986 0.83533145E+01  0.81867689E+02                                 1.753127                            1.625905      -0.894021       2.445664                    0.998802       3.375892       9.065209       0.526611       1.186760      -0.731507      -0.017523       0.019541       0.023051       0.034932      -0.000049      -0.001770       0.015402       0.007664      -0.000758      -0.017539       0.003831       0.013708              1.825737       2.044939      -0.206622      -0.318609       1.502190       0.323405       1.930082           0.000002
           35              H      19.016029      16.313802      15.956963       0.111331       1.091690 0.77017922E+01  0.74165156E+02                                 1.689541                            1.574847      -0.830019       2.481800                    0.999326       3.320171       8.915641       0.526722       1.207581      -0.726372      -0.012701      -0.018426      -0.027068       0.035122       0.002353      -0.001847       0.013378       0.012820       0.014448      -0.017428       0.004400       0.013028              1.749188       1.885337       0.164556       0.285072       1.470987       0.334284       1.891240          -0.000001
           36              H      21.293407      16.562649      15.942842       0.120329       1.032132 0.71228165E+01  0.67834764E+02                                 1.678702                            1.551828      -0.926270       2.445743                    0.998625       3.373282       9.260902       0.507270       1.267847      -0.711531       0.022133      -0.014057      -0.031819       0.041231      -0.000072      -0.002866       0.011590       0.008480       0.024739      -0.014425      -0.000235       0.014660              1.771358       1.887892      -0.248355      -0.387899       1.526833       0.353793       1.899350          -0.000003
           37              H      22.150973      13.602360      16.032865       0.118246       1.116847 0.80128381E+01  0.78551431E+02                                 1.769240                            1.648117      -0.982492       2.418336                    0.998058       3.442821       9.573958       0.491493       1.271220      -0.711413      -0.005304       0.029064       0.027431       0.040316       0.000984      -0.008632       0.006041      -0.017288       0.026861      -0.016523       0.001775       0.014748              1.850087       1.437812      -0.026930      -0.036084       2.217020       0.453148       1.895430          -0.000003
           38              H      21.285117      11.510599      16.542993       0.117094       1.186982 0.88231736E+01  0.87358127E+02                                 1.755464                            1.666284      -0.858876       2.472132                    0.999188       3.275452       8.740145       0.524232       1.180060      -0.735106      -0.018803      -0.002210       0.031948       0.037136       0.004050      -0.013625       0.005066      -0.012774       0.018185      -0.018997       0.004459       0.014538              1.779547       1.537153       0.097159      -0.292985       1.701809      -0.154563       2.099680           0.000003
           39              H       7.226000      10.145715      12.989745       0.112699       1.168670 0.84399589E+01  0.83315963E+02                                 1.780970                            1.659466      -0.977038       2.416246                    0.997814       3.427444       9.377883       0.507096       1.223567      -0.722584       0.003678      -0.024536      -0.026831       0.036544       0.001932      -0.011554       0.006910      -0.014187       0.020857      -0.017455       0.002168       0.015287              1.843076       1.373909       0.127950      -0.033891       2.135079       0.393005       2.020239           0.000002
           40              H       8.122159      12.202102      12.488442       0.114233       1.257253 0.91154177E+01  0.92059573E+02                                 1.889114                            1.737440      -1.248865       2.285773                    0.995020       3.600780      10.081645       0.488359       1.241865      -0.717350       0.016518       0.004664      -0.033975       0.038064      -0.000564      -0.010860       0.006549      -0.000960       0.011688      -0.011902      -0.002204       0.014106              1.983609       1.614238       0.190555      -0.364365       1.756386      -0.171080       2.580202           0.000001
           41              H      14.262206       2.429152      12.626124       0.120780       1.069716 0.74854808E+01  0.71449024E+02                                 1.659635                            1.548187      -0.844456       2.484168                    0.999442       3.218024       8.555657       0.534406       1.200766      -0.728638       0.028263       0.005653       0.029776       0.041442       0.001608       0.007127       0.003936       0.017127       0.035019      -0.015000      -0.001197       0.016198              1.725607       1.979937       0.005945       0.409739       1.280498       0.074445       1.916386          -0.000002
           42              H      12.041626       2.570452      13.150373       0.108267       1.160694 0.82245425E+01  0.80706083E+02                                 1.775037                            1.638154      -0.944706       2.426337                    0.998313       3.436493       9.389696       0.510132       1.223571      -0.722228      -0.007232       0.005568       0.032756       0.034004      -0.001042       0.000761       0.003927       0.020326       0.029023      -0.015673       0.005318       0.010355              1.854531       1.790909      -0.045186      -0.300443       1.322687       0.161370       2.449998           0.000001
           43              H      11.109016       2.121907       9.307640       0.104762       1.171843 0.84475680E+01  0.83616789E+02                                 1.791041                            1.663490      -1.053769       2.369235                    0.997006       3.558302       9.828316       0.503738       1.228400      -0.720086      -0.020819      -0.001808      -0.026677       0.033888      -0.000206       0.002360      -0.000370       0.021191       0.026153      -0.014961       0.004811       0.010150              1.860572       2.193742       0.005787       0.435486       1.356671       0.167338       2.031303           0.000001
           44              H      13.314897       1.970667       8.783390       0.103110       1.317473 0.97610984E+01  0.10044104E+03                                 1.955674                            1.802540      -1.295801       2.255656                    0.993868       3.755194      10.667922       0.476860       1.248252      -0.715294       0.006668      -0.002495      -0.031914       0.032698      -0.003476       0.003926      -0.001881       0.007948       0.028064      -0.009965      -0.001180       0.011145              2.057376       1.951029      -0.057077      -0.359719       1.494491       0.254201       2.726608          -0.000001
           45              H      17.931638       6.218036       7.185929       0.108793       1.197830 0.85628813E+01  0.84876780E+02                                 1.814749                            1.672680      -0.993108       2.407039                    0.997227       3.463909       9.512207       0.504313       1.225285      -0.721980      -0.024928      -0.008498      -0.029556       0.039588       0.002418       0.015064      -0.005364      -0.000038       0.012158      -0.016331      -0.000426       0.016757              1.895926       1.763735       0.256203       0.502568       1.701605       0.209446       2.222439           0.000004
           46              H      18.911031       8.287256       7.221232       0.108001       1.172986 0.83533172E+01  0.81867718E+02                                 1.753127                            1.625905      -0.894021       2.445664                    0.998802       3.375892       9.065208       0.526611       1.186760      -0.731507      -0.011608       0.023540      -0.023051       0.034932       0.002614       0.013635      -0.007380      -0.005606      -0.000758      -0.017539       0.003831       0.013708              1.825737       1.434642       0.038315       0.181465       2.112488      -0.416140       1.930082           0.000002
           47              H       5.617153       7.253603      10.520299       0.111331       1.091690 0.77017864E+01  0.74165088E+02                                 1.689541                            1.574847      -0.830019       2.481800                    0.999326       3.320170       8.915638       0.526722       1.207581      -0.726372       0.021831       0.004924       0.027068       0.035122       0.006131       0.011728      -0.006697      -0.006010       0.014448      -0.017428       0.004400       0.013028              1.749188       1.642231       0.262124       0.416410       1.714093       0.140052       1.891239          -0.000001
           48              H       4.537972       5.232776      10.534420       0.120329       1.032131 0.71228121E+01  0.67834708E+02                                 1.678701                            1.551827      -0.926268       2.445744                    0.998625       3.373281       9.260896       0.507270       1.267846      -0.711531       0.004802      -0.025777       0.031819       0.041231       0.002880       0.009688      -0.006977      -0.006226       0.024739      -0.014425      -0.000235       0.014660              1.771357       1.405227      -0.054643       0.183858       2.009495      -0.491763       1.899349          -0.000003
           49              H       6.965847       3.334316      10.444397       0.118246       1.116844 0.80128146E+01  0.78551144E+02                                 1.769237                            1.648114      -0.982492       2.418336                    0.998058       3.442818       9.573947       0.491493       1.271221      -0.711413      -0.024998       0.015748      -0.027431       0.040316      -0.005265       0.002392      -0.010261       0.013852       0.026861      -0.016523       0.001775       0.014747              1.850084       2.090300      -0.288800       0.407100       1.564526      -0.202267       1.895425          -0.000003
           50              H       9.229600       3.358767       9.934269       0.117094       1.186980 0.88231567E+01  0.87357917E+02                                 1.755462                            1.666282      -0.858875       2.472133                    0.999188       3.275450       8.740137       0.524232       1.180060      -0.735106       0.009054       0.016627      -0.031948       0.037136      -0.001489      -0.000374      -0.014531       0.014830       0.018185      -0.018997       0.004459       0.014538              1.779546       1.746134       0.013286      -0.252568       1.492825      -0.214334       2.099677           0.000003
           51              H      15.732777      15.897920      13.487517       0.112699       1.168670 0.84399569E+01  0.83315938E+02                                 1.780969                            1.659466      -0.977038       2.416246                    0.997814       3.427443       9.377880       0.507096       1.223567      -0.722584       0.021401      -0.012553       0.026831       0.036544      -0.003508       0.002109      -0.013296       0.012922       0.020857      -0.017455       0.002168       0.015287              1.843075       2.117938      -0.170659       0.352103       1.391050      -0.177832       2.020238           0.000002
           52              H      13.490567      15.832171      13.988820       0.114233       1.257251 0.91154011E+01  0.92059363E+02                                 1.889112                            1.737439      -1.248864       2.285773                    0.995020       3.600777      10.081634       0.488359       1.241866      -0.717350      -0.010481      -0.013592       0.033975       0.038064      -0.000739       0.002033      -0.012517      -0.000085       0.011688      -0.011902      -0.002204       0.014106              1.983607       1.868400       0.088548      -0.294482       1.502221      -0.274426       2.580199           0.000001
           53              C       5.260947      12.092290       1.491552       0.672122      23.402051 0.22741774E+03  0.46223083E+04                                 7.696220                            5.433811      -0.242003       1.992668                    0.999088      21.667847      61.112875       0.618950       0.486873      -1.006736       0.012387       0.064832      -0.023932       0.070209      -0.047350       0.001303       0.009438       0.213391      -0.102623      -0.100979      -0.032858       0.133837              9.996048       5.182476       2.804794      -0.207363      15.039551      -1.877772       9.766117          -0.000005
           54              C       4.895581      10.688627       1.819870      -0.030731      38.828151 0.41435197E+03  0.95322357E+04                                 9.893259                            6.697565       0.105820       2.046950                    0.999331      26.581311      73.236762       0.655821       0.405972      -1.081412      -0.019993      -0.042909       0.013186       0.049140      -0.005561       0.003097       0.001457       0.009462       0.005196      -0.008838       0.001471       0.007367             13.468702       6.288551       4.483050       0.133572      22.150035      -3.351128      11.967518          -0.000003
           55              C       4.968368      10.228855       3.129612      -0.084009      34.418978 0.40126692E+03  0.92496776E+04                                 9.228826                            6.700762       0.046566       1.992722                    0.999665      28.551044      81.362439       0.633237       0.419610      -1.061822      -0.005065      -0.019005      -0.016481       0.025661      -0.000033       0.012689       0.024118       0.006261       0.017683      -0.027343      -0.001088       0.028431             11.507303       5.727798       3.284195       0.270901      17.052625      -3.099115      11.741485          -0.000003
           56              C       4.570398       8.952117       3.436749      -0.149990      36.726184 0.42391967E+03  0.99256710E+04                                 9.645565                            6.893355       0.102044       2.001896                    0.999715      29.614065      85.579889       0.622330       0.420348      -1.059353       0.006681       0.020344      -0.016439       0.026996      -0.000659       0.002763      -0.015519       0.011456       0.081008      -0.023958      -0.007974       0.031931             12.128234       6.185194       4.278803       0.544690      19.041941      -1.379950      11.157569           0.000003
           57              C       4.144121       8.063845       2.472976       0.079000      40.583362 0.40659043E+03  0.93460917E+04                                10.332589                            6.733648      -0.100792       1.978419                    0.999337      26.357030      73.523786       0.637174       0.418191      -1.069230       0.002668       0.004850      -0.000320       0.005545       0.003399      -0.015994      -0.002091      -0.017052      -0.018194      -0.021800       0.006952       0.014848             14.601740       6.863059       5.617108      -0.187356      24.782726      -4.012536      12.159437           0.000000
           58              C       4.117039       8.540038       1.159704      -0.148576      37.254982 0.43018992E+03  0.10116811E+05                                 9.773521                            6.957640       0.050762       1.986090                    0.999574      29.748593      86.360633       0.617203       0.421983      -1.057563       0.009142       0.027876       0.006600       0.030070      -0.000599       0.003621       0.026912      -0.000926       0.021715      -0.025724      -0.003900       0.029624             12.419765       6.067574       3.778214       0.230867      18.764721      -3.939159      12.426999           0.000004
           59              C       4.505746       9.808443       0.845507      -0.099239      35.243068 0.40978378E+03  0.95504365E+04                                 9.476872                            6.833268      -0.083450       1.946501                    0.999652      29.454077      85.997216       0.615041       0.427301      -1.050958      -0.004622      -0.013310       0.025156       0.028833      -0.018530      -0.002689      -0.003835       0.026084       0.033915      -0.028849       0.011769       0.017080             11.888517       6.105666       4.040217       0.575346      18.334927      -1.646709      11.224958           0.000001
           60              C       8.306979      13.752660       0.005295       0.675528      23.260468 0.22952176E+03  0.46712355E+04                                 7.636403                            5.448847      -0.197309       2.006836                    0.998988      21.617760      60.816442       0.620414       0.485084      -1.008654      -0.068064      -0.010625      -0.003285       0.068966      -0.004652      -0.001212      -0.049076      -0.211260      -0.041804      -0.098836      -0.030634       0.129471              9.729092      15.096610       0.395533      -0.229706       4.852089       1.443776       9.238576          -0.000003
           61              C       9.796333      13.867981       0.017652      -0.032680      38.802012 0.41946415E+03  0.96791998E+04                                 9.882086                            6.742521       0.102532       2.044429                    0.999298      26.688161      73.636211       0.653101       0.406426      -1.081140       0.044960       0.004978       0.000198       0.045235      -0.002333      -0.001002      -0.005315      -0.006542       0.062849      -0.014694      -0.007235       0.021929             13.260197      23.392999       0.270810      -0.333197       6.601523       2.743334       9.786068          -0.000003
           62              C      15.145569      16.351240      16.691266      -0.094908      35.815964 0.41872543E+03  0.97813629E+04                                 9.536069                            6.883948       0.022644       1.980605                    0.999690      29.231324      84.587165       0.617816       0.424402      -1.056006       0.014101       0.018964       0.017725       0.029541       0.006934       0.020972       0.014316      -0.022185       0.038680      -0.028237      -0.004390       0.032628             11.827618      19.206636      -0.311666      -0.783753       6.262481       2.659057      10.013736           0.000006
           63              C      16.519794      16.448715      16.696561      -0.156120      37.057125 0.43372865E+03  0.10219902E+05                                 9.742446                            6.996318       0.050527       1.982865                    0.999673      29.924950      86.928240       0.614222       0.423206      -1.056905      -0.021059      -0.000998       0.010512       0.023558      -0.016136      -0.022012       0.016143      -0.001056       0.014037      -0.021861      -0.014833       0.036694             12.139502      20.403263       0.868134       1.220655       6.482853       2.666956       9.532391           0.000006
           64              C      12.609646      14.117137       0.005295       0.077484      40.622820 0.41179180E+03  0.95006258E+04                                10.359891                            6.783921      -0.114551       1.971047                    0.999336      26.577270      74.398826       0.633456       0.419098      -1.068106      -0.010291      -0.001045      -0.002231       0.010582       0.001551       0.000772       0.005315       0.027825      -0.024359      -0.014386      -0.003718       0.018104             14.532118      27.170756       0.672252      -0.240046       6.748810       2.634818       9.676788          -0.000000
           65              C       6.131543       0.487990       1.013197      -0.154485      37.245329 0.43452109E+03  0.10217133E+05                                 9.707614                            6.955232       0.124411       2.006068                    0.999734      29.657534      85.346576       0.623942       0.417488      -1.063217      -0.021606      -0.009282      -0.006231       0.024327       0.016472       0.015169       0.021740      -0.001603       0.047097      -0.025126      -0.013630       0.038756             12.297707      20.998374      -0.618493      -1.407879       6.366539       2.541264       9.528207          -0.000001
           66              C       4.758810       0.346004       1.013197      -0.086321      34.795930 0.40768022E+03  0.94450282E+04                                 9.326511                            6.771725       0.060262       1.997693                    0.999704      28.693309      82.263876       0.626776       0.421804      -1.059295       0.018539      -0.016523      -0.015042       0.029034      -0.011758      -0.019756       0.002743      -0.014905       0.045566      -0.028052       0.000817       0.027235             11.628000      18.990369       0.450320       0.417632       6.488718       2.745462       9.404912          -0.000004
           67              C       2.066013       2.826742       3.756241       0.670645      26.009284 0.23993486E+03  0.49423686E+04                                 8.198995                            5.580096      -0.315427       1.961127                    0.998908      22.080364      62.689391       0.611003       0.486655      -1.006873      -0.002807      -0.085324       0.031308       0.090930      -0.086163       0.013176      -0.000908       0.096787      -0.133339      -0.077661      -0.044228       0.121889             10.661418       6.456888       3.729207      -1.065750      12.913305      -0.034475      12.614062          -0.000005
           68              C       2.679850       4.148063       3.449105      -0.047731      39.329361 0.44499976E+03  0.10437953E+05                                 9.992457                            6.970620       0.064216       2.023395                    0.999288      27.383499      76.574900       0.637729       0.409463      -1.077405       0.034307       0.046102       0.001528       0.057486      -0.008523      -0.000888      -0.002502      -0.006619       0.047161      -0.017144       0.001118       0.016026             13.077599       7.718372       5.254388      -2.619697      19.580084      -1.458683      11.934342          -0.000005
           69              C       3.322038       4.375398       2.231151      -0.097838      34.904961 0.43293709E+03  0.10186655E+05                                 9.352002                            6.989580       0.057378       1.990597                    0.999694      29.299340      84.779545       0.615164       0.423164      -1.057963       0.008376       0.027504       0.012878       0.031503      -0.014467       0.006697       0.016723      -0.016352       0.034710      -0.027956       0.003260       0.024696             11.379771       6.778258       3.414605      -2.262313      16.395717      -1.310880      10.965339          -0.000005
           70              C       3.840953       5.638740       1.920484      -0.150769      34.674972 0.42358365E+03  0.99080110E+04                                 9.272589                            6.880917       0.157644       2.021959                    0.999658      29.500426      84.989901       0.624704       0.419165      -1.060937      -0.008915      -0.025208       0.011969       0.029295       0.000264      -0.017091      -0.005504       0.015777       0.067809      -0.020268      -0.011309       0.031576             11.361619       6.246526       3.323209      -1.399394      18.449584      -0.030298       9.388746           0.000002
           71              C       3.713932       6.684627       2.803059       0.084745      39.760000 0.40732527E+03  0.93700499E+04                                10.208585                            6.749992      -0.113305       1.974012                    0.999304      26.364578      73.645459       0.634759       0.419466      -1.068093      -0.001401      -0.006805       0.004049       0.008041       0.015566       0.009174      -0.007907      -0.013752       0.005460      -0.023608       0.007247       0.016360             14.241262       6.984556       5.110186      -2.353074      24.451708      -2.817256      11.287521           0.000000
           72              C      18.393022       6.449326       4.040430      -0.151298      36.546001 0.43823030E+03  0.10348691E+05                                 9.644007                            7.023128       0.066476       1.989965                    0.999587      29.864687      86.739755       0.614516       0.422075      -1.058019       0.001411      -0.024746      -0.000483       0.024791      -0.009289      -0.001939       0.024024      -0.019893       0.015735      -0.021190      -0.010617       0.031808             11.915353       6.706067       4.234255      -2.524287      17.094532      -2.740398      11.945459           0.000003
           73              C      17.869569       5.209813       4.349332      -0.089422      35.427826 0.42345598E+03  0.99413380E+04                                 9.528502                            6.967676      -0.109307       1.940387                    0.999465      29.436706      86.004491       0.606835       0.429931      -1.050302       0.021782      -0.001024      -0.018117       0.028350      -0.013513      -0.002716      -0.006984       0.032396       0.041357      -0.029290       0.014169       0.015121             11.713233       6.527517       3.858459      -1.821336      17.390091      -0.546662      11.222091           0.000000
           74              C      10.096817      15.362262       7.334202       0.672122      23.402048 0.22741776E+03  0.46223088E+04                                 7.696219                            5.433811      -0.242003       1.992668                    0.999088      21.667847      61.112873       0.618950       0.486873      -1.006736      -0.064781       0.012652       0.023932       0.070209       0.039549       0.009244      -0.002306      -0.219652      -0.102623      -0.100979      -0.032858       0.133837              9.996046      15.611113      -1.380646      -1.819898       4.610907       0.506958       9.766119          -0.000005
           75              C      11.535568      15.178525       7.005884      -0.030731      38.828156 0.41435217E+03  0.95322412E+04                                 9.893260                            6.697567       0.105820       2.046950                    0.999331      26.581312      73.236765       0.655820       0.405972      -1.081412       0.047268       0.002572      -0.013186       0.049140      -0.000747       0.002506       0.002331      -0.014525       0.005196      -0.008837       0.001471       0.007367             13.468703      23.048843      -2.243536      -3.060252       5.389744       1.372134      11.967520          -0.000003
           76              C      11.935147      14.939728       5.696142      -0.084009      34.418971 0.40126680E+03  0.92496744E+04                                 9.228825                            6.700761       0.046566       1.992722                    0.999665      28.551044      81.362443       0.633237       0.419610      -1.061822       0.019525      -0.002378       0.016481       0.025661       0.002141       0.027109       0.002793      -0.004569       0.017683      -0.027343      -0.001088       0.028431             11.507301      17.751995      -1.541604      -2.775219       5.028426       1.405714      11.741483          -0.000003
           77              C      13.268249      14.833525       5.389005      -0.149990      36.726199 0.42391981E+03  0.99256748E+04                                 9.645567                            6.893357       0.102045       2.001896                    0.999715      29.614064      85.579884       0.622330       0.420348      -1.059353      -0.021369       0.001377       0.016439       0.026995       0.003483      -0.013373       0.008344      -0.009189       0.081009      -0.023957      -0.007974       0.031931             12.128240      20.216405      -1.352489      -1.077783       5.010746       1.019479      11.157568           0.000003
           78              C      14.251380      14.898281       6.352778       0.079000      40.583370 0.40659032E+03  0.93460886E+04                                10.332590                            6.733647      -0.100791       1.978419                    0.999337      26.357028      73.523779       0.637174       0.418191      -1.069230      -0.005495      -0.000670       0.000320       0.005545      -0.003438      -0.007898      -0.014065       0.017021      -0.018194      -0.021800       0.006952       0.014848             14.601746      26.180025      -2.135571      -3.793607       5.465777       1.320647      12.159435           0.000000
           79              C      13.819538      15.100780       7.666050      -0.148575      37.254962 0.43018960E+03  0.10116801E+05                                 9.773519                            6.957638       0.050788       1.986098                    0.999574      29.748590      86.360626       0.617203       0.421983      -1.057563      -0.029275       0.001899      -0.006600       0.030070      -0.000752       0.026325      -0.006663      -0.000159       0.021716      -0.025724      -0.003900       0.029624             12.419762      19.615235      -1.659017      -3.569737       5.217054       1.681448      12.426998           0.000004
           80              C      12.497620      15.212475       7.980247      -0.099239      35.243074 0.40978383E+03  0.95504376E+04                                 9.476873                            6.833268      -0.083449       1.946501                    0.999652      29.454074      85.997204       0.615041       0.427301      -1.050958       0.014074      -0.000668      -0.025156       0.028833      -0.004373      -0.004561      -0.001067      -0.044467       0.033915      -0.028849       0.011769       0.017080             11.888518      19.431490      -1.307975      -1.313932       5.009108       1.147289      11.224957           0.000001
           81              C       7.421382      13.153827       8.820459       0.675529      23.260409 0.22952105E+03  0.46712178E+04                                 7.636393                            5.448841      -0.197318       2.006834                    0.998987      21.617726      60.816339       0.620414       0.485084      -1.008654       0.035211       0.059207       0.003285       0.068964      -0.076385      -0.045997       0.017153       0.146206      -0.041810      -0.098832      -0.030636       0.129468              9.729079       6.546734       3.826938       1.254332      13.401938      -0.750933       9.238565          -0.000003
           82              C       6.759629      11.814590       8.808102      -0.032681      38.802038 0.41946442E+03  0.96792076E+04                                 9.882090                            6.742523       0.102532       2.044429                    0.999298      26.688168      73.636238       0.653101       0.406426      -1.081140      -0.021366      -0.039871      -0.000198       0.045235      -0.003947      -0.005306       0.001049       0.001501       0.062849      -0.014694      -0.007235       0.021929             13.260203       9.118208       5.999875       2.421841      20.876330      -1.331009       9.786071          -0.000003
           83              C       7.024012      10.859517       9.785996      -0.094909      35.815954 0.41872544E+03  0.97813632E+04                                 9.536067                            6.883948       0.022643       1.980604                    0.999690      29.231329      84.587179       0.617816       0.424402      -1.056006      -0.022852      -0.006023      -0.017725       0.029541      -0.002659       0.021098       0.014131       0.025617       0.038680      -0.028238      -0.004390       0.032628             11.827615       7.842741       4.249123       2.175811      17.626366      -1.717760      10.013737           0.000006
           84              C       6.421702       9.620477       9.780701      -0.156120      37.057155 0.43372909E+03  0.10219914E+05                                 9.742451                            6.996322       0.050526       1.982864                    0.999673      29.924957      86.928263       0.614222       0.423206      -1.056905       0.008770       0.019172      -0.010512       0.023558      -0.012024       0.006783      -0.026441      -0.021547       0.014038      -0.021861      -0.014833       0.036694             12.139508       9.014182       5.439039       2.929713      17.871946       0.139486       9.532397           0.000006
           85              C       5.480546       9.296504       8.820459       0.077484      40.622798 0.41179180E+03  0.95006253E+04                                10.359887                            6.783920      -0.114552       1.971046                    0.999336      26.577268      74.398813       0.633456       0.419098      -1.068106       0.004803       0.009161       0.002230       0.010581       0.010739       0.005220      -0.001263      -0.017961      -0.024359      -0.014386      -0.003718       0.018104             14.532108      10.046664       7.544839       2.355831      23.872874      -1.204139       9.676787          -0.000000
           86              C      20.541888      10.232135       7.812557      -0.154485      37.245317 0.43452108E+03  0.10217133E+05                                 9.707611                            6.955232       0.124412       2.006068                    0.999734      29.657528      85.346548       0.623942       0.417488      -1.063217       0.016662       0.016594       0.006231       0.024327       0.011348       0.025826       0.005980       0.023933       0.047096      -0.025126      -0.013630       0.038756             12.297701       7.968813       4.610795       1.834032      19.396086      -2.253101       9.528204          -0.000001
           87              C      21.184950      11.453211       7.812557      -0.086321      34.795914 0.40768004E+03  0.94450229E+04                                 9.326508                            6.771723       0.060263       1.997693                    0.999704      28.693303      82.263848       0.626776       0.421804      -1.059295       0.008428      -0.023360       0.015042       0.029034      -0.013648      -0.004812      -0.019357      -0.005488       0.045566      -0.028052       0.000817       0.027235             11.627994       8.534373       4.646733       2.703471      16.944700      -0.634997       9.404908          -0.000004
           88              C      19.885677      14.876237       5.069513       0.670636      26.009281 0.23993483E+03  0.49423665E+04                                 8.198983                            5.580088      -0.315420       1.961130                    0.998908      22.080372      62.689341       0.611004       0.486654      -1.006874       0.080231      -0.029180      -0.031310       0.090933      -0.028802       0.004064       0.012571      -0.189081      -0.133354      -0.077665      -0.044234       0.121899             10.661402      14.595685       0.462763      -0.428949       4.774473      -0.976226      12.614049          -0.000005
           89              C      18.430797      14.798710       5.376649      -0.047727      39.329408 0.44500031E+03  0.10437971E+05                                 9.992469                            6.970627       0.064216       2.023394                    0.999287      27.383515      76.575005       0.637728       0.409463      -1.077405      -0.055559      -0.014666      -0.001529       0.057483      -0.008444      -0.002652       0.000107      -0.006998       0.047160      -0.017141       0.001116       0.016025             13.077619      21.567060      -0.303637      -2.329480       5.731441      -1.887898      11.934355          -0.000005
           90              C      17.980627      14.287403       6.594603      -0.097839      34.905227 0.43294073E+03  0.10186769E+05                                 9.352080                            6.989634       0.057379       1.990598                    0.999694      29.299437      84.780149       0.615158       0.423167      -1.057960      -0.028645       0.002470      -0.012877       0.031503      -0.016105       0.018015      -0.000014      -0.008188       0.034708      -0.027956       0.003260       0.024696             11.379875      17.422288      -0.857211      -2.059222       5.751913      -1.611286      10.965424          -0.000005
           91              C      16.614910      14.276374       6.905270      -0.150770      34.674971 0.42358342E+03  0.99080038E+04                                 9.272585                            6.880912       0.157643       2.021959                    0.999658      29.500424      84.989881       0.624704       0.419164      -1.060937       0.026715      -0.001115      -0.011968       0.029295       0.005644      -0.011474      -0.013811      -0.011034       0.067809      -0.020268      -0.011309       0.031577             11.361619      19.054101      -1.816988      -0.549351       5.642016      -1.287415       9.388739           0.000002
           92              C      15.691588      14.783810       6.022695       0.084745      39.760026 0.40732535E+03  0.93700521E+04                                10.208590                            6.749993      -0.113309       1.974010                    0.999304      26.364579      73.645463       0.634759       0.419466      -1.068093       0.006837      -0.001234      -0.004049       0.008041       0.006493      -0.003922       0.011459       0.031458       0.005459      -0.023607       0.007247       0.016360             14.241275      25.561359      -2.345426      -3.490989       5.874947      -1.134437      11.287520           0.000000
           93              C      10.442541       1.073283       4.785324      -0.151298      36.545998 0.43823031E+03  0.10348691E+05                                 9.644005                            7.023127       0.066477       1.989966                    0.999587      29.864683      86.739729       0.614516       0.422075      -1.058019       0.022440      -0.010527       0.000483       0.024791      -0.013588       0.021573      -0.010747       0.001530       0.015735      -0.021190      -0.010618       0.031808             11.915349      18.580605      -0.531482      -3.483419       5.219992      -1.321958      11.945451           0.000003
           94              C      11.787834       1.097399       4.476422      -0.089422      35.427796 0.42345563E+03  0.99413274E+04                                 9.528496                            6.967673      -0.109303       1.940388                    0.999465      29.436694      86.004444       0.606835       0.429931      -1.050302      -0.007163      -0.020596       0.018117       0.028350       0.001435      -0.007493       0.000081      -0.042091       0.041356      -0.029290       0.014169       0.015121             11.713224      18.550577      -0.966892      -1.185707       5.367010      -1.486674      11.222085           0.000000
           95              C      20.298270       5.190621      16.159956       0.672122      23.402052 0.22741776E+03  0.46223086E+04                                 7.696220                            5.433811      -0.242003       1.992668                    0.999088      21.667848      61.112878       0.618950       0.486873      -1.006736      -0.012387      -0.064832       0.023932       0.070209      -0.047350       0.001303       0.009438       0.213391      -0.102623      -0.100979      -0.032858       0.133837              9.996048       5.182476       2.804794      -0.207363      15.039551      -1.877772       9.766117          -0.000005
           96              C      20.663636       6.594284      15.831638      -0.030731      38.828158 0.41435203E+03  0.95322376E+04                                 9.893260                            6.697566       0.105820       2.046949                    0.999331      26.581313      73.236772       0.655820       0.405972      -1.081412       0.019993       0.042909      -0.013186       0.049140      -0.005561       0.003097       0.001457       0.009462       0.005196      -0.008838       0.001471       0.007367             13.468704       6.288552       4.483051       0.133572      22.150040      -3.351129      11.967520          -0.000003
           97              C      20.590849       7.054056      14.521896      -0.084009      34.418972 0.40126684E+03  0.92496752E+04                                 9.228825                            6.700761       0.046566       1.992723                    0.999665      28.551041      81.362425       0.633238       0.419610      -1.061822       0.005065       0.019005       0.016481       0.025661      -0.000033       0.012689       0.024118       0.006261       0.017683      -0.027343      -0.001087       0.028430             11.507301       5.727798       3.284194       0.270901      17.052622      -3.099114      11.741483          -0.000003
           98              C      20.988819       8.330794      14.214759      -0.149990      36.726183 0.42391967E+03  0.99256708E+04                                 9.645564                            6.893355       0.102044       2.001896                    0.999715      29.614065      85.579886       0.622330       0.420348      -1.059353      -0.006681      -0.020344       0.016439       0.026996      -0.000659       0.002763      -0.015519       0.011456       0.081008      -0.023958      -0.007974       0.031931             12.128234       6.185194       4.278803       0.544690      19.041940      -1.379950      11.157568           0.000003
           99              C      21.415096       9.219066      15.178532       0.079000      40.583363 0.40659044E+03  0.93460918E+04                                10.332589                            6.733648      -0.100792       1.978419                    0.999337      26.357030      73.523786       0.637174       0.418191      -1.069230      -0.002668      -0.004850       0.000320       0.005545       0.003399      -0.015994      -0.002091      -0.017052      -0.018194      -0.021800       0.006952       0.014848             14.601741       6.863059       5.617109      -0.187357      24.782728      -4.012536      12.159437           0.000000
          100              C      21.442178       8.742873      16.491804      -0.148575      37.254980 0.43018989E+03  0.10116810E+05                                 9.773521                            6.957640       0.050763       1.986090                    0.999574      29.748592      86.360630       0.617203       0.421983      -1.057563      -0.009142      -0.027876      -0.006600       0.030070      -0.000599       0.003621       0.026912      -0.000926       0.021715      -0.025724      -0.003900       0.029624             12.419765       6.067574       3.778214       0.230867      18.764722      -3.939159      12.426998           0.000004
          101              C      21.053471       7.474468      16.806001      -0.099239      35.243072 0.40978384E+03  0.95504382E+04                                 9.476873                            6.833269      -0.083450       1.946501                    0.999652      29.454079      85.997227       0.615041       0.427301      -1.050957       0.004623       0.013310      -0.025156       0.028833      -0.018530      -0.002689      -0.003835       0.026084       0.033915      -0.028849       0.011769       0.017080             11.888519       6.105667       4.040218       0.575346      18.334931      -1.646710      11.224959           0.000001
          102              C      12.690882       0.445903      -0.005295       0.675528      23.260466 0.22952174E+03  0.46712350E+04                                 7.636402                            5.448847      -0.197309       2.006836                    0.998988      21.617759      60.816439       0.620414       0.485084      -1.008654       0.068064       0.010625       0.003285       0.068966      -0.004652      -0.001212      -0.049076      -0.211260      -0.041804      -0.098836      -0.030634       0.129471              9.729091      15.096610       0.395533      -0.229706       4.852089       1.443776       9.238575          -0.000003
          103              C      11.201528       0.330582      -0.017652      -0.032680      38.802007 0.41946408E+03  0.96791980E+04                                 9.882085                            6.742520       0.102532       2.044429                    0.999298      26.688159      73.636204       0.653101       0.406426      -1.081140      -0.044960      -0.004978      -0.000198       0.045235      -0.002333      -0.001002      -0.005315      -0.006542       0.062849      -0.014694      -0.007235       0.021929             13.260195      23.392996       0.270810      -0.333197       6.601522       2.743333       9.786068          -0.000003
          104              C      10.413648       0.931671       0.960242      -0.094908      35.815971 0.41872554E+03  0.97813663E+04                                 9.536070                            6.883949       0.022643       1.980604                    0.999690      29.231328      84.587179       0.617816       0.424402      -1.056006      -0.014101      -0.018965      -0.017725       0.029541       0.006934       0.020972       0.014316      -0.022185       0.038680      -0.028237      -0.004390       0.032627             11.827619      19.206639      -0.311666      -0.783754       6.262481       2.659058      10.013737           0.000006
          105              C       9.039423       0.834196       0.954947      -0.156120      37.057128 0.43372869E+03  0.10219903E+05                                 9.742446                            6.996318       0.050527       1.982865                    0.999673      29.924951      86.928241       0.614222       0.423206      -1.056905       0.021059       0.000998      -0.010512       0.023558      -0.016136      -0.022012       0.016143      -0.001056       0.014037      -0.021861      -0.014833       0.036694             12.139502      20.403263       0.868134       1.220655       6.482853       2.666956       9.532391           0.000006
          106              C       8.388215       0.081426      -0.005295       0.077485      40.622806 0.41179164E+03  0.95006212E+04                                10.359889                            6.783920      -0.114551       1.971047                    0.999336      26.577264      74.398806       0.633456       0.419098      -1.068106       0.010291       0.001045       0.002231       0.010582       0.001551       0.000772       0.005315       0.027825      -0.024359      -0.014386      -0.003718       0.018104             14.532115      27.170749       0.672252      -0.240046       6.748809       2.634817       9.676786          -0.000000
          107              C      19.427674      16.794921      16.638311      -0.154485      37.245332 0.43452112E+03  0.10217134E+05                                 9.707614                            6.955232       0.124411       2.006067                    0.999734      29.657536      85.346581       0.623942       0.417488      -1.063217       0.021606       0.009282       0.006231       0.024327       0.016472       0.015169       0.021740      -0.001602       0.047097      -0.025126      -0.013630       0.038756             12.297707      20.998375      -0.618493      -1.407879       6.366539       2.541264       9.528207          -0.000001
          108              C      20.800407      16.936907      16.638311      -0.086321      34.795934 0.40768027E+03  0.94450298E+04                                 9.326512                            6.771725       0.060261       1.997692                    0.999704      28.693311      82.263884       0.626776       0.421804      -1.059295      -0.018540       0.016523       0.015042       0.029034      -0.011758      -0.019756       0.002743      -0.014905       0.045567      -0.028052       0.000817       0.027235             11.628000      18.990370       0.450320       0.417632       6.488718       2.745462       9.404913          -0.000004
          109              C      23.493204      14.456169      13.895267       0.670645      26.009285 0.23993487E+03  0.49423690E+04                                 8.198995                            5.580096      -0.315427       1.961127                    0.998908      22.080365      62.689392       0.611003       0.486655      -1.006873       0.002807       0.085324      -0.031308       0.090930      -0.086163       0.013176      -0.000908       0.096787      -0.133339      -0.077661      -0.044228       0.121889             10.661418       6.456888       3.729207      -1.065750      12.913305      -0.034475      12.614061          -0.000005
          110              C      22.879367      13.134848      14.202403      -0.047731      39.329363 0.44499978E+03  0.10437953E+05                                 9.992457                            6.970620       0.064216       2.023395                    0.999288      27.383500      76.574903       0.637729       0.409463      -1.077405      -0.034307      -0.046102      -0.001528       0.057486      -0.008523      -0.000888      -0.002502      -0.006619       0.047161      -0.017144       0.001118       0.016026             13.077600       7.718372       5.254388      -2.619698      19.580085      -1.458683      11.934342          -0.000005
          111              C      22.237179      12.907513      15.420357      -0.097838      34.904965 0.43293714E+03  0.10186656E+05                                 9.352003                            6.989580       0.057378       1.990597                    0.999694      29.299342      84.779556       0.615164       0.423164      -1.057963      -0.008376      -0.027504      -0.012878       0.031503      -0.014467       0.006697       0.016723      -0.016352       0.034710      -0.027956       0.003260       0.024696             11.379773       6.778259       3.414605      -2.262314      16.395720      -1.310881      10.965340          -0.000005
          112              C      21.718264      11.644171      15.731024      -0.150770      34.674984 0.42358381E+03  0.99080158E+04                                 9.272592                            6.880919       0.157643       2.021959                    0.999658      29.500432      84.989932       0.624703       0.419165      -1.060937       0.008915       0.025208      -0.011969       0.029295       0.000264      -0.017091      -0.005504       0.015777       0.067809      -0.020268      -0.011309       0.031576             11.361623       6.246528       3.323210      -1.399395      18.449592      -0.030299       9.388749           0.000002
          113              C      21.845285      10.598284      14.848449       0.084745      39.760000 0.40732526E+03  0.93700497E+04                                10.208586                            6.749992      -0.113306       1.974012                    0.999304      26.364578      73.645461       0.634759       0.419466      -1.068093       0.001401       0.006805      -0.004049       0.008041       0.015566       0.009174      -0.007907      -0.013752       0.005460      -0.023608       0.007247       0.016360             14.241263       6.984556       5.110186      -2.353074      24.451710      -2.817256      11.287522           0.000000
          114              C       7.166195      10.833585      13.611078      -0.151298      36.546008 0.43823039E+03  0.10348694E+05                                 9.644009                            7.023129       0.066476       1.989965                    0.999587      29.864690      86.739768       0.614516       0.422075      -1.058019      -0.001411       0.024746       0.000483       0.024791      -0.009289      -0.001939       0.024024      -0.019893       0.015735      -0.021190      -0.010617       0.031808             11.915355       6.706068       4.234256      -2.524287      17.094534      -2.740399      11.945461           0.000003
          115              C       7.689648      12.073098      13.302176      -0.089422      35.427825 0.42345597E+03  0.99413376E+04                                 9.528502                            6.967676      -0.109307       1.940387                    0.999465      29.436705      86.004490       0.606835       0.429931      -1.050302      -0.021782       0.001024       0.018117       0.028350      -0.013513      -0.002716      -0.006984       0.032396       0.041357      -0.029290       0.014169       0.015121             11.713233       6.527517       3.858459      -1.821336      17.390091      -0.546662      11.222091           0.000000
          116              C      15.462400       1.920649      10.317306       0.672122      23.402048 0.22741776E+03  0.46223087E+04                                 7.696219                            5.433811      -0.242003       1.992668                    0.999088      21.667847      61.112876       0.618950       0.486873      -1.006736       0.064781      -0.012652      -0.023932       0.070209       0.039549       0.009244      -0.002306      -0.219652      -0.102623      -0.100979      -0.032858       0.133837              9.996047      15.611114      -1.380646      -1.819898       4.610907       0.506958       9.766119          -0.000005
          117              C      14.023649       2.104386      10.645624      -0.030731      38.828158 0.41435217E+03  0.95322416E+04                                 9.893261                            6.697567       0.105820       2.046950                    0.999331      26.581312      73.236769       0.655820       0.405972      -1.081412      -0.047268      -0.002572       0.013186       0.049140      -0.000747       0.002506       0.002331      -0.014525       0.005195      -0.008837       0.001471       0.007367             13.468704      23.048846      -2.243536      -3.060253       5.389745       1.372134      11.967521          -0.000003
          118              C      13.624070       2.343183      11.955366      -0.084009      34.418977 0.40126688E+03  0.92496767E+04                                 9.228827                            6.700762       0.046566       1.992722                    0.999665      28.551047      81.362456       0.633237       0.419610      -1.061822      -0.019525       0.002378      -0.016481       0.025661       0.002141       0.027109       0.002793      -0.004569       0.017684      -0.027343      -0.001088       0.028431             11.507303      17.751998      -1.541604      -2.775219       5.028426       1.405714      11.741485          -0.000003
          119              C      12.290968       2.449386      12.262503      -0.149990      36.726200 0.42391982E+03  0.99256752E+04                                 9.645567                            6.893357       0.102045       2.001896                    0.999715      29.614064      85.579884       0.622330       0.420348      -1.059353       0.021369      -0.001377      -0.016439       0.026995       0.003483      -0.013373       0.008344      -0.009189       0.081009      -0.023957      -0.007974       0.031931             12.128240      20.216407      -1.352489      -1.077783       5.010746       1.019479      11.157568           0.000003
          120              C      11.307837       2.384630      11.298730       0.079000      40.583370 0.40659032E+03  0.93460884E+04                                10.332590                            6.733647      -0.100791       1.978419                    0.999337      26.357028      73.523776       0.637174       0.418191      -1.069230       0.005495       0.000670      -0.000320       0.005545      -0.003438      -0.007898      -0.014065       0.017021      -0.018194      -0.021800       0.006952       0.014848             14.601745      26.180025      -2.135571      -3.793606       5.465777       1.320646      12.159434           0.000000
          121              C      11.739679       2.182131       9.985458      -0.148575      37.254962 0.43018959E+03  0.10116801E+05                                 9.773518                            6.957638       0.050788       1.986098                    0.999574      29.748590      86.360624       0.617203       0.421983      -1.057563       0.029275      -0.001899       0.006600       0.030070      -0.000752       0.026325      -0.006663      -0.000159       0.021716      -0.025724      -0.003900       0.029624             12.419762      19.615235      -1.659017      -3.569737       5.217053       1.681448      12.426997           0.000004
          122              C      13.061597       2.070436       9.671261      -0.099239      35.243072 0.40978381E+03  0.95504370E+04                                 9.476872                            6.833268      -0.083449       1.946501                    0.999652      29.454074      85.997199       0.615041       0.427300      -1.050958      -0.014074       0.000668       0.025156       0.028833      -0.004373      -0.004561      -0.001067      -0.044467       0.033915      -0.028849       0.011769       0.017080             11.888517      19.431489      -1.307975      -1.313932       5.009107       1.147289      11.224956           0.000001
          123              C      18.137835       4.129084       8.831049       0.675529      23.260410 0.22952105E+03  0.46712178E+04                                 7.636393                            5.448841      -0.197318       2.006834                    0.998987      21.617726      60.816339       0.620414       0.485084      -1.008654      -0.035211      -0.059207      -0.003285       0.068964      -0.076385      -0.045997       0.017153       0.146206      -0.041810      -0.098832      -0.030636       0.129468              9.729079       6.546734       3.826939       1.254332      13.401938      -0.750933       9.238565          -0.000003
          124              C      18.799588       5.468321       8.843406      -0.032681      38.802043 0.41946448E+03  0.96792094E+04                                 9.882091                            6.742524       0.102532       2.044429                    0.999298      26.688170      73.636246       0.653101       0.406426      -1.081140       0.021366       0.039871       0.000198       0.045235      -0.003947      -0.005306       0.001049       0.001501       0.062849      -0.014694      -0.007235       0.021929             13.260204       9.118209       5.999876       2.421841      20.876332      -1.331009       9.786072          -0.000003
          125              C      18.535205       6.423394       7.865512      -0.094909      35.815955 0.41872547E+03  0.97813642E+04                                 9.536068                            6.883949       0.022643       1.980604                    0.999690      29.231329      84.587181       0.617816       0.424402      -1.056006       0.022852       0.006023       0.017725       0.029541      -0.002659       0.021098       0.014131       0.025617       0.038680      -0.028238      -0.004390       0.032628             11.827615       7.842741       4.249123       2.175811      17.626367      -1.717760      10.013738           0.000006
          126              C      19.137515       7.662434       7.870807      -0.156120      37.057154 0.43372909E+03  0.10219914E+05                                 9.742450                            6.996321       0.050527       1.982865                    0.999673      29.924956      86.928256       0.614222       0.423206      -1.056905      -0.008770      -0.019172       0.010512       0.023558      -0.012024       0.006783      -0.026441      -0.021547       0.014037      -0.021861      -0.014833       0.036694             12.139508       9.014182       5.439039       2.929713      17.871944       0.139486       9.532397           0.000006
          127              C      20.078671       7.986407       8.831049       0.077485      40.622786 0.41179166E+03  0.95006215E+04                                10.359885                            6.783919      -0.114552       1.971046                    0.999336      26.577263      74.398796       0.633456       0.419098      -1.068106      -0.004803      -0.009161      -0.002230       0.010581       0.010739       0.005220      -0.001263      -0.017961      -0.024359      -0.014386      -0.003718       0.018104             14.532105      10.046662       7.544837       2.355831      23.872869      -1.204139       9.676785          -0.000000
          128              C       5.017329       7.050776       9.838951      -0.154485      37.245325 0.43452117E+03  0.10217136E+05                                 9.707613                            6.955233       0.124412       2.006068                    0.999734      29.657531      85.346560       0.623942       0.417488      -1.063217      -0.016662      -0.016594      -0.006231       0.024327       0.011348       0.025826       0.005980       0.023933       0.047096      -0.025126      -0.013630       0.038756             12.297703       7.968814       4.610796       1.834032      19.396090      -2.253101       9.528205          -0.000001
          129              C       4.374267       5.829700       9.838951      -0.086321      34.795913 0.40768003E+03  0.94450225E+04                                 9.326507                            6.771723       0.060263       1.997693                    0.999704      28.693303      82.263847       0.626776       0.421803      -1.059295      -0.008428       0.023360      -0.015042       0.029034      -0.013648      -0.004812      -0.019357      -0.005488       0.045566      -0.028052       0.000817       0.027235             11.627993       8.534372       4.646733       2.703471      16.944699      -0.634997       9.404908          -0.000004
          130              C       5.673540       2.406674      12.581995       0.670636      26.009281 0.23993483E+03  0.49423665E+04                                 8.198983                            5.580088      -0.315420       1.961130                    0.998908      22.080372      62.689340       0.611005       0.486654      -1.006874      -0.080231       0.029180       0.031310       0.090933      -0.028802       0.004064       0.012571      -0.189081      -0.133354      -0.077665      -0.044234       0.121899             10.661402      14.595685       0.462763      -0.428949       4.774473      -0.976226      12.614048          -0.000005
          131              C       7.128420       2.484201      12.274859      -0.047727      39.329405 0.44500028E+03  0.10437970E+05                                 9.992468                            6.970626       0.064216       2.023394                    0.999287      27.383514      76.575001       0.637728       0.409463      -1.077405       0.055559       0.014666       0.001529       0.057483      -0.008444      -0.002652       0.000107      -0.006998       0.047160      -0.017141       0.001116       0.016025             13.077618      21.567059      -0.303637      -2.329480       5.731441      -1.887898      11.934354          -0.000005
          132              C       7.578590       2.995508      11.056905      -0.097839      34.905229 0.43294074E+03  0.10186770E+05                                 9.352081                            6.989634       0.057379       1.990598                    0.999694      29.299437      84.780153       0.615158       0.423167      -1.057960       0.028645      -0.002470       0.012877       0.031503      -0.016105       0.018015      -0.000014      -0.008188       0.034709      -0.027956       0.003260       0.024696             11.379876      17.422290      -0.857211      -2.059223       5.751914      -1.611286      10.965425          -0.000005
          133              C       8.944307       3.006537      10.746238      -0.150770      34.674976 0.42358348E+03  0.99080059E+04                                 9.272586                            6.880913       0.157642       2.021958                    0.999658      29.500427      84.989894       0.624704       0.419164      -1.060937      -0.026715       0.001115       0.011968       0.029295       0.005644      -0.011474      -0.013811      -0.011034       0.067809      -0.020268      -0.011309       0.031576             11.361620      19.054103      -1.816988      -0.549351       5.642017      -1.287415       9.388740           0.000002
          134              C       9.867629       2.499101      11.628813       0.084745      39.760025 0.40732534E+03  0.93700518E+04                                10.208590                            6.749992      -0.113309       1.974010                    0.999304      26.364579      73.645462       0.634759       0.419466      -1.068093      -0.006837       0.001234       0.004049       0.008041       0.006493      -0.003922       0.011459       0.031458       0.005459      -0.023607       0.007247       0.016360             14.241275      25.561359      -2.345426      -3.490989       5.874947      -1.134437      11.287519           0.000000
          135              C      15.116676      16.209628      12.866184      -0.151298      36.546006 0.43823041E+03  0.10348694E+05                                 9.644006                            7.023128       0.066476       1.989965                    0.999587      29.864686      86.739742       0.614516       0.422075      -1.058019      -0.022440       0.010527      -0.000483       0.024791      -0.013588       0.021573      -0.010747       0.001530       0.015735      -0.021190      -0.010618       0.031808             11.915351      18.580609      -0.531482      -3.483421       5.219993      -1.321959      11.945453           0.000003
          136              C      13.771383      16.185512      13.175086      -0.089422      35.427805 0.42345575E+03  0.99413312E+04                                 9.528498                            6.967674      -0.109304       1.940388                    0.999465      29.436698      86.004466       0.606835       0.429931      -1.050302       0.007163       0.020596      -0.018117       0.028350       0.001435      -0.007493       0.000081      -0.042091       0.041356      -0.029290       0.014169       0.015121             11.713227      18.550582      -0.966892      -1.185707       5.367011      -1.486674      11.222088           0.000000
          137              O      20.780989      12.876688       2.428848      -0.620808      36.154724 0.53125070E+03  0.12731092E+05                                 8.681222                            7.119291       0.475913       2.193802                    0.998064      28.087709      73.680331       0.714389       0.357771      -1.140133      -0.008751      -0.063523       0.015202       0.065900      -0.023377       0.006338       0.060370       0.115958      -0.021197      -0.098883       0.032212       0.066671             10.322889       6.395922       2.152036       0.583976      13.827836       3.760746      10.744910          -0.000010
          138              O       5.236069      12.481004       0.300076      -0.767116      53.998168 0.81409040E+03  0.21757360E+05                                11.414589                            8.919128      -0.022832       1.971359                    0.998634      32.387809      90.416110       0.625416       0.366440      -1.130660      -0.040215      -0.040431       0.109158       0.123156      -0.049352       0.003250      -0.034656       0.201250      -0.060200      -0.113748      -0.009236       0.122985             14.325392       8.626146       1.738878      -1.062493      13.967489      -7.140594      20.382541          -0.000005
          139              O       7.706035      14.031167       1.055560      -0.660190      42.879287 0.61810485E+03  0.15437509E+05                                 9.871276                            7.795804       0.010468       2.025410                    0.996501      29.548988      80.034825       0.665120       0.368715      -1.127654       0.069934      -0.046281      -0.016916       0.085550       0.006162      -0.028192      -0.025514      -0.177112       0.026374      -0.100242       0.007138       0.093103             12.108419      15.204776      -0.946210      -5.743183       7.779008       2.082747      13.341472          -0.000007
          140              O      12.326838      16.477060      16.580061      -0.705823      42.729619 0.63711117E+03  0.16007184E+05                                 9.744767                            7.846344       0.205413       2.072949                    0.997467      30.200124      81.609186       0.672753       0.362369      -1.134396       0.085420       0.027504       0.035667       0.096567      -0.001430       0.027649      -0.028773      -0.130417       0.071991      -0.084519       0.011915       0.072604             11.695410      14.130735       1.677313       4.819085       6.887143       2.110652      14.068350          -0.000004
          141              O       1.945327       1.975444       2.817181      -0.691957      50.439661 0.66596713E+03  0.16863940E+05                                10.833753                            7.976914       0.383682       2.134345                    0.998091      29.869888      80.183465       0.675074       0.358301      -1.141282       0.119746      -0.001180       0.059160       0.133568      -0.049489       0.019661       0.051143       0.034687      -0.002442      -0.085746       0.027433       0.058313             13.935116       9.390248       3.755603       2.412812      15.607567       7.928778      16.807533          -0.000009
          142              O      16.948702       2.667041       4.926536      -0.694465      51.571210 0.66319782E+03  0.16851721E+05                                11.127626                            8.057957       0.014972       2.014926                    0.996187      30.298756      82.676954       0.656549       0.367145      -1.129271       0.037390       0.024547      -0.092758       0.102979      -0.060569       0.007034      -0.003926       0.098712      -0.029161      -0.073277      -0.010408       0.083684             14.544416       9.043450       2.639693      -3.316216      10.345626      -4.993886      24.244173          -0.000006
          143              O       3.588217       1.251092       6.396906      -0.620808      36.154730 0.53125086E+03  0.12731097E+05                                 8.681223                            7.119292       0.475913       2.193802                    0.998064      28.087714      73.680349       0.714389       0.357771      -1.140133       0.062212      -0.015539      -0.015202       0.065900       0.023192       0.058387      -0.016604      -0.116106      -0.021196      -0.098883       0.032212       0.066671             10.322890      14.284574      -1.014003       3.707657       5.939183      -0.858782      10.744912          -0.000010
          144              O       9.745338      15.530131       8.525678      -0.767116      53.998154 0.81409013E+03  0.21757351E+05                                11.414587                            8.919127      -0.022830       1.971359                    0.998634      32.387804      90.416091       0.625416       0.366440      -1.130660       0.052501       0.022262      -0.109158       0.123156       0.033906      -0.030951       0.015924      -0.213648      -0.060200      -0.113748      -0.009236       0.122985             14.325388      14.428617      -0.589889      -7.022543       8.165009       1.673561      20.382538          -0.000005
          145              O       7.386744      13.815265       7.770194      -0.660190      42.879273 0.61810465E+03  0.15437502E+05                                 9.871274                            7.795803       0.010468       2.025410                    0.996501      29.548981      80.034797       0.665120       0.368715      -1.127654       0.016903      -0.082139       0.016916       0.085550      -0.056768      -0.034178      -0.016660       0.136492       0.026374      -0.100242       0.007139       0.093103             12.108415       8.155035       1.883138      -0.206237      14.828742      -6.105688      13.341468          -0.000007
          146              O       7.957118      13.522294       9.897201      -0.705824      42.729650 0.63711174E+03  0.16007201E+05                                 9.744772                            7.846348       0.205412       2.072949                    0.997467      30.200134      81.609227       0.672753       0.362369      -1.134396      -0.057341      -0.069030      -0.035667       0.096567      -0.046114      -0.016404       0.036376       0.092255       0.071991      -0.084519       0.011915       0.072604             11.695417       9.051613       3.715777       3.753717      11.966280       3.686198      14.068357          -0.000004
          147              O      20.720672      14.671161       6.008573      -0.691954      50.439769 0.66596871E+03  0.16863990E+05                                10.833769                            7.976924       0.383705       2.134350                    0.998091      29.869927      80.183608       0.675074       0.358301      -1.141282      -0.043509      -0.111567      -0.059162       0.133568      -0.023771       0.054785      -0.000806      -0.093489      -0.002445      -0.085745       0.027429       0.058317             13.935137      17.341420       0.564481       8.256973       7.656432      -0.713979      16.807560          -0.000009
          148              O      14.490635       1.004918       3.899218      -0.694463      51.571391 0.66320019E+03  0.16851797E+05                                11.127649                            8.057969       0.015003       2.014934                    0.996187      30.298820      82.677165       0.656548       0.367145      -1.129272      -0.036708      -0.025555       0.092761       0.102982      -0.009644      -0.001023       0.007994      -0.155064      -0.029156      -0.073275      -0.010407       0.083681             14.544451      11.989893       1.457179      -5.869747       7.399222      -1.217568      24.244237          -0.000006
          149              O       4.778228       4.406223      15.222660      -0.620808      36.154726 0.53125073E+03  0.12731093E+05                                 8.681223                            7.119291       0.475912       2.193802                    0.998064      28.087709      73.680333       0.714389       0.357771      -1.140133       0.008751       0.063523      -0.015202       0.065900      -0.023377       0.006338       0.060370       0.115958      -0.021197      -0.098883       0.032212       0.066671             10.322890       6.395922       2.152036       0.583976      13.827837       3.760747      10.744911          -0.000010
          150              O      20.323148       4.801907      17.351432      -0.767116      53.998171 0.81409044E+03  0.21757361E+05                                11.414590                            8.919129      -0.022832       1.971359                    0.998634      32.387809      90.416113       0.625416       0.366441      -1.130660       0.040215       0.040431      -0.109158       0.123156      -0.049352       0.003250      -0.034656       0.201250      -0.060200      -0.113748      -0.009236       0.122985             14.325393       8.626147       1.738878      -1.062493      13.967490      -7.140594      20.382543          -0.000005
          151              O      17.853182       3.251744      16.595948      -0.660190      42.879289 0.61810489E+03  0.15437510E+05                                 9.871276                            7.795804       0.010468       2.025410                    0.996501      29.548989      80.034828       0.665120       0.368715      -1.127654      -0.069934       0.046281       0.016916       0.085550       0.006163      -0.028192      -0.025514      -0.177112       0.026374      -0.100242       0.007138       0.093103             12.108419      15.204776      -0.946210      -5.743183       7.779008       2.082747      13.341473          -0.000007
          152              O      13.232379       0.805851       1.071447      -0.705823      42.729619 0.63711118E+03  0.16007184E+05                                 9.744767                            7.846345       0.205413       2.072949                    0.997467      30.200123      81.609185       0.672753       0.362369      -1.134396      -0.085420      -0.027504      -0.035667       0.096567      -0.001430       0.027649      -0.028773      -0.130417       0.071991      -0.084519       0.011915       0.072604             11.695410      14.130736       1.677313       4.819085       6.887144       2.110653      14.068350          -0.000004
          153              O      23.613890      15.307467      14.834327      -0.691957      50.439664 0.66596716E+03  0.16863941E+05                                10.833754                            7.976914       0.383682       2.134345                    0.998091      29.869888      80.183467       0.675074       0.358301      -1.141282      -0.119746       0.001180      -0.059160       0.133568      -0.049489       0.019661       0.051143       0.034687      -0.002441      -0.085746       0.027433       0.058313             13.935117       9.390248       3.755603       2.412813      15.607568       7.928779      16.807534          -0.000009
          154              O       8.610515      14.615870      12.724972      -0.694465      51.571215 0.66319788E+03  0.16851723E+05                                11.127627                            8.057957       0.014972       2.014926                    0.996187      30.298756      82.676957       0.656549       0.367145      -1.129271      -0.037390      -0.024547       0.092758       0.102979      -0.060569       0.007034      -0.003926       0.098712      -0.029161      -0.073277      -0.010408       0.083684             14.544418       9.043451       2.639694      -3.316217      10.345627      -4.993887      24.244176          -0.000007
          155              O      21.971000      16.031819      11.254602      -0.620808      36.154734 0.53125092E+03  0.12731099E+05                                 8.681224                            7.119293       0.475913       2.193802                    0.998064      28.087715      73.680353       0.714389       0.357771      -1.140133      -0.062212       0.015539       0.015202       0.065900       0.023192       0.058387      -0.016604      -0.116106      -0.021196      -0.098883       0.032212       0.066671             10.322891      14.284575      -1.014003       3.707657       5.939184      -0.858782      10.744913          -0.000010
          156              O      15.813879       1.752780       9.125830      -0.767116      53.998155 0.81409014E+03  0.21757351E+05                                11.414587                            8.919127      -0.022831       1.971359                    0.998634      32.387804      90.416092       0.625416       0.366440      -1.130660      -0.052501      -0.022262       0.109158       0.123156       0.033906      -0.030951       0.015924      -0.213648      -0.060200      -0.113748      -0.009236       0.122985             14.325389      14.428618      -0.589889      -7.022543       8.165010       1.673561      20.382539          -0.000005
          157              O      18.172473       3.467646       9.881314      -0.660190      42.879278 0.61810473E+03  0.15437505E+05                                 9.871275                            7.795803       0.010468       2.025410                    0.996501      29.548982      80.034802       0.665120       0.368715      -1.127654      -0.016903       0.082139      -0.016916       0.085550      -0.056768      -0.034178      -0.016660       0.136492       0.026374      -0.100242       0.007139       0.093103             12.108416       8.155036       1.883138      -0.206237      14.828744      -6.105689      13.341469          -0.000007
          158              O      17.602099       3.760617       7.754307      -0.705824      42.729645 0.63711166E+03  0.16007199E+05                                 9.744771                            7.846347       0.205412       2.072949                    0.997467      30.200134      81.609223       0.672753       0.362369      -1.134396       0.057341       0.069030       0.035667       0.096567      -0.046114      -0.016404       0.036376       0.092255       0.071991      -0.084519       0.011915       0.072604             11.695415       9.051612       3.715777       3.753717      11.966278       3.686198      14.068355          -0.000004
          159              O       4.838545       2.611750      11.642935      -0.691954      50.439771 0.66596873E+03  0.16863991E+05                                10.833769                            7.976924       0.383705       2.134350                    0.998091      29.869927      80.183609       0.675074       0.358301      -1.141282       0.043509       0.111567       0.059162       0.133568      -0.023771       0.054785      -0.000806      -0.093489      -0.002445      -0.085745       0.027429       0.058316             13.935138      17.341421       0.564482       8.256974       7.656432      -0.713979      16.807561          -0.000009
          160              O      11.068582      16.277993      13.752290      -0.694463      51.571395 0.66320025E+03  0.16851799E+05                                11.127649                            8.057970       0.015003       2.014934                    0.996187      30.298821      82.677169       0.656548       0.367145      -1.129272       0.036708       0.025555      -0.092761       0.102982      -0.009644      -0.001023       0.007994      -0.155064      -0.029156      -0.073275      -0.010407       0.083681             14.544451      11.989894       1.457179      -5.869747       7.399222      -1.217568      24.244238          -0.000006

******************************************************
Auxiliary information for the entire system
The total spin magnetic moment of the unit cell is   -0.000266
The total net atomic charge of the unit cell is   -0.000002
Accuracy of reproducing the electrostatic potential in the unit cell:
  The inner radius (bohr) =    5.0000
  The outer radius (bohr) =   12.0000
  Valid grid points have density less than (e/(bohr^3)) =    0.0001
  The number of valid grid points were=       456442
  The rms potential error without charges in kcal/mol is=      3.80004
  The rms potential error with partial charges in kcal/mol is=      1.10180
  The RRMSE value at monopole order=      0.28994
  The rms potential error with partial charges and cloud penetration in kcal/mol is=      1.09708
  The RRMSE value at monopole order with cloud penetration is=      0.28870
  The rms potential error with partial charges and atomic dipoles in kcal/mol is=      0.46035
  The RRMSE value at dipole order=      0.12114
  The rms potential error with partial charges, atomic dipoles and cloud penetration in kcal/mol is=      0.45141
  The RRMSE value at dipole order with cloud penetration=      0.11879

******************************************************
The electron densities and ab initio electrostatic potential were computed in VASP using the PBE functional and
projector augmented wave method. See the main text of the journal article for a description of computational details.
The atomic charges, dipoles, and quadrupoles were computed with the DDEC6 method as described in
(a) T. A. Manz and N. Gabaldon Limas, RSC Adv. 6 (2016) 47771-47801 DOI: 10.1039/c6ra04656h
(b) N. Gabaldon Limas and T. A. Manz, RSC Adv. 8 (2018) 2678-2707 DOI: 10.1039/c7ra11829e.
For each atom in the material, the electron cloud parameters were fit to the spherically averaged atom-in-material
electron density using radial positions for which this density was between 10^-4 and 10^-2 electrons per cubic bohr.
The polarizabilities, dispersion coefficients, and quantum Drude oscillator (QDO) parameters were fit using the MCLF method.
The magnetic structure of the system was optimized in VASP from the default ferromagnetic initial guess using spin polarization.
The atomic spin moments (ASMs) were computed on this optimized magnetic structure using the DDEC6 partition as inputs
to the method of T. A. Manz and D. S. Sholl, J. Chem. Theory Comput. 7 (2011) 4146-4164 DOI: 10.1021/ct200539n.
The RMSE and RRMSE were computed using a uniform grid with Ewald summation.
