# Supplementary material for: A collection of forcefield precursors for metal–organic frameworks
Source: RSC Adv. 2019 Nov 13;9(63):36492–507. doi: 10.1039/c9ra07327b (PMC9075174; doi:10.1039/c9ra07327b)
Supplement: RA-009-C9RA07327B-s5571 [file RA-009-C9RA07327B-s5571.xyz]

  160
jmolscript: load "" {1 1 1} spacegroup "x,y,z" unitcell [{     15.229900     0.000000     0.000000 }, {      5.654834    14.141171     0.000000 }, {      4.453252     3.015322    17.715764 }]
Ho    15.360269     0.932022     1.848463     2.107999
Ho    16.542725     1.732669     7.009419     2.107999
Ho     9.977717    16.224471    15.867301     2.107999
Ho     8.795261    15.423824    10.706345     2.107999
H     20.148662     6.409760    13.938763     0.119924
H     20.766978     8.496947    13.398432     0.106142
H     21.481031     9.283617    17.214408     0.101562
H     16.406725     4.175128     0.062005     0.101938
H     10.796307     1.366259     1.654652     0.109157
H      8.505069     1.231752     1.612135     0.107177
H     18.836360    16.280995    15.986705     0.103824
H     21.110887    16.400062    16.013279     0.122859
H     21.981858    13.516635    16.062883     0.113933
H     21.089117    11.474627    16.569554     0.115502
H      7.159734    10.086520    13.033488     0.111433
H      7.923417    12.136015    12.512644     0.110095
H     14.131901     2.335777    12.634883     0.119924
H     11.964340     2.536631    13.175214     0.106142
H     10.968780     2.165712     9.359238     0.101562
H     13.142909     1.965180     8.795877     0.101938
H     17.834121     6.131602     7.203230     0.109157
H     18.809745     8.209106     7.245747     0.107176
H      5.453579     7.219439    10.586941     0.103824
H      4.498497     5.151719    10.560367     0.122859
H      6.852408     3.272399    10.510763     0.113933
H      9.079913     3.343128    10.004092     0.115502
H     15.540744    15.761349    13.540158     0.111433
H     13.354206    15.813232    14.061002     0.110095
H      5.189324    10.746733     3.777001     0.119924
H      4.571008     8.659546     4.317332     0.106142
H      3.856955     7.872876     0.501356     0.101562
H      8.931261    12.981365    17.653759     0.101938
H     14.541679    15.790234    16.061112     0.109157
H     16.832917    15.924741    16.103629     0.107177
H      6.501626     0.875498     1.729059     0.103824
H      4.227099     0.756431     1.702485     0.122859
H      3.356128     3.639858     1.652881     0.113933
H      4.248869     5.681866     1.146210     0.115502
H     18.178252     7.069973     4.682276     0.111434
H     17.414569     5.020478     5.203120     0.110095
H     11.206085    14.820716     5.080881     0.119924
H     13.373646    14.619862     4.540550     0.106142
H     14.369206    14.990781     8.356526     0.101562
H     12.195077    15.191313     8.919887     0.101938
H      7.503865    11.024891    10.512534     0.109157
H      6.528241     8.947387    10.470017     0.107177
H     19.884407     9.937054     7.128823     0.103824
H     20.839489    12.004774     7.155397     0.122859
H     18.485578    13.884094     7.205001     0.113933
H     16.258073    13.813365     7.711672     0.115502
H      9.797242     1.395144     4.175606     0.111434
H     11.983780     1.343261     3.654762     0.110095
C     20.148239     5.124567    16.291417     0.677809
C     20.494355     6.520084    15.949502    -0.033440
C     20.440423     6.984741    14.608419    -0.087655
C     20.805664     8.238524    14.289535    -0.147390
C     21.231541     9.164184    15.224928     0.083129
C     21.223694     8.698944    16.537666    -0.148184
C     20.859032     7.435242    16.881352    -0.093158
C     12.650061     0.445561    -0.015944     0.680843
C     15.610851     3.341307    17.678561    -0.029466
C     10.378043     0.903617     0.963738    -0.099525
C      9.001648     0.802819     0.953108    -0.155747
C      8.357012     0.077589    -0.017716     0.079979
C     19.253174    16.715844    16.697108    -0.145820
C     20.620525    16.804330    16.693564    -0.089606
C     23.295415    14.393678    13.921047     0.690616
C     22.697989    13.063117    14.254104    -0.049958
C     22.061170    12.823731    15.448146    -0.097032
C     21.538472    11.589143    15.763487    -0.148582
C     21.673630    10.509188    14.893643     0.080527
C      7.070358    10.774672    13.653539    -0.146808
C      7.540892    11.996627    13.347057    -0.091559
C     15.325377     1.858980    10.282229     0.677809
C     13.901109     2.055759    10.624144    -0.033439
C     13.489693     2.278363    11.965227    -0.087655
C     12.189925     2.404758    12.284111    -0.147390
C     11.172310     2.353022    11.348718     0.083129
C     11.607205     2.187566    10.035980    -0.148184
C     12.915968     2.056948     9.692294    -0.093158
C     18.000706     4.068513     8.873826     0.680843
C     18.665882     5.409886     8.895085    -0.029464
C     18.418991     6.348188     7.894144    -0.099526
C     19.023636     7.588764     7.904774    -0.155747
C     19.936374     7.918041     8.875598     0.079979
C      4.895054     6.993880     9.876538    -0.145820
C      4.305199     5.757131     9.880082    -0.089606
C      5.550340     2.378388    12.652599     0.690616
C      7.007608     2.439071    12.319542    -0.049957
C      7.466331     2.941483    11.125500    -0.097032
C      8.806739     2.968415    10.810159    -0.148582
C      9.759309     2.441933    11.680003     0.080527
C     14.934970    16.099845    12.920107    -0.146808
C     13.625660    16.116658    13.226589    -0.091559
C      5.189747    12.031926     1.424347     0.677809
C      4.843631    10.636409     1.766262    -0.033440
C      4.897563    10.171752     3.107345    -0.087655
C      4.532322     8.917969     3.426229    -0.147390
C      4.106445     7.992309     2.490836     0.083128
C      4.114292     8.457549     1.178098    -0.148184
C      4.478954     9.721251     0.834412    -0.093158
C      8.234673    13.695610     0.015944     0.680843
C      9.727135    13.815186     0.037203    -0.029466
C     14.959943    16.252876    16.752026    -0.099525
C     16.336338    16.353674    16.762656    -0.155747
C     12.527722    14.063582     0.017716     0.079980
C      6.084812     0.440649     1.018656    -0.145820
C      4.717461     0.352163     1.022200    -0.089606
C      2.042571     2.762815     3.794717     0.690616
C      2.639997     4.093376     3.461660    -0.049958
C      3.276816     4.332762     2.267618    -0.097032
C      3.799514     5.567350     1.952277    -0.148582
C      3.664356     6.647305     2.822121     0.080527
C     18.267628     6.381821     4.062225    -0.146808
C     17.797094     5.159866     4.368707    -0.091559
C     10.012609    15.297513     7.433535     0.677810
C     11.436877    15.100734     7.091620    -0.033440
C     11.848293    14.878130     5.750537    -0.087655
C     13.148061    14.751735     5.431653    -0.147390
C     14.165676    14.803471     6.367046     0.083129
C     13.730781    14.968927     7.679784    -0.148184
C     12.422018    15.099545     8.023470    -0.093158
C      7.337280    13.087980     8.841938     0.680843
C      6.672104    11.746607     8.820679    -0.029465
C      6.918995    10.808305     9.821620    -0.099527
C      6.314350     9.567729     9.810990    -0.155747
C      5.401612     9.238452     8.840166     0.079980
C     20.442932    10.162613     7.839226    -0.145820
C     21.032787    11.399362     7.835682    -0.089606
C     19.787646    14.778105     5.063165     0.690616
C     18.330378    14.717422     5.396222    -0.049958
C     17.871655    14.215010     6.590264    -0.097032
C     16.531247    14.188078     6.905605    -0.148582
C     15.578677    14.714560     6.035761     0.080527
C     10.403016     1.056648     4.795657    -0.146808
C     11.712326     1.039835     4.489175    -0.091559
O     20.155035     4.801238    17.490774    -0.753045
O     23.438455    15.208263    14.863526    -0.704098
O     13.197759     0.804035     1.068261    -0.720411
O      8.460402    14.559997    12.771294    -0.689441
O     20.640869    12.847889     2.363283    -0.637655
O     17.694110     3.182369    16.661676    -0.655870
O     15.623069     1.732619     9.082872    -0.753045
O      4.740876     2.548027    11.710120    -0.704098
O     17.464499     3.693069     7.789621    -0.720412
O     10.904124    16.214656    13.802352    -0.689441
O      3.518003     1.253899     6.494599    -0.637655
O     18.039948     3.416538     9.911970    -0.655870
O      5.182951    12.355255     0.224990    -0.753045
O      1.899531     1.948230     2.852238    -0.704098
O     12.140227    16.352458    16.647503    -0.720411
O     16.877584     2.596496     4.944470    -0.689441
O      4.697117     4.308604    15.352481    -0.637655
O      7.643876    13.974124     1.054088    -0.655870
O      9.714917    15.423874     8.632892    -0.753045
O     20.597110    14.608466     6.005644    -0.704098
O      7.873487    13.463424     9.926143    -0.720412
O     14.433862     0.941837     3.913412    -0.689441
O     21.819983    15.902594    11.221165    -0.637655
O      7.298038    13.739955     7.803794    -0.655870

The following XYZ coordinates are in angstroms. Other properties are in atomic units.
The sperically averaged electron density of each atom fit to a function of the form exp(a - br)
eigen_1, eigen_2 and eigen_3 are the three eigenvalues of traceless quadrupole moment tensor
  atom number  atomic symbol              X              Y              Z     net charge C6 coefficient C8 coefficient C10 coefficient fluctuating dipole atomic polarizability isotropic forcefield polarizability              a              b squared Pearson coefficient          <r^3>          <r^4>         wp_QDO          m_QDO          q_QDO       dipole_x       dipole_y       dipole_z         dipole            Qxy            Qxz            Qyz     Q(x^2-y^2)  Q(3z^2 - R^2)        eigen_1        eigen_2        eigen_3 static polarizability      alpha(xx)      alpha(xy)      alpha(xz)      alpha(yy)      alpha(yz)      alpha(zz) atomic spin moment
            1             Ho      15.360269       0.932022       1.848463       2.107999     115.988515 0.20852526E+04  0.64298869E+05                                15.727892                           12.185133       2.197116       2.475233                    0.999804      68.208531     151.379035       0.743923       0.267013      -1.341869       0.010756       0.003147       0.021933       0.024630      -0.072539      -0.024726      -0.027807      -0.040730      -0.197148      -0.092576      -0.015941       0.108517             20.891003      21.018302       5.276275      -1.517611      16.979155       0.381456      24.675552          -0.000008
            2             Ho      16.542725       1.732669       7.009419       2.107999     115.988551 0.20852533E+04  0.64298897E+05                                15.727896                           12.185135       2.197116       2.475233                    0.999804      68.208539     151.379060       0.743923       0.267013      -1.341869      -0.006916      -0.008818      -0.021934       0.024631      -0.066580      -0.034999      -0.012634      -0.070532      -0.197147      -0.092575      -0.015941       0.108517             20.891008      21.174055       5.213993      -0.209294      16.823412      -1.550758      24.675557          -0.000008
            3             Ho       9.977717      16.224471      15.867301       2.107999     115.988527 0.20852528E+04  0.64298879E+05                                15.727893                           12.185134       2.197116       2.475233                    0.999804      68.208536     151.379048       0.743923       0.267013      -1.341869      -0.010755      -0.003147      -0.021933       0.024630      -0.072539      -0.024726      -0.027807      -0.040730      -0.197148      -0.092575      -0.015941       0.108517             20.891004      21.018303       5.276275      -1.517610      16.979154       0.381456      24.675555          -0.000009
            4             Ho       8.795261      15.423824      10.706345       2.107999     115.988516 0.20852525E+04  0.64298868E+05                                15.727892                           12.185133       2.197116       2.475233                    0.999804      68.208533     151.379039       0.743924       0.267013      -1.341869       0.006916       0.008819       0.021935       0.024632      -0.066580      -0.035000      -0.012634      -0.070532      -0.197148      -0.092575      -0.015941       0.108517             20.891003      21.174052       5.213991      -0.209294      16.823409      -1.550758      24.675550          -0.000008
            5              H      20.148662       6.409760      13.938763       0.119924       1.067240 0.74648307E+01  0.71195643E+02                                 1.656307                            1.545337      -0.835653       2.487581                    0.999497       3.217335       8.547668       0.535322       1.199659      -0.728879      -0.013563      -0.024214      -0.029428       0.040451       0.006548       0.005852       0.005244      -0.013126       0.035331      -0.015628      -0.000466       0.016094              1.723331       1.364255       0.238243       0.200497       1.912632       0.362998       1.893105          -0.000001
            6              H      20.766978       8.496947      13.398432       0.106142       1.158440 0.82062476E+01  0.80369386E+02                                 1.763348                            1.629133      -0.912266       2.439311                    0.998554       3.419279       9.291045       0.515656       1.212830      -0.724834      -0.004145       0.007808      -0.031935       0.033136       0.006098       0.004874      -0.000482      -0.016719       0.028246      -0.015959       0.005423       0.010536              1.839484       1.344420       0.113930       0.053758       1.729139      -0.323822       2.444894           0.000001
            7              H      21.481031       9.283617      17.214408       0.101562       1.201688 0.87382674E+01  0.87134795E+02                                 1.815439                            1.687284      -1.055790       2.366882                    0.996846       3.574026       9.873351       0.502756       1.221751      -0.721843       0.007120       0.019648       0.027046       0.034179       0.006800      -0.000464       0.002698      -0.016357       0.028437      -0.015450       0.004728       0.010722              1.885629       1.471155       0.287459       0.287531       2.143886       0.348521       2.041846           0.000001
            8              H      16.406725       4.175128       0.062005       0.101938       1.304205 0.96454968E+01  0.98854197E+02                                 1.936591                            1.787303      -1.250096       2.276612                    0.994406       3.718195      10.506151       0.481208       1.241947      -0.716941      -0.000794      -0.007054       0.032850       0.033608       0.000004      -0.000310       0.004176      -0.011423       0.027373      -0.010279      -0.000636       0.010915              2.035024       1.501061       0.111159       0.104367       1.890099      -0.400044       2.713912           0.000001
            9              H      10.796307       1.366259       1.654652       0.109157       1.199769 0.85512951E+01  0.84798939E+02                                 1.820833                            1.674582      -1.010477       2.398747                    0.997043       3.480746       9.584761       0.502268       1.229737      -0.720767       0.017685       0.018292       0.030578       0.039779       0.001618       0.000632       0.015656       0.004149       0.014494      -0.016218      -0.000416       0.016634              1.905541       1.894749       0.200642       0.396081       1.561583       0.381093       2.260291           0.000003
           10              H       8.505069       1.231752       1.612135       0.107177       1.195216 0.85567337E+01  0.84467283E+02                                 1.784702                            1.653020      -0.957424       2.418941                    0.998156       3.406955       9.217215       0.518139       1.197510      -0.728996      -0.017073       0.018802       0.022323       0.033813       0.000115      -0.001563       0.014773       0.007640      -0.000603      -0.016898       0.003850       0.013049              1.858478       2.080349      -0.204491      -0.332055       1.515311       0.330626       1.979774           0.000002
           11              H      18.836360      16.280995      15.986705       0.103824       1.111189 0.78531360E+01  0.75949662E+02                                 1.703708                            1.584825      -0.827033       2.476979                    0.999241       3.367502       9.046053       0.528047       1.199364      -0.728012      -0.012520      -0.014172      -0.028349       0.034077       0.001141      -0.001415       0.012443       0.014293       0.019623      -0.017128       0.003953       0.013175              1.766576       1.904721       0.153685       0.307351       1.442527       0.323019       1.952480          -0.000000
           12              H      21.110887      16.400062      16.013279       0.122859       1.018332 0.69631354E+01  0.65917085E+02                                 1.661422                            1.532537      -0.906755       2.455650                    0.998805       3.345135       9.146074       0.511522       1.264878      -0.712187       0.021964      -0.016274      -0.029877       0.040496      -0.001328      -0.002190       0.012146       0.008501       0.022604      -0.014665       0.000022       0.014643              1.755649       1.866501      -0.269925      -0.383319       1.538764       0.367972       1.861681          -0.000001
           13              H      21.981858      13.516635      16.062883       0.113933       1.115957 0.79763491E+01  0.78077294E+02                                 1.765560                            1.641665      -0.960506       2.425635                    0.998197       3.450245       9.576533       0.493844       1.267057      -0.712245      -0.004118       0.028465       0.026872       0.039362       0.001557      -0.008613       0.006042      -0.016590       0.026063      -0.016310       0.001910       0.014400              1.849862       1.429536      -0.017156      -0.034269       2.224557       0.459790       1.895492          -0.000001
           14              H      21.089117      11.474627      16.569554       0.115502       1.189982 0.88626973E+01  0.87827196E+02                                 1.756939                            1.668763      -0.869107       2.467214                    0.999098       3.280230       8.750144       0.524552       1.178297      -0.735551      -0.019583      -0.000757       0.031318       0.036944       0.003973      -0.013863       0.005494      -0.012433       0.015835      -0.019092       0.004616       0.014476              1.780368       1.551285       0.098680      -0.307504       1.706735      -0.151077       2.083083           0.000005
           15              H       7.159734      10.086520      13.033488       0.111433       1.186823 0.86101735E+01  0.85338145E+02                                 1.794889                            1.673002      -0.957382       2.424520                    0.997896       3.421117       9.349481       0.506947       1.219024      -0.723964       0.005524      -0.023371      -0.026084       0.035456       0.000817      -0.012122       0.005909      -0.016057       0.020894      -0.018031       0.002726       0.015304              1.854597       1.378047       0.099044      -0.047635       2.157221       0.403549       2.028522           0.000002
           16              H       7.923417      12.136015      12.512644       0.110095       1.239266 0.88843508E+01  0.89247893E+02                                 1.876367                            1.718321      -1.239206       2.287904                    0.995070       3.621394      10.147942       0.489238       1.246275      -0.715944       0.012392       0.004766      -0.035036       0.037467      -0.000979      -0.009003       0.005646      -0.004011       0.015357      -0.010442      -0.002249       0.012691              1.978955       1.558468       0.187134      -0.332409       1.753250      -0.195451       2.625146           0.000001
           17              H      14.131901       2.335777      12.634883       0.119924       1.067241 0.74648393E+01  0.71195746E+02                                 1.656308                            1.545338      -0.835653       2.487581                    0.999497       3.217337       8.547675       0.535321       1.199659      -0.728879       0.027519       0.003603       0.029428       0.040451       0.000218       0.007042       0.003486       0.018538       0.035331      -0.015628      -0.000466       0.016094              1.723332       2.001304      -0.016503       0.411493       1.275585       0.051383       1.893106          -0.000001
           18              H      11.964340       2.536631      13.175214       0.106142       1.158440 0.82062435E+01  0.80369346E+02                                 1.763348                            1.629134      -0.912266       2.439311                    0.998554       3.419278       9.291046       0.515656       1.212831      -0.724834      -0.005711       0.006748       0.031935       0.033136      -0.001347       0.001363       0.004705       0.020519       0.028246      -0.015959       0.005423       0.010536              1.839485       1.754657      -0.050117      -0.280713       1.318903       0.170150       2.444895           0.000001
           19              H      10.968780       2.165712       9.359238       0.101562       1.201687 0.87382574E+01  0.87134673E+02                                 1.815438                            1.687284      -1.055790       2.366882                    0.996846       3.574025       9.873348       0.502756       1.221751      -0.721843      -0.020887       0.000684      -0.027046       0.034179      -0.000714       0.002332      -0.001432       0.021225       0.028437      -0.015450       0.004728       0.010722              1.885628       2.249346      -0.023728       0.430366       1.365693       0.137571       2.041845           0.000001
           20              H      13.142909       1.965180       8.795877       0.101938       1.304205 0.96454948E+01  0.98854189E+02                                 1.936592                            1.787304      -1.250095       2.276613                    0.994406       3.718195      10.506158       0.481207       1.241949      -0.716940       0.006844      -0.001882      -0.032850       0.033608      -0.003935       0.003763      -0.001838       0.008278       0.027373      -0.010279      -0.000636       0.010915              2.035025       1.913111      -0.053613      -0.332695       1.478050       0.245442       2.713914           0.000001
           21              H      17.834121       6.131602       7.203230       0.109157       1.199769 0.85512980E+01  0.84798970E+02                                 1.820833                            1.674582      -1.010477       2.398747                    0.997043       3.480747       9.584762       0.502268       1.229736      -0.720767      -0.023551      -0.009629      -0.030578       0.039779       0.002603       0.014772      -0.005227      -0.000774       0.014494      -0.016218      -0.000416       0.016634              1.905540       1.745858       0.260180       0.500913       1.710473       0.226268       2.260291           0.000003
           22              H      18.809745       8.209106       7.245747       0.107176       1.195216 0.85567327E+01  0.84467278E+02                                 1.784702                            1.653020      -0.957425       2.418941                    0.998156       3.406955       9.217218       0.518138       1.197512      -0.728995      -0.011118       0.022834      -0.022323       0.033813       0.002717       0.013137      -0.006937      -0.005375      -0.000603      -0.016898       0.003850       0.013049              1.858479       1.452211       0.046692       0.183699       2.143451      -0.431079       1.979775           0.000002
           23              H       5.453579       7.219439      10.586941       0.103824       1.111189 0.78531393E+01  0.75949703E+02                                 1.703709                            1.584826      -0.827034       2.476978                    0.999241       3.367503       9.046057       0.528047       1.199364      -0.728012       0.017808       0.006363       0.028349       0.034077       0.005754       0.011028      -0.005934      -0.008778       0.019623      -0.017128       0.003953       0.013175              1.766577       1.612214       0.270655       0.414047       1.735035       0.165444       1.952480          -0.000000
           24              H       4.498497       5.151719      10.560367       0.122859       1.018333 0.69631405E+01  0.65917144E+02                                 1.661422                            1.532538      -0.906755       2.455650                    0.998805       3.345136       9.146077       0.511522       1.264877      -0.712187       0.006955      -0.026437       0.029877       0.040496       0.001969       0.010465      -0.006543      -0.007988       0.022604      -0.014665       0.000022       0.014643              1.755649       1.397830      -0.082511       0.199341       2.007435      -0.492544       1.861681          -0.000001
           25              H       6.852408       3.272399      10.510763       0.113933       1.115956 0.79763461E+01  0.78077265E+02                                 1.765561                            1.641665      -0.960505       2.425635                    0.998197       3.450244       9.576533       0.493843       1.267058      -0.712245      -0.024901       0.014393      -0.026872       0.039362      -0.004592       0.002412      -0.010240       0.014163       0.026063      -0.016311       0.001910       0.014400              1.849862       2.103126      -0.286514       0.414197       1.550969      -0.202538       1.895492          -0.000001
           26              H       9.079913       3.343128      10.004092       0.115502       1.189985 0.88627236E+01  0.87827538E+02                                 1.756943                            1.668767      -0.869108       2.467213                    0.999098       3.280233       8.750161       0.524551       1.178298      -0.735551       0.007974       0.017902      -0.031318       0.036944      -0.001409      -0.000046      -0.014912       0.014484       0.015835      -0.019092       0.004616       0.014476              1.780372       1.753350       0.017879      -0.254454       1.504678      -0.229428       2.083088           0.000005
           27              H      15.540744      15.761349      13.540158       0.111433       1.186823 0.86101752E+01  0.85338168E+02                                 1.794890                            1.673003      -0.957383       2.424520                    0.997896       3.421117       9.349482       0.506947       1.219025      -0.723964       0.019649      -0.013807       0.026084       0.035456      -0.004944       0.000986      -0.013450       0.012757       0.020894      -0.018031       0.002726       0.015304              1.854597       2.118095      -0.196889       0.357014       1.417174      -0.194067       2.028522           0.000002
           28              H      13.354206      15.813232      14.061002       0.110095       1.239266 0.88843532E+01  0.89247925E+02                                 1.876368                            1.718321      -1.239206       2.287904                    0.995070       3.621394      10.147943       0.489237       1.246275      -0.715944      -0.009026      -0.009736       0.035036       0.037467      -0.002092       0.001900      -0.010456       0.001555       0.015357      -0.010442      -0.002249       0.012691              1.978955       1.855428       0.068385      -0.304902       1.456291      -0.236076       2.625147           0.000001
           29              H       5.189324      10.746733       3.777001       0.119924       1.067241 0.74648427E+01  0.71195789E+02                                 1.656309                            1.545339      -0.835655       2.487580                    0.999497       3.217338       8.547679       0.535321       1.199659      -0.728879       0.013563       0.024214       0.029428       0.040451       0.006549       0.005852       0.005244      -0.013126       0.035331      -0.015628      -0.000466       0.016094              1.723332       1.364256       0.238243       0.200497       1.912634       0.362999       1.893107          -0.000001
           30              H       4.571008       8.659546       4.317332       0.106142       1.158442 0.82062621E+01  0.80369577E+02                                 1.763351                            1.629136      -0.912268       2.439310                    0.998554       3.419282       9.291061       0.515655       1.212831      -0.724833       0.004145      -0.007808       0.031935       0.033136       0.006098       0.004874      -0.000482      -0.016719       0.028246      -0.015959       0.005423       0.010536              1.839487       1.344422       0.113930       0.053758       1.729141      -0.323823       2.444899           0.000001
           31              H       3.856955       7.872876       0.501356       0.101562       1.201687 0.87382572E+01  0.87134676E+02                                 1.815439                            1.687284      -1.055789       2.366882                    0.996846       3.574024       9.873347       0.502756       1.221751      -0.721843      -0.007120      -0.019648      -0.027046       0.034179       0.006800      -0.000464       0.002698      -0.016357       0.028437      -0.015450       0.004728       0.010722              1.885629       1.471155       0.287459       0.287531       2.143886       0.348521       2.041846           0.000001
           32              H       8.931261      12.981365      17.653759       0.101938       1.304205 0.96454917E+01  0.98854123E+02                                 1.936589                            1.787302      -1.250095       2.276612                    0.994406       3.718194      10.506144       0.481208       1.241946      -0.716941       0.000794       0.007054      -0.032850       0.033608       0.000004      -0.000310       0.004176      -0.011423       0.027373      -0.010279      -0.000636       0.010915              2.035023       1.501060       0.111159       0.104367       1.890098      -0.400044       2.713910           0.000001
           33              H      14.541679      15.790234      16.061112       0.109157       1.199768 0.85512895E+01  0.84798876E+02                                 1.820833                            1.674582      -1.010476       2.398747                    0.997043       3.480745       9.584760       0.502268       1.229738      -0.720766      -0.017685      -0.018292      -0.030578       0.039779       0.001618       0.000632       0.015656       0.004149       0.014494      -0.016218      -0.000416       0.016634              1.905541       1.894748       0.200642       0.396081       1.561583       0.381093       2.260291           0.000003
           34              H      16.832917      15.924741      16.103629       0.107177       1.195217 0.85567381E+01  0.84467341E+02                                 1.784702                            1.653020      -0.957425       2.418941                    0.998156       3.406956       9.217220       0.518139       1.197511      -0.728996       0.017073      -0.018802      -0.022323       0.033813       0.000115      -0.001563       0.014773       0.007640      -0.000603      -0.016898       0.003850       0.013049              1.858479       2.080350      -0.204491      -0.332056       1.515312       0.330626       1.979775           0.000002
           35              H       6.501626       0.875498       1.729059       0.103824       1.111189 0.78531336E+01  0.75949634E+02                                 1.703708                            1.584825      -0.827032       2.476980                    0.999241       3.367502       9.046053       0.528047       1.199364      -0.728012       0.012520       0.014172       0.028349       0.034077       0.001141      -0.001415       0.012443       0.014293       0.019623      -0.017128       0.003953       0.013175              1.766576       1.904721       0.153685       0.307351       1.442527       0.323019       1.952479          -0.000000
           36              H       4.227099       0.756431       1.702485       0.122859       1.018332 0.69631302E+01  0.65917030E+02                                 1.661422                            1.532537      -0.906754       2.455650                    0.998805       3.345134       9.146074       0.511522       1.264879      -0.712187      -0.021964       0.016274       0.029877       0.040496      -0.001328      -0.002190       0.012146       0.008501       0.022604      -0.014665       0.000022       0.014643              1.755649       1.866501      -0.269925      -0.383319       1.538764       0.367972       1.861681          -0.000001
           37              H       3.356128       3.639858       1.652881       0.113933       1.115950 0.79763002E+01  0.78076771E+02                                 1.765563                            1.641667      -0.960505       2.425635                    0.998197       3.450233       9.576527       0.493840       1.267068      -0.712243       0.004118      -0.028465      -0.026872       0.039362       0.001557      -0.008613       0.006042      -0.016590       0.026063      -0.016310       0.001910       0.014400              1.849864       1.429538      -0.017156      -0.034269       2.224560       0.459790       1.895495          -0.000001
           38              H       4.248869       5.681866       1.146210       0.115502       1.189983 0.88627060E+01  0.87827315E+02                                 1.756941                            1.668765      -0.869108       2.467213                    0.999098       3.280230       8.750149       0.524551       1.178298      -0.735551       0.019583       0.000757      -0.031318       0.036944       0.003973      -0.013863       0.005494      -0.012433       0.015835      -0.019092       0.004616       0.014476              1.780370       1.551287       0.098680      -0.307504       1.706737      -0.151078       2.083086           0.000005
           39              H      18.178252       7.069973       4.682276       0.111434       1.186823 0.86101750E+01  0.85338168E+02                                 1.794890                            1.673002      -0.957382       2.424520                    0.997896       3.421117       9.349483       0.506947       1.219025      -0.723964      -0.005524       0.023371       0.026084       0.035456       0.000817      -0.012122       0.005909      -0.016057       0.020894      -0.018031       0.002726       0.015304              1.854597       1.378048       0.099044      -0.047635       2.157221       0.403550       2.028522           0.000002
           40              H      17.414569       5.020478       5.203120       0.110095       1.239265 0.88843469E+01  0.89247841E+02                                 1.876367                            1.718320      -1.239206       2.287904                    0.995070       3.621393      10.147937       0.489238       1.246275      -0.715944      -0.012392      -0.004766       0.035036       0.037467      -0.000979      -0.009003       0.005646      -0.004011       0.015357      -0.010442      -0.002249       0.012691              1.978954       1.558468       0.187134      -0.332409       1.753249      -0.195451       2.625145           0.000001
           41              H      11.206085      14.820716       5.080881       0.119924       1.067240 0.74648341E+01  0.71195683E+02                                 1.656308                            1.545337      -0.835653       2.487581                    0.999497       3.217336       8.547671       0.535322       1.199659      -0.728879      -0.027519      -0.003603      -0.029428       0.040451       0.000218       0.007042       0.003487       0.018538       0.035331      -0.015628      -0.000466       0.016094              1.723331       2.001303      -0.016503       0.411493       1.275585       0.051383       1.893105          -0.000001
           42              H      13.373646      14.619862       4.540550       0.106142       1.158440 0.82062448E+01  0.80369360E+02                                 1.763348                            1.629134      -0.912266       2.439311                    0.998554       3.419278       9.291046       0.515656       1.212831      -0.724834       0.005711      -0.006748      -0.031935       0.033136      -0.001347       0.001363       0.004705       0.020519       0.028246      -0.015959       0.005423       0.010536              1.839485       1.754657      -0.050117      -0.280713       1.318903       0.170150       2.444895           0.000001
           43              H      14.369206      14.990781       8.356526       0.101562       1.201687 0.87382531E+01  0.87134621E+02                                 1.815438                            1.687283      -1.055790       2.366882                    0.996846       3.574024       9.873345       0.502756       1.221751      -0.721843       0.020887      -0.000684       0.027046       0.034179      -0.000714       0.002333      -0.001432       0.021225       0.028437      -0.015450       0.004728       0.010722              1.885628       2.249346      -0.023728       0.430366       1.365692       0.137571       2.041845           0.000001
           44              H      12.195077      15.191313       8.919887       0.101938       1.304204 0.96454893E+01  0.98854115E+02                                 1.936591                            1.787303      -1.250094       2.276613                    0.994406       3.718194      10.506153       0.481207       1.241949      -0.716940      -0.006844       0.001882       0.032850       0.033608      -0.003935       0.003763      -0.001838       0.008278       0.027373      -0.010279      -0.000636       0.010915              2.035024       1.913110      -0.053613      -0.332695       1.478050       0.245442       2.713913           0.000001
           45              H       7.503865      11.024891      10.512534       0.109157       1.199768 0.85512869E+01  0.84798839E+02                                 1.820832                            1.674581      -1.010476       2.398747                    0.997043       3.480745       9.584758       0.502268       1.229737      -0.720767       0.023551       0.009629       0.030578       0.039779       0.002603       0.014772      -0.005227      -0.000774       0.014494      -0.016218      -0.000416       0.016634              1.905540       1.745857       0.260180       0.500913       1.710472       0.226268       2.260290           0.000003
           46              H       6.528241       8.947387      10.470017       0.107177       1.195216 0.85567310E+01  0.84467251E+02                                 1.784701                            1.653019      -0.957424       2.418941                    0.998156       3.406955       9.217215       0.518139       1.197510      -0.728996       0.011118      -0.022834       0.022323       0.033813       0.002717       0.013137      -0.006937      -0.005375      -0.000603      -0.016898       0.003850       0.013049              1.858478       1.452210       0.046692       0.183699       2.143449      -0.431079       1.979774           0.000002
           47              H      19.884407       9.937054       7.128823       0.103824       1.111190 0.78531420E+01  0.75949741E+02                                 1.703710                            1.584826      -0.827034       2.476979                    0.999241       3.367504       9.046062       0.528046       1.199364      -0.728012      -0.017808      -0.006363      -0.028349       0.034077       0.005754       0.011028      -0.005934      -0.008778       0.019623      -0.017128       0.003953       0.013175              1.766577       1.612215       0.270655       0.414047       1.735036       0.165444       1.952481          -0.000000
           48              H      20.839489      12.004774       7.155397       0.122859       1.018333 0.69631425E+01  0.65917172E+02                                 1.661423                            1.532538      -0.906756       2.455650                    0.998805       3.345137       9.146082       0.511522       1.264878      -0.712187      -0.006955       0.026437      -0.029877       0.040496       0.001969       0.010465      -0.006543      -0.007988       0.022604      -0.014665       0.000022       0.014643              1.755650       1.397831      -0.082511       0.199342       2.007436      -0.492544       1.861682          -0.000001
           49              H      18.485578      13.884094       7.205001       0.113933       1.115956 0.79763453E+01  0.78077251E+02                                 1.765560                            1.641665      -0.960505       2.425635                    0.998197       3.450244       9.576531       0.493843       1.267057      -0.712245       0.024901      -0.014393       0.026872       0.039362      -0.004592       0.002412      -0.010240       0.014163       0.026063      -0.016311       0.001910       0.014400              1.849862       2.103125      -0.286513       0.414197       1.550969      -0.202538       1.895492          -0.000001
           50              H      16.258073      13.813365       7.711672       0.115502       1.189982 0.88626928E+01  0.87827149E+02                                 1.756939                            1.668763      -0.869106       2.467214                    0.999098       3.280228       8.750141       0.524551       1.178298      -0.735551      -0.007974      -0.017902       0.031318       0.036944      -0.001409      -0.000046      -0.014912       0.014483       0.015835      -0.019092       0.004616       0.014476              1.780368       1.753346       0.017879      -0.254453       1.504675      -0.229427       2.083084           0.000005
           51              H       9.797242       1.395144       4.175606       0.111434       1.186821 0.86101572E+01  0.85337932E+02                                 1.794886                            1.673000      -0.957382       2.424520                    0.997896       3.421114       9.349466       0.506948       1.219023      -0.723964      -0.019649       0.013807      -0.026084       0.035456      -0.004944       0.000986      -0.013450       0.012757       0.020894      -0.018031       0.002726       0.015304              1.854593       2.118090      -0.196889       0.357013       1.417172      -0.194066       2.028517           0.000002
           52              H      11.983780       1.343261       3.654762       0.110095       1.239265 0.88843430E+01  0.89247789E+02                                 1.876366                            1.718319      -1.239206       2.287904                    0.995070       3.621392      10.147932       0.489238       1.246275      -0.715944       0.009026       0.009736      -0.035036       0.037467      -0.002092       0.001900      -0.010456       0.001555       0.015357      -0.010442      -0.002249       0.012691              1.978953       1.855426       0.068384      -0.304901       1.456290      -0.236076       2.625144           0.000001
           53              C      20.148239       5.124567      16.291417       0.677809      23.563757 0.22775696E+03  0.46311382E+04                                 7.732769                            5.441683      -0.247331       1.991977                    0.999155      21.633674      61.038282       0.617823       0.487558      -1.006337      -0.013581      -0.065493       0.022925       0.070706      -0.047735       0.004579       0.013807       0.209316      -0.100711      -0.101333      -0.030497       0.131830             10.077637       5.191729       2.790545      -0.226860      15.174383      -1.734748       9.866798          -0.000000
           54              C      20.494355       6.520084      15.949502      -0.033440      39.478508 0.41630941E+03  0.95841977E+04                                 9.997144                            6.707837       0.129088       2.054142                    0.999368      26.578117      73.145698       0.656427       0.405303      -1.082350       0.016178       0.042354      -0.014071       0.047472      -0.005503       0.001763      -0.002890       0.014171       0.029606      -0.014104       0.003077       0.011027             13.768179       6.318978       4.591404      -0.057000      23.070703      -3.624858      11.914855          -0.000001
           55              C      20.440423       6.984741      14.608419      -0.087655      34.751077 0.40345609E+03  0.93126832E+04                                 9.282755                            6.719703       0.037870       1.988676                    0.999674      28.633438      81.648919       0.632255       0.419696      -1.061781       0.004837       0.017161       0.022295       0.028547      -0.001012       0.012482       0.025423       0.007471       0.033202      -0.028896      -0.002366       0.031262             11.615565       5.668718       3.246918       0.148031      17.418042      -3.176897      11.759936          -0.000004
           56              C      20.805664       8.238524      14.289535      -0.147390      36.342685 0.41279108E+03  0.96061053E+04                                 9.574932                            6.804333       0.098915       2.002899                    0.999714      29.449869      84.991524       0.625773       0.420603      -1.058634      -0.007299      -0.013598       0.019816       0.025117      -0.003880       0.003301      -0.011954       0.018528       0.085853      -0.026628      -0.005047       0.031674             12.075939       6.084039       4.191169       0.554503      19.171945      -1.336126      10.971831          -0.000001
           57              C      21.231541       9.164184      15.224928       0.083129      41.045571 0.39765674E+03  0.90932720E+04                                10.402252                            6.660784      -0.103545       1.979575                    0.999314      26.191143      72.953992       0.640207       0.418383      -1.068735      -0.001745      -0.005514      -0.004133       0.007109      -0.001942      -0.015020      -0.001212      -0.012040      -0.016057      -0.019574       0.008697       0.010878             14.891478       6.999328       5.952334      -0.407522      25.618372      -4.221948      12.056734           0.000000
           58              C      21.223694       8.698944      16.537666      -0.148184      37.584006 0.42747100E+03  0.10036880E+05                                 9.825229                            6.928652       0.063168       1.989741                    0.999629      29.716045      86.195624       0.619429       0.421136      -1.058101      -0.012910      -0.030861      -0.005148       0.033846      -0.001926       0.003231       0.030509      -0.003088       0.019036      -0.028939      -0.004223       0.033163             12.627497       6.010702       3.811062      -0.032501      19.336614      -4.265785      12.535174           0.000001
           59              C      20.859032       7.435242      16.881352      -0.093158      34.874241 0.39879226E+03  0.92316718E+04                                 9.408765                            6.737708      -0.068680       1.954238                    0.999633      29.184612      84.934010       0.619817       0.426883      -1.051173       0.005327       0.015179      -0.023426       0.028418      -0.018884      -0.003193      -0.006540       0.030359       0.033330      -0.031040       0.012366       0.018674             11.899855       5.981813       3.971884       0.442439      18.648487      -1.802110      11.069263          -0.000002
           60              C      12.650061       0.445561      -0.015944       0.680843      22.953284 0.22646399E+03  0.45951303E+04                                 7.581062                            5.420741      -0.203100       2.007373                    0.998953      21.511223      60.492411       0.620380       0.486575      -1.007539       0.069202       0.013255       0.005466       0.070672      -0.003093       0.000977      -0.049725      -0.214189      -0.040317      -0.100421      -0.030565       0.130985              9.649330      14.938144       0.439183      -0.194295       4.831607       1.427428       9.178239           0.000001
           61              C      15.610851       3.341307      17.678561      -0.029466      38.148348 0.41329752E+03  0.95015944E+04                                 9.772796                            6.690100       0.123917       2.052513                    0.999371      26.557625      73.138667       0.656053       0.406101      -1.081364      -0.047581      -0.003464      -0.001282       0.047725      -0.003836      -0.003241      -0.006799      -0.004567       0.055894      -0.014981      -0.005497       0.020478             13.088250      23.016592       0.387264      -0.308768       6.501129       2.698360       9.747028          -0.000003
           62              C      10.378043       0.903617       0.963738      -0.099525      35.904315 0.42152320E+03  0.98617865E+04                                 9.551895                            6.906548       0.024743       1.980499                    0.999679      29.291002      84.787076       0.616936       0.424357      -1.056177      -0.014767      -0.018398      -0.016597       0.028845       0.006320       0.023317       0.014530      -0.018883       0.040526      -0.029066      -0.005143       0.034209             11.829183      19.132658      -0.240132      -0.660597       6.178576       2.622045      10.176313           0.000001
           63              C       9.001648       0.802819       0.953108      -0.155747      36.624712 0.42931444E+03  0.10091361E+05                                 9.658588                            6.949896       0.069276       1.988923                    0.999668      29.870512      86.701548       0.617617       0.421903      -1.057584       0.021848       0.000829      -0.010531       0.024268      -0.017149      -0.022559       0.012765      -0.004665       0.012120      -0.024692      -0.010596       0.035288             12.011227      20.109501       0.832262       1.239037       6.348478       2.627533       9.575703           0.000001
           64              C       8.357012       0.077589      -0.017716       0.079979      40.127392 0.40058805E+03  0.91811808E+04                                10.280689                            6.694389      -0.105573       1.976998                    0.999418      26.352873      73.593904       0.637016       0.419522      -1.067538       0.006403      -0.000729      -0.000533       0.006466       0.002825       0.003372       0.003465       0.026895      -0.021516      -0.012240      -0.005644       0.017884             14.473119      27.154803       0.584879      -0.469738       6.578630       2.535672       9.685923           0.000001
           65              C      19.253174      16.715844      16.697108      -0.145820      36.910565 0.42028130E+03  0.98068746E+04                                 9.651068                            6.842081       0.115275       2.005838                    0.999731      29.401211      84.469495       0.628417       0.417703      -1.062370       0.027692       0.013565       0.008956       0.032110       0.015178       0.019538       0.018867      -0.006103       0.050076      -0.024383      -0.015019       0.039403             12.297035      21.131724      -0.817795      -1.463397       6.143712       2.427158       9.615669          -0.000004
           66              C      20.620525      16.804330      16.693564      -0.089606      34.421025 0.39869914E+03  0.91872180E+04                                 9.257475                            6.695951       0.076331       2.004828                    0.999729      28.529773      81.619719       0.630314       0.421707      -1.059176      -0.016571       0.013767       0.014023       0.025706      -0.011735      -0.017999      -0.000994      -0.013297       0.043432      -0.027219       0.003196       0.024022             11.568454      18.925410       0.164902       0.340469       6.497238       2.765143       9.282715          -0.000005
           67              C      23.295415      14.393678      13.921047       0.690616      24.887027 0.22380090E+03  0.45364237E+04                                 7.982232                            5.406185      -0.316695       1.968779                    0.998696      21.638756      61.204035       0.617025       0.489724      -1.003978       0.002620       0.087869      -0.028496       0.092412      -0.086795       0.013266       0.000082       0.095909      -0.139469      -0.077448      -0.045724       0.123171             10.402072       6.281111       3.591248      -1.016976      12.341046      -0.192659      12.584058           0.000001
           68              C      22.697989      13.063117      14.254104      -0.049958      39.523525 0.44045639E+03  0.10302473E+05                                10.023301                            6.933602       0.092619       2.033701                    0.999330      27.258962      76.061109       0.639766       0.409304      -1.077765      -0.030052      -0.046536       0.001027       0.055405      -0.007589       0.003191       0.002674      -0.005272       0.043887      -0.015913       0.000712       0.015200             13.225689       7.795950       5.444742      -2.656221      19.849606      -1.656419      12.031512          -0.000003
           69              C      22.061170      12.823731      15.448146      -0.097032      34.413325 0.41630301E+03  0.97102712E+04                                 9.264291                            6.854343       0.055386       1.991341                    0.999715      29.129810      84.218942       0.620484       0.423208      -1.056794      -0.008988      -0.027730      -0.012817       0.031843      -0.018933       0.007896       0.020455      -0.009827       0.029692      -0.033216       0.006153       0.027063             11.348269       6.770956       3.542483      -2.313862      16.360619      -1.457642      10.913231          -0.000006
           70              C      21.538472      11.589143      15.763487      -0.148582      34.794529 0.42158522E+03  0.98491784E+04                                 9.293964                            6.863044       0.160774       2.023338                    0.999694      29.448138      84.775000       0.625766       0.418967      -1.061109       0.009458       0.026994      -0.013244       0.031521      -0.001767      -0.016637      -0.004432       0.016338       0.075049      -0.022036      -0.010695       0.032731             11.473986       6.361959       3.481972      -1.496060      18.800853      -0.254891       9.259146          -0.000002
           71              C      21.673630      10.509188      14.893643       0.080527      41.091702 0.40981207E+03  0.94338508E+04                                10.409444                            6.758052      -0.098292       1.978478                    0.999277      26.347646      73.426400       0.636667       0.417917      -1.069961       0.001809       0.006563      -0.003486       0.007648       0.015120       0.007721      -0.006473      -0.018561       0.009104      -0.023031       0.006480       0.016551             14.784372       7.243658       5.561652      -2.517703      25.723537      -3.534418      11.385922           0.000001
           72              C       7.070358      10.774672      13.653539      -0.146808      35.924146 0.42378990E+03  0.99279154E+04                                 9.520641                            6.898717       0.095838       2.001737                    0.999610      29.618289      85.785310       0.620842       0.421131      -1.058215      -0.000943       0.023313       0.005856       0.024055      -0.011985      -0.001670       0.023596      -0.016622       0.026698      -0.023789      -0.008285       0.032074             11.793871       6.535468       4.050685      -2.539405      17.087971      -2.887615      11.758174          -0.000001
           73              C       7.540892      11.996627      13.347057      -0.091559      35.314562 0.41376399E+03  0.96661050E+04                                 9.512369                            6.895219      -0.110941       1.940721                    0.999501      29.363955      85.823513       0.608461       0.430898      -1.048803      -0.023185       0.003192       0.019679       0.030578      -0.017041      -0.002170      -0.004632       0.037998       0.050557      -0.034455       0.016836       0.017619             11.750430       6.317467       3.780871      -1.678350      17.564326      -0.646269      11.369498          -0.000002
           74              C      15.325377       1.858980      10.282229       0.677809      23.563751 0.22775679E+03  0.46311342E+04                                 7.732768                            5.441682      -0.247331       1.991977                    0.999155      21.633674      61.038288       0.617823       0.487558      -1.006337       0.065853      -0.011707      -0.022925       0.070706       0.037590       0.014520      -0.000875      -0.217429      -0.100711      -0.101333      -0.030497       0.131829             10.077637      15.722265      -1.420449      -1.694972       4.643849       0.433467       9.866798          -0.000000
           75              C      13.901109       2.055759      10.624144      -0.033439      39.478521 0.41630934E+03  0.95841958E+04                                 9.997147                            6.707837       0.129089       2.054142                    0.999368      26.578114      73.145694       0.656427       0.405303      -1.082350      -0.045333       0.000705       0.014071       0.047472       0.000900      -0.002029       0.002710      -0.017852       0.029606      -0.014104       0.003077       0.011027             13.768187      23.927116      -2.449809      -3.386902       5.462589       1.292979      11.914855          -0.000001
           76              C      13.489693       2.278363      11.965227      -0.087655      34.751091 0.40345617E+03  0.93126858E+04                                 9.282759                            6.719705       0.037870       1.988676                    0.999674      28.633440      81.648938       0.632255       0.419696      -1.061781      -0.017730       0.001881      -0.022295       0.028547       0.001843       0.028240       0.002150      -0.006806       0.033203      -0.028896      -0.002366       0.031262             11.615573      18.037056      -1.698982      -2.894834       5.049724       1.317026      11.759938          -0.000005
           77              C      12.189925       2.404758      12.284111      -0.147390      36.342701 0.41279115E+03  0.96061075E+04                                 9.574936                            6.804334       0.098916       2.002899                    0.999714      29.449874      84.991550       0.625773       0.420603      -1.058634       0.015336       0.001728      -0.019816       0.025117       0.003578      -0.009874       0.007503      -0.018769       0.085854      -0.026628      -0.005047       0.031675             12.075945      20.257487      -1.476566      -1.034723       4.998513       1.010964      10.971835          -0.000001
           78              C      11.172310       2.353022      11.348718       0.083129      41.045567 0.39765650E+03  0.90932654E+04                                10.402252                            6.660782      -0.103545       1.979575                    0.999314      26.191142      72.953994       0.640207       0.418383      -1.068735       0.005768      -0.000427       0.004133       0.007109      -0.005558      -0.006702      -0.013496       0.006042      -0.016057      -0.019574       0.008697       0.010878             14.891479      27.155709      -2.107886      -4.071445       5.461993       1.189209      12.056733           0.000001
           79              C      11.607205       2.187566      10.035980      -0.148184      37.583992 0.42747083E+03  0.10036875E+05                                 9.825228                            6.928652       0.063169       1.989742                    0.999629      29.716041      86.195617       0.619429       0.421136      -1.058101       0.033448       0.000529       0.005147       0.033846      -0.002460       0.029528      -0.008328      -0.000419       0.019036      -0.028939      -0.004223       0.033163             12.627496      20.127236      -1.833924      -3.972911       5.220075       1.553702      12.535178           0.000000
           80              C      12.915968       2.056948       9.692294      -0.093158      34.874230 0.39879219E+03  0.92316695E+04                                 9.408763                            6.737706      -0.068679       1.954239                    0.999633      29.184607      84.933986       0.619817       0.426883      -1.051173      -0.016071       0.000690       0.023426       0.028418      -0.003211      -0.007258      -0.000536      -0.048030       0.033330      -0.031040       0.012366       0.018674             11.899851      19.640881      -1.490169      -1.509005       4.989413       1.079931      11.069260          -0.000003
           81              C      18.000706       4.068513       8.873826       0.680843      22.953287 0.22646399E+03  0.45951305E+04                                 7.581062                            5.420741      -0.203100       2.007373                    0.998953      21.511227      60.492427       0.620380       0.486575      -1.007539      -0.038003      -0.059334      -0.005466       0.070672      -0.076083      -0.045808       0.019370       0.150868      -0.040317      -0.100421      -0.030565       0.130985              9.649331       6.527739       3.802373       1.253243      13.242014      -0.710411       9.178241           0.000001
           82              C      18.665882       5.409886       8.895085      -0.029464      38.148310 0.41329698E+03  0.95015789E+04                                 9.772792                            6.690097       0.123910       2.052512                    0.999371      26.557603      73.138601       0.656053       0.406101      -1.081364       0.020884       0.042894       0.001281       0.047725      -0.004352      -0.007517      -0.000485      -0.001981       0.055892      -0.014980      -0.005498       0.020478             13.088244       9.045009       5.974280       2.390816      20.472701      -1.288592       9.747023          -0.000002
           83              C      18.418991       6.348188       7.894144      -0.099526      35.904375 0.42152399E+03  0.98618098E+04                                 9.551905                            6.906555       0.024740       1.980498                    0.999679      29.291028      84.787175       0.616936       0.424358      -1.056177       0.022564       0.006881       0.016597       0.028843      -0.001930       0.022147       0.016256       0.022387       0.040531      -0.029063      -0.005144       0.034208             11.829198       7.798889       4.292075       2.189326      17.512381      -1.586938      10.176325           0.000001
           84              C      19.023636       7.588764       7.904774      -0.155747      36.624685 0.42931404E+03  0.10091349E+05                                 9.658583                            6.949892       0.069278       1.988924                    0.999668      29.870500      86.701502       0.617618       0.421903      -1.057584      -0.008882      -0.019978       0.010531       0.024268      -0.014030       0.003476      -0.025685      -0.020270       0.012120      -0.024692      -0.010596       0.035288             12.011222       8.819453       5.346971       2.899750      17.638512       0.174864       9.575700          -0.000000
           85              C      19.936374       7.918041       8.875598       0.079979      40.127384 0.40058782E+03  0.91811741E+04                                10.280688                            6.694388      -0.105570       1.976999                    0.999418      26.352863      73.593867       0.637016       0.419522      -1.067538      -0.001701      -0.006216       0.000533       0.006466       0.011318       0.004469       0.001845      -0.015584      -0.021516      -0.012240      -0.005645       0.017884             14.473118       9.818591       7.517365       2.179993      23.914844      -1.377646       9.685919           0.000001
           86              C       4.895054       6.993880       9.876538      -0.145820      36.910566 0.42028124E+03  0.98068730E+04                                 9.651068                            6.842080       0.115275       2.005838                    0.999731      29.401213      84.469501       0.628417       0.417703      -1.062370      -0.022877      -0.020676      -0.008956       0.032110       0.008889       0.024773       0.011136       0.025351       0.050076      -0.024383      -0.015020       0.039403             12.297036       7.646114       4.574891       1.710291      19.629327      -2.259982       9.615666          -0.000004
           87              C       4.305199       5.757131       9.880082      -0.089606      34.421020 0.39869897E+03  0.91872135E+04                                 9.257477                            6.695952       0.076326       2.004826                    0.999729      28.529762      81.619698       0.630314       0.421707      -1.059176      -0.006630       0.020498      -0.014024       0.025706      -0.013084      -0.007606      -0.016344      -0.006553       0.043436      -0.027219       0.003196       0.024023             11.568457       8.324319       4.404116       2.693889      17.098339      -0.710562       9.282715          -0.000005
           88              C       5.550340       2.378388      12.652599       0.690616      24.887030 0.22380091E+03  0.45364240E+04                                 7.982234                            5.406186      -0.316695       1.968779                    0.998696      21.638755      61.204033       0.617025       0.489724      -1.003978      -0.082561       0.030193       0.028496       0.092412      -0.029798       0.005002       0.012287      -0.189157      -0.139469      -0.077447      -0.045724       0.123171             10.402074      13.981814       0.511856      -0.556483       4.640343      -0.872739      12.584064           0.000001
           89              C       7.007608       2.439071      12.319542      -0.049957      39.523506 0.44045619E+03  0.10302467E+05                                10.023298                            6.933600       0.092619       2.033701                    0.999330      27.258955      76.061082       0.639766       0.409304      -1.077765       0.054367       0.010625      -0.001027       0.055405      -0.007314       0.003668       0.001970      -0.006648       0.043887      -0.015913       0.000712       0.015200             13.225685      21.942057      -0.212074      -2.524253       5.703486      -1.851313      12.031511          -0.000003
           90              C       7.466331       2.941483      11.125500      -0.097032      34.413334 0.41630304E+03  0.97102719E+04                                 9.264291                            6.854342       0.055387       1.991341                    0.999715      29.129812      84.218947       0.620485       0.423207      -1.056794       0.029085      -0.001950       0.012816       0.031843      -0.017101       0.021924      -0.000264      -0.018991       0.029692      -0.033216       0.006153       0.027063             11.348270      17.481151      -0.740354      -2.212575       5.650429      -1.607233      10.913232          -0.000006
           91              C       8.806739       2.968415      10.810159      -0.148582      34.794539 0.42158538E+03  0.98491835E+04                                 9.293967                            6.863045       0.160773       2.023338                    0.999694      29.448146      84.775040       0.625766       0.418967      -1.061109      -0.028576       0.001241       0.013244       0.031521       0.004352      -0.010293      -0.013802      -0.014270       0.075049      -0.022036      -0.010695       0.032731             11.473989      19.486863      -1.766469      -0.792158       5.675958      -1.294472       9.259147          -0.000001
           92              C       9.759309       2.441933      11.680003       0.080527      41.091729 0.40981221E+03  0.94338546E+04                                10.409450                            6.758054      -0.098291       1.978478                    0.999277      26.347641      73.426386       0.636667       0.417917      -1.069961      -0.006765       0.000757       0.003486       0.007648       0.004552      -0.003144       0.009573       0.034294       0.009104      -0.023031       0.006480       0.016551             14.784386      27.010716      -2.342871      -4.216586       5.956520      -1.025397      11.385921           0.000001
           93              C      14.934970      16.099845      12.920107      -0.146808      35.924160 0.42379002E+03  0.99279190E+04                                 9.520644                            6.898718       0.095839       2.001737                    0.999610      29.618289      85.785309       0.620842       0.421131      -1.058216      -0.021296       0.009532      -0.005856       0.024055      -0.014411       0.021289      -0.010312      -0.004489       0.026698      -0.023789      -0.008285       0.032074             11.793876      18.426188      -0.704223      -3.624069       5.197270      -1.285704      11.758169          -0.000001
           94              C      13.625660      16.116658      13.226589      -0.091559      35.314548 0.41376365E+03  0.96660953E+04                                 9.512366                            6.895215      -0.110940       1.940721                    0.999501      29.363953      85.823503       0.608461       0.430898      -1.048803       0.005645       0.022713      -0.019679       0.030578       0.000758      -0.005107      -0.000295      -0.051020       0.050557      -0.034455       0.016836       0.017619             11.750426      18.620750      -1.139025      -1.223233       5.261033      -1.318414      11.369496          -0.000002
           95              C       5.189747      12.031926       1.424347       0.677809      23.563757 0.22775695E+03  0.46311380E+04                                 7.732769                            5.441683      -0.247331       1.991977                    0.999155      21.633674      61.038284       0.617823       0.487558      -1.006337       0.013581       0.065493      -0.022925       0.070706      -0.047735       0.004579       0.013807       0.209316      -0.100711      -0.101333      -0.030497       0.131830             10.077638       5.191729       2.790545      -0.226860      15.174385      -1.734749       9.866799          -0.000000
           96              C       4.843631      10.636409       1.766262      -0.033440      39.478519 0.41630953E+03  0.95842012E+04                                 9.997147                            6.707838       0.129088       2.054142                    0.999368      26.578121      73.145716       0.656427       0.405303      -1.082350      -0.016178      -0.042354       0.014071       0.047472      -0.005503       0.001763      -0.002890       0.014171       0.029606      -0.014104       0.003077       0.011027             13.768183       6.318980       4.591406      -0.057001      23.070711      -3.624862      11.914859          -0.000001
           97              C       4.897563      10.171752       3.107345      -0.087655      34.751100 0.40345633E+03  0.93126907E+04                                 9.282761                            6.719706       0.037868       1.988676                    0.999674      28.633448      81.648972       0.632255       0.419696      -1.061781      -0.004837      -0.017161      -0.022295       0.028547      -0.001012       0.012482       0.025423       0.007471       0.033203      -0.028896      -0.002366       0.031262             11.615574       5.668722       3.246921       0.148031      17.418057      -3.176901      11.759943          -0.000004
           98              C       4.532322       8.917969       3.426229      -0.147390      36.342712 0.41279139E+03  0.96061150E+04                                 9.574939                            6.804337       0.098913       2.002898                    0.999714      29.449882      84.991595       0.625773       0.420603      -1.058634       0.007299       0.013598      -0.019817       0.025117      -0.003879       0.003301      -0.011954       0.018528       0.085854      -0.026628      -0.005047       0.031675             12.075949       6.084044       4.191173       0.554503      19.171963      -1.336128      10.971841          -0.000001
           99              C       4.106445       7.992309       2.490836       0.083128      41.045577 0.39765681E+03  0.90932743E+04                                10.402254                            6.660785      -0.103545       1.979575                    0.999314      26.191146      72.954008       0.640207       0.418383      -1.068735       0.001745       0.005514       0.004133       0.007109      -0.001942      -0.015020      -0.001211      -0.012040      -0.016057      -0.019574       0.008697       0.010878             14.891481       6.999330       5.952336      -0.407522      25.618380      -4.221946      12.056735           0.000000
          100              C       4.114292       8.457549       1.178098      -0.148184      37.583996 0.42747091E+03  0.10036878E+05                                 9.825228                            6.928652       0.063169       1.989742                    0.999629      29.716039      86.195609       0.619429       0.421136      -1.058101       0.012910       0.030861       0.005147       0.033846      -0.001926       0.003231       0.030509      -0.003088       0.019036      -0.028939      -0.004223       0.033162             12.627495       6.010702       3.811062      -0.032500      19.336611      -4.265783      12.535173           0.000000
          101              C       4.478954       9.721251       0.834412      -0.093158      34.874229 0.39879213E+03  0.92316677E+04                                 9.408763                            6.737707      -0.068679       1.954239                    0.999633      29.184606      84.933984       0.619817       0.426883      -1.051173      -0.005327      -0.015179       0.023426       0.028418      -0.018884      -0.003193      -0.006540       0.030359       0.033329      -0.031040       0.012366       0.018674             11.899851       5.981812       3.971883       0.442438      18.648482      -1.802109      11.069261          -0.000002
          102              C       8.234673      13.695610       0.015944       0.680843      22.953282 0.22646396E+03  0.45951298E+04                                 7.581061                            5.420741      -0.203100       2.007373                    0.998953      21.511222      60.492407       0.620380       0.486575      -1.007539      -0.069203      -0.013255      -0.005466       0.070672      -0.003093       0.000976      -0.049725      -0.214189      -0.040317      -0.100421      -0.030565       0.130985              9.649330      14.938143       0.439183      -0.194295       4.831607       1.427428       9.178239           0.000001
          103              C       9.727135      13.815186       0.037203      -0.029466      38.148353 0.41329758E+03  0.95015961E+04                                 9.772798                            6.690101       0.123916       2.052513                    0.999371      26.557627      73.138677       0.656053       0.406101      -1.081364       0.047581       0.003464       0.001282       0.047725      -0.003836      -0.003241      -0.006799      -0.004567       0.055893      -0.014981      -0.005497       0.020478             13.088252      23.016595       0.387264      -0.308769       6.501130       2.698360       9.747029          -0.000002
          104              C      14.959943      16.252876      16.752026      -0.099525      35.904322 0.42152329E+03  0.98617893E+04                                 9.551896                            6.906549       0.024742       1.980499                    0.999679      29.291004      84.787091       0.616936       0.424358      -1.056177       0.014767       0.018398       0.016597       0.028845       0.006320       0.023317       0.014530      -0.018883       0.040526      -0.029066      -0.005143       0.034209             11.829185      19.132662      -0.240132      -0.660597       6.178577       2.622046      10.176316           0.000001
          105              C      16.336338      16.353674      16.762656      -0.155747      36.624725 0.42931461E+03  0.10091367E+05                                 9.658590                            6.949897       0.069275       1.988922                    0.999668      29.870519      86.701580       0.617617       0.421903      -1.057584      -0.021848      -0.000830       0.010531       0.024268      -0.017149      -0.022558       0.012765      -0.004665       0.012121      -0.024692      -0.010596       0.035288             12.011231      20.109506       0.832262       1.239037       6.348480       2.627534       9.575706           0.000001
          106              C      12.527722      14.063582       0.017716       0.079980      40.127387 0.40058799E+03  0.91811794E+04                                10.280689                            6.694389      -0.105573       1.976998                    0.999418      26.352871      73.593903       0.637016       0.419523      -1.067538      -0.006403       0.000728       0.000533       0.006466       0.002825       0.003372       0.003465       0.026895      -0.021516      -0.012240      -0.005644       0.017884             14.473118      27.154801       0.584879      -0.469738       6.578630       2.535672       9.685923           0.000000
          107              C       6.084812       0.440649       1.018656      -0.145820      36.910583 0.42028152E+03  0.98068815E+04                                 9.651073                            6.842083       0.115275       2.005838                    0.999731      29.401218      84.469532       0.628417       0.417703      -1.062370      -0.027692      -0.013565      -0.008956       0.032110       0.015178       0.019538       0.018867      -0.006103       0.050076      -0.024383      -0.015019       0.039403             12.297041      21.131734      -0.817796      -1.463398       6.143714       2.427159       9.615673          -0.000004
          108              C       4.717461       0.352163       1.022200      -0.089606      34.421033 0.39869925E+03  0.91872216E+04                                 9.257478                            6.695953       0.076331       2.004828                    0.999729      28.529776      81.619741       0.630314       0.421707      -1.059176       0.016571      -0.013767      -0.014023       0.025706      -0.011736      -0.017999      -0.000994      -0.013297       0.043432      -0.027219       0.003196       0.024022             11.568458      18.925416       0.164902       0.340469       6.497240       2.765144       9.282718          -0.000005
          109              C       2.042571       2.762815       3.794717       0.690616      24.887028 0.22380092E+03  0.45364241E+04                                 7.982233                            5.406185      -0.316695       1.968779                    0.998696      21.638756      61.204034       0.617025       0.489724      -1.003978      -0.002620      -0.087869       0.028496       0.092412      -0.086795       0.013266       0.000082       0.095909      -0.139469      -0.077448      -0.045724       0.123171             10.402072       6.281111       3.591249      -1.016977      12.341046      -0.192661      12.584060           0.000001
          110              C       2.639997       4.093376       3.461660      -0.049958      39.523487 0.44045599E+03  0.10302461E+05                                10.023293                            6.933597       0.092619       2.033701                    0.999330      27.258947      76.061051       0.639767       0.409304      -1.077765       0.030052       0.046536      -0.001027       0.055405      -0.007589       0.003191       0.002674      -0.005272       0.043887      -0.015913       0.000712       0.015200             13.225678       7.795944       5.444736      -2.656219      19.849585      -1.656417      12.031504          -0.000003
          111              C       3.276816       4.332762       2.267618      -0.097032      34.413218 0.41630123E+03  0.97102278E+04                                 9.264316                            6.854360       0.055387       1.991341                    0.999715      29.129700      84.218861       0.620479       0.423211      -1.056791       0.008988       0.027730       0.012817       0.031843      -0.018933       0.007896       0.020455      -0.009827       0.029692      -0.033216       0.006153       0.027063             11.348303       6.770975       3.542497      -2.313869      16.360673      -1.457649      10.913262          -0.000006
          112              C       3.799514       5.567350       1.952277      -0.148582      34.794477 0.42158451E+03  0.98491582E+04                                 9.293958                            6.863038       0.160773       2.023338                    0.999694      29.448108      84.774913       0.625766       0.418967      -1.061109      -0.009458      -0.026994       0.013244       0.031521      -0.001767      -0.016636      -0.004433       0.016338       0.075049      -0.022036      -0.010695       0.032731             11.473979       6.361956       3.481971      -1.496059      18.800842      -0.254891       9.259140          -0.000001
          113              C       3.664356       6.647305       2.822121       0.080527      41.091691 0.40981198E+03  0.94338480E+04                                10.409443                            6.758051      -0.098291       1.978478                    0.999277      26.347641      73.426381       0.636667       0.417917      -1.069961      -0.001809      -0.006563       0.003486       0.007648       0.015120       0.007721      -0.006473      -0.018561       0.009104      -0.023031       0.006480       0.016551             14.784372       7.243657       5.561652      -2.517702      25.723539      -3.534413      11.385918           0.000001
          114              C      18.267628       6.381821       4.062225      -0.146808      35.924134 0.42378973E+03  0.99279104E+04                                 9.520638                            6.898715       0.095839       2.001737                    0.999610      29.618283      85.785282       0.620842       0.421131      -1.058216       0.000943      -0.023313      -0.005856       0.024055      -0.011985      -0.001670       0.023596      -0.016622       0.026698      -0.023789      -0.008285       0.032074             11.793866       6.535465       4.050683      -2.539403      17.087964      -2.887611      11.758169          -0.000001
          115              C      17.797094       5.159866       4.368707      -0.091559      35.314556 0.41376392E+03  0.96661026E+04                                 9.512367                            6.895217      -0.110940       1.940721                    0.999501      29.363951      85.823489       0.608461       0.430898      -1.048803       0.023185      -0.003191      -0.019679       0.030578      -0.017041      -0.002170      -0.004632       0.037998       0.050557      -0.034455       0.016836       0.017619             11.750427       6.317465       3.780869      -1.678349      17.564320      -0.646267      11.369496          -0.000002
          116              C      10.012609      15.297513       7.433535       0.677810      23.563747 0.22775675E+03  0.46311330E+04                                 7.732766                            5.441681      -0.247331       1.991977                    0.999155      21.633670      61.038269       0.617823       0.487558      -1.006337      -0.065853       0.011707       0.022925       0.070706       0.037590       0.014520      -0.000875      -0.217429      -0.100711      -0.101333      -0.030497       0.131829             10.077634      15.722260      -1.420449      -1.694971       4.643848       0.433466       9.866796          -0.000000
          117              C      11.436877      15.100734       7.091620      -0.033440      39.478519 0.41630933E+03  0.95841955E+04                                 9.997147                            6.707837       0.129089       2.054142                    0.999368      26.578114      73.145692       0.656427       0.405303      -1.082350       0.045333      -0.000705      -0.014071       0.047472       0.000900      -0.002029       0.002710      -0.017852       0.029606      -0.014104       0.003077       0.011027             13.768185      23.927113      -2.449809      -3.386902       5.462589       1.292979      11.914854          -0.000001
          118              C      11.848293      14.878130       5.750537      -0.087655      34.751089 0.40345618E+03  0.93126860E+04                                 9.282759                            6.719705       0.037870       1.988676                    0.999674      28.633440      81.648934       0.632255       0.419696      -1.061781       0.017730      -0.001881       0.022295       0.028547       0.001843       0.028240       0.002150      -0.006806       0.033202      -0.028896      -0.002366       0.031262             11.615571      18.037052      -1.698981      -2.894833       5.049724       1.317026      11.759937          -0.000004
          119              C      13.148061      14.751735       5.431653      -0.147390      36.342697 0.41279112E+03  0.96061066E+04                                 9.574934                            6.804333       0.098915       2.002899                    0.999714      29.449874      84.991545       0.625773       0.420603      -1.058634      -0.015336      -0.001728       0.019817       0.025117       0.003578      -0.009874       0.007503      -0.018769       0.085854      -0.026628      -0.005047       0.031675             12.075942      20.257481      -1.476566      -1.034722       4.998512       1.010964      10.971834          -0.000001
          120              C      14.165676      14.803471       6.367046       0.083129      41.045569 0.39765652E+03  0.90932660E+04                                10.402252                            6.660782      -0.103546       1.979575                    0.999314      26.191143      72.953998       0.640207       0.418383      -1.068735      -0.005768       0.000427      -0.004133       0.007109      -0.005558      -0.006702      -0.013496       0.006042      -0.016057      -0.019574       0.008697       0.010878             14.891479      27.155709      -2.107886      -4.071445       5.461993       1.189210      12.056734           0.000001
          121              C      13.730781      14.968927       7.679784      -0.148184      37.584006 0.42747102E+03  0.10036881E+05                                 9.825231                            6.928654       0.063168       1.989741                    0.999629      29.716048      86.195645       0.619429       0.421136      -1.058101      -0.033448      -0.000529      -0.005147       0.033846      -0.002460       0.029528      -0.008328      -0.000419       0.019037      -0.028939      -0.004224       0.033163             12.627499      20.127240      -1.833924      -3.972912       5.220076       1.553702      12.535182          -0.000000
          122              C      12.422018      15.099545       8.023470      -0.093158      34.874232 0.39879223E+03  0.92316706E+04                                 9.408763                            6.737707      -0.068679       1.954239                    0.999633      29.184608      84.933990       0.619817       0.426883      -1.051173       0.016071      -0.000690      -0.023426       0.028417      -0.003211      -0.007258      -0.000536      -0.048029       0.033330      -0.031040       0.012366       0.018674             11.899852      19.640881      -1.490169      -1.509004       4.989413       1.079931      11.069260          -0.000002
          123              C       7.337280      13.087980       8.841938       0.680843      22.953286 0.22646398E+03  0.45951301E+04                                 7.581061                            5.420740      -0.203099       2.007373                    0.998953      21.511225      60.492414       0.620380       0.486575      -1.007539       0.038003       0.059334       0.005466       0.070672      -0.076083      -0.045808       0.019370       0.150867      -0.040317      -0.100421      -0.030565       0.130985              9.649330       6.527738       3.802372       1.253243      13.242012      -0.710411       9.178240           0.000001
          124              C       6.672104      11.746607       8.820679      -0.029465      38.148317 0.41329707E+03  0.95015816E+04                                 9.772793                            6.690098       0.123909       2.052512                    0.999371      26.557607      73.138616       0.656053       0.406101      -1.081364      -0.020884      -0.042894      -0.001281       0.047725      -0.004352      -0.007517      -0.000485      -0.001981       0.055892      -0.014980      -0.005498       0.020478             13.088246       9.045010       5.974281       2.390817      20.472703      -1.288591       9.747024          -0.000002
          125              C       6.918995      10.808305       9.821620      -0.099527      35.904386 0.42152418E+03  0.98618153E+04                                 9.551908                            6.906557       0.024740       1.980498                    0.999679      29.291033      84.787199       0.616935       0.424358      -1.056177      -0.022563      -0.006881      -0.016597       0.028843      -0.001930       0.022147       0.016255       0.022387       0.040531      -0.029063      -0.005144       0.034208             11.829201       7.798891       4.292076       2.189327      17.512384      -1.586938      10.176327           0.000000
          126              C       6.314350       9.567729       9.810990      -0.155747      36.624685 0.42931403E+03  0.10091349E+05                                 9.658583                            6.949893       0.069278       1.988924                    0.999668      29.870499      86.701502       0.617617       0.421903      -1.057584       0.008882       0.019978      -0.010531       0.024268      -0.014029       0.003476      -0.025686      -0.020270       0.012120      -0.024692      -0.010596       0.035288             12.011222       8.819454       5.346971       2.899751      17.638512       0.174865       9.575700           0.000001
          127              C       5.401612       9.238452       8.840166       0.079980      40.127379 0.40058776E+03  0.91811726E+04                                10.280687                            6.694387      -0.105571       1.976999                    0.999418      26.352861      73.593863       0.637016       0.419522      -1.067538       0.001701       0.006216      -0.000533       0.006466       0.011318       0.004469       0.001845      -0.015584      -0.021516      -0.012240      -0.005645       0.017884             14.473117       9.818591       7.517365       2.179993      23.914842      -1.377645       9.685919           0.000001
          128              C      20.442932      10.162613       7.839226      -0.145820      36.910584 0.42028146E+03  0.98068797E+04                                 9.651072                            6.842082       0.115274       2.005837                    0.999731      29.401221      84.469541       0.628417       0.417703      -1.062370       0.022877       0.020676       0.008956       0.032110       0.008889       0.024773       0.011136       0.025351       0.050077      -0.024383      -0.015020       0.039403             12.297041       7.646117       4.574894       1.710292      19.629336      -2.259983       9.615670          -0.000004
          129              C      21.032787      11.399362       7.835682      -0.089606      34.421035 0.39869916E+03  0.91872192E+04                                 9.257480                            6.695953       0.076325       2.004826                    0.999729      28.529770      81.619734       0.630313       0.421707      -1.059176       0.006630      -0.020498       0.014024       0.025706      -0.013084      -0.007606      -0.016344      -0.006553       0.043435      -0.027219       0.003196       0.024023             11.568462       8.324321       4.404118       2.693890      17.098345      -0.710562       9.282718          -0.000005
          130              C      19.787646      14.778105       5.063165       0.690616      24.887027 0.22380088E+03  0.45364234E+04                                 7.982233                            5.406186      -0.316695       1.968779                    0.998696      21.638754      61.204032       0.617025       0.489724      -1.003978       0.082561      -0.030193      -0.028496       0.092412      -0.029798       0.005002       0.012287      -0.189157      -0.139469      -0.077448      -0.045724       0.123171             10.402073      13.981813       0.511856      -0.556484       4.640343      -0.872739      12.584065           0.000001
          131              C      18.330378      14.717422       5.396222      -0.049958      39.523507 0.44045622E+03  0.10302468E+05                                10.023298                            6.933601       0.092619       2.033701                    0.999330      27.258956      76.061087       0.639766       0.409304      -1.077765      -0.054367      -0.010625       0.001027       0.055405      -0.007314       0.003668       0.001970      -0.006647       0.043887      -0.015913       0.000712       0.015200             13.225685      21.942058      -0.212074      -2.524254       5.703486      -1.851313      12.031511          -0.000003
          132              C      17.871655      14.215010       6.590264      -0.097032      34.413337 0.41630312E+03  0.97102743E+04                                 9.264291                            6.854343       0.055387       1.991341                    0.999715      29.129815      84.218954       0.620485       0.423207      -1.056795      -0.029085       0.001950      -0.012817       0.031843      -0.017101       0.021924      -0.000264      -0.018991       0.029692      -0.033216       0.006153       0.027063             11.348270      17.481150      -0.740355      -2.212574       5.650429      -1.607233      10.913231          -0.000006
          133              C      16.531247      14.188078       6.905605      -0.148582      34.794522 0.42158519E+03  0.98491773E+04                                 9.293962                            6.863043       0.160775       2.023338                    0.999694      29.448135      84.774984       0.625766       0.418967      -1.061109       0.028576      -0.001241      -0.013244       0.031521       0.004353      -0.010293      -0.013802      -0.014270       0.075049      -0.022036      -0.010695       0.032731             11.473984      19.486855      -1.766468      -0.792157       5.675956      -1.294470       9.259140          -0.000001
          134              C      15.578677      14.714560       6.035761       0.080527      41.091725 0.40981216E+03  0.94338532E+04                                10.409449                            6.758053      -0.098291       1.978478                    0.999277      26.347639      73.426375       0.636667       0.417917      -1.069961       0.006765      -0.000757      -0.003486       0.007648       0.004552      -0.003144       0.009573       0.034294       0.009104      -0.023031       0.006480       0.016551             14.784384      27.010715      -2.342871      -4.216586       5.956520      -1.025396      11.385917           0.000001
          135              C      10.403016       1.056648       4.795657      -0.146808      35.924151 0.42378994E+03  0.99279161E+04                                 9.520641                            6.898717       0.095839       2.001737                    0.999610      29.618284      85.785274       0.620842       0.421131      -1.058216       0.021296      -0.009532       0.005856       0.024055      -0.014411       0.021289      -0.010312      -0.004489       0.026698      -0.023789      -0.008285       0.032074             11.793871      18.426182      -0.704222      -3.624069       5.197268      -1.285703      11.758164          -0.000001
          136              C      11.712326       1.039835       4.489175      -0.091559      35.314541 0.41376359E+03  0.96660933E+04                                 9.512363                            6.895214      -0.110940       1.940721                    0.999501      29.363950      85.823480       0.608461       0.430898      -1.048803      -0.005645      -0.022713       0.019679       0.030578       0.000758      -0.005107      -0.000295      -0.051021       0.050557      -0.034455       0.016836       0.017619             11.750423      18.620743      -1.139025      -1.223233       5.261032      -1.318414      11.369493          -0.000002
          137              O      20.155035       4.801238      17.490774      -0.753045      52.459790 0.78206984E+03  0.20705592E+05                                11.218837                            8.756320       0.029061       1.989701                    0.998188      31.997419      89.084089       0.629267       0.367645      -1.129043       0.039191       0.044772      -0.106647       0.122123      -0.050921       0.005920      -0.023938       0.207241      -0.070818      -0.109323      -0.018773       0.128095             14.098274       8.436586       1.793544      -1.175903      13.585154      -6.907785      20.273081          -0.000007
          138              O      23.438455      15.208263      14.863526      -0.704098      50.928694 0.65946826E+03  0.16667712E+05                                10.898835                            7.940587       0.373541       2.130736                    0.998068      29.900174      80.333868       0.675898       0.358544      -1.140457      -0.118677      -0.002131      -0.060526       0.133237      -0.052442       0.016103       0.043616       0.042247       0.001502      -0.081827       0.022568       0.059259             14.122945       9.526531       3.953709       2.610423      15.503076       7.993646      17.339228          -0.000009
          139              O      13.197759       0.804035       1.068261      -0.720411      43.652704 0.65304519E+03  0.16504996E+05                                 9.876189                            7.937987       0.220162       2.072932                    0.997684      30.478266      82.537076       0.669769       0.361834      -1.135101      -0.089639      -0.025574      -0.036173       0.099989       0.001582       0.028453      -0.029197      -0.128832       0.080919      -0.085709       0.013697       0.072012             11.887607      14.391618       1.751604       4.922866       7.013417       2.095119      14.257785          -0.000005
          140              O       8.460402      14.559997      12.771294      -0.689441      51.468322 0.64265653E+03  0.16210701E+05                                11.113874                            7.942874       0.006312       2.016634                    0.996122      30.029398      81.788786       0.659592       0.368136      -1.127894      -0.039015      -0.019251       0.090728       0.100620      -0.062562       0.013623      -0.001460       0.103867      -0.054651      -0.072574      -0.019367       0.091942             14.647082       8.957273       2.594455      -3.239931      10.266833      -5.063587      24.717142          -0.000007
          141              O      20.640869      12.847889       2.363283      -0.637655      37.936748 0.55681047E+03  0.13491543E+05                                 8.962835                            7.283906       0.419786       2.169687                    0.998086      28.442394      74.846264       0.707456       0.357316      -1.141321      -0.009889      -0.069215       0.021316       0.073095      -0.022635       0.008925       0.065799       0.108325      -0.011018      -0.101710       0.040537       0.061173             10.775876       6.652433       2.288000       0.558020      14.744858       4.041254      10.930336          -0.000008
          142              O      17.694110       3.182369      16.661676      -0.655870      42.278595 0.60628913E+03  0.15076701E+05                                 9.781910                            7.726092       0.007488       2.025936                    0.996709      29.431169      79.666550       0.667127       0.369208      -1.126740      -0.072168       0.048406       0.015285       0.088233       0.009305      -0.025240      -0.028355      -0.189294       0.019060      -0.103656       0.002255       0.101401             11.995783      15.035525      -0.925481      -5.689886       7.706238       2.066608      13.245585          -0.000007
          143              O      15.623069       1.732619       9.082872      -0.753045      52.459797 0.78206975E+03  0.20705589E+05                                11.218837                            8.756319       0.029062       1.989701                    0.998188      31.997419      89.084086       0.629267       0.367645      -1.129043      -0.056123      -0.019766       0.106647       0.122123       0.034567      -0.020029       0.014385      -0.220320      -0.070818      -0.109322      -0.018773       0.128095             14.098277      14.112033      -0.475976      -6.850589       7.909710       1.473006      20.273087          -0.000007
          144              O       4.740876       2.548027      11.710120      -0.704098      50.928697 0.65946808E+03  0.16667706E+05                                10.898835                            7.940585       0.373541       2.130736                    0.998068      29.900171      80.333853       0.675899       0.358544      -1.140457       0.046043       0.109402       0.060526       0.133237      -0.023418       0.046477      -0.001243      -0.102918       0.001502      -0.081827       0.022568       0.059259             14.122946      17.405260       0.803131       8.391459       7.624345      -0.544209      17.339234          -0.000009
          145              O      17.464499       3.693069       7.789621      -0.720412      43.652710 0.65304533E+03  0.16505000E+05                                 9.876190                            7.937988       0.220162       2.072932                    0.997684      30.478270      82.537091       0.669769       0.361834      -1.135101       0.057028       0.073736       0.036173       0.099989      -0.043270      -0.016545       0.037260       0.095492       0.080919      -0.085709       0.013697       0.072012             11.887608       9.238342       3.812317       3.773197      12.166692       3.793031      14.257789          -0.000006
          146              O      10.904124      16.214656      13.802352      -0.689441      51.468322 0.64265633E+03  0.16210695E+05                                11.113873                            7.942873       0.006312       2.016634                    0.996122      30.029400      81.788790       0.659592       0.368135      -1.127894       0.032361       0.029078      -0.090728       0.100620      -0.009504       0.003702       0.013191      -0.161502      -0.054652      -0.072574      -0.019367       0.091942             14.647082      11.875192       1.427617      -5.904585       7.348904      -1.128212      24.717151          -0.000007
          147              O       3.518003       1.253899       6.494599      -0.637655      37.936742 0.55681031E+03  0.13491538E+05                                 8.962834                            7.283905       0.419787       2.169687                    0.998086      28.442393      74.846258       0.707456       0.357316      -1.141321       0.067939      -0.016517      -0.021316       0.073095       0.020952       0.064409      -0.016144      -0.109671      -0.011017      -0.101710       0.040537       0.061173             10.775875      15.206822      -1.132761       3.959550       6.190471      -0.982378      10.930332          -0.000008
          148              O      18.039948       3.416538       9.911970      -0.655870      42.278643 0.60628980E+03  0.15076722E+05                                 9.781919                            7.726098       0.007487       2.025936                    0.996709      29.431179      79.666597       0.667126       0.369208      -1.126740      -0.018150       0.084982      -0.015285       0.088233      -0.058521      -0.035700      -0.012908       0.149933       0.019060      -0.103657       0.002255       0.101401             11.995795       8.078549       1.856511      -0.193773      14.663239      -6.050475      13.245599          -0.000007
          149              O       5.182951      12.355255       0.224990      -0.753045      52.459789 0.78206978E+03  0.20705590E+05                                11.218837                            8.756319       0.029061       1.989701                    0.998188      31.997418      89.084086       0.629267       0.367645      -1.129043      -0.039191      -0.044772       0.106647       0.122123      -0.050921       0.005920      -0.023938       0.207241      -0.070818      -0.109322      -0.018773       0.128095             14.098275       8.436586       1.793544      -1.175903      13.585155      -6.907787      20.273084          -0.000007
          150              O       1.899531       1.948230       2.852238      -0.704098      50.928696 0.65946830E+03  0.16667713E+05                                10.898834                            7.940587       0.373541       2.130736                    0.998068      29.900176      80.333872       0.675899       0.358544      -1.140457       0.118677       0.002131       0.060526       0.133237      -0.052442       0.016103       0.043616       0.042248       0.001502      -0.081827       0.022568       0.059259             14.122944       9.526531       3.953710       2.610422      15.503076       7.993644      17.339225          -0.000009
          151              O      12.140227      16.352458      16.647503      -0.720411      43.652702 0.65304515E+03  0.16504994E+05                                 9.876189                            7.937987       0.220162       2.072932                    0.997684      30.478266      82.537073       0.669769       0.361834      -1.135102       0.089639       0.025574       0.036173       0.099989       0.001582       0.028453      -0.029197      -0.128832       0.080919      -0.085709       0.013697       0.072012             11.887606      14.391617       1.751604       4.922865       7.013417       2.095119      14.257785          -0.000005
          152              O      16.877584       2.596496       4.944470      -0.689441      51.468314 0.64265642E+03  0.16210698E+05                                11.113873                            7.942873       0.006312       2.016634                    0.996122      30.029397      81.788780       0.659592       0.368136      -1.127894       0.039015       0.019251      -0.090728       0.100620      -0.062562       0.013623      -0.001460       0.103867      -0.054651      -0.072575      -0.019367       0.091942             14.647081       8.957272       2.594455      -3.239932      10.266831      -5.063586      24.717141          -0.000007
          153              O       4.697117       4.308604      15.352481      -0.637655      37.936739 0.55681030E+03  0.13491538E+05                                 8.962834                            7.283905       0.419786       2.169687                    0.998086      28.442391      74.846253       0.707456       0.357316      -1.141321       0.009889       0.069215      -0.021316       0.073095      -0.022635       0.008925       0.065799       0.108325      -0.011018      -0.101710       0.040537       0.061173             10.775873       6.652432       2.287999       0.558020      14.744854       4.041254      10.930334          -0.000008
          154              O       7.643876      13.974124       1.054088      -0.655870      42.278602 0.60628925E+03  0.15076705E+05                                 9.781911                            7.726093       0.007488       2.025936                    0.996709      29.431171      79.666558       0.667127       0.369208      -1.126740       0.072168      -0.048406      -0.015285       0.088233       0.009305      -0.025240      -0.028355      -0.189294       0.019060      -0.103656       0.002255       0.101401             11.995784      15.035528      -0.925481      -5.689887       7.706239       2.066608      13.245586          -0.000007
          155              O       9.714917      15.423874       8.632892      -0.753045      52.459788 0.78206961E+03  0.20705584E+05                                11.218836                            8.756318       0.029062       1.989702                    0.998188      31.997417      89.084075       0.629267       0.367645      -1.129043       0.056123       0.019765      -0.106647       0.122123       0.034566      -0.020029       0.014385      -0.220320      -0.070818      -0.109322      -0.018773       0.128095             14.098274      14.112031      -0.475976      -6.850588       7.909709       1.473006      20.273082          -0.000007
          156              O      20.597110      14.608466       6.005644      -0.704098      50.928707 0.65946823E+03  0.16667711E+05                                10.898836                            7.940586       0.373541       2.130736                    0.998068      29.900173      80.333864       0.675898       0.358544      -1.140457      -0.046044      -0.109402      -0.060526       0.133237      -0.023418       0.046477      -0.001243      -0.102918       0.001502      -0.081827       0.022568       0.059259             14.122949      17.405262       0.803131       8.391460       7.624347      -0.544209      17.339237          -0.000009
          157              O       7.873487      13.463424       9.926143      -0.720412      43.652701 0.65304517E+03  0.16504995E+05                                 9.876189                            7.937987       0.220162       2.072932                    0.997684      30.478268      82.537080       0.669769       0.361834      -1.135102      -0.057028      -0.073736      -0.036173       0.099989      -0.043270      -0.016545       0.037260       0.095492       0.080919      -0.085709       0.013697       0.072012             11.887606       9.238341       3.812316       3.773196      12.166690       3.793031      14.257786          -0.000006
          158              O      14.433862       0.941837       3.913412      -0.689441      51.468321 0.64265632E+03  0.16210695E+05                                11.113873                            7.942873       0.006312       2.016634                    0.996122      30.029400      81.788790       0.659592       0.368135      -1.127894      -0.032361      -0.029078       0.090728       0.100620      -0.009504       0.003702       0.013191      -0.161503      -0.054651      -0.072574      -0.019367       0.091942             14.647082      11.875191       1.427617      -5.904585       7.348904      -1.128212      24.717152          -0.000007
          159              O      21.819983      15.902594      11.221165      -0.637655      37.936764 0.55681068E+03  0.13491550E+05                                 8.962838                            7.283908       0.419786       2.169687                    0.998086      28.442397      74.846282       0.707456       0.357316      -1.141321      -0.067939       0.016517       0.021316       0.073095       0.020952       0.064409      -0.016144      -0.109671      -0.011017      -0.101710       0.040537       0.061173             10.775881      15.206831      -1.132762       3.959553       6.190473      -0.982379      10.930337          -0.000008
          160              O       7.298038      13.739955       7.803794      -0.655870      42.278617 0.60628936E+03  0.15076708E+05                                 9.781914                            7.726094       0.007488       2.025936                    0.996709      29.431172      79.666564       0.667126       0.369208      -1.126740       0.018150      -0.084982       0.015285       0.088233      -0.058521      -0.035700      -0.012908       0.149933       0.019060      -0.103657       0.002255       0.101402             11.995789       8.078545       1.856510      -0.193773      14.663231      -6.050471      13.245591          -0.000007

******************************************************
Auxiliary information for the entire system
The total spin magnetic moment of the unit cell is   -0.000271
The total net atomic charge of the unit cell is   -0.000005
Accuracy of reproducing the electrostatic potential in the unit cell:
  The inner radius (bohr) =    5.0000
  The outer radius (bohr) =   12.0000
  Valid grid points have density less than (e/(bohr^3)) =    0.0001
  The number of valid grid points were=       457010
  The rms potential error without charges in kcal/mol is=      3.66126
  The rms potential error with partial charges in kcal/mol is=      1.08142
  The RRMSE value at monopole order=      0.29537
  The rms potential error with partial charges and cloud penetration in kcal/mol is=      1.07664
  The RRMSE value at monopole order with cloud penetration is=      0.29406
  The rms potential error with partial charges and atomic dipoles in kcal/mol is=      0.45238
  The RRMSE value at dipole order=      0.12356
  The rms potential error with partial charges, atomic dipoles and cloud penetration in kcal/mol is=      0.44303
  The RRMSE value at dipole order with cloud penetration=      0.12100

******************************************************
The electron densities and ab initio electrostatic potential were computed in VASP using the PBE functional and
projector augmented wave method. See the main text of the journal article for a description of computational details.
The atomic charges, dipoles, and quadrupoles were computed with the DDEC6 method as described in
(a) T. A. Manz and N. Gabaldon Limas, RSC Adv. 6 (2016) 47771-47801 DOI: 10.1039/c6ra04656h
(b) N. Gabaldon Limas and T. A. Manz, RSC Adv. 8 (2018) 2678-2707 DOI: 10.1039/c7ra11829e.
For each atom in the material, the electron cloud parameters were fit to the spherically averaged atom-in-material
electron density using radial positions for which this density was between 10^-4 and 10^-2 electrons per cubic bohr.
The polarizabilities, dispersion coefficients, and quantum Drude oscillator (QDO) parameters were fit using the MCLF method.
The magnetic structure of the system was optimized in VASP from the default ferromagnetic initial guess using spin polarization.
The atomic spin moments (ASMs) were computed on this optimized magnetic structure using the DDEC6 partition as inputs
to the method of T. A. Manz and D. S. Sholl, J. Chem. Theory Comput. 7 (2011) 4146-4164 DOI: 10.1021/ct200539n.
The RMSE and RRMSE were computed using a uniform grid with Ewald summation.
