# Supplementary material for: A collection of forcefield precursors for metal–organic frameworks
Source: RSC Adv. 2019 Nov 13;9(63):36492–507. doi: 10.1039/c9ra07327b (PMC9075174; doi:10.1039/c9ra07327b)
Supplement: RA-009-C9RA07327B-s5572 [file RA-009-C9RA07327B-s5572.xyz]

  160
jmolscript: load "" {1 1 1} spacegroup "x,y,z" unitcell [{     15.204000     0.000000     0.000000 }, {      5.598643    14.135657     0.000000 }, {      4.398564     2.988879    17.756134 }]
Er     6.506914    13.913110     1.856404     2.109726
Er     7.670377    14.703698     7.021663     2.109725
Er    18.694293     3.211426    15.899730     2.109725
Er    17.530830     2.420838    10.734471     2.109726
H      5.251888     9.527823     1.656647     0.110018
H      4.283095     7.439663     1.621135     0.108413
H     21.925638    11.425359    16.053321     0.109958
H     23.030446    13.450974    16.019584     0.120726
H      9.906488    13.727945     0.088781     0.105114
H     16.534163    16.421488    17.266065     0.106457
H     15.509427    16.099160    13.444945     0.107112
H     13.294778    16.315474    14.007814     0.122085
H     20.626151    15.319540    16.094160     0.117715
H     18.389427    15.299764    16.623293     0.116841
H     11.925543     2.836654    13.056085     0.116118
H     14.184445     2.795049    12.523401     0.111084
H     12.209667    14.255721     7.221420     0.110018
H     14.507841    14.387506     7.256932     0.108413
H      8.704173     2.441208    10.580880     0.109958
H      6.414063     2.159933    10.614617     0.120725
H      6.590689    11.474818     8.789286     0.105114
H      6.044437     9.293588     9.368136     0.106457
H      6.721459    10.127626    13.189256     0.107113
H      7.335856    12.266312    12.626387     0.122085
H      5.562142     5.083356    10.540041     0.117715
H      6.404168     7.155629    10.010908     0.116841
H     20.371757     8.575963    13.578116     0.116117
H     19.578632     6.460467    14.110800     0.111084
H     19.949319     7.596713    16.099487     0.110019
H     20.918112     9.684873    16.134999     0.108414
H      3.275569     5.699177     1.702813     0.109958
H      2.170761     3.673562     1.736550     0.120726
H     15.294719     3.396591    17.667353     0.105114
H      8.667044     0.703048     0.490069     0.106457
H      9.691780     1.025376     4.311189     0.107112
H     11.906429     0.809062     3.748320     0.122085
H      4.575056     1.804996     1.661974     0.117715
H      6.811780     1.824772     1.132841     0.116841
H     13.275664    14.287882     4.700049     0.116118
H     11.016762    14.329487     5.232733     0.111085
H     12.991540     2.868815    10.534714     0.110019
H     10.693366     2.737030    10.499202     0.108414
H     16.497034    14.683328     7.175254     0.109958
H     18.787144    14.964603     7.141517     0.120726
H     18.610518     5.649718     8.966848     0.105114
H     19.156770     7.830948     8.387998     0.106457
H     18.479748     6.996910     4.566878     0.107113
H     17.865351     4.858224     5.129747     0.122085
H     19.639065    12.041180     7.216093     0.117715
H     18.797039     9.968907     7.745226     0.116841
H      4.829450     8.548573     4.178018     0.116118
H      5.622575    10.664069     3.645334     0.111085
C      5.060892    11.590342    -0.005327     0.681290
C      4.428239    10.230629    -0.021307    -0.028134
C      4.669496     9.309779     0.965934    -0.097760
C      4.065709     8.056463     0.960607    -0.157001
C      3.146124     7.718804    -0.012429     0.079608
C     22.522637    11.630601    16.735156    -0.155747
C     23.177524    12.862850    16.724503    -0.087542
C     12.143120    16.774732    16.349848     0.676503
C     13.565856    16.567862    15.985847    -0.028202
C     14.539239    16.590813    16.953557    -0.103480
C     15.887667    16.426432    16.598434    -0.153002
C     16.275028    16.270198    15.275602     0.079814
C     15.280801    16.226884    14.338078    -0.145316
C     13.944385    16.362234    14.671894    -0.088165
C     21.903704    16.247574    13.940341     0.676803
C     20.445820    16.170211    14.261727    -0.049365
C     20.007149    15.657238    15.488676    -0.095525
C     18.662640    15.652782    15.806510    -0.146191
C     17.714707    16.161624    14.932909     0.079773
C     12.543062     2.510346    13.670448    -0.153604
C     13.905219     2.491667    13.357940    -0.091026
C     10.362407    15.192788     8.883394     0.681290
C     11.859541    15.280292     8.899374    -0.028134
C     12.626847    14.716898     7.912133    -0.097760
C     14.014431    14.816744     7.917460    -0.157001
C     14.666987    15.547375     8.890496     0.079608
C      8.293517     1.961735     9.899045    -0.155747
C      6.906702     1.806623     9.909698    -0.087542
C      7.332950    13.506161    10.284353     0.676504
C      7.001382    12.107220    10.648354    -0.028202
C      6.621610    11.210685     9.680644    -0.103480
C      6.277903     9.896477    10.035767    -0.153002
C      6.280519     9.478803    11.358599     0.079814
C      6.686898    10.387219    12.296123    -0.145316
C      7.053173    11.679570    11.962307    -0.088165
C      4.228878     4.237308    12.693860     0.676803
C      4.837649     5.564263    12.372474    -0.049365
C      5.476111     5.783215    11.145525    -0.095525
C      5.975348     7.031608    10.827691    -0.146191
C      5.851323     8.100306    11.701292     0.079773
C     20.447745     7.881677    12.963753    -0.153603
C     19.963518     6.608357    13.276261    -0.091026
C     15.741751     2.545315     0.005327     0.681290
C     16.374404     3.905028     0.021307    -0.028134
C     20.531711     7.814757    16.790200    -0.097760
C     21.135498     9.068073    16.795527    -0.157001
C     17.656519     6.416853     0.012429     0.079608
C      2.678570     5.493935     1.020978    -0.155747
C      2.023683     4.261686     1.031631    -0.087542
C     13.058087     0.349804     1.406286     0.676504
C     11.635351     0.556674     1.770287    -0.028202
C     10.661968     0.533723     0.802577    -0.103480
C      9.313540     0.698104     1.157700    -0.153002
C      8.926179     0.854338     2.480532     0.079814
C      9.920406     0.897652     3.418056    -0.145316
C     11.256822     0.762302     3.084240    -0.088165
C      3.297503     0.876962     3.815793     0.676803
C      4.755387     0.954325     3.494407    -0.049365
C      5.194058     1.467298     2.267458    -0.095525
C      6.538567     1.471754     1.949624    -0.146191
C      7.486500     0.962912     2.823225     0.079773
C     12.658145    14.614190     4.085686    -0.153603
C     11.295988    14.632869     4.398194    -0.091026
C     14.838800     1.931748     8.872740     0.681290
C     13.341666     1.844244     8.856760    -0.028134
C     12.574360     2.407638     9.844001    -0.097760
C     11.186776     2.307792     9.838674    -0.157000
C     10.534220     1.577161     8.865638     0.079608
C     16.907690    15.162801     7.857089    -0.155747
C     18.294505    15.317913     7.846436    -0.087542
C     17.868257     3.618375     7.471781     0.676504
C     18.199825     5.017316     7.107780    -0.028202
C     18.579597     5.913851     8.075490    -0.103480
C     18.923304     7.228059     7.720367    -0.153002
C     18.920688     7.645733     6.397535     0.079814
C     18.514309     6.737317     5.460011    -0.145316
C     18.148034     5.444966     5.793827    -0.088165
C     20.972329    12.887228     5.062274     0.676803
C     20.363558    11.560273     5.383660    -0.049365
C     19.725096    11.341321     6.610609    -0.095525
C     19.225859    10.092928     6.928443    -0.146191
C     19.349884     9.024230     6.054842     0.079774
C      4.753462     9.242859     4.792381    -0.153603
C      5.237689    10.516179     4.479873    -0.091026
O      5.583433    11.964012     1.072470    -0.710715
O     15.776614     1.887138     1.058266    -0.664723
O     11.840316    16.909906    17.564368    -0.765074
O      5.721225     2.734670    15.422978    -0.622464
O     22.737074    16.045210    14.877865    -0.696730
O     16.616138     2.393551    12.766660    -0.695395
O      9.822575    14.844562     7.805597    -0.710715
O     15.437891     1.656972     7.819801    -0.664723
O      7.318776    13.837463     9.069833    -0.765074
O     22.751222    14.306766    11.211223    -0.622464
O      4.110146     3.387979    11.756336    -0.696730
O     19.056484     4.051797    13.867541    -0.695395
O     19.617774     5.160524    16.683664    -0.710715
O      9.424593    15.237398    16.697868    -0.664723
O     13.360891     0.214630     0.191766    -0.765074
O     19.479982    14.389866     2.333156    -0.622464
O      2.464133     1.079326     2.878269    -0.696730
O      8.585069    14.730985     4.989474    -0.695395
O     15.378632     2.279974     9.950537    -0.710715
O      9.763316    15.467564     9.936333    -0.664723
O     17.882431     3.287073     8.686301    -0.765074
O      2.449985     2.817770     6.544911    -0.622464
O     21.091061    13.736557     5.999798    -0.696730
O      6.144723    13.072739     3.888593    -0.695395

The following XYZ coordinates are in angstroms. Other properties are in atomic units.
The sperically averaged electron density of each atom fit to a function of the form exp(a - br)
eigen_1, eigen_2 and eigen_3 are the three eigenvalues of traceless quadrupole moment tensor
  atom number  atomic symbol              X              Y              Z     net charge C6 coefficient C8 coefficient C10 coefficient fluctuating dipole atomic polarizability isotropic forcefield polarizability              a              b squared Pearson coefficient          <r^3>          <r^4>         wp_QDO          m_QDO          q_QDO       dipole_x       dipole_y       dipole_z         dipole            Qxy            Qxz            Qyz     Q(x^2-y^2)  Q(3z^2 - R^2)        eigen_1        eigen_2        eigen_3 static polarizability      alpha(xx)      alpha(xy)      alpha(xz)      alpha(yy)      alpha(yz)      alpha(zz) atomic spin moment
            1             Er       6.506914      13.913110       1.856404       2.109726     111.219901 0.19639041E+04  0.59641888E+05                                15.352357                           11.859377       2.142188       2.471272                    0.999817      66.395702     146.123702       0.751001       0.268556      -1.340258       0.010301       0.008824       0.019957       0.024130      -0.068759      -0.033917      -0.008856      -0.067996      -0.205103      -0.091698      -0.019814       0.111512             20.408941      20.253047       5.097175      -0.421786      16.457828      -1.689811      24.515948          -0.000013
            2             Er       7.670377      14.703698       7.021663       2.109725     111.219997 0.19639060E+04  0.59641960E+05                                15.352366                           11.859382       2.142189       2.471273                    0.999817      66.395729     146.123778       0.751000       0.268556      -1.340258      -0.012001      -0.006324      -0.019957       0.024131      -0.073391      -0.020724      -0.028274      -0.044607      -0.205103      -0.091699      -0.019813       0.111513             20.408954      20.462601       5.014190      -1.726387      16.248301       0.230098      24.515961          -0.000014
            3             Er      18.694293       3.211426      15.899730       2.109725     111.219885 0.19639039E+04  0.59641881E+05                                15.352355                           11.859376       2.142189       2.471273                    0.999817      66.395705     146.123703       0.751001       0.268556      -1.340258      -0.010300      -0.008827      -0.019957       0.024131      -0.068759      -0.033919      -0.008855      -0.067996      -0.205103      -0.091699      -0.019813       0.111512             20.408937      20.253044       5.097173      -0.421786      16.457823      -1.689810      24.515945          -0.000013
            4             Er      17.530830       2.420838      10.734471       2.109726     111.219903 0.19639041E+04  0.59641888E+05                                15.352358                           11.859377       2.142189       2.471273                    0.999817      66.395701     146.123699       0.751000       0.268556      -1.340258       0.011997       0.006326       0.019958       0.024130      -0.073391      -0.020722      -0.028273      -0.044605      -0.205104      -0.091698      -0.019814       0.111512             20.408942      20.462589       5.014187      -1.726386      16.248294       0.230101      24.515944          -0.000014
            5              H       5.251888       9.527823       1.656647       0.110018       1.187955 0.84482915E+01  0.83513807E+02                                 1.809455                            1.664946      -0.988284       2.410354                    0.997341       3.456016       9.497860       0.503563       1.230446      -0.720751       0.023565       0.009678       0.029759       0.039173       0.002430       0.014484      -0.005125      -0.000026       0.014436      -0.015694      -0.000790       0.016484              1.893393       1.730771       0.253484       0.492039       1.703115       0.222132       2.246292           0.000004
            6              H       4.283095       7.439663       1.621135       0.108413       1.176043 0.83970111E+01  0.82503681E+02                                 1.765706                            1.637612      -0.937075       2.429147                    0.998394       3.386265       9.140791       0.520510       1.197646      -0.728952       0.011052      -0.023075       0.022924       0.034352       0.002919       0.013430      -0.007268      -0.006584       0.001191      -0.017520       0.004022       0.013498              1.838373       1.439573       0.046470       0.181550       2.119412      -0.414308       1.956135           0.000004
            7              H      21.925638      11.425359      16.053321       0.109958       1.094111 0.77362625E+01  0.74555636E+02                                 1.689106                            1.576066      -0.841547       2.475164                    0.999268       3.327849       8.930113       0.527847       1.204062      -0.727143      -0.021769      -0.005471      -0.026900       0.035034       0.005992       0.011691      -0.007082      -0.004862       0.015657      -0.017345       0.003830       0.013515              1.747205       1.635335       0.259228       0.410988       1.718169       0.135392       1.888112           0.000000
            8              H      23.030446      13.450974      16.019584       0.120726       1.033576 0.71190949E+01  0.67739603E+02                                 1.675367                            1.547892      -0.975391       2.423545                    0.998278       3.359121       9.195391       0.510036       1.262082      -0.712877      -0.003929       0.026169      -0.033123       0.042395       0.003223       0.009418      -0.007209      -0.005933       0.027531      -0.014667      -0.000520       0.015187              1.768452       1.397649      -0.042485       0.174495       1.993945      -0.492145       1.913762          -0.000001
            9              H       9.906488      13.727945       0.088781       0.105114       1.303872 0.96789557E+01  0.99479246E+02                                 1.947737                            1.799312      -1.291398       2.257511                    0.994176       3.764120      10.719948       0.475101       1.254342      -0.713752      -0.008017       0.005255       0.033624       0.034964      -0.004810       0.004039      -0.000901       0.007684       0.027525      -0.010791      -0.000156       0.010947              2.045333       1.921153      -0.062741      -0.316230       1.503237       0.283921       2.711609          -0.000000
           10              H      16.534163      16.421488      17.266065       0.106457       1.196587 0.87047405E+01  0.86805506E+02                                 1.818523                            1.691050      -1.057474       2.369439                    0.996870       3.561701       9.872393       0.498570       1.231937      -0.719613       0.022383      -0.002881       0.027106       0.035271      -0.001988       0.002887      -0.001747       0.020497       0.031107      -0.015708       0.003859       0.011849              1.887567       2.252344      -0.042114       0.424558       1.372903       0.124106       2.037455           0.000002
           11              H      15.509427      16.099160      13.444945       0.107112       1.169156 0.82953744E+01  0.81478262E+02                                 1.774984                            1.638655      -0.909172       2.439603                    0.998621       3.433809       9.350177       0.513724       1.213864      -0.724534       0.006734      -0.006924      -0.033046       0.034428      -0.001469       0.001148       0.004451       0.020381       0.030468      -0.016152       0.005105       0.011047              1.852987       1.773607      -0.046911      -0.280026       1.325938       0.164579       2.459415           0.000002
           12              H      13.294778      16.315474      14.007814       0.122085       1.055436 0.73690153E+01  0.70065705E+02                                 1.645398                            1.536489      -0.836582       2.488114                    0.999461       3.200483       8.493979       0.536203       1.201381      -0.728508      -0.029336      -0.002838      -0.028750       0.041173       0.000405       0.007491       0.002816       0.018079       0.036379      -0.015399      -0.001154       0.016552              1.711039       1.977145      -0.022958       0.402232       1.269489       0.045868       1.886482           0.000000
           13              H      20.626151      15.319540      16.094160       0.117715       1.106992 0.78980054E+01  0.77188687E+02                                 1.762276                            1.638673      -0.965901       2.426292                    0.998150       3.440982       9.571141       0.491554       1.274966      -0.710504       0.025640      -0.015762       0.027225       0.040583      -0.005168       0.002521      -0.009972       0.013853       0.027539      -0.016359       0.001624       0.014735              1.846262       2.104060      -0.292491       0.407504       1.558264      -0.200825       1.876462          -0.000001
           14              H      18.389427      15.299764      16.623293       0.116841       1.184112 0.88031998E+01  0.87152330E+02                                 1.756051                            1.666697      -0.858068       2.473202                    0.999127       3.279716       8.764690       0.522834       1.183325      -0.734250      -0.007845      -0.016452       0.032276       0.037066      -0.001754      -0.000248      -0.014581       0.014288       0.017213      -0.018824       0.004344       0.014480              1.782098       1.758435       0.007287      -0.259594       1.489965      -0.211364       2.097895           0.000006
           15              H      11.925543       2.836654      13.056085       0.116118       1.166115 0.84280353E+01  0.83163688E+02                                 1.778015                            1.658615      -0.967234       2.421602                    0.997947       3.413776       9.336649       0.507111       1.224041      -0.722559      -0.022186       0.014241      -0.026732       0.037546      -0.004946       0.001472      -0.013410       0.013044       0.020241      -0.017984       0.002623       0.015361              1.837503       2.100541      -0.184292       0.343555       1.400439      -0.184169       2.011529           0.000003
           16              H      14.184445       2.795049      12.523401       0.111084       1.247401 0.90004280E+01  0.90816242E+02                                 1.892391                            1.735413      -1.274103       2.271759                    0.994531       3.656004      10.307831       0.483762       1.254798      -0.713872       0.010560       0.009795      -0.035534       0.038342      -0.002146       0.001984      -0.010448       0.000489       0.014719      -0.010065      -0.002703       0.012768              1.994175       1.862180       0.062528      -0.286417       1.469076      -0.238545       2.651270           0.000001
           17              H      12.209667      14.255721       7.221420       0.110018       1.187955 0.84482892E+01  0.83513780E+02                                 1.809455                            1.664945      -0.988285       2.410354                    0.997341       3.456016       9.497860       0.503564       1.230446      -0.720751      -0.017675      -0.018345      -0.029759       0.039173       0.001762       0.000568       0.015354       0.003346       0.014436      -0.015694      -0.000790       0.016484              1.893392       1.880431       0.194209       0.387710       1.553455       0.375668       2.246291           0.000004
           18              H      14.507841      14.387506       7.256932       0.108413       1.176048 0.83970553E+01  0.82504228E+02                                 1.765711                            1.637616      -0.937075       2.429147                    0.998394       3.386275       9.140825       0.520509       1.197646      -0.728952       0.017383      -0.018773      -0.022923       0.034352      -0.000127      -0.001812       0.015164       0.008799       0.001193      -0.017522       0.004023       0.013499              1.838378       2.059053      -0.198883      -0.318344       1.499942       0.321356       1.956140           0.000004
           19              H       8.704173       2.441208      10.580880       0.109958       1.094109 0.77362495E+01  0.74555489E+02                                 1.689106                            1.576065      -0.841547       2.475164                    0.999268       3.327847       8.930110       0.527846       1.204063      -0.727142       0.013102       0.018225       0.026900       0.035034       0.002703      -0.002279       0.013477       0.011749       0.015657      -0.017345       0.003830       0.013515              1.747205       1.884434       0.160568       0.277218       1.469068       0.332253       1.888112           0.000000
           20              H       6.414063       2.159933      10.614617       0.120725       1.033577 0.71191007E+01  0.67739674E+02                                 1.675368                            1.547893      -0.975391       2.423545                    0.998278       3.359123       9.195399       0.510035       1.262083      -0.712877      -0.022883       0.013289       0.033123       0.042395       0.000318      -0.003234       0.011411       0.008738       0.027531      -0.014667      -0.000520       0.015187              1.768453       1.884000      -0.235111      -0.393309       1.507596       0.343459       1.913764          -0.000001
           21              H       6.590689      11.474818       8.789286       0.105114       1.303872 0.96789531E+01  0.99479232E+02                                 1.947739                            1.799313      -1.291397       2.257512                    0.994176       3.764121      10.719958       0.475101       1.254343      -0.713752      -0.001934       0.009389      -0.033624       0.034964      -0.000875       0.000650       0.004087      -0.012188       0.027525      -0.010791      -0.000156       0.010948              2.045334       1.516946       0.097351       0.147524       1.907447      -0.398559       2.711611          -0.000000
           22              H       6.044437       9.293588       9.368136       0.106457       1.196587 0.87047440E+01  0.86805568E+02                                 1.818525                            1.691052      -1.057473       2.369440                    0.996870       3.561703       9.872407       0.498569       1.231939      -0.719612      -0.005563      -0.021871      -0.027106       0.035271       0.005568      -0.000562       0.003327      -0.017661       0.031107      -0.015708       0.003859       0.011849              1.887569       1.463318       0.270393       0.271722       2.161933       0.349026       2.037456           0.000002
           23              H       6.721459      10.127626      13.189256       0.107113       1.169154 0.82953540E+01  0.81477997E+02                                 1.774980                            1.638651      -0.909172       2.439603                    0.998621       3.433806       9.350160       0.513726       1.213862      -0.724535       0.003958      -0.008810       0.033046       0.034428       0.005907       0.004561      -0.000571      -0.016866       0.030468      -0.016152       0.005105       0.011047              1.852982       1.354517       0.119074       0.049899       1.745021      -0.320951       2.459408           0.000002
           24              H       7.335856      12.266312      12.626387       0.122085       1.055436 0.73690092E+01  0.70065629E+02                                 1.645397                            1.536488      -0.836581       2.488114                    0.999461       3.200482       8.493974       0.536204       1.201380      -0.728508       0.013441       0.026230       0.028750       0.041173       0.006485       0.005376       0.005928      -0.012621       0.036379      -0.015399      -0.001154       0.016552              1.711038       1.349725       0.225541       0.190761       1.896907       0.357077       1.886480           0.000000
           25              H       5.562142       5.083356      10.540041       0.117715       1.106992 0.78980104E+01  0.77188768E+02                                 1.762278                            1.638676      -0.965901       2.426292                    0.998150       3.440984       9.571157       0.491553       1.274969      -0.710504       0.005213      -0.029642      -0.027225       0.040583       0.000976      -0.008343       0.006016      -0.017174       0.027539      -0.016359       0.001624       0.014735              1.846265       1.432000      -0.026311      -0.036656       2.230331       0.452821       1.876464          -0.000001
           26              H       6.404168       7.155629      10.010908       0.116841       1.184118 0.88032639E+01  0.87153156E+02                                 1.756061                            1.666706      -0.858070       2.473201                    0.999127       3.279724       8.764732       0.522831       1.183329      -0.734249       0.018184       0.001235      -0.032276       0.037066       0.003613      -0.013647       0.005139      -0.012816       0.017213      -0.018824       0.004344       0.014480              1.782108       1.531366       0.097225      -0.292107       1.717051      -0.163523       2.097907           0.000006
           27              H      20.371757       8.575963      13.578116       0.116117       1.166124 0.84281161E+01  0.83164696E+02                                 1.778025                            1.658623      -0.967234       2.421602                    0.997947       3.413791       9.336706       0.507109       1.224042      -0.722559      -0.005071       0.025872       0.026733       0.037547       0.000862      -0.011925       0.006306      -0.016277       0.020244      -0.017984       0.002623       0.015360              1.837514       1.369188       0.105374      -0.044720       2.131811       0.387236       2.011541           0.000003
           28              H      19.578632       6.460467      14.110800       0.111084       1.247400 0.90004141E+01  0.90816042E+02                                 1.892387                            1.735410      -1.274100       2.271760                    0.994531       3.656001      10.307810       0.483764       1.254795      -0.713872      -0.012995      -0.006211       0.035534       0.038342      -0.001397      -0.008983       0.005692      -0.003295       0.014718      -0.010065      -0.002703       0.012768              1.994171       1.565192       0.180154      -0.327251       1.766058      -0.178450       2.651263           0.000001
           29              H      19.949319       7.596713      16.099487       0.110019       1.187959 0.84483222E+01  0.83514124E+02                                 1.809451                            1.664942      -0.988284       2.410355                    0.997341       3.456026       9.497865       0.503567       1.230437      -0.720753      -0.023565      -0.009678      -0.029759       0.039173       0.002430       0.014484      -0.005125      -0.000026       0.014436      -0.015694      -0.000790       0.016484              1.893389       1.730768       0.253483       0.492038       1.703112       0.222132       2.246286           0.000004
           30              H      20.918112       9.684873      16.134999       0.108414       1.176048 0.83970608E+01  0.82504337E+02                                 1.765715                            1.637620      -0.937076       2.429147                    0.998394       3.386274       9.140841       0.520507       1.197651      -0.728951      -0.011052       0.023074      -0.022924       0.034352       0.002920       0.013430      -0.007268      -0.006584       0.001192      -0.017520       0.004022       0.013498              1.838383       1.439580       0.046470       0.181551       2.119424      -0.414312       1.956146           0.000004
           31              H       3.275569       5.699177       1.702813       0.109958       1.094109 0.77362455E+01  0.74555414E+02                                 1.689103                            1.576063      -0.841545       2.475165                    0.999268       3.327845       8.930092       0.527848       1.204060      -0.727143       0.021769       0.005471       0.026900       0.035034       0.005992       0.011691      -0.007082      -0.004861       0.015656      -0.017345       0.003830       0.013515              1.747202       1.635331       0.259227       0.410987       1.718165       0.135392       1.888108          -0.000000
           32              H       2.170761       3.673562       1.736550       0.120726       1.033576 0.71190915E+01  0.67739575E+02                                 1.675368                            1.547893      -0.975390       2.423546                    0.998278       3.359121       9.195397       0.510035       1.262084      -0.712877       0.003929      -0.026169       0.033123       0.042395       0.003223       0.009418      -0.007209      -0.005934       0.027531      -0.014667      -0.000520       0.015187              1.768453       1.397650      -0.042485       0.174496       1.993946      -0.492146       1.913763          -0.000001
           33              H      15.294719       3.396591      17.667353       0.105114       1.303871 0.96789467E+01  0.99479136E+02                                 1.947737                            1.799312      -1.291398       2.257512                    0.994176       3.764119      10.719946       0.475101       1.254342      -0.713752       0.008017      -0.005256      -0.033624       0.034964      -0.004810       0.004039      -0.000901       0.007684       0.027525      -0.010791      -0.000156       0.010947              2.045332       1.921153      -0.062741      -0.316229       1.503237       0.283921       2.711608          -0.000000
           34              H       8.667044       0.703048       0.490069       0.106457       1.196587 0.87047451E+01  0.86805559E+02                                 1.818523                            1.691050      -1.057474       2.369439                    0.996870       3.561702       9.872394       0.498570       1.231936      -0.719613      -0.022383       0.002881      -0.027106       0.035271      -0.001988       0.002887      -0.001748       0.020497       0.031107      -0.015708       0.003859       0.011849              1.887567       2.252343      -0.042114       0.424558       1.372903       0.124106       2.037455           0.000002
           35              H       9.691780       1.025376       4.311189       0.107112       1.169158 0.82953892E+01  0.81478447E+02                                 1.774986                            1.638656      -0.909173       2.439602                    0.998621       3.433812       9.350189       0.513724       1.213865      -0.724534      -0.006734       0.006924       0.033046       0.034428      -0.001469       0.001148       0.004451       0.020381       0.030468      -0.016152       0.005105       0.011047              1.852989       1.773609      -0.046911      -0.280026       1.325940       0.164579       2.459418           0.000002
           36              H      11.906429       0.809062       3.748320       0.122085       1.055436 0.73690133E+01  0.70065699E+02                                 1.645400                            1.536490      -0.836580       2.488115                    0.999461       3.200482       8.493984       0.536202       1.201383      -0.728508       0.029336       0.002838       0.028750       0.041173       0.000405       0.007491       0.002816       0.018079       0.036379      -0.015399      -0.001154       0.016552              1.711041       1.977147      -0.022958       0.402232       1.269491       0.045868       1.886484           0.000000
           37              H       4.575056       1.804996       1.661974       0.117715       1.106993 0.78980124E+01  0.77188768E+02                                 1.762276                            1.638674      -0.965902       2.426292                    0.998150       3.440983       9.571143       0.491554       1.274966      -0.710504      -0.025640       0.015762      -0.027225       0.040584      -0.005168       0.002521      -0.009972       0.013853       0.027539      -0.016359       0.001624       0.014735              1.846263       2.104061      -0.292491       0.407504       1.558264      -0.200825       1.876463          -0.000001
           38              H       6.811780       1.824772       1.132841       0.116841       1.184108 0.88031626E+01  0.87151826E+02                                 1.756043                            1.666690      -0.858070       2.473201                    0.999127       3.279714       8.764664       0.522837       1.183320      -0.734251       0.007845       0.016451      -0.032276       0.037066      -0.001754      -0.000248      -0.014580       0.014288       0.017213      -0.018824       0.004344       0.014480              1.782090       1.758427       0.007287      -0.259592       1.489958      -0.211363       2.097884           0.000006
           39              H      13.275664      14.287882       4.700049       0.116118       1.166113 0.84280204E+01  0.83163503E+02                                 1.778013                            1.658613      -0.967233       2.421603                    0.997947       3.413773       9.336638       0.507111       1.224041      -0.722559       0.022186      -0.014241       0.026732       0.037545      -0.004946       0.001472      -0.013410       0.013044       0.020241      -0.017984       0.002623       0.015361              1.837501       2.100539      -0.184292       0.343555       1.400438      -0.184169       2.011527           0.000003
           40              H      11.016762      14.329487       5.232733       0.111085       1.247400 0.90004219E+01  0.90816162E+02                                 1.892390                            1.735412      -1.274102       2.271759                    0.994531       3.656003      10.307826       0.483763       1.254797      -0.713872      -0.010560      -0.009795       0.035534       0.038342      -0.002146       0.001984      -0.010448       0.000489       0.014719      -0.010065      -0.002703       0.012768              1.994174       1.862179       0.062528      -0.286417       1.469075      -0.238545       2.651268           0.000001
           41              H      12.991540       2.868815      10.534714       0.110019       1.187959 0.84483172E+01  0.83514056E+02                                 1.809450                            1.664941      -0.988284       2.410354                    0.997341       3.456025       9.497859       0.503568       1.230436      -0.720753       0.017675       0.018345       0.029759       0.039173       0.001762       0.000568       0.015354       0.003346       0.014436      -0.015694      -0.000790       0.016484              1.893388       1.880426       0.194208       0.387709       1.553452       0.375666       2.246285           0.000004
           42              H      10.693366       2.737030      10.499202       0.108414       1.176048 0.83970612E+01  0.82504308E+02                                 1.765712                            1.637617      -0.937074       2.429148                    0.998394       3.386276       9.140832       0.520509       1.197646      -0.728952      -0.017383       0.018773       0.022923       0.034352      -0.000127      -0.001812       0.015164       0.008799       0.001193      -0.017522       0.004023       0.013499              1.838379       2.059054      -0.198883      -0.318345       1.499942       0.321357       1.956142           0.000004
           43              H      16.497034      14.683328       7.175254       0.109958       1.094109 0.77362443E+01  0.74555425E+02                                 1.689105                            1.576065      -0.841546       2.475164                    0.999268       3.327846       8.930106       0.527847       1.204063      -0.727142      -0.013102      -0.018225      -0.026900       0.035034       0.002703      -0.002279       0.013477       0.011749       0.015656      -0.017345       0.003830       0.013515              1.747204       1.884433       0.160568       0.277218       1.469067       0.332253       1.888111           0.000000
           44              H      18.787144      14.964603       7.141517       0.120726       1.033576 0.71190912E+01  0.67739562E+02                                 1.675367                            1.547892      -0.975390       2.423546                    0.998278       3.359121       9.195392       0.510036       1.262083      -0.712877       0.022883      -0.013289      -0.033123       0.042395       0.000318      -0.003234       0.011411       0.008738       0.027531      -0.014667      -0.000520       0.015187              1.768452       1.883998      -0.235111      -0.393308       1.507595       0.343459       1.913762          -0.000001
           45              H      18.610518       5.649718       8.966848       0.105114       1.303870 0.96789379E+01  0.99479028E+02                                 1.947737                            1.799312      -1.291397       2.257512                    0.994176       3.764117      10.719941       0.475101       1.254343      -0.713752       0.001934      -0.009389       0.033624       0.034964      -0.000875       0.000650       0.004087      -0.012187       0.027525      -0.010791      -0.000156       0.010947              2.045332       1.516944       0.097351       0.147524       1.907445      -0.398559       2.711608          -0.000000
           46              H      19.156770       7.830948       8.387998       0.106457       1.196587 0.87047477E+01  0.86805615E+02                                 1.818526                            1.691052      -1.057474       2.369439                    0.996870       3.561703       9.872408       0.498569       1.231939      -0.719612       0.005563       0.021871       0.027106       0.035271       0.005568      -0.000562       0.003327      -0.017661       0.031107      -0.015708       0.003859       0.011849              1.887570       1.463318       0.270393       0.271723       2.161934       0.349026       2.037457           0.000002
           47              H      18.479748       6.996910       4.566878       0.107113       1.169158 0.82953916E+01  0.81478498E+02                                 1.774988                            1.638658      -0.909173       2.439603                    0.998621       3.433812       9.350199       0.513723       1.213867      -0.724534      -0.003958       0.008810      -0.033046       0.034428       0.005907       0.004561      -0.000571      -0.016866       0.030468      -0.016152       0.005105       0.011047              1.852991       1.354522       0.119075       0.049899       1.745029      -0.320953       2.459421           0.000002
           48              H      17.865351       4.858224       5.129747       0.122085       1.055436 0.73690123E+01  0.70065685E+02                                 1.645400                            1.536490      -0.836580       2.488115                    0.999461       3.200482       8.493983       0.536202       1.201383      -0.728508      -0.013441      -0.026230      -0.028750       0.041173       0.006485       0.005376       0.005928      -0.012621       0.036379      -0.015399      -0.001154       0.016552              1.711040       1.349727       0.225542       0.190761       1.896910       0.357078       1.886483          -0.000000
           49              H      19.639065      12.041180       7.216093       0.117715       1.106993 0.78980162E+01  0.77188825E+02                                 1.762278                            1.638675      -0.965902       2.426292                    0.998150       3.440985       9.571154       0.491553       1.274967      -0.710504      -0.005212       0.029642       0.027225       0.040583       0.000976      -0.008343       0.006016      -0.017174       0.027539      -0.016359       0.001624       0.014735              1.846264       1.431999      -0.026311      -0.036656       2.230330       0.452821       1.876464          -0.000001
           50              H      18.797039       9.968907       7.745226       0.116841       1.184115 0.88032374E+01  0.87152810E+02                                 1.756056                            1.666702      -0.858069       2.473201                    0.999127       3.279721       8.764714       0.522832       1.183327      -0.734250      -0.018184      -0.001235       0.032276       0.037066       0.003613      -0.013647       0.005139      -0.012815       0.017213      -0.018824       0.004344       0.014480              1.782103       1.531362       0.097225      -0.292106       1.717047      -0.163522       2.097901           0.000006
           51              H       4.829450       8.548573       4.178018       0.116118       1.166119 0.84280770E+01  0.83164205E+02                                 1.778019                            1.658619      -0.967230       2.421604                    0.997947       3.413783       9.336675       0.507110       1.224041      -0.722559       0.005071      -0.025872      -0.026733       0.037547       0.000862      -0.011925       0.006306      -0.016277       0.020244      -0.017983       0.002623       0.015360              1.837508       1.369185       0.105374      -0.044719       2.131805       0.387234       2.011535           0.000004
           52              H       5.622575      10.664069       3.645334       0.111085       1.247399 0.90004104E+01  0.90816017E+02                                 1.892389                            1.735411      -1.274100       2.271761                    0.994531       3.656000      10.307816       0.483763       1.254797      -0.713872       0.012995       0.006211      -0.035534       0.038342      -0.001397      -0.008983       0.005692      -0.003295       0.014719      -0.010065      -0.002703       0.012768              1.994173       1.565193       0.180154      -0.327252       1.766060      -0.178451       2.651265           0.000001
           53              C       5.060892      11.590342      -0.005327       0.681290      23.024308 0.22756706E+03  0.46218817E+04                                 7.593582                            5.431210      -0.203845       2.007355                    0.998979      21.509756      60.463747       0.620414       0.486088      -1.008062       0.034399       0.062271       0.004241       0.071267      -0.073802      -0.045612       0.016156       0.155814      -0.040853      -0.100551      -0.029811       0.130363              9.671360       6.407600       3.695012       1.236963      13.362851      -0.742008       9.243630           0.000016
           54              C       4.428239      10.230629      -0.021307      -0.028134      37.918112 0.40978637E+03  0.94036144E+04                                 9.731638                            6.662304       0.108816       2.048286                    0.999306      26.529269      73.064991       0.657122       0.406184      -1.080985      -0.019856      -0.041547      -0.000194       0.046049      -0.002381      -0.006944       0.003857       0.007307       0.061508      -0.014716      -0.007970       0.022686             13.013618       8.745424       5.695015       2.348045      20.434367      -1.415460       9.861062          -0.000000
           55              C       4.669496       9.309779       0.965934      -0.097760      35.804345 0.41666598E+03  0.97241005E+04                                 9.542070                            6.872009       0.018707       1.979670                    0.999691      29.230708      84.626193       0.617496       0.425021      -1.055313      -0.022683      -0.007842      -0.016775       0.029282      -0.001221       0.020095       0.017258       0.024106       0.031905      -0.028856      -0.003142       0.031999             11.855228       7.725520       4.238898       2.136612      17.629356      -1.709603      10.210806          -0.000000
           56              C       4.065709       8.056463       0.960607      -0.157001      37.310964 0.43778433E+03  0.10335058E+05                                 9.781022                            7.020341       0.072912       1.989109                    0.999648      29.954915      86.975823       0.614562       0.422170      -1.058008       0.008414       0.021118      -0.011722       0.025577      -0.009100       0.006855      -0.026779      -0.026664       0.014415      -0.019657      -0.017597       0.037254             12.220667       8.939429       5.490227       2.904650      18.081304       0.207729       9.641267           0.000003
           57              C       3.146124       7.718804      -0.012429       0.079608      40.228411 0.40422469E+03  0.92890228E+04                                10.301927                            6.727267      -0.126676       1.968677                    0.999367      26.478029      74.133282       0.634853       0.419842      -1.066929       0.002852       0.006888      -0.000146       0.007457       0.010036       0.004122      -0.000549      -0.016414      -0.023876      -0.012489      -0.004521       0.017010             14.476937       9.853099       7.500083       2.264539      23.905525      -1.232681       9.672188           0.000004
           58              C      22.522637      11.630601      16.735156      -0.155747      37.332913 0.43673295E+03  0.10280442E+05                                 9.722957                            6.971566       0.115942       2.002443                    0.999717      29.698479      85.464060       0.623497       0.417326      -1.063500       0.015328       0.017861       0.007125       0.024591       0.012674       0.026797       0.007037       0.023430       0.045342      -0.025750      -0.014319       0.040069             12.328283       7.936899       4.629751       1.768077      19.466284      -2.347160       9.581666          -0.000005
           59              C      23.177524      12.862850      16.724503      -0.087542      34.825344 0.41030285E+03  0.95158854E+04                                 9.327757                            6.789176       0.077896       2.002824                    0.999711      28.695509      82.168394       0.626903       0.421270      -1.060204       0.007108      -0.022078       0.013731       0.026953      -0.011868      -0.004581      -0.021124      -0.010245       0.041688      -0.026912      -0.001904       0.028816             11.628380       8.415791       4.615698       2.633191      16.905493      -0.710347       9.563855          -0.000010
           60              C      12.143120      16.774732      16.349848       0.676503      23.350623 0.22754198E+03  0.46255376E+04                                 7.690732                            5.441242      -0.252308       1.991236                    0.999137      21.610209      60.958084       0.617504       0.487939      -1.006170      -0.065739       0.012953       0.025552       0.071710       0.039057       0.011323      -0.000839      -0.220581      -0.102043      -0.101877      -0.032139       0.134016              9.969415      15.388072      -1.410850      -1.750712       4.612781       0.464350       9.907391           0.000008
           61              C      13.565856      16.567862      15.985847      -0.028202      38.405037 0.41082727E+03  0.94342872E+04                                 9.822540                            6.668056       0.100146       2.045202                    0.999345      26.557040      73.188217       0.657182       0.405855      -1.081112       0.045741      -0.002233      -0.014451       0.048021       0.001311       0.004155       0.001289      -0.015012       0.006982      -0.010106       0.002943       0.007163             13.341342      22.574229      -2.285750      -3.293132       5.347119       1.334588      12.102678           0.000001
           62              C      14.539239      16.590813      16.953557      -0.103480      36.113960 0.42953434E+03  0.10117853E+05                                 9.634142                            6.994581      -0.076649       1.945445                    0.999583      29.724354      86.929240       0.608778       0.427127      -1.052248       0.014890       0.000209      -0.023134       0.027513      -0.005951      -0.007590       0.000204      -0.033878       0.035464      -0.025359       0.011099       0.014260             12.077453      19.554647      -1.582697      -1.454552       5.171226       1.277057      11.506486          -0.000008
           63              C      15.887667      16.426432      16.598434      -0.153002      37.728879 0.44439539E+03  0.10530275E+05                                 9.855711                            7.065467       0.056289       1.984470                    0.999614      30.010237      87.292399       0.613610       0.421254      -1.058607      -0.030921      -0.001475      -0.003494       0.031153      -0.004961       0.027537      -0.007041       0.012153       0.014744      -0.023417      -0.010116       0.033532             12.501513      19.566981      -1.916597      -3.661709       5.268163       1.552179      12.669395           0.000001
           64              C      16.275028      16.270198      15.275602       0.079814      39.870441 0.40103143E+03  0.91950432E+04                                10.219394                            6.693100      -0.126284       1.970509                    0.999345      26.373864      73.697665       0.637710       0.418897      -1.067802      -0.004596       0.000925      -0.001560       0.004941      -0.004867      -0.009639      -0.012647       0.010865      -0.020254      -0.021006       0.007455       0.013552             14.350178      25.555089      -2.058077      -3.604933       5.361300       1.180810      12.134145           0.000007
           65              C      15.280801      16.226884      14.338078      -0.145316      36.842856 0.42288073E+03  0.98962024E+04                                 9.674063                            6.891793       0.089921       1.999139                    0.999688      29.557548      85.420580       0.621409       0.421190      -1.058724      -0.020578      -0.000425       0.019078       0.028064       0.002805      -0.014551       0.009396      -0.006490       0.082957      -0.023786      -0.009731       0.033517             12.196095      20.322542      -1.546503      -1.129735       5.055543       1.010666      11.210199           0.000001
           66              C      13.944385      16.362234      14.671894      -0.088165      34.794946 0.40541856E+03  0.93669516E+04                                 9.293103                            6.733656       0.043457       1.990370                    0.999665      28.633405      81.619941       0.632094       0.419401      -1.062239       0.020141      -0.002303       0.017580       0.026833      -0.000148       0.026540       0.000855       0.000175       0.012460      -0.025655      -0.002154       0.027809             11.622834      17.903496      -1.734216      -2.935666       5.060415       1.313744      11.904592          -0.000008
           67              C      21.903704      16.247574      13.940341       0.676803      25.972516 0.23680535E+03  0.48624529E+04                                 8.190680                            5.546518      -0.307495       1.965628                    0.998942      21.970450      62.300739       0.612296       0.487170      -1.006496       0.083590      -0.032756      -0.033095       0.095685      -0.028097       0.004301       0.010743      -0.186198      -0.137254      -0.075529      -0.045194       0.120723             10.683027      14.439574       0.500618      -0.527568       4.731070      -0.877201      12.878437           0.000013
           68              C      20.445820      16.170211      14.261727      -0.049365      39.364711 0.44428367E+03  0.10417644E+05                                 9.994609                            6.963690       0.066714       2.023773                    0.999281      27.395934      76.613173       0.638186       0.409308      -1.077437      -0.055717      -0.016187       0.003239       0.058111      -0.011414      -0.003193       0.001371      -0.007133       0.050950      -0.020533       0.002838       0.017695             13.071573      21.349213      -0.237412      -2.323597       5.684224      -1.879754      12.181283          -0.000001
           69              C      20.007149      15.657238      15.488676      -0.095525      34.845494 0.42722818E+03  0.10023814E+05                                 9.349067                            6.949269       0.058774       1.992638                    0.999724      29.210646      84.534776       0.615862       0.423886      -1.057007      -0.024325       0.001440      -0.014678       0.028447      -0.016589       0.019637      -0.000126      -0.014462       0.039618      -0.031136       0.004759       0.026377             11.414778      17.462087      -0.885842      -2.159430       5.738498      -1.595656      11.043750          -0.000007
           70              C      18.662640      15.652782      15.806510      -0.146191      34.781877 0.42137219E+03  0.98478056E+04                                 9.302625                            6.871335       0.138299       2.017039                    0.999631      29.462382      84.968085       0.623713       0.420192      -1.059813       0.022941       0.000951      -0.013862       0.026820       0.005163      -0.010246      -0.012384      -0.015001       0.068588      -0.021664      -0.008695       0.030359             11.445009      19.331204      -1.857275      -0.758951       5.638329      -1.224029       9.365495          -0.000001
           71              C      17.714707      16.161624      14.932909       0.079773      40.374504 0.41763432E+03  0.96591632E+04                                10.298006                            6.823602      -0.097915       1.976724                    0.999215      26.515997      74.061565       0.633432       0.418083      -1.069888       0.007396      -0.001500       0.000325       0.007554       0.004656      -0.004933       0.010690       0.033468       0.006816      -0.023485       0.006217       0.017268             14.383815      25.812527      -2.431443      -3.687814       5.909220      -1.058891      11.429698           0.000006
           72              C      12.543062       2.510346      13.670448      -0.153604      36.868672 0.45078814E+03  0.10712068E+05                                 9.694744                            7.119823       0.073423       1.990294                    0.999514      30.024587      87.247673       0.611235       0.421694      -1.059111       0.021786      -0.006441      -0.001995       0.022806      -0.014828       0.019256      -0.013062       0.012048       0.017311      -0.018891      -0.014110       0.033002             11.916728      18.382180      -0.775060      -3.414560       5.278929      -1.280634      12.089074           0.000000
           73              C      13.905219       2.491667      13.357940      -0.091026      35.896752 0.42992486E+03  0.10135320E+05                                 9.622899                            7.029276      -0.118759       1.935311                    0.999460      29.624972      86.840848       0.602839       0.430983      -1.049268      -0.012847      -0.022333       0.016584       0.030641       0.001180      -0.011088      -0.000171      -0.043145       0.046177      -0.031897       0.013857       0.018040             11.830359      18.558230      -1.143066      -1.126943       5.320083      -1.338748      11.612765          -0.000004
           74              C      10.362407      15.192788       8.883394       0.681290      23.024308 0.22756699E+03  0.46218800E+04                                 7.593584                            5.431210      -0.203845       2.007355                    0.998979      21.509752      60.463741       0.620414       0.486088      -1.008062      -0.070562      -0.009051      -0.004241       0.071267      -0.000443      -0.001775      -0.048356      -0.214627      -0.040853      -0.100552      -0.029811       0.130363              9.671365      14.949805       0.311750      -0.234375       4.820662       1.423277       9.243627           0.000014
           75              C      11.859541      15.280292       8.899374      -0.028134      37.918127 0.40978645E+03  0.94036167E+04                                 9.731641                            6.662305       0.108817       2.048286                    0.999306      26.529266      73.064986       0.657122       0.406184      -1.080985       0.045940       0.003161       0.000194       0.046049       0.000766       0.001028      -0.007876      -0.008587       0.061508      -0.014716      -0.007970       0.022686             13.013626      22.748899       0.148733      -0.451373       6.430919       2.704275       9.861060           0.000003
           76              C      12.626847      14.716898       7.912133      -0.097760      35.804352 0.41666597E+03  0.97241004E+04                                 9.542072                            6.872009       0.018707       1.979671                    0.999691      29.230707      84.626194       0.617496       0.425021      -1.055313       0.015643       0.018201       0.016776       0.029281       0.007363       0.023445       0.012328      -0.019241       0.031904      -0.028856      -0.003142       0.031999             11.855232      19.188904      -0.301344      -0.802700       6.165991       2.616011      10.210802          -0.000003
           77              C      14.014431      14.816744       7.917460      -0.157001      37.310980 0.43778430E+03  0.10335059E+05                                 9.781035                            7.020348       0.072905       1.989107                    0.999648      29.954909      86.975878       0.614561       0.422171      -1.058007      -0.022732      -0.000046       0.011721       0.025576      -0.015759      -0.022374       0.016233       0.006971       0.014416      -0.019658      -0.017595       0.037254             12.220685      20.600999       0.871499       1.262725       6.419778       2.624060       9.641278           0.000004
           78              C      14.666987      15.547375       8.890496       0.079608      40.228393 0.40422436E+03  0.92890136E+04                                10.301925                            6.727265      -0.126673       1.968678                    0.999367      26.478019      74.133253       0.634853       0.419842      -1.066928      -0.007454      -0.000115       0.000146       0.007457       0.001695       0.001007       0.004035       0.025706      -0.023874      -0.012489      -0.004520       0.017009             14.476936      27.135514       0.655115      -0.312187       6.623106       2.559333       9.672188           0.000003
           79              C       8.293517       1.961735       9.899045      -0.155747      37.332940 0.43673322E+03  0.10280450E+05                                 9.722964                            6.971570       0.115942       2.002443                    0.999717      29.698478      85.464076       0.623496       0.417327      -1.063500      -0.022250      -0.007674      -0.007125       0.024591       0.017259       0.016410       0.022323       0.000281       0.045343      -0.025750      -0.014319       0.040069             12.328294      21.073040      -0.573015      -1.531172       6.330170       2.508148       9.581674          -0.000004
           80              C       6.906702       1.806623       9.909698      -0.087542      34.825346 0.41030293E+03  0.95158880E+04                                 9.327759                            6.789178       0.077896       2.002824                    0.999711      28.695509      82.168409       0.626903       0.421271      -1.060204       0.017909      -0.014738      -0.013731       0.026953      -0.012157      -0.021326       0.003520      -0.008786       0.041689      -0.026912      -0.001904       0.028816             11.628384      18.914788       0.457411       0.309194       6.406508       2.709738       9.563855          -0.000011
           81              C       7.332950      13.506161      10.284353       0.676504      23.350612 0.22754185E+03  0.46255347E+04                                 7.690731                            5.441241      -0.252309       1.991235                    0.999137      21.610211      60.958101       0.617504       0.487939      -1.006170       0.012165       0.065890      -0.025552       0.071710      -0.047052       0.003390       0.010837       0.214247      -0.102043      -0.101877      -0.032139       0.134016              9.969413       5.107841       2.660793      -0.212949      14.893006      -1.798678       9.907391           0.000008
           82              C       7.001382      12.107220      10.648354      -0.028202      38.405077 0.41082770E+03  0.94343005E+04                                 9.822550                            6.668061       0.100145       2.045202                    0.999345      26.557053      73.188287       0.657182       0.405855      -1.081112      -0.014767      -0.043349       0.014451       0.048021      -0.004184       0.002728       0.003389       0.012735       0.006983      -0.010105       0.002943       0.007162             13.341358       6.117971       4.232016       0.028164      21.803418      -3.553176      12.102686           0.000002
           83              C       6.621610      11.210685       9.680644      -0.103480      36.114007 0.42953478E+03  0.10117867E+05                                 9.634154                            6.994587      -0.076652       1.945444                    0.999583      29.724373      86.929352       0.608777       0.427127      -1.052248      -0.005678      -0.013766       0.023134       0.027513      -0.015935      -0.002605      -0.007132       0.016540       0.035465      -0.025358       0.011098       0.014260             12.077472       6.037876       3.770836       0.651706      18.688042      -1.822607      11.506498          -0.000008
           84              C       6.277903       9.896477      10.035767      -0.153002      37.728911 0.44439554E+03  0.10530281E+05                                 9.855722                            7.065472       0.056289       1.984470                    0.999614      30.010244      87.292470       0.613609       0.421254      -1.058606       0.012757       0.028205       0.003494       0.031152       0.000546       0.003594       0.028195      -0.015651       0.014744      -0.023416      -0.010116       0.033532             12.501530       5.894711       3.498522       0.094741      18.940474      -3.975989      12.669405           0.000001
           85              C       6.280519       9.478803      11.358599       0.079814      39.870469 0.40103159E+03  0.91950482E+04                                10.219400                            6.693103      -0.126283       1.970509                    0.999345      26.373868      73.697693       0.637710       0.418897      -1.067802       0.000832       0.004614       0.001560       0.004941       0.000173      -0.015307      -0.004305      -0.014585      -0.020254      -0.021006       0.007454       0.013552             14.350191       6.690313       5.413613      -0.229629      24.226109      -3.786453      12.134151           0.000006
           86              C       6.686898      10.387219      12.296123      -0.145316      36.842868 0.42288102E+03  0.98962111E+04                                 9.674067                            6.891797       0.089920       1.999138                    0.999688      29.557552      85.420603       0.621409       0.421190      -1.058724       0.007972       0.018976      -0.019077       0.028064      -0.000178       0.003377      -0.016989       0.008570       0.082957      -0.023785      -0.009732       0.033517             12.196100       6.066781       4.099710       0.523641      19.311317      -1.422513      11.210201           0.000004
           87              C       7.053173      11.679570      11.962307      -0.088165      34.794952 0.40541874E+03  0.93669572E+04                                 9.293105                            6.733658       0.043458       1.990371                    0.999665      28.633407      81.619958       0.632094       0.419401      -1.062239      -0.005276      -0.019574      -0.017579       0.026833      -0.000048       0.010568       0.024361      -0.000331       0.012460      -0.025655      -0.002154       0.027809             11.622837       5.614446       3.133050       0.140416      17.349469      -3.213151      11.904596          -0.000010
           88              C       4.228878       4.237308      12.693860       0.676803      25.972528 0.23680548E+03  0.48624561E+04                                 8.190682                            5.546519      -0.307493       1.965628                    0.998942      21.970452      62.300745       0.612296       0.487170      -1.006496      -0.000327      -0.089778       0.033095       0.095685      -0.084224       0.011572       0.000043       0.097225      -0.137255      -0.075529      -0.045194       0.120723             10.683032       6.390301       3.688662      -1.009831      12.780354      -0.167481      12.878441           0.000013
           89              C       4.837649       5.564263      12.372474      -0.049365      39.364699 0.44428353E+03  0.10417640E+05                                 9.994607                            6.963688       0.066715       2.023773                    0.999281      27.395929      76.613148       0.638186       0.409307      -1.077437       0.035566       0.045841      -0.003239       0.058111      -0.010760       0.000099      -0.003473      -0.010432       0.050950      -0.020533       0.002838       0.017695             13.071571       7.645788       5.190039      -2.603299      19.387645      -1.468132      12.181280          -0.000002
           90              C       5.476111       5.783215      11.145525      -0.095525      34.845512 0.42722836E+03  0.10023819E+05                                 9.349070                            6.949269       0.058773       1.992638                    0.999724      29.210655      84.534813       0.615862       0.423886      -1.057007       0.007618       0.023146       0.014678       0.028447      -0.017041       0.007114       0.018304      -0.012178       0.039618      -0.031136       0.004759       0.026377             11.414783       6.721628       3.368081      -2.278713      16.478971      -1.420117      11.043752          -0.000007
           91              C       5.975348       7.031608      10.827691      -0.146191      34.781889 0.42137219E+03  0.98478061E+04                                 9.302625                            6.871333       0.138298       2.017039                    0.999631      29.462392      84.968127       0.623713       0.420192      -1.059813      -0.009332      -0.020978       0.013862       0.026820      -0.001373      -0.015286      -0.004966       0.018002       0.068588      -0.021664      -0.008695       0.030358             11.445012       6.223328       3.334299      -1.417495      18.746208      -0.254892       9.365499          -0.000001
           92              C       5.851323       8.100306      11.701292       0.079773      40.374492 0.41763399E+03  0.96591535E+04                                10.298003                            6.823599      -0.097914       1.976725                    0.999215      26.515988      74.061527       0.633433       0.418083      -1.069888      -0.001329      -0.007429      -0.000325       0.007554       0.014851       0.008122      -0.008523      -0.018015       0.006815      -0.023485       0.006217       0.017268             14.383814       6.943188       5.042045      -2.342469      24.778552      -3.038761      11.429701           0.000005
           93              C      20.447745       7.881677      12.963753      -0.153603      36.868669 0.45078784E+03  0.10712060E+05                                 9.694745                            7.119821       0.073422       1.990294                    0.999514      30.024588      87.247701       0.611235       0.421694      -1.059110      -0.002034      -0.022628       0.001996       0.022806      -0.006682      -0.005054       0.022713      -0.029088       0.017313      -0.018892      -0.014110       0.033002             11.916730       6.524988       3.921159      -2.448008      17.136123      -2.703047      12.089078           0.000001
           94              C      19.963518       6.608357      13.276261      -0.091026      35.896761 0.42992488E+03  0.10135320E+05                                 9.622901                            7.029276      -0.118758       1.935312                    0.999460      29.624968      86.840825       0.602839       0.430983      -1.049268       0.025495       0.003720      -0.016584       0.030641      -0.013911      -0.004242      -0.010246       0.033060       0.046176      -0.031896       0.013857       0.018039             11.830363       6.332456       3.699142      -1.659658      17.545870      -0.554783      11.612763          -0.000005
           95              C      15.741751       2.545315       0.005327       0.681290      23.024303 0.22756699E+03  0.46218801E+04                                 7.593582                            5.431209      -0.203844       2.007355                    0.998979      21.509753      60.463739       0.620414       0.486088      -1.008062      -0.034399      -0.062271      -0.004241       0.071267      -0.073802      -0.045612       0.016156       0.155814      -0.040853      -0.100551      -0.029811       0.130363              9.671360       6.407600       3.695013       1.236963      13.362851      -0.742007       9.243629           0.000016
           96              C      16.374404       3.905028       0.021307      -0.028134      37.918152 0.40978677E+03  0.94036261E+04                                 9.731647                            6.662309       0.108816       2.048286                    0.999306      26.529284      73.065054       0.657122       0.406184      -1.080985       0.019856       0.041547       0.000194       0.046049      -0.002382      -0.006944       0.003857       0.007307       0.061507      -0.014716      -0.007970       0.022686             13.013632       8.745431       5.695023       2.348045      20.434394      -1.415464       9.861070           0.000002
           97              C      20.531711       7.814757      16.790200      -0.097760      35.804456 0.41666771E+03  0.97241447E+04                                 9.542055                            6.871998       0.018706       1.979670                    0.999691      29.230819      84.626347       0.617500       0.425018      -1.055315       0.022683       0.007842       0.016776       0.029282      -0.001221       0.020095       0.017258       0.024106       0.031905      -0.028856      -0.003143       0.031999             11.855208       7.725506       4.238889       2.136605      17.629329      -1.709606      10.210788          -0.000003
           98              C      21.135498       9.068073      16.795527      -0.157001      37.311015 0.43778489E+03  0.10335075E+05                                 9.781034                            7.020347       0.072911       1.989108                    0.999648      29.954943      86.975961       0.614562       0.422170      -1.058007      -0.008414      -0.021118       0.011722       0.025577      -0.009099       0.006854      -0.026778      -0.026664       0.014416      -0.019657      -0.017596       0.037253             12.220681       8.939436       5.490231       2.904652      18.081329       0.207721       9.641280           0.000005
           99              C      17.656519       6.416853       0.012429       0.079608      40.228404 0.40422460E+03  0.92890204E+04                                10.301926                            6.727267      -0.126676       1.968677                    0.999367      26.478027      74.133276       0.634853       0.419842      -1.066929      -0.002852      -0.006888       0.000146       0.007457       0.010036       0.004122      -0.000549      -0.016414      -0.023876      -0.012489      -0.004521       0.017010             14.476935       9.853096       7.500080       2.264539      23.905519      -1.232683       9.672189           0.000003
          100              C       2.678570       5.493935       1.020978      -0.155747      37.332904 0.43673285E+03  0.10280439E+05                                 9.722957                            6.971566       0.115944       2.002444                    0.999717      29.698471      85.464032       0.623497       0.417327      -1.063500      -0.015328      -0.017861      -0.007125       0.024591       0.012674       0.026797       0.007037       0.023430       0.045343      -0.025750      -0.014319       0.040069             12.328283       7.936898       4.629749       1.768076      19.466286      -2.347164       9.581667          -0.000004
          101              C       2.023683       4.261686       1.031631      -0.087542      34.825344 0.41030288E+03  0.95158867E+04                                 9.327758                            6.789178       0.077897       2.002824                    0.999711      28.695508      82.168407       0.626903       0.421270      -1.060204      -0.007108       0.022078      -0.013731       0.026953      -0.011868      -0.004580      -0.021123      -0.010245       0.041689      -0.026911      -0.001904       0.028816             11.628382       8.415791       4.615697       2.633190      16.905497      -0.710350       9.563857          -0.000012
          102              C      13.058087       0.349804       1.406286       0.676504      23.350617 0.22754190E+03  0.46255358E+04                                 7.690731                            5.441241      -0.252308       1.991236                    0.999137      21.610205      60.958074       0.617504       0.487939      -1.006170       0.065739      -0.012953      -0.025552       0.071710       0.039058       0.011323      -0.000839      -0.220581      -0.102043      -0.101877      -0.032139       0.134016              9.969414      15.388071      -1.410850      -1.750712       4.612781       0.464350       9.907389           0.000007
          103              C      11.635351       0.556674       1.770287      -0.028202      38.405030 0.41082715E+03  0.94342841E+04                                 9.822540                            6.668056       0.100147       2.045202                    0.999345      26.557035      73.188209       0.657182       0.405855      -1.081112      -0.045741       0.002233       0.014451       0.048021       0.001311       0.004155       0.001289      -0.015012       0.006981      -0.010106       0.002943       0.007163             13.341343      22.574231      -2.285751      -3.293132       5.347119       1.334588      12.102679           0.000003
          104              C      10.661968       0.533723       0.802577      -0.103480      36.113998 0.42953487E+03  0.10117869E+05                                 9.634149                            6.994586      -0.076652       1.945444                    0.999583      29.724372      86.929319       0.608778       0.427127      -1.052248      -0.014890      -0.000209       0.023134       0.027513      -0.005951      -0.007590       0.000204      -0.033878       0.035465      -0.025359       0.011098       0.014261             12.077463      19.554665      -1.582699      -1.454554       5.171229       1.277058      11.506495          -0.000009
          105              C       9.313540       0.698104       1.157700      -0.153002      37.728892 0.44439552E+03  0.10530279E+05                                 9.855715                            7.065470       0.056287       1.984469                    0.999614      30.010243      87.292436       0.613610       0.421254      -1.058606       0.030921       0.001475       0.003494       0.031152      -0.004961       0.027537      -0.007041       0.012154       0.014745      -0.023416      -0.010116       0.033533             12.501518      19.566989      -1.916598      -3.661711       5.268165       1.552180      12.669402           0.000001
          106              C       8.926179       0.854338       2.480532       0.079814      39.870473 0.40103172E+03  0.91950520E+04                                10.219401                            6.693104      -0.126285       1.970508                    0.999345      26.373875      73.697719       0.637710       0.418897      -1.067802       0.004596      -0.000925       0.001560       0.004941      -0.004867      -0.009639      -0.012647       0.010866      -0.020253      -0.021006       0.007454       0.013552             14.350190      25.555112      -2.058079      -3.604938       5.361303       1.180811      12.134155           0.000007
          107              C       9.920406       0.897652       3.418056      -0.145316      36.842876 0.42288096E+03  0.98962099E+04                                 9.674069                            6.891796       0.089920       1.999138                    0.999688      29.557558      85.420636       0.621409       0.421190      -1.058723       0.020578       0.000425      -0.019078       0.028064       0.002805      -0.014551       0.009396      -0.006490       0.082957      -0.023785      -0.009732       0.033517             12.196102      20.322555      -1.546504      -1.129737       5.055546       1.010667      11.210206           0.000003
          108              C      11.256822       0.762302       3.084240      -0.088165      34.794939 0.40541845E+03  0.93669486E+04                                 9.293102                            6.733655       0.043460       1.990371                    0.999665      28.633400      81.619931       0.632095       0.419401      -1.062239      -0.020141       0.002302      -0.017580       0.026833      -0.000148       0.026540       0.000855       0.000175       0.012460      -0.025655      -0.002154       0.027809             11.622834      17.903495      -1.734216      -2.935665       5.060414       1.313743      11.904591          -0.000010
          109              C       3.297503       0.876962       3.815793       0.676803      25.972516 0.23680534E+03  0.48624528E+04                                 8.190680                            5.546518      -0.307494       1.965628                    0.998942      21.970450      62.300743       0.612296       0.487170      -1.006496      -0.083590       0.032756       0.033095       0.095685      -0.028097       0.004301       0.010743      -0.186198      -0.137254      -0.075529      -0.045194       0.120723             10.683028      14.439575       0.500618      -0.527567       4.731070      -0.877202      12.878438           0.000013
          110              C       4.755387       0.954325       3.494407      -0.049365      39.364700 0.44428354E+03  0.10417641E+05                                 9.994608                            6.963689       0.066714       2.023773                    0.999281      27.395929      76.613158       0.638186       0.409308      -1.077437       0.055717       0.016187      -0.003239       0.058111      -0.011414      -0.003193       0.001371      -0.007133       0.050950      -0.020533       0.002838       0.017696             13.071572      21.349211      -0.237412      -2.323595       5.684224      -1.879754      12.181280          -0.000002
          111              C       5.194058       1.467298       2.267458      -0.095525      34.845490 0.42722814E+03  0.10023812E+05                                 9.349065                            6.949267       0.058773       1.992638                    0.999724      29.210647      84.534767       0.615862       0.423886      -1.057007       0.024325      -0.001441       0.014678       0.028447      -0.016589       0.019637      -0.000126      -0.014462       0.039618      -0.031136       0.004759       0.026377             11.414775      17.462082      -0.885844      -2.159425       5.738497      -1.595656      11.043746          -0.000007
          112              C       6.538567       1.471754       1.949624      -0.146191      34.781889 0.42137238E+03  0.98478100E+04                                 9.302625                            6.871335       0.138297       2.017038                    0.999631      29.462385      84.968064       0.623713       0.420192      -1.059813      -0.022941      -0.000951       0.013862       0.026820       0.005163      -0.010246      -0.012384      -0.015001       0.068588      -0.021664      -0.008694       0.030358             11.445010      19.331212      -1.857277      -0.758948       5.638329      -1.224026       9.365489          -0.000001
          113              C       7.486500       0.962912       2.823225       0.079773      40.374503 0.41763426E+03  0.96591616E+04                                10.298006                            6.823601      -0.097915       1.976724                    0.999215      26.515995      74.061558       0.633432       0.418083      -1.069888      -0.007396       0.001500      -0.000325       0.007554       0.004656      -0.004933       0.010690       0.033468       0.006816      -0.023485       0.006217       0.017268             14.383817      25.812536      -2.431443      -3.687818       5.909220      -1.058890      11.429696           0.000006
          114              C      12.658145      14.614190       4.085686      -0.153603      36.868651 0.45078785E+03  0.10712059E+05                                 9.694741                            7.119821       0.073424       1.990294                    0.999514      30.024573      87.247622       0.611235       0.421694      -1.059111      -0.021786       0.006441       0.001995       0.022806      -0.014828       0.019256      -0.013062       0.012047       0.017311      -0.018891      -0.014110       0.033002             11.916724      18.382176      -0.775059      -3.414561       5.278927      -1.280633      12.089069           0.000001
          115              C      11.295988      14.632869       4.398194      -0.091026      35.896754 0.42992490E+03  0.10135321E+05                                 9.622900                            7.029276      -0.118758       1.935311                    0.999460      29.624972      86.840843       0.602839       0.430983      -1.049268       0.012847       0.022334      -0.016584       0.030641       0.001180      -0.011088      -0.000171      -0.043144       0.046176      -0.031897       0.013857       0.018039             11.830360      18.558231      -1.143067      -1.126943       5.320083      -1.338748      11.612765          -0.000004
          116              C      14.838800       1.931748       8.872740       0.681290      23.024308 0.22756699E+03  0.46218799E+04                                 7.593582                            5.431209      -0.203844       2.007355                    0.998979      21.509750      60.463722       0.620414       0.486088      -1.008062       0.070562       0.009052       0.004241       0.071267      -0.000443      -0.001775      -0.048356      -0.214627      -0.040853      -0.100552      -0.029811       0.130363              9.671362      14.949800       0.311750      -0.234374       4.820661       1.423277       9.243625           0.000015
          117              C      13.341666       1.844244       8.856760      -0.028134      37.918152 0.40978673E+03  0.94036246E+04                                 9.731645                            6.662308       0.108816       2.048286                    0.999306      26.529278      73.065021       0.657122       0.406184      -1.080985      -0.045939      -0.003162      -0.000194       0.046049       0.000766       0.001028      -0.007876      -0.008587       0.061507      -0.014717      -0.007970       0.022686             13.013632      22.748913       0.148733      -0.451372       6.430921       2.704274       9.861062           0.000000
          118              C      12.574360       2.407638       9.844001      -0.097760      35.804441 0.41666749E+03  0.97241376E+04                                 9.542050                            6.871995       0.018708       1.979671                    0.999691      29.230811      84.626299       0.617501       0.425018      -1.055316      -0.015643      -0.018201      -0.016775       0.029282       0.007363       0.023445       0.012328      -0.019241       0.031904      -0.028856      -0.003142       0.031998             11.855202      19.188851      -0.301343      -0.802699       6.165977       2.616004      10.210777          -0.000001
          119              C      11.186776       2.307792       9.838674      -0.157000      37.311004 0.43778459E+03  0.10335068E+05                                 9.781038                            7.020351       0.072905       1.989107                    0.999648      29.954923      86.975926       0.614561       0.422171      -1.058007       0.022732       0.000046      -0.011722       0.025577      -0.015760      -0.022374       0.016233       0.006971       0.014416      -0.019658      -0.017595       0.037253             12.220689      20.601003       0.871498       1.262724       6.419781       2.624061       9.641282           0.000003
          120              C      10.534220       1.577161       8.865638       0.079608      40.228404 0.40422450E+03  0.92890175E+04                                10.301926                            6.727266      -0.126672       1.968678                    0.999367      26.478025      74.133272       0.634853       0.419842      -1.066929       0.007454       0.000115      -0.000146       0.007457       0.001694       0.001007       0.004035       0.025706      -0.023875      -0.012489      -0.004520       0.017009             14.476938      27.135516       0.655114      -0.312188       6.623107       2.559334       9.672189           0.000003
          121              C      16.907690      15.162801       7.857089      -0.155747      37.332943 0.43673328E+03  0.10280452E+05                                 9.722965                            6.971570       0.115942       2.002443                    0.999717      29.698480      85.464082       0.623496       0.417327      -1.063500       0.022250       0.007673       0.007125       0.024591       0.017258       0.016410       0.022323       0.000281       0.045341      -0.025750      -0.014320       0.040069             12.328296      21.073043      -0.573016      -1.531174       6.330170       2.508148       9.581675          -0.000004
          122              C      18.294505      15.317913       7.846436      -0.087542      34.825344 0.41030294E+03  0.95158882E+04                                 9.327758                            6.789178       0.077896       2.002824                    0.999711      28.695509      82.168403       0.626903       0.421270      -1.060204      -0.017909       0.014738       0.013731       0.026953      -0.012156      -0.021326       0.003520      -0.008786       0.041689      -0.026911      -0.001904       0.028816             11.628383      18.914789       0.457411       0.309195       6.406507       2.709736       9.563852          -0.000010
          123              C      17.868257       3.618375       7.471781       0.676504      23.350603 0.22754177E+03  0.46255326E+04                                 7.690728                            5.441239      -0.252309       1.991236                    0.999137      21.610204      60.958067       0.617504       0.487939      -1.006170      -0.012165      -0.065890       0.025552       0.071710      -0.047053       0.003389       0.010837       0.214247      -0.102043      -0.101877      -0.032139       0.134016              9.969408       5.107839       2.660791      -0.212949      14.892997      -1.798678       9.907389           0.000007
          124              C      18.199825       5.017316       7.107780      -0.028202      38.405044 0.41082737E+03  0.94342903E+04                                 9.822542                            6.668057       0.100147       2.045202                    0.999345      26.557041      73.188226       0.657182       0.405855      -1.081112       0.014767       0.043349      -0.014451       0.048021      -0.004184       0.002728       0.003389       0.012735       0.006982      -0.010106       0.002943       0.007162             13.341347       6.117966       4.232010       0.028164      21.803396      -3.553174      12.102678           0.000001
          125              C      18.579597       5.913851       8.075490      -0.103480      36.113967 0.42953428E+03  0.10117851E+05                                 9.634144                            6.994581      -0.076650       1.945445                    0.999583      29.724353      86.929250       0.608778       0.427127      -1.052248       0.005677       0.013767      -0.023134       0.027513      -0.015935      -0.002605      -0.007132       0.016541       0.035464      -0.025359       0.011098       0.014260             12.077458       6.037870       3.770831       0.651705      18.688018      -1.822605      11.506487          -0.000007
          126              C      18.923304       7.228059       7.720367      -0.153002      37.728908 0.44439555E+03  0.10530281E+05                                 9.855719                            7.065471       0.056289       1.984470                    0.999614      30.010246      87.292465       0.613610       0.421254      -1.058606      -0.012757      -0.028205      -0.003494       0.031152       0.000546       0.003594       0.028195      -0.015652       0.014745      -0.023416      -0.010116       0.033532             12.501526       5.894710       3.498520       0.094742      18.940464      -3.975986      12.669405           0.000001
          127              C      18.920688       7.645733       6.397535       0.079814      39.870483 0.40103171E+03  0.91950519E+04                                10.219403                            6.693104      -0.126284       1.970509                    0.999345      26.373873      73.697718       0.637710       0.418897      -1.067802      -0.000832      -0.004614      -0.001560       0.004941       0.000173      -0.015308      -0.004305      -0.014584      -0.020253      -0.021006       0.007454       0.013552             14.350195       6.690315       5.413615      -0.229627      24.226115      -3.786450      12.134156           0.000007
          128              C      18.514309       6.737317       5.460011      -0.145316      36.842879 0.42288110E+03  0.98962144E+04                                 9.674071                            6.891798       0.089921       1.999139                    0.999688      29.557559      85.420657       0.621408       0.421190      -1.058723      -0.007972      -0.018976       0.019078       0.028064      -0.000177       0.003377      -0.016989       0.008571       0.082958      -0.023785      -0.009732       0.033517             12.196106       6.066783       4.099711       0.523642      19.311324      -1.422514      11.210210           0.000002
          129              C      18.148034       5.444966       5.793827      -0.088165      34.794937 0.40541851E+03  0.93669505E+04                                 9.293102                            6.733655       0.043460       1.990371                    0.999665      28.633399      81.619927       0.632094       0.419401      -1.062239       0.005276       0.019574       0.017580       0.026833      -0.000048       0.010568       0.024361      -0.000331       0.012460      -0.025655      -0.002154       0.027809             11.622834       5.614444       3.133050       0.140416      17.349466      -3.213150      11.904591          -0.000009
          130              C      20.972329      12.887228       5.062274       0.676803      25.972509 0.23680529E+03  0.48624513E+04                                 8.190679                            5.546518      -0.307493       1.965628                    0.998942      21.970441      62.300708       0.612296       0.487170      -1.006496       0.000327       0.089779      -0.033095       0.095685      -0.084224       0.011572       0.000043       0.097225      -0.137255      -0.075529      -0.045194       0.120723             10.683027       6.390298       3.688660      -1.009831      12.780348      -0.167481      12.878435           0.000013
          131              C      20.363558      11.560273       5.383660      -0.049365      39.364694 0.44428350E+03  0.10417639E+05                                 9.994607                            6.963688       0.066715       2.023773                    0.999281      27.395927      76.613147       0.638186       0.409308      -1.077437      -0.035566      -0.045841       0.003239       0.058111      -0.010760       0.000099      -0.003473      -0.010432       0.050950      -0.020533       0.002838       0.017696             13.071570       7.645788       5.190039      -2.603299      19.387643      -1.468133      12.181280          -0.000002
          132              C      19.725096      11.341321       6.610609      -0.095525      34.845516 0.42722841E+03  0.10023821E+05                                 9.349071                            6.949271       0.058771       1.992637                    0.999724      29.210658      84.534827       0.615862       0.423886      -1.057007      -0.007618      -0.023147      -0.014678       0.028447      -0.017041       0.007114       0.018304      -0.012179       0.039619      -0.031136       0.004759       0.026377             11.414785       6.721629       3.368081      -2.278712      16.478972      -1.420116      11.043753          -0.000007
          133              C      19.225859      10.092928       6.928443      -0.146191      34.781899 0.42137237E+03  0.98478110E+04                                 9.302628                            6.871335       0.138296       2.017038                    0.999631      29.462394      84.968134       0.623713       0.420192      -1.059813       0.009332       0.020978      -0.013862       0.026820      -0.001373      -0.015287      -0.004966       0.018003       0.068588      -0.021664      -0.008695       0.030358             11.445015       6.223329       3.334300      -1.417494      18.746216      -0.254891       9.365499          -0.000001
          134              C      19.349884       9.024230       6.054842       0.079774      40.374507 0.41763412E+03  0.96591580E+04                                10.298007                            6.823601      -0.097914       1.976724                    0.999215      26.515992      74.061557       0.633432       0.418083      -1.069888       0.001329       0.007429       0.000325       0.007554       0.014852       0.008122      -0.008522      -0.018015       0.006815      -0.023485       0.006217       0.017268             14.383821       6.943191       5.042050      -2.342469      24.778568      -3.038763      11.429702           0.000006
          135              C       4.753462       9.242859       4.792381      -0.153603      36.868662 0.45078778E+03  0.10712058E+05                                 9.694746                            7.119822       0.073424       1.990294                    0.999514      30.024578      87.247670       0.611235       0.421694      -1.059110       0.002034       0.022627      -0.001996       0.022806      -0.006682      -0.005054       0.022713      -0.029088       0.017313      -0.018892      -0.014110       0.033002             11.916731       6.524990       3.921160      -2.448009      17.136125      -2.703054      12.089078           0.000000
          136              C       5.237689      10.516179       4.479873      -0.091026      35.896770 0.42992504E+03  0.10135325E+05                                 9.622903                            7.029278      -0.118757       1.935312                    0.999460      29.624973      86.840851       0.602839       0.430983      -1.049268      -0.025495      -0.003720       0.016584       0.030641      -0.013910      -0.004242      -0.010246       0.033059       0.046177      -0.031896       0.013856       0.018040             11.830365       6.332458       3.699142      -1.659660      17.545870      -0.554786      11.612768          -0.000005
          137              O       5.583433      11.964012       1.072470      -0.710715      43.120694 0.64195777E+03  0.16162428E+05                                 9.810407                            7.881988       0.198719       2.069945                    0.997569      30.276475      81.948195       0.670362       0.362908      -1.133772      -0.057237      -0.072817      -0.036346       0.099496      -0.046460      -0.020633       0.033137       0.103828       0.066006      -0.086152       0.008815       0.077336             11.809050       9.069861       3.745092       3.700905      12.139936       3.805014      14.217355          -0.000019
          138              O      15.776614       1.887138       1.058266      -0.664723      43.298985 0.62370401E+03  0.15610580E+05                                 9.931651                            7.828955       0.012070       2.024633                    0.996740      29.629473      80.305963       0.664057       0.368519      -1.127943      -0.017063       0.085208      -0.014755       0.088143      -0.055071      -0.033239      -0.016189       0.147787       0.036511      -0.104165       0.009265       0.094900             12.211620       8.194356       1.801438      -0.132157      14.880408      -6.183773      13.560095          -0.000018
          139              O      11.840316      16.909906      17.564368      -0.765074      53.491651 0.80395415E+03  0.21417063E+05                                11.344115                            8.861906       0.056557       1.994432                    0.998377      32.252467      89.862621       0.627658       0.366315      -1.130873       0.055630       0.023576      -0.112549       0.127741       0.034886      -0.024839       0.016464      -0.212088      -0.051301      -0.110981      -0.010329       0.121310             14.237334      14.126624      -0.495409      -6.896434       7.994205       1.533225      20.591173          -0.000014
          140              O       5.721225       2.734670      15.422978      -0.622464      36.842652 0.53740861E+03  0.12910609E+05                                 8.791531                            7.158743       0.471335       2.192432                    0.998084      28.099939      73.706520       0.712958       0.357602      -1.140728       0.065964      -0.016290      -0.019789       0.070769       0.024646       0.058728      -0.015799      -0.128213      -0.017403      -0.103465       0.031430       0.072035             10.533619      14.873968      -1.098955       3.835615       6.048626      -0.935473      10.678264          -0.000016
          141              O      22.737074      16.045210      14.877865      -0.696730      50.597305 0.66116434E+03  0.16713379E+05                                10.851864                            7.944496       0.389753       2.135942                    0.998062      29.870353      80.136131       0.676857       0.357977      -1.141451      -0.040825      -0.119833      -0.062524       0.141194      -0.023561       0.051426      -0.002378      -0.094910       0.003162      -0.083150       0.025056       0.058094             14.024720      17.119076       0.721848       8.329637       7.662145      -0.618679      17.292938          -0.000017
          142              O      16.616138       2.393551      12.766660      -0.695395      52.937675 0.66323515E+03  0.16854774E+05                                11.321571                            8.064904       0.003046       2.012512                    0.996257      30.252495      82.585754       0.655373       0.367758      -1.128676      -0.034310      -0.038399       0.094863       0.107939      -0.007621       0.003239       0.011671      -0.149356      -0.047750      -0.067397      -0.016945       0.084343             14.985164      12.056245       1.426833      -6.095936       7.443252      -1.043107      25.455996          -0.000016
          143              O       9.822575      14.844562       7.805597      -0.710715      43.120718 0.64195825E+03  0.16162443E+05                                 9.810411                            7.881992       0.198719       2.069945                    0.997569      30.276474      81.948198       0.670362       0.362908      -1.133772       0.088777       0.026401       0.036346       0.099496       0.001687       0.023210      -0.031386      -0.139294       0.066006      -0.086152       0.008815       0.077337             11.809058      14.287997       1.678379       4.900455       6.921819       2.039716      14.217358          -0.000019
          144              O      15.437891       1.656972       7.819801      -0.664723      43.298913 0.62370279E+03  0.15610541E+05                                 9.931637                            7.828945       0.012071       2.024633                    0.996740      29.629459      80.305888       0.664058       0.368519      -1.127944      -0.072938       0.047240       0.014755       0.088143       0.010460      -0.027291      -0.024943      -0.183125       0.036511      -0.104165       0.009265       0.094900             12.211602      15.207261      -0.976133      -5.797913       7.867471       2.154202      13.560074          -0.000017
          145              O       7.318776      13.837463       9.069833      -0.765074      53.491689 0.80395473E+03  0.21417083E+05                                11.344122                            8.861910       0.056557       1.994431                    0.998377      32.252475      89.862662       0.627658       0.366315      -1.130873      -0.042405      -0.043039       0.112549       0.127741      -0.047185       0.006161      -0.029156       0.202345      -0.051301      -0.110981      -0.010329       0.121309             14.237344       8.486530       1.738438      -1.114014      13.634315      -6.976432      20.591186          -0.000015
          146              O      22.751222      14.306766      11.211223      -0.622464      36.842635 0.53740810E+03  0.12910593E+05                                 8.791528                            7.158739       0.471338       2.192433                    0.998084      28.099935      73.706499       0.712958       0.357602      -1.140729      -0.009145      -0.067328       0.019789       0.070769      -0.025933       0.006937       0.060419       0.127193      -0.017403      -0.103465       0.031430       0.072035             10.533616       6.492836       2.220520       0.542669      14.429751       3.910571      10.678261          -0.000016
          147              O       4.110146       3.387979      11.756336      -0.696730      50.597323 0.66116456E+03  0.16713386E+05                                10.851866                            7.944497       0.389752       2.135941                    0.998062      29.870356      80.136143       0.676857       0.357977      -1.141451       0.126446      -0.006170       0.062524       0.141194      -0.049665       0.016726       0.048689       0.036904       0.003163      -0.083150       0.025056       0.058093             14.024724       9.438746       3.763768       2.492061      15.342486       7.972158      17.292941          -0.000017
          148              O      19.056484       4.051797      13.867541      -0.695395      52.937632 0.66323458E+03  0.16854756E+05                                11.321565                            8.064900       0.003046       2.012512                    0.996257      30.252485      82.585712       0.655373       0.367758      -1.128676       0.048334       0.017760      -0.094864       0.107939      -0.056688       0.012043      -0.001286       0.098414      -0.047750      -0.067397      -0.016945       0.084342             14.985156       9.045737       2.619188      -3.214544      10.453749      -5.283479      25.455981          -0.000016
          149              O      19.617774       5.160524      16.683664      -0.710715      43.120646 0.64195691E+03  0.16162400E+05                                 9.810398                            7.881982       0.198719       2.069946                    0.997569      30.276461      81.948133       0.670363       0.362908      -1.133772       0.057237       0.072817       0.036346       0.099496      -0.046460      -0.020633       0.033136       0.103828       0.066006      -0.086152       0.008815       0.077337             11.809039       9.069853       3.745087       3.700902      12.139922       3.805010      14.217343          -0.000020
          150              O       9.424593      15.237398      16.697868      -0.664723      43.298940 0.62370330E+03  0.15610557E+05                                 9.931642                            7.828949       0.012070       2.024633                    0.996740      29.629467      80.305920       0.664057       0.368519      -1.127944       0.017063      -0.085208       0.014755       0.088143      -0.055071      -0.033240      -0.016189       0.147787       0.036511      -0.104165       0.009265       0.094900             12.211607       8.194348       1.801435      -0.132156      14.880389      -6.183765      13.560083          -0.000018
          151              O      13.360891       0.214630       0.191766      -0.765074      53.491651 0.80395417E+03  0.21417063E+05                                11.344115                            8.861905       0.056558       1.994432                    0.998377      32.252468      89.862621       0.627658       0.366315      -1.130873      -0.055630      -0.023576       0.112549       0.127741       0.034886      -0.024839       0.016464      -0.212088      -0.051301      -0.110981      -0.010329       0.121309             14.237334      14.126625      -0.495409      -6.896434       7.994205       1.533225      20.591172          -0.000015
          152              O      19.479982      14.389866       2.333156      -0.622464      36.842662 0.53740877E+03  0.12910614E+05                                 8.791533                            7.158744       0.471337       2.192432                    0.998084      28.099940      73.706527       0.712958       0.357602      -1.140728      -0.065964       0.016290       0.019789       0.070769       0.024646       0.058728      -0.015799      -0.128213      -0.017401      -0.103465       0.031430       0.072035             10.533622      14.873973      -1.098956       3.835615       6.048627      -0.935473      10.678266          -0.000016
          153              O       2.464133       1.079326       2.878269      -0.696730      50.597310 0.66116438E+03  0.16713381E+05                                10.851865                            7.944497       0.389753       2.135942                    0.998062      29.870351      80.136130       0.676857       0.357977      -1.141451       0.040825       0.119833       0.062525       0.141195      -0.023561       0.051426      -0.002379      -0.094909       0.003163      -0.083150       0.025056       0.058093             14.024723      17.119079       0.721848       8.329640       7.662146      -0.618680      17.292942          -0.000017
          154              O       8.585069      14.730985       4.989474      -0.695395      52.937681 0.66323518E+03  0.16854775E+05                                11.321573                            8.064905       0.003046       2.012512                    0.996257      30.252492      82.585752       0.655373       0.367758      -1.128676       0.034310       0.038399      -0.094864       0.107939      -0.007621       0.003239       0.011671      -0.149356      -0.047750      -0.067397      -0.016946       0.084343             14.985167      12.056246       1.426834      -6.095935       7.443253      -1.043107      25.456002          -0.000016
          155              O      15.378632       2.279974       9.950537      -0.710715      43.120680 0.64195760E+03  0.16162422E+05                                 9.810404                            7.881986       0.198720       2.069946                    0.997569      30.276468      81.948159       0.670363       0.362908      -1.133772      -0.088777      -0.026401      -0.036346       0.099496       0.001687       0.023210      -0.031385      -0.139295       0.066006      -0.086152       0.008816       0.077337             11.809047      14.287981       1.678378       4.900451       6.921814       2.039714      14.217347          -0.000019
          156              O       9.763316      15.467564       9.936333      -0.664723      43.298942 0.62370330E+03  0.15610557E+05                                 9.931643                            7.828949       0.012071       2.024633                    0.996740      29.629467      80.305924       0.664057       0.368519      -1.127944       0.072938      -0.047240      -0.014755       0.088143       0.010461      -0.027291      -0.024943      -0.183125       0.036511      -0.104165       0.009265       0.094900             12.211609      15.207270      -0.976133      -5.797917       7.867475       2.154205      13.560083          -0.000018
          157              O      17.882431       3.287073       8.686301      -0.765074      53.491644 0.80395400E+03  0.21417058E+05                                11.344112                            8.861904       0.056559       1.994432                    0.998377      32.252469      89.862615       0.627658       0.366315      -1.130873       0.042405       0.043040      -0.112549       0.127741      -0.047186       0.006161      -0.029156       0.202345      -0.051301      -0.110981      -0.010329       0.121309             14.237330       8.486523       1.738435      -1.114011      13.634300      -6.976423      20.591168          -0.000015
          158              O       2.449985       2.817770       6.544911      -0.622464      36.842628 0.53740802E+03  0.12910591E+05                                 8.791527                            7.158738       0.471338       2.192433                    0.998084      28.099932      73.706490       0.712958       0.357602      -1.140729       0.009145       0.067328      -0.019789       0.070769      -0.025933       0.006937       0.060419       0.127193      -0.017402      -0.103465       0.031430       0.072035             10.533614       6.492835       2.220520       0.542669      14.429749       3.910568      10.678259          -0.000016
          159              O      21.091061      13.736557       5.999798      -0.696730      50.597273 0.66116385E+03  0.16713363E+05                                10.851859                            7.944493       0.389755       2.135942                    0.998062      29.870343      80.136090       0.676857       0.357976      -1.141451      -0.126445       0.006170      -0.062525       0.141194      -0.049665       0.016725       0.048689       0.036904       0.003162      -0.083149       0.025056       0.058094             14.024713       9.438739       3.763765       2.492059      15.342473       7.972150      17.292928          -0.000017
          160              O       6.144723      13.072739       3.888593      -0.695395      52.937655 0.66323492E+03  0.16854767E+05                                11.321569                            8.064903       0.003047       2.012512                    0.996257      30.252488      82.585730       0.655373       0.367758      -1.128676      -0.048335      -0.017760       0.094863       0.107939      -0.056688       0.012043      -0.001286       0.098414      -0.047750      -0.067397      -0.016945       0.084342             14.985161       9.045740       2.619189      -3.214544      10.453754      -5.283482      25.455989          -0.000016

******************************************************
Auxiliary information for the entire system
The total spin magnetic moment of the unit cell is   -0.000322
The total net atomic charge of the unit cell is   0.000000
Accuracy of reproducing the electrostatic potential in the unit cell:
  The inner radius (bohr) =    5.0000
  The outer radius (bohr) =   12.0000
  Valid grid points have density less than (e/(bohr^3)) =    0.0001
  The number of valid grid points were=       456358
  The rms potential error without charges in kcal/mol is=      3.76753
  The rms potential error with partial charges in kcal/mol is=      1.23679
  The RRMSE value at monopole order=      0.32828
  The rms potential error with partial charges and cloud penetration in kcal/mol is=      1.23227
  The RRMSE value at monopole order with cloud penetration is=      0.32708
  The rms potential error with partial charges and atomic dipoles in kcal/mol is=      0.46625
  The RRMSE value at dipole order=      0.12376
  The rms potential error with partial charges, atomic dipoles and cloud penetration in kcal/mol is=      0.45621
  The RRMSE value at dipole order with cloud penetration=      0.12109

******************************************************
The electron densities and ab initio electrostatic potential were computed in VASP using the PBE functional and
projector augmented wave method. See the main text of the journal article for a description of computational details.
The atomic charges, dipoles, and quadrupoles were computed with the DDEC6 method as described in
(a) T. A. Manz and N. Gabaldon Limas, RSC Adv. 6 (2016) 47771-47801 DOI: 10.1039/c6ra04656h
(b) N. Gabaldon Limas and T. A. Manz, RSC Adv. 8 (2018) 2678-2707 DOI: 10.1039/c7ra11829e.
For each atom in the material, the electron cloud parameters were fit to the spherically averaged atom-in-material
electron density using radial positions for which this density was between 10^-4 and 10^-2 electrons per cubic bohr.
The polarizabilities, dispersion coefficients, and quantum Drude oscillator (QDO) parameters were fit using the MCLF method.
The magnetic structure of the system was optimized in VASP from the default ferromagnetic initial guess using spin polarization.
The atomic spin moments (ASMs) were computed on this optimized magnetic structure using the DDEC6 partition as inputs
to the method of T. A. Manz and D. S. Sholl, J. Chem. Theory Comput. 7 (2011) 4146-4164 DOI: 10.1021/ct200539n.
The RMSE and RRMSE were computed using a uniform grid with Ewald summation.
