# Supplementary material for: A collection of forcefield precursors for metal–organic frameworks
Source: RSC Adv. 2019 Nov 13;9(63):36492–507. doi: 10.1039/c9ra07327b (PMC9075174; doi:10.1039/c9ra07327b)
Supplement: RA-009-C9RA07327B-s5573 [file RA-009-C9RA07327B-s5573.xyz]

  160
jmolscript: load "" {1 1 1} spacegroup "x,y,z" unitcell [{     15.226500     0.000000     0.000000 }, {      5.610758    14.155059     0.000000 }, {      4.439328     3.015701    17.787934 }]
Y     10.547771     8.009708     1.860618     1.867720
Y     11.724122     8.808821     7.033349     1.867711
Y     14.728815     9.161052    15.927316     1.867747
Y     13.552464     8.361939    10.754585     1.867736
C     15.959397    15.347122    14.361978    -0.125189
C     16.370621    16.240882    15.317190     0.080133
C     11.188337     3.475380    14.972104     0.075612
C     11.811473     3.704227    13.700267    -0.129221
C     12.255659     4.965854    13.385420    -0.076014
C     12.199358     6.007478    14.294384    -0.066958
C     11.589486     5.771093    15.521751    -0.076750
C     11.090166     4.527867    15.836598    -0.125883
C     12.801804     7.337308    13.963528     0.674669
C     17.312111     7.014736     0.005336     0.077307
C     16.522279     7.522894     1.040594    -0.126262
C     15.143340     7.384685     1.035258    -0.079648
C     14.487151     6.729986     0.037355    -0.043770
C     19.709920     9.150439    16.827386    -0.080356
C     21.067790     9.313641    16.813155    -0.125942
C     12.992283     6.635079     0.003558     0.666342
C     16.405010    15.811194    16.631718    -0.124485
C     16.026687    14.536384    16.985698    -0.076133
C     15.639527    13.611391    16.021592    -0.052895
C     15.580367    14.040802    14.680382    -0.078508
C      9.966591     4.943776     1.415920     0.669384
C      7.348236     9.497432    12.319923    -0.125801
C      6.365837     9.444483    11.364711     0.080060
C     20.142671     9.558193    11.709797     0.076714
C     19.700311     9.063231    12.981634    -0.129344
C     18.363784     9.115194    13.296481    -0.075927
C     17.416201     9.551357    12.387517    -0.066893
C     17.860683    10.031210    11.160150    -0.077762
C     19.200419    10.037283    10.845303    -0.126453
C     15.957954     9.481328    12.718373     0.674610
C     10.156513     2.153832     8.888631     0.077304
C      9.975155     3.075335     7.853373    -0.126314
C     10.611759     4.306315     7.858709    -0.079694
C     11.462186     4.675082     8.856612    -0.043777
C     11.726861     3.727428     9.854515    -0.080344
C     11.074787     2.525245     9.868746    -0.125945
C     12.101253     6.029789     8.890409     0.666340
C      6.752617     9.254180    10.050183    -0.124237
C      8.077129     9.136131     9.696203    -0.076424
C      9.079697     9.155201    10.660309    -0.052475
C      8.702302     9.368430    12.001519    -0.078268
C     14.788471     8.219350     7.478047     0.669382
C      9.317189     1.823638     3.425956    -0.125729
C      8.905965     0.929878     2.470744     0.080141
C     14.088249    13.695380     2.815830     0.075652
C     13.465113    13.466533     4.087667    -0.129217
C     13.020927    12.204906     4.402514    -0.076084
C     13.077228    11.163282     3.493550    -0.066907
C     13.687100    11.399667     2.266183    -0.076630
C     14.186420    12.642893     1.951336    -0.125848
C     12.474782     9.833452     3.824406     0.674672
C      3.525147     7.140323    -0.005336     0.079397
C      8.754307     9.647866    16.747340    -0.127292
C     10.133246     9.786075    16.752676    -0.079245
C     10.789435    10.440774    17.750579    -0.043701
C      5.566666     8.020321     0.960548    -0.082025
C      4.208796     7.857119     0.974779    -0.124923
C      7.844975     7.519980    -0.003558     0.666270
C      8.871576     1.359566     1.156216    -0.124450
C      9.249899     2.634376     0.802236    -0.076200
C      9.637059     3.559369     1.766342    -0.052475
C      9.696219     3.129958     3.107552    -0.078158
C     15.309995    12.226984    16.372014     0.669453
C     17.928350     7.673328     5.468011    -0.125798
C     18.910749     7.726277     6.423223     0.079994
C      5.133915     7.612567     6.078137     0.076769
C      5.576275     8.107529     4.806300    -0.129348
C      6.912802     8.055566     4.491453    -0.075985
C      7.860385     7.619403     5.400417    -0.066832
C      7.415903     7.139550     6.627784    -0.077659
C      6.076167     7.133477     6.942631    -0.126416
C      9.318632     7.689432     5.069561     0.674631
C     15.120073    15.016928     8.899303     0.079364
C     15.301431    14.095425     9.934561    -0.127300
C     14.664827    12.864445     9.929225    -0.079253
C     13.814400    12.495678     8.931322    -0.043716
C     13.549725    13.443332     7.933419    -0.082026
C     14.201799    14.645515     7.919188    -0.124935
C     13.175333    11.140971     8.897525     0.666266
C     18.523969     7.916580     7.737751    -0.124233
C     17.199457     8.034629     8.091731    -0.076413
C     16.196889     8.015559     7.127625    -0.052476
C     16.574284     7.802330     5.786415    -0.078195
C     10.488115     8.951410    10.309887     0.669387
O     10.185490     5.762741     2.324883    -0.590867
O     13.193276     7.514286    12.794861    -0.637591
O     12.396787     6.921501     1.045931    -0.612905
O     12.958249     8.153153    14.899174    -0.640487
O     15.302783    11.901434    17.586930    -0.692483
O     16.901249     9.282222    16.704649    -0.656129
O     13.946472     8.317633     6.569084    -0.590893
O     15.649178     9.182617    13.887040    -0.637729
O     12.054418     6.688925     7.848036    -0.612906
O     15.141870     9.636519    11.782727    -0.640453
O     10.793415     8.838153     9.094971    -0.692568
O     12.639308     6.387023     9.977252    -0.656111
O     15.091096    11.408019    15.463051    -0.590841
O     12.083310     9.656474     4.993073    -0.637609
O     12.879799    10.249259    16.742003    -0.613034
O     12.318337     9.017607     2.888760    -0.640407
O      9.973803     5.269326     0.201004    -0.692554
O      8.375337     7.888538     1.083285    -0.656066
O     11.330114     8.853127    11.218850    -0.590904
O      9.627408     7.988143     3.900894    -0.637715
O     13.222168    10.481835     9.939898    -0.613011
O     10.134716     7.534241     6.005207    -0.640382
O     14.483171     8.332607     8.692963    -0.692554
O     12.637278    10.783737     7.810682    -0.656068
H     15.918752    15.661573    13.266953     0.084775
H     11.933948     2.843780    12.962423     0.093139
H     12.685356     5.177177    12.350874     0.092931
H     11.497427     6.613619    16.284142     0.099005
H     10.578700     4.356572    16.840904     0.094192
H     17.010496     8.065970     1.916116     0.084543
H     14.522997     7.825932     1.883742     0.105662
H     19.216467     8.521471    16.014655     0.094383
H      6.461966     8.853588    15.974810     0.076254
H     16.753321    16.519784    17.454054     0.082442
H     11.588266    11.209647     0.294568     0.085822
H     15.225822    13.324355    13.867651     0.112680
H      7.070888     9.651089    13.414948     0.084751
H     20.455080     8.632312    13.719478     0.093436
H     18.008993     8.793603    14.331027     0.092912
H     17.111365    10.427251    10.397759     0.099001
H     19.515971    10.456239     9.833170     0.095012
H      9.290393     2.821589     6.977851     0.084534
H     10.430149     5.045600     7.010225     0.105659
H     12.493401     3.954393    10.667246     0.094401
H     16.884514    15.933780    10.707091     0.076269
H      5.965540     9.191484     9.227847     0.082341
H      8.365944     9.020675     8.599399     0.085963
H      9.489903     9.435928    12.822966     0.112581
H      9.357834     1.509187     4.520981     0.084723
H     13.342638    14.326980     4.825511     0.092701
H     12.591230    11.993583     5.437060     0.092919
H     13.779159    10.557141     1.503792     0.099094
H     14.697886    12.814188     0.947030     0.094248
H      8.266090     9.104790    15.871818     0.085838
H     10.753589     9.344828    15.904192     0.105697
H      6.060119     8.649289     1.773279     0.094529
H      3.634496     8.336988     1.834825     0.076589
H      8.523265     0.650976     0.333880     0.082464
H     13.688320     5.961113    17.493366     0.085977
H     10.049188     3.837266     3.928999     0.112697
H     18.205698     7.519671     4.372986     0.084668
H      4.821506     8.538448     4.068456     0.093003
H      7.267593     8.377157     3.456907     0.092904
H      8.165221     6.743509     7.390175     0.099087
H      5.760615     6.714521     7.954764     0.095076
H     15.986193    14.349171    10.810083     0.085882
H     14.846437    12.125160    10.777709     0.105709
H     12.783185    13.216367     7.120688     0.094542
H      8.356561     1.201169     7.059142     0.076584
H     19.311046     7.979276     8.560087     0.082355
H     16.910642     8.150085     9.188535     0.085991
H     15.786683     7.734832     4.964968     0.112674

The following XYZ coordinates are in angstroms. Other properties are in atomic units.
The sperically averaged electron density of each atom fit to a function of the form exp(a - br)
eigen_1, eigen_2 and eigen_3 are the three eigenvalues of traceless quadrupole moment tensor
  atom number  atomic symbol              X              Y              Z     net charge C6 coefficient C8 coefficient C10 coefficient fluctuating dipole atomic polarizability isotropic forcefield polarizability              a              b squared Pearson coefficient          <r^3>          <r^4>         wp_QDO          m_QDO          q_QDO       dipole_x       dipole_y       dipole_z         dipole            Qxy            Qxz            Qyz     Q(x^2-y^2)  Q(3z^2 - R^2)        eigen_1        eigen_2        eigen_3 static polarizability      alpha(xx)      alpha(xy)      alpha(xz)      alpha(yy)      alpha(yz)      alpha(zz) atomic spin moment
            1              Y      10.547771       8.009708       1.860618       1.867720     203.338511 0.40291493E+04  0.15358922E+06                                26.138847                           19.583283       0.173381       1.791499                    0.999708      69.872881     201.298475       0.450163       0.356935      -1.190165      -0.001115       0.039361       0.034900       0.052617      -0.120273      -0.013577      -0.023049      -0.146327      -0.352812      -0.129428      -0.070725       0.200152             35.704918      35.458142       9.650601      -2.992270      28.693910       0.899987      42.962701           0.000019
            2              Y      11.724122       8.808821       7.033349       1.867711     203.326119 0.40291895E+04  0.15359110E+06                                26.137696                           19.583347       0.173372       1.791493                    0.999708      69.873244     201.299608       0.450164       0.356934      -1.190166      -0.036165       0.015547      -0.034879       0.052594      -0.137747      -0.026412      -0.004151      -0.058254      -0.352668      -0.129396      -0.070744       0.200140             35.700574      36.214027       9.345671      -0.268035      27.928368      -3.115278      42.959327           0.000017
            3              Y      14.728815       9.161052      15.927316       1.867747     203.374725 0.40290499E+04  0.15358448E+06                                26.142028                           19.583024       0.173322       1.791486                    0.999708      69.872207     201.295878       0.450167       0.356934      -1.190165       0.001154      -0.039408      -0.034874       0.052636      -0.120259      -0.013607      -0.022997      -0.146413      -0.353028      -0.129476      -0.070717       0.200193             35.717478      35.472372       9.656725      -2.990500      28.704236       0.899511      42.975825           0.000020
            4              Y      13.552464       8.361939      10.754585       1.867736     203.349706 0.40290385E+04  0.15358390E+06                                26.139835                           19.582971       0.173399       1.791509                    0.999708      69.872121     201.295378       0.450168       0.356933      -1.190166       0.036183      -0.015588       0.034872       0.052614      -0.137747      -0.026405      -0.004173      -0.058236      -0.352796      -0.129430      -0.070727       0.200157             35.710398      36.222274       9.352179      -0.265747      27.938509      -3.113284      42.970412           0.000016
            5              C      15.959397      15.347122      14.361978      -0.125189      42.781811 0.49602519E+03  0.12034532E+05                                10.551586                            7.370646       0.091561       1.985742                    0.999592      30.538477      88.756494       0.614670       0.410713      -1.069459      -0.004235      -0.012812       0.027137       0.030307      -0.015245      -0.002088      -0.020077       0.037532       0.053253      -0.039790       0.013501       0.026289             13.437165       6.540290       4.444908       0.691671      20.575387      -1.562916      13.195817          -0.000000
            6              C      16.370621      16.240882      15.317190       0.080133      41.720507 0.41457374E+03  0.96200289E+04                                10.614949                            6.872015      -0.283143       1.915547                    0.998784      27.026314      76.890225       0.617922       0.427167      -1.058704      -0.001767      -0.002366       0.000011       0.002953      -0.008158      -0.021961      -0.011350       0.007397      -0.115661      -0.048364       0.016981       0.031383             14.965567       6.883862       5.494863      -0.012411      24.973860      -3.789637      13.038980          -0.000000
            7              C      11.188337       3.475380      14.972104       0.075612      41.914663 0.43009180E+03  0.10055573E+05                                10.631786                            6.983453      -0.228898       1.929904                    0.998863      27.151255      77.119078       0.616098       0.425217      -1.061672      -0.001541       0.004801      -0.005282       0.007302       0.012643       0.022118      -0.024488       0.008091      -0.067246      -0.046709       0.020977       0.025732             14.903530       7.069104       5.191834      -2.295683      25.629405      -2.877794      12.012082          -0.000001
            8              C      11.811473       3.704227      13.700267      -0.129221      41.849609 0.51266385E+03  0.12534179E+05                                10.388019                            7.487163       0.051146       1.973917                    0.999766      30.754124      89.562498       0.610956       0.410046      -1.070496      -0.005487       0.021973       0.012202       0.025725      -0.018383       0.013459       0.021087      -0.000563       0.001276      -0.035447       0.013081       0.022367             12.869888       6.702784       3.956393      -2.498922      18.695101      -2.264174      13.211778          -0.000001
            9              C      12.255659       4.965854      13.385420      -0.076014      40.516918 0.48119857E+03  0.11609283E+05                                10.253316                            7.318322      -0.043304       1.948539                    0.999542      30.133854      87.894807       0.608268       0.417378      -1.063080      -0.031480       0.006898       0.033522       0.046500      -0.020895       0.011401      -0.018022       0.062951       0.030589      -0.046525       0.004915       0.041610             12.777604       6.505359       3.841017      -1.770129      18.603973      -0.657895      13.223480          -0.000002
           10              C      12.199358       6.007478      14.294384      -0.066958      41.213745 0.45977928E+03  0.10901789E+05                                10.360398                            7.126267      -0.050190       1.977218                    0.999171      28.172915      79.894559       0.623665       0.414196      -1.071484      -0.031184      -0.050935       0.003340       0.059816      -0.007890       0.017491      -0.012658       0.012483      -0.013858      -0.019832      -0.007066       0.026898             13.682957       7.823027       5.419063      -2.588532      20.304241      -1.491304      12.921602          -0.000002
           11              C      11.589486       5.771093      15.521751      -0.076750      39.550602 0.48445114E+03  0.11682823E+05                                10.027574                            7.296081       0.083307       1.987998                    0.999550      29.924653      86.667892       0.616379       0.412060      -1.068742      -0.005637      -0.031981      -0.028568       0.043251      -0.021953       0.018555       0.019216       0.014309       0.009766      -0.040712       0.016958       0.023754             12.425707       6.986250       3.541917      -2.301477      18.033398      -1.144616      12.257472          -0.000002
           12              C      11.090166       4.527867      15.836598      -0.125883      39.600262 0.47908640E+03  0.11532881E+05                                10.021153                            7.248834       0.097749       1.992297                    0.999637      30.302518      87.971594       0.618626       0.411295      -1.068167       0.010583       0.018208      -0.020834       0.029624      -0.008964      -0.002977      -0.012959       0.054247       0.054563      -0.040653       0.019116       0.021536             12.480760       6.590310       3.663828      -1.591508      20.250549      -0.433950      10.601421          -0.000001
           13              C      12.801804       7.337308      13.963528       0.674669      25.547694 0.23070008E+03  0.46923228E+04                                 8.044812                            5.439264      -0.197504       2.003894                    0.998921      21.554873      60.246419       0.626184       0.480910      -1.012754       0.007034       0.079621      -0.027670       0.084585      -0.077604       0.020595      -0.003022       0.095743      -0.125003      -0.072265      -0.042180       0.114445             10.502978       6.271269       3.582392      -0.979659      12.431272      -0.126094      12.806393          -0.000002
           14              C      17.312111       7.014736       0.005336       0.077307      42.576510 0.41196706E+03  0.95406482E+04                                10.736652                            6.836387      -0.240422       1.929071                    0.998981      26.973254      76.562912       0.621683       0.425424      -1.060213      -0.003808       0.001398      -0.002589       0.004812       0.002626       0.002163      -0.021428       0.011630      -0.055441      -0.031813       0.014631       0.017182             15.303223      28.851867       0.679492      -0.198314       6.755971       2.654585      10.301831          -0.000001
           15              C      16.522279       7.522894       1.040594      -0.126262      43.237088 0.50246144E+03  0.12208593E+05                                10.596670                            7.397660       0.124717       1.994971                    0.999593      30.441762      88.034134       0.617200       0.408430      -1.072832      -0.018763      -0.015199      -0.015991       0.028962       0.014850       0.025418       0.003718      -0.029834       0.025646      -0.036870       0.006680       0.030191             13.656266      23.166493      -0.527367      -1.191637       6.740205       2.894887      11.062101          -0.000001
           16              C      15.143340       7.384685       1.035258      -0.079648      40.253413 0.47084293E+03  0.11263266E+05                                10.140436                            7.179610       0.095130       1.993699                    0.999608      29.647581      85.252023       0.623679       0.410541      -1.070754       0.019339      -0.023477      -0.029264       0.042209      -0.016282      -0.021570      -0.016899      -0.029940       0.026565      -0.040926       0.013935       0.026991             12.893405      21.045553       0.266060       0.263581       7.018825       3.155770      10.615836          -0.000002
           17              C      14.487151       6.729986       0.037355      -0.043770      40.673576 0.43617316E+03  0.10195962E+05                                10.275042                            6.927941      -0.035548       1.990791                    0.999151      27.490028      77.140061       0.634974       0.412649      -1.073615       0.051188       0.003639      -0.001429       0.051337      -0.001858      -0.004366      -0.030894      -0.019604       0.017666      -0.026001      -0.011331       0.037332             13.927890      24.464035       0.285265      -0.285114       6.826726       2.931006      10.492909          -0.000002
           18              C      19.709920       9.150439      16.827386      -0.080356      40.964571 0.47937154E+03  0.11533249E+05                                10.272744                            7.256240       0.047839       1.975863                    0.999633      30.003652      86.877199       0.618079       0.411891      -1.068541       0.008057       0.024741       0.030335       0.039965       0.003372       0.026284      -0.007153      -0.043580       0.041612      -0.041922       0.013583       0.028338             12.895836      20.505510       0.165905      -0.649966       6.836688       3.182275      11.345310          -0.000001
           19              C      21.067790       9.313641      16.813155      -0.125942      42.963506 0.49677896E+03  0.12064531E+05                                10.614342                            7.394569       0.065165       1.977258                    0.999631      30.591520      89.125895       0.611033       0.412756      -1.067501      -0.012540       0.011135       0.021663       0.027396      -0.022889      -0.025476      -0.004982      -0.027452       0.013830      -0.042226       0.013060       0.029165             13.523208      22.791388       1.143634       1.024647       6.746381       2.938609      11.031856          -0.000000
           20              C      12.992283       6.635079       0.003558       0.666342      23.560799 0.23191898E+03  0.47236433E+04                                 7.666477                            5.457157      -0.138148       2.024978                    0.999060      21.573637      60.353525       0.624507       0.481535      -1.012359      -0.066232      -0.010160      -0.005857       0.067262      -0.001368      -0.000601      -0.048612      -0.190767      -0.057093      -0.085894      -0.035803       0.121697              9.797176      15.095897       0.388223      -0.214671       4.895519       1.543149       9.400112          -0.000002
           21              C      16.405010      15.811194      16.631718      -0.124485      42.946801 0.49560150E+03  0.12028368E+05                                10.607319                            7.381955       0.076780       1.983215                    0.999603      30.489797      88.791229       0.612055       0.412327      -1.067817      -0.010479      -0.024791      -0.015841       0.031230      -0.008625       0.000423       0.029970       0.024571      -0.016225      -0.038360       0.012700       0.025660             13.676948       6.520490       4.131719       0.500599      20.453989      -3.925024      14.056367          -0.000001
           22              C      16.026687      14.536384      16.985698      -0.076133      40.547801 0.47851451E+03  0.11508813E+05                                10.206534                            7.253972       0.004903       1.962536                    0.999625      29.979395      86.825382       0.617565       0.412371      -1.068107       0.000365       0.006083      -0.036657       0.037160      -0.022058      -0.003610      -0.005947       0.047527       0.028506      -0.038160       0.010408       0.027752             13.002822       6.477205       4.298897       0.611388      19.950799      -2.119971      12.580462          -0.000001
           23              C      15.639527      13.611391      16.021592      -0.052895      41.977823 0.44510209E+03  0.10453479E+05                                10.481373                            6.987543      -0.064600       1.978942                    0.999096      27.681205      77.760001       0.633993       0.411359      -1.074872       0.016391       0.050400      -0.014242       0.054879      -0.007879      -0.005755      -0.004517       0.028038      -0.053182      -0.020679      -0.004731       0.025410             14.474705       6.634937       4.833564      -0.007315      23.977576      -3.856487      12.811604          -0.000001
           24              C      15.580367      14.040802      14.680382      -0.078508      40.486153 0.48643664E+03  0.11705715E+05                                10.129017                            7.267254       0.081410       1.985224                    0.999549      29.784878      85.287635       0.625157       0.407142      -1.075342       0.007265       0.020807       0.031746       0.038646      -0.007622       0.006675       0.024208       0.023526      -0.028033      -0.034453       0.015727       0.018727             12.766847       6.133813       3.570356       0.334794      18.899880      -3.055581      13.266846          -0.000001
           25              C       9.966591       4.943776       1.415920       0.669384      23.721363 0.22734911E+03  0.46150344E+04                                 7.739523                            5.417570      -0.214753       2.001081                    0.999221      21.567584      60.554037       0.623272       0.484113      -1.009376       0.012748       0.062256      -0.023937       0.067906      -0.041962       0.002013       0.006554       0.189410      -0.109974      -0.086197      -0.035719       0.121917             10.104949       5.162878       2.829772      -0.278495      15.247392      -1.835182       9.904576          -0.000002
           26              C       7.348236       9.497432      12.319923      -0.125801      42.778058 0.49632686E+03  0.12043749E+05                                10.551374                            7.372678       0.092658       1.985938                    0.999598      30.549764      88.797922       0.614608       0.410690      -1.069468       0.013247      -0.000666      -0.027024       0.030104       0.001749      -0.019347       0.005379      -0.048772       0.053139      -0.039962       0.013771       0.026191             13.436425      21.712315      -1.569064      -1.185094       5.400344       1.218374      13.196616          -0.000000
           27              C       6.365837       9.444483      11.364711       0.080060      41.733164 0.41457822E+03  0.96202286E+04                                10.617355                            6.872092      -0.283821       1.915372                    0.998793      27.027200      76.894948       0.617909       0.427172      -1.058694       0.002963       0.000994      -0.000109       0.003127      -0.003411      -0.018584      -0.016295      -0.016718      -0.115682      -0.048364       0.016880       0.031484             14.967983      26.279716      -2.196026      -3.532805       5.577805       1.389055      13.046428          -0.000000
           28              C      20.142671       9.558193      11.709797       0.076714      42.003343 0.42995530E+03  0.10051971E+05                                10.648080                            6.984081      -0.234150       1.928417                    0.998814      27.144060      77.106790       0.615817       0.425428      -1.061499      -0.004529       0.003334       0.005120       0.007606       0.011841      -0.014413       0.029461       0.012318      -0.067793      -0.046645       0.021076       0.025569             14.933267      26.747556      -2.595206      -3.507200       6.042960      -1.070884      12.009286          -0.000001
           29              C      19.700311       9.063231      12.981634      -0.129344      41.853798 0.51261923E+03  0.12532571E+05                                10.387936                            7.486226       0.051249       1.973964                    0.999766      30.752324      89.549720       0.611081       0.409980      -1.070560      -0.018392       0.013190      -0.012179       0.025702      -0.013586       0.024554       0.004628      -0.024616       0.001490      -0.035364       0.012925       0.022439             12.869888      19.776439      -1.228582      -3.018928       5.621061      -1.489676      13.212164          -0.000001
           30              C      18.363784       9.115194      13.296481      -0.075927      40.507500 0.48112412E+03  0.11606955E+05                                10.251542                            7.317631      -0.043085       1.948630                    0.999542      30.131200      87.882991       0.608317       0.417364      -1.063096       0.005235       0.031799      -0.033541       0.046514       0.006338      -0.012535       0.017218      -0.074473       0.030687      -0.046521       0.004939       0.041581             12.773964      19.583864      -1.347281      -1.259384       5.515959      -1.403686      13.222069          -0.000002
           31              C      17.416201       9.551357      12.387517      -0.066893      41.187415 0.45970949E+03  0.10899815E+05                                10.356338                            7.126075      -0.049921       1.977361                    0.999172      28.170646      79.889206       0.623623       0.414237      -1.071449       0.058899       0.010207      -0.003382       0.059873      -0.001459      -0.005318       0.021002      -0.020031      -0.013981      -0.019906      -0.007103       0.027009             13.671003      22.291872      -0.327972      -2.333886       5.802773      -1.857677      12.918363          -0.000002
           32              C      17.860683      10.031210      11.160150      -0.077762      39.489292 0.48485308E+03  0.11694932E+05                                10.017278                            7.298507       0.086570       1.988822                    0.999567      29.939251      86.718919       0.616353       0.411992      -1.068787       0.031249      -0.006505       0.028553       0.042827      -0.010970       0.024645       0.010441      -0.041458       0.009555      -0.040972       0.016610       0.024362             12.403250      18.895237      -1.192456      -1.922008       6.052571      -1.721772      12.261942          -0.000002
           33              C      19.200419      10.037283      10.845303      -0.126453      39.537950 0.47936995E+03  0.11541552E+05                                10.009293                            7.250597       0.096582       1.991783                    0.999640      30.314242      88.016103       0.618593       0.411252      -1.068183      -0.019327      -0.003502       0.021443       0.029079       0.012031      -0.012893       0.002069      -0.052034       0.054319      -0.040612       0.019297       0.021315             12.446837      20.758581      -2.048356      -0.832721       5.947213      -1.357350      10.634716          -0.000001
           34              C      15.957954       9.481328      12.718373       0.674610      25.541508 0.23069378E+03  0.46921196E+04                                 8.043199                            5.439018      -0.197110       2.004018                    0.998922      21.554307      60.242542       0.626234       0.480880      -1.012780      -0.076662       0.022783       0.027639       0.084617      -0.023699       0.004733       0.020225      -0.176094      -0.124837      -0.072260      -0.042151       0.114411             10.498446      14.038729       0.499438      -0.476852       4.652569      -0.863981      12.804040          -0.000002
           35              C      10.156513       2.153832       8.888631       0.077304      42.577559 0.41198323E+03  0.95411475E+04                                10.736885                            6.836559      -0.240541       1.929025                    0.998981      26.974006      76.566370       0.621668       0.425429      -1.060206       0.000107       0.004053       0.002584       0.004807       0.005914      -0.019131       0.009904      -0.004863      -0.055379      -0.031809       0.014616       0.017193             15.303075      10.221855       8.064113       2.394188      25.386640      -1.163307      10.300729          -0.000001
           36              C       9.975155       3.075335       7.853373      -0.126314      43.240100 0.50251686E+03  0.12210288E+05                                10.597083                            7.398042       0.124524       1.994883                    0.999593      30.443587      88.040928       0.617187       0.408427      -1.072833       0.021080       0.011817       0.015973       0.028968       0.000629       0.012835       0.022255       0.042070       0.025691      -0.036861       0.006647       0.030214             13.656511       8.609665       5.243231       2.251404      21.298757      -2.175461      11.061110          -0.000001
           37              C      10.611759       4.306315       7.858709      -0.079694      40.254708 0.47087826E+03  0.11264330E+05                                10.140567                            7.179842       0.095020       1.993642                    0.999608      29.649035      85.257210       0.623673       0.410537      -1.070756       0.014741      -0.026646       0.029245       0.042220      -0.022108      -0.023646      -0.013835      -0.000541       0.026598      -0.040921       0.013950       0.026971             12.893238       9.105747       4.999162       3.030297      18.958879      -0.918272      10.615088          -0.000002
           38              C      11.462186       4.675082       8.856612      -0.043777      40.674025 0.43618592E+03  0.10196352E+05                                10.275130                            6.928060      -0.035617       1.990762                    0.999151      27.490528      77.142223       0.634965       0.412651      -1.073612      -0.022228      -0.046252       0.001417       0.051336      -0.008065      -0.030331       0.007330       0.011718       0.017697      -0.026005      -0.011329       0.037334             13.927680       9.416842       6.249694       2.619377      21.873799      -1.345316      10.492397          -0.000002
           39              C      11.726861       3.727428       9.854515      -0.080344      40.963854 0.47937319E+03  0.11533333E+05                                10.272711                            7.256312       0.047723       1.975831                    0.999632      30.003703      86.878342       0.618067       0.411898      -1.068534      -0.025967       0.001619      -0.030332       0.039962      -0.012476       0.003016       0.027072       0.036369       0.041635      -0.041923       0.013572       0.028351             12.895281       8.805980       4.802870       2.718559      18.535430      -1.777126      11.344432          -0.000001
           40              C      11.074787       2.525245       9.868746      -0.125945      42.963258 0.49679734E+03  0.12065139E+05                                10.614411                            7.394786       0.064968       1.977196                    0.999631      30.592160      89.129559       0.611012       0.412765      -1.067491      -0.005732       0.015771      -0.021655       0.027396      -0.026066      -0.014033      -0.021840      -0.011337       0.013863      -0.042223       0.013083       0.029140             13.522478       9.708340       6.328949       3.109018      19.828584      -0.130803      11.030510          -0.000000
           41              C      12.101253       6.029789       8.890409       0.666340      23.560409 0.23191970E+03  0.47236643E+04                                 7.666388                            5.457174      -0.138184       2.024967                    0.999060      21.573695      60.353839       0.624504       0.481536      -1.012358       0.033855       0.057829       0.005855       0.067265      -0.066347      -0.045416       0.017360       0.137067      -0.057101      -0.085887      -0.035809       0.121696              9.796836       6.546106       3.777041       1.355188      13.444801      -0.768225       9.399601          -0.000002
           42              C       6.752617       9.254180      10.050183      -0.124237      42.926466 0.49555459E+03  0.12027463E+05                                10.604527                            7.382099       0.072616       1.981872                    0.999597      30.493801      88.816264       0.611961       0.412382      -1.067736       0.026954       0.000958       0.015893       0.031305       0.002254       0.027865      -0.010720      -0.029981      -0.015994      -0.038309       0.012686       0.025623             13.666331      21.353342      -1.753952      -3.455222       5.580026       1.914735      14.065624          -0.000001
           43              C       8.077129       9.136131       9.696203      -0.076424      40.551227 0.47868222E+03  0.11513871E+05                                10.207005                            7.255172       0.004834       1.962453                    0.999625      29.984591      86.844693       0.617522       0.412363      -1.068110      -0.005728       0.002126       0.036600       0.037107       0.000074      -0.006804      -0.001202      -0.064736       0.028822      -0.038141       0.010493       0.027649             13.001399      21.056861      -1.480790      -1.741309       5.361538       1.350913      12.585797          -0.000001
           44              C       9.079697       9.155201      10.660309      -0.052475      42.002719 0.44498613E+03  0.10450083E+05                                10.485483                            6.986814      -0.066394       1.978447                    0.999085      27.676828      77.745386       0.634001       0.411380      -1.074857      -0.053066       0.003425       0.014342       0.055076       0.003788      -0.006486      -0.003681      -0.030988      -0.053027      -0.020746      -0.004511       0.025257             14.481952      24.941232      -2.422181      -3.600861       5.680890       1.417357      12.823733          -0.000001
           45              C       8.702302       9.368430      12.001519      -0.078268      40.463684 0.48640261E+03  0.11704733E+05                                10.124956                            7.266664       0.080345       1.984848                    0.999547      29.784227      85.286168       0.625223       0.407104      -1.075363      -0.021510       0.000810      -0.032068       0.038622       0.002542       0.025002      -0.002681      -0.027392      -0.027020      -0.034362       0.015899       0.018463             12.756183      19.521127      -1.765287      -2.719688       5.419607       1.447010      13.327814          -0.000001
           46              C      14.788471       8.219350       7.478047       0.669382      23.720259 0.22735268E+03  0.46151352E+04                                 7.739277                            5.417635      -0.214818       2.001056                    0.999221      21.567928      60.555624       0.623263       0.484117      -1.009372      -0.062582       0.011076       0.023940       0.067914       0.034304       0.006842      -0.000548      -0.195473      -0.109960      -0.086199      -0.035712       0.121911             10.103676      15.813667      -1.392829      -1.807784       4.593153       0.417130       9.904210          -0.000002
           47              C       9.317189       1.823638       3.425956      -0.125729      42.771496 0.49624512E+03  0.12041400E+05                                10.550471                            7.372221       0.092451       1.985935                    0.999598      30.547922      88.794345       0.614602       0.410707      -1.069446       0.004279       0.012579      -0.026986       0.030080      -0.015388      -0.001978      -0.019924       0.037898       0.052954      -0.039854       0.013671       0.026184             13.433669       6.538949       4.444922       0.692812      20.568136      -1.554773      13.193922          -0.000000
           48              C       8.905965       0.929878       2.470744       0.080141      41.711174 0.41454388E+03  0.96191668E+04                                10.613427                            6.871785      -0.282854       1.915653                    0.998785      27.025410      76.887080       0.617930       0.427169      -1.058703       0.001815       0.002377      -0.000000       0.002990      -0.008155      -0.021941      -0.011361       0.007444      -0.115707      -0.048367       0.016972       0.031395             14.961146       6.881917       5.492026      -0.012182      24.961303      -3.788460      13.040219          -0.000001
           49              C      14.088249      13.695380       2.815830       0.075652      41.911327 0.43004861E+03  0.10054297E+05                                10.631232                            6.983066      -0.228712       1.929986                    0.998864      27.149834      77.113692       0.616121       0.425213      -1.061676       0.001546      -0.004817       0.005309       0.007333       0.012651       0.022147      -0.024457       0.008144      -0.067273      -0.046712       0.020932       0.025781             14.901683       7.067962       5.190786      -2.295549      25.622343      -2.875786      12.014744          -0.000001
           50              C      13.465113      13.466533       4.087667      -0.129217      41.875618 0.51289193E+03  0.12541130E+05                                10.392920                            7.489338       0.050706       1.973711                    0.999766      30.757850      89.577813       0.610806       0.410102      -1.070461       0.005505      -0.021865      -0.012201       0.025637      -0.018354       0.013452       0.021136      -0.000767       0.001081      -0.035448       0.012996       0.022453             12.877075       6.705049       3.959712      -2.498620      18.699255      -2.259119      13.226920          -0.000000
           51              C      13.020927      12.204906       4.402514      -0.076084      40.513151 0.48119239E+03  0.11609005E+05                                10.252049                            7.317961      -0.042955       1.948624                    0.999542      30.134293      87.893328       0.608327       0.417343      -1.063111       0.031488      -0.006964      -0.033555       0.046539      -0.020887       0.011409      -0.018089       0.063004       0.030575      -0.046572       0.004924       0.041649             12.774584       6.504578       3.841470      -1.768519      18.598596      -0.652604      13.220578          -0.000002
           52              C      13.077228      11.163282       3.493550      -0.066907      41.209034 0.45973993E+03  0.10900600E+05                                10.359577                            7.125997      -0.050132       1.977261                    0.999171      28.171312      79.888525       0.623674       0.414200      -1.071484       0.031203       0.050926      -0.003318       0.059817      -0.007921       0.017484      -0.012643       0.012487      -0.013867      -0.019808      -0.007097       0.026905             13.680196       7.821665       5.418599      -2.587036      20.300389      -1.488385      12.918534          -0.000001
           53              C      13.687100      11.399667       2.266183      -0.076630      39.540930 0.48436593E+03  0.11680232E+05                                10.026077                            7.295532       0.083593       1.988149                    0.999550      29.920804      86.654232       0.616391       0.412071      -1.068737       0.005679       0.031961       0.028571       0.043244      -0.022010       0.018573       0.019173       0.014377       0.009657      -0.040734       0.016904       0.023830             12.422356       6.984507       3.541507      -2.300552      18.028103      -1.143126      12.254458          -0.000002
           54              C      14.186420      12.642893       1.951336      -0.125848      39.595708 0.47904064E+03  0.11531454E+05                                10.020393                            7.248471       0.097921       1.992383                    0.999637      30.300249      87.962524       0.618647       0.411293      -1.068173      -0.010574      -0.018218       0.020823       0.029619      -0.008986      -0.002957      -0.012943       0.054234       0.054508      -0.040637       0.019137       0.021500             12.478813       6.589499       3.663547      -1.591362      20.245547      -0.432320      10.601392          -0.000001
           55              C      12.474782       9.833452       3.824406       0.674672      25.544398 0.23069317E+03  0.46921320E+04                                 8.044006                            5.439159      -0.197335       2.003961                    0.998921      21.554236      60.243677       0.626196       0.480906      -1.012760      -0.006997      -0.079631       0.027680       0.084595      -0.077602       0.020583      -0.003027       0.095730      -0.125057      -0.072248      -0.042198       0.114446             10.500223       6.269800       3.581571      -0.979142      12.428365      -0.125502      12.802504          -0.000002
           56              C       3.525147       7.140323      -0.005336       0.079397      42.688696 0.41166734E+03  0.95324680E+04                                10.757782                            6.836724      -0.247623       1.927052                    0.998909      26.957551      76.526365       0.621250       0.425776      -1.059939       0.004496      -0.001130       0.002943       0.005492       0.002994       0.002550      -0.021104       0.012764      -0.055849      -0.031833       0.014697       0.017137             15.343811      28.947778       0.717072      -0.136833       6.769426       2.659000      10.314227          -0.000001
           57              C       8.754307       9.647866      16.747340      -0.127292      43.332331 0.50261772E+03  0.12212035E+05                                10.610790                            7.396703       0.131746       1.997189                    0.999606      30.437273      87.989153       0.617570       0.408197      -1.073100       0.018598       0.015104       0.015948       0.028781       0.015275       0.025741       0.004107      -0.029002       0.025126      -0.036899       0.006018       0.030881             13.697275      23.284628      -0.510811      -1.171159       6.746701       2.893130      11.060494          -0.000002
           58              C      10.133246       9.786075      16.752676      -0.079245      40.267979 0.47054028E+03  0.11253892E+05                                10.142867                            7.176789       0.095879       1.994022                    0.999608      29.637429      85.206699       0.623886       0.410483      -1.070823      -0.019473       0.023515       0.029361       0.042358      -0.016322      -0.021645      -0.016941      -0.029876       0.026312      -0.040996       0.013998       0.026997             12.905134      21.074817       0.270735       0.266966       7.021707       3.157038      10.618880          -0.000002
           59              C      10.789435      10.440774      17.750579      -0.043701      40.639165 0.43606602E+03  0.10192913E+05                                10.269771                            6.927600      -0.035231       1.990989                    0.999153      27.485834      77.128236       0.634915       0.412710      -1.073567      -0.051257      -0.003623       0.001475       0.051406      -0.001850      -0.004361      -0.030994      -0.019827       0.017721      -0.026044      -0.011448       0.037492             13.912599      24.422010       0.285522      -0.283904       6.824472       2.932667      10.491315          -0.000002
           60              C       5.566666       8.020321       0.960548      -0.082025      40.845357 0.47986052E+03  0.11547919E+05                                10.252847                            7.259043       0.053986       1.977595                    0.999651      30.021881      86.939997       0.618077       0.411789      -1.068611      -0.007093      -0.024432      -0.029966       0.039309       0.003033       0.025890      -0.007783      -0.044849       0.042082      -0.042147       0.013441       0.028706             12.852822      20.399353       0.139458      -0.692925       6.823604       3.183096      11.335509          -0.000001
           61              C       4.208796       7.857119       0.974779      -0.124923      42.723554 0.49614884E+03  0.12045647E+05                                10.572712                            7.389321       0.063423       1.976856                    0.999624      30.577690      89.078179       0.611307       0.412694      -1.067520       0.010335      -0.011792      -0.021931       0.026960      -0.022618      -0.025425      -0.004286      -0.027610       0.016011      -0.041938       0.012647       0.029290             13.422153      22.320608       1.205450       1.175199       6.777134       3.033621      11.168716          -0.000000
           62              C       7.844975       7.519980      -0.003558       0.666270      23.553693 0.23190417E+03  0.47232225E+04                                 7.664657                            5.456838      -0.137483       2.025210                    0.999062      21.572525      60.347828       0.624556       0.481509      -1.012382       0.066290       0.010203       0.005916       0.067331      -0.001457      -0.000678      -0.048591      -0.190672      -0.057099      -0.085851      -0.035793       0.121643              9.792353      15.084818       0.387835      -0.215178       4.894165       1.542807       9.398076          -0.000002
           63              C       8.871576       1.359566       1.156216      -0.124450      42.945758 0.49557234E+03  0.12027442E+05                                10.607110                            7.381698       0.076850       1.983249                    0.999603      30.488623      88.786013       0.612073       0.412322      -1.067824       0.010508       0.024813       0.015822       0.031248      -0.008628       0.000424       0.029959       0.024616      -0.016134      -0.038357       0.012706       0.025651             13.676732       6.520272       4.131107       0.500296      20.450957      -3.926373      14.058967          -0.000001
           64              C       9.249899       2.634376       0.802236      -0.076200      40.553496 0.47852758E+03  0.11509126E+05                                10.207409                            7.253961       0.004772       1.962497                    0.999625      29.979171      86.822763       0.617584       0.412358      -1.068122      -0.000343      -0.006103       0.036629       0.037136      -0.022033      -0.003606      -0.005912       0.047473       0.028574      -0.038125       0.010420       0.027706             13.004913       6.478040       4.299351       0.610847      19.952257      -2.123028      12.584440          -0.000001
           65              C       9.637059       3.559369       1.766342      -0.052475      42.001096 0.44495042E+03  0.10448948E+05                                10.485117                            6.986413      -0.066114       1.978551                    0.999085      27.675284      77.737844       0.634041       0.411366      -1.074876      -0.016395      -0.050554       0.014349       0.055048      -0.007821      -0.005780      -0.004675       0.027839      -0.053022      -0.020734      -0.004534       0.025268             14.482949       6.637104       4.835313      -0.011403      23.990998      -3.872747      12.820745          -0.000001
           66              C       9.696219       3.129958       3.107552      -0.078158      40.454368 0.48630913E+03  0.11701883E+05                                10.123584                            7.266043       0.080677       1.985016                    0.999547      29.780185      85.271503       0.625242       0.407113      -1.075361      -0.007171      -0.020305      -0.032018       0.038586      -0.007574       0.006733       0.024175       0.023536      -0.026917      -0.034336       0.015829       0.018507             12.753481       6.124225       3.545770       0.341029      18.814879      -3.062577      13.321340          -0.000001
           67              C      15.309995      12.226984      16.372014       0.669453      23.715807 0.22731872E+03  0.46142274E+04                                 7.738098                            5.417089      -0.214398       2.001206                    0.999220      21.565740      60.546070       0.623325       0.484092      -1.009395      -0.012698      -0.062261       0.023927       0.067898      -0.041945       0.002011       0.006571       0.189352      -0.109872      -0.086185      -0.035681       0.121866             10.102545       5.161290       2.827925      -0.277924      15.240950      -1.835161       9.905395          -0.000002
           68              C      17.928350       7.673328       5.468011      -0.125798      42.785574 0.49633862E+03  0.12044312E+05                                10.553172                            7.372991       0.092241       1.985821                    0.999598      30.551452      88.808807       0.614556       0.410715      -1.069433      -0.013320       0.000571       0.027000       0.030113       0.001746      -0.019238       0.005470      -0.048804       0.053138      -0.039913       0.013708       0.026204             13.439901      21.718754      -1.570017      -1.191332       5.400659       1.218135      13.200291           0.000000
           69              C      18.910749       7.726277       6.423223       0.079994      41.735609 0.41459490E+03  0.96206886E+04                                10.617665                            6.872123      -0.283631       1.915418                    0.998794      27.027858      76.896489       0.617924       0.427159      -1.058705      -0.002957      -0.001030       0.000117       0.003134      -0.003400      -0.018596      -0.016272      -0.016667      -0.115689      -0.048361       0.016909       0.031451             14.969006      26.279960      -2.195992      -3.535881       5.577760       1.389179      13.049299          -0.000000
           70              C       5.133915       7.612567       6.078137       0.076769      42.005675 0.42992373E+03  0.10051055E+05                                10.648556                            6.983821      -0.234174       1.928424                    0.998814      27.143139      77.103650       0.615829       0.425428      -1.061498       0.004533      -0.003342      -0.005123       0.007613       0.011856      -0.014407       0.029476       0.012269      -0.067804      -0.046656       0.021058       0.025597             14.934939      26.748385      -2.594647      -3.507844       6.042603      -1.071284      12.013829          -0.000001
           71              C       5.576275       8.107529       4.806300      -0.129348      41.883415 0.51285675E+03  0.12539820E+05                                10.393495                            7.488478       0.050764       1.973739                    0.999766      30.756407      89.566519       0.610926       0.410036      -1.070524       0.018291      -0.013169       0.012173       0.025616      -0.013643       0.024599       0.004612      -0.024480       0.001306      -0.035386       0.012862       0.022524             12.879122      19.786528      -1.226777      -3.015502       5.621720      -1.491286      13.229118          -0.000000
           72              C       6.912802       8.055566       4.491453      -0.075985      40.504324 0.48110734E+03  0.11606351E+05                                10.250405                            7.317188      -0.042706       1.948730                    0.999543      30.131226      87.879903       0.608380       0.417328      -1.063128      -0.005181      -0.031839       0.033569       0.046556       0.006354      -0.012593       0.017257      -0.074513       0.030655      -0.046569       0.004937       0.041632             12.771918      19.581705      -1.345158      -1.254418       5.514317      -1.404171      13.219732          -0.000002
           73              C       7.860385       7.619403       5.400417      -0.066832      41.183684 0.45966386E+03  0.10898445E+05                                10.355747                            7.125777      -0.049815       1.977423                    0.999172      28.168810      79.882534       0.623629       0.414243      -1.071446      -0.058899      -0.010243       0.003353       0.059877      -0.001487      -0.005308       0.021000      -0.020088      -0.013987      -0.019887      -0.007143       0.027030             13.669552      22.291363      -0.327090      -2.331229       5.801634      -1.857530      12.915661          -0.000002
           74              C       7.415903       7.139550       6.627784      -0.077659      39.481273 0.48477148E+03  0.11692436E+05                                10.016032                            7.297953       0.086944       1.988997                    0.999567      29.935511      86.705283       0.616370       0.411999      -1.068785      -0.031248       0.006450      -0.028560       0.042822      -0.010990       0.024613       0.010474      -0.041572       0.009455      -0.040993       0.016559       0.024434             12.400980      18.892656      -1.191617      -1.920912       6.050979      -1.721479      12.259306          -0.000002
           75              C       6.076167       7.133477       6.942631      -0.126416      39.534683 0.47932033E+03  0.11540001E+05                                10.008741                            7.250185       0.096770       1.991873                    0.999640      30.311855      88.006390       0.618618       0.411248      -1.068191       0.019328       0.003487      -0.021441       0.029077       0.012011      -0.012875       0.002080      -0.052049       0.054250      -0.040594       0.019315       0.021279             12.446009      20.756752      -2.047406      -0.831834       5.946334      -1.357684      10.634942          -0.000001
           76              C       9.318632       7.689432       5.069561       0.674631      25.538815 0.23068562E+03  0.46919215E+04                                 8.042698                            5.439006      -0.196986       2.004080                    0.998922      21.553716      60.241083       0.626219       0.480895      -1.012770       0.076662      -0.022852      -0.027655       0.084641      -0.023704       0.004723       0.020227      -0.176079      -0.124899      -0.072242      -0.042174       0.114416             10.496540      14.037515       0.499524      -0.476302       4.651510      -0.864193      12.800594          -0.000002
           77              C      15.120073      15.016928       8.899303       0.079364      42.689683 0.41169297E+03  0.95332305E+04                                10.757942                            6.836941      -0.247695       1.927015                    0.998909      26.958620      76.530618       0.621238       0.425776      -1.059936      -0.000623      -0.004584      -0.002934       0.005478       0.006582      -0.018685       0.010140      -0.005199      -0.055775      -0.031827       0.014674       0.017153             15.343393      10.272053       8.119626       2.420685      25.445652      -1.107917      10.312473          -0.000001
           78              C      15.301431      14.095425       9.934561      -0.127300      43.329403 0.50262647E+03  0.12212282E+05                                10.610219                            7.396737       0.131584       1.997134                    0.999605      30.437321      87.988961       0.617573       0.408194      -1.073103      -0.020971      -0.011701      -0.015890       0.028796       0.001215       0.013294       0.022390       0.042026       0.025338      -0.036873       0.005994       0.030880             13.695636       8.641770       5.292900       2.256516      21.388748      -2.155991      11.056389          -0.000001
           79              C      14.664827      12.864445       9.929225      -0.079253      40.263757 0.47053274E+03  0.11253649E+05                                10.142031                            7.176681       0.095778       1.993985                    0.999608      29.637489      85.206216       0.623898       0.410477      -1.070829      -0.014738       0.026808      -0.029304       0.042363      -0.022109      -0.023696      -0.013860      -0.000644       0.026453      -0.040966       0.013988       0.026978             12.903042       9.113958       5.010403       3.031455      18.979425      -0.917123      10.615743          -0.000002
           80              C      13.814400      12.495678       8.931322      -0.043716      40.638272 0.43608396E+03  0.10193450E+05                                10.269598                            6.927753      -0.035291       1.990959                    0.999153      27.486478      77.130805       0.634905       0.412711      -1.073565       0.022226       0.046326      -0.001461       0.051402      -0.008132      -0.030423       0.007373       0.011886       0.017766      -0.026049      -0.011445       0.037494             13.911469       9.408368       6.235237       2.620613      21.836191      -1.345975      10.489848          -0.000001
           81              C      13.549725      13.443332       7.933419      -0.082026      40.845228 0.47987518E+03  0.11548408E+05                                10.252920                            7.259227       0.053822       1.977544                    0.999651      30.022441      86.943309       0.618057       0.411798      -1.068601       0.025320      -0.002400       0.029969       0.039306      -0.013151       0.002289       0.026938       0.036823       0.042107      -0.042145       0.013427       0.028718             12.852231       8.761939       4.751563       2.703058      18.460634      -1.818023      11.334119          -0.000001
           82              C      14.201799      14.645515       7.919188      -0.124935      42.723863 0.49617851E+03  0.12046611E+05                                10.572869                            7.389625       0.063212       1.976782                    0.999624      30.578858      89.084029       0.611281       0.412703      -1.067508       0.007147      -0.013957       0.021929       0.026958      -0.025920      -0.013361      -0.022054      -0.010872       0.016050      -0.041932       0.012658       0.029275             13.421430       9.713184       6.202186       3.252298      19.384174      -0.026569      11.166931          -0.000000
           83              C      13.175333      11.140971       8.897525       0.666266      23.552815 0.23190492E+03  0.47232435E+04                                 7.664445                            5.456851      -0.137504       2.025203                    0.999062      21.572583      60.348109       0.624554       0.481510      -1.012381      -0.033932      -0.057861      -0.005913       0.067337      -0.066375      -0.045427       0.017278       0.136883      -0.057103      -0.085844      -0.035798       0.121642              9.791578       6.542626       3.772816       1.354451      13.434848      -0.769092       9.397260          -0.000002
           84              C      18.523969       7.916580       7.737751      -0.124233      42.928119 0.49555107E+03  0.12027335E+05                                10.604772                            7.382040       0.072610       1.981870                    0.999597      30.493629      88.815080       0.611969       0.412378      -1.067740      -0.026969      -0.000977      -0.015885       0.031315       0.002262       0.027862      -0.010713      -0.029999      -0.015936      -0.038307       0.012693       0.025614             13.667127      21.354053      -1.753744      -3.457132       5.580092       1.914780      14.067236          -0.000001
           85              C      17.199457       8.034629       8.091731      -0.076413      40.550369 0.47866831E+03  0.11513428E+05                                10.206863                            7.255057       0.004868       1.962472                    0.999625      29.983903      86.841678       0.617530       0.412362      -1.068114       0.005733      -0.002155      -0.036590       0.037099       0.000084      -0.006797      -0.001202      -0.064744       0.028792      -0.038138       0.010481       0.027658             13.001500      21.057445      -1.480398      -1.742994       5.361515       1.350857      12.585541          -0.000001
           86              C      16.196889       8.015559       7.127625      -0.052476      42.002254 0.44497722E+03  0.10449782E+05                                10.485333                            6.986653      -0.066346       1.978459                    0.999085      27.676489      77.743128       0.634023       0.411369      -1.074868       0.053053      -0.003455      -0.014330       0.055062       0.003791      -0.006485      -0.003682      -0.030997      -0.053022      -0.020745      -0.004517       0.025262             14.482106      24.943022      -2.421702      -3.602833       5.680601       1.417010      12.822696          -0.000001
           87              C      16.574284       7.802330       5.786415      -0.078195      40.461115 0.48635323E+03  0.11703266E+05                                10.124863                            7.266429       0.080481       1.984938                    0.999547      29.781847      85.278791       0.625215       0.407119      -1.075352       0.021543      -0.000857       0.032022       0.038603       0.002526       0.024965      -0.002660      -0.027480      -0.026840      -0.034328       0.015854       0.018473             12.756173      19.523893      -1.765406      -2.722256       5.419147       1.446426      13.325479          -0.000002
           88              C      10.488115       8.951410      10.309887       0.669387      23.720273 0.22735102E+03  0.46151058E+04                                 7.739317                            5.417648      -0.214825       2.001055                    0.999221      21.568042      60.556525       0.623254       0.484123      -1.009366       0.062582      -0.011105      -0.023940       0.067919       0.034306       0.006839      -0.000547      -0.195471      -0.109958      -0.086198      -0.035712       0.121910             10.103651      15.812560      -1.393185      -1.807166       4.593382       0.417398       9.905011          -0.000002
           89              O      10.185490       5.762741       2.324883      -0.590867      35.668535 0.51305351E+03  0.12175517E+05                                 8.577679                            6.973210       0.448808       2.200575                    0.997679      27.362958      71.184302       0.726185       0.355414      -1.143222      -0.002522      -0.050917       0.004277       0.051159      -0.015298       0.013369       0.067810       0.101894      -0.065376      -0.101865       0.037500       0.064365             10.311954       6.378056       2.280751       0.480955      14.442196       3.647075      10.115610          -0.000005
           90              O      13.193276       7.514286      12.794861      -0.637591      46.299614 0.56825001E+03  0.13838629E+05                                10.227579                            7.346222       0.191080       2.104059                    0.995690      28.251995      74.528873       0.706208       0.356139      -1.142285      -0.035019      -0.014700       0.074140       0.083302      -0.055112      -0.002293      -0.003316       0.093096       0.008086      -0.073694       0.002895       0.070798             13.420704       8.174930       2.343325      -2.990933       9.501926      -4.638575      22.585256          -0.000004
           91              O      12.396787       6.921501       1.045931      -0.612905      40.091677 0.56520765E+03  0.13793952E+05                                 9.404984                            7.423831       0.078724       2.069558                    0.996032      28.351886      75.727406       0.686351       0.365662      -1.130836       0.054522      -0.040381      -0.014194       0.069316       0.002242      -0.036698      -0.023230      -0.158543       0.048240      -0.099158       0.018035       0.081123             11.565000      14.706854      -0.860755      -5.474540       7.425713       1.991467      12.562433          -0.000004
           92              O      12.958249       8.153153      14.899174      -0.640487      45.843144 0.58597033E+03  0.14354704E+05                                10.115616                            7.436924       0.433861       2.180062                    0.997265      28.275086      74.378920       0.706391       0.353950      -1.146075      -0.083176      -0.002045      -0.051034       0.097606      -0.051158       0.029377       0.042723       0.026442      -0.015150      -0.084197       0.028590       0.055607             13.028477       8.987156       3.644212       2.355074      14.343652       7.165523      15.754624          -0.000005
           93              O      15.302783      11.901434      17.586930      -0.692483      47.659521 0.69317890E+03  0.17755650E+05                                10.450565                            8.162634       0.153603       2.063931                    0.996451      29.985525      81.345897       0.663389       0.360451      -1.137907       0.022982       0.029925      -0.091862       0.099309      -0.041087      -0.000825      -0.017626       0.156227       0.006259      -0.092474       0.005117       0.087357             13.099917       7.866510       1.774560      -1.176764      12.629682      -6.344151      18.803560          -0.000004
           94              O      16.901249       9.282222      16.704649      -0.656129      39.968969 0.58230242E+03  0.14265760E+05                                 9.246496                            7.434965       0.319176       2.135297                    0.996841      28.727649      75.976151       0.702294       0.355992      -1.142560       0.063960       0.018405       0.030608       0.073256       0.013785       0.039234      -0.013679      -0.128628       0.076365      -0.092456       0.034934       0.057522             11.112768      13.425259       1.607331       4.348374       6.540654       2.000532      13.372392          -0.000003
           95              O      13.946472       8.317633       6.569084      -0.590893      35.669676 0.51308128E+03  0.12176351E+05                                 8.577853                            6.973414       0.448792       2.200560                    0.997679      27.363512      71.186446       0.726171       0.355415      -1.143220       0.048276      -0.016430      -0.004272       0.051174       0.023755       0.067959      -0.012558      -0.095182      -0.065358      -0.101856       0.037499       0.064357             10.311711      14.907941      -1.101192       3.567784       5.910725      -0.897175      10.116466          -0.000005
           96              O      15.649178       9.182617      13.887040      -0.637729      46.300821 0.56830441E+03  0.13840220E+05                                10.227441                            7.346367       0.191333       2.104083                    0.995693      28.254096      74.534001       0.706234       0.356119      -1.142307       0.026594       0.027095      -0.074179       0.083330      -0.008251      -0.003904      -0.000911      -0.143351       0.008134      -0.073708       0.002909       0.070800             13.419342      10.923384       1.252509      -5.411154       6.750594      -1.071253      22.584048          -0.000004
           97              O      12.054418       6.688925       7.848036      -0.612906      40.091039 0.56521804E+03  0.13794277E+05                                 9.404864                            7.423915       0.078696       2.069547                    0.996032      28.352054      75.728188       0.686344       0.365663      -1.130835       0.017458      -0.065558       0.014206       0.069314      -0.052677      -0.035121      -0.025550       0.118543       0.048216      -0.099148       0.018026       0.081122             11.564607       7.823812       1.867814      -0.166574      14.308508      -5.823132      12.561500          -0.000004
           98              O      15.141870       9.636519      11.782727      -0.640453      45.829522 0.58590010E+03  0.14352484E+05                                10.113276                            7.436374       0.433985       2.180123                    0.997265      28.273659      74.372697       0.706435       0.353940      -1.146088       0.032600       0.076543       0.051021       0.097594      -0.028184       0.050534       0.011547      -0.089284      -0.015169      -0.084154       0.028585       0.055569             13.022772      16.100547       0.820087       7.525171       7.216551      -0.450299      15.751217          -0.000004
           99              O      10.793415       8.838153       9.094971      -0.692568      47.663014 0.69327910E+03  0.17758895E+05                                10.451028                            8.163186       0.153630       2.063899                    0.996453      29.987771      81.354094       0.663370       0.360448      -1.137907      -0.036250      -0.010321       0.091900       0.099329       0.023572      -0.016696       0.005738      -0.170122       0.006198      -0.092474       0.005099       0.087375             13.100213      13.198303      -0.338782      -6.331102       7.297746       1.243440      18.804588          -0.000004
          100              O      12.639308       6.387023       9.977252      -0.656111      39.967381 0.58229041E+03  0.14265386E+05                                 9.246202                            7.434885       0.319163       2.135298                    0.996841      28.727300      75.974912       0.702299       0.355992      -1.142561      -0.040683      -0.052661      -0.030607       0.073247      -0.034029       0.001734       0.041516       0.112585       0.076361      -0.092460       0.034927       0.057533             11.111901       8.575390       3.528815       3.461555      11.388692       3.304659      13.371620          -0.000003
          101              O      15.091096      11.408019      15.463051      -0.590841      35.670437 0.51300396E+03  0.12173793E+05                                 8.577864                            6.972635       0.451026       2.201437                    0.997679      27.357746      71.164287       0.726267       0.355389      -1.143266       0.002587       0.050936      -0.004297       0.051183      -0.015273       0.013347       0.067535       0.101657      -0.064824      -0.101498       0.037343       0.064155             10.314235       6.377585       2.281817       0.480565      14.447624       3.642222      10.117497          -0.000005
          102              O      12.083310       9.656474       4.993073      -0.637609      46.293565 0.56825865E+03  0.13838885E+05                                10.226472                            7.346258       0.191076       2.104050                    0.995691      28.252317      74.529730       0.706209       0.356137      -1.142287       0.035038       0.014656      -0.074149       0.083310      -0.055104      -0.002306      -0.003324       0.093059       0.008061      -0.073673       0.002888       0.070785             13.416442       8.173271       2.342847      -2.990611       9.499695      -4.637827      22.576358          -0.000004
          103              O      12.879799      10.249259      16.742003      -0.613034      40.097926 0.56529756E+03  0.13796687E+05                                 9.405954                            7.424356       0.078921       2.069571                    0.996033      28.354420      75.735516       0.686336       0.365655      -1.130842      -0.054494       0.040351       0.014235       0.069286       0.002221      -0.036685      -0.023210      -0.158598       0.048302      -0.099184       0.018063       0.081121             11.566375      14.707103      -0.859882      -5.474601       7.426760       1.991729      12.565263          -0.000004
          104              O      12.318337       9.017607       2.888760      -0.640407      45.831920 0.58587501E+03  0.14351738E+05                                10.113753                            7.436263       0.433986       2.180136                    0.997265      28.273053      74.371145       0.706433       0.353945      -1.146083       0.083218       0.001991       0.051036       0.097641      -0.051158       0.029383       0.042719       0.026448      -0.015182      -0.084198       0.028586       0.055612             13.023585       8.983067       3.641897       2.353939      14.338165       7.162968      15.749522          -0.000004
          105              O       9.973803       5.269326       0.201004      -0.692554      47.664869 0.69324264E+03  0.17757704E+05                                10.451419                            8.162951       0.153681       2.063923                    0.996453      29.987155      81.351489       0.663383       0.360446      -1.137910      -0.022938      -0.029899       0.091885       0.099312      -0.041109      -0.000817      -0.017631       0.156249       0.006220      -0.092489       0.005104       0.087385             13.102253       7.868045       1.775762      -1.177632      12.632259      -6.345335      18.806456          -0.000004
          106              O       8.375337       7.888538       1.083285      -0.656066      39.948626 0.58216481E+03  0.14261442E+05                                 9.242771                            7.433912       0.319498       2.135439                    0.996841      28.725005      75.964822       0.702374       0.355976      -1.142582      -0.063954      -0.018458      -0.030646       0.073280       0.013761       0.039243      -0.013678      -0.128459       0.076301      -0.092376       0.034917       0.057459             11.104452      13.411426       1.605512       4.343324       6.537399       1.998877      13.364530          -0.000003
          107              O      11.330114       8.853127      11.218850      -0.590904      35.674106 0.51312360E+03  0.12177645E+05                                 8.578738                            6.973797       0.448691       2.200522                    0.997678      27.364156      71.189707       0.726134       0.355425      -1.143209      -0.048282       0.016396       0.004260       0.051168       0.023755       0.067946      -0.012565      -0.095180      -0.065398      -0.101846       0.037485       0.064361             10.313583      14.909534      -1.101139       3.568751       5.911772      -0.897047      10.119442          -0.000005
          108              O       9.627408       7.988143       3.900894      -0.637715      46.296037 0.56831877E+03  0.13840693E+05                                10.226696                            7.346552       0.191323       2.104089                    0.995692      28.254110      74.534998       0.706210       0.356128      -1.142297      -0.026549      -0.027177       0.074174       0.083338      -0.008256      -0.003917      -0.000914      -0.143323       0.008092      -0.073690       0.002896       0.070794             13.415828      10.922146       1.252517      -5.411019       6.748675      -1.071744      22.576662          -0.000004
          109              O      13.222168      10.481835       9.939898      -0.613011      40.095608 0.56528912E+03  0.13796445E+05                                 9.405601                            7.424342       0.078923       2.069577                    0.996033      28.354154      75.734983       0.686330       0.365659      -1.130838      -0.017472       0.065521      -0.014226       0.069287      -0.052715      -0.035109      -0.025550       0.118575       0.048284      -0.099188       0.018052       0.081136             11.565537       7.824464       1.867489      -0.165997      14.307931      -5.823447      12.564216          -0.000004
          110              O      10.134716       7.534241       6.005207      -0.640382      45.820008 0.58581889E+03  0.14349982E+05                                10.111755                            7.435850       0.434116       2.180198                    0.997264      28.271946      74.366594       0.706462       0.353940      -1.146090      -0.032562      -0.076619      -0.051038       0.097651      -0.028182       0.050532       0.011559      -0.089296      -0.015187      -0.084158       0.028584       0.055574             13.018780      16.096042       0.818529       7.522973       7.213917      -0.450987      15.746382          -0.000004
          111              O      14.483171       8.332607       8.692963      -0.692554      47.661376 0.69324704E+03  0.17757844E+05                                10.450785                            8.162969       0.153680       2.063923                    0.996453      29.987180      81.351596       0.663383       0.360445      -1.137911       0.036246       0.010288      -0.091886       0.099310       0.023561      -0.016695       0.005740      -0.170135       0.006212      -0.092479       0.005103       0.087376             13.100169      13.198988      -0.338052      -6.331396       7.297739       1.242823      18.803779          -0.000004
          112              O      12.637278      10.783737       7.810682      -0.656068      39.947345 0.58216741E+03  0.14261517E+05                                 9.242490                            7.433922       0.319502       2.135440                    0.996841      28.725011      75.964801       0.702375       0.355975      -1.142583       0.040713       0.052653       0.030660       0.073279      -0.033982       0.001740       0.041518       0.112419       0.076308      -0.092371       0.034912       0.057458             11.103257       8.569202       3.523349       3.457742      11.377250       3.300221      13.363319          -0.000003
          113              H      15.918752      15.661573      13.266953       0.084775       2.233770 0.18593649E+02  0.22108626E+03                                 2.606676                            2.348465      -1.367602       2.151259                    0.995397       4.487479      12.983231       0.463099       1.112333      -0.748486      -0.006914       0.012308      -0.047509       0.049562       0.003898       0.007285      -0.002194      -0.018657       0.048242      -0.019753       0.002039       0.017713              2.776006       1.897439       0.210375       0.085853       2.486590      -0.534346       3.943989           0.000000
          114              H      11.933948       2.843780      12.962423       0.093139       2.277042 0.19547834E+02  0.23505820E+03                                 2.636052                            2.410143      -1.431002       2.132333                    0.993754       4.441751      12.869605       0.457100       1.114341      -0.749103       0.010845      -0.037365      -0.035405       0.052605      -0.004139      -0.014879       0.010720      -0.023027       0.022093      -0.022628      -0.000628       0.023256              2.762425       1.935224       0.170512      -0.063976       3.246774       0.726538       3.105278           0.000001
          115              H      12.685356       5.177177      12.350874       0.092931       2.185512 0.17941315E+02  0.21194648E+03                                 2.572935                            2.305285      -1.584603       2.051170                    0.995341       4.595931      13.359154       0.466775       1.110775      -0.746936       0.014567       0.012856      -0.047767       0.051567      -0.001353      -0.013537       0.003077      -0.001313       0.022436      -0.013271      -0.003603       0.016874              2.771862       2.002976       0.260811      -0.421864       2.362785      -0.258002       3.949823          -0.000000
          116              H      11.497427       6.613619      16.284142       0.099005       2.043479 0.17225398E+02  0.20197935E+03                                 2.509158                            2.302643      -1.380604       2.161387                    0.994938       4.398061      12.850704       0.452536       1.154291      -0.737775      -0.007045       0.040358       0.040651       0.057714       0.003410      -0.011078       0.012277      -0.024187       0.041815      -0.024198       0.000358       0.023840              2.667590       1.993295      -0.088854      -0.022771       3.282448       0.783252       2.727027          -0.000001
          117              H      10.578700       4.356572      16.840904       0.094192       2.213185 0.19726524E+02  0.23594033E+03                                 2.534112                            2.387312      -1.274883       2.201915                    0.996546       4.215426      11.881403       0.472667       1.083426      -0.760168      -0.026227      -0.003941       0.045726       0.052861       0.006227      -0.019289       0.006689      -0.012259       0.039661      -0.025960       0.002080       0.023880              2.579309       2.152224       0.116840      -0.443525       2.464064      -0.306538       3.121638           0.000002
          118              H      17.010496       8.065970       1.916116       0.084543       2.027885 0.16793268E+02  0.19474341E+03                                 2.449790                            2.236694      -1.241784       2.211695                    0.996361       4.344419      12.430560       0.472791       1.117144      -0.747355       0.016560       0.024060       0.040812       0.050187       0.003571      -0.000240       0.018733       0.010654       0.028614      -0.021880       0.000876       0.021004              2.576445       2.808934       0.240832       0.530764       1.999554       0.521627       2.920847          -0.000000
          119              H      14.522997       7.825932       1.883742       0.105662       1.820221 0.14577453E+02  0.16435960E+03                                 2.338246                            2.125766      -1.358777       2.173653                    0.995867       4.286577      12.383672       0.467318       1.162466      -0.734616      -0.033327       0.018294       0.042294       0.056869      -0.001379      -0.006040       0.015156       0.011749       0.037169      -0.019417      -0.001909       0.021326              2.514242       2.677624      -0.435605      -0.646365       2.137999       0.572017       2.727102          -0.000001
          120              H      19.216467       8.521471      16.014655       0.094383       2.276031 0.19052814E+02  0.22740876E+03                                 2.634337                            2.374900      -1.426795       2.139311                    0.993526       4.369332      12.570773       0.462270       1.110102      -0.750584      -0.022444      -0.030984      -0.039115       0.054715       0.005397       0.000922       0.021171      -0.002209       0.011287      -0.020476      -0.003012       0.023489              2.798717       2.697930       0.356428       0.694000       2.266714       0.635229       3.431509           0.000001
          121              H       6.461966       8.853588      15.974810       0.076254       2.204987 0.18387263E+02  0.21751473E+03                                 2.558579                            2.315649      -1.330950       2.161736                    0.995486       4.470029      12.801677       0.473451       1.093603      -0.753427       0.025957      -0.021437      -0.033421       0.047437      -0.000292      -0.006708       0.019594       0.006021       0.007843      -0.021492       0.000910       0.020583              2.717276       3.148125      -0.277745      -0.560852       2.000217       0.476466       3.003488           0.000000
          122              H      16.753321      16.519784      17.454054       0.082442       2.183636 0.18399643E+02  0.21870110E+03                                 2.573987                            2.338781      -1.508219       2.083683                    0.994607       4.616186      13.452333       0.462236       1.114810      -0.746378       0.012353       0.026243       0.039929       0.049352       0.009313      -0.000550       0.007295      -0.017275       0.051503      -0.021601       0.001529       0.020072              2.724562       2.102074       0.511765       0.594351       3.097312       0.604406       2.974300          -0.000000
          123              H      11.588266      11.209647       0.294568       0.085822       2.240718 0.19265019E+02  0.23084097E+03                                 2.588423                            2.373163      -1.525972       2.073474                    0.995427       4.573496      13.232830       0.466279       1.096268      -0.752087      -0.001398      -0.010889       0.050325       0.051509       0.002461      -0.004095       0.002050      -0.015276       0.057543      -0.018127      -0.001653       0.019781              2.748663       1.993052       0.149406       0.211067       2.475131      -0.596632       3.777806          -0.000000
          124              H      15.225822      13.324355      13.867651       0.112680       1.877504 0.15407508E+02  0.17457497E+03                                 2.328742                            2.148249      -1.177434       2.262503                    0.997552       4.031841      11.340905       0.481270       1.123229      -0.747592      -0.020068      -0.037784      -0.040897       0.059186       0.009640       0.008245       0.010773      -0.017484       0.043809      -0.020666      -0.003559       0.024226              2.449694       1.861516       0.351670       0.322971       2.695059       0.609537       2.792508          -0.000001
          125              H       7.070888       9.651089      13.414948       0.084751       2.233740 0.18594565E+02  0.22110008E+03                                 2.606623                            2.348499      -1.368954       2.150650                    0.995387       4.487846      12.984417       0.463103       1.112310      -0.748489      -0.008906       0.010975       0.047461       0.049521      -0.003552       0.000646       0.007576       0.018893       0.048169      -0.019723       0.002034       0.017689              2.776055       2.551764      -0.048649      -0.464849       1.833077       0.276656       3.943325           0.000000
          126              H      20.455080       8.632312      13.719478       0.093436       2.275730 0.19531430E+02  0.23481878E+03                                 2.635496                            2.409486      -1.431851       2.132231                    0.993734       4.439613      12.863530       0.457047       1.114670      -0.749025       0.030716      -0.023884       0.035477       0.052654      -0.010903       0.004480      -0.017802       0.011086       0.022072      -0.022639      -0.000631       0.023270              2.762040       3.185309      -0.325214       0.652072       1.996158      -0.327195       3.104652           0.000001
          127              H      18.008993       8.793603      14.331027       0.092912       2.185607 0.17942239E+02  0.21195849E+03                                 2.572928                            2.305282      -1.584470       2.051209                    0.995342       4.595966      13.358950       0.466798       1.110715      -0.746952      -0.017337      -0.008799       0.047763       0.051568      -0.001434      -0.002132      -0.013714      -0.000878       0.022435      -0.013274      -0.003594       0.016868              2.771827       2.492389       0.066661      -0.394994       1.873192      -0.297166       3.949900          -0.000000
          128              H      17.111365      10.427251      10.397759       0.099001       2.038465 0.17184600E+02  0.20140009E+03                                 2.505687                            2.300377      -1.383465       2.160245                    0.994907       4.397942      12.851004       0.452581       1.154755      -0.737633      -0.034924       0.021376      -0.040549       0.057627      -0.005775       0.007292      -0.014818       0.022260       0.041816      -0.024181       0.000379       0.023802              2.663297       3.042095      -0.504573       0.716587       2.225414      -0.309041       2.722380          -0.000001
          129              H      19.515971      10.456239       9.833170       0.095012       2.207996 0.19703284E+02  0.23559953E+03                                 2.531999                            2.387728      -1.275809       2.202974                    0.996447       4.203710      11.847885       0.472072       1.085081      -0.759856       0.009061       0.023634      -0.046809       0.053214      -0.000316      -0.000264      -0.020724       0.017394       0.040523      -0.026258       0.001948       0.024310              2.573903       2.467884      -0.023040      -0.419472       2.118893      -0.309210       3.134931           0.000002
          130              H       9.290393       2.821589       6.977851       0.084534       2.027834 0.16793476E+02  0.19474629E+03                                 2.449713                            2.236681      -1.241887       2.211633                    0.996361       4.344598      12.431056       0.472801       1.117117      -0.747361      -0.028464      -0.006536      -0.040814       0.050187       0.006253       0.017328      -0.007128      -0.002868       0.028613      -0.021884       0.000879       0.021006              2.576241       2.274349       0.452623       0.680343       2.533961       0.301100       2.920414          -0.000000
          131              H      10.430149       5.045600       7.010225       0.105659       1.820176 0.14577639E+02  0.16436182E+03                                 2.338175                            2.125757      -1.358829       2.173624                    0.995866       4.286607      12.383667       0.467327       1.162442      -0.734621      -0.004721       0.037720      -0.042295       0.056868       0.003018       0.011869      -0.011197      -0.010447       0.037160      -0.019416      -0.001909       0.021325              2.514085       1.912710      -0.132364       0.293479       2.902684      -0.811606       2.726860          -0.000001
          132              H      12.493401       3.954393      10.667246       0.094401       2.276076 0.19053638E+02  0.22742233E+03                                 2.634430                            2.374998      -1.427025       2.139227                    0.993522       4.369398      12.571295       0.462244       1.110145      -0.750572       0.037076       0.009447       0.039119       0.054719       0.003174       0.020022      -0.006933       0.009016       0.011273      -0.020469      -0.003020       0.023489              2.798734       2.569487       0.407318       0.846255       2.395169       0.410996       3.431545           0.000001
          133              H      16.884514      15.933780      10.707091       0.076269       2.205118 0.18389316E+02  0.21754613E+03                                 2.558719                            2.315811      -1.331202       2.161633                    0.995484       4.470235      12.802676       0.473422       1.093634      -0.753418       0.010360      -0.032027       0.033428       0.047440       0.001850       0.015734      -0.013464      -0.004781       0.007836      -0.021489       0.000908       0.020581              2.717326       1.965890       0.190867       0.236296       3.182716      -0.696972       3.003371           0.000000
          134              H       5.965540       9.191484       9.227847       0.082341       2.191144 0.18479430E+02  0.21987707E+03                                 2.579262                            2.343409      -1.510738       2.082136                    0.994654       4.622303      13.475111       0.461930       1.114394      -0.746482      -0.028942      -0.001770      -0.039948       0.049362       0.001053       0.006593      -0.003241       0.025451       0.051972      -0.021760       0.001553       0.020207              2.729854       3.319029       0.035120       0.786402       1.889202       0.329360       2.981331          -0.000000
          135              H       8.365944       9.020675       8.599399       0.085963       2.239581 0.19254559E+02  0.23069049E+03                                 2.587879                            2.372788      -1.526052       2.073584                    0.995421       4.572360      13.229977       0.466224       1.096518      -0.752024       0.010599      -0.002680      -0.050356       0.051529      -0.003454       0.000427      -0.004549       0.014499       0.057567      -0.018132      -0.001656       0.019787              2.747994       2.511155      -0.055970      -0.476420       1.955975       0.416093       3.776851          -0.000000
          136              H       9.489903       9.435928      12.822966       0.112581       1.878972 0.15423990E+02  0.17482412E+03                                 2.331159                            2.150348      -1.179197       2.262165                    0.997518       4.032374      11.347754       0.480673       1.124222      -0.747360       0.041397       0.005014       0.041948       0.059148       0.000843       0.013030       0.003699       0.025806       0.044553      -0.020725      -0.003563       0.024288              2.451986       2.812175      -0.027731       0.688970       1.735179       0.077335       2.808603          -0.000001
          137              H       9.357834       1.509187       4.520981       0.084723       2.236997 0.18627008E+02  0.22158272E+03                                 2.609135                            2.350519      -1.371260       2.149502                    0.995371       4.490581      12.995235       0.462911       1.112284      -0.748492       0.006991      -0.012293       0.047453       0.049515       0.003895       0.007339      -0.002174      -0.018662       0.047966      -0.019734       0.002089       0.017645              2.778722       1.898750       0.211624       0.084518       2.490640      -0.535956       3.946776           0.000000
          138              H      13.342638      14.326980       4.825511       0.092701       2.273401 0.19492415E+02  0.23424148E+03                                 2.633321                            2.406564      -1.426987       2.133613                    0.993863       4.444004      12.874873       0.457454       1.114193      -0.749077      -0.010836       0.037283       0.035240       0.052434      -0.004134      -0.014862       0.010701      -0.022996       0.022233      -0.022612      -0.000628       0.023240              2.760523       1.932106       0.170897      -0.062462       3.240263       0.728112       3.109199           0.000001
          139              H      12.591230      11.993583       5.437060       0.092919       2.185053 0.17939817E+02  0.21192210E+03                                 2.572425                            2.305096      -1.584342       2.051243                    0.995349       4.595788      13.358061       0.466828       1.110686      -0.746959      -0.014566      -0.012883       0.047755       0.051562      -0.001355      -0.013535       0.003075      -0.001287       0.022455      -0.013260      -0.003619       0.016879              2.770927       2.002514       0.260842      -0.421764       2.362282      -0.257644       3.947984          -0.000000
          140              H      13.779159      10.557141       1.503792       0.099094       2.042598 0.17217663E+02  0.20187181E+03                                 2.508788                            2.302406      -1.380550       2.161530                    0.994934       4.397227      12.848943       0.452464       1.154572      -0.737709       0.007066      -0.040374      -0.040654       0.057730       0.003400      -0.011069       0.012278      -0.024176       0.041800      -0.024183       0.000347       0.023836              2.666983       1.992748      -0.088689      -0.022734       3.281682       0.783050       2.726520          -0.000001
          141              H      14.697886      12.814188       0.947030       0.094248       2.212688 0.19721086E+02  0.23586081E+03                                 2.533866                            2.387095      -1.274786       2.202027                    0.996545       4.214721      11.879344       0.472652       1.083527      -0.760144       0.026231       0.003932      -0.045736       0.052871       0.006223      -0.019292       0.006687      -0.012252       0.039671      -0.025958       0.002073       0.023885              2.579011       2.152013       0.116865      -0.443592       2.463637      -0.306476       3.121383           0.000002
          142              H       8.266090       9.104790      15.871818       0.085838       2.010886 0.16585028E+02  0.19179190E+03                                 2.440726                            2.226090      -1.248189       2.211896                    0.996013       4.322275      12.363062       0.472706       1.120471      -0.746557      -0.016652      -0.024118      -0.040763       0.050206       0.003784      -0.000242       0.018652       0.011250       0.027411      -0.022026       0.001386       0.020639              2.569783       2.824288       0.240117       0.521591       1.987354       0.515324       2.897706          -0.000000
          143              H      10.753589       9.344828      15.904192       0.105697       1.820526 0.14575691E+02  0.16433135E+03                                 2.338368                            2.125494      -1.358729       2.173685                    0.995870       4.286035      12.380949       0.467405       1.162310      -0.734656       0.033395      -0.018286      -0.042280       0.056896      -0.001391      -0.006059       0.015144       0.011746       0.037150      -0.019404      -0.001921       0.021325              2.514977       2.679392      -0.435709      -0.646863       2.138059       0.572123       2.727479          -0.000001
          144              H       6.060119       8.649289       1.773279       0.094529       2.270942 0.19021010E+02  0.22694557E+03                                 2.630933                            2.373388      -1.430796       2.137881                    0.993490       4.366871      12.563407       0.462256       1.110542      -0.750472       0.022463       0.030915       0.038983       0.054590       0.005358       0.000859       0.021119      -0.002193       0.011125      -0.020441      -0.002955       0.023396              2.794006       2.696104       0.354826       0.690017       2.262572       0.633171       3.423341           0.000001
          145              H       3.634496       8.336988       1.834825       0.076589       2.210028 0.18528564E+02  0.21954740E+03                                 2.561397                            2.324413      -1.330553       2.162701                    0.995422       4.463984      12.783713       0.472720       1.093493      -0.753647      -0.020677       0.024379       0.036637       0.048623       0.000129      -0.006057       0.020661       0.005152       0.009064      -0.022200       0.000735       0.021465              2.712372       3.049563      -0.275180      -0.538927       2.020087       0.500305       3.067466           0.000000
          146              H       8.523265       0.650976       0.333880       0.082464       2.183350 0.18396582E+02  0.21865531E+03                                 2.573766                            2.338588      -1.508164       2.083731                    0.994607       4.615790      13.450827       0.462255       1.114812      -0.746379      -0.012353      -0.026246      -0.039936       0.049359       0.009314      -0.000553       0.007295      -0.017272       0.051496      -0.021601       0.001531       0.020070              2.724304       2.101908       0.511664       0.594250       3.096889       0.604281       2.974115          -0.000000
          147              H      13.688320       5.961113      17.493366       0.085977       2.239902 0.19254973E+02  0.23069403E+03                                 2.588022                            2.372716      -1.526388       2.073432                    0.995420       4.572252      13.229127       0.466265       1.096428      -0.752048       0.001398       0.010859      -0.050358       0.051535       0.002456      -0.004101       0.002057      -0.015269       0.057558      -0.018127      -0.001661       0.019788              2.748381       1.992864       0.149373       0.210967       2.474896      -0.596706       3.777383          -0.000000
          148              H      10.049188       3.837266       3.928999       0.112697       1.877911 0.15415209E+02  0.17470388E+03                                 2.330575                            2.149981      -1.178965       2.262423                    0.997514       4.031200      11.344662       0.480620       1.124478      -0.747300       0.019917       0.036631       0.041989       0.059174       0.009448       0.008244       0.010749      -0.017634       0.044580      -0.020723      -0.003568       0.024291              2.451056       1.861901       0.348664       0.325537       2.684434       0.611939       2.806835          -0.000001
          149              H      18.205698       7.519671       4.372986       0.084668       2.237542 0.18629958E+02  0.22162448E+03                                 2.609438                            2.350597      -1.371134       2.149492                    0.995375       4.491027      12.996317       0.462940       1.112182      -0.748517       0.008834      -0.011042      -0.047448       0.049510      -0.003555       0.000680       0.007618       0.018917       0.047950      -0.019722       0.002084       0.017638              2.779314       2.555932      -0.048671      -0.467240       1.834334       0.276202       3.947676           0.000000
          150              H       4.821506       8.538448       4.068456       0.093003       2.272214 0.19476794E+02  0.23401367E+03                                 2.632846                            2.405939      -1.427911       2.133473                    0.993844       4.441925      12.868971       0.457403       1.114507      -0.749002      -0.030641       0.023849      -0.035316       0.052487      -0.010892       0.004474      -0.017779       0.011059       0.022210      -0.022617      -0.000640       0.023257              2.760281       3.179644      -0.323758       0.654081       1.992362      -0.326379       3.108835           0.000001
          151              H       7.267593       8.377157       3.456907       0.092904       2.185103 0.17940061E+02  0.21192401E+03                                 2.572386                            2.305049      -1.584188       2.051295                    0.995351       4.595746      13.357560       0.466855       1.110626      -0.746975       0.017360       0.008786      -0.047751       0.051563      -0.001428      -0.002134      -0.013711      -0.000904       0.022451      -0.013262      -0.003610       0.016872              2.770900       2.491963       0.066731      -0.394654       1.872654      -0.297210       3.948084          -0.000000
          152              H       8.165221       6.743509       7.390175       0.099087       2.037607 0.17176834E+02  0.20129186E+03                                 2.505320                            2.300126      -1.383358       2.160405                    0.994904       4.397101      12.849151       0.452514       1.155025      -0.737570       0.034932      -0.021402       0.040551       0.057643      -0.005781       0.007296      -0.014812       0.022238       0.041804      -0.024166       0.000367       0.023800              2.662737       3.041577      -0.504405       0.716373       2.224771      -0.308893       2.721863          -0.000001
          153              H       5.760615       6.714521       7.954764       0.095076       2.207443 0.19697022E+02  0.23550792E+03                                 2.531725                            2.387472      -1.275703       2.203098                    0.996447       4.202910      11.845533       0.472056       1.085194      -0.759830      -0.009057      -0.023642       0.046819       0.053226      -0.000316      -0.000266      -0.020725       0.017383       0.040536      -0.026256       0.001941       0.024315              2.573603       2.467551      -0.022968      -0.419462       2.118632      -0.309256       3.134625           0.000002
          154              H      15.986193      14.349171      10.810083       0.085882       2.010377 0.16581612E+02  0.19174305E+03                                 2.440363                            2.225911      -1.248051       2.212003                    0.996017       4.321729      12.361309       0.472708       1.120522      -0.746547       0.028538       0.006591       0.040795       0.050220       0.006617       0.017249      -0.007109      -0.003014       0.027447      -0.022037       0.001390       0.020646              2.569149       2.265268       0.461471       0.671059       2.545844       0.294900       2.896335          -0.000000
          155              H      14.846437      12.125160      10.777709       0.105709       1.820429 0.14575571E+02  0.16432765E+03                                 2.338190                            2.125424      -1.358531       2.173783                    0.995874       4.285631      12.379204       0.467438       1.162242      -0.734675       0.004690      -0.037768       0.042292       0.056895       0.003010       0.011858      -0.011204      -0.010468       0.037153      -0.019411      -0.001915       0.021325              2.514660       1.912834      -0.131932       0.293340       2.904106      -0.812315       2.727041          -0.000001
          156              H      12.783185      13.216367       7.120688       0.094542       2.271031 0.19022671E+02  0.22697174E+03                                 2.631058                            2.373539      -1.431036       2.137786                    0.993486       4.367034      12.564304       0.462225       1.110587      -0.750460      -0.037019      -0.009492      -0.038986       0.054593       0.003152       0.019950      -0.006972       0.008950       0.011112      -0.020435      -0.002961       0.023396              2.794005       2.564573       0.406917       0.842827       2.394152       0.408028       3.423289           0.000001
          157              H       8.356561       1.201169       7.059142       0.076584       2.210353 0.18532505E+02  0.21960676E+03                                 2.561672                            2.324682      -1.330837       2.162565                    0.995420       4.464429      12.785544       0.472683       1.093513      -0.753640      -0.015042       0.028202      -0.036638       0.048621       0.001859       0.016967      -0.013248      -0.003577       0.009048      -0.022196       0.000737       0.021459              2.712583       1.971511       0.152203       0.266485       3.098695      -0.685519       3.067544           0.000000
          158              H      19.311046       7.979276       8.560087       0.082355       2.190972 0.18477674E+02  0.21985083E+03                                 2.579132                            2.343302      -1.510727       2.082157                    0.994654       4.622073      13.474254       0.461939       1.114398      -0.746482       0.028939       0.001768       0.039959       0.049369       0.001053       0.006594      -0.003242       0.025449       0.051979      -0.021760       0.001551       0.020210              2.729685       3.318765       0.035123       0.786258       1.889130       0.329319       2.981161          -0.000000
          159              H      16.910642       8.150085       9.188535       0.085991       2.239259 0.19250900E+02  0.23063607E+03                                 2.587672                            2.372592      -1.526000       2.073639                    0.995421       4.571936      13.228517       0.466233       1.096545      -0.752018      -0.010599       0.002675       0.050364       0.051536      -0.003453       0.000426      -0.004548       0.014495       0.057571      -0.018130      -0.001659       0.019788              2.747811       2.511013      -0.055960      -0.476450       1.955924       0.416035       3.776495          -0.000000
          160              H      15.786683       7.734832       4.964968       0.112674       1.878129 0.15417108E+02  0.17473071E+03                                 2.330739                            2.150094      -1.179019       2.262368                    0.997514       4.031500      11.345662       0.480614       1.124458      -0.747303      -0.041389      -0.005022      -0.041985       0.059169       0.000839       0.013028       0.003703       0.025802       0.044583      -0.020729      -0.003561       0.024291              2.451309       2.811790      -0.027805       0.688908       1.734865       0.077173       2.807272          -0.000001

******************************************************
Auxiliary information for the entire system
The total spin magnetic moment of the unit cell is   -0.000124
The total net atomic charge of the unit cell is   -0.000002
Accuracy of reproducing the electrostatic potential in the unit cell:
  The inner radius (bohr) =    5.0000
  The outer radius (bohr) =   12.0000
  Valid grid points have density less than (e/(bohr^3)) =    0.0001
  The number of valid grid points were=       447864
  The rms potential error without charges in kcal/mol is=      3.45504
  The rms potential error with partial charges in kcal/mol is=      0.69783
  The RRMSE value at monopole order=      0.20197
  The rms potential error with partial charges and cloud penetration in kcal/mol is=      0.69008
  The RRMSE value at monopole order with cloud penetration is=      0.19973
  The rms potential error with partial charges and atomic dipoles in kcal/mol is=      0.43842
  The RRMSE value at dipole order=      0.12689
  The rms potential error with partial charges, atomic dipoles and cloud penetration in kcal/mol is=      0.42204
  The RRMSE value at dipole order with cloud penetration=      0.12215

******************************************************
The electron densities and ab initio electrostatic potential were computed in VASP using the PBE functional and
projector augmented wave method. See the main text of the journal article for a description of computational details.
The atomic charges, dipoles, and quadrupoles were computed with the DDEC6 method as described in
(a) T. A. Manz and N. Gabaldon Limas, RSC Adv. 6 (2016) 47771-47801 DOI: 10.1039/c6ra04656h
(b) N. Gabaldon Limas and T. A. Manz, RSC Adv. 8 (2018) 2678-2707 DOI: 10.1039/c7ra11829e.
For each atom in the material, the electron cloud parameters were fit to the spherically averaged atom-in-material
electron density using radial positions for which this density was between 10^-4 and 10^-2 electrons per cubic bohr.
The polarizabilities, dispersion coefficients, and quantum Drude oscillator (QDO) parameters were fit using the MCLF method.
The magnetic structure of the system was optimized in VASP from the default ferromagnetic initial guess using spin polarization.
The atomic spin moments (ASMs) were computed on this optimized magnetic structure using the DDEC6 partition as inputs
to the method of T. A. Manz and D. S. Sholl, J. Chem. Theory Comput. 7 (2011) 4146-4164 DOI: 10.1021/ct200539n.
The RMSE and RRMSE were computed using a uniform grid with Ewald summation.
