# Supplementary material for: A collection of forcefield precursors for metal–organic frameworks
Source: RSC Adv. 2019 Nov 13;9(63):36492–507. doi: 10.1039/c9ra07327b (PMC9075174; doi:10.1039/c9ra07327b)
Supplement: RA-009-C9RA07327B-s5574 [file RA-009-C9RA07327B-s5574.xyz]

  776
jmolscript: load "" {1 1 1} spacegroup "x,y,z" unitcell [{     15.550000     0.000000     0.000000 }, {      0.000000    24.921000     0.000000 }, {     -0.002206     0.000000    25.282000 }]
Cd     1.063901    23.610654     2.127227     1.051136
Cd     2.379837     0.187406    24.203217     1.055072
Cd    14.484996    11.150154    10.513773     1.051136
Cd    13.166854    12.647906    13.719783     1.055072
Cd    14.483893     1.310346    23.154773     1.051136
Cd    13.167957    24.733594     1.078783     1.055072
Cd     1.062798    13.770846    14.768227     1.051136
Cd     2.380940    12.273094    11.562217     1.055072
H      3.084665    22.286850    23.036958     0.115876
H      4.471892    18.491382    21.120583     0.073224
H      5.862089    17.756212    20.812142     0.091984
H      5.547813    16.348176    22.715877     0.092045
H      4.168499    17.090822    23.042015     0.090298
H      3.733193    15.022379    21.965002     0.142468
H      3.221680    16.221079    21.034624     0.143375
H      4.602549    15.483417    20.703430     0.144945
H      4.128438    20.108755     0.996111     0.121903
H      6.150983    17.748736    24.662591     0.110920
H      5.579269    18.184854     0.814080     0.115588
H      6.600823    20.397838     1.746986     0.108765
H      8.606729    21.481902     2.242513     0.107270
H     10.460407    21.103103     0.897511     0.114854
H      9.797424    16.687102    25.051934     0.068872
H      8.269477    16.383065     0.146636     0.065454
H      7.962678    15.393702    23.292307     0.094509
H      9.509931    15.645404    22.971225     0.097455
H      8.464804    13.833647    24.882544     0.136243
H      9.379254    13.474785    23.618444     0.146059
H     10.013585    14.237367    24.874960     0.136799
H     10.746105    18.665829    23.550183     0.114988
H     11.675900    19.391030    24.637309     0.121275
H     12.273048    21.761017    24.323812     0.118755
H     11.133522    23.712331    21.001757     0.112868
H     10.365441    19.209107    19.990477     0.063223
H     10.803840    18.334380    21.262162     0.061705
H      8.171328    18.142488    20.078964     0.103388
H      8.718586    17.192998    21.252049     0.097163
H     10.290815    16.221079    19.821088     0.134483
H      8.894494    16.178713    19.039874     0.139089
H      9.981471    17.295174    18.673285     0.138957
H      9.871014    22.573442    19.267412     0.111910
H      9.357842    21.073198    19.517704     0.118926
H      8.661101    24.387691    20.673091     0.110671
H      6.623984     0.274131    21.441664     0.106846
H      4.841921    23.677442    21.818366     0.119166
H      7.560410    20.288186    17.823810     0.071690
H      6.546525    21.484394    18.109497     0.069202
H      5.840551    18.917531    18.155004     0.097614
H      4.916885    20.223392    18.112025     0.085682
H      6.543602    20.370425    15.965583     0.131094
H      5.938705    18.890118    15.988337     0.146496
H      4.959059    20.153613    15.942829     0.132595
H      4.686526    20.323075    20.619999     0.105398
H      3.728628    21.591554    20.822255     0.124440
H      1.081881     0.727693     4.576042     0.116673
H     15.343808     0.710248    10.686701     0.094615
H     14.645720    24.861190     9.460524     0.078141
H      1.871330    24.734092    10.203815     0.094393
H      1.417397    24.285515     8.739987     0.100760
H      0.055129    22.560981     9.756324     0.138692
H      1.619436    22.354137    10.016728     0.144393
H      0.689445    22.957225    11.172116     0.135469
H     12.755171     1.203684     5.660640     0.120649
H     12.136086     1.794312     7.895569     0.127100
H     13.148289     1.390592     9.068653     0.109748
H     13.019432     4.042186     6.676976     0.106907
H     13.442356     6.300029     7.089073     0.101736
H     14.029961     6.995325     9.212761     0.116625
H     12.651941     3.496416    12.537344     0.068811
H     11.719054     3.498908    11.240377     0.067219
H     11.831005     1.006808    11.351618     0.101165
H     12.393784     1.218637    12.848312     0.098800
H      9.988194     1.113969    12.898876     0.141204
H     10.474868     2.561879    13.374178     0.140837
H      9.916753     2.355035    11.890125     0.142146
H     14.516427     4.837166    12.067099     0.108743
H     13.866457     6.285076    11.837032     0.128407
H     15.303303     8.146675    11.536177     0.119135
H      3.566278     7.732986    10.224041     0.125505
H      0.700177     4.049663    12.924158     0.081069
H      0.722001     2.566863    12.304749     0.090811
H      3.133814     2.666547    12.216262     0.101039
H      3.083994     4.119441    12.901405     0.099848
H      2.052920     1.739486    14.157920     0.135678
H      3.444609     2.419829    14.564960     0.143134
H      2.066855     3.187396    14.843062     0.139334
H      3.916126     4.298872    10.527425     0.113910
H      4.570840     5.597257     9.852395     0.124522
H      3.093778     6.422142     7.703425     0.113845
H      2.355332     5.644607     5.650527     0.099293
H      1.993049     3.404209     5.278882     0.115837
H      4.956636     1.517689     8.072543     0.075096
H      5.538108     2.519513     9.190007     0.076105
H      4.373358    24.868666     9.817001     0.095499
H      5.003038     0.934538    10.906655     0.089932
H      7.156783     0.563215    10.112800     0.136285
H      6.491231    24.033812    10.241738     0.139742
H      6.609536    24.736585     8.808249     0.145645
H      2.857556     0.954474     6.118244     0.127238
H      2.535535     0.772551     7.678143     0.112707
H     12.462026     9.826350    14.886042     0.115876
H     11.074799     6.030882    16.802417     0.073224
H      9.684602     5.295712    17.110858     0.091984
H      9.998878     3.887676    15.207123     0.092045
H     11.378192     4.630322    14.880985     0.090298
H     11.813498     2.561879    15.957998     0.142468
H     12.325011     3.760579    16.888376     0.143375
H     10.944142     3.022917    17.219570     0.144945
H     11.420459     7.648255    11.644889     0.121903
H      9.395708     5.288236    13.260409     0.110920
H      9.969628     5.724354    11.826920     0.115588
H      8.948074     7.937339    10.894014     0.108765
H      6.942168     9.021402    10.398487     0.107270
H      5.088490     8.642603    11.743489     0.114854
H      5.749267     4.226602    12.871066     0.068872
H      7.279420     3.922565    12.494364     0.065454
H      7.584013     2.933202    14.630693     0.094509
H      6.036760     3.184904    14.951775     0.097455
H      7.081887     1.373147    13.040456     0.136243
H      6.167437     1.014285    14.304556     0.146059
H      5.533106     1.776867    13.048040     0.136799
H      4.800586     6.205329    14.372817     0.114988
H      3.870791     6.930530    13.285691     0.121274
H      3.273643     9.300517    13.599188     0.118755
H      4.413169    11.251832    16.921243     0.112868
H      5.181250     6.748607    17.932523     0.063223
H      4.742851     5.873880    16.660838     0.061705
H      7.375363     5.681988    17.844036     0.103388
H      6.828105     4.732498    16.670951     0.097163
H      5.255876     3.760579    18.101912     0.134483
H      6.652197     3.718213    18.883126     0.139089
H      5.565220     4.834674    19.249715     0.138958
H      5.675677    10.112942    18.655588     0.111910
H      6.188849     8.612698    18.405296     0.118926
H      6.885590    11.927191    17.249909     0.110672
H      8.922707    12.734631    16.481336     0.106846
H     10.704770    11.216942    16.104634     0.119166
H      7.986281     7.827686    20.099190     0.071690
H      9.000166     9.023894    19.813503     0.069202
H      9.706140     6.457031    19.767996     0.097614
H     10.629806     7.762892    19.810975     0.085682
H      9.003089     7.909925    21.957417     0.131094
H      9.607986     6.429618    21.934663     0.146496
H     10.587632     7.693113    21.980171     0.132595
H     10.860165     7.862576    17.303001     0.105398
H     11.818063     9.131054    17.100745     0.124440
H     14.467016    13.188193     8.064958     0.116673
H      0.205089    13.170748     1.954299     0.094615
H      0.903177    12.400690     3.180476     0.078141
H     13.677567    12.273592     2.437185     0.094393
H     14.131500    11.825015     3.901013     0.100760
H     15.493768    10.100481     2.884676     0.138692
H     13.929461     9.893637     2.624272     0.144393
H     14.859452    10.496725     1.468884     0.135469
H      2.793726    13.664184     6.980360     0.120649
H      3.412811    14.254812     4.745431     0.127100
H      2.400608    13.851092     3.572347     0.109748
H      2.529465    16.502686     5.964024     0.106907
H      2.106541    18.760529     5.551927     0.101736
H      1.518936    19.455825     3.428239     0.116625
H      2.896956    15.956916     0.103656     0.068811
H      3.829843    15.959408     1.400623     0.067219
H      3.717892    13.467308     1.289382     0.101165
H      3.152907    13.679137    25.074688     0.098800
H      5.558497    13.574469    25.024124     0.141205
H      5.071823    15.022379    24.548822     0.140837
H      5.632144    14.815535     0.750875     0.142146
H      1.032470    17.297666     0.573901     0.108743
H      1.682440    18.745576     0.803968     0.128408
H      0.245594    20.607175     1.104823     0.119135
H     11.982619    20.193486     2.416959     0.125505
H     14.846514    16.510162    24.998842     0.081069
H     14.826896    15.027363     0.336251     0.090811
H     12.415083    15.127047     0.424738     0.101039
H     12.462697    16.579941    25.021595     0.099848
H     13.493771    14.199986    23.765080     0.135678
H     12.102082    14.880329    23.358040     0.143134
H     13.479836    15.647896    23.079938     0.139334
H     11.632771    16.759372     2.113575     0.113910
H     10.978057    18.057757     2.788605     0.124522
H     12.455119    18.882642     4.937575     0.113845
H     13.193565    18.105106     6.990473     0.099293
H     13.555848    15.864709     7.362118     0.115837
H     10.592261    13.978189     4.568457     0.075096
H     10.010789    14.980013     3.450993     0.076105
H     11.175539    12.408166     2.823999     0.095499
H     10.545859    13.395037     1.734345     0.089932
H      8.392114    13.023715     2.528200     0.136285
H      9.057666    11.573312     2.399262     0.139742
H      8.939361    12.276085     3.832751     0.145645
H     12.691341    13.414974     6.522756     0.127238
H     13.013362    13.233051     4.962857     0.112707
H     12.463129     2.634150     2.245042     0.115876
H     11.075902     6.429618     4.161417     0.073224
H      9.685705     7.164787     4.469858     0.091984
H      9.999981     8.572824     2.566123     0.092045
H     11.379295     7.830178     2.239985     0.090298
H     11.814601     9.898621     3.316998     0.142468
H     12.326114     8.699921     4.247376     0.143375
H     10.945245     9.437583     4.578570     0.144944
H     11.419356     4.812245    24.285889     0.121903
H      9.396811     7.172264     0.619409     0.110920
H      9.968525     6.736146    24.467920     0.115588
H      8.946971     4.523161    23.535014     0.108766
H      6.941065     3.439098    23.039487     0.107270
H      5.087387     3.817897    24.384489     0.114854
H      5.750370     8.233898     0.230066     0.068872
H      7.278317     8.537935    25.135364     0.065454
H      7.585116     9.527298     1.989693     0.094509
H      6.037863     9.275596     2.310775     0.097455
H      7.082990    11.087353     0.399456     0.136243
H      6.168540    11.446215     1.663556     0.146060
H      5.534209    10.683633     0.407040     0.136799
H      4.801689     6.255171     1.731817     0.114988
H      3.871894     5.529970     0.644691     0.121274
H      3.274746     3.159983     0.958188     0.118755
H      4.414272     1.208668     4.280243     0.112868
H      5.182353     5.711893     5.291523     0.063223
H      4.743954     6.586620     4.019838     0.061705
H      7.376466     6.778512     5.203036     0.103388
H      6.829208     7.728002     4.029951     0.097163
H      5.256979     8.699921     5.460912     0.134483
H      6.653300     8.742287     6.242126     0.139089
H      5.566323     7.625826     6.608715     0.138957
H      5.676780     2.347558     6.014588     0.111910
H      6.189952     3.847802     5.764296     0.118926
H      6.886693     0.533309     4.608909     0.110672
H      8.923810    24.646869     3.840336     0.106846
H     10.705873     1.243558     3.463634     0.119166
H      7.987384     4.632814     7.458190     0.071689
H      9.001269     3.436606     7.172503     0.069202
H      9.707243     6.003469     7.126996     0.097614
H     10.630909     4.697608     7.169975     0.085682
H      9.004192     4.550575     9.316417     0.131093
H      9.609089     6.030882     9.293663     0.146496
H     10.588735     4.767387     9.339171     0.132595
H     10.861268     4.597924     4.662001     0.105398
H     11.819166     3.329446     4.459745     0.124440
H     14.465913    24.193307    20.705958     0.116673
H      0.203986    24.210752    14.595299     0.094614
H      0.902074     0.059810    15.821476     0.078141
H     13.676464     0.186907    15.078185     0.094393
H     14.130397     0.635485    16.542013     0.100759
H     15.492665     2.360019    15.525676     0.138692
H     13.928358     2.566863    15.265272     0.144393
H     14.858349     1.963775    14.109884     0.135469
H      2.792623    23.717316    19.621360     0.120649
H      3.411708    23.126688    17.386431     0.127100
H      2.399505    23.530408    16.213347     0.109748
H      2.528362    20.878814    18.605024     0.106907
H      2.105438    18.620971    18.192927     0.101736
H      1.517833    17.925675    16.069239     0.116625
H      2.895853    21.424584    12.744656     0.068811
H      3.828740    21.422092    14.041623     0.067219
H      3.716789    23.914192    13.930382     0.101165
H      3.154010    23.702363    12.433688     0.098800
H      5.559600    23.807031    12.383124     0.141205
H      5.072926    22.359121    11.907822     0.140837
H      5.631041    22.565965    13.391875     0.142146
H      1.031367    20.083834    13.214901     0.108743
H      1.681337    18.635924    13.444968     0.128407
H      0.244491    16.774325    13.745823     0.119135
H     11.981516    17.188014    15.057959     0.125505
H     14.847617    20.871338    12.357842     0.081069
H     14.825793    22.354137    12.977251     0.090811
H     12.413980    22.254453    13.065738     0.101039
H     12.463800    20.801559    12.380595     0.099848
H     13.494874    23.181514    11.124080     0.135678
H     12.103185    22.501171    10.717040     0.143134
H     13.480939    21.733604    10.438938     0.139334
H     11.631668    20.622128    14.754575     0.113910
H     10.976954    19.323743    15.429605     0.124521
H     12.454016    18.498858    17.578575     0.113845
H     13.192462    19.276393    19.631473     0.099293
H     13.554745    21.516791    20.003118     0.115837
H     10.591158    23.403311    17.209457     0.075096
H     10.009686    22.401487    16.091993     0.076105
H     11.174436     0.052334    15.464999     0.095499
H     10.544756    23.986462    14.375345     0.089932
H      8.391011    24.357785    15.169200     0.136285
H      9.056563     0.887188    15.040262     0.139742
H      8.938258     0.184415    16.473751     0.145645
H     12.690238    23.966526    19.163756     0.127237
H     13.012259    24.148449    17.603857     0.112707
H      3.085768    15.094650    10.395958     0.115876
H      4.472995    18.890118     8.479583     0.073224
H      5.863192    19.625287     8.171142     0.091984
H      5.548916    21.033324    10.074877     0.092045
H      4.169602    20.290678    10.401015     0.090298
H      3.734296    22.359121     9.324002     0.142468
H      3.222783    21.160421     8.393624     0.143375
H      4.603652    21.898083     8.062430     0.144944
H      4.127335    17.272745    13.637111     0.121903
H      6.152086    19.632764    12.021591     0.110920
H      5.578166    19.196646    13.455080     0.115588
H      6.599720    16.983662    14.387986     0.108766
H      8.605626    15.899598    14.883513     0.107270
H     10.459304    16.278397    13.538511     0.114854
H      9.798527    20.694398    12.410934     0.068872
H      8.268374    20.998435    12.787636     0.065454
H      7.963781    21.987798    10.651307     0.094510
H      9.511034    21.736096    10.330225     0.097455
H      8.465907    23.547853    12.241544     0.136243
H      9.380357    23.906715    10.977444     0.146060
H     10.014688    23.144133    12.233960     0.136799
H     10.747208    18.715671    10.909183     0.114988
H     11.677003    17.990470    11.996309     0.121274
H     12.274151    15.620483    11.682812     0.118755
H     11.134625    13.669168     8.360757     0.112868
H     10.366544    18.172393     7.349477     0.063223
H     10.804943    19.047120     8.621162     0.061705
H      8.172431    19.239012     7.437964     0.103388
H      8.719689    20.188502     8.611049     0.097163
H     10.291918    21.160421     7.180088     0.134483
H      8.895597    21.202787     6.398874     0.139089
H      9.982574    20.086326     6.032285     0.138957
H      9.872117    14.808058     6.626412     0.111910
H      9.358945    16.308302     6.876704     0.118926
H      8.662204    12.993809     8.032091     0.110672
H      6.625087    12.186369     8.800664     0.106847
H      4.843024    13.704058     9.177366     0.119166
H      7.561513    17.093314     5.182810     0.071689
H      6.547628    15.897106     5.468497     0.069202
H      5.841654    18.463969     5.514004     0.097614
H      4.917988    17.158108     5.471025     0.085682
H      6.544705    17.011075     3.324583     0.131093
H      5.939808    18.491382     3.347337     0.146496
H      4.960162    17.227887     3.301829     0.132595
H      4.687629    17.058425     7.978999     0.105398
H      3.729731    15.789946     8.181255     0.124440
H      1.080778    11.732807    17.217042     0.116673
H     15.342705    11.750252    23.327701     0.094614
H     14.644617    12.520310    22.101524     0.078140
H      1.870227    12.647407    22.844815     0.094393
H      1.416294    13.095985    21.380987     0.100759
H      0.054026    14.820519    22.397324     0.138692
H      1.618333    15.027363    22.657728     0.144393
H      0.688342    14.424275    23.813116     0.135469
H     12.754068    11.256816    18.301640     0.120649
H     12.134983    10.666188    20.536569     0.127100
H     13.147186    11.069908    21.709653     0.109748
H     13.018329     8.418314    19.317976     0.106907
H     13.441253     6.160471    19.730073     0.101736
H     14.028858     5.465175    21.853761     0.116625
H     12.650838     8.964084    25.178344     0.068811
H     11.717951     8.961592    23.881377     0.067219
H     11.829902    11.453692    23.992618     0.101165
H     12.394887    11.241863     0.207312     0.098799
H      9.989297    11.346531     0.257876     0.141205
H     10.475971     9.898621     0.733178     0.140837
H      9.915650    10.105466    24.531125     0.142146
H     14.515324     7.623334    24.708099     0.108743
H     13.865354     6.175424    24.478032     0.128408
H     15.302200     4.313825    24.177177     0.119135
H      3.565175     4.727514    22.865041     0.125505
H      0.701280     8.410838     0.283158     0.081069
H      0.720898     9.893637    24.945749     0.090811
H      3.132711     9.793953    24.857262     0.101039
H      3.085097     8.341059     0.260405     0.099848
H      2.054023    10.721014     1.516920     0.135678
H      3.445712    10.040671     1.923960     0.143134
H      2.067958     9.273104     2.202062     0.139333
H      3.915023     8.161627    23.168425     0.113910
H      4.569737     6.863243    22.493395     0.124521
H      3.092675     6.038358    20.344425     0.113845
H      2.354229     6.815894    18.291527     0.099293
H      1.991946     9.056291    17.919882     0.115837
H      4.955533    10.942811    20.713543     0.075096
H      5.537005     9.940987    21.831007     0.076105
H      4.372255    12.512834    22.458001     0.095499
H      5.001935    11.525963    23.547655     0.089932
H      7.155680    11.897285    22.753800     0.136285
H      6.490128    13.347688    22.882738     0.139742
H      6.608433    12.644915    21.449249     0.145645
H      2.856453    11.506026    18.759244     0.127237
H      2.534432    11.687949    20.319143     0.112707
C      2.547058    22.127356     0.364061     0.588814
C      3.449936    21.311442    24.795574    -0.044268
C      3.572901    21.569126    23.422509    -0.178068
C      4.390901    20.791590    22.619805     0.049792
C      5.109260    19.734940    23.208876     0.148172
C      5.247801    18.037820    21.535208    -0.005276
C      4.765683    16.799246    22.308837    -0.173113
C      4.010031    15.789946    21.421439    -0.437510
C      5.054715    19.519373    24.584217     0.045658
C      4.203159    20.286940     0.065733    -0.173049
C      5.996082    18.521287    -0.017697    -0.273685
C      7.322468    19.191911     0.308440     0.042972
C      7.386140    20.176042     1.259044    -0.166802
C      8.563252    20.856385     1.529561    -0.097454
C      9.665814    20.604683     0.750875    -0.152820
C      9.648146    19.635256    25.026652     0.042866
C      8.481910    18.875165    24.874960     0.130362
C      8.884672    16.579941    24.680288     0.003479
C      8.864542    15.453512    23.696819    -0.152103
C      9.211253    14.135191    24.321284    -0.444460
C     10.850242    19.485730    24.096274    -0.268699
C     10.977831    20.676954    23.193707     0.051388
C     11.769298    21.778462    23.517316    -0.170476
C     11.844008    22.894923    22.709304    -0.031257
C     12.714776    24.058733    23.079938     0.601653
C     11.097710    22.934796    21.547849    -0.174732
C     10.301584    21.883130    21.155978     0.058288
C     10.251752    20.746733    21.985227     0.134971
C     10.035709    18.760529    20.807086    -0.000326
C      8.979896    17.703878    20.445553    -0.159095
C      9.592657    16.764357    19.401407    -0.440536
C      9.444886    21.970354    19.927272    -0.275055
C      8.046909    22.511139    20.301446     0.036427
C      7.913142    23.802047    20.721127    -0.163874
C      6.718859    24.278038    21.219183    -0.110209
C      5.639674    23.385866    21.391100    -0.159809
C      5.748563    22.087482    20.933496     0.041341
C      6.927306    21.658841    20.332290     0.134490
C      6.729998    20.532412    18.304168     0.007449
C      5.781491    19.844592    17.811169    -0.141874
C      5.808058    19.812195    16.291721    -0.420153
C      4.554305    21.150453    21.145865    -0.271460
C     14.210836     0.533309     3.542008     0.586485
C     14.636786     0.864759     4.912293    -0.039217
C      0.430277     0.889680     5.248543    -0.178084
C      0.837574     1.143874     6.548038     0.052911
C     15.403173     1.360687     7.528980     0.148110
C     15.474508     0.393752     9.758852    -0.003376
C      1.123420    24.347817     9.683006    -0.164859
C      0.854360    22.924828    10.203815    -0.440982
C     14.056571     1.435450     7.210426     0.037896
C     13.675711     1.173779     5.895762    -0.177125
C     13.053506     1.923901     8.241932    -0.272117
C     13.271178     3.394240     8.557957     0.050298
C     13.233945     4.321301     7.559318    -0.156893
C     13.501385     5.669527     7.796969    -0.094950
C     13.846485     6.078232     9.048428    -0.146721
C     13.931918     5.148679    10.102687     0.044086
C     13.577400     3.832850     9.852395     0.121627
C     12.421873     2.990520    11.718207     0.005371
C     11.852707     1.624849    12.125247    -0.159386
C     10.428284     1.943838    12.615718    -0.439866
C     14.474496     5.607225    11.445161    -0.270307
C      0.297576     6.197853    11.275772     0.045358
C      0.477954     7.580968    11.298526    -0.179182
C      1.712652     8.139199    10.979973    -0.041869
C      1.922566     9.609538    11.103854     0.591219
C      2.756097     7.336742    10.524897    -0.176768
C      2.606818     5.941166    10.509727     0.045220
C      1.407875     5.390412    10.944578     0.141267
C      1.196274     3.436606    12.327503    -0.005620
C      2.623720     3.244714    12.838200    -0.166371
C      2.539628     2.589292    14.228710    -0.436026
C      3.738909     5.066439     9.925713    -0.274907
C      3.334727     4.565527     8.573126     0.048094
C      3.000491     5.490096     7.554262    -0.168646
C      2.538761     5.021581     6.345782    -0.096133
C      2.336631     3.690800     6.118244    -0.148530
C      2.633550     2.748786     7.104242     0.048790
C      3.187026     3.207333     8.295024     0.122078
C      4.871029     1.809265     9.013033    -0.010779
C      5.080870     0.620533     9.971221    -0.161007
C      6.460173    -0.032397     9.763908    -0.442619
C      2.313241     1.298384     6.869119    -0.273060
C     13.001839     9.666856    12.276939     0.588814
C     12.096755     8.850942    13.127426    -0.044268
C     11.973790     9.108626    14.500491    -0.178068
C     11.155790     8.331090    15.303195     0.049792
C     10.437431     7.274440    14.714124     0.148172
C     10.298890     5.577320    16.387792    -0.005276
C     10.781008     4.338746    15.614163    -0.173113
C     11.536660     3.329446    16.501561    -0.437510
C     10.491976     7.058873    13.338783     0.045658
C     11.345738     7.826440    12.575267    -0.173049
C      9.552815     6.060787    12.658697    -0.273685
C      8.226429     6.731411    12.332560     0.042972
C      8.162757     7.715542    11.381956    -0.166802
C      6.985645     8.395885    11.111439    -0.097454
C      5.883083     8.144183    11.890125    -0.152820
C      5.898545     7.174756    12.896348     0.042866
C      7.064781     6.414665    13.048040     0.130362
C      6.662019     4.119441    13.242712     0.003479
C      6.682149     2.993012    14.226181    -0.152103
C      6.335438     1.674691    13.601716    -0.444461
C      4.696449     7.025230    13.826726    -0.268699
C      4.568860     8.216454    14.729293     0.051388
C      3.777393     9.317962    14.405684    -0.170476
C      3.702683    10.434423    15.213696    -0.031257
C      2.831915    11.598233    14.843062     0.601653
C      4.448981    10.474296    16.375151    -0.174732
C      5.245107     9.422630    16.767022     0.058288
C      5.294939     8.286233    15.937773     0.134971
C      5.510982     6.300029    17.115914    -0.000326
C      6.566795     5.243378    17.477447    -0.159095
C      5.954034     4.303857    18.521593    -0.440536
C      6.101805     9.509854    17.995728    -0.275055
C      7.499782    10.050639    17.621554     0.036427
C      7.633549    11.341547    17.201873    -0.163874
C      8.827832    11.817538    16.703817    -0.110209
C      9.907017    10.925366    16.531900    -0.159809
C      9.798128     9.626982    16.989504     0.041341
C      8.619385     9.198341    17.590710     0.134490
C      8.816693     8.071912    19.618832     0.007449
C      9.765200     7.384092    20.111831    -0.141874
C      9.738633     7.351695    21.631279    -0.420153
C     10.992386     8.689953    16.777135    -0.271460
C      1.338061    12.993809     9.098992     0.586485
C      0.912111    13.325259     7.728707    -0.039217
C     15.118620    13.350180     7.392457    -0.178084
C     14.711323    13.604374     6.092962     0.052911
C      0.145724    13.821187     5.112020     0.148110
C      0.074389    12.854252     2.882148    -0.003375
C     14.425477    11.887317     2.957994    -0.164859
C     14.694537    10.464328     2.437185    -0.440982
C      1.492326    13.895950     5.430574     0.037896
C      1.873186    13.634279     6.745238    -0.177125
C      2.495391    14.384401     4.399068    -0.272117
C      2.277719    15.854740     4.083043     0.050298
C      2.314952    16.781801     5.081682    -0.156893
C      2.047512    18.130027     4.844031    -0.094950
C      1.702412    18.538732     3.592572    -0.146721
C      1.616979    17.609179     2.538313     0.044086
C      1.971497    16.293350     2.788605     0.121627
C      3.127024    15.451020     0.922793     0.005371
C      3.696190    14.085349     0.515753    -0.159386
C      5.120613    14.404338     0.025282    -0.439866
C      1.074401    18.067725     1.195839    -0.270307
C     15.251321    18.658353     1.365228     0.045358
C     15.070943    20.041468     1.342474    -0.179183
C     13.836245    20.599699     1.661027    -0.041869
C     13.626331    22.070038     1.537146     0.591219
C     12.792800    19.797242     2.116103    -0.176768
C     12.942079    18.401666     2.131273     0.045220
C     14.141022    17.850912     1.696422     0.141267
C     14.352623    15.897106     0.313497    -0.005620
C     12.922971    15.705214    25.084800    -0.166371
C     13.007063    15.049792    23.694290    -0.436026
C     11.809988    17.526939     2.715287    -0.274907
C     12.214170    17.026027     4.067874     0.048094
C     12.548406    17.950596     5.086738    -0.168646
C     13.010136    17.482081     6.295218    -0.096133
C     13.212266    16.151300     6.522756    -0.148530
C     12.915347    15.209286     5.536758     0.048790
C     12.361871    15.667833     4.345976     0.122078
C     10.677868    14.269765     3.627967    -0.010779
C     10.468027    13.081033     2.669779    -0.161007
C      9.088724    12.428103     2.877092    -0.442619
C     13.235656    13.758884     5.771881    -0.273060
C     13.000736     2.793644    24.917939     0.588814
C     12.097858     3.609558     0.486426    -0.044268
C     11.974893     3.351875     1.859491    -0.178068
C     11.156893     4.129410     2.662195     0.049792
C     10.438534     5.186060     2.073124     0.148172
C     10.299993     6.883180     3.746792    -0.005276
C     10.782111     8.121754     2.973163    -0.173113
C     11.537763     9.131054     3.860561    -0.437510
C     10.493079     5.401627     0.697783     0.045658
C     11.344635     4.634060    25.216267    -0.173049
C      9.553918     6.399713     0.017697    -0.273685
C      8.225326     5.729089    24.973560     0.042972
C      8.161654     4.744958    24.022956    -0.166802
C      6.984542     4.064615    23.752439    -0.097454
C      5.881980     4.316317    24.531125    -0.152820
C      5.899648     5.285744     0.255348     0.042866
C      7.065884     6.045835     0.407040     0.130362
C      6.663122     8.341059     0.601712     0.003479
C      6.683252     9.467488     1.585181    -0.152103
C      6.336541    10.785809     0.960716    -0.444461
C      4.697552     5.435270     1.185726    -0.268699
C      4.569963     4.244046     2.088293     0.051388
C      3.778496     3.142538     1.764684    -0.170476
C      3.703786     2.026077     2.572696    -0.031257
C      2.833018     0.862267     2.202062     0.601653
C      4.450084     1.986204     3.734151    -0.174732
C      5.246210     3.037870     4.126022     0.058288
C      5.296042     4.174268     3.296773     0.134971
C      5.512085     6.160471     4.474914    -0.000326
C      6.567898     7.217122     4.836447    -0.159095
C      5.955137     8.156643     5.880593    -0.440536
C      6.102908     2.950646     5.354728    -0.275055
C      7.500885     2.409861     4.980554     0.036427
C      7.634652     1.118953     4.560873    -0.163874
C      8.828935     0.642962     4.062817    -0.110209
C      9.908120     1.535134     3.890900    -0.159809
C      9.799231     2.833518     4.348504     0.041341
C      8.620488     3.262159     4.949710     0.134490
C      8.817796     4.388588     6.977832     0.007449
C      9.766303     5.076408     7.470831    -0.141874
C      9.739736     5.108805     8.990279    -0.420153
C     10.993489     3.770547     4.136135    -0.271461
C      1.336958    24.387691    21.739992     0.586485
C      0.911008    24.056241    20.369707    -0.039217
C     15.117517    24.031320    20.033457    -0.178084
C     14.710220    23.777126    18.733962     0.052911
C      0.144621    23.560313    17.753020     0.148110
C      0.073286    24.527248    15.523148    -0.003375
C     14.424374     0.573183    15.598994    -0.164859
C     14.693434     1.996172    15.078185    -0.440982
C      1.491223    23.485550    18.071574     0.037896
C      1.872083    23.747221    19.386238    -0.177125
C      2.494288    22.997099    17.040068    -0.272117
C      2.276616    21.526760    16.724043     0.050298
C      2.313849    20.599699    17.722682    -0.156893
C      2.046409    19.251472    17.485031    -0.094950
C      1.701309    18.842768    16.233572    -0.146721
C      1.615876    19.772321    15.179313     0.044086
C      1.970394    21.088150    15.429605     0.121627
C      3.125921    21.930480    13.563793     0.005371
C      3.695087    23.296151    13.156753    -0.159386
C      5.119510    22.977162    12.666282    -0.439866
C      1.073298    19.313775    13.836839    -0.270307
C     15.250218    18.723147    14.006228     0.045358
C     15.069840    17.340032    13.983474    -0.179182
C     13.835142    16.781801    14.302027    -0.041869
C     13.625228    15.311462    14.178146     0.591219
C     12.791697    17.584258    14.757103    -0.176768
C     12.940976    18.979834    14.772273     0.045220
C     14.139919    19.530588    14.337422     0.141267
C     14.351520    21.484394    12.954497    -0.005620
C     12.924074    21.676286    12.443800    -0.166371
C     13.008166    22.331708    11.053290    -0.436026
C     11.808885    19.854561    15.356287    -0.274907
C     12.213067    20.355473    16.708874     0.048094
C     12.547303    19.430904    17.727738    -0.168646
C     13.009033    19.899418    18.936218    -0.096133
C     13.211163    21.230200    19.163756    -0.148530
C     12.914244    22.172214    18.177758     0.048790
C     12.360768    21.713667    16.986976     0.122078
C     10.676765    23.111735    16.268967    -0.010779
C     10.466924    24.300467    15.310779    -0.161007
C      9.087621     0.032397    15.518092    -0.442619
C     13.234553    23.622616    18.412881    -0.273060
C      2.545955    15.254144    13.005061     0.588814
C      3.451039    16.070058    12.154574    -0.044268
C      3.574004    15.812374    10.781509    -0.178068
C      4.392004    16.589910     9.978805     0.049792
C      5.110363    17.646560    10.567876     0.148172
C      5.248904    19.343680     8.894208    -0.005276
C      4.766786    20.582254     9.667837    -0.173113
C      4.011134    21.591554     8.780439    -0.437510
C      5.055818    17.862127    11.943217     0.045658
C      4.202056    17.094560    12.706733    -0.173049
C      5.994979    18.860213    12.623303    -0.273685
C      7.321365    18.189589    12.949440     0.042972
C      7.385037    17.205458    13.900044    -0.166802
C      8.562149    16.525115    14.170561    -0.097454
C      9.664711    16.776817    13.391875    -0.152820
C      9.649249    17.746244    12.385652     0.042866
C      8.483013    18.506335    12.233960     0.130362
C      8.885775    20.801559    12.039288     0.003479
C      8.865645    21.927988    11.055819    -0.152103
C      9.212356    23.246309    11.680284    -0.444461
C     10.851345    17.895770    11.455274    -0.268699
C     10.978934    16.704546    10.552707     0.051388
C     11.770401    15.603038    10.876316    -0.170476
C     11.845111    14.486577    10.068304    -0.031257
C     12.715879    13.322767    10.438938     0.601653
C     11.098813    14.446704     8.906849    -0.174732
C     10.302687    15.498370     8.514978     0.058288
C     10.252855    16.634768     9.344227     0.134971
C     10.036812    18.620971     8.166086    -0.000326
C      8.980999    19.677622     7.804553    -0.159095
C      9.593760    20.617143     6.760407    -0.440536
C      9.445989    15.411146     7.286272    -0.275055
C      8.048012    14.870361     7.660446     0.036427
C      7.914245    13.579453     8.080127    -0.163874
C      6.719962    13.103462     8.578183    -0.110209
C      5.640777    13.995634     8.750100    -0.159809
C      5.749666    15.294018     8.292496     0.041341
C      6.928409    15.722659     7.691290     0.134490
C      6.731101    16.849088     5.663168     0.007449
C      5.782594    17.536908     5.170169    -0.141874
C      5.809161    17.569305     3.650721    -0.420153
C      4.555408    16.231047     8.504865    -0.271461
C     14.209733    11.927191    16.183008     0.586485
C     14.635683    11.595741    17.553293    -0.039217
C      0.429174    11.570820    17.889543    -0.178084
C      0.836471    11.316626    19.189038     0.052911
C     15.402070    11.099813    20.169980     0.148110
C     15.473405    12.066748    22.399852    -0.003375
C      1.122317    13.033683    22.324006    -0.164859
C      0.853257    14.456672    22.844815    -0.440982
C     14.055468    11.025050    19.851426     0.037896
C     13.674608    11.286721    18.536762    -0.177125
C     13.052403    10.536599    20.882932    -0.272117
C     13.270075     9.066260    21.198957     0.050298
C     13.232842     8.139199    20.200318    -0.156893
C     13.500282     6.790972    20.437969    -0.094950
C     13.845382     6.382268    21.689428    -0.146721
C     13.930815     7.311821    22.743687     0.044086
C     13.576297     8.627650    22.493395     0.121627
C     12.420770     9.469980    24.359207     0.005371
C     11.851604    10.835651    24.766247    -0.159386
C     10.429387    10.516662    -0.025282    -0.439866
C     14.473393     6.853275    24.086161    -0.270307
C      0.296473     6.262647    23.916772     0.045358
C      0.476851     4.879532    23.939526    -0.179183
C      1.711549     4.321301    23.620973    -0.041869
C      1.921463     2.850962    23.744854     0.591219
C      2.754994     5.123758    23.165897    -0.176768
C      2.605715     6.519334    23.150727     0.045220
C      1.406772     7.070088    23.585578     0.141267
C      1.195171     9.023894    24.968503    -0.005620
C      2.624823     9.215786     0.197200    -0.166371
C      2.540731     9.871208     1.587710    -0.436026
C      3.737806     7.394061    22.566713    -0.274907
C      3.333624     7.894973    21.214126     0.048094
C      2.999388     6.970404    20.195262    -0.168646
C      2.537658     7.438918    18.986782    -0.096133
C      2.335528     8.769700    18.759244    -0.148530
C      2.632447     9.711714    19.745242     0.048790
C      3.185923     9.253167    20.936024     0.122078
C      4.869926    10.651235    21.654033    -0.010779
C      5.079767    11.839967    22.612221    -0.161007
C      6.459070    12.492897    22.404908    -0.442619
C      2.312138    11.162116    19.510119    -0.273060
O      1.891795    23.106004    25.153820    -0.592568
O      2.422553    21.814847     1.572540    -0.540432
O      5.936588    18.964133    22.429432    -0.197858
O      8.480429    17.790105    24.017394    -0.233054
O      9.424520    19.700798    21.664146    -0.197056
O     12.794152     0.098189    22.270408    -0.558559
O     13.360007    24.029825    24.162007    -0.599488
O      7.001993    20.410050    19.791002    -0.246385
O     15.087935     0.344408     2.633120    -0.596056
O     12.983963     0.466521     3.287166    -0.536831
O      0.252694     1.570023     8.831508    -0.219740
O     13.577310     2.922735    10.886176    -0.240215
O      1.272592     4.025988    10.922330    -0.215313
O      0.927345    10.370127    11.341505    -0.601497
O      3.076386    10.074563    10.987052    -0.534810
O      3.543036     2.290738     9.273943    -0.232682
O     13.654896    10.645504    12.769180    -0.592568
O     13.126344     9.354347    11.068460    -0.540432
O      9.610103     6.503633    15.493568    -0.197857
O      7.066262     5.329605    13.905606    -0.233054
O      6.122171     7.240298    16.258854    -0.197056
O      2.752539    12.558689    15.652592    -0.558559
O      2.186684    11.569325    13.760993    -0.599488
O      8.544698     7.949550    18.131998    -0.246385
O      0.460962    12.804908    10.007880    -0.596056
O      2.564934    12.927021     9.353834    -0.536831
O     15.296203    14.030523     3.809492    -0.219740
O      1.971587    15.383235     1.754824    -0.240215
O     14.276305    16.486488     1.718670    -0.215312
O     14.621552    22.830627     1.299495    -0.601497
O     12.472511    22.535063     1.653948    -0.534810
O     12.005861    14.751238     3.367057    -0.232682
O     13.655999     1.814996     0.128180    -0.592568
O     13.125241     3.106153    23.709460    -0.540432
O      9.611206     5.956867     2.852568    -0.197857
O      7.067365     7.130895     1.264606    -0.233054
O      6.123274     5.220202     3.617854    -0.197056
O      2.753642    24.822811     3.011592    -0.558559
O      2.187787     0.891175     1.119993    -0.599488
O      8.545801     4.510950     5.490998    -0.246385
O      0.459859    24.576592    22.648880    -0.596056
O      2.563831    24.454479    21.994834    -0.536831
O     15.295100    23.350977    16.450492    -0.219740
O      1.970484    21.998265    14.395824    -0.240215
O     14.275202    20.895012    14.359670    -0.215312
O     14.620449    14.550873    13.940495    -0.601497
O     12.471408    14.846437    14.294948    -0.534810
O     12.004758    22.630262    16.008057    -0.232682
O      1.892898    14.275496    12.512820    -0.592568
O      2.421450    15.566653    14.213540    -0.540432
O      5.937691    18.417367     9.788432    -0.197857
O      8.481532    19.591395    11.376394    -0.233054
O      9.425623    17.680702     9.023146    -0.197056
O     12.795255    12.362311     9.629408    -0.558559
O     13.361110    13.351675    11.521007    -0.599488
O      7.003096    16.971450     7.150002    -0.246385
O     15.086832    12.116092    15.274120    -0.596056
O     12.982860    11.993979    15.928166    -0.536831
O      0.251591    10.890477    21.472508    -0.219740
O     13.576207     9.537765    23.527176    -0.240215
O      1.271489     8.434512    23.563330    -0.215312
O      0.926242     2.090373    23.982505    -0.601497
O      3.075283     2.385937    23.628052    -0.534810
O      3.541933    10.169762    21.914943    -0.232682

The following XYZ coordinates are in angstroms. Other properties are in atomic units.
The sperically averaged electron density of each atom fit to a function of the form exp(a - br)
eigen_1, eigen_2 and eigen_3 are the three eigenvalues of traceless quadrupole moment tensor
  atom number  atomic symbol              X              Y              Z     net charge C6 coefficient C8 coefficient C10 coefficient fluctuating dipole atomic polarizability isotropic forcefield polarizability              a              b squared Pearson coefficient          <r^3>          <r^4>         wp_QDO          m_QDO          q_QDO       dipole_x       dipole_y       dipole_z         dipole            Qxy            Qxz            Qyz     Q(x^2-y^2)  Q(3z^2 - R^2)        eigen_1        eigen_2        eigen_3 static polarizability      alpha(xx)      alpha(xy)      alpha(xz)      alpha(yy)      alpha(yz)      alpha(zz) atomic spin moment
            1             Cd       1.063901      23.610654       2.127227       1.051136     147.156886 0.32948901E+04  0.11711096E+06                                21.220179                           17.777954       0.951845       2.031618                    0.999640      73.743133     192.370007       0.479066       0.359711      -1.211472      -0.053319       0.018825      -0.012053       0.057815      -0.020622       0.042570      -0.083935      -0.027833       0.241664      -0.073154      -0.065056       0.138211             25.812570      27.248150       2.240490      -3.607582      30.458335       9.602223      19.731226          -0.000008
            2             Cd       2.379837       0.187406      24.203217       1.055072     145.320583 0.32920285E+04  0.11693501E+06                                21.026008                           17.745143       1.001974       2.046742                    0.999695      73.548285     191.539487       0.480727       0.358696      -1.212834      -0.023369      -0.007148       0.051360       0.056878      -0.005387      -0.030163       0.008348       0.197318      -0.187847      -0.074833      -0.059962       0.134795             25.544421      14.043584      -1.139098       3.549434      33.921845       3.101078      28.667834          -0.000016
            3             Cd      14.484996      11.150154      10.513773       1.051136     147.156886 0.32948901E+04  0.11711096E+06                                21.220179                           17.777954       0.951845       2.031618                    0.999640      73.743133     192.370007       0.479066       0.359711      -1.211472       0.053319       0.018825       0.012053       0.057815       0.020622       0.042570       0.083935      -0.027833       0.241664      -0.073154      -0.065056       0.138210             25.812570      27.248150      -2.240490      -3.607582      30.458335      -9.602223      19.731226          -0.000009
            4             Cd      13.166854      12.647906      13.719783       1.055072     145.320583 0.32920285E+04  0.11693501E+06                                21.026008                           17.745143       1.001974       2.046742                    0.999695      73.548285     191.539487       0.480727       0.358696      -1.212834       0.023369      -0.007148      -0.051360       0.056878       0.005387      -0.030163      -0.008348       0.197318      -0.187847      -0.074834      -0.059962       0.134795             25.544421      14.043583       1.139098       3.549434      33.921846      -3.101078      28.667834          -0.000016
            5             Cd      14.483893       1.310346      23.154773       1.051136     147.156880 0.32948900E+04  0.11711095E+06                                21.220179                           17.777954       0.951845       2.031618                    0.999640      73.743132     192.370003       0.479066       0.359711      -1.211472       0.053319      -0.018825       0.012053       0.057815      -0.020622       0.042570      -0.083935      -0.027833       0.241664      -0.073154      -0.065056       0.138210             25.812569      27.248149       2.240489      -3.607583      30.458334       9.602223      19.731225          -0.000009
            6             Cd      13.167957      24.733594       1.078783       1.055072     145.320578 0.32920284E+04  0.11693501E+06                                21.026007                           17.745142       1.001974       2.046742                    0.999695      73.548284     191.539483       0.480727       0.358696      -1.212834       0.023369       0.007148      -0.051360       0.056878      -0.005387      -0.030163       0.008348       0.197318      -0.187847      -0.074834      -0.059962       0.134795             25.544420      14.043583      -1.139098       3.549434      33.921844       3.101077      28.667833          -0.000016
            7             Cd       1.062798      13.770846      14.768227       1.051136     147.156882 0.32948900E+04  0.11711095E+06                                21.220179                           17.777954       0.951845       2.031618                    0.999640      73.743132     192.370004       0.479066       0.359711      -1.211472      -0.053319      -0.018825      -0.012053       0.057815       0.020622       0.042570       0.083935      -0.027833       0.241664      -0.073154      -0.065056       0.138210             25.812570      27.248150      -2.240490      -3.607582      30.458333      -9.602223      19.731225          -0.000009
            8             Cd       2.380940      12.273094      11.562217       1.055072     145.320573 0.32920282E+04  0.11693500E+06                                21.026006                           17.745142       1.001974       2.046742                    0.999695      73.548284     191.539480       0.480727       0.358696      -1.212834      -0.023369       0.007148       0.051360       0.056878       0.005387      -0.030163      -0.008348       0.197318      -0.187847      -0.074833      -0.059962       0.134795             25.544419      14.043583       1.139098       3.549434      33.921843      -3.101077      28.667832          -0.000016
            9              H       3.084665      22.286850      23.036958       0.115876       1.151718 0.84838834E+01  0.85319335E+02                                 1.859889                            1.733399      -1.397843       2.205990                    0.993137       3.917325      11.446145       0.458585       1.328109      -0.695802      -0.020591       0.022888      -0.018562       0.035950      -0.005459       0.001122      -0.004493       0.014563       0.013379      -0.012262       0.003597       0.008665              1.934110       1.822867      -0.543829       0.111282       2.145277      -0.330543       1.834186          -0.000002
           10              H       4.471892      18.491382      21.120583       0.073224       1.281464 0.10543328E+02  0.11022270E+03                                 1.904914                            1.857271      -0.967066       2.388133                    0.997458       3.841990      10.878787       0.477539       1.226885      -0.720856      -0.032784       0.015698      -0.011114       0.038010      -0.004838       0.007371      -0.000866       0.003647      -0.024945      -0.011527      -0.000067       0.011594              1.922103       1.884239      -0.281710       0.297384       2.104269      -0.325455       1.777803           0.000000
           11              H       5.862089      17.756212      20.812142       0.091984       1.217976 0.95978042E+01  0.98454053E+02                                 1.880070                            1.804739      -0.945392       2.414565                    0.996741       3.712718      10.569023       0.469198       1.272588      -0.711062       0.024364      -0.016913      -0.022263       0.037085      -0.000301      -0.003925       0.008557       0.005210      -0.006162      -0.010860       0.002236       0.008625              1.898408       1.998241      -0.088958      -0.512808       1.648872       0.063602       2.048111          -0.000000
           12              H       5.547813      16.348176      22.715877       0.092045       1.055929 0.82577313E+01  0.82023410E+02                                 1.732811                            1.690594      -0.899710       2.427212                    0.996775       3.771646      10.753140       0.475094       1.297924      -0.703759       0.024891      -0.011115       0.002707       0.027394      -0.001514       0.004884       0.000552       0.007704      -0.012320      -0.006357      -0.001682       0.008039              1.746290       1.917661      -0.226437       0.286819       1.731229      -0.202979       1.589982           0.000001
           13              H       4.168499      17.090822      23.042015       0.090298       1.227896 0.10292793E+02  0.10724095E+03                                 1.866972                            1.850715      -1.052888       2.355252                    0.995433       3.821110      10.894860       0.471087       1.247892      -0.715912      -0.021336       0.009520       0.014996       0.027762      -0.000312      -0.003444       0.004229       0.009349       0.004685      -0.007574       0.000548       0.007026              1.859797       1.799792      -0.004566      -0.355844       1.738801       0.129684       2.040798           0.000002
           14              H       3.733193      15.022379      21.965002       0.142468       0.937127 0.65565889E+01  0.61344171E+02                                 1.594207                            1.500192      -0.793762       2.501660                    0.999235       3.366759       9.250560       0.508585       1.287203      -0.706742      -0.001747      -0.010848       0.014315       0.018046       0.005082       0.000688      -0.003712      -0.005643       0.006422      -0.007561       0.000848       0.006713              1.653876       1.463534       0.330219      -0.154284       2.018190      -0.377828       1.479903           0.000003
           15              H       3.221680      16.221079      21.034624       0.143375       1.032140 0.77653848E+01  0.73862423E+02                                 1.541599                            1.512250      -0.831128       2.477891                    0.999670       3.117887       7.939530       0.583083       1.104372      -0.753528      -0.009506       0.014396      -0.000649       0.017264      -0.001854       0.002530       0.003303      -0.002628      -0.016094      -0.007427       0.002072       0.005355              1.534421       1.733099      -0.140796       0.245282       1.463229      -0.170642       1.406934           0.000002
           16              H       4.602549      15.483417      20.703430       0.144945       1.028429 0.77088013E+01  0.73120507E+02                                 1.537238                            1.507016      -0.784598       2.501733                    0.999866       3.064515       7.768535       0.584486       1.104791      -0.754176       0.015841       0.001032      -0.005660       0.016853       0.001740      -0.001791       0.002103       0.005965      -0.010779      -0.005394      -0.000027       0.005421              1.529506       1.483144      -0.073183      -0.291252       1.450410       0.163531       1.654964          -0.000001
           17              H       4.128438      20.108755       0.996111       0.121903       1.129045 0.85584897E+01  0.85842553E+02                                 1.820796                            1.733297      -1.131831       2.344231                    0.996164       3.651293      10.487935       0.463896       1.316377      -0.700724      -0.002621      -0.006075       0.036045       0.036647      -0.004979       0.000162      -0.006647      -0.002881       0.029220      -0.010882      -0.001867       0.012749              1.858423       1.699928      -0.098703      -0.137675       1.614369      -0.232318       2.260974          -0.000001
           18              H       6.150983      17.748736      24.662591       0.110920       1.106166 0.88294547E+01  0.90406016E+02                                 1.865098                            1.806505      -1.483173       2.146751                    0.993826       4.253378      12.872497       0.431586       1.386039      -0.682927       0.006630      -0.018114      -0.018998       0.027074      -0.003298       0.005569       0.008276      -0.016449      -0.016673      -0.013873      -0.000603       0.014476              1.891649       1.743137      -0.083118      -0.006313       2.083301       0.336509       1.848509           0.000001
           19              H       5.579269      18.184854       0.814080       0.115588       0.994957 0.73688479E+01  0.71650947E+02                                 1.716293                            1.635724      -0.955486       2.413591                    0.996322       3.721857      10.747247       0.462628       1.361607      -0.690419      -0.011413      -0.003825       0.024207       0.027034      -0.000302      -0.004814      -0.004399       0.002470       0.007503      -0.006471      -0.000938       0.007410              1.773407       1.642370       0.161934      -0.285103       1.587851      -0.323825       2.090000           0.000001
           20              H       6.600823      20.397838       1.746986       0.108765       1.207267 0.90228253E+01  0.90189917E+02                                 1.790484                            1.694341      -0.982388       2.404628                    0.997476       3.448533       9.365432       0.513571       1.193137      -0.730207      -0.029303       0.013375       0.016621       0.036247       0.002605      -0.007079       0.017926       0.011363      -0.005108      -0.022809       0.006660       0.016149              1.821326       2.230990      -0.107521      -0.349132       1.506272       0.102803       1.726715          -0.000005
           21              H       8.606729      21.481902       2.242513       0.107270       1.109228 0.77910366E+01  0.74533749E+02                                 1.645278                            1.537172      -0.770030       2.503295                    0.999537       3.228217       8.377858       0.562947       1.137315      -0.744336       0.003090       0.026247       0.028121       0.038591       0.007637      -0.005933       0.016715       0.019625      -0.008770      -0.025135       0.011231       0.013904              1.683099       1.383914       0.047942       0.026488       1.777054       0.511870       1.888329          -0.000008
           22              H      10.460407      21.103103       0.897511       0.114854       1.086800 0.78182093E+01  0.77077095E+02                                 1.799269                            1.672738      -1.270594       2.272739                    0.993738       3.786706      10.974593       0.462923       1.342084      -0.693605       0.028854       0.021793       0.005477       0.036572       0.002754      -0.007207       0.011955       0.005989       0.003215      -0.015928       0.003275       0.012654              1.865543       2.369557       0.451295       0.143105       1.683551       0.085767       1.543520          -0.000003
           23              H       9.797424      16.687102      25.051934       0.068872       1.089130 0.85306555E+01  0.85472644E+02                                 1.774086                            1.721426      -1.028318       2.365659                    0.995258       3.869932      11.101112       0.469284       1.302644      -0.702737       0.036459       0.004156       0.005696       0.037135       0.004851       0.003153      -0.002419       0.001678      -0.020582      -0.008929       0.000522       0.008406              1.803949       2.338733       0.050636       0.352500       1.575414       0.002556       1.497701           0.000002
           24              H       8.269477      16.383065       0.146636       0.065454       1.237623 0.10363958E+02  0.10819527E+03                                 1.880494                            1.859375      -0.951575       2.394445                    0.997179       3.880281      11.083395       0.469012       1.250949      -0.715298      -0.026386      -0.008541       0.017803       0.032956      -0.006144      -0.004734      -0.001610       0.002657      -0.016958      -0.009171      -0.000455       0.009626              1.877785       2.012496       0.076612      -0.404294       1.720934      -0.140539       1.899925           0.000002
           25              H       7.962678      15.393702      23.292307       0.094509       1.102467 0.84471213E+01  0.84032867E+02                                 1.761039                            1.692128      -0.849205       2.453383                    0.997608       3.672308      10.337131       0.484369       1.271127      -0.710375      -0.024726      -0.001845      -0.004294       0.025164      -0.003369       0.004733       0.001850       0.005038      -0.005022      -0.006802       0.000096       0.006706              1.797839       2.264306       0.084166       0.348148       1.601988      -0.003531       1.527222           0.000002
           26              H       9.509931      15.645404      22.971225       0.097455       1.081218 0.84170391E+01  0.83089816E+02                                 1.698427                            1.659670      -0.655105       2.545659                    0.999447       3.498490       9.593600       0.505595       1.227200      -0.721557       0.022599       0.005077      -0.016078       0.028196       0.004553      -0.007130      -0.000899      -0.006447       0.005599      -0.009833       0.001330       0.008503              1.704887       1.738446       0.086878      -0.329436       1.562224      -0.215158       1.813991           0.000002
           27              H       8.464804      13.833647      24.882544       0.136243       0.975135 0.73426873E+01  0.70887351E+02                                 1.656607                            1.605517      -0.907594       2.443542                    0.998455       3.512996       9.903027       0.481932       1.316456      -0.700643      -0.015548       0.004491       0.005575       0.017117      -0.001160      -0.002893      -0.003234       0.004012      -0.006371      -0.005824       0.001448       0.004376              1.678150       1.921629       0.245146      -0.257614       1.578632      -0.203635       1.534188           0.000003
           28              H       9.379254      13.474785      23.618444       0.146059       1.080133 0.81185573E+01  0.79094213E+02                                 1.681678                            1.618906      -0.791618       2.503685                    0.999706       3.244564       8.719835       0.519331       1.210587      -0.727031       0.000718      -0.003768      -0.018997       0.019381      -0.004491      -0.000519       0.002818      -0.008761       0.023895      -0.010278       0.001147       0.009130              1.707811       1.474788      -0.118977      -0.042323       1.981086       0.401993       1.667559           0.000004
           29              H      10.013585      14.237367      24.874960       0.136799       0.940442 0.68476116E+01  0.65221813E+02                                 1.640621                            1.567431      -0.932952       2.432041                    0.998040       3.540780      10.043252       0.477951       1.345455      -0.694084       0.012905       0.012062       0.006112       0.018692       0.000873       0.003767       0.000111       0.001803      -0.007558      -0.004636       0.000215       0.004421              1.680085       2.016229       0.025378       0.442285       1.446552      -0.026756       1.577474           0.000003
           30              H      10.746105      18.665829      23.550183       0.114988       1.147431 0.92554141E+01  0.94858928E+02                                 1.846815                            1.801374      -1.252404       2.259685                    0.996349       3.925780      11.474215       0.454549       1.314750      -0.699526      -0.006609      -0.022171      -0.017990       0.029307      -0.001676      -0.004951       0.008816      -0.022534      -0.001113      -0.013161      -0.003529       0.016689              1.852114       1.567078       0.127449       0.079548       2.096951       0.201329       1.892311           0.000001
           31              H      11.675900      19.391030      24.637309       0.121275       1.150853 0.88105120E+01  0.89046781E+02                                 1.852571                            1.759931      -1.026782       2.379661                    0.996253       3.724125      10.750976       0.459693       1.318322      -0.700206       0.023531       0.004403       0.014711       0.028098      -0.000326       0.000358       0.000437       0.011802      -0.013885      -0.004803      -0.003431       0.008234              1.915284       2.209035      -0.134460       0.541740       1.605112      -0.179685       1.931705           0.000000
           32              H      12.273048      21.761017      24.323812       0.118755       1.094325 0.80813144E+01  0.80556949E+02                                 1.828119                            1.716464      -1.342567       2.243161                    0.992701       3.850330      11.323387       0.449434       1.367159      -0.688483       0.020167      -0.000795       0.030895       0.036903       0.003309       0.007527      -0.007246       0.004106       0.003898      -0.012252       0.002522       0.009731              1.887492       1.773224       0.135548       0.518273       1.608933      -0.083489       2.280319          -0.000002
           33              H      11.133522      23.712331      21.001757       0.112868       1.208340 0.93639870E+01  0.95503493E+02                                 1.859678                            1.777524      -1.211889       2.297522                    0.995323       3.698541      10.512154       0.474620       1.265323      -0.711795      -0.000382       0.029614      -0.018979       0.035176       0.000323       0.007097      -0.009398      -0.010270       0.011668      -0.012216      -0.001929       0.014145              1.891027       1.712048       0.165377      -0.001821       2.023777      -0.345130       1.937256          -0.000002
           34              H      10.365441      19.209107      19.990477       0.063223       1.208042 0.98517556E+01  0.10273742E+03                                 1.917880                            1.862294      -1.370156       2.200649                    0.992436       4.212648      12.490475       0.444915       1.320123      -0.697603       0.003721       0.016474      -0.031122       0.035410      -0.000650       0.000202      -0.003012      -0.017043       0.006314      -0.009599       0.000755       0.008844              1.948297       1.654153       0.176291      -0.354698       1.888968      -0.417424       2.301770          -0.000001
           35              H      10.803840      18.334380      21.262162       0.061705       1.331853 0.11395363E+02  0.12130093E+03                                 1.945164                            1.927182      -0.940161       2.394385                    0.997333       3.899146      11.091021       0.470784       1.222218      -0.722532       0.019667      -0.017118       0.018745       0.032112      -0.004603       0.007547       0.002825      -0.002364       0.016467      -0.011151       0.001469       0.009682              1.929533       2.002962      -0.282574       0.331850       1.815178      -0.229601       1.970460           0.000001
           36              H       8.171328      18.142488      20.078964       0.103388       1.054114 0.80824413E+01  0.79871773E+02                                 1.733711                            1.675521      -0.924990       2.422317                    0.997455       3.707779      10.552182       0.475846       1.302532      -0.702969      -0.019589       0.015324      -0.013742       0.028414      -0.001996       0.004263      -0.000707       0.009727       0.018639      -0.008365      -0.000590       0.008955              1.751642       2.071319      -0.348877       0.231531       1.646227      -0.171558       1.537378          -0.000000
           37              H       8.718586      17.192998      21.252049       0.097163       1.087407 0.82617941E+01  0.82095360E+02                                 1.771570                            1.694371      -0.921005       2.423231                    0.996528       3.741217      10.677571       0.473029       1.303089      -0.702877      -0.006054      -0.013374       0.023621       0.027811       0.003825      -0.004436      -0.002785      -0.004403       0.007934      -0.006588      -0.001134       0.007722              1.814483       1.516173       0.142780      -0.231688       1.749374      -0.477940       2.177903           0.000000
           38              H      10.290815      16.221079      19.821088       0.134483       1.144918 0.87917661E+01  0.86274323E+02                                 1.655483                            1.611572      -0.912114       2.432478                    0.999272       3.246286       8.400616       0.563438       1.107782      -0.752832       0.007410      -0.003037       0.013595       0.015778      -0.001259       0.001301      -0.000628       0.000229       0.012218      -0.003326      -0.001134       0.004461              1.654584       1.696843      -0.374268       0.193291       1.740019      -0.194904       1.526891           0.000001
           39              H       8.894494      16.178713      19.039874       0.139089       1.086415 0.79749491E+01  0.76136308E+02                                 1.578368                            1.517347      -0.897235       2.441164                    0.999498       3.129322       7.906412       0.592610       1.082612      -0.759536      -0.016287      -0.002698       0.000401       0.016514       0.001311      -0.001188       0.000636       0.010178      -0.006474      -0.004454      -0.002020       0.006475              1.585882       1.611768       0.348871       0.190962       1.688396       0.238028       1.457481          -0.000004
           40              H       9.981471      17.295174      18.673285       0.138957       1.050682 0.77959883E+01  0.75039201E+02                                 1.625209                            1.564266      -0.903467       2.440808                    0.999297       3.287704       8.726776       0.540639       1.177013      -0.733591       0.002836       0.016586      -0.006761       0.018135      -0.002760      -0.002980      -0.002565      -0.004195      -0.002220      -0.005940       0.001777       0.004163              1.647809       1.441548       0.201873      -0.321636       1.589808      -0.316589       1.912071          -0.000002
           41              H       9.871014      22.573442      19.267412       0.111910       1.100499 0.83016571E+01  0.83054960E+02                                 1.826050                            1.727478      -1.094630       2.342174                    0.995175       3.835584      11.187156       0.454165       1.348006      -0.693052       0.011550       0.018869      -0.011683       0.025019       0.006030      -0.000269      -0.004535      -0.006201       0.000031      -0.007498      -0.001195       0.008693              1.901246       1.845412       0.253952      -0.402385       1.692467      -0.415131       2.165858           0.000000
           42              H       9.357842      21.073198      19.517704       0.118926       1.127841 0.92082198E+01  0.94970928E+02                                 1.877708                            1.837748      -1.407281       2.195714                    0.994006       4.075512      12.248550       0.431781       1.375395      -0.686468      -0.002942      -0.028750      -0.006908       0.029715      -0.003813       0.003486       0.009883      -0.018020      -0.006302      -0.012746      -0.002954       0.015700              1.886908       1.752718       0.064360       0.075737       2.159738       0.182367       1.748269          -0.000000
           43              H       8.661101      24.387691      20.673091       0.110671       1.219562 0.91378511E+01  0.91569645E+02                                 1.803800                            1.707451      -0.944828       2.424434                    0.997959       3.407697       9.246445       0.510875       1.196421      -0.730182       0.028553       0.022814       0.002794       0.036655       0.004532      -0.008161       0.007912      -0.005092      -0.054282      -0.022855       0.008267       0.014588              1.828565       2.203947       0.376576      -0.068232       1.863740      -0.014969       1.418009          -0.000006
           44              H       6.623984       0.274131      21.441664       0.106846       1.136586 0.79313069E+01  0.76487647E+02                                 1.697407                            1.569709      -0.771161       2.501979                    0.999510       3.280927       8.649261       0.545174       1.164997      -0.737236      -0.005317       0.037449       0.008675       0.038806       0.000711      -0.011415       0.006625       0.000260      -0.064438      -0.026259       0.011242       0.015017              1.757253       1.431039      -0.127454      -0.061911       2.446201       0.272886       1.394517          -0.000008
           45              H       4.841921      23.677442      21.818366       0.119166       1.107899 0.78533473E+01  0.77483690E+02                                 1.821378                            1.675699      -1.285226       2.268663                    0.993662       3.764520      10.902273       0.463001       1.340815      -0.694008      -0.030024       0.013344       0.017370       0.037165       0.003006      -0.009379       0.008713      -0.013449      -0.035811      -0.019801       0.004337       0.015464              1.898863       2.424242      -0.278302      -0.429686       1.664792       0.135577       1.607555          -0.000004
           46              H       7.560410      20.288186      17.823810       0.071690       1.203915 0.95741341E+01  0.97443806E+02                                 1.814302                            1.760374      -0.835756       2.450443                    0.998929       3.660578      10.137619       0.495804       1.213784      -0.724741       0.017237      -0.024219      -0.018377       0.034948      -0.004633       0.002328       0.005929       0.001456      -0.013663      -0.009751       0.002266       0.007485              1.828758       2.302146      -0.143248      -0.236464       1.402908       0.132383       1.781220          -0.000000
           47              H       6.546525      21.484394      18.109497       0.069202       1.352935 0.12021688E+02  0.12927976E+03                                 1.942552                            1.959963      -1.162199       2.294285                    0.996619       3.890884      11.009218       0.475313       1.198289      -0.728424      -0.025871       0.025511      -0.012017       0.038270      -0.005987       0.009278      -0.005790       0.003055      -0.000900      -0.008667      -0.005742       0.014409              1.902336       1.643142      -0.047399       0.109384       2.277872      -0.013639       1.785994           0.000000
           48              H       5.840551      18.917531      18.155004       0.097614       1.183093 0.95229714E+01  0.96283478E+02                                 1.766020                            1.737043      -0.669059       2.538353                    0.999615       3.455000       9.373556       0.509855       1.188173      -0.732474       0.014973      -0.019579       0.006807       0.025570      -0.001676       0.003698      -0.001620      -0.006335      -0.009068      -0.006103       0.000212       0.005891              1.757354       1.433001      -0.012228       0.060611       2.100562      -0.293239       1.738499          -0.000001
           49              H       4.916885      20.223392      18.112025       0.085682       1.031949 0.79409814E+01  0.78420770E+02                                 1.732870                            1.676923      -1.056419       2.356139                    0.995192       3.850055      11.087937       0.467052       1.327956      -0.696970      -0.014295       0.024500       0.006413       0.029081      -0.004031      -0.005660       0.006903      -0.005851      -0.001263      -0.007627      -0.003996       0.011624              1.756030       2.317787      -0.262348      -0.109174       1.364972       0.073922       1.585332           0.000000
           50              H       6.543602      20.370425      15.965583       0.131094       1.091661 0.86396126E+01  0.85745612E+02                                 1.696788                            1.671552      -0.957572       2.406711                    0.999272       3.480163       9.532725       0.508876       1.212766      -0.724536       0.011008       0.008322       0.004111       0.014400       0.004077      -0.002800       0.000331      -0.001332       0.012761      -0.006771       0.001336       0.005435              1.695093       1.852443       0.305898      -0.169914       1.495038      -0.098007       1.737799           0.000001
           51              H       5.938705      18.890118      15.988337       0.146496       1.000211 0.74202289E+01  0.71108056E+02                                 1.629770                            1.571198      -0.794125       2.503622                    0.999605       3.282398       8.921897       0.512305       1.247602      -0.717269       0.000585      -0.021647       0.002429       0.021791       0.000376       0.002538       0.000883      -0.016169      -0.002374      -0.008522      -0.000065       0.008588              1.651311       1.320452      -0.141369      -0.062545       1.937952       0.419501       1.695530          -0.000001
           52              H       4.959059      20.153613      15.942829       0.132595       1.042404 0.76968861E+01  0.75266411E+02                                 1.726845                            1.636477      -1.223969       2.283486                    0.996966       3.708474      10.557618       0.480047       1.304777      -0.701466      -0.018127       0.004702       0.004344       0.019224      -0.001704       0.002721       0.001252      -0.001136      -0.003681      -0.004170       0.001549       0.002620              1.781468       2.254579      -0.322792       0.410410       1.386014      -0.117378       1.703812           0.000001
           53              H       4.686526      20.323075      20.619999       0.105398       1.183398 0.94037453E+01  0.96964347E+02                                 1.886068                            1.812137      -1.445705       2.158773                    0.994827       4.163767      12.289840       0.453610       1.309521      -0.698770       0.007610      -0.021784      -0.011765       0.025901       0.005285       0.000372       0.005368      -0.013693       0.005368      -0.009734      -0.001056       0.010791              1.916007       1.565546      -0.123063      -0.093119       2.206810       0.206332       1.975666           0.000000
           54              H       3.728628      21.591554      20.822255       0.124440       1.086884 0.81170623E+01  0.80433220E+02                                 1.792588                            1.696543      -0.957650       2.421329                    0.996553       3.616309      10.362019       0.464844       1.329726      -0.698186      -0.023739       0.016850      -0.003124       0.029279      -0.003024       0.000977      -0.001903       0.009839      -0.007805      -0.005404      -0.001891       0.007295              1.859753       2.152338      -0.396850       0.347724       1.655463      -0.177099       1.771458          -0.000000
           55              H       1.081881       0.727693       4.576042       0.116673       1.082959 0.78873403E+01  0.78124784E+02                                 1.802457                            1.683586      -1.492796       2.163246                    0.993361       3.947809      11.562325       0.458856       1.347631      -0.691162       0.026031      -0.000058      -0.025254       0.036268       0.000460      -0.000552      -0.002815       0.011663       0.003406      -0.007340       0.001937       0.005404              1.869400       1.990113      -0.046378      -0.430661       1.409865       0.232037       2.208221          -0.000001
           56              H      15.343808       0.710248      10.686701       0.094615       1.089500 0.83917958E+01  0.83253139E+02                                 1.741600                            1.685201      -0.854619       2.455658                    0.998399       3.600934      10.085713       0.486498       1.269052      -0.711453       0.002898       0.009935       0.037326       0.038734       0.004796      -0.000088      -0.001254      -0.011563       0.029615      -0.012453       0.002381       0.010072              1.758948       1.483476      -0.079468      -0.107021       1.607101       0.257375       2.186268           0.000007
           57              H      14.645720      24.861190       9.460524       0.078141       1.258022 0.10585541E+02  0.11108301E+03                                 1.895491                            1.873941      -1.128467       2.317377                    0.995830       3.905228      11.179832       0.469182       1.244027      -0.716365      -0.027233      -0.021668      -0.014333       0.037638       0.004760       0.009530       0.000300       0.004444      -0.018025      -0.011828      -0.000463       0.012291              1.893883       2.205927       0.185503       0.181571       1.828290      -0.101462       1.647432           0.000004
           58              H       1.871330      24.734092      10.203815       0.094393       1.061216 0.83471765E+01  0.82962158E+02                                 1.725375                            1.690325      -0.875599       2.440032                    0.997069       3.719866      10.536656       0.480102       1.283606      -0.707188       0.015998       0.013337       0.019156       0.028297       0.002798       0.006320       0.006742      -0.007797      -0.007383      -0.009551      -0.001900       0.011451              1.734406       1.979734       0.201684       0.320712       1.593479       0.045974       1.630004           0.000005
           59              H       1.417397      24.285515       8.739987       0.100760       1.184026 0.95447892E+01  0.97554881E+02                                 1.823631                            1.781141      -0.987686       2.394742                    0.996743       3.703918      10.447712       0.480797       1.246412      -0.716377       0.004975      -0.006373      -0.029950       0.031022      -0.001018      -0.008480       0.003840      -0.005824       0.024349      -0.010822      -0.002187       0.013010              1.842531       1.586760      -0.007658      -0.255740       1.650345      -0.236688       2.290488           0.000003
           60              H       0.055129      22.560981       9.756324       0.138692       1.104805 0.85145640E+01  0.83368655E+02                                 1.651902                            1.613570      -0.921066       2.430724                    0.999091       3.283911       8.650537       0.545533       1.146686      -0.742057      -0.012343       0.002517      -0.013144       0.018206       0.001044       0.005260      -0.003109       0.000274       0.011861      -0.006477      -0.001086       0.007563              1.651801       2.001055       0.276782       0.182334       1.500580       0.058997       1.453768           0.000006
           61              H       1.619436      22.354137      10.016728       0.144393       0.991223 0.70293941E+01  0.66247222E+02                                 1.591884                            1.504964      -0.892341       2.452010                    0.999221       3.270532       8.724911       0.537887       1.208275      -0.725332       0.014883      -0.006291      -0.006609       0.017457      -0.004634      -0.000562      -0.001545      -0.003695      -0.011821      -0.004941      -0.002104       0.007045              1.635172       1.982577      -0.492150      -0.168243       1.619818       0.067555       1.303120           0.000003
           62              H       0.689445      22.957225      11.172116       0.135469       0.977657 0.72295682E+01  0.69435386E+02                                 1.651696                            1.585950      -0.885471       2.454325                    0.998493       3.481939       9.749023       0.488810       1.304661      -0.703126      -0.000875       0.008336       0.015074       0.017248      -0.000394      -0.000678       0.001231      -0.009314       0.013441      -0.006948       0.001843       0.005106              1.684120       1.470892       0.050633      -0.203006       1.373367      -0.193031       2.208102           0.000005
           63              H      12.755171       1.203684       5.660640       0.120649       1.193168 0.89254245E+01  0.90252772E+02                                 1.867520                            1.752162      -1.254922       2.284357                    0.994768       3.697600      10.581716       0.469595       1.289885      -0.705970      -0.036748      -0.000245      -0.009371       0.037925      -0.001654      -0.000796       0.003119       0.019780      -0.002045      -0.010623       0.000151       0.010472              1.923920       2.451564      -0.120544       0.345196       1.478548       0.046723       1.841648          -0.000000
           64              H      12.136086       1.794312       7.895569       0.127100       1.060399 0.79830021E+01  0.77296332E+02                                 1.648802                            1.597108      -0.629081       2.574848                    0.999835       3.221162       8.575660       0.527935       1.198211      -0.730321      -0.024831      -0.000408      -0.014556       0.028786      -0.000931       0.002051       0.001937       0.011321      -0.005556      -0.005960      -0.001118       0.007079              1.667639       2.066347       0.018406       0.235229       1.390292       0.022764       1.546278           0.000003
           65              H      13.148289       1.390592       9.068653       0.109748       1.252014 0.99274126E+01  0.10285093E+03                                 1.898000                            1.816541      -1.319914       2.217445                    0.996563       3.980486      11.442978       0.474295       1.246481      -0.713697       0.006160      -0.012698       0.020452       0.024849      -0.000517      -0.002759      -0.007077      -0.009249      -0.009969      -0.008402      -0.001689       0.010091              1.942122       1.660060      -0.153845       0.027561       1.851067      -0.400890       2.315239           0.000004
           66              H      13.019432       4.042186       6.676976       0.106907       1.128990 0.82934635E+01  0.82244808E+02                                 1.795288                            1.685754      -1.020895       2.385254                    0.996869       3.612071      10.199427       0.480673       1.284943      -0.707439      -0.005622      -0.009362      -0.033065       0.034822       0.007029       0.004983      -0.004255      -0.022771       0.028783      -0.019412       0.006808       0.012604              1.852391       1.573658       0.012658       0.339734       1.555618       0.245582       2.427898           0.000001
           67              H      13.442356       6.300029       7.089073       0.101736       1.144236 0.82121775E+01  0.79333643E+02                                 1.657466                            1.562324      -0.793980       2.486214                    0.999452       3.243230       8.364742       0.568842       1.114590      -0.750646      -0.001343       0.024997      -0.026055       0.036132       0.005290       0.006626       0.000070      -0.032918       0.027248      -0.023156       0.009990       0.013166              1.688712       1.366083      -0.036290       0.127364       1.732666      -0.484193       1.967387           0.000002
           68              H      14.029961       6.995325       9.212761       0.116625       1.169106 0.87047635E+01  0.86897934E+02                                 1.804513                            1.704605      -1.036631       2.387911                    0.996885       3.498218       9.735256       0.490153       1.251762      -0.715986       0.005590       0.037668       0.005068       0.038416       0.002297       0.004533      -0.004707      -0.031639       0.021402      -0.020428       0.005373       0.015055              1.837665       1.512920       0.217364       0.124244       2.385870       0.253945       1.614206          -0.000000
           69              H      12.651941       3.496416      12.537344       0.068811       1.115958 0.89303432E+01  0.89928576E+02                                 1.760963                            1.729528      -0.840264       2.448553                    0.997959       3.762754      10.596417       0.484237       1.256083      -0.713725       0.012586       0.014295       0.028482       0.034263       0.006961       0.001544       0.003621       0.002926       0.005557      -0.008398       0.000228       0.008170              1.767149       1.609263       0.139216       0.064991       1.627807       0.251619       2.064376           0.000003
           70              H      11.719054       3.498908      11.240377       0.067219       1.126914 0.92198458E+01  0.94288050E+02                                 1.813239                            1.787388      -1.173316       2.290317                    0.995346       4.044087      11.760000       0.460923       1.299407      -0.702441      -0.026571       0.011417      -0.016920       0.033506      -0.001251       0.000852       0.001836       0.004952      -0.000650      -0.003778       0.000830       0.002948              1.827281       2.028530      -0.268496       0.155472       1.706540      -0.284353       1.746774           0.000002
           71              H      11.831005       1.006808      11.351618       0.101165       1.070775 0.83425584E+01  0.82004664E+02                                 1.670584                            1.639762      -0.642611       2.548502                    0.999801       3.467200       9.424695       0.515553       1.208631      -0.725789      -0.005602      -0.011646      -0.024995       0.028139      -0.000061       0.000497       0.004881      -0.001936       0.018746      -0.004551      -0.003951       0.008501              1.670050       1.439681       0.020267      -0.106176       1.768947       0.303023       1.801523           0.000005
           72              H      12.393784       1.218637      12.848312       0.098800       1.002600 0.74906441E+01  0.71882214E+02                                 1.614508                            1.564764      -0.580715       2.577613                    0.999901       3.444049       9.337884       0.520708       1.225773      -0.721146       0.012902      -0.005988       0.024780       0.028572      -0.002861       0.005208      -0.004477       0.009711       0.005019      -0.007821      -0.002018       0.009839              1.639552       1.589306      -0.180598       0.287081       1.545728      -0.323023       1.783620           0.000005
           73              H       9.988194       1.113969      12.898876       0.141204       0.955540 0.67955581E+01  0.64763327E+02                                 1.674468                            1.572764      -0.980010       2.413618                    0.997106       3.573503      10.221591       0.470835       1.365001      -0.689870       0.000263      -0.019230       0.004351       0.019718       0.003261      -0.002955      -0.004382      -0.008673      -0.010975      -0.006308      -0.002975       0.009284              1.738676       1.613190       0.405801      -0.169106       2.139429      -0.302048       1.463411           0.000003
           74              H      10.474868       2.561879      13.374178       0.140837       0.866224 0.63247305E+01  0.59329120E+02                                 1.579976                            1.528235      -0.966260       2.422976                    0.997449       3.541759      10.120494       0.471532       1.384744      -0.685947       0.009288       0.010774       0.012381       0.018859      -0.000711       0.002183       0.003643       0.004386       0.004952      -0.005438       0.000926       0.004512              1.600379       1.343555      -0.005113      -0.051124       1.690498       0.402058       1.767084           0.000002
           75              H       9.916753       2.355035      11.890125       0.142146       1.005266 0.76234127E+01  0.73454452E+02                                 1.625259                            1.586473      -0.808442       2.491111                    0.999825       3.294452       8.940966       0.513440       1.238076      -0.719582      -0.000749       0.005928      -0.015515       0.016626      -0.004129      -0.001499      -0.000896       0.004125       0.019118      -0.007970       0.001307       0.006662              1.637014       1.687905      -0.167599       0.246820       1.528412      -0.264428       1.694723           0.000003
           76              H      14.516427       4.837166      12.067099       0.108743       1.264319 0.10265392E+02  0.10747655E+03                                 1.932394                            1.865016      -1.324989       2.218744                    0.995534       4.012716      11.677934       0.460412       1.270635      -0.708759       0.004171      -0.021556       0.015142       0.026671       0.000993       0.001838      -0.007989      -0.004444       0.026575      -0.008293      -0.004820       0.013113              1.961131       1.860895       0.011892       0.055798       2.188621      -0.419244       1.833878           0.000003
           77              H      13.866457       6.285076      11.837032       0.128407       1.067412 0.79708432E+01  0.78707409E+02                                 1.776818                            1.685910      -0.974144       2.414947                    0.996345       3.615609      10.376777       0.463873       1.337198      -0.696489      -0.014817       0.025231       0.007671       0.030249      -0.002058      -0.000473       0.003378      -0.002554      -0.003204      -0.003541      -0.001222       0.004763              1.834967       1.974631      -0.393247      -0.298831       1.947059       0.302686       1.583210           0.000001
           78              H      15.303303       8.146675      11.536177       0.119135       1.118544 0.81893948E+01  0.81751845E+02                                 1.837706                            1.713819      -1.396365       2.213409                    0.993191       3.869907      11.319319       0.456195       1.344961      -0.692609      -0.027799       0.020996       0.013948       0.037526       0.001123      -0.007816       0.008350       0.004935      -0.010490      -0.013270       0.002727       0.010542              1.911313       2.188591      -0.434384      -0.227354       2.106773       0.212131       1.438576          -0.000001
           79              H       3.566278       7.732986      10.224041       0.125505       1.161764 0.88979026E+01  0.89937589E+02                                 1.839173                            1.754808      -1.263962       2.281529                    0.995396       3.663637      10.494776       0.466928       1.297785      -0.704638       0.031143       0.017654      -0.014093       0.038473       0.003906      -0.012411      -0.001667       0.003399      -0.016193      -0.013890      -0.000275       0.014165              1.870376       2.202127       0.272557      -0.137327       1.818655       0.023906       1.590345          -0.000002
           80              H       0.700177       4.049663      12.924158       0.081069       1.313061 0.11280424E+02  0.11971402E+03                                 1.924410                            1.915425      -1.108239       2.332023                    0.995795       3.826806      10.851151       0.473206       1.219652      -0.723271      -0.014024       0.025822       0.027187       0.040032      -0.010318      -0.002651       0.008133      -0.002638       0.014890      -0.013612      -0.000996       0.014608              1.910978       1.982616      -0.337546      -0.167582       1.926601       0.095054       1.823719           0.000004
           81              H       0.722001       2.566863      12.304749       0.090811       1.097443 0.84635549E+01  0.84550766E+02                                 1.778573                            1.713425      -0.984018       2.397262                    0.996719       3.744989      10.692845       0.471338       1.300795      -0.703671      -0.008671      -0.035762      -0.003649       0.036979       0.003105       0.001799       0.002900      -0.016727       0.002273      -0.009464      -0.000217       0.009681              1.807873       1.749806       0.412384       0.032802       2.153123      -0.036308       1.520691           0.000005
           82              H       3.133814       2.666547      12.216262       0.101039       1.031653 0.80822009E+01  0.79953341E+02                                 1.714412                            1.680272      -0.960684       2.405851                    0.996630       3.741877      10.691701       0.472649       1.309968      -0.701227       0.008167      -0.021334      -0.019151       0.029810      -0.001572      -0.002503       0.005231      -0.003872       0.000592      -0.004680      -0.002502       0.007182              1.719705       1.709134      -0.266050      -0.250613       1.679957       0.234258       1.770023           0.000004
           83              H       3.083994       4.119441      12.901405       0.099848       1.030649 0.80283834E+01  0.79191533E+02                                 1.708643                            1.670900      -0.905999       2.433834                    0.996393       3.690257      10.487004       0.476159       1.304079      -0.702876       0.010193       0.027235       0.007668       0.030074       0.007351       0.001419       0.001446      -0.008059      -0.000678      -0.008299      -0.000620       0.008920              1.727615       1.712097       0.404520       0.075185       2.028628       0.002762       1.442121           0.000002
           84              H       2.052920       1.739486      14.157920       0.135678       1.007694 0.74276604E+01  0.71512079E+02                                 1.654482                            1.583177      -0.926461       2.433429                    0.998327       3.463321       9.572692       0.502737       1.265430      -0.711581      -0.009812      -0.012461      -0.010048       0.018776       0.007811       0.000475       0.002093      -0.005599       0.008002      -0.009686       0.001940       0.007745              1.694356       1.671655       0.436158      -0.058694       2.066713      -0.114042       1.344701           0.000005
           85              H       3.444609       2.419829      14.564960       0.143134       1.034246 0.74905375E+01  0.71550032E+02                                 1.628049                            1.548453      -0.810587       2.491233                    0.999455       3.242583       8.640162       0.534189       1.200368      -0.728285       0.019626       0.001189      -0.002252       0.019791      -0.000192       0.001054      -0.003153       0.012586      -0.011218      -0.007273      -0.001001       0.008274              1.658653       2.240396      -0.081473       0.273400       1.341903      -0.055853       1.393661           0.000004
           86              H       2.066855       3.187396      14.843062       0.139334       1.075055 0.83029309E+01  0.80622716E+02                                 1.610410                            1.585355      -0.898924       2.445298                    0.999277       3.218425       8.387027       0.555683       1.135149      -0.745447      -0.007226       0.018001       0.002265       0.019529      -0.003650      -0.002019       0.000270      -0.013038      -0.001435      -0.007725      -0.000059       0.007785              1.599263       1.587190      -0.132830      -0.232542       1.560214       0.251478       1.650385           0.000006
           87              H       3.916126       4.298872      10.527425       0.113910       1.150545 0.93039046E+01  0.96080839E+02                                 1.885574                            1.832125      -1.438926       2.169323                    0.994438       4.154640      12.441301       0.438387       1.352933      -0.690198       0.001443      -0.021191       0.014058       0.025471      -0.008711       0.001063      -0.008337       0.001267       0.012834      -0.012812       0.000277       0.012534              1.906967       1.625054      -0.140518       0.082492       2.065209      -0.320832       2.030638           0.000002
           88              H       4.570840       5.597257       9.852395       0.124522       1.096487 0.85126883E+01  0.84887859E+02                                 1.766861                            1.711865      -0.791149       2.495861                    0.998696       3.535949       9.980121       0.475799       1.290933      -0.707311       0.022498       0.017996      -0.006333       0.029498       0.002476      -0.003792      -0.001421       0.006718      -0.019059      -0.007462      -0.000993       0.008455              1.789697       2.089915       0.341076       0.007780       1.712904       0.066809       1.566271           0.000000
           89              H       3.093778       6.422142       7.703425       0.113845       1.181762 0.90485960E+01  0.90802165E+02                                 1.788187                            1.717036      -0.966015       2.414421                    0.997936       3.459372       9.512191       0.499554       1.221824      -0.723563       0.000340       0.036606       0.005036       0.036953       0.000335       0.011719      -0.003052      -0.030177       0.013834      -0.022532       0.008166       0.014365              1.787674       1.424527       0.095837      -0.041019       2.272959       0.166234       1.665535          -0.000000
           90              H       2.355332       5.644607       5.650527       0.099293       1.227229 0.91693136E+01  0.91369536E+02                                 1.767196                            1.675799      -0.805058       2.482323                    0.999134       3.351451       8.878237       0.535184       1.148520      -0.742477      -0.006706       0.023304      -0.027166       0.036415       0.003121       0.011438      -0.000095      -0.031426       0.024819      -0.024162       0.011095       0.013067              1.794771       1.485526      -0.074075       0.069326       1.835433      -0.522900       2.063354           0.000003
           91              H       1.993049       3.404209       5.278882       0.115837       1.194109 0.92424937E+01  0.93940449E+02                                 1.857038                            1.779421      -1.000434       2.404620                    0.997145       3.556432      10.085015       0.469076       1.284694      -0.709222      -0.013527      -0.008864      -0.034922       0.038485       0.000377       0.012273      -0.002286      -0.024091       0.029011      -0.021733       0.006746       0.014987              1.879934       1.658041       0.180349       0.264355       1.641969       0.242637       2.339791          -0.000000
           92              H       4.956636       1.517689       8.072543       0.075096       1.198333 0.97156843E+01  0.10005391E+03                                 1.857123                            1.811254      -1.068076       2.346900                    0.995934       3.859656      11.039800       0.469709       1.266241      -0.711339      -0.001606      -0.017467      -0.032520       0.036949      -0.001328       0.003751       0.008194       0.005965       0.014302      -0.010744       0.000645       0.010098              1.875014       1.624132      -0.071233      -0.044836       1.550804       0.050105       2.450107           0.000001
           93              H       5.538108       2.519513       9.190007       0.076105       1.144513 0.92936599E+01  0.94024647E+02                                 1.760750                            1.742956      -0.791158       2.475917                    0.998773       3.637011      10.089825       0.493894       1.225794      -0.721914       0.019673       0.024352       0.013186       0.033969      -0.002694       0.001111       0.006977      -0.009108      -0.016544      -0.009192      -0.001515       0.010707              1.754006       1.872463       0.319831       0.114927       1.872469       0.063248       1.517084           0.000002
           94              H       4.373358      24.868666       9.817001       0.095499       1.019650 0.78263277E+01  0.76602982E+02                                 1.683995                            1.639136      -0.841079       2.456282                    0.997502       3.686417      10.388974       0.486088       1.287369      -0.706113      -0.015563      -0.019352      -0.010281       0.026878       0.004302       0.003382       0.000100      -0.000375      -0.009482      -0.005615      -0.000911       0.006527              1.702956       1.852203       0.332695       0.112194       1.864490      -0.017516       1.392175           0.000003
           95              H       5.003038       0.934538      10.906655       0.089932       1.038123 0.80338194E+01  0.79294417E+02                                 1.713840                            1.667599      -0.891784       2.427837                    0.996952       3.784949      10.775349       0.478072       1.298053      -0.703372       0.002885       0.012165       0.022427       0.025677      -0.002499      -0.002145       0.002635      -0.004574       0.014549      -0.005901      -0.000863       0.006764              1.726865       1.438499      -0.051575       0.034386       1.563355       0.175773       2.178741           0.000003
           96              H       7.156783       0.563215      10.112800       0.136285       1.095217 0.84198730E+01  0.82917203E+02                                 1.699219                            1.649985      -0.853544       2.462863                    0.999538       3.370084       9.155245       0.512957       1.212511      -0.725545       0.002872       0.013997       0.007026       0.015923      -0.000304       0.001383       0.004565      -0.002057      -0.012865      -0.006697       0.001335       0.005362              1.711074       1.948683       0.307015       0.267953       1.701619       0.125128       1.482921           0.000003
           97              H       6.491231      24.033812      10.241738       0.139742       0.999073 0.71099932E+01  0.68103157E+02                                 1.681707                            1.575007      -1.007915       2.397905                    0.997632       3.533111       9.926673       0.488743       1.308360      -0.701594      -0.005245      -0.013410       0.007952       0.016449      -0.001569       0.000604      -0.004634      -0.001694      -0.014797      -0.007013       0.000982       0.006032              1.753991       1.450033      -0.154206       0.066413       2.237226      -0.498208       1.574714           0.000002
           98              H       6.609536      24.736585       8.808249       0.145645       1.032703 0.78184434E+01  0.75031397E+02                                 1.591984                            1.557862      -0.823570       2.484468                    0.999756       3.161933       8.279781       0.548295       1.164043      -0.738352      -0.005847       0.001529      -0.015661       0.016787      -0.002822       0.002398       0.000146       0.003758       0.007636      -0.004895       0.000410       0.004485              1.585880       1.363533      -0.076683      -0.114813       1.389243       0.027646       2.004865           0.000001
           99              H       2.857556       0.954474       6.118244       0.127238       1.118962 0.84982811E+01  0.84846994E+02                                 1.804036                            1.719196      -0.920854       2.439453                    0.997215       3.551291      10.083236       0.470381       1.304220      -0.704349       0.011983      -0.008313      -0.025681       0.029533      -0.003864      -0.003237       0.003991       0.002433      -0.000879      -0.004841      -0.002610       0.007451              1.849495       1.872313      -0.072138      -0.415068       1.520829       0.162210       2.155343           0.000000
          100              H       2.535535       0.772551       7.678143       0.112707       1.214720 0.94768819E+01  0.97528567E+02                                 1.899187                            1.804261      -1.405541       2.185076                    0.994931       4.003784      11.657375       0.462035       1.288145      -0.704380       0.005129      -0.012324       0.023681       0.027184      -0.005160       0.004479      -0.008484      -0.006041      -0.012325      -0.009401      -0.003911       0.013312              1.958679       1.739016       0.003592       0.171818       1.845280      -0.507182       2.291741           0.000002
          101              H      12.462026       9.826350      14.886042       0.115876       1.151718 0.84838839E+01  0.85319343E+02                                 1.859889                            1.733400      -1.397843       2.205990                    0.993137       3.917325      11.446146       0.458585       1.328110      -0.695802       0.020591       0.022888       0.018562       0.035950       0.005459       0.001122       0.004493       0.014563       0.013379      -0.012262       0.003597       0.008665              1.934110       1.822868       0.543829       0.111282       2.145277       0.330543       1.834186          -0.000002
          102              H      11.074799       6.030882      16.802417       0.073224       1.281464 0.10543326E+02  0.11022268E+03                                 1.904914                            1.857270      -0.967066       2.388133                    0.997458       3.841990      10.878786       0.477539       1.226885      -0.720856       0.032784       0.015698       0.011114       0.038010       0.004838       0.007371       0.000866       0.003647      -0.024945      -0.011527      -0.000067       0.011594              1.922103       1.884238       0.281710       0.297384       2.104268       0.325455       1.777802           0.000000
          103              H       9.684602       5.295712      17.110858       0.091984       1.217976 0.95978042E+01  0.98454053E+02                                 1.880070                            1.804739      -0.945392       2.414565                    0.996741       3.712718      10.569023       0.469198       1.272588      -0.711062      -0.024364      -0.016913       0.022263       0.037085       0.000301      -0.003925      -0.008557       0.005210      -0.006162      -0.010860       0.002236       0.008625              1.898408       1.998241       0.088958      -0.512808       1.648872      -0.063602       2.048111          -0.000000
          104              H       9.998878       3.887676      15.207123       0.092045       1.055929 0.82577313E+01  0.82023410E+02                                 1.732811                            1.690594      -0.899710       2.427212                    0.996775       3.771646      10.753140       0.475094       1.297924      -0.703759      -0.024891      -0.011115      -0.002707       0.027394       0.001514       0.004884      -0.000552       0.007704      -0.012320      -0.006357      -0.001682       0.008039              1.746290       1.917661       0.226437       0.286819       1.731229       0.202979       1.589982           0.000001
          105              H      11.378192       4.630322      14.880985       0.090298       1.227896 0.10292794E+02  0.10724097E+03                                 1.866973                            1.850715      -1.052889       2.355252                    0.995433       3.821110      10.894861       0.471087       1.247893      -0.715912       0.021336       0.009520      -0.014996       0.027762       0.000312      -0.003444      -0.004229       0.009349       0.004685      -0.007574       0.000548       0.007026              1.859798       1.799792       0.004566      -0.355844       1.738802      -0.129684       2.040799           0.000002
          106              H      11.813498       2.561879      15.957998       0.142468       0.937128 0.65565896E+01  0.61344176E+02                                 1.594207                            1.500192      -0.793762       2.501660                    0.999235       3.366759       9.250559       0.508585       1.287202      -0.706742       0.001747      -0.010848      -0.014315       0.018046      -0.005082       0.000688       0.003712      -0.005643       0.006422      -0.007561       0.000848       0.006713              1.653876       1.463534      -0.330219      -0.154284       2.018190       0.377828       1.479903           0.000003
          107              H      12.325011       3.760579      16.888376       0.143375       1.032140 0.77653848E+01  0.73862423E+02                                 1.541599                            1.512250      -0.831127       2.477891                    0.999670       3.117887       7.939530       0.583083       1.104372      -0.753528       0.009506       0.014396       0.000649       0.017264       0.001854       0.002530      -0.003303      -0.002628      -0.016094      -0.007427       0.002072       0.005355              1.534421       1.733099       0.140796       0.245282       1.463229       0.170642       1.406934           0.000002
          108              H      10.944142       3.022917      17.219570       0.144945       1.028429 0.77088013E+01  0.73120507E+02                                 1.537238                            1.507016      -0.784598       2.501733                    0.999866       3.064515       7.768535       0.584486       1.104791      -0.754176      -0.015841       0.001032       0.005660       0.016853      -0.001740      -0.001791      -0.002103       0.005965      -0.010779      -0.005394      -0.000027       0.005421              1.529506       1.483144       0.073183      -0.291252       1.450410      -0.163531       1.654964          -0.000001
          109              H      11.420459       7.648255      11.644889       0.121903       1.129044 0.85584857E+01  0.85842508E+02                                 1.820797                            1.733297      -1.131831       2.344232                    0.996164       3.651292      10.487934       0.463896       1.316377      -0.700724       0.002621      -0.006075      -0.036045       0.036647       0.004979       0.000162       0.006647      -0.002881       0.029220      -0.010882      -0.001867       0.012749              1.858424       1.699928       0.098703      -0.137675       1.614369       0.232318       2.260974          -0.000001
          110              H       9.395708       5.288236      13.260409       0.110920       1.106166 0.88294558E+01  0.90406027E+02                                 1.865098                            1.806505      -1.483173       2.146751                    0.993826       4.253378      12.872496       0.431586       1.386039      -0.682927      -0.006630      -0.018114       0.018998       0.027074       0.003298       0.005569      -0.008276      -0.016449      -0.016673      -0.013873      -0.000603       0.014476              1.891649       1.743137       0.083118      -0.006313       2.083301      -0.336509       1.848508           0.000001
          111              H       9.969628       5.724354      11.826920       0.115588       0.994957 0.73688487E+01  0.71650955E+02                                 1.716293                            1.635724      -0.955486       2.413591                    0.996322       3.721857      10.747246       0.462628       1.361607      -0.690419       0.011413      -0.003825      -0.024207       0.027034       0.000302      -0.004814       0.004399       0.002470       0.007503      -0.006471      -0.000938       0.007410              1.773407       1.642370      -0.161934      -0.285103       1.587851       0.323825       2.090000           0.000001
          112              H       8.948074       7.937339      10.894014       0.108765       1.207267 0.90228270E+01  0.90189938E+02                                 1.790485                            1.694341      -0.982388       2.404628                    0.997476       3.448533       9.365432       0.513571       1.193137      -0.730207       0.029303       0.013375      -0.016621       0.036247      -0.002605      -0.007079      -0.017926       0.011363      -0.005108      -0.022809       0.006660       0.016149              1.821326       2.230990       0.107522      -0.349132       1.506272      -0.102803       1.726715          -0.000005
          113              H       6.942168       9.021402      10.398487       0.107270       1.109228 0.77910370E+01  0.74533755E+02                                 1.645278                            1.537172      -0.770030       2.503295                    0.999537       3.228217       8.377859       0.562947       1.137316      -0.744336      -0.003090       0.026247      -0.028121       0.038591      -0.007637      -0.005933      -0.016715       0.019625      -0.008770      -0.025135       0.011231       0.013904              1.683099       1.383914      -0.047942       0.026488       1.777054      -0.511870       1.888330          -0.000008
          114              H       5.088490       8.642603      11.743489       0.114854       1.086799 0.78182044E+01  0.77077041E+02                                 1.799269                            1.672738      -1.270594       2.272739                    0.993738       3.786705      10.974592       0.462922       1.342085      -0.693605      -0.028854       0.021793      -0.005477       0.036572      -0.002754      -0.007207      -0.011955       0.005989       0.003215      -0.015928       0.003275       0.012654              1.865543       2.369557      -0.451295       0.143105       1.683551      -0.085767       1.543520          -0.000003
          115              H       5.749267       4.226602      12.871066       0.068872       1.089130 0.85306564E+01  0.85472652E+02                                 1.774086                            1.721426      -1.028317       2.365660                    0.995258       3.869932      11.101111       0.469284       1.302643      -0.702737      -0.036459       0.004156      -0.005696       0.037135      -0.004851       0.003153       0.002419       0.001678      -0.020582      -0.008929       0.000522       0.008406              1.803949       2.338733      -0.050636       0.352500       1.575414      -0.002556       1.497700           0.000002
          116              H       7.279420       3.922565      12.494364       0.065454       1.237623 0.10363958E+02  0.10819528E+03                                 1.880494                            1.859376      -0.951575       2.394445                    0.997179       3.880281      11.083397       0.469012       1.250950      -0.715298       0.026386      -0.008541      -0.017803       0.032956       0.006144      -0.004734       0.001610       0.002657      -0.016958      -0.009171      -0.000455       0.009626              1.877786       2.012497      -0.076612      -0.404294       1.720935       0.140540       1.899925           0.000002
          117              H       7.584013       2.933202      14.630693       0.094509       1.102467 0.84471213E+01  0.84032867E+02                                 1.761039                            1.692128      -0.849205       2.453383                    0.997608       3.672308      10.337131       0.484369       1.271127      -0.710375       0.024726      -0.001845       0.004294       0.025164       0.003369       0.004733      -0.001850       0.005038      -0.005022      -0.006802       0.000096       0.006706              1.797839       2.264306      -0.084166       0.348148       1.601988       0.003531       1.527222           0.000002
          118              H       6.036760       3.184904      14.951775       0.097455       1.081218 0.84170389E+01  0.83089815E+02                                 1.698427                            1.659670      -0.655105       2.545659                    0.999447       3.498490       9.593601       0.505594       1.227200      -0.721557      -0.022599       0.005077       0.016078       0.028196      -0.004553      -0.007130       0.000899      -0.006447       0.005599      -0.009833       0.001330       0.008503              1.704887       1.738447      -0.086878      -0.329436       1.562225       0.215158       1.813991           0.000002
          119              H       7.081887       1.373147      13.040456       0.136243       0.975135 0.73426886E+01  0.70887362E+02                                 1.656607                            1.605517      -0.907594       2.443542                    0.998455       3.512996       9.903025       0.481933       1.316455      -0.700643       0.015548       0.004491      -0.005575       0.017117       0.001160      -0.002893       0.003234       0.004012      -0.006371      -0.005824       0.001448       0.004376              1.678150       1.921629      -0.245146      -0.257614       1.578632       0.203635       1.534188           0.000003
          120              H       6.167437       1.014285      14.304556       0.146059       1.080133 0.81185573E+01  0.79094213E+02                                 1.681678                            1.618906      -0.791618       2.503685                    0.999706       3.244564       8.719835       0.519331       1.210587      -0.727031      -0.000718      -0.003768       0.018997       0.019381       0.004491      -0.000519      -0.002818      -0.008761       0.023895      -0.010278       0.001148       0.009130              1.707811       1.474788       0.118977      -0.042323       1.981086      -0.401993       1.667559           0.000005
          121              H       5.533106       1.776867      13.048040       0.136799       0.940442 0.68476068E+01  0.65221760E+02                                 1.640621                            1.567431      -0.932952       2.432041                    0.998040       3.540779      10.043251       0.477950       1.345456      -0.694084      -0.012905       0.012062      -0.006112       0.018692      -0.000873       0.003767      -0.000111       0.001803      -0.007558      -0.004636       0.000215       0.004421              1.680085       2.016229      -0.025378       0.442285       1.446552       0.026756       1.577474           0.000003
          122              H       4.800586       6.205329      14.372817       0.114988       1.147431 0.92554134E+01  0.94858922E+02                                 1.846815                            1.801374      -1.252404       2.259685                    0.996349       3.925780      11.474216       0.454549       1.314750      -0.699526       0.006609      -0.022171       0.017990       0.029307       0.001676      -0.004951      -0.008816      -0.022534      -0.001113      -0.013161      -0.003529       0.016690              1.852114       1.567079      -0.127449       0.079548       2.096951      -0.201329       1.892312           0.000001
          123              H       3.870791       6.930530      13.285691       0.121274       1.150853 0.88105125E+01  0.89046789E+02                                 1.852572                            1.759931      -1.026782       2.379661                    0.996253       3.724125      10.750976       0.459693       1.318322      -0.700206      -0.023531       0.004403      -0.014711       0.028098       0.000326       0.000358      -0.000437       0.011802      -0.013885      -0.004803      -0.003431       0.008234              1.915285       2.209036       0.134460       0.541741       1.605112       0.179685       1.931706           0.000000
          124              H       3.273643       9.300517      13.599188       0.118755       1.094325 0.80813144E+01  0.80556949E+02                                 1.828119                            1.716464      -1.342567       2.243161                    0.992701       3.850330      11.323387       0.449434       1.367159      -0.688483      -0.020167      -0.000795      -0.030895       0.036903      -0.003309       0.007527       0.007246       0.004106       0.003898      -0.012252       0.002522       0.009731              1.887492       1.773224      -0.135548       0.518273       1.608933       0.083489       2.280319          -0.000002
          125              H       4.413169      11.251832      16.921243       0.112868       1.208340 0.93639935E+01  0.95503573E+02                                 1.859679                            1.777524      -1.211889       2.297522                    0.995323       3.698541      10.512154       0.474620       1.265323      -0.711795       0.000382       0.029614       0.018979       0.035176      -0.000323       0.007097       0.009398      -0.010270       0.011668      -0.012216      -0.001929       0.014145              1.891028       1.712049      -0.165377      -0.001821       2.023778       0.345130       1.937257          -0.000002
          126              H       5.181250       6.748607      17.932523       0.063223       1.208042 0.98517547E+01  0.10273741E+03                                 1.917880                            1.862294      -1.370156       2.200649                    0.992436       4.212648      12.490476       0.444915       1.320123      -0.697603      -0.003721       0.016474       0.031122       0.035410       0.000650       0.000202       0.003012      -0.017043       0.006314      -0.009599       0.000755       0.008844              1.948297       1.654153      -0.176291      -0.354698       1.888968       0.417425       2.301770          -0.000001
          127              H       4.742851       5.873880      16.660838       0.061705       1.331853 0.11395368E+02  0.12130099E+03                                 1.945164                            1.927182      -0.940161       2.394385                    0.997333       3.899147      11.091022       0.470784       1.222217      -0.722532      -0.019667      -0.017118      -0.018745       0.032112       0.004603       0.007547      -0.002825      -0.002364       0.016467      -0.011151       0.001469       0.009682              1.929533       2.002962       0.282574       0.331850       1.815178       0.229601       1.970459           0.000001
          128              H       7.375363       5.681988      17.844036       0.103388       1.054114 0.80824406E+01  0.79871766E+02                                 1.733712                            1.675521      -0.924990       2.422317                    0.997455       3.707779      10.552183       0.475846       1.302533      -0.702969       0.019589       0.015324       0.013742       0.028414       0.001996       0.004263       0.000707       0.009727       0.018639      -0.008365      -0.000590       0.008955              1.751642       2.071319       0.348877       0.231531       1.646227       0.171558       1.537379          -0.000000
          129              H       6.828105       4.732498      16.670951       0.097163       1.087407 0.82617941E+01  0.82095360E+02                                 1.771570                            1.694371      -0.921006       2.423231                    0.996528       3.741217      10.677571       0.473029       1.303089      -0.702877       0.006054      -0.013374      -0.023621       0.027811      -0.003825      -0.004436       0.002785      -0.004403       0.007934      -0.006588      -0.001134       0.007722              1.814483       1.516173      -0.142780      -0.231688       1.749374       0.477940       2.177903           0.000000
          130              H       5.255876       3.760579      18.101912       0.134483       1.144918 0.87917670E+01  0.86274336E+02                                 1.655484                            1.611572      -0.912115       2.432477                    0.999272       3.246286       8.400617       0.563438       1.107783      -0.752832      -0.007410      -0.003037      -0.013595       0.015778       0.001259       0.001301       0.000628       0.000229       0.012218      -0.003326      -0.001134       0.004461              1.654585       1.696844       0.374268       0.193291       1.740020       0.194904       1.526891           0.000001
          131              H       6.652197       3.718213      18.883126       0.139089       1.086415 0.79749491E+01  0.76136308E+02                                 1.578368                            1.517347      -0.897235       2.441164                    0.999498       3.129322       7.906412       0.592610       1.082612      -0.759536       0.016287      -0.002698      -0.000401       0.016514      -0.001311      -0.001188      -0.000636       0.010178      -0.006474      -0.004454      -0.002020       0.006475              1.585882       1.611768      -0.348871       0.190962       1.688396      -0.238028       1.457481          -0.000003
          132              H       5.565220       4.834674      19.249715       0.138958       1.050681 0.77959873E+01  0.75039190E+02                                 1.625209                            1.564266      -0.903467       2.440808                    0.999297       3.287704       8.726776       0.540640       1.177013      -0.733591      -0.002836       0.016586       0.006761       0.018135       0.002760      -0.002980       0.002565      -0.004195      -0.002220      -0.005940       0.001777       0.004163              1.647809       1.441547      -0.201873      -0.321636       1.589808       0.316589       1.912071          -0.000002
          133              H       5.675677      10.112942      18.655588       0.111910       1.100499 0.83016571E+01  0.83054960E+02                                 1.826050                            1.727478      -1.094630       2.342174                    0.995175       3.835584      11.187156       0.454165       1.348006      -0.693052      -0.011550       0.018869       0.011683       0.025019      -0.006030      -0.000269       0.004535      -0.006201       0.000031      -0.007498      -0.001195       0.008693              1.901246       1.845412      -0.253952      -0.402385       1.692467       0.415131       2.165858           0.000000
          134              H       6.188849       8.612698      18.405296       0.118926       1.127841 0.92082198E+01  0.94970928E+02                                 1.877708                            1.837748      -1.407281       2.195714                    0.994006       4.075512      12.248550       0.431781       1.375395      -0.686468       0.002942      -0.028750       0.006908       0.029715       0.003813       0.003486      -0.009883      -0.018020      -0.006302      -0.012746      -0.002954       0.015700              1.886908       1.752718      -0.064360       0.075737       2.159738      -0.182367       1.748269          -0.000000
          135              H       6.885590      11.927191      17.249909       0.110672       1.219562 0.91378510E+01  0.91569643E+02                                 1.803800                            1.707451      -0.944827       2.424434                    0.997959       3.407697       9.246445       0.510875       1.196420      -0.730182      -0.028553       0.022814      -0.002794       0.036655      -0.004532      -0.008161      -0.007912      -0.005092      -0.054282      -0.022855       0.008267       0.014588              1.828565       2.203946      -0.376576      -0.068232       1.863740       0.014969       1.418009          -0.000006
          136              H       8.922707      12.734631      16.481336       0.106846       1.136586 0.79313058E+01  0.76487633E+02                                 1.697406                            1.569709      -0.771161       2.501979                    0.999510       3.280927       8.649261       0.545174       1.164997      -0.737236       0.005317       0.037449      -0.008675       0.038806      -0.000711      -0.011415      -0.006625       0.000260      -0.064438      -0.026259       0.011242       0.015017              1.757252       1.431039       0.127454      -0.061911       2.446201      -0.272886       1.394517          -0.000008
          137              H      10.704770      11.216942      16.104634       0.119166       1.107899 0.78533473E+01  0.77483690E+02                                 1.821378                            1.675699      -1.285226       2.268663                    0.993662       3.764520      10.902273       0.463001       1.340815      -0.694008       0.030024       0.013344      -0.017370       0.037165      -0.003006      -0.009379      -0.008713      -0.013449      -0.035811      -0.019801       0.004337       0.015464              1.898863       2.424242       0.278302      -0.429686       1.664792      -0.135577       1.607555          -0.000004
          138              H       7.986281       7.827686      20.099190       0.071690       1.203915 0.95741342E+01  0.97443806E+02                                 1.814302                            1.760374      -0.835756       2.450443                    0.998929       3.660578      10.137619       0.495804       1.213784      -0.724741      -0.017237      -0.024219       0.018377       0.034948       0.004633       0.002328      -0.005929       0.001456      -0.013663      -0.009751       0.002266       0.007485              1.828758       2.302146       0.143248      -0.236464       1.402908      -0.132383       1.781220          -0.000000
          139              H       9.000166       9.023894      19.813503       0.069202       1.352935 0.12021688E+02  0.12927976E+03                                 1.942552                            1.959963      -1.162199       2.294285                    0.996619       3.890884      11.009218       0.475313       1.198289      -0.728424       0.025871       0.025511       0.012017       0.038270       0.005987       0.009278       0.005790       0.003055      -0.000900      -0.008667      -0.005742       0.014409              1.902336       1.643142       0.047399       0.109384       2.277872       0.013639       1.785994           0.000000
          140              H       9.706140       6.457031      19.767996       0.097614       1.183093 0.95229714E+01  0.96283478E+02                                 1.766020                            1.737043      -0.669059       2.538353                    0.999615       3.455000       9.373556       0.509855       1.188173      -0.732474      -0.014973      -0.019579      -0.006807       0.025570       0.001676       0.003698       0.001620      -0.006335      -0.009068      -0.006103       0.000212       0.005891              1.757354       1.433001       0.012228       0.060611       2.100562       0.293239       1.738499          -0.000001
          141              H      10.629806       7.762892      19.810975       0.085682       1.031949 0.79409814E+01  0.78420770E+02                                 1.732870                            1.676923      -1.056419       2.356139                    0.995192       3.850055      11.087937       0.467052       1.327956      -0.696970       0.014295       0.024500      -0.006413       0.029081       0.004031      -0.005660      -0.006903      -0.005851      -0.001263      -0.007627      -0.003996       0.011624              1.756030       2.317787       0.262348      -0.109174       1.364972      -0.073922       1.585332           0.000000
          142              H       9.003089       7.909925      21.957417       0.131094       1.091661 0.86396126E+01  0.85745612E+02                                 1.696788                            1.671552      -0.957572       2.406711                    0.999272       3.480163       9.532725       0.508876       1.212766      -0.724536      -0.011008       0.008322      -0.004111       0.014400      -0.004077      -0.002800      -0.000331      -0.001332       0.012761      -0.006771       0.001336       0.005435              1.695093       1.852443      -0.305898      -0.169914       1.495038       0.098007       1.737799           0.000001
          143              H       9.607986       6.429618      21.934663       0.146496       1.000211 0.74202289E+01  0.71108056E+02                                 1.629770                            1.571198      -0.794125       2.503622                    0.999605       3.282398       8.921897       0.512305       1.247602      -0.717269      -0.000585      -0.021647      -0.002429       0.021791      -0.000376       0.002538      -0.000883      -0.016169      -0.002374      -0.008522      -0.000065       0.008588              1.651311       1.320452       0.141369      -0.062545       1.937952      -0.419501       1.695530          -0.000001
          144              H      10.587632       7.693113      21.980171       0.132595       1.042404 0.76968861E+01  0.75266411E+02                                 1.726845                            1.636477      -1.223969       2.283486                    0.996966       3.708474      10.557618       0.480047       1.304777      -0.701466       0.018127       0.004702      -0.004344       0.019224       0.001704       0.002721      -0.001252      -0.001136      -0.003681      -0.004170       0.001549       0.002620              1.781468       2.254579       0.322792       0.410410       1.386014       0.117378       1.703812           0.000001
          145              H      10.860165       7.862576      17.303001       0.105398       1.183398 0.94037393E+01  0.96964272E+02                                 1.886067                            1.812136      -1.445705       2.158773                    0.994827       4.163767      12.289840       0.453610       1.309521      -0.698770      -0.007610      -0.021784       0.011765       0.025901      -0.005285       0.000372      -0.005368      -0.013693       0.005368      -0.009734      -0.001056       0.010791              1.916007       1.565546       0.123063      -0.093119       2.206809      -0.206333       1.975666           0.000000
          146              H      11.818063       9.131054      17.100745       0.124440       1.086884 0.81170625E+01  0.80433222E+02                                 1.792588                            1.696543      -0.957650       2.421329                    0.996553       3.616309      10.362019       0.464844       1.329726      -0.698186       0.023739       0.016850       0.003124       0.029279       0.003024       0.000977       0.001903       0.009839      -0.007805      -0.005404      -0.001891       0.007295              1.859753       2.152339       0.396850       0.347724       1.655463       0.177099       1.771458          -0.000000
          147              H      14.467016      13.188193       8.064958       0.116673       1.082959 0.78873403E+01  0.78124784E+02                                 1.802457                            1.683586      -1.492796       2.163246                    0.993361       3.947809      11.562325       0.458856       1.347631      -0.691162      -0.026031      -0.000058       0.025254       0.036268      -0.000460      -0.000552       0.002815       0.011663       0.003406      -0.007340       0.001937       0.005404              1.869400       1.990113       0.046378      -0.430661       1.409865      -0.232037       2.208221          -0.000001
          148              H       0.205089      13.170748       1.954299       0.094615       1.089500 0.83917953E+01  0.83253135E+02                                 1.741600                            1.685201      -0.854619       2.455658                    0.998399       3.600934      10.085714       0.486498       1.269053      -0.711453      -0.002898       0.009935      -0.037326       0.038734      -0.004796      -0.000088       0.001254      -0.011563       0.029615      -0.012453       0.002381       0.010072              1.758949       1.483476       0.079468      -0.107021       1.607102      -0.257375       2.186268           0.000007
          149              H       0.903177      12.400690       3.180476       0.078141       1.258022 0.10585541E+02  0.11108301E+03                                 1.895491                            1.873941      -1.128467       2.317377                    0.995830       3.905228      11.179831       0.469182       1.244027      -0.716365       0.027233      -0.021668       0.014333       0.037638      -0.004760       0.009530      -0.000300       0.004444      -0.018025      -0.011828      -0.000463       0.012291              1.893883       2.205927      -0.185503       0.181571       1.828290       0.101462       1.647431           0.000004
          150              H      13.677567      12.273592       2.437185       0.094393       1.061216 0.83471765E+01  0.82962158E+02                                 1.725375                            1.690325      -0.875599       2.440032                    0.997069       3.719866      10.536656       0.480102       1.283606      -0.707188      -0.015998       0.013337      -0.019156       0.028297      -0.002798       0.006320      -0.006742      -0.007797      -0.007383      -0.009551      -0.001900       0.011451              1.734406       1.979734      -0.201684       0.320712       1.593479      -0.045974       1.630004           0.000005
          151              H      14.131500      11.825015       3.901013       0.100760       1.184026 0.95447895E+01  0.97554882E+02                                 1.823631                            1.781141      -0.987686       2.394742                    0.996743       3.703918      10.447711       0.480797       1.246412      -0.716377      -0.004975      -0.006373       0.029950       0.031022       0.001018      -0.008480      -0.003840      -0.005824       0.024349      -0.010822      -0.002187       0.013010              1.842531       1.586760       0.007658      -0.255740       1.650345       0.236688       2.290488           0.000003
          152              H      15.493768      10.100481       2.884676       0.138692       1.104805 0.85145631E+01  0.83368639E+02                                 1.651902                            1.613570      -0.921066       2.430724                    0.999091       3.283911       8.650535       0.545533       1.146686      -0.742057       0.012343       0.002517       0.013144       0.018206      -0.001044       0.005260       0.003109       0.000274       0.011862      -0.006477      -0.001086       0.007563              1.651800       2.001054      -0.276781       0.182334       1.500579      -0.058997       1.453768           0.000006
          153              H      13.929461       9.893637       2.624272       0.144393       0.991223 0.70293952E+01  0.66247235E+02                                 1.591884                            1.504964      -0.892341       2.452010                    0.999221       3.270532       8.724911       0.537887       1.208275      -0.725332      -0.014883      -0.006291       0.006610       0.017457       0.004634      -0.000562       0.001545      -0.003695      -0.011821      -0.004941      -0.002104       0.007045              1.635172       1.982577       0.492150      -0.168243       1.619818      -0.067555       1.303120           0.000003
          154              H      14.859452      10.496725       1.468884       0.135469       0.977657 0.72295682E+01  0.69435386E+02                                 1.651696                            1.585950      -0.885471       2.454325                    0.998493       3.481939       9.749023       0.488810       1.304661      -0.703126       0.000875       0.008336      -0.015074       0.017248       0.000394      -0.000678      -0.001231      -0.009314       0.013441      -0.006948       0.001843       0.005106              1.684120       1.470892      -0.050633      -0.203006       1.373367       0.193031       2.208102           0.000005
          155              H       2.793726      13.664184       6.980360       0.120649       1.193168 0.89254245E+01  0.90252772E+02                                 1.867520                            1.752162      -1.254922       2.284357                    0.994768       3.697600      10.581716       0.469595       1.289885      -0.705970       0.036748      -0.000245       0.009371       0.037925       0.001654      -0.000796      -0.003119       0.019780      -0.002045      -0.010623       0.000151       0.010472              1.923920       2.451564       0.120544       0.345196       1.478548      -0.046723       1.841648          -0.000000
          156              H       3.412811      14.254812       4.745431       0.127100       1.060399 0.79830021E+01  0.77296332E+02                                 1.648802                            1.597108      -0.629081       2.574847                    0.999835       3.221162       8.575660       0.527935       1.198211      -0.730321       0.024831      -0.000408       0.014556       0.028786       0.000931       0.002051      -0.001937       0.011321      -0.005556      -0.005960      -0.001118       0.007079              1.667639       2.066347      -0.018406       0.235229       1.390292      -0.022764       1.546278           0.000002
          157              H       2.400608      13.851092       3.572347       0.109748       1.252014 0.99274133E+01  0.10285093E+03                                 1.898000                            1.816541      -1.319914       2.217445                    0.996563       3.980486      11.442977       0.474295       1.246480      -0.713697      -0.006160      -0.012698      -0.020452       0.024849       0.000517      -0.002759       0.007077      -0.009249      -0.009969      -0.008402      -0.001689       0.010091              1.942122       1.660060       0.153845       0.027561       1.851067       0.400890       2.315239           0.000004
          158              H       2.529465      16.502686       5.964024       0.106907       1.128990 0.82934635E+01  0.82244808E+02                                 1.795288                            1.685754      -1.020895       2.385254                    0.996869       3.612071      10.199427       0.480673       1.284943      -0.707439       0.005622      -0.009362       0.033065       0.034822      -0.007029       0.004983       0.004255      -0.022771       0.028783      -0.019412       0.006808       0.012604              1.852391       1.573658      -0.012658       0.339734       1.555618      -0.245582       2.427898           0.000001
          159              H       2.106541      18.760529       5.551927       0.101736       1.144236 0.82121775E+01  0.79333643E+02                                 1.657466                            1.562324      -0.793980       2.486214                    0.999452       3.243230       8.364742       0.568842       1.114590      -0.750646       0.001343       0.024997       0.026055       0.036132      -0.005289       0.006626      -0.000070      -0.032918       0.027248      -0.023156       0.009990       0.013166              1.688712       1.366083       0.036290       0.127364       1.732666       0.484193       1.967387           0.000002
          160              H       1.518936      19.455825       3.428239       0.116625       1.169106 0.87047635E+01  0.86897934E+02                                 1.804513                            1.704605      -1.036631       2.387911                    0.996885       3.498218       9.735256       0.490153       1.251762      -0.715986      -0.005590       0.037668      -0.005068       0.038416      -0.002297       0.004533       0.004707      -0.031639       0.021402      -0.020428       0.005373       0.015055              1.837665       1.512920      -0.217364       0.124244       2.385870      -0.253945       1.614206          -0.000000
          161              H       2.896956      15.956916       0.103656       0.068811       1.115958 0.89303427E+01  0.89928572E+02                                 1.760963                            1.729528      -0.840264       2.448553                    0.997959       3.762754      10.596418       0.484237       1.256083      -0.713725      -0.012586       0.014295      -0.028482       0.034263      -0.006961       0.001544      -0.003621       0.002926       0.005557      -0.008398       0.000228       0.008170              1.767149       1.609263      -0.139216       0.064991       1.627807      -0.251619       2.064377           0.000003
          162              H       3.829843      15.959408       1.400623       0.067219       1.126914 0.92198467E+01  0.94288059E+02                                 1.813239                            1.787388      -1.173316       2.290317                    0.995346       4.044087      11.759999       0.460923       1.299407      -0.702441       0.026571       0.011417       0.016920       0.033506       0.001251       0.000852      -0.001836       0.004952      -0.000650      -0.003778       0.000830       0.002948              1.827281       2.028530       0.268496       0.155472       1.706540       0.284353       1.746774           0.000002
          163              H       3.717892      13.467308       1.289382       0.101165       1.070775 0.83425584E+01  0.82004664E+02                                 1.670584                            1.639762      -0.642611       2.548502                    0.999801       3.467200       9.424695       0.515553       1.208631      -0.725789       0.005602      -0.011646       0.024995       0.028139       0.000061       0.000497      -0.004881      -0.001936       0.018746      -0.004551      -0.003951       0.008501              1.670051       1.439681      -0.020267      -0.106176       1.768947      -0.303023       1.801523           0.000005
          164              H       3.152907      13.679137      25.074688       0.098800       1.002600 0.74906440E+01  0.71882214E+02                                 1.614508                            1.564764      -0.580715       2.577613                    0.999901       3.444049       9.337884       0.520708       1.225773      -0.721146      -0.012902      -0.005988      -0.024780       0.028572       0.002861       0.005208       0.004477       0.009711       0.005019      -0.007821      -0.002018       0.009839              1.639552       1.589306       0.180598       0.287081       1.545728       0.323023       1.783620           0.000005
          165              H       5.558497      13.574469      25.024124       0.141205       0.955540 0.67955600E+01  0.64763348E+02                                 1.674468                            1.572764      -0.980010       2.413618                    0.997106       3.573503      10.221590       0.470835       1.365001      -0.689870      -0.000263      -0.019230      -0.004351       0.019718      -0.003261      -0.002955       0.004382      -0.008673      -0.010975      -0.006308      -0.002975       0.009284              1.738676       1.613190      -0.405801      -0.169106       2.139428       0.302048       1.463411           0.000003
          166              H       5.071823      15.022379      24.548822       0.140837       0.866224 0.63247313E+01  0.59329128E+02                                 1.579976                            1.528235      -0.966260       2.422976                    0.997449       3.541759      10.120493       0.471532       1.384744      -0.685947      -0.009288       0.010774      -0.012381       0.018859       0.000711       0.002183      -0.003643       0.004386       0.004952      -0.005438       0.000926       0.004512              1.600379       1.343555       0.005113      -0.051124       1.690498      -0.402058       1.767084           0.000002
          167              H       5.632144      14.815535       0.750875       0.142146       1.005266 0.76234125E+01  0.73454452E+02                                 1.625259                            1.586474      -0.808442       2.491111                    0.999825       3.294452       8.940967       0.513440       1.238077      -0.719582       0.000749       0.005928       0.015515       0.016626       0.004129      -0.001499       0.000896       0.004125       0.019118      -0.007970       0.001307       0.006662              1.637014       1.687905       0.167599       0.246820       1.528412       0.264428       1.694724           0.000003
          168              H       1.032470      17.297666       0.573901       0.108743       1.264319 0.10265391E+02  0.10747654E+03                                 1.932394                            1.865016      -1.324989       2.218744                    0.995534       4.012716      11.677935       0.460412       1.270636      -0.708759      -0.004171      -0.021556      -0.015142       0.026671      -0.000993       0.001838       0.007989      -0.004444       0.026575      -0.008293      -0.004820       0.013113              1.961132       1.860896      -0.011892       0.055798       2.188621       0.419244       1.833878           0.000003
          169              H       1.682440      18.745576       0.803968       0.128408       1.067412 0.79708441E+01  0.78707420E+02                                 1.776818                            1.685910      -0.974144       2.414947                    0.996345       3.615609      10.376777       0.463873       1.337198      -0.696489       0.014817       0.025231      -0.007671       0.030249       0.002058      -0.000473      -0.003378      -0.002554      -0.003204      -0.003541      -0.001222       0.004763              1.834967       1.974631       0.393247      -0.298831       1.947059      -0.302686       1.583210           0.000001
          170              H       0.245594      20.607175       1.104823       0.119135       1.118544 0.81893948E+01  0.81751845E+02                                 1.837706                            1.713819      -1.396365       2.213409                    0.993191       3.869907      11.319319       0.456195       1.344961      -0.692609       0.027799       0.020996      -0.013948       0.037526      -0.001123      -0.007816      -0.008350       0.004935      -0.010490      -0.013270       0.002727       0.010542              1.911313       2.188591       0.434384      -0.227354       2.106773      -0.212131       1.438576          -0.000001
          171              H      11.982619      20.193486       2.416959       0.125505       1.161764 0.88979026E+01  0.89937589E+02                                 1.839173                            1.754808      -1.263962       2.281529                    0.995396       3.663637      10.494776       0.466928       1.297785      -0.704638      -0.031143       0.017654       0.014093       0.038473      -0.003906      -0.012411       0.001667       0.003399      -0.016193      -0.013890      -0.000275       0.014165              1.870376       2.202127      -0.272557      -0.137327       1.818655      -0.023906       1.590345          -0.000002
          172              H      14.846514      16.510162      24.998842       0.081069       1.313061 0.11280422E+02  0.11971399E+03                                 1.924410                            1.915424      -1.108239       2.332023                    0.995795       3.826807      10.851152       0.473207       1.219651      -0.723271       0.014024       0.025822      -0.027187       0.040032       0.010318      -0.002651      -0.008133      -0.002638       0.014890      -0.013612      -0.000996       0.014608              1.910978       1.982615       0.337545      -0.167582       1.926600      -0.095054       1.823718           0.000004
          173              H      14.826896      15.027363       0.336251       0.090811       1.097443 0.84635551E+01  0.84550768E+02                                 1.778573                            1.713425      -0.984018       2.397262                    0.996719       3.744989      10.692845       0.471338       1.300795      -0.703671       0.008671      -0.035762       0.003649       0.036979      -0.003105       0.001799      -0.002900      -0.016727       0.002273      -0.009464      -0.000217       0.009681              1.807873       1.749806      -0.412384       0.032802       2.153123       0.036308       1.520691           0.000005
          174              H      12.415083      15.127047       0.424738       0.101039       1.031653 0.80822009E+01  0.79953341E+02                                 1.714412                            1.680272      -0.960684       2.405851                    0.996630       3.741877      10.691701       0.472649       1.309968      -0.701227      -0.008167      -0.021334       0.019151       0.029810       0.001572      -0.002503      -0.005231      -0.003872       0.000592      -0.004680      -0.002502       0.007182              1.719705       1.709134       0.266050      -0.250613       1.679957      -0.234258       1.770023           0.000004
          175              H      12.462697      16.579941      25.021595       0.099848       1.030649 0.80283834E+01  0.79191533E+02                                 1.708643                            1.670900      -0.905999       2.433834                    0.996393       3.690257      10.487004       0.476159       1.304079      -0.702876      -0.010193       0.027235      -0.007668       0.030074      -0.007351       0.001419      -0.001446      -0.008059      -0.000678      -0.008299      -0.000620       0.008920              1.727615       1.712097      -0.404520       0.075185       2.028628      -0.002762       1.442121           0.000002
          176              H      13.493771      14.199986      23.765080       0.135678       1.007694 0.74276604E+01  0.71512080E+02                                 1.654482                            1.583177      -0.926461       2.433429                    0.998327       3.463321       9.572692       0.502737       1.265430      -0.711581       0.009812      -0.012461       0.010048       0.018776      -0.007811       0.000475      -0.002093      -0.005599       0.008002      -0.009686       0.001940       0.007745              1.694356       1.671655      -0.436158      -0.058694       2.066713       0.114042       1.344701           0.000005
          177              H      12.102082      14.880329      23.358040       0.143134       1.034247 0.74905418E+01  0.71550080E+02                                 1.628049                            1.548453      -0.810588       2.491232                    0.999455       3.242584       8.640164       0.534189       1.200368      -0.728285      -0.019626       0.001189       0.002252       0.019791       0.000192       0.001054       0.003153       0.012586      -0.011218      -0.007273      -0.001001       0.008274              1.658653       2.240396       0.081473       0.273400       1.341903       0.055853       1.393661           0.000004
          178              H      13.479836      15.647896      23.079938       0.139334       1.075056 0.83029357E+01  0.80622771E+02                                 1.610410                            1.585355      -0.898924       2.445298                    0.999277       3.218426       8.387029       0.555683       1.135149      -0.745447       0.007226       0.018001      -0.002265       0.019529       0.003650      -0.002019      -0.000270      -0.013038      -0.001435      -0.007725      -0.000059       0.007785              1.599263       1.587190       0.132830      -0.232542       1.560214      -0.251478       1.650385           0.000005
          179              H      11.632771      16.759372       2.113575       0.113910       1.150545 0.93039056E+01  0.96080849E+02                                 1.885574                            1.832125      -1.438926       2.169323                    0.994438       4.154640      12.441300       0.438388       1.352933      -0.690198      -0.001443      -0.021191      -0.014058       0.025471       0.008711       0.001063       0.008337       0.001267       0.012834      -0.012812       0.000277       0.012534              1.906967       1.625054       0.140518       0.082491       2.065209       0.320832       2.030638           0.000002
          180              H      10.978057      18.057757       2.788605       0.124522       1.096487 0.85126879E+01  0.84887856E+02                                 1.766861                            1.711865      -0.791149       2.495861                    0.998696       3.535949       9.980122       0.475799       1.290933      -0.707311      -0.022498       0.017996       0.006333       0.029498      -0.002476      -0.003792       0.001421       0.006718      -0.019059      -0.007462      -0.000993       0.008455              1.789697       2.089916      -0.341076       0.007780       1.712905      -0.066809       1.566271           0.000000
          181              H      12.455119      18.882642       4.937575       0.113845       1.181762 0.90485961E+01  0.90802169E+02                                 1.788188                            1.717036      -0.966015       2.414421                    0.997936       3.459372       9.512192       0.499554       1.221824      -0.723563      -0.000340       0.036606      -0.005036       0.036953      -0.000335       0.011719       0.003052      -0.030177       0.013834      -0.022532       0.008166       0.014365              1.787674       1.424527      -0.095837      -0.041019       2.272960      -0.166234       1.665535          -0.000000
          182              H      13.193565      18.105106       6.990473       0.099293       1.227228 0.91693093E+01  0.91369487E+02                                 1.767196                            1.675799      -0.805058       2.482323                    0.999134       3.351451       8.878238       0.535184       1.148520      -0.742477       0.006706       0.023304       0.027166       0.036415      -0.003121       0.011438       0.000095      -0.031426       0.024819      -0.024162       0.011095       0.013067              1.794771       1.485526       0.074075       0.069326       1.835432       0.522899       2.063354           0.000003
          183              H      13.555848      15.864709       7.362118       0.115837       1.194109 0.92424950E+01  0.93940468E+02                                 1.857039                            1.779422      -1.000434       2.404620                    0.997145       3.556432      10.085016       0.469076       1.284694      -0.709222       0.013527      -0.008864       0.034922       0.038485      -0.000377       0.012273       0.002286      -0.024091       0.029011      -0.021733       0.006746       0.014987              1.879934       1.658042      -0.180349       0.264355       1.641969      -0.242638       2.339792          -0.000000
          184              H      10.592261      13.978189       4.568457       0.075096       1.198333 0.97156848E+01  0.10005391E+03                                 1.857123                            1.811253      -1.068076       2.346900                    0.995934       3.859656      11.039799       0.469709       1.266241      -0.711339       0.001606      -0.017467       0.032520       0.036949       0.001328       0.003751      -0.008194       0.005965       0.014302      -0.010744       0.000645       0.010098              1.875014       1.624132       0.071233      -0.044836       1.550804      -0.050105       2.450107           0.000001
          185              H      10.010789      14.980013       3.450993       0.076105       1.144513 0.92936599E+01  0.94024647E+02                                 1.760750                            1.742956      -0.791159       2.475917                    0.998773       3.637011      10.089825       0.493894       1.225794      -0.721914      -0.019673       0.024352      -0.013186       0.033969       0.002694       0.001111      -0.006977      -0.009108      -0.016544      -0.009192      -0.001515       0.010707              1.754006       1.872463      -0.319831       0.114927       1.872469      -0.063248       1.517084           0.000002
          186              H      11.175539      12.408166       2.823999       0.095499       1.019650 0.78263278E+01  0.76602983E+02                                 1.683995                            1.639136      -0.841079       2.456282                    0.997502       3.686417      10.388974       0.486088       1.287369      -0.706113       0.015563      -0.019352       0.010281       0.026878      -0.004302       0.003382      -0.000100      -0.000375      -0.009482      -0.005615      -0.000911       0.006527              1.702956       1.852203      -0.332695       0.112194       1.864490       0.017516       1.392175           0.000003
          187              H      10.545859      13.395037       1.734345       0.089932       1.038122 0.80338124E+01  0.79294336E+02                                 1.713840                            1.667599      -0.891784       2.427837                    0.996952       3.784948      10.775348       0.478072       1.298053      -0.703372      -0.002885       0.012165      -0.022427       0.025677       0.002499      -0.002145      -0.002635      -0.004574       0.014549      -0.005901      -0.000863       0.006764              1.726865       1.438499       0.051575       0.034386       1.563354      -0.175772       2.178741           0.000003
          188              H       8.392114      13.023715       2.528200       0.136285       1.095216 0.84198717E+01  0.82917185E+02                                 1.699219                            1.649985      -0.853543       2.462864                    0.999538       3.370084       9.155244       0.512957       1.212511      -0.725545      -0.002872       0.013997      -0.007026       0.015923       0.000304       0.001383      -0.004565      -0.002057      -0.012865      -0.006697       0.001335       0.005362              1.711074       1.948682      -0.307015       0.267952       1.701619      -0.125128       1.482921           0.000003
          189              H       9.057666      11.573312       2.399262       0.139742       0.999073 0.71099932E+01  0.68103157E+02                                 1.681707                            1.575007      -1.007915       2.397905                    0.997632       3.533111       9.926673       0.488743       1.308360      -0.701594       0.005245      -0.013410      -0.007952       0.016449       0.001569       0.000604       0.004634      -0.001694      -0.014797      -0.007013       0.000982       0.006032              1.753991       1.450033       0.154206       0.066413       2.237226       0.498208       1.574714           0.000002
          190              H       8.939361      12.276085       3.832751       0.145645       1.032703 0.78184434E+01  0.75031397E+02                                 1.591984                            1.557862      -0.823570       2.484468                    0.999756       3.161933       8.279781       0.548295       1.164043      -0.738352       0.005847       0.001529       0.015661       0.016787       0.002822       0.002398      -0.000146       0.003758       0.007636      -0.004895       0.000410       0.004485              1.585880       1.363533       0.076683      -0.114813       1.389243      -0.027646       2.004864           0.000001
          191              H      12.691341      13.414974       6.522756       0.127238       1.118962 0.84982815E+01  0.84846997E+02                                 1.804036                            1.719196      -0.920854       2.439453                    0.997215       3.551291      10.083235       0.470381       1.304220      -0.704349      -0.011983      -0.008313       0.025681       0.029533       0.003864      -0.003237      -0.003991       0.002433      -0.000879      -0.004841      -0.002610       0.007451              1.849495       1.872313       0.072138      -0.415068       1.520829      -0.162210       2.155343           0.000000
          192              H      13.013362      13.233051       4.962857       0.112707       1.214720 0.94768819E+01  0.97528567E+02                                 1.899187                            1.804261      -1.405541       2.185076                    0.994931       4.003784      11.657375       0.462035       1.288145      -0.704380      -0.005129      -0.012324      -0.023681       0.027184       0.005160       0.004479       0.008484      -0.006041      -0.012325      -0.009401      -0.003911       0.013312              1.958679       1.739016      -0.003592       0.171818       1.845280       0.507182       2.291741           0.000002
          193              H      12.463129       2.634150       2.245042       0.115876       1.151718 0.84838881E+01  0.85319395E+02                                 1.859890                            1.733400      -1.397843       2.205990                    0.993137       3.917325      11.446146       0.458584       1.328110      -0.695802       0.020591      -0.022888       0.018562       0.035950      -0.005459       0.001122      -0.004493       0.014563       0.013379      -0.012262       0.003597       0.008665              1.934111       1.822868      -0.543830       0.111282       2.145278      -0.330543       1.834186          -0.000002
          194              H      11.075902       6.429618       4.161417       0.073224       1.281464 0.10543326E+02  0.11022268E+03                                 1.904914                            1.857270      -0.967066       2.388133                    0.997458       3.841990      10.878787       0.477539       1.226885      -0.720856       0.032784      -0.015698       0.011114       0.038010      -0.004838       0.007371      -0.000866       0.003647      -0.024945      -0.011527      -0.000067       0.011594              1.922103       1.884239      -0.281710       0.297384       2.104268      -0.325455       1.777802           0.000000
          195              H       9.685705       7.164787       4.469858       0.091984       1.217975 0.95978020E+01  0.98454026E+02                                 1.880070                            1.804738      -0.945392       2.414565                    0.996741       3.712718      10.569023       0.469198       1.272588      -0.711062      -0.024364       0.016913       0.022263       0.037085      -0.000301      -0.003925       0.008557       0.005210      -0.006162      -0.010860       0.002236       0.008625              1.898408       1.998241      -0.088957      -0.512808       1.648871       0.063601       2.048111          -0.000000
          196              H       9.999981       8.572824       2.566123       0.092045       1.055930 0.82577370E+01  0.82023473E+02                                 1.732811                            1.690594      -0.899710       2.427212                    0.996775       3.771647      10.753140       0.475095       1.297923      -0.703759      -0.024891       0.011115      -0.002707       0.027394      -0.001514       0.004884       0.000552       0.007704      -0.012320      -0.006357      -0.001682       0.008039              1.746290       1.917661      -0.226437       0.286819       1.731228      -0.202979       1.589982           0.000001
          197              H      11.379295       7.830178       2.239985       0.090298       1.227896 0.10292794E+02  0.10724096E+03                                 1.866973                            1.850715      -1.052888       2.355252                    0.995433       3.821110      10.894861       0.471087       1.247893      -0.715912       0.021336      -0.009520      -0.014996       0.027762      -0.000312      -0.003444       0.004229       0.009349       0.004685      -0.007574       0.000548       0.007026              1.859798       1.799792      -0.004566      -0.355844       1.738802       0.129684       2.040799           0.000002
          198              H      11.814601       9.898621       3.316998       0.142468       0.937128 0.65565952E+01  0.61344237E+02                                 1.594207                            1.500192      -0.793762       2.501660                    0.999235       3.366760       9.250560       0.508586       1.287201      -0.706742       0.001747       0.010848      -0.014315       0.018046       0.005082       0.000688      -0.003712      -0.005643       0.006422      -0.007561       0.000848       0.006713              1.653876       1.463534       0.330219      -0.154284       2.018190      -0.377828       1.479903           0.000003
          199              H      12.326114       8.699921       4.247376       0.143375       1.032140 0.77653849E+01  0.73862424E+02                                 1.541599                            1.512250      -0.831128       2.477891                    0.999670       3.117887       7.939530       0.583083       1.104372      -0.753528       0.009506      -0.014396       0.000649       0.017264      -0.001854       0.002530       0.003303      -0.002628      -0.016094      -0.007427       0.002072       0.005355              1.534421       1.733099      -0.140796       0.245282       1.463229      -0.170642       1.406934           0.000002
          200              H      10.945245       9.437583       4.578570       0.144944       1.028430 0.77088050E+01  0.73120549E+02                                 1.537238                            1.507016      -0.784598       2.501733                    0.999866       3.064516       7.768537       0.584486       1.104791      -0.754176      -0.015841      -0.001032       0.005660       0.016853       0.001740      -0.001791       0.002103       0.005965      -0.010779      -0.005394      -0.000027       0.005421              1.529506       1.483145      -0.073183      -0.291252       1.450411       0.163531       1.654964          -0.000001
          201              H      11.419356       4.812245      24.285889       0.121903       1.129045 0.85584911E+01  0.85842570E+02                                 1.820797                            1.733297      -1.131831       2.344231                    0.996164       3.651293      10.487935       0.463896       1.316377      -0.700724       0.002621       0.006075      -0.036045       0.036647      -0.004979       0.000162      -0.006647      -0.002881       0.029220      -0.010882      -0.001867       0.012749              1.858424       1.699928      -0.098703      -0.137675       1.614369      -0.232318       2.260974          -0.000001
          202              H       9.396811       7.172264       0.619409       0.110920       1.106166 0.88294547E+01  0.90406016E+02                                 1.865098                            1.806505      -1.483173       2.146751                    0.993826       4.253378      12.872497       0.431586       1.386039      -0.682927      -0.006630       0.018114       0.018998       0.027074      -0.003298       0.005569       0.008276      -0.016449      -0.016673      -0.013873      -0.000603       0.014476              1.891649       1.743137      -0.083118      -0.006313       2.083301       0.336509       1.848509           0.000001
          203              H       9.968525       6.736146      24.467920       0.115588       0.994957 0.73688496E+01  0.71650964E+02                                 1.716293                            1.635724      -0.955486       2.413591                    0.996322       3.721857      10.747245       0.462628       1.361607      -0.690419       0.011413       0.003825      -0.024207       0.027034      -0.000302      -0.004814      -0.004399       0.002470       0.007503      -0.006471      -0.000938       0.007410              1.773407       1.642370       0.161934      -0.285102       1.587851      -0.323825       2.089999           0.000001
          204              H       8.946971       4.523161      23.535014       0.108766       1.207267 0.90228230E+01  0.90189891E+02                                 1.790484                            1.694341      -0.982388       2.404628                    0.997476       3.448532       9.365430       0.513571       1.193137      -0.730207       0.029303      -0.013375      -0.016621       0.036247       0.002605      -0.007079       0.017926       0.011363      -0.005108      -0.022809       0.006660       0.016149              1.821325       2.230989      -0.107522      -0.349132       1.506272       0.102803       1.726715          -0.000005
          205              H       6.941065       3.439098      23.039487       0.107270       1.109227 0.77910333E+01  0.74533714E+02                                 1.645278                            1.537172      -0.770030       2.503295                    0.999537       3.228216       8.377857       0.562947       1.137316      -0.744336      -0.003090      -0.026247      -0.028121       0.038591       0.007637      -0.005933       0.016715       0.019625      -0.008770      -0.025135       0.011231       0.013904              1.683099       1.383914       0.047942       0.026488       1.777054       0.511870       1.888330          -0.000008
          206              H       5.087387       3.817897      24.384489       0.114854       1.086800 0.78182093E+01  0.77077095E+02                                 1.799269                            1.672738      -1.270594       2.272739                    0.993738       3.786706      10.974593       0.462923       1.342084      -0.693605      -0.028854      -0.021793      -0.005477       0.036572       0.002754      -0.007207       0.011955       0.005989       0.003215      -0.015928       0.003275       0.012654              1.865543       2.369557       0.451295       0.143105       1.683551       0.085767       1.543520          -0.000003
          207              H       5.750370       8.233898       0.230066       0.068872       1.089130 0.85306556E+01  0.85472644E+02                                 1.774086                            1.721426      -1.028318       2.365659                    0.995258       3.869932      11.101112       0.469284       1.302644      -0.702737      -0.036459      -0.004156      -0.005696       0.037135       0.004851       0.003153      -0.002419       0.001678      -0.020582      -0.008929       0.000522       0.008406              1.803949       2.338733       0.050636       0.352500       1.575414       0.002556       1.497701           0.000002
          208              H       7.278317       8.537935      25.135364       0.065454       1.237623 0.10363958E+02  0.10819528E+03                                 1.880494                            1.859376      -0.951575       2.394445                    0.997179       3.880281      11.083397       0.469012       1.250950      -0.715298       0.026386       0.008541      -0.017803       0.032956      -0.006144      -0.004734      -0.001610       0.002657      -0.016958      -0.009171      -0.000455       0.009626              1.877786       2.012497       0.076612      -0.404294       1.720935      -0.140540       1.899925           0.000002
          209              H       7.585116       9.527298       1.989693       0.094509       1.102467 0.84471168E+01  0.84032817E+02                                 1.761039                            1.692128      -0.849205       2.453383                    0.997608       3.672307      10.337130       0.484369       1.271128      -0.710375       0.024726       0.001845       0.004294       0.025164      -0.003369       0.004733       0.001850       0.005038      -0.005022      -0.006802       0.000096       0.006706              1.797839       2.264306       0.084166       0.348148       1.601988      -0.003531       1.527222           0.000002
          210              H       6.037863       9.275596       2.310775       0.097455       1.081218 0.84170391E+01  0.83089816E+02                                 1.698427                            1.659670      -0.655105       2.545659                    0.999447       3.498490       9.593600       0.505595       1.227200      -0.721557      -0.022599      -0.005077       0.016078       0.028196       0.004553      -0.007130      -0.000899      -0.006447       0.005599      -0.009833       0.001330       0.008503              1.704887       1.738446       0.086878      -0.329436       1.562224      -0.215158       1.813991           0.000002
          211              H       7.082990      11.087353       0.399456       0.136243       0.975135 0.73426834E+01  0.70887307E+02                                 1.656607                            1.605517      -0.907594       2.443542                    0.998455       3.512995       9.903025       0.481932       1.316456      -0.700643       0.015548      -0.004491      -0.005575       0.017117      -0.001160      -0.002893      -0.003234       0.004012      -0.006371      -0.005824       0.001448       0.004376              1.678150       1.921629       0.245146      -0.257614       1.578632      -0.203635       1.534188           0.000003
          212              H       6.168540      11.446215       1.663556       0.146060       1.080132 0.81185502E+01  0.79094123E+02                                 1.681677                            1.618905      -0.791618       2.503685                    0.999706       3.244563       8.719830       0.519332       1.210586      -0.727032      -0.000718       0.003767       0.018997       0.019381      -0.004491      -0.000519       0.002818      -0.008761       0.023895      -0.010278       0.001148       0.009130              1.707810       1.474787      -0.118977      -0.042323       1.981084       0.401993       1.667558           0.000004
          213              H       5.534209      10.683633       0.407040       0.136799       0.940442 0.68476060E+01  0.65221752E+02                                 1.640621                            1.567431      -0.932952       2.432041                    0.998040       3.540779      10.043252       0.477950       1.345456      -0.694084      -0.012905      -0.012062      -0.006112       0.018692       0.000873       0.003767       0.000111       0.001803      -0.007558      -0.004636       0.000215       0.004421              1.680085       2.016229       0.025378       0.442285       1.446552      -0.026756       1.577474           0.000003
          214              H       4.801689       6.255171       1.731817       0.114988       1.147431 0.92554141E+01  0.94858928E+02                                 1.846815                            1.801374      -1.252404       2.259685                    0.996349       3.925780      11.474215       0.454549       1.314750      -0.699526       0.006609       0.022171       0.017990       0.029307      -0.001676      -0.004951       0.008816      -0.022534      -0.001113      -0.013161      -0.003529       0.016689              1.852114       1.567078       0.127449       0.079548       2.096951       0.201329       1.892312           0.000001
          215              H       3.871894       5.529970       0.644691       0.121274       1.150853 0.88105111E+01  0.89046771E+02                                 1.852571                            1.759931      -1.026782       2.379661                    0.996253       3.724125      10.750976       0.459693       1.318322      -0.700206      -0.023531      -0.004403      -0.014711       0.028098      -0.000326       0.000358       0.000437       0.011802      -0.013885      -0.004803      -0.003431       0.008234              1.915284       2.209035      -0.134460       0.541741       1.605112      -0.179685       1.931706           0.000000
          216              H       3.274746       3.159983       0.958188       0.118755       1.094325 0.80813144E+01  0.80556949E+02                                 1.828119                            1.716464      -1.342567       2.243161                    0.992701       3.850330      11.323387       0.449434       1.367159      -0.688483      -0.020167       0.000795      -0.030895       0.036903       0.003309       0.007527      -0.007246       0.004106       0.003898      -0.012252       0.002522       0.009731              1.887492       1.773224       0.135548       0.518273       1.608933      -0.083489       2.280319          -0.000002
          217              H       4.414272       1.208668       4.280243       0.112868       1.208340 0.93639943E+01  0.95503588E+02                                 1.859679                            1.777525      -1.211889       2.297521                    0.995323       3.698541      10.512156       0.474620       1.265323      -0.711795       0.000382      -0.029614       0.018979       0.035176       0.000323       0.007097      -0.009398      -0.010270       0.011668      -0.012216      -0.001929       0.014145              1.891028       1.712049       0.165377      -0.001821       2.023778      -0.345130       1.937257          -0.000002
          218              H       5.182353       5.711893       5.291523       0.063223       1.208042 0.98517547E+01  0.10273741E+03                                 1.917880                            1.862294      -1.370156       2.200649                    0.992436       4.212648      12.490476       0.444915       1.320123      -0.697603      -0.003721      -0.016474       0.031122       0.035410      -0.000650       0.000202      -0.003012      -0.017043       0.006314      -0.009599       0.000755       0.008844              1.948297       1.654153       0.176291      -0.354698       1.888968      -0.417424       2.301770          -0.000001
          219              H       4.743954       6.586620       4.019838       0.061705       1.331853 0.11395368E+02  0.12130099E+03                                 1.945164                            1.927182      -0.940161       2.394385                    0.997333       3.899147      11.091023       0.470784       1.222217      -0.722532      -0.019667       0.017118      -0.018745       0.032112      -0.004603       0.007547       0.002825      -0.002364       0.016467      -0.011151       0.001469       0.009682              1.929533       2.002962      -0.282574       0.331850       1.815178      -0.229601       1.970460           0.000001
          220              H       7.376466       6.778512       5.203036       0.103388       1.054114 0.80824406E+01  0.79871766E+02                                 1.733712                            1.675521      -0.924990       2.422317                    0.997455       3.707779      10.552183       0.475846       1.302533      -0.702969       0.019589      -0.015324       0.013742       0.028414      -0.001996       0.004263      -0.000707       0.009727       0.018639      -0.008365      -0.000590       0.008955              1.751642       2.071319      -0.348877       0.231531       1.646227      -0.171558       1.537379          -0.000000
          221              H       6.829208       7.728002       4.029951       0.097163       1.087407 0.82617941E+01  0.82095360E+02                                 1.771570                            1.694371      -0.921006       2.423231                    0.996528       3.741217      10.677571       0.473029       1.303089      -0.702877       0.006054       0.013374      -0.023621       0.027811       0.003825      -0.004436      -0.002785      -0.004403       0.007934      -0.006588      -0.001134       0.007722              1.814483       1.516173       0.142780      -0.231688       1.749374      -0.477940       2.177903           0.000000
          222              H       5.256979       8.699921       5.460912       0.134483       1.144918 0.87917691E+01  0.86274365E+02                                 1.655484                            1.611572      -0.912115       2.432477                    0.999272       3.246286       8.400618       0.563438       1.107783      -0.752832      -0.007410       0.003037      -0.013595       0.015778      -0.001259       0.001301      -0.000628       0.000229       0.012218      -0.003326      -0.001134       0.004461              1.654585       1.696844      -0.374269       0.193292       1.740020      -0.194904       1.526891           0.000001
          223              H       6.653300       8.742287       6.242126       0.139089       1.086415 0.79749502E+01  0.76136321E+02                                 1.578368                            1.517347      -0.897235       2.441164                    0.999498       3.129322       7.906412       0.592610       1.082612      -0.759536       0.016287       0.002698      -0.000401       0.016514       0.001311      -0.001188       0.000636       0.010178      -0.006474      -0.004454      -0.002020       0.006475              1.585882       1.611768       0.348871       0.190962       1.688396       0.238028       1.457481          -0.000003
          224              H       5.566323       7.625826       6.608715       0.138957       1.050682 0.77959937E+01  0.75039270E+02                                 1.625210                            1.564267      -0.903468       2.440807                    0.999297       3.287705       8.726781       0.540639       1.177014      -0.733590      -0.002836      -0.016587       0.006761       0.018135      -0.002760      -0.002980      -0.002565      -0.004195      -0.002220      -0.005940       0.001777       0.004163              1.647810       1.441548       0.201873      -0.321636       1.589809      -0.316590       1.912072          -0.000002
          225              H       5.676780       2.347558       6.014588       0.111910       1.100499 0.83016574E+01  0.83054959E+02                                 1.826050                            1.727478      -1.094630       2.342174                    0.995175       3.835584      11.187154       0.454165       1.348005      -0.693052      -0.011550      -0.018869       0.011683       0.025019       0.006030      -0.000269      -0.004535      -0.006201       0.000031      -0.007498      -0.001195       0.008693              1.901245       1.845412       0.253952      -0.402385       1.692467      -0.415131       2.165858           0.000000
          226              H       6.189952       3.847802       5.764296       0.118926       1.127841 0.92082189E+01  0.94970919E+02                                 1.877708                            1.837748      -1.407282       2.195714                    0.994006       4.075512      12.248551       0.431781       1.375396      -0.686468       0.002942       0.028750       0.006908       0.029715      -0.003813       0.003486       0.009883      -0.018020      -0.006302      -0.012746      -0.002954       0.015700              1.886908       1.752718       0.064360       0.075737       2.159738       0.182367       1.748269          -0.000000
          227              H       6.886693       0.533309       4.608909       0.110672       1.219562 0.91378489E+01  0.91569613E+02                                 1.803799                            1.707451      -0.944827       2.424434                    0.997959       3.407697       9.246443       0.510876       1.196420      -0.730182      -0.028553      -0.022814      -0.002794       0.036655       0.004532      -0.008161       0.007912      -0.005092      -0.054282      -0.022855       0.008267       0.014588              1.828564       2.203946       0.376575      -0.068232       1.863739      -0.014969       1.418009          -0.000006
          228              H       8.923810      24.646869       3.840336       0.106846       1.136585 0.79313029E+01  0.76487599E+02                                 1.697406                            1.569709      -0.771161       2.501979                    0.999510       3.280926       8.649258       0.545174       1.164997      -0.737236       0.005317      -0.037449      -0.008675       0.038806       0.000711      -0.011415       0.006625       0.000260      -0.064438      -0.026259       0.011242       0.015017              1.757252       1.431039      -0.127454      -0.061911       2.446200       0.272886       1.394517          -0.000008
          229              H      10.705873       1.243558       3.463634       0.119166       1.107899 0.78533472E+01  0.77483690E+02                                 1.821378                            1.675699      -1.285226       2.268663                    0.993662       3.764520      10.902273       0.463001       1.340815      -0.694008       0.030024      -0.013344      -0.017370       0.037165       0.003006      -0.009379       0.008713      -0.013449      -0.035811      -0.019801       0.004337       0.015464              1.898863       2.424242      -0.278302      -0.429686       1.664792       0.135577       1.607555          -0.000004
          230              H       7.987384       4.632814       7.458190       0.071689       1.203915 0.95741333E+01  0.97443801E+02                                 1.814303                            1.760374      -0.835756       2.450443                    0.998929       3.660578      10.137621       0.495804       1.213785      -0.724741      -0.017237       0.024219       0.018377       0.034948      -0.004633       0.002328       0.005929       0.001456      -0.013663      -0.009751       0.002266       0.007485              1.828759       2.302147      -0.143248      -0.236464       1.402908       0.132383       1.781221          -0.000000
          231              H       9.001269       3.436606       7.172503       0.069202       1.352934 0.12021683E+02  0.12927969E+03                                 1.942551                            1.959963      -1.162198       2.294285                    0.996619       3.890883      11.009215       0.475313       1.198289      -0.728424       0.025871      -0.025511       0.012017       0.038270      -0.005987       0.009278      -0.005790       0.003055      -0.000900      -0.008667      -0.005742       0.014409              1.902336       1.643142      -0.047399       0.109384       2.277872      -0.013639       1.785994           0.000000
          232              H       9.707243       6.003469       7.126996       0.097614       1.183093 0.95229717E+01  0.96283484E+02                                 1.766020                            1.737043      -0.669059       2.538353                    0.999615       3.455000       9.373557       0.509855       1.188174      -0.732474      -0.014973       0.019579      -0.006807       0.025570      -0.001676       0.003698      -0.001620      -0.006335      -0.009068      -0.006103       0.000212       0.005891              1.757354       1.433001      -0.012228       0.060611       2.100562      -0.293239       1.738499          -0.000001
          233              H      10.630909       4.697608       7.169975       0.085682       1.031948 0.79409760E+01  0.78420708E+02                                 1.732870                            1.676923      -1.056419       2.356139                    0.995192       3.850054      11.087936       0.467052       1.327956      -0.696970       0.014295      -0.024500      -0.006413       0.029081      -0.004031      -0.005660       0.006903      -0.005851      -0.001263      -0.007627      -0.003996       0.011624              1.756030       2.317786      -0.262348      -0.109174       1.364972       0.073922       1.585332           0.000000
          234              H       9.004192       4.550575       9.316417       0.131093       1.091661 0.86396167E+01  0.85745662E+02                                 1.696789                            1.671553      -0.957573       2.406711                    0.999272       3.480164       9.532728       0.508875       1.212766      -0.724536      -0.011008      -0.008322      -0.004111       0.014400       0.004077      -0.002800       0.000331      -0.001332       0.012761      -0.006771       0.001336       0.005435              1.695094       1.852443       0.305898      -0.169914       1.495038      -0.098007       1.737799           0.000001
          235              H       9.609089       6.030882       9.293663       0.146496       1.000210 0.74202255E+01  0.71108020E+02                                 1.629770                            1.571198      -0.794125       2.503622                    0.999605       3.282397       8.921896       0.512305       1.247603      -0.717269      -0.000585       0.021647      -0.002429       0.021791       0.000376       0.002538       0.000883      -0.016169      -0.002374      -0.008522      -0.000065       0.008588              1.651311       1.320452      -0.141369      -0.062545       1.937952       0.419502       1.695530          -0.000001
          236              H      10.588735       4.767387       9.339171       0.132595       1.042404 0.76968885E+01  0.75266434E+02                                 1.726845                            1.636477      -1.223969       2.283487                    0.996966       3.708474      10.557615       0.480047       1.304776      -0.701467       0.018127      -0.004702      -0.004344       0.019224      -0.001704       0.002721       0.001252      -0.001136      -0.003681      -0.004170       0.001549       0.002620              1.781468       2.254579      -0.322792       0.410410       1.386014      -0.117378       1.703812           0.000001
          237              H      10.861268       4.597924       4.662001       0.105398       1.183398 0.94037389E+01  0.96964264E+02                                 1.886067                            1.812136      -1.445705       2.158773                    0.994827       4.163767      12.289839       0.453610       1.309521      -0.698770      -0.007610       0.021784       0.011765       0.025901       0.005285       0.000372       0.005368      -0.013693       0.005368      -0.009734      -0.001056       0.010791              1.916007       1.565546      -0.123063      -0.093119       2.206808       0.206333       1.975666           0.000000
          238              H      11.819166       3.329446       4.459745       0.124440       1.086883 0.81170580E+01  0.80433167E+02                                 1.792587                            1.696543      -0.957650       2.421330                    0.996553       3.616308      10.362016       0.464844       1.329726      -0.698186       0.023739      -0.016850       0.003124       0.029279      -0.003024       0.000977      -0.001903       0.009839      -0.007805      -0.005404      -0.001891       0.007295              1.859753       2.152338      -0.396850       0.347724       1.655462      -0.177099       1.771458          -0.000000
          239              H      14.465913      24.193307      20.705958       0.116673       1.082959 0.78873403E+01  0.78124784E+02                                 1.802457                            1.683586      -1.492796       2.163246                    0.993361       3.947809      11.562325       0.458856       1.347631      -0.691162      -0.026031       0.000058       0.025254       0.036268       0.000460      -0.000552      -0.002815       0.011663       0.003406      -0.007340       0.001937       0.005404              1.869400       1.990113      -0.046378      -0.430661       1.409865       0.232037       2.208221          -0.000001
          240              H       0.203986      24.210752      14.595299       0.094614       1.089500 0.83917992E+01  0.83253182E+02                                 1.741600                            1.685201      -0.854619       2.455657                    0.998399       3.600935      10.085717       0.486498       1.269053      -0.711453      -0.002898      -0.009935      -0.037326       0.038734       0.004796      -0.000088      -0.001254      -0.011563       0.029615      -0.012453       0.002381       0.010072              1.758949       1.483476      -0.079468      -0.107021       1.607102       0.257376       2.186269           0.000007
          241              H       0.902074       0.059810      15.821476       0.078141       1.258022 0.10585541E+02  0.11108301E+03                                 1.895491                            1.873941      -1.128467       2.317377                    0.995830       3.905228      11.179832       0.469182       1.244027      -0.716365       0.027233       0.021668       0.014333       0.037638       0.004760       0.009530       0.000300       0.004444      -0.018025      -0.011828      -0.000463       0.012291              1.893883       2.205927       0.185503       0.181571       1.828290      -0.101462       1.647432           0.000004
          242              H      13.676464       0.186907      15.078185       0.094393       1.061216 0.83471776E+01  0.82962176E+02                                 1.725376                            1.690325      -0.875600       2.440032                    0.997069       3.719866      10.536658       0.480102       1.283607      -0.707188      -0.015998      -0.013337      -0.019156       0.028297       0.002798       0.006320       0.006742      -0.007797      -0.007383      -0.009551      -0.001900       0.011451              1.734406       1.979734       0.201685       0.320712       1.593480       0.045975       1.630004           0.000005
          243              H      14.130397       0.635485      16.542013       0.100759       1.184026 0.95447897E+01  0.97554888E+02                                 1.823632                            1.781142      -0.987687       2.394742                    0.996743       3.703918      10.447713       0.480797       1.246412      -0.716377      -0.004975       0.006373       0.029950       0.031022      -0.001018      -0.008480       0.003840      -0.005824       0.024349      -0.010822      -0.002187       0.013010              1.842532       1.586760      -0.007658      -0.255741       1.650346      -0.236688       2.290489           0.000003
          244              H      15.492665       2.360019      15.525676       0.138692       1.104806 0.85145665E+01  0.83368685E+02                                 1.651903                            1.613570      -0.921066       2.430723                    0.999091       3.283911       8.650537       0.545533       1.146686      -0.742057       0.012343      -0.002517       0.013144       0.018206       0.001044       0.005260      -0.003109       0.000274       0.011862      -0.006477      -0.001086       0.007563              1.651801       2.001055       0.276782       0.182334       1.500580       0.058997       1.453768           0.000006
          245              H      13.928358       2.566863      15.265272       0.144393       0.991224 0.70293998E+01  0.66247285E+02                                 1.591884                            1.504964      -0.892341       2.452010                    0.999221       3.270533       8.724913       0.537887       1.208274      -0.725332      -0.014883       0.006291       0.006610       0.017457      -0.004634      -0.000562      -0.001545      -0.003695      -0.011821      -0.004941      -0.002104       0.007045              1.635172       1.982577      -0.492150      -0.168243       1.619818       0.067555       1.303120           0.000003
          246              H      14.858349       1.963775      14.109884       0.135469       0.977657 0.72295739E+01  0.69435453E+02                                 1.651697                            1.585950      -0.885472       2.454325                    0.998493       3.481940       9.749026       0.488810       1.304661      -0.703127       0.000875      -0.008336      -0.015074       0.017248      -0.000394      -0.000679       0.001231      -0.009314       0.013441      -0.006948       0.001843       0.005106              1.684121       1.470893       0.050633      -0.203006       1.373368      -0.193031       2.208103           0.000005
          247              H       2.792623      23.717316      19.621360       0.120649       1.193168 0.89254253E+01  0.90252778E+02                                 1.867520                            1.752162      -1.254922       2.284357                    0.994768       3.697600      10.581714       0.469595       1.289884      -0.705970       0.036748       0.000245       0.009371       0.037925      -0.001654      -0.000796       0.003119       0.019780      -0.002045      -0.010623       0.000151       0.010472              1.923920       2.451564      -0.120544       0.345196       1.478548       0.046723       1.841647          -0.000000
          248              H       3.411708      23.126688      17.386431       0.127100       1.060398 0.79829966E+01  0.77296267E+02                                 1.648802                            1.597107      -0.629080       2.574848                    0.999835       3.221161       8.575657       0.527935       1.198211      -0.730321       0.024831       0.000408       0.014556       0.028786      -0.000931       0.002051       0.001937       0.011321      -0.005556      -0.005960      -0.001118       0.007079              1.667638       2.066346       0.018406       0.235229       1.390291       0.022764       1.546277           0.000002
          249              H       2.399505      23.530408      16.213347       0.109748       1.252014 0.99274126E+01  0.10285093E+03                                 1.898000                            1.816541      -1.319914       2.217445                    0.996563       3.980486      11.442978       0.474295       1.246481      -0.713697      -0.006160       0.012698      -0.020452       0.024849      -0.000517      -0.002759      -0.007077      -0.009249      -0.009969      -0.008402      -0.001689       0.010091              1.942122       1.660060      -0.153845       0.027561       1.851067      -0.400890       2.315239           0.000004
          250              H       2.528362      20.878814      18.605024       0.106907       1.128990 0.82934628E+01  0.82244795E+02                                 1.795288                            1.685754      -1.020895       2.385254                    0.996869       3.612071      10.199425       0.480673       1.284943      -0.707439       0.005622       0.009362       0.033065       0.034822       0.007029       0.004983      -0.004255      -0.022771       0.028783      -0.019412       0.006808       0.012604              1.852390       1.573657       0.012658       0.339734       1.555618       0.245581       2.427897           0.000001
          251              H       2.105438      18.620971      18.192927       0.101736       1.144236 0.82121730E+01  0.79333590E+02                                 1.657465                            1.562323      -0.793980       2.486214                    0.999452       3.243230       8.364742       0.568842       1.114590      -0.750646       0.001343      -0.024997       0.026055       0.036132       0.005290       0.006626       0.000070      -0.032918       0.027248      -0.023156       0.009990       0.013166              1.688712       1.366083      -0.036290       0.127364       1.732665      -0.484193       1.967387           0.000002
          252              H       1.517833      17.925675      16.069239       0.116625       1.169106 0.87047635E+01  0.86897935E+02                                 1.804512                            1.704605      -1.036631       2.387911                    0.996885       3.498218       9.735256       0.490153       1.251762      -0.715986      -0.005590      -0.037668      -0.005068       0.038416       0.002297       0.004533      -0.004707      -0.031639       0.021402      -0.020428       0.005373       0.015055              1.837665       1.512920       0.217364       0.124244       2.385870       0.253945       1.614206          -0.000000
          253              H       2.895853      21.424584      12.744656       0.068811       1.115958 0.89303427E+01  0.89928571E+02                                 1.760963                            1.729528      -0.840264       2.448553                    0.997959       3.762754      10.596418       0.484237       1.256083      -0.713725      -0.012586      -0.014295      -0.028482       0.034263       0.006961       0.001544       0.003621       0.002926       0.005557      -0.008398       0.000228       0.008170              1.767149       1.609263       0.139216       0.064991       1.627807       0.251619       2.064377           0.000003
          254              H       3.828740      21.422092      14.041623       0.067219       1.126914 0.92198462E+01  0.94288051E+02                                 1.813239                            1.787387      -1.173315       2.290317                    0.995346       4.044087      11.759998       0.460923       1.299406      -0.702441       0.026571      -0.011417       0.016920       0.033506      -0.001251       0.000852       0.001836       0.004952      -0.000650      -0.003778       0.000830       0.002948              1.827281       2.028529      -0.268496       0.155472       1.706540      -0.284353       1.746774           0.000002
          255              H       3.716789      23.914192      13.930382       0.101165       1.070775 0.83425584E+01  0.82004664E+02                                 1.670584                            1.639762      -0.642611       2.548502                    0.999801       3.467200       9.424695       0.515553       1.208631      -0.725789       0.005602       0.011646       0.024995       0.028139      -0.000061       0.000497       0.004881      -0.001936       0.018746      -0.004551      -0.003951       0.008501              1.670051       1.439681       0.020267      -0.106176       1.768947       0.303023       1.801523           0.000005
          256              H       3.154010      23.702363      12.433688       0.098800       1.002599 0.74906431E+01  0.71882206E+02                                 1.614508                            1.564765      -0.580715       2.577613                    0.999901       3.444049       9.337886       0.520707       1.225773      -0.721146      -0.012902       0.005988      -0.024780       0.028572      -0.002861       0.005208      -0.004477       0.009711       0.005019      -0.007821      -0.002018       0.009839              1.639552       1.589307      -0.180598       0.287081       1.545729      -0.323023       1.783620           0.000005
          257              H       5.559600      23.807031      12.383124       0.141205       0.955540 0.67955551E+01  0.64763295E+02                                 1.674468                            1.572763      -0.980010       2.413618                    0.997106       3.573502      10.221589       0.470835       1.365002      -0.689870      -0.000263       0.019230      -0.004351       0.019718       0.003261      -0.002955      -0.004382      -0.008673      -0.010975      -0.006308      -0.002975       0.009284              1.738676       1.613189       0.405801      -0.169106       2.139428      -0.302048       1.463411           0.000003
          258              H       5.072926      22.359121      11.907822       0.140837       0.866224 0.63247305E+01  0.59329120E+02                                 1.579976                            1.528235      -0.966260       2.422976                    0.997449       3.541759      10.120494       0.471532       1.384744      -0.685947      -0.009288      -0.010774      -0.012381       0.018859      -0.000711       0.002183       0.003643       0.004386       0.004952      -0.005438       0.000926       0.004512              1.600379       1.343555      -0.005113      -0.051124       1.690498       0.402058       1.767084           0.000002
          259              H       5.631041      22.565965      13.391875       0.142146       1.005266 0.76234127E+01  0.73454451E+02                                 1.625259                            1.586473      -0.808442       2.491111                    0.999825       3.294452       8.940966       0.513440       1.238076      -0.719582       0.000749      -0.005928       0.015515       0.016626      -0.004129      -0.001499      -0.000896       0.004125       0.019118      -0.007970       0.001307       0.006662              1.637013       1.687905      -0.167599       0.246820       1.528412      -0.264428       1.694723           0.000003
          260              H       1.031367      20.083834      13.214901       0.108743       1.264319 0.10265391E+02  0.10747654E+03                                 1.932394                            1.865016      -1.324989       2.218744                    0.995534       4.012716      11.677935       0.460412       1.270636      -0.708759      -0.004171       0.021556      -0.015142       0.026671       0.000993       0.001838      -0.007989      -0.004444       0.026575      -0.008293      -0.004820       0.013113              1.961132       1.860896       0.011892       0.055798       2.188621      -0.419244       1.833878           0.000003
          261              H       1.681337      18.635924      13.444968       0.128407       1.067412 0.79708426E+01  0.78707404E+02                                 1.776818                            1.685910      -0.974144       2.414947                    0.996345       3.615609      10.376778       0.463873       1.337199      -0.696489       0.014817      -0.025231      -0.007671       0.030249      -0.002058      -0.000473       0.003378      -0.002554      -0.003204      -0.003541      -0.001222       0.004763              1.834967       1.974631      -0.393247      -0.298832       1.947059       0.302686       1.583210           0.000001
          262              H       0.244491      16.774325      13.745823       0.119135       1.118544 0.81893948E+01  0.81751845E+02                                 1.837706                            1.713819      -1.396365       2.213409                    0.993191       3.869907      11.319319       0.456195       1.344961      -0.692609       0.027799      -0.020996      -0.013948       0.037526       0.001123      -0.007816       0.008350       0.004935      -0.010490      -0.013270       0.002727       0.010542              1.911313       2.188591      -0.434384      -0.227354       2.106773       0.212131       1.438576          -0.000001
          263              H      11.981516      17.188014      15.057959       0.125505       1.161764 0.88979022E+01  0.89937587E+02                                 1.839173                            1.754808      -1.263962       2.281529                    0.995396       3.663637      10.494777       0.466928       1.297785      -0.704638      -0.031143      -0.017654       0.014093       0.038473       0.003906      -0.012411      -0.001667       0.003399      -0.016193      -0.013890      -0.000275       0.014165              1.870376       2.202128       0.272557      -0.137327       1.818655       0.023906       1.590345          -0.000002
          264              H      14.847617      20.871338      12.357842       0.081069       1.313061 0.11280419E+02  0.11971395E+03                                 1.924410                            1.915424      -1.108239       2.332023                    0.995795       3.826806      10.851150       0.473206       1.219652      -0.723271       0.014024      -0.025822      -0.027187       0.040032      -0.010318      -0.002651       0.008133      -0.002638       0.014890      -0.013612      -0.000996       0.014608              1.910978       1.982615      -0.337545      -0.167582       1.926600       0.095054       1.823718           0.000004
          265              H      14.825793      22.354137      12.977251       0.090811       1.097442 0.84635537E+01  0.84550756E+02                                 1.778573                            1.713426      -0.984018       2.397262                    0.996719       3.744989      10.692847       0.471338       1.300796      -0.703671       0.008671       0.035762       0.003649       0.036979       0.003105       0.001799       0.002900      -0.016727       0.002273      -0.009464      -0.000217       0.009681              1.807874       1.749806       0.412384       0.032802       2.153124      -0.036308       1.520692           0.000005
          266              H      12.413980      22.254453      13.065738       0.101039       1.031654 0.80822071E+01  0.79953412E+02                                 1.714412                            1.680272      -0.960684       2.405851                    0.996630       3.741878      10.691702       0.472649       1.309967      -0.701227      -0.008167       0.021334       0.019151       0.029810      -0.001572      -0.002503       0.005231      -0.003872       0.000592      -0.004680      -0.002502       0.007182              1.719705       1.709134      -0.266050      -0.250613       1.679957       0.234258       1.770023           0.000004
          267              H      12.463800      20.801559      12.380595       0.099848       1.030649 0.80283827E+01  0.79191527E+02                                 1.708643                            1.670900      -0.905999       2.433834                    0.996393       3.690257      10.487005       0.476158       1.304079      -0.702876      -0.010193      -0.027235      -0.007668       0.030074       0.007351       0.001419       0.001446      -0.008059      -0.000678      -0.008299      -0.000620       0.008920              1.727615       1.712097       0.404520       0.075185       2.028628       0.002762       1.442121           0.000002
          268              H      13.494874      23.181514      11.124080       0.135678       1.007695 0.74276642E+01  0.71512128E+02                                 1.654483                            1.583177      -0.926462       2.433428                    0.998327       3.463322       9.572696       0.502737       1.265430      -0.711581       0.009812       0.012461       0.010048       0.018776       0.007811       0.000475       0.002093      -0.005599       0.008002      -0.009686       0.001940       0.007745              1.694357       1.671655       0.436158      -0.058694       2.066714      -0.114042       1.344701           0.000005
          269              H      12.103185      22.501171      10.717040       0.143134       1.034246 0.74905406E+01  0.71550067E+02                                 1.628049                            1.548453      -0.810587       2.491232                    0.999455       3.242584       8.640164       0.534189       1.200368      -0.728285      -0.019626      -0.001189       0.002252       0.019791      -0.000192       0.001054      -0.003153       0.012586      -0.011218      -0.007273      -0.001001       0.008274              1.658653       2.240396      -0.081473       0.273400       1.341903      -0.055853       1.393661           0.000004
          270              H      13.480939      21.733604      10.438938       0.139334       1.075056 0.83029369E+01  0.80622790E+02                                 1.610410                            1.585356      -0.898924       2.445298                    0.999277       3.218426       8.387031       0.555683       1.135149      -0.745447       0.007226      -0.018001      -0.002265       0.019529      -0.003650      -0.002019       0.000270      -0.013038      -0.001435      -0.007725      -0.000059       0.007785              1.599264       1.587190      -0.132830      -0.232542       1.560214       0.251478       1.650386           0.000006
          271              H      11.631668      20.622128      14.754575       0.113910       1.150545 0.93039047E+01  0.96080840E+02                                 1.885574                            1.832125      -1.438926       2.169323                    0.994438       4.154640      12.441301       0.438387       1.352933      -0.690198      -0.001443       0.021191      -0.014058       0.025471      -0.008711       0.001063      -0.008337       0.001267       0.012834      -0.012812       0.000277       0.012534              1.906967       1.625054      -0.140518       0.082491       2.065209      -0.320832       2.030638           0.000002
          272              H      10.976954      19.323743      15.429605       0.124521       1.096488 0.85126932E+01  0.84887921E+02                                 1.766862                            1.711866      -0.791150       2.495861                    0.998696       3.535950       9.980125       0.475799       1.290933      -0.707311      -0.022498      -0.017996       0.006333       0.029498       0.002476      -0.003792      -0.001421       0.006718      -0.019059      -0.007462      -0.000993       0.008455              1.789698       2.089917       0.341076       0.007780       1.712905       0.066809       1.566271           0.000000
          273              H      12.454016      18.498858      17.578575       0.113845       1.181762 0.90485991E+01  0.90802208E+02                                 1.788188                            1.717036      -0.966016       2.414420                    0.997936       3.459372       9.512193       0.499554       1.221825      -0.723563      -0.000340      -0.036606      -0.005036       0.036953       0.000335       0.011719      -0.003052      -0.030177       0.013834      -0.022532       0.008166       0.014365              1.787674       1.424527       0.095837      -0.041019       2.272960       0.166234       1.665536          -0.000000
          274              H      13.192462      19.276393      19.631473       0.099293       1.227229 0.91693138E+01  0.91369540E+02                                 1.767196                            1.675799      -0.805058       2.482323                    0.999134       3.351452       8.878240       0.535184       1.148520      -0.742477       0.006706      -0.023304       0.027166       0.036415       0.003121       0.011438      -0.000095      -0.031426       0.024819      -0.024162       0.011095       0.013067              1.794771       1.485526      -0.074075       0.069326       1.835432      -0.522899       2.063355           0.000003
          275              H      13.554745      21.516791      20.003118       0.115837       1.194109 0.92424946E+01  0.93940464E+02                                 1.857038                            1.779422      -1.000434       2.404619                    0.997145       3.556432      10.085016       0.469076       1.284694      -0.709222       0.013527       0.008864       0.034922       0.038485       0.000377       0.012273      -0.002286      -0.024091       0.029011      -0.021733       0.006746       0.014987              1.879934       1.658042       0.180349       0.264355       1.641969       0.242637       2.339792          -0.000000
          276              H      10.591158      23.403311      17.209457       0.075096       1.198332 0.97156788E+01  0.10005384E+03                                 1.857123                            1.811253      -1.068076       2.346900                    0.995934       3.859655      11.039798       0.469709       1.266242      -0.711339       0.001606       0.017467       0.032520       0.036949      -0.001328       0.003751       0.008194       0.005965       0.014302      -0.010744       0.000645       0.010098              1.875014       1.624132      -0.071233      -0.044836       1.550804       0.050105       2.450107           0.000001
          277              H      10.009686      22.401487      16.091993       0.076105       1.144514 0.92936610E+01  0.94024663E+02                                 1.760750                            1.742957      -0.791159       2.475917                    0.998773       3.637011      10.089826       0.493894       1.225794      -0.721914      -0.019673      -0.024352      -0.013186       0.033969      -0.002694       0.001111       0.006977      -0.009108      -0.016544      -0.009192      -0.001515       0.010707              1.754006       1.872464       0.319831       0.114927       1.872469       0.063248       1.517085           0.000002
          278              H      11.174436       0.052334      15.464999       0.095499       1.019650 0.78263277E+01  0.76602982E+02                                 1.683995                            1.639136      -0.841079       2.456282                    0.997502       3.686417      10.388974       0.486088       1.287369      -0.706113       0.015563       0.019352       0.010281       0.026878       0.004302       0.003382       0.000100      -0.000375      -0.009482      -0.005615      -0.000911       0.006527              1.702956       1.852203       0.332695       0.112194       1.864490      -0.017516       1.392175           0.000003
          279              H      10.544756      23.986462      14.375345       0.089932       1.038123 0.80338194E+01  0.79294417E+02                                 1.713840                            1.667599      -0.891784       2.427837                    0.996952       3.784949      10.775349       0.478072       1.298053      -0.703372      -0.002885      -0.012165      -0.022427       0.025677      -0.002499      -0.002145       0.002635      -0.004574       0.014549      -0.005901      -0.000863       0.006764              1.726865       1.438499      -0.051575       0.034386       1.563355       0.175773       2.178741           0.000003
          280              H       8.391011      24.357785      15.169200       0.136285       1.095216 0.84198674E+01  0.82917132E+02                                 1.699218                            1.649984      -0.853543       2.462864                    0.999538       3.370083       9.155241       0.512957       1.212511      -0.725545      -0.002872      -0.013997      -0.007026       0.015923      -0.000304       0.001383       0.004565      -0.002057      -0.012865      -0.006697       0.001335       0.005362              1.711074       1.948682       0.307015       0.267952       1.701618       0.125128       1.482921           0.000003
          281              H       9.056563       0.887188      15.040262       0.139742       0.999073 0.71099941E+01  0.68103162E+02                                 1.681706                            1.575007      -1.007914       2.397906                    0.997632       3.533111       9.926670       0.488744       1.308359      -0.701594       0.005245       0.013410      -0.007952       0.016449      -0.001569       0.000604      -0.004634      -0.001694      -0.014797      -0.007013       0.000982       0.006032              1.753991       1.450033      -0.154206       0.066413       2.237226      -0.498208       1.574714           0.000002
          282              H       8.938258       0.184415      16.473751       0.145645       1.032703 0.78184416E+01  0.75031382E+02                                 1.591985                            1.557862      -0.823570       2.484468                    0.999756       3.161932       8.279781       0.548295       1.164044      -0.738352       0.005847      -0.001529       0.015661       0.016787      -0.002822       0.002398       0.000146       0.003758       0.007636      -0.004895       0.000410       0.004485              1.585881       1.363533      -0.076683      -0.114813       1.389243       0.027646       2.004865           0.000001
          283              H      12.690238      23.966526      19.163756       0.127237       1.118962 0.84982811E+01  0.84846998E+02                                 1.804037                            1.719197      -0.920855       2.439452                    0.997215       3.551291      10.083238       0.470381       1.304221      -0.704349      -0.011983       0.008313       0.025681       0.029533      -0.003864      -0.003237       0.003991       0.002433      -0.000879      -0.004841      -0.002610       0.007451              1.849496       1.872313      -0.072138      -0.415069       1.520829       0.162210       2.155344           0.000000
          284              H      13.012259      24.148449      17.603857       0.112707       1.214720 0.94768820E+01  0.97528568E+02                                 1.899187                            1.804261      -1.405541       2.185076                    0.994931       4.003784      11.657375       0.462035       1.288145      -0.704380      -0.005129       0.012324      -0.023681       0.027184      -0.005160       0.004479      -0.008484      -0.006041      -0.012325      -0.009401      -0.003911       0.013312              1.958679       1.739016       0.003592       0.171818       1.845280      -0.507182       2.291741           0.000002
          285              H       3.085768      15.094650      10.395958       0.115876       1.151717 0.84838826E+01  0.85319327E+02                                 1.859889                            1.733399      -1.397843       2.205990                    0.993137       3.917325      11.446146       0.458585       1.328110      -0.695802      -0.020591      -0.022888      -0.018562       0.035950       0.005459       0.001122       0.004493       0.014563       0.013379      -0.012262       0.003597       0.008665              1.934110       1.822867       0.543829       0.111282       2.145277       0.330543       1.834186          -0.000002
          286              H       4.472995      18.890118       8.479583       0.073224       1.281464 0.10543327E+02  0.11022268E+03                                 1.904914                            1.857270      -0.967066       2.388133                    0.997458       3.841990      10.878786       0.477539       1.226885      -0.720856      -0.032784      -0.015698      -0.011114       0.038010       0.004838       0.007371       0.000866       0.003647      -0.024945      -0.011527      -0.000067       0.011594              1.922103       1.884239       0.281710       0.297384       2.104268       0.325455       1.777802           0.000000
          287              H       5.863192      19.625287       8.171142       0.091984       1.217976 0.95978024E+01  0.98454028E+02                                 1.880070                            1.804738      -0.945392       2.414565                    0.996741       3.712718      10.569022       0.469198       1.272588      -0.711062       0.024364       0.016913      -0.022263       0.037085       0.000301      -0.003925      -0.008557       0.005210      -0.006162      -0.010860       0.002236       0.008625              1.898407       1.998241       0.088957      -0.512808       1.648871      -0.063601       2.048111          -0.000000
          288              H       5.548916      21.033324      10.074877       0.092045       1.055929 0.82577313E+01  0.82023410E+02                                 1.732811                            1.690594      -0.899710       2.427212                    0.996775       3.771646      10.753140       0.475094       1.297924      -0.703759       0.024891       0.011115       0.002707       0.027394       0.001514       0.004884      -0.000552       0.007704      -0.012320      -0.006357      -0.001682       0.008039              1.746291       1.917661       0.226437       0.286819       1.731229       0.202979       1.589982           0.000001
          289              H       4.169602      20.290678      10.401015       0.090298       1.227896 0.10292798E+02  0.10724101E+03                                 1.866972                            1.850715      -1.052889       2.355252                    0.995433       3.821111      10.894862       0.471088       1.247892      -0.715912      -0.021336      -0.009520       0.014996       0.027762       0.000312      -0.003444      -0.004229       0.009349       0.004685      -0.007574       0.000548       0.007026              1.859797       1.799792       0.004566      -0.355844       1.738802      -0.129684       2.040798           0.000002
          290              H       3.734296      22.359121       9.324002       0.142468       0.937128 0.65565907E+01  0.61344190E+02                                 1.594207                            1.500192      -0.793762       2.501660                    0.999235       3.366759       9.250559       0.508585       1.287202      -0.706742      -0.001747       0.010848       0.014315       0.018046      -0.005082       0.000688       0.003712      -0.005643       0.006422      -0.007561       0.000848       0.006713              1.653876       1.463534      -0.330219      -0.154284       2.018190       0.377828       1.479903           0.000003
          291              H       3.222783      21.160421       8.393624       0.143375       1.032140 0.77653849E+01  0.73862423E+02                                 1.541599                            1.512250      -0.831128       2.477891                    0.999670       3.117887       7.939530       0.583083       1.104372      -0.753528      -0.009506      -0.014396      -0.000649       0.017264       0.001854       0.002530      -0.003303      -0.002628      -0.016094      -0.007427       0.002072       0.005355              1.534421       1.733099       0.140796       0.245282       1.463229       0.170642       1.406934           0.000002
          292              H       4.603652      21.898083       8.062430       0.144944       1.028430 0.77088041E+01  0.73120536E+02                                 1.537238                            1.507016      -0.784598       2.501733                    0.999866       3.064516       7.768536       0.584486       1.104790      -0.754176       0.015841      -0.001032      -0.005660       0.016853      -0.001740      -0.001791      -0.002103       0.005965      -0.010779      -0.005394      -0.000027       0.005421              1.529506       1.483144       0.073183      -0.291252       1.450410      -0.163531       1.654964          -0.000001
          293              H       4.127335      17.272745      13.637111       0.121903       1.129045 0.85584897E+01  0.85842552E+02                                 1.820796                            1.733297      -1.131831       2.344231                    0.996164       3.651293      10.487935       0.463896       1.316377      -0.700724      -0.002621       0.006075       0.036045       0.036647       0.004979       0.000162       0.006647      -0.002881       0.029220      -0.010882      -0.001867       0.012749              1.858423       1.699928       0.098703      -0.137675       1.614369       0.232318       2.260974          -0.000001
          294              H       6.152086      19.632764      12.021591       0.110920       1.106166 0.88294557E+01  0.90406027E+02                                 1.865098                            1.806505      -1.483173       2.146751                    0.993826       4.253378      12.872496       0.431586       1.386039      -0.682927       0.006630       0.018114      -0.018998       0.027074       0.003298       0.005569      -0.008276      -0.016449      -0.016673      -0.013873      -0.000603       0.014476              1.891649       1.743137       0.083118      -0.006313       2.083301      -0.336509       1.848508           0.000001
          295              H       5.578166      19.196646      13.455080       0.115588       0.994956 0.73688437E+01  0.71650898E+02                                 1.716293                            1.635724      -0.955486       2.413591                    0.996322       3.721856      10.747245       0.462628       1.361608      -0.690419      -0.011413       0.003825       0.024207       0.027034       0.000302      -0.004814       0.004399       0.002470       0.007503      -0.006471      -0.000938       0.007410              1.773407       1.642370      -0.161934      -0.285102       1.587851       0.323825       2.089999           0.000001
          296              H       6.599720      16.983662      14.387986       0.108766       1.207266 0.90228215E+01  0.90189875E+02                                 1.790484                            1.694341      -0.982388       2.404628                    0.997476       3.448532       9.365431       0.513571       1.193137      -0.730207      -0.029303      -0.013375       0.016621       0.036247      -0.002605      -0.007079      -0.017926       0.011363      -0.005108      -0.022809       0.006660       0.016149              1.821325       2.230990       0.107521      -0.349132       1.506272      -0.102803       1.726715          -0.000005
          297              H       8.605626      15.899598      14.883513       0.107270       1.109227 0.77910333E+01  0.74533714E+02                                 1.645278                            1.537172      -0.770030       2.503295                    0.999537       3.228216       8.377857       0.562947       1.137316      -0.744336       0.003090      -0.026247       0.028121       0.038591      -0.007637      -0.005933      -0.016715       0.019625      -0.008770      -0.025135       0.011231       0.013904              1.683099       1.383914      -0.047942       0.026488       1.777054      -0.511870       1.888330          -0.000008
          298              H      10.459304      16.278397      13.538511       0.114854       1.086799 0.78182044E+01  0.77077041E+02                                 1.799269                            1.672738      -1.270594       2.272739                    0.993738       3.786705      10.974592       0.462922       1.342085      -0.693605       0.028854      -0.021793       0.005477       0.036572      -0.002754      -0.007207      -0.011955       0.005989       0.003215      -0.015928       0.003275       0.012654              1.865543       2.369557      -0.451295       0.143105       1.683551      -0.085767       1.543520          -0.000003
          299              H       9.798527      20.694398      12.410934       0.068872       1.089130 0.85306564E+01  0.85472652E+02                                 1.774086                            1.721426      -1.028317       2.365660                    0.995258       3.869932      11.101111       0.469284       1.302643      -0.702737       0.036459      -0.004156       0.005696       0.037135      -0.004851       0.003153       0.002419       0.001678      -0.020582      -0.008929       0.000522       0.008406              1.803949       2.338733      -0.050636       0.352500       1.575414      -0.002556       1.497700           0.000002
          300              H       8.268374      20.998435      12.787636       0.065454       1.237623 0.10363958E+02  0.10819528E+03                                 1.880494                            1.859376      -0.951576       2.394445                    0.997179       3.880281      11.083398       0.469012       1.250950      -0.715298      -0.026386       0.008541       0.017803       0.032956       0.006144      -0.004734       0.001610       0.002657      -0.016958      -0.009171      -0.000455       0.009626              1.877786       2.012497      -0.076612      -0.404294       1.720935       0.140540       1.899925           0.000002
          301              H       7.963781      21.987798      10.651307       0.094510       1.102467 0.84471177E+01  0.84032827E+02                                 1.761039                            1.692128      -0.849205       2.453383                    0.997608       3.672307      10.337130       0.484369       1.271127      -0.710375      -0.024726       0.001845      -0.004294       0.025164       0.003369       0.004733      -0.001850       0.005038      -0.005022      -0.006802       0.000096       0.006706              1.797839       2.264306      -0.084166       0.348148       1.601988       0.003531       1.527222           0.000002
          302              H       9.511034      21.736096      10.330225       0.097455       1.081218 0.84170388E+01  0.83089815E+02                                 1.698427                            1.659670      -0.655105       2.545659                    0.999447       3.498490       9.593601       0.505594       1.227200      -0.721557       0.022599      -0.005077      -0.016078       0.028196      -0.004553      -0.007130       0.000899      -0.006447       0.005599      -0.009833       0.001330       0.008503              1.704887       1.738447      -0.086878      -0.329436       1.562225       0.215158       1.813991           0.000002
          303              H       8.465907      23.547853      12.241544       0.136243       0.975135 0.73426841E+01  0.70887309E+02                                 1.656606                            1.605517      -0.907594       2.443542                    0.998455       3.512995       9.903022       0.481933       1.316455      -0.700643      -0.015548      -0.004491       0.005575       0.017117       0.001160      -0.002893       0.003234       0.004012      -0.006371      -0.005824       0.001448       0.004376              1.678149       1.921628      -0.245146      -0.257614       1.578632       0.203635       1.534188           0.000003
          304              H       9.380357      23.906715      10.977444       0.146060       1.080132 0.81185501E+01  0.79094122E+02                                 1.681677                            1.618905      -0.791618       2.503685                    0.999706       3.244563       8.719830       0.519332       1.210586      -0.727032       0.000718       0.003767      -0.018997       0.019381       0.004491      -0.000519      -0.002818      -0.008761       0.023895      -0.010278       0.001148       0.009130              1.707810       1.474787       0.118977      -0.042323       1.981084      -0.401993       1.667558           0.000005
          305              H      10.014688      23.144133      12.233960       0.136799       0.940442 0.68476063E+01  0.65221753E+02                                 1.640621                            1.567431      -0.932952       2.432041                    0.998040       3.540779      10.043250       0.477951       1.345456      -0.694084       0.012905      -0.012062       0.006112       0.018692      -0.000873       0.003767      -0.000111       0.001803      -0.007558      -0.004636       0.000215       0.004421              1.680084       2.016228      -0.025378       0.442285       1.446551       0.026756       1.577473           0.000003
          306              H      10.747208      18.715671      10.909183       0.114988       1.147431 0.92554134E+01  0.94858922E+02                                 1.846815                            1.801374      -1.252404       2.259685                    0.996349       3.925780      11.474216       0.454549       1.314750      -0.699526      -0.006609       0.022171      -0.017990       0.029307       0.001676      -0.004951      -0.008816      -0.022534      -0.001113      -0.013161      -0.003529       0.016689              1.852114       1.567078      -0.127449       0.079548       2.096951      -0.201329       1.892312           0.000001
          307              H      11.677003      17.990470      11.996309       0.121274       1.150853 0.88105111E+01  0.89046771E+02                                 1.852571                            1.759931      -1.026782       2.379661                    0.996253       3.724125      10.750976       0.459693       1.318322      -0.700206       0.023531      -0.004403       0.014711       0.028098       0.000326       0.000358      -0.000437       0.011802      -0.013885      -0.004803      -0.003431       0.008234              1.915284       2.209036       0.134460       0.541741       1.605112       0.179685       1.931706           0.000000
          308              H      12.274151      15.620483      11.682812       0.118755       1.094325 0.80813157E+01  0.80556964E+02                                 1.828119                            1.716465      -1.342568       2.243161                    0.992701       3.850330      11.323387       0.449434       1.367159      -0.688483       0.020167       0.000795       0.030895       0.036903      -0.003309       0.007527       0.007246       0.004106       0.003898      -0.012252       0.002522       0.009731              1.887492       1.773224      -0.135548       0.518273       1.608933       0.083489       2.280319          -0.000002
          309              H      11.134625      13.669168       8.360757       0.112868       1.208340 0.93639943E+01  0.95503588E+02                                 1.859679                            1.777525      -1.211889       2.297521                    0.995323       3.698541      10.512156       0.474620       1.265323      -0.711795      -0.000382      -0.029614      -0.018979       0.035176      -0.000323       0.007097       0.009398      -0.010270       0.011668      -0.012216      -0.001929       0.014145              1.891028       1.712049      -0.165377      -0.001821       2.023778       0.345130       1.937257          -0.000002
          310              H      10.366544      18.172393       7.349477       0.063223       1.208042 0.98517557E+01  0.10273742E+03                                 1.917880                            1.862294      -1.370156       2.200649                    0.992436       4.212648      12.490475       0.444915       1.320123      -0.697603       0.003721      -0.016474      -0.031122       0.035410       0.000650       0.000202       0.003012      -0.017043       0.006314      -0.009599       0.000755       0.008844              1.948297       1.654153      -0.176291      -0.354698       1.888968       0.417424       2.301770          -0.000001
          311              H      10.804943      19.047120       8.621162       0.061705       1.331853 0.11395368E+02  0.12130099E+03                                 1.945165                            1.927182      -0.940161       2.394385                    0.997333       3.899147      11.091025       0.470784       1.222218      -0.722532       0.019667       0.017118       0.018745       0.032112       0.004603       0.007547      -0.002825      -0.002364       0.016467      -0.011151       0.001469       0.009682              1.929534       2.002963       0.282574       0.331850       1.815178       0.229601       1.970460           0.000001
          312              H       8.172431      19.239012       7.437964       0.103388       1.054114 0.80824413E+01  0.79871773E+02                                 1.733711                            1.675521      -0.924990       2.422317                    0.997455       3.707779      10.552182       0.475846       1.302532      -0.702969      -0.019589      -0.015324      -0.013742       0.028414       0.001996       0.004263       0.000707       0.009727       0.018639      -0.008365      -0.000590       0.008955              1.751642       2.071319       0.348877       0.231531       1.646227       0.171558       1.537379          -0.000000
          313              H       8.719689      20.188502       8.611049       0.097163       1.087407 0.82617941E+01  0.82095360E+02                                 1.771570                            1.694371      -0.921006       2.423231                    0.996528       3.741217      10.677571       0.473029       1.303089      -0.702877      -0.006054       0.013374       0.023621       0.027811      -0.003825      -0.004436       0.002785      -0.004403       0.007934      -0.006588      -0.001134       0.007722              1.814483       1.516173      -0.142780      -0.231688       1.749374       0.477940       2.177903           0.000000
          314              H      10.291918      21.160421       7.180088       0.134483       1.144918 0.87917700E+01  0.86274379E+02                                 1.655484                            1.611573      -0.912115       2.432477                    0.999272       3.246286       8.400619       0.563438       1.107783      -0.752832       0.007410       0.003037       0.013595       0.015778       0.001259       0.001301       0.000628       0.000229       0.012218      -0.003326      -0.001134       0.004461              1.654585       1.696844       0.374269       0.193292       1.740021       0.194904       1.526892           0.000001
          315              H       8.895597      21.202787       6.398874       0.139089       1.086415 0.79749482E+01  0.76136295E+02                                 1.578368                            1.517346      -0.897235       2.441164                    0.999498       3.129322       7.906411       0.592611       1.082612      -0.759536      -0.016287       0.002698       0.000401       0.016514      -0.001311      -0.001188      -0.000636       0.010178      -0.006474      -0.004454      -0.002020       0.006475              1.585881       1.611768      -0.348871       0.190962       1.688395      -0.238028       1.457481          -0.000003
          316              H       9.982574      20.086326       6.032285       0.138957       1.050682 0.77959937E+01  0.75039268E+02                                 1.625210                            1.564267      -0.903468       2.440807                    0.999297       3.287705       8.726780       0.540639       1.177013      -0.733590       0.002836      -0.016586      -0.006761       0.018135       0.002760      -0.002980       0.002565      -0.004195      -0.002220      -0.005940       0.001777       0.004163              1.647810       1.441548      -0.201873      -0.321636       1.589809       0.316589       1.912072          -0.000002
          317              H       9.872117      14.808058       6.626412       0.111910       1.100499 0.83016574E+01  0.83054959E+02                                 1.826050                            1.727478      -1.094630       2.342174                    0.995175       3.835584      11.187154       0.454165       1.348005      -0.693052       0.011550      -0.018869      -0.011683       0.025019      -0.006030      -0.000269       0.004535      -0.006201       0.000031      -0.007498      -0.001195       0.008693              1.901245       1.845412      -0.253952      -0.402385       1.692467       0.415131       2.165858           0.000000
          318              H       9.358945      16.308302       6.876704       0.118926       1.127841 0.92082189E+01  0.94970919E+02                                 1.877708                            1.837748      -1.407281       2.195714                    0.994006       4.075512      12.248551       0.431781       1.375396      -0.686468      -0.002942       0.028750      -0.006908       0.029715       0.003813       0.003486      -0.009883      -0.018020      -0.006302      -0.012746      -0.002954       0.015700              1.886908       1.752718      -0.064360       0.075737       2.159738      -0.182367       1.748269          -0.000000
          319              H       8.662204      12.993809       8.032091       0.110672       1.219562 0.91378490E+01  0.91569613E+02                                 1.803799                            1.707451      -0.944827       2.424434                    0.997959       3.407697       9.246443       0.510876       1.196420      -0.730182       0.028553      -0.022814       0.002794       0.036655      -0.004532      -0.008161      -0.007912      -0.005092      -0.054282      -0.022855       0.008267       0.014588              1.828564       2.203946      -0.376575      -0.068232       1.863739       0.014969       1.418009          -0.000006
          320              H       6.625087      12.186369       8.800664       0.106847       1.136585 0.79313017E+01  0.76487585E+02                                 1.697406                            1.569708      -0.771161       2.501980                    0.999510       3.280926       8.649258       0.545174       1.164997      -0.737236      -0.005317      -0.037449       0.008675       0.038806      -0.000711      -0.011415      -0.006625       0.000260      -0.064438      -0.026259       0.011242       0.015017              1.757252       1.431039       0.127454      -0.061911       2.446200      -0.272886       1.394517          -0.000008
          321              H       4.843024      13.704058       9.177366       0.119166       1.107899 0.78533473E+01  0.77483690E+02                                 1.821378                            1.675699      -1.285226       2.268663                    0.993662       3.764520      10.902273       0.463001       1.340815      -0.694008      -0.030024      -0.013344       0.017370       0.037165      -0.003006      -0.009379      -0.008713      -0.013449      -0.035811      -0.019801       0.004337       0.015464              1.898863       2.424242       0.278302      -0.429686       1.664792      -0.135577       1.607555          -0.000004
          322              H       7.561513      17.093314       5.182810       0.071689       1.203915 0.95741333E+01  0.97443801E+02                                 1.814303                            1.760374      -0.835756       2.450443                    0.998929       3.660578      10.137621       0.495804       1.213785      -0.724741       0.017237       0.024219      -0.018377       0.034948       0.004633       0.002328      -0.005929       0.001456      -0.013663      -0.009751       0.002266       0.007485              1.828759       2.302147       0.143248      -0.236464       1.402908      -0.132383       1.781221          -0.000000
          323              H       6.547628      15.897106       5.468497       0.069202       1.352934 0.12021683E+02  0.12927969E+03                                 1.942551                            1.959963      -1.162198       2.294285                    0.996619       3.890883      11.009215       0.475313       1.198289      -0.728424      -0.025871      -0.025511      -0.012017       0.038270       0.005987       0.009278       0.005790       0.003055      -0.000900      -0.008667      -0.005742       0.014409              1.902336       1.643142       0.047399       0.109384       2.277872       0.013639       1.785994           0.000000
          324              H       5.841654      18.463969       5.514004       0.097614       1.183093 0.95229714E+01  0.96283478E+02                                 1.766020                            1.737043      -0.669059       2.538353                    0.999615       3.455000       9.373556       0.509855       1.188173      -0.732474       0.014973       0.019579       0.006807       0.025570       0.001676       0.003698       0.001620      -0.006335      -0.009068      -0.006103       0.000212       0.005891              1.757354       1.433001       0.012228       0.060611       2.100562       0.293239       1.738499          -0.000001
          325              H       4.917988      17.158108       5.471025       0.085682       1.031948 0.79409760E+01  0.78420708E+02                                 1.732870                            1.676923      -1.056419       2.356139                    0.995192       3.850054      11.087936       0.467052       1.327956      -0.696970      -0.014295      -0.024500       0.006413       0.029081       0.004031      -0.005660      -0.006903      -0.005851      -0.001263      -0.007627      -0.003996       0.011624              1.756030       2.317786       0.262348      -0.109174       1.364972      -0.073922       1.585332           0.000000
          326              H       6.544705      17.011075       3.324583       0.131093       1.091661 0.86396179E+01  0.85745679E+02                                 1.696789                            1.671553      -0.957573       2.406711                    0.999272       3.480164       9.532729       0.508875       1.212766      -0.724536       0.011008      -0.008322       0.004111       0.014400      -0.004077      -0.002800      -0.000331      -0.001332       0.012761      -0.006771       0.001336       0.005435              1.695094       1.852444      -0.305898      -0.169914       1.495039       0.098007       1.737799           0.000001
          327              H       5.939808      18.491382       3.347337       0.146496       1.000210 0.74202255E+01  0.71108020E+02                                 1.629770                            1.571198      -0.794124       2.503622                    0.999605       3.282397       8.921896       0.512305       1.247603      -0.717269       0.000585       0.021647       0.002429       0.021791      -0.000376       0.002538      -0.000883      -0.016169      -0.002374      -0.008522      -0.000065       0.008588              1.651311       1.320452       0.141369      -0.062545       1.937952      -0.419502       1.695530          -0.000001
          328              H       4.960162      17.227887       3.301829       0.132595       1.042404 0.76968877E+01  0.75266427E+02                                 1.726845                            1.636477      -1.223969       2.283486                    0.996966       3.708474      10.557616       0.480047       1.304776      -0.701466      -0.018127      -0.004702       0.004344       0.019224       0.001704       0.002721      -0.001252      -0.001136      -0.003681      -0.004170       0.001549       0.002620              1.781468       2.254579       0.322792       0.410410       1.386014       0.117378       1.703812           0.000001
          329              H       4.687629      17.058425       7.978999       0.105398       1.183398 0.94037453E+01  0.96964347E+02                                 1.886068                            1.812137      -1.445705       2.158773                    0.994827       4.163767      12.289840       0.453610       1.309521      -0.698770       0.007610       0.021784      -0.011765       0.025901      -0.005285       0.000372      -0.005368      -0.013693       0.005368      -0.009734      -0.001056       0.010791              1.916007       1.565546       0.123063      -0.093119       2.206810      -0.206332       1.975666           0.000000
          330              H       3.729731      15.789946       8.181255       0.124440       1.086883 0.81170571E+01  0.80433159E+02                                 1.792587                            1.696543      -0.957650       2.421330                    0.996553       3.616308      10.362017       0.464844       1.329727      -0.698185      -0.023739      -0.016850      -0.003124       0.029279       0.003024       0.000977       0.001903       0.009839      -0.007805      -0.005404      -0.001891       0.007295              1.859753       2.152338       0.396850       0.347724       1.655462       0.177099       1.771458          -0.000000
          331              H       1.080778      11.732807      17.217042       0.116673       1.082959 0.78873393E+01  0.78124775E+02                                 1.802457                            1.683586      -1.492796       2.163246                    0.993361       3.947809      11.562326       0.458856       1.347632      -0.691162       0.026031       0.000058      -0.025254       0.036268      -0.000460      -0.000552       0.002815       0.011663       0.003406      -0.007340       0.001937       0.005404              1.869400       1.990113       0.046378      -0.430661       1.409865      -0.232037       2.208221          -0.000001
          332              H      15.342705      11.750252      23.327701       0.094614       1.089500 0.83917992E+01  0.83253182E+02                                 1.741600                            1.685201      -0.854619       2.455657                    0.998399       3.600935      10.085717       0.486498       1.269053      -0.711453       0.002898      -0.009935       0.037326       0.038734      -0.004796      -0.000088       0.001254      -0.011563       0.029615      -0.012453       0.002381       0.010072              1.758949       1.483476       0.079468      -0.107021       1.607102      -0.257376       2.186269           0.000007
          333              H      14.644617      12.520310      22.101524       0.078140       1.258022 0.10585542E+02  0.11108302E+03                                 1.895491                            1.873941      -1.128467       2.317377                    0.995830       3.905228      11.179832       0.469182       1.244028      -0.716365      -0.027233       0.021668      -0.014333       0.037638      -0.004760       0.009530      -0.000300       0.004444      -0.018025      -0.011828      -0.000463       0.012291              1.893883       2.205927      -0.185503       0.181571       1.828291       0.101462       1.647432           0.000004
          334              H       1.870227      12.647407      22.844815       0.094393       1.061217 0.83471830E+01  0.82962235E+02                                 1.725376                            1.690325      -0.875600       2.440032                    0.997069       3.719867      10.536658       0.480102       1.283606      -0.707188       0.015998      -0.013337       0.019156       0.028297      -0.002798       0.006320      -0.006742      -0.007797      -0.007383      -0.009551      -0.001900       0.011451              1.734406       1.979734      -0.201684       0.320712       1.593479      -0.045975       1.630004           0.000005
          335              H       1.416294      13.095985      21.380987       0.100759       1.184026 0.95447897E+01  0.97554889E+02                                 1.823632                            1.781142      -0.987687       2.394742                    0.996743       3.703918      10.447713       0.480797       1.246412      -0.716377       0.004975       0.006373      -0.029950       0.031022       0.001018      -0.008480      -0.003840      -0.005824       0.024349      -0.010822      -0.002187       0.013010              1.842532       1.586760       0.007658      -0.255741       1.650346       0.236688       2.290489           0.000003
          336              H       0.054026      14.820519      22.397324       0.138692       1.104805 0.85145644E+01  0.83368655E+02                                 1.651902                            1.613570      -0.921066       2.430723                    0.999091       3.283911       8.650535       0.545533       1.146686      -0.742057      -0.012343      -0.002517      -0.013144       0.018206      -0.001044       0.005260       0.003109       0.000274       0.011862      -0.006477      -0.001086       0.007563              1.651801       2.001054      -0.276781       0.182334       1.500579      -0.058997       1.453768           0.000006
          337              H       1.618333      15.027363      22.657728       0.144393       0.991224 0.70293998E+01  0.66247285E+02                                 1.591884                            1.504964      -0.892341       2.452010                    0.999221       3.270533       8.724913       0.537887       1.208274      -0.725332       0.014883       0.006291      -0.006610       0.017457       0.004634      -0.000562       0.001545      -0.003695      -0.011821      -0.004941      -0.002104       0.007045              1.635172       1.982577       0.492150      -0.168243       1.619818      -0.067555       1.303120           0.000003
          338              H       0.688342      14.424275      23.813116       0.135469       0.977657 0.72295733E+01  0.69435447E+02                                 1.651697                            1.585950      -0.885472       2.454325                    0.998493       3.481940       9.749027       0.488810       1.304661      -0.703126      -0.000875      -0.008336       0.015074       0.017248       0.000394      -0.000678      -0.001231      -0.009314       0.013441      -0.006948       0.001843       0.005106              1.684121       1.470893      -0.050633      -0.203006       1.373368       0.193031       2.208103           0.000005
          339              H      12.754068      11.256816      18.301640       0.120649       1.193168 0.89254240E+01  0.90252761E+02                                 1.867520                            1.752161      -1.254922       2.284357                    0.994768       3.697600      10.581714       0.469595       1.289884      -0.705970      -0.036748       0.000245      -0.009371       0.037925       0.001654      -0.000796      -0.003119       0.019780      -0.002045      -0.010623       0.000151       0.010472              1.923920       2.451563       0.120544       0.345196       1.478548      -0.046723       1.841647          -0.000000
          340              H      12.134983      10.666188      20.536569       0.127100       1.060399 0.79829979E+01  0.77296282E+02                                 1.648802                            1.597107      -0.629081       2.574848                    0.999835       3.221161       8.575657       0.527935       1.198211      -0.730321      -0.024831       0.000408      -0.014556       0.028786       0.000931       0.002051      -0.001937       0.011321      -0.005556      -0.005960      -0.001118       0.007079              1.667639       2.066347      -0.018406       0.235229       1.390292      -0.022764       1.546277           0.000002
          341              H      13.147186      11.069908      21.709653       0.109748       1.252014 0.99274132E+01  0.10285093E+03                                 1.898000                            1.816541      -1.319914       2.217445                    0.996563       3.980486      11.442977       0.474295       1.246480      -0.713697       0.006160       0.012698       0.020452       0.024849       0.000517      -0.002759       0.007077      -0.009249      -0.009969      -0.008402      -0.001689       0.010091              1.942122       1.660060       0.153845       0.027561       1.851067       0.400890       2.315239           0.000004
          342              H      13.018329       8.418314      19.317976       0.106907       1.128990 0.82934633E+01  0.82244798E+02                                 1.795287                            1.685754      -1.020895       2.385254                    0.996869       3.612071      10.199424       0.480673       1.284942      -0.707439      -0.005622       0.009362      -0.033065       0.034822      -0.007029       0.004983       0.004255      -0.022771       0.028783      -0.019412       0.006808       0.012604              1.852390       1.573657      -0.012658       0.339734       1.555617      -0.245581       2.427896           0.000001
          343              H      13.441253       6.160471      19.730073       0.101736       1.144236 0.82121746E+01  0.79333606E+02                                 1.657465                            1.562323      -0.793980       2.486214                    0.999452       3.243231       8.364743       0.568843       1.114589      -0.750646      -0.001343      -0.024997      -0.026055       0.036132      -0.005289       0.006626      -0.000070      -0.032918       0.027248      -0.023156       0.009990       0.013166              1.688711       1.366083       0.036290       0.127364       1.732664       0.484193       1.967387           0.000002
          344              H      14.028858       5.465175      21.853761       0.116625       1.169106 0.87047634E+01  0.86897936E+02                                 1.804513                            1.704605      -1.036631       2.387911                    0.996885       3.498218       9.735257       0.490153       1.251762      -0.715986       0.005590      -0.037668       0.005068       0.038416      -0.002297       0.004533       0.004707      -0.031639       0.021402      -0.020428       0.005373       0.015055              1.837666       1.512921      -0.217364       0.124245       2.385870      -0.253945       1.614206          -0.000000
          345              H      12.650838       8.964084      25.178344       0.068811       1.115958 0.89303427E+01  0.89928571E+02                                 1.760963                            1.729528      -0.840264       2.448553                    0.997959       3.762754      10.596418       0.484237       1.256083      -0.713725       0.012586      -0.014295       0.028482       0.034263      -0.006961       0.001544      -0.003621       0.002926       0.005557      -0.008398       0.000228       0.008170              1.767149       1.609263      -0.139216       0.064991       1.627807      -0.251619       2.064376           0.000003
          346              H      11.717951       8.961592      23.881377       0.067219       1.126914 0.92198470E+01  0.94288059E+02                                 1.813239                            1.787387      -1.173315       2.290318                    0.995346       4.044087      11.759997       0.460923       1.299406      -0.702441      -0.026571      -0.011417      -0.016920       0.033506       0.001251       0.000852      -0.001836       0.004952      -0.000650      -0.003778       0.000830       0.002948              1.827281       2.028529       0.268496       0.155472       1.706540       0.284353       1.746774           0.000002
          347              H      11.829902      11.453692      23.992618       0.101165       1.070775 0.83425585E+01  0.82004665E+02                                 1.670584                            1.639762      -0.642611       2.548502                    0.999801       3.467200       9.424695       0.515553       1.208631      -0.725789      -0.005602       0.011646      -0.024995       0.028139       0.000061       0.000497      -0.004881      -0.001936       0.018746      -0.004551      -0.003951       0.008501              1.670051       1.439681      -0.020267      -0.106176       1.768947      -0.303023       1.801523           0.000005
          348              H      12.394887      11.241863       0.207312       0.098799       1.002600 0.74906435E+01  0.71882212E+02                                 1.614508                            1.564765      -0.580715       2.577613                    0.999901       3.444049       9.337886       0.520707       1.225774      -0.721146       0.012902       0.005988       0.024780       0.028572       0.002861       0.005208       0.004477       0.009711       0.005019      -0.007821      -0.002018       0.009839              1.639552       1.589307       0.180598       0.287082       1.545729       0.323023       1.783620           0.000005
          349              H       9.989297      11.346531       0.257876       0.141205       0.955540 0.67955560E+01  0.64763303E+02                                 1.674468                            1.572763      -0.980010       2.413619                    0.997106       3.573502      10.221588       0.470835       1.365001      -0.689870       0.000263       0.019230       0.004351       0.019718      -0.003261      -0.002955       0.004382      -0.008673      -0.010975      -0.006308      -0.002975       0.009284              1.738676       1.613189      -0.405801      -0.169106       2.139428       0.302048       1.463411           0.000003
          350              H      10.475971       9.898621       0.733178       0.140837       0.866223 0.63247256E+01  0.59329067E+02                                 1.579976                            1.528235      -0.966260       2.422976                    0.997449       3.541758      10.120493       0.471531       1.384745      -0.685947       0.009288      -0.010774       0.012381       0.018859       0.000711       0.002183      -0.003643       0.004386       0.004952      -0.005438       0.000926       0.004512              1.600379       1.343555       0.005113      -0.051124       1.690498      -0.402058       1.767084           0.000002
          351              H       9.915650      10.105466      24.531125       0.142146       1.005266 0.76234091E+01  0.73454410E+02                                 1.625259                            1.586473      -0.808442       2.491111                    0.999825       3.294452       8.940966       0.513440       1.238076      -0.719582      -0.000749      -0.005928      -0.015515       0.016626       0.004129      -0.001499       0.000896       0.004125       0.019118      -0.007970       0.001307       0.006662              1.637013       1.687905       0.167598       0.246820       1.528411       0.264428       1.694723           0.000003
          352              H      14.515324       7.623334      24.708099       0.108743       1.264319 0.10265391E+02  0.10747654E+03                                 1.932394                            1.865016      -1.324989       2.218744                    0.995534       4.012716      11.677935       0.460412       1.270636      -0.708759       0.004171       0.021556       0.015142       0.026671      -0.000993       0.001838       0.007989      -0.004444       0.026575      -0.008293      -0.004820       0.013113              1.961132       1.860896      -0.011892       0.055798       2.188621       0.419244       1.833878           0.000003
          353              H      13.865354       6.175424      24.478032       0.128408       1.067412 0.79708435E+01  0.78707415E+02                                 1.776818                            1.685910      -0.974144       2.414947                    0.996345       3.615609      10.376778       0.463873       1.337198      -0.696489      -0.014817      -0.025231       0.007671       0.030249       0.002058      -0.000473      -0.003378      -0.002554      -0.003204      -0.003541      -0.001222       0.004763              1.834967       1.974631       0.393247      -0.298831       1.947059      -0.302686       1.583210           0.000001
          354              H      15.302200       4.313825      24.177177       0.119135       1.118544 0.81893948E+01  0.81751845E+02                                 1.837706                            1.713819      -1.396365       2.213409                    0.993191       3.869907      11.319319       0.456195       1.344961      -0.692609      -0.027799      -0.020996       0.013948       0.037526      -0.001123      -0.007816      -0.008350       0.004935      -0.010490      -0.013270       0.002727       0.010542              1.911313       2.188591       0.434384      -0.227354       2.106773      -0.212131       1.438576          -0.000001
          355              H       3.565175       4.727514      22.865041       0.125505       1.161764 0.88979022E+01  0.89937587E+02                                 1.839173                            1.754808      -1.263962       2.281529                    0.995396       3.663637      10.494777       0.466928       1.297785      -0.704638       0.031143      -0.017654      -0.014093       0.038473      -0.003906      -0.012411       0.001667       0.003399      -0.016193      -0.013890      -0.000275       0.014165              1.870376       2.202128      -0.272557      -0.137327       1.818655      -0.023906       1.590345          -0.000002
          356              H       0.701280       8.410838       0.283158       0.081069       1.313061 0.11280419E+02  0.11971395E+03                                 1.924410                            1.915424      -1.108239       2.332023                    0.995795       3.826806      10.851151       0.473206       1.219652      -0.723271      -0.014024      -0.025822       0.027187       0.040032       0.010318      -0.002651      -0.008133      -0.002638       0.014890      -0.013612      -0.000996       0.014608              1.910978       1.982616       0.337546      -0.167582       1.926600      -0.095054       1.823719           0.000004
          357              H       0.720898       9.893637      24.945749       0.090811       1.097443 0.84635544E+01  0.84550762E+02                                 1.778573                            1.713426      -0.984018       2.397262                    0.996719       3.744989      10.692846       0.471338       1.300795      -0.703671      -0.008671       0.035762      -0.003649       0.036979      -0.003105       0.001799      -0.002900      -0.016727       0.002273      -0.009464      -0.000217       0.009681              1.807874       1.749806      -0.412384       0.032802       2.153124       0.036308       1.520692           0.000005
          358              H       3.132711       9.793953      24.857262       0.101039       1.031654 0.80822071E+01  0.79953412E+02                                 1.714412                            1.680272      -0.960684       2.405851                    0.996630       3.741878      10.691702       0.472649       1.309967      -0.701227       0.008167       0.021334      -0.019151       0.029810       0.001572      -0.002503      -0.005231      -0.003872       0.000592      -0.004680      -0.002502       0.007182              1.719705       1.709134       0.266050      -0.250613       1.679957      -0.234258       1.770023           0.000004
          359              H       3.085097       8.341059       0.260405       0.099848       1.030649 0.80283827E+01  0.79191527E+02                                 1.708643                            1.670900      -0.905999       2.433834                    0.996393       3.690257      10.487005       0.476158       1.304079      -0.702876       0.010193      -0.027235       0.007668       0.030074      -0.007351       0.001419      -0.001446      -0.008059      -0.000678      -0.008299      -0.000620       0.008920              1.727615       1.712097      -0.404520       0.075185       2.028628      -0.002762       1.442121           0.000002
          360              H       2.054023      10.721014       1.516920       0.135678       1.007695 0.74276655E+01  0.71512142E+02                                 1.654483                            1.583177      -0.926461       2.433428                    0.998327       3.463322       9.572696       0.502737       1.265430      -0.711581      -0.009812       0.012461      -0.010048       0.018776      -0.007811       0.000475      -0.002093      -0.005599       0.008002      -0.009686       0.001940       0.007745              1.694357       1.671655      -0.436159      -0.058694       2.066714       0.114042       1.344701           0.000005
          361              H       3.445712      10.040671       1.923960       0.143134       1.034246 0.74905418E+01  0.71550082E+02                                 1.628049                            1.548453      -0.810587       2.491232                    0.999455       3.242584       8.640165       0.534189       1.200368      -0.728285       0.019626      -0.001189      -0.002252       0.019791       0.000192       0.001054       0.003153       0.012586      -0.011218      -0.007273      -0.001001       0.008274              1.658653       2.240396       0.081473       0.273400       1.341903       0.055853       1.393661           0.000004
          362              H       2.067958       9.273104       2.202062       0.139333       1.075057 0.83029414E+01  0.80622839E+02                                 1.610410                            1.585356      -0.898925       2.445298                    0.999277       3.218427       8.387032       0.555683       1.135149      -0.745447      -0.007226      -0.018001       0.002265       0.019529       0.003650      -0.002019      -0.000270      -0.013038      -0.001435      -0.007725      -0.000059       0.007785              1.599264       1.587191       0.132830      -0.232542       1.560214      -0.251479       1.650386           0.000005
          363              H       3.915023       8.161627      23.168425       0.113910       1.150545 0.93038992E+01  0.96080771E+02                                 1.885573                            1.832125      -1.438926       2.169323                    0.994438       4.154640      12.441301       0.438388       1.352933      -0.690198       0.001443       0.021191       0.014058       0.025471       0.008711       0.001063       0.008337       0.001267       0.012834      -0.012812       0.000277       0.012534              1.906967       1.625054       0.140518       0.082492       2.065208       0.320833       2.030638           0.000002
          364              H       4.569737       6.863243      22.493395       0.124521       1.096488 0.85126931E+01  0.84887922E+02                                 1.766862                            1.711866      -0.791150       2.495861                    0.998696       3.535950       9.980126       0.475799       1.290934      -0.707311       0.022498      -0.017996      -0.006333       0.029498      -0.002476      -0.003792       0.001421       0.006718      -0.019059      -0.007462      -0.000993       0.008455              1.789698       2.089917      -0.341077       0.007780       1.712906      -0.066809       1.566271           0.000000
          365              H       3.092675       6.038358      20.344425       0.113845       1.181762 0.90485992E+01  0.90802212E+02                                 1.788188                            1.717036      -0.966016       2.414420                    0.997936       3.459372       9.512194       0.499554       1.221825      -0.723563       0.000340      -0.036606       0.005036       0.036953      -0.000335       0.011719       0.003052      -0.030177       0.013834      -0.022532       0.008166       0.014365              1.787675       1.424528      -0.095837      -0.041019       2.272961      -0.166234       1.665536          -0.000000
          366              H       2.354229       6.815894      18.291527       0.099293       1.227228 0.91693035E+01  0.91369413E+02                                 1.767195                            1.675798      -0.805058       2.482323                    0.999134       3.351451       8.878237       0.535184       1.148520      -0.742477      -0.006706      -0.023304      -0.027166       0.036415      -0.003121       0.011438       0.000095      -0.031426       0.024819      -0.024162       0.011095       0.013067              1.794770       1.485526       0.074075       0.069326       1.835431       0.522899       2.063354           0.000003
          367              H       1.991946       9.056291      17.919882       0.115837       1.194109 0.92424946E+01  0.93940464E+02                                 1.857038                            1.779422      -1.000434       2.404620                    0.997145       3.556432      10.085016       0.469076       1.284694      -0.709222      -0.013527       0.008864      -0.034922       0.038485      -0.000377       0.012273       0.002286      -0.024091       0.029011      -0.021733       0.006746       0.014987              1.879934       1.658042      -0.180349       0.264355       1.641969      -0.242637       2.339792          -0.000000
          368              H       4.955533      10.942811      20.713543       0.075096       1.198332 0.97156788E+01  0.10005384E+03                                 1.857123                            1.811253      -1.068076       2.346900                    0.995934       3.859655      11.039798       0.469709       1.266242      -0.711339      -0.001606       0.017467      -0.032520       0.036949       0.001328       0.003751      -0.008194       0.005965       0.014302      -0.010744       0.000645       0.010098              1.875014       1.624132       0.071233      -0.044836       1.550804      -0.050105       2.450107           0.000001
          369              H       5.537005       9.940987      21.831007       0.076105       1.144513 0.92936608E+01  0.94024663E+02                                 1.760750                            1.742957      -0.791159       2.475917                    0.998773       3.637011      10.089827       0.493894       1.225795      -0.721914       0.019673      -0.024352       0.013186       0.033969       0.002694       0.001111      -0.006977      -0.009108      -0.016544      -0.009192      -0.001515       0.010707              1.754006       1.872464      -0.319831       0.114927       1.872470      -0.063248       1.517085           0.000002
          370              H       4.372255      12.512834      22.458001       0.095499       1.019650 0.78263278E+01  0.76602983E+02                                 1.683995                            1.639136      -0.841079       2.456282                    0.997502       3.686417      10.388974       0.486088       1.287369      -0.706113      -0.015563       0.019352      -0.010281       0.026878      -0.004302       0.003382      -0.000100      -0.000375      -0.009482      -0.005615      -0.000911       0.006527              1.702956       1.852203      -0.332695       0.112194       1.864490       0.017516       1.392175           0.000003
          371              H       5.001935      11.525963      23.547655       0.089932       1.038122 0.80338132E+01  0.79294344E+02                                 1.713840                            1.667598      -0.891784       2.427837                    0.996952       3.784948      10.775347       0.478072       1.298053      -0.703372       0.002885      -0.012165       0.022427       0.025677       0.002499      -0.002145      -0.002635      -0.004574       0.014549      -0.005901      -0.000863       0.006764              1.726864       1.438499       0.051575       0.034386       1.563354      -0.175772       2.178740           0.000003
          372              H       7.155680      11.897285      22.753800       0.136285       1.095216 0.84198661E+01  0.82917112E+02                                 1.699218                            1.649984      -0.853543       2.462864                    0.999538       3.370083       9.155239       0.512958       1.212510      -0.725545       0.002872      -0.013997       0.007026       0.015923       0.000304       0.001383      -0.004565      -0.002057      -0.012865      -0.006697       0.001335       0.005362              1.711073       1.948681      -0.307015       0.267952       1.701618      -0.125128       1.482920           0.000003
          373              H       6.490128      13.347688      22.882738       0.139742       0.999073 0.71099941E+01  0.68103162E+02                                 1.681706                            1.575007      -1.007914       2.397906                    0.997632       3.533111       9.926670       0.488744       1.308359      -0.701594      -0.005245       0.013410       0.007952       0.016449       0.001569       0.000604       0.004634      -0.001694      -0.014797      -0.007013       0.000982       0.006032              1.753991       1.450033       0.154206       0.066413       2.237225       0.498207       1.574714           0.000002
          374              H       6.608433      12.644915      21.449249       0.145645       1.032703 0.78184400E+01  0.75031362E+02                                 1.591985                            1.557862      -0.823570       2.484468                    0.999756       3.161932       8.279780       0.548295       1.164043      -0.738352      -0.005847      -0.001529      -0.015661       0.016787       0.002822       0.002398      -0.000146       0.003758       0.007636      -0.004895       0.000410       0.004485              1.585880       1.363533       0.076683      -0.114813       1.389243      -0.027646       2.004865           0.000001
          375              H       2.856453      11.506026      18.759244       0.127237       1.118962 0.84982850E+01  0.84847042E+02                                 1.804037                            1.719197      -0.920855       2.439452                    0.997215       3.551292      10.083239       0.470381       1.304221      -0.704349       0.011983       0.008313      -0.025681       0.029533       0.003864      -0.003237      -0.003991       0.002433      -0.000879      -0.004841      -0.002610       0.007451              1.849495       1.872313       0.072138      -0.415069       1.520829      -0.162210       2.155344           0.000000
          376              H       2.534432      11.687949      20.319143       0.112707       1.214720 0.94768826E+01  0.97528578E+02                                 1.899187                            1.804262      -1.405541       2.185076                    0.994931       4.003784      11.657376       0.462035       1.288145      -0.704380       0.005129       0.012324       0.023681       0.027184       0.005160       0.004479       0.008484      -0.006041      -0.012325      -0.009401      -0.003911       0.013312              1.958679       1.739016      -0.003592       0.171818       1.845281       0.507183       2.291741           0.000002
          377              C       2.547058      22.127356       0.364061       0.588814      24.987164 0.25958928E+03  0.54215887E+04                                 7.904939                            5.708620      -0.013740       2.047148                    0.999729      22.560510      63.271067       0.622959       0.470768      -1.021241      -0.053962       0.029968       0.028189       0.067857       0.073197       0.059966       0.002168       0.053920      -0.120096      -0.088423      -0.026662       0.115086              9.728514       9.051429      -4.628635      -3.156520      10.513944       0.999921       9.620170          -0.000005
          378              C       3.449936      21.311442      24.795574      -0.044268      40.938562 0.45217871E+03  0.10663825E+05                                10.229257                            7.016623      -0.023883       1.984402                    0.999340      27.904923      78.603846       0.636101       0.408298      -1.076660       0.030757      -0.028937      -0.027014       0.050131      -0.004854       0.004766      -0.010634       0.022400       0.037602      -0.021254       0.002639       0.018615             12.969838      12.613249      -6.963051      -4.079437      12.502692       1.055795      13.793572          -0.000005
          379              C       3.572901      21.569126      23.422509      -0.178068      38.714793 0.49544041E+03  0.12103307E+05                                10.082089                            7.539606      -0.222719       1.884130                    0.999028      31.477213      93.976305       0.582715       0.430266      -1.049541       0.005937      -0.004727       0.013622       0.015593       0.016271       0.021842      -0.027100       0.052653      -0.027624      -0.051742       0.010871       0.040870             11.774920      10.081172      -4.323383      -3.976847       9.784090       0.187519      15.459497          -0.000005
          380              C       4.390901      20.791590      22.619805       0.049792      35.570709 0.43574723E+03  0.10202147E+05                                 9.424848                            6.977118      -0.019015       1.997268                    0.999543      27.060334      76.449464       0.624454       0.418937      -1.067610       0.005960       0.050929      -0.055342       0.075446       0.010318      -0.006876      -0.002576       0.016930       0.115530      -0.032606      -0.007083       0.039689             11.220906       8.463061      -3.457926      -2.780076      10.124886      -1.927002      15.074772          -0.000003
          381              C       5.109260      19.734940      23.208876       0.148172      30.886349 0.39513551E+03  0.90667682E+04                                 8.655418                            6.755213       0.076685       2.038597                    0.999523      26.336031      74.701633       0.616363       0.433075      -1.054235       0.083284      -0.033460      -0.045699       0.100719       0.001609      -0.013417       0.037250       0.029705      -0.067054      -0.053121       0.019553       0.033567              9.754229       6.837843      -3.576194      -0.403890       9.885328      -0.752604      12.539516          -0.000002
          382              C       5.247801      18.037820      21.535208      -0.005276      23.962880 0.37104359E+03  0.84263692E+04                                 7.297900                            6.421635      -0.040169       1.997043                    0.998244      27.536534      79.083358       0.647132       0.416771      -1.058680       0.036872       0.006066       0.084583       0.092470       0.026122       0.030475       0.041457      -0.008878      -0.078389      -0.054454      -0.013241       0.067694              7.806572       6.024774       1.118390      -0.337231      10.100131      -0.365100       7.294810          -0.000002
          383              C       4.765683      16.799246      22.308837      -0.173113      27.657015 0.44481118E+03  0.10550082E+05                                 8.034223                            7.020046       0.000276       1.984025                    0.999470      29.617485      86.390837       0.621571       0.415466      -1.061520      -0.031827      -0.018430      -0.100537       0.107053       0.021111       0.007093       0.021609      -0.005475      -0.054772      -0.029980      -0.008384       0.038364              8.794415       7.183608       2.676525       0.401971      11.836817      -0.094643       7.362821           0.000000
          384              C       4.010031      15.789946      21.421439      -0.437510      26.454558 0.42829838E+03  0.99784989E+04                                 7.417853                            6.607094       0.589268       2.141630                    0.999657      31.114481      87.511589       0.687831       0.382213      -1.093049       0.056691       0.074589       0.059404       0.110934       0.024923       0.012363       0.017904      -0.024630      -0.058590      -0.026972      -0.017925       0.044897              7.875372       7.165231       2.219508       0.577201       9.709175       0.716623       6.751710           0.000001
          385              C       5.054715      19.519373      24.584217       0.045658      35.701955 0.43949096E+03  0.10329850E+05                                 9.503355                            7.044308      -0.038606       1.990832                    0.999515      27.217398      77.483361       0.615466       0.423407      -1.062924       0.051610      -0.012472       0.058197       0.078779      -0.023433       0.008049      -0.018156      -0.010143      -0.087473      -0.035173      -0.008471       0.043644             11.364449      11.953392      -5.694039       0.436905       9.713572      -1.231831      12.426384          -0.000002
          386              C       4.203159      20.286940       0.065733      -0.173049      37.924261 0.48091859E+03  0.11652721E+05                                 9.908461                            7.394894      -0.101521       1.925030                    0.999419      31.057677      92.118079       0.592825       0.426406      -1.052700       0.004607       0.022315      -0.011886       0.025699       0.022058       0.009994      -0.015316       0.022081       0.029816      -0.036790       0.017026       0.019765             11.757073      13.081417      -6.769523      -1.827990      11.890644      -0.503983      10.299157          -0.000004
          387              C       5.996082      18.521287      -0.017697      -0.273685      34.427326 0.51468398E+03  0.12741373E+05                                 9.466192                            7.672745      -0.492289       1.811526                    0.997142      32.326176      98.348585       0.576817       0.428936      -1.046429       0.017799       0.084597      -0.012661       0.087371      -0.005843      -0.006357      -0.003092       0.003164      -0.020589      -0.011723       0.001518       0.010205             10.971558      14.679874      -0.754835       2.186254       9.458218      -1.279845       8.776580          -0.000000
          388              C       7.322468      19.191911       0.308440       0.042972      33.518852 0.44261925E+03  0.10435715E+05                                 9.145593                            7.096716      -0.094671       1.972953                    0.999518      27.440900      78.581678       0.608833       0.426693      -1.059461      -0.074704       0.004837      -0.017762       0.076939       0.040798       0.019329       0.003273       0.016547      -0.062187      -0.037975      -0.017863       0.055838             10.491748      16.222864       1.225343      -0.085588       7.388105       2.698419       7.864275          -0.000003
          389              C       7.386140      20.176042       1.259044      -0.166802      32.651866 0.45957104E+03  0.10982650E+05                                 8.859083                            7.172427      -0.037120       1.944925                    0.999580      30.589974      89.382865       0.610577       0.419770      -1.059447       0.014356       0.026562      -0.020213       0.036334      -0.003455      -0.017116       0.009969       0.048605       0.009032      -0.028996      -0.004767       0.033762              9.502320      12.845733       2.275027       0.149859       7.609278       2.698139       8.051949          -0.000010
          390              C       8.563252      20.856385       1.529561      -0.097454      31.230411 0.41145688E+03  0.95250166E+04                                 8.489688                            6.690057       0.147773       2.011712                    0.999738      29.007688      82.296697       0.648632       0.407912      -1.071510      -0.003979      -0.008030      -0.031013       0.032282       0.013352      -0.003320       0.035302       0.021809      -0.001861      -0.044007       0.011890       0.032117              9.226998      12.347329       1.694958      -1.068596       7.134434       2.577924       8.199232          -0.000014
          391              C       9.665814      20.604683       0.750875      -0.152820      33.054119 0.47349603E+03  0.11436356E+05                                 9.083582                            7.389605      -0.121525       1.929333                    0.998659      30.619450      90.881451       0.586378       0.432471      -1.048254      -0.022863       0.009952      -0.009596       0.026718       0.013071       0.008395       0.000720       0.027946      -0.002361      -0.019090      -0.003269       0.022360              9.766882      12.788297       1.391606      -1.880674       7.274878       2.460225       9.237471          -0.000008
          392              C       9.648146      19.635256      25.026652       0.042866      32.891291 0.45416494E+03  0.10770637E+05                                 9.023186                            7.197891      -0.043802       1.990109                    0.999604      27.453367      78.693223       0.603740       0.427788      -1.059417       0.058799       0.035143      -0.043326       0.081053      -0.026018      -0.029571       0.007865       0.035912       0.011464      -0.035329      -0.014125       0.049454             10.128703      12.953333       3.244014      -2.884033       8.059134       1.347197       9.373642          -0.000003
          393              C       8.481910      18.875165      24.874960       0.130362      32.161237 0.41149653E+03  0.95481222E+04                                 8.897859                            6.896051      -0.072732       1.982523                    0.999288      26.921480      77.044144       0.609100       0.433377      -1.052983      -0.015292      -0.050892      -0.089203       0.103831      -0.009442       0.015257       0.026374      -0.064849       0.074429      -0.051367       0.002199       0.049169             10.120395      13.831528       1.576727      -2.022019       9.960046       2.298348       6.569612          -0.000001
          394              C       8.884672      16.579941      24.680288       0.003479      23.658324 0.35680832E+03  0.80124864E+04                                 7.151643                            6.229150       0.135957       2.049282                    0.999603      27.154833      77.179997       0.668836       0.407806      -1.066010      -0.024214       0.025760      -0.081028       0.088405      -0.017291       0.001303      -0.025265      -0.062164      -0.107225      -0.043119      -0.016765       0.059884              7.759515       6.446549      -0.803892       0.204650      11.112515       0.455136       5.719482          -0.000000
          395              C       8.864542      15.453512      23.696819      -0.152103      26.860897 0.41086617E+03  0.95535651E+04                                 7.863088                            6.739880       0.003697       1.992114                    0.999603      28.829097      83.263626       0.635339       0.414606      -1.062061       0.026148      -0.043993       0.085213       0.099400      -0.010683       0.000150      -0.000277      -0.058757      -0.046586      -0.023498      -0.015529       0.039027              8.632420       6.802920      -0.797708       0.427893      12.489070      -0.083352       6.605269           0.000000
          396              C       9.211253      14.135191      24.321284      -0.444460      28.514733 0.45931886E+03  0.10940720E+05                                 7.889249                            6.884499       0.348060       2.062185                    0.999000      31.976635      92.330102       0.664527       0.386956      -1.084625      -0.024727       0.106253      -0.044035       0.117645      -0.012299       0.004634      -0.004495      -0.042708       0.001238      -0.025287      -0.000375       0.025662              8.568069       7.729906      -0.858562       0.778626      11.483730      -0.978549       6.490571           0.000004
          397              C      10.850242      19.485730      24.096274      -0.268699      32.053128 0.48493201E+03  0.11821293E+05                                 8.950984                            7.398576      -0.480348       1.816579                    0.997612      31.885773      96.100389       0.593575       0.423298      -1.050443      -0.045770       0.067974       0.002791       0.081994       0.004332      -0.012393       0.010745       0.002442      -0.031405      -0.022106       0.008818       0.013288             10.121114       9.406153       1.071775      -1.426991       9.771307      -3.320224      11.185882          -0.000001
          398              C      10.977831      20.676954      23.193707       0.051388      35.751057 0.43437394E+03  0.10162309E+05                                 9.460911                            6.967419       0.004018       2.004563                    0.999595      27.011244      76.290213       0.624692       0.419094      -1.067475      -0.001645      -0.031887       0.076675       0.083057       0.002855      -0.009957      -0.025649      -0.036458      -0.040151      -0.029594      -0.009181       0.038775             11.310765       8.237752       3.946935       1.638334      12.856178      -3.716044      12.838366          -0.000003
          399              C      11.769298      21.778462      23.517316      -0.170476      37.374830 0.48309917E+03  0.11719253E+05                                 9.816450                            7.422237      -0.130706       1.917299                    0.999142      31.039310      92.129009       0.590443       0.427627      -1.051908      -0.010624       0.013856      -0.009349       0.019806      -0.020077      -0.006219      -0.010308       0.056704       0.034264      -0.042977       0.013460       0.029516             11.380820       9.466990       5.160942       1.962023      14.252264      -2.238205      10.423206          -0.000006
          400              C      11.844008      22.894923      22.709304      -0.031257      39.574040 0.43766513E+03  0.10241611E+05                                10.029107                            6.917901       0.015003       2.002816                    0.999366      27.524627      77.327975       0.638325       0.410051      -1.075098      -0.027753      -0.038034      -0.010649       0.048272      -0.003022       0.005026      -0.013263       0.013990       0.018859      -0.017528       0.001118       0.016410             12.701421      11.697348       6.493706       4.320443      14.562240       0.426742      11.844676          -0.000006
          401              C      12.714776      24.058733      23.079938       0.601653      24.419332 0.25522693E+03  0.53077998E+04                                 7.787690                            5.663157      -0.032756       2.042384                    0.999467      22.401446      62.685656       0.625023       0.471218      -1.021025       0.048469       0.040958       0.010026       0.064245      -0.085423      -0.044430       0.011932       0.078180      -0.044606      -0.089528      -0.026622       0.116150              9.554594       8.571585       4.744601       2.705491      10.928161       0.994062       9.164036          -0.000007
          402              C      11.097710      22.934796      21.547849      -0.174732      36.960615 0.47841953E+03  0.11595933E+05                                 9.792132                            7.414524      -0.178371       1.902740                    0.998902      31.203595      93.059217       0.586436       0.430912      -1.048230       0.001650      -0.000088       0.021027       0.021092      -0.019189      -0.016635      -0.019690       0.020492       0.005302      -0.038733       0.015523       0.023210             11.480189      12.195660       4.558115       5.023635      10.296847       0.918217      11.948059          -0.000006
          403              C      10.301584      21.883130      21.155978       0.058288      34.518398 0.44098756E+03  0.10400001E+05                                 9.370075                            7.111993      -0.146283       1.959212                    0.999459      27.329279      78.576842       0.603826       0.430118      -1.056090      -0.042466       0.036217      -0.051696       0.076076      -0.000404       0.024419       0.010624       0.040287       0.062893      -0.033524      -0.007769       0.041293             11.027360      11.362274       2.525610       4.925638      10.345415      -1.324658      11.374392          -0.000003
          404              C      10.251752      20.746733      21.985227       0.134971      31.510953 0.40511129E+03  0.93539038E+04                                 8.775572                            6.838660       0.070485       2.032817                    0.999585      26.582199      75.638543       0.612757       0.432911      -1.054323      -0.077362      -0.058093      -0.010449       0.097308       0.017474      -0.013938       0.032744       0.004614      -0.075620      -0.051378       0.017094       0.034284              9.904633       7.123175       2.314814       3.147171      11.148030      -1.469733      11.442694          -0.000003
          405              C      10.035709      18.760529      20.807086      -0.000326      22.664273 0.36517067E+03  0.82990048E+04                                 7.082748                            6.419371      -0.245262       1.928777                    0.997216      27.973209      81.613378       0.636877       0.423175      -1.049692      -0.080284       0.011146       0.035628       0.088539      -0.014821      -0.006421       0.045050      -0.061480       0.019275      -0.038289      -0.027404       0.065693              7.301353       6.125564       0.969755       0.073382       8.559407       1.135378       7.219087          -0.000002
          406              C       8.979896      17.703878      20.445553      -0.159095      27.013915 0.44199781E+03  0.10483807E+05                                 7.970451                            7.082381      -0.151725       1.947102                    0.998540      29.345167      86.055188       0.606789       0.425569      -1.053445       0.073506      -0.014404      -0.050916       0.090571       0.003286      -0.013839       0.037254      -0.032198       0.027510      -0.036665      -0.011738       0.048403              8.357974       7.652965       0.453046      -0.538837       9.242442       1.472533       8.178516          -0.000002
          407              C       9.592657      16.764357      19.401407      -0.440536      25.744949 0.41906406E+03  0.97130214E+04                                 7.209132                            6.490914       0.489849       2.100452                    0.999872      31.371478      88.087228       0.700922       0.377018      -1.096488      -0.041021       0.075558       0.074187       0.113559      -0.008428      -0.009040       0.016614      -0.010595       0.008801      -0.013410      -0.011418       0.024827              7.452196       6.176433      -0.390522      -0.815942       8.198668       1.472341       7.981488          -0.000006
          408              C       9.444886      21.970354      19.927272      -0.275055      33.508288 0.50357863E+03  0.12410119E+05                                 9.294354                            7.576934      -0.505528       1.807723                    0.997203      32.329029      98.431510       0.581362       0.427515      -1.046330      -0.022454       0.024689       0.072576       0.079881       0.003244       0.003678       0.007230      -0.003758      -0.018763      -0.010132      -0.000609       0.010741             10.718277      14.756038      -1.012578       1.130255       7.138649      -0.362620      10.260144          -0.000002
          409              C       8.046909      22.511139      20.301446       0.036427      34.537834 0.45094277E+03  0.10673996E+05                                 9.326561                            7.154717      -0.149252       1.952964                    0.999487      27.582119      78.958306       0.607863       0.425691      -1.060839       0.073681      -0.007087       0.017324       0.076021      -0.031828      -0.028585       0.016154       0.044667      -0.009946      -0.037290      -0.020791       0.058081             10.802911      16.898559      -0.305319      -0.956818      10.136827       1.616763       5.373347          -0.000003
          410              C       7.913142      23.802047      20.721127      -0.163874      32.989659 0.45453815E+03  0.10852119E+05                                 8.957588                            7.160588      -0.066164       1.935684                    0.999571      30.715270      90.237994       0.606462       0.423017      -1.055497      -0.007645      -0.006849       0.034556       0.036048       0.019429      -0.005880      -0.006007       0.018792      -0.098942      -0.034040      -0.004961       0.039001              9.673010      12.914378      -1.422934      -2.101739      10.659815       1.670372       5.444836          -0.000010
          411              C       6.718859      24.278038      21.219183      -0.110209      33.253428 0.43691976E+03  0.10280252E+05                                 8.905907                            6.929668       0.069232       1.980597                    0.999776      29.709144      85.321394       0.631611       0.412149      -1.067414       0.003415      -0.032077       0.002569       0.032361      -0.003509      -0.016345       0.018603      -0.022413      -0.144439      -0.055534       0.014475       0.041058              9.792217      12.619742      -0.048729      -2.301343      11.328151       1.281884       5.428758          -0.000015
          412              C       5.639674      23.385866      21.391100      -0.159809      34.616153 0.48537601E+03  0.11785406E+05                                 9.341754                            7.457633      -0.114033       1.926319                    0.998997      30.866774      91.585021       0.587063       0.429690      -1.050904       0.022759       0.004521       0.008773       0.024807      -0.008405      -0.009415      -0.002478       0.023153      -0.083153      -0.029818       0.000459       0.029359             10.146786      12.775744       1.131506      -2.568166      11.659032       1.151616       6.005583          -0.000009
          413              C       5.748563      22.087482      20.933496       0.041341      32.874928 0.44101594E+03  0.10384579E+05                                 9.010121                            7.082711      -0.004852       2.003273                    0.999685      27.305446      78.047715       0.609811       0.426556      -1.059945      -0.055936      -0.027822       0.042713       0.075679       0.045565       0.010057      -0.002726       0.004037      -0.067020      -0.039237      -0.017912       0.057149             10.164305      13.165949       1.190105      -3.959351      10.362139       0.859433       6.964826          -0.000003
          414              C       6.927306      21.658841      20.332290       0.134490      31.284801 0.40263861E+03  0.92960083E+04                                 8.737053                            6.819288       0.004753       2.007976                    0.999418      26.818800      76.669348       0.612535       0.433106      -1.052683       0.015470      -0.101294      -0.008018       0.102781      -0.009728       0.014120       0.015678      -0.077963       0.005779      -0.046618       0.002518       0.044100              9.910812      13.435093       1.247696      -2.203671       8.905363       2.689764       7.391982          -0.000001
          415              C       6.729998      20.532412      18.304168       0.007449      22.375633 0.30621731E+03  0.66446437E+04                                 6.890795                            5.743994       0.123163       2.047422                    0.999680      26.668200      75.473573       0.698610       0.404045      -1.064281      -0.039705      -0.061562       0.082743       0.110511      -0.053888       0.020388      -0.000437      -0.031954       0.168685      -0.086153       0.023598       0.062555              7.717207       7.437192       1.330543       2.443063       5.731692       2.197144       9.982737          -0.000002
          416              C       5.781491      19.844592      17.811169      -0.141874      24.342188 0.34263444E+03  0.76639628E+04                                 7.426636                            6.178677      -0.039765       1.988941                    0.999444      28.110044      81.368132       0.655379       0.417822      -1.053018       0.048590       0.032494      -0.090967       0.108129      -0.039196       0.011463       0.012804      -0.034253       0.106105      -0.063260       0.023766       0.039494              8.347015       7.985606       1.187913       2.319691       5.933062       1.643573      11.122375          -0.000002
          417              C       5.808058      19.812195      16.291721      -0.420153      28.059442 0.44850285E+03  0.10637742E+05                                 7.915936                            6.873971       0.209653       2.027182                    0.998451      31.675884      91.776709       0.653643       0.395077      -1.077172      -0.002442       0.000416       0.119751       0.119776       0.000338       0.010163       0.013927      -0.020811       0.095264      -0.028215      -0.009659       0.037874              8.747966       7.480086      -0.145056       1.175729       5.999164       1.635522      12.764646          -0.000001
          418              C       4.554305      21.150453      21.145865      -0.271460      32.708037 0.49770609E+03  0.12205077E+05                                 9.100716                            7.516661      -0.453992       1.825696                    0.997384      31.948391      96.402048       0.586719       0.425705      -1.049535       0.043342       0.038515       0.061777       0.084726       0.003166      -0.008007       0.003957       0.010949       0.005289      -0.010770      -0.000540       0.011309             10.255468       9.696109       1.077742      -1.496724       8.590145      -1.982444      12.480150          -0.000002
          419              C      14.210836       0.533309       3.542008       0.586485      25.552453 0.25556430E+03  0.53165746E+04                                 8.005182                            5.646465       0.023988       2.058593                    0.999761      22.507953      62.994235       0.629347       0.467826      -1.022870      -0.016065       0.003041      -0.065007       0.067031       0.007808      -0.023981      -0.049829      -0.133093      -0.189103      -0.085973      -0.027610       0.113583             10.093482       9.851341      -0.058054       1.728897       5.440730       3.273534      14.988376          -0.000004
          420              C      14.636786       0.864759       4.912293      -0.039217      41.289845 0.44815881E+03  0.10546819E+05                                10.299174                            6.987951      -0.071249       1.969234                    0.999258      27.842388      78.378390       0.636968       0.408601      -1.076321       0.012860       0.020557       0.045220       0.051311       0.007675      -0.007643      -0.005944       0.026111      -0.005538      -0.015474      -0.004349       0.019823             13.346922      12.908440       0.358362       2.797413       6.348205       4.619699      20.784122          -0.000002
          421              C       0.430277       0.889680       5.248543      -0.178084      39.854595 0.49105631E+03  0.11969022E+05                                10.283171                            7.503845      -0.173934       1.900984                    0.999117      31.357331      93.498042       0.584401       0.429999      -1.049752      -0.012151       0.020929      -0.002763       0.024358      -0.000642      -0.018898      -0.015435      -0.013608      -0.074795      -0.037545       0.011628       0.025917             12.403712      13.951030       1.288126       3.612467       5.919843       3.337737      17.340264           0.000000
          422              C       0.837574       1.143874       6.548038       0.052911      36.603755 0.43824234E+03  0.10285818E+05                                 9.638169                            7.020023      -0.053247       1.985813                    0.999487      27.138635      77.023868       0.618853       0.421691      -1.064765       0.071615       0.026654      -0.019134       0.078773      -0.001264       0.024041       0.002514       0.044155      -0.066139      -0.031439      -0.010672       0.042111             11.646735      14.918073       1.846316       1.695005       5.487421       2.006110      14.534712           0.000001
          423              C      15.403173       1.360687       7.528980       0.148110      31.163784 0.40093771E+03  0.92467913E+04                                 8.747522                            6.827237      -0.045070       1.996300                    0.999432      26.615104      76.041960       0.609183       0.435958      -1.050975       0.031600       0.044456       0.082638       0.099015       0.019504       0.025211       0.005656      -0.054283       0.086912      -0.054052       0.012097       0.041955             10.012263      12.038809      -0.951215      -0.160982       4.594930       0.052438      13.403049           0.000004
          424              C      15.474508       0.393752       9.758852      -0.003376      24.291566 0.39082129E+03  0.89765951E+04                                 7.370416                            6.615224       0.011878       2.014345                    0.998285      27.593056      79.264961       0.635083       0.419896      -1.058459       0.072432       0.046863      -0.049367       0.099396       0.023985       0.011913      -0.046632      -0.091146      -0.018873      -0.061416      -0.015869       0.077285              7.882121       7.296376      -1.467089       0.152811       8.267657      -1.862173       8.082329           0.000004
          425              C       1.123420      24.347817       9.683006      -0.164859      27.307848 0.43864102E+03  0.10366830E+05                                 7.976413                            6.985296      -0.056521       1.971366                    0.999116      29.355756      85.458166       0.621266       0.417149      -1.060513      -0.077266      -0.058510       0.039716       0.104742      -0.005776      -0.004629      -0.000488      -0.071606      -0.039377      -0.030920      -0.011909       0.042829              8.731434       7.568072      -1.184829       0.256531      11.135379      -2.980349       7.490852           0.000005
          426              C       0.854360      22.924828      10.203815      -0.440982      27.092529 0.43855172E+03  0.10299792E+05                                 7.565827                            6.693939       0.499981       2.112578                    0.999118      31.487272      89.534097       0.680651       0.383154      -1.090065       0.018006       0.100170      -0.042581       0.110324      -0.000841      -0.000868      -0.015146      -0.065568       0.006172      -0.033858      -0.004262       0.038120              8.094459       7.270087      -0.028150      -0.512585       9.664709      -2.235381       7.348581           0.000009
          427              C      14.056571       1.435450       7.210426       0.037896      36.196175 0.43869281E+03  0.10293686E+05                                 9.530926                            6.998208      -0.065414       1.977478                    0.999345      27.311763      77.373623       0.623521       0.418644      -1.067252      -0.064995       0.036026       0.020465       0.077078      -0.003595      -0.035812       0.010533       0.001527       0.045606      -0.033761      -0.010054       0.043815             11.463485      11.994312      -2.046963      -0.439796       6.345440       3.437944      16.050703           0.000002
          428              C      13.675711       1.173779       5.895762      -0.177125      39.239910 0.48757781E+03  0.11837184E+05                                10.100997                            7.420874      -0.037515       1.941945                    0.999549      31.178880      92.120424       0.595668       0.423543      -1.056040       0.017533      -0.000815      -0.014286       0.022631       0.007420      -0.003751       0.004338       0.008750      -0.093704      -0.032067       0.007813       0.024254             12.127234      11.189999      -0.928633       0.402726       6.218825       3.801253      18.972878           0.000001
          429              C      13.053506       1.923901       8.241932      -0.272117      31.569866 0.48284872E+03  0.11735559E+05                                 8.845886                            7.389131      -0.396940       1.840042                    0.998013      31.720223      94.869625       0.594301       0.424040      -1.051978       0.045086       0.046794      -0.038551       0.075556       0.004946      -0.007776       0.008895      -0.000231       0.008422      -0.014424       0.003480       0.010944              9.791492       8.821961      -1.564763      -1.797474      10.141088       2.249228      10.411427           0.000004
          430              C      13.271178       3.394240       8.557957       0.050298      31.894443 0.43955949E+03  0.10342868E+05                                 8.824648                            7.070917      -0.073761       1.981251                    0.999557      27.225606      77.819631       0.610264       0.426545      -1.059835       0.015186      -0.063682      -0.041933       0.077745       0.024264      -0.003300       0.002993      -0.047620      -0.121753      -0.041248      -0.013062       0.054311              9.817370       4.959184      -0.279269       1.030978      11.996496       1.748079      12.496430           0.000002
          431              C      13.233945       4.321301       7.559318      -0.156893      30.624586 0.45739416E+03  0.10926909E+05                                 8.531415                            7.190141       0.072415       1.989654                    0.999557      30.211343      88.505929       0.604900       0.423853      -1.055991       0.023336       0.017461       0.007979       0.030218       0.000369       0.016460       0.019646       0.003811       0.019518      -0.024551      -0.003227       0.027778              8.987150       5.539661       0.307215       1.845442      10.787509       0.184701      10.634281           0.000002
          432              C      13.501385       5.669527       7.796969      -0.094950      29.690356 0.41109113E+03  0.95145360E+04                                 8.206752                            6.705176       0.210054       2.034635                    0.999801      28.869842      81.899820       0.645272       0.410122      -1.070052       0.008734      -0.026583       0.018065       0.033306      -0.002562       0.009346      -0.011229      -0.048216       0.016290      -0.029340       0.001340       0.028000              8.737502       5.430257       1.038974       2.207748       9.730116       0.724749      11.052132           0.000002
          433              C      13.846485       6.078232       9.048428      -0.146721      30.998475 0.44601577E+03  0.10574682E+05                                 8.554220                            7.062680       0.086132       1.995103                    0.999645      29.906092      86.917250       0.615983       0.419392      -1.060141       0.011555      -0.014365      -0.005835       0.019336      -0.008245       0.007846       0.011562      -0.034962      -0.045405      -0.024836      -0.004255       0.029091              9.148961       5.802843       1.150984       2.656860       9.701145       1.036176      11.942896           0.000001
          434              C      13.931918       5.148679      10.102687       0.044086      32.697044 0.45664222E+03  0.10855734E+05                                 9.030923                            7.244618      -0.114782       1.966707                    0.999488      27.568756      79.397105       0.597774       0.431009      -1.056301       0.054591       0.048882       0.039677       0.083330      -0.001971       0.006966       0.016375       0.011250       0.162450      -0.036387      -0.021283       0.057669             10.138836       7.377328       2.932457       3.353561      11.565978       1.594518      11.473202           0.000002
          435              C      13.577400       3.832850       9.852395       0.121627      32.343714 0.41742890E+03  0.97272696E+04                                 8.925489                            6.940457      -0.060718       1.980996                    0.999563      27.201276      78.189173       0.607397       0.432738      -1.052639       0.033319      -0.074218       0.059863       0.101006      -0.001112      -0.012354      -0.048006      -0.017018       0.064723      -0.042966      -0.017186       0.060153             10.189102       5.757683       2.377447       0.518030      11.354340       0.818129      13.455282           0.000003
          436              C      12.421873       2.990520      11.718207       0.005371      25.235805 0.36636173E+03  0.82881607E+04                                 7.556907                            6.370246       0.031085       2.019555                    0.999257      27.257645      77.962743       0.651815       0.415369      -1.060277       0.052066      -0.062599      -0.034811       0.088551       0.012383      -0.031311      -0.004830       0.062432      -0.005297      -0.032779      -0.020052       0.052831              8.521846       8.919733       2.037680      -3.074784       7.783889      -2.083620       8.861917           0.000002
          437              C      11.852707       1.624849      12.125247      -0.159386      26.670909 0.42535312E+03  0.99283732E+04                                 7.743088                            6.814841       0.261434       2.075745                    0.999538      28.565585      81.366009       0.640891       0.409443      -1.070555      -0.072568       0.069457       0.017147       0.101904       0.009768      -0.019387      -0.005206       0.057177      -0.028569      -0.025843      -0.016791       0.042634              8.433350       9.020424       0.860472      -1.954276       8.770897      -1.534112       7.508727           0.000004
          438              C      10.428284       1.943838      12.615718      -0.439866      28.086039 0.46845607E+03  0.11197624E+05                                 7.798225                            6.953411       0.463404       2.103849                    0.998665      31.753570      91.424493       0.662050       0.387042      -1.086098       0.107599      -0.013754      -0.033414       0.113504      -0.009476      -0.018751       0.003146       0.048267      -0.017595      -0.023010      -0.014232       0.037242              8.333204       9.871932       0.386577      -1.735052       7.940628      -0.531663       7.187053           0.000004
          439              C      14.474496       5.607225      11.445161      -0.270307      32.254927 0.48293851E+03  0.11772997E+05                                 9.039555                            7.416434      -0.473186       1.821002                    0.997407      31.930555      96.568882       0.588276       0.427100      -1.046993       0.033609       0.017135      -0.067699       0.077500       0.010128       0.004432       0.003203      -0.022091       0.033407      -0.020836       0.005739       0.015097             10.269842      12.721673       2.512376       1.005925       9.335872       1.417802       8.751982           0.000003
          440              C       0.297576       6.197853      11.275772       0.045358      36.223845 0.44183261E+03  0.10387036E+05                                 9.553149                            7.028922      -0.045362       1.984714                    0.999324      27.292746      77.421691       0.621328       0.419325      -1.066697      -0.077177       0.002060      -0.005443       0.077397       0.030346      -0.012033      -0.007012       0.029353      -0.027397      -0.029155      -0.012905       0.042060             11.504108      14.995540       2.264108      -0.474964      14.545429       1.105371       4.971355           0.000001
          441              C       0.477954       7.580968      11.298526      -0.179182      38.988697 0.49438910E+03  0.12066469E+05                                10.122703                            7.518496      -0.144342       1.909670                    0.999228      31.392000      93.558435       0.585289       0.428770      -1.050868       0.012980       0.006187      -0.004865       0.015180      -0.004581       0.002832       0.029019       0.048743       0.075422      -0.048857       0.012227       0.036630             12.018540      12.886791       2.766536      -1.099748      17.759400       1.499365       5.409430          -0.000000
          442              C       1.712652       8.139199      10.979973      -0.041869      40.846257 0.45561807E+03  0.10777356E+05                                10.265262                            7.070244      -0.023118       1.985388                    0.999353      27.999179      79.277320       0.629355       0.411433      -1.073402      -0.005241      -0.052619       0.003990       0.053030       0.001215      -0.007725       0.005878       0.023550      -0.014701      -0.014497      -0.002485       0.016982             13.172467      12.156223       0.457479      -1.419622      21.451526       2.594768       5.909651          -0.000003
          443              C       1.922566       9.609538      11.103854       0.591219      24.985930 0.25769495E+03  0.53774811E+04                                 7.928635                            5.698227      -0.071603       2.028614                    0.999555      22.597263      63.551822       0.621195       0.472503      -1.019297      -0.000075       0.063125       0.023682       0.067421      -0.015044      -0.004352      -0.017283       0.043337       0.335023      -0.083836      -0.029465       0.113301              9.889001       8.932713      -0.337752      -0.089935      16.125970       1.208095       4.608322          -0.000004
          444              C       2.756097       7.336742      10.524897      -0.176768      37.931568 0.49500574E+03  0.12084223E+05                                 9.950765                            7.525632      -0.115574       1.920649                    0.999106      31.316852      93.318124       0.584777       0.429049      -1.050789      -0.015192       0.007335       0.002604       0.017070       0.009921       0.001390       0.006815       0.037756       0.062140      -0.032429       0.010194       0.022235             11.796150      10.952759      -1.615658      -1.734361      17.839858       3.206245       6.595834          -0.000002
          445              C       2.606818       5.941166      10.509727       0.045220      36.088865 0.45976013E+03  0.10937150E+05                                 9.622186                            7.239519      -0.046686       1.988265                    0.999520      27.512632      78.994638       0.602301       0.427484      -1.059567       0.055212      -0.012431      -0.053832       0.078108      -0.031804      -0.002318       0.022502      -0.007347      -0.040212      -0.035372      -0.009389       0.044761             11.462037      11.721857      -0.992198      -3.430471      15.119839       2.870779       7.544416           0.000000
          446              C       1.407875       5.390412      10.944578       0.141267      30.619870 0.40454502E+03  0.93533918E+04                                 8.634876                            6.854727      -0.023625       2.001732                    0.999404      26.744247      76.573278       0.608218       0.435557      -1.050937      -0.015589      -0.091826      -0.027731       0.097180       0.005988       0.012549       0.002375      -0.088969       0.027739      -0.052008       0.011399       0.040610              9.699159      11.749694      -0.192352      -2.089234      12.132685      -0.653716       5.215099           0.000003
          447              C       1.196274       3.436606      12.327503      -0.005620      23.931689 0.38922036E+03  0.89439758E+04                                 7.307692                            6.608138      -0.060023       1.988567                    0.998346      27.792325      80.245666       0.633545       0.420721      -1.056364       0.058019       0.016417      -0.072402       0.094222      -0.019203       0.012555      -0.018821      -0.049043       0.211804      -0.066700      -0.010051       0.076751              7.678651       8.101736      -0.348350       0.964073       7.500699      -1.899953       7.433517           0.000004
          448              C       2.623720       3.244714      12.838200      -0.166371      26.274693 0.44359347E+03  0.10508364E+05                                 7.741088                            7.021890       0.032662       1.999938                    0.999421      29.303425      85.273317       0.620300       0.416825      -1.061222      -0.061342      -0.036774       0.071560       0.101173       0.000448       0.021430      -0.010753      -0.014556       0.089434      -0.030640      -0.008979       0.039619              8.110035       8.526436      -0.288692       0.966018       7.072787      -1.737993       8.730882           0.000003
          449              C       2.539628       2.589292      14.228710      -0.436026      26.136453 0.43586268E+03  0.10225361E+05                                 7.371539                            6.685603       0.471279       2.101275                    0.999668      31.520814      89.707598       0.678913       0.384559      -1.088594       0.001634       0.052946      -0.100122       0.113271       0.005149       0.008242      -0.014292      -0.025197       0.066378      -0.027328      -0.002599       0.029927              7.632206       7.456477       0.498053       0.117020       7.245614      -1.611472       8.194529           0.000007
          450              C       3.738909       5.066439       9.925713      -0.274907      33.272550 0.49902622E+03  0.12266871E+05                                 9.248642                            7.547215      -0.501298       1.808682                    0.997169      32.276223      98.063743       0.582122       0.428037      -1.046281      -0.064569       0.024180      -0.040027       0.079724      -0.009282      -0.002376       0.007529      -0.005110      -0.033283      -0.013742      -0.003409       0.017152             10.623937       9.153766      -1.338513      -0.567489      10.098242       3.784152      12.619802           0.000001
          451              C       3.334727       4.565527       8.573126       0.048094      33.621622 0.44867960E+03  0.10609686E+05                                 9.177108                            7.141773      -0.088957       1.972494                    0.999557      27.454505      78.616428       0.607621       0.426292      -1.060204      -0.014165       0.049536       0.058813       0.078188       0.008196       0.027723       0.012750       0.035931       0.105461      -0.038166      -0.014909       0.053075             10.517000       5.050209       0.028722       1.327219      12.012351       2.925119      14.488440           0.000001
          452              C       3.000491       5.490096       7.554262      -0.168646      31.341310 0.46881194E+03  0.11250471E+05                                 8.611774                            7.236892       0.080964       1.984095                    0.999713      30.537895      89.186580       0.609252       0.418925      -1.060820      -0.024843      -0.009146      -0.001255       0.026503       0.013522      -0.000185       0.006721      -0.048948       0.001581      -0.028347      -0.000812       0.029159              9.066512       5.006056       0.400600       1.254103       9.288639       0.618701      12.904841           0.000001
          453              C       2.538761       5.021581       6.345782      -0.096133      29.003001 0.41690716E+03  0.97171091E+04                                 8.148181                            6.801821       0.118787       2.003612                    0.999785      29.339474      84.486923       0.631489       0.416143      -1.062429       0.001970      -0.022664       0.024289       0.033279      -0.001467       0.007277      -0.013653      -0.039861       0.058520      -0.030745       0.000703       0.030042              8.515475       5.077358       0.953925       1.114166       9.789354       0.322268      10.679714           0.000002
          454              C       2.336631       3.690800       6.118244      -0.148530      29.504649 0.45257600E+03  0.10799967E+05                                 8.341056                            7.166592       0.009538       1.972428                    0.999331      30.221469      88.936823       0.603129       0.425564      -1.053292      -0.002082       0.013093       0.011623       0.017631       0.008321       0.002044       0.011382       0.001150       0.062979      -0.020156      -0.005059       0.025215              8.648255       5.484110       1.346497       1.132565      10.640301      -0.264408       9.820353           0.000001
          455              C       2.633550       2.748786       7.104242       0.048790      32.111338 0.45158234E+03  0.10719401E+05                                 8.935917                            7.220508      -0.149019       1.959106                    0.999456      27.522533      79.539153       0.595995       0.432942      -1.053760      -0.046802      -0.053830      -0.028148       0.076683       0.003256      -0.014609       0.006263      -0.063830      -0.094476      -0.040887      -0.007338       0.048225              9.927706       7.135674       2.646411       2.847746      11.499341       0.567468      11.148103           0.000000
          456              C       3.187026       3.207333       8.295024       0.122078      32.213653 0.41857763E+03  0.97659518E+04                                 8.931720                            6.969443      -0.147788       1.956278                    0.999251      27.189009      78.338055       0.603276       0.435162      -1.050608      -0.007832      -0.059984       0.077285       0.098144      -0.027460       0.006815      -0.045091      -0.001805       0.020745      -0.049516      -0.007358       0.056874             10.125637       6.669456      -0.316233       3.370565      12.242660       1.188540      11.464796           0.000002
          457              C       4.871029       1.809265       9.013033      -0.010779      24.414145 0.36792533E+03  0.83208404E+04                                 7.342208                            6.339359       0.046930       2.019359                    0.999264      27.406909      78.022349       0.661205       0.409602      -1.065467      -0.063736      -0.013863       0.050053       0.082218      -0.045088       0.008674       0.008463       0.034870      -0.089341      -0.043663      -0.019630       0.063293              8.114058       8.310743      -2.359432       1.317208       8.533468      -2.105659       7.497961           0.000000
          458              C       5.080870       0.620533       9.971221      -0.161007      28.950251 0.45167152E+03  0.10751985E+05                                 8.344319                            7.120756      -0.072805       1.964441                    0.999286      29.471382      86.072570       0.611194       0.420979      -1.058212       0.085481       0.005884      -0.055676       0.102183      -0.030342       0.003300      -0.000857       0.003178      -0.051826      -0.022303      -0.016875       0.039179              9.352004       9.523554      -2.886328       1.370443      10.429251      -2.557719       8.103208           0.000003
          459              C       6.460173      -0.032397       9.763908      -0.442619      27.214023 0.44462167E+03  0.10496081E+05                                 7.627795                            6.771145       0.431025       2.090074                    0.999003      31.773784      91.084088       0.670972       0.386692      -1.085721      -0.099705       0.048391       0.007769       0.111100      -0.029908       0.002419       0.000399       0.020565      -0.087691      -0.029509      -0.016772       0.046281              8.170153       9.169154      -2.073894       0.635704       8.678411      -1.093462       6.662896           0.000002
          460              C       2.313241       1.298384       6.869119      -0.273060      31.804275 0.48006531E+03  0.11674837E+05                                 8.915247                            7.368613      -0.459475       1.824474                    0.997535      31.808322      95.797250       0.593818       0.424133      -1.049777      -0.047470       0.056682      -0.014716       0.075384      -0.007464       0.013607       0.009111      -0.017100      -0.009661      -0.022908       0.008111       0.014797              9.942841      12.014332       2.399682       1.207727       9.231161       0.470092       8.583028           0.000002
          461              C      13.001839       9.666856      12.276939       0.588814      24.987165 0.25958930E+03  0.54215892E+04                                 7.904939                            5.708620      -0.013740       2.047148                    0.999729      22.560511      63.271068       0.622959       0.470768      -1.021242       0.053962       0.029968      -0.028189       0.067857      -0.073197       0.059966      -0.002168       0.053920      -0.120096      -0.088423      -0.026662       0.115086              9.728514       9.051429       4.628635      -3.156520      10.513943      -0.999921       9.620170          -0.000005
          462              C      12.096755       8.850942      13.127426      -0.044268      40.938562 0.45217871E+03  0.10663825E+05                                10.229258                            7.016623      -0.023883       1.984402                    0.999340      27.904923      78.603849       0.636100       0.408298      -1.076660      -0.030757      -0.028937       0.027014       0.050131       0.004854       0.004766       0.010634       0.022400       0.037602      -0.021254       0.002639       0.018615             12.969838      12.613250       6.963051      -4.079438      12.502692      -1.055795      13.793573          -0.000005
          463              C      11.973790       9.108626      14.500491      -0.178068      38.714794 0.49544043E+03  0.12103307E+05                                10.082089                            7.539606      -0.222719       1.884130                    0.999028      31.477214      93.976307       0.582715       0.430266      -1.049541      -0.005937      -0.004727      -0.013622       0.015593      -0.016271       0.021842       0.027100       0.052653      -0.027624      -0.051742       0.010871       0.040870             11.774919      10.081171       4.323383      -3.976846       9.784090      -0.187519      15.459497          -0.000005
          464              C      11.155790       8.331090      15.303195       0.049792      35.570710 0.43574724E+03  0.10202147E+05                                 9.424848                            6.977118      -0.019015       1.997268                    0.999543      27.060334      76.449464       0.624454       0.418937      -1.067610      -0.005960       0.050929       0.055342       0.075446      -0.010318      -0.006876       0.002576       0.016930       0.115530      -0.032606      -0.007083       0.039689             11.220906       8.463061       3.457926      -2.780076      10.124886       1.927003      15.074773          -0.000003
          465              C      10.437431       7.274440      14.714124       0.148172      30.886349 0.39513552E+03  0.90667684E+04                                 8.655417                            6.755213       0.076685       2.038597                    0.999523      26.336031      74.701632       0.616363       0.433075      -1.054235      -0.083284      -0.033460       0.045699       0.100719      -0.001609      -0.013417      -0.037250       0.029705      -0.067054      -0.053121       0.019553       0.033567              9.754229       6.837843       3.576194      -0.403890       9.885329       0.752604      12.539516          -0.000002
          466              C      10.298890       5.577320      16.387792      -0.005276      23.962883 0.37104365E+03  0.84263709E+04                                 7.297900                            6.421635      -0.040169       1.997043                    0.998244      27.536536      79.083364       0.647132       0.416771      -1.058680      -0.036872       0.006066      -0.084583       0.092470      -0.026122       0.030475      -0.041457      -0.008878      -0.078389      -0.054454      -0.013241       0.067694              7.806572       6.024774      -1.118390      -0.337231      10.100132       0.365100       7.294810          -0.000002
          467              C      10.781008       4.338746      15.614163      -0.173113      27.657010 0.44481110E+03  0.10550080E+05                                 8.034222                            7.020045       0.000276       1.984025                    0.999470      29.617482      86.390826       0.621571       0.415466      -1.061520       0.031827      -0.018430       0.100537       0.107053      -0.021111       0.007093      -0.021609      -0.005475      -0.054772      -0.029980      -0.008384       0.038364              8.794414       7.183607      -2.676524       0.401971      11.836815       0.094643       7.362821           0.000000
          468              C      11.536660       3.329446      16.501561      -0.437510      26.454558 0.42829837E+03  0.99784986E+04                                 7.417853                            6.607094       0.589268       2.141631                    0.999657      31.114481      87.511586       0.687831       0.382213      -1.093049      -0.056691       0.074589      -0.059404       0.110934      -0.024923       0.012363      -0.017904      -0.024630      -0.058590      -0.026972      -0.017925       0.044897              7.875372       7.165231      -2.219508       0.577201       9.709174      -0.716623       6.751710           0.000001
          469              C      10.491976       7.058873      13.338783       0.045658      35.701953 0.43949093E+03  0.10329849E+05                                 9.503355                            7.044308      -0.038606       1.990832                    0.999515      27.217397      77.483359       0.615466       0.423407      -1.062924      -0.051610      -0.012472      -0.058197       0.078779       0.023432       0.008049       0.018156      -0.010143      -0.087473      -0.035173      -0.008471       0.043644             11.364449      11.953392       5.694039       0.436904       9.713572       1.231831      12.426384          -0.000002
          470              C      11.345738       7.826440      12.575267      -0.173049      37.924262 0.48091861E+03  0.11652721E+05                                 9.908461                            7.394893      -0.101521       1.925030                    0.999419      31.057677      92.118079       0.592825       0.426406      -1.052700      -0.004607       0.022315       0.011886       0.025699      -0.022058       0.009994       0.015316       0.022081       0.029816      -0.036790       0.017026       0.019765             11.757072      13.081417       6.769523      -1.827990      11.890644       0.503983      10.299157          -0.000004
          471              C       9.552815       6.060787      12.658697      -0.273685      34.427326 0.51468397E+03  0.12741373E+05                                 9.466192                            7.672745      -0.492289       1.811526                    0.997142      32.326176      98.348585       0.576817       0.428936      -1.046429      -0.017799       0.084597       0.012661       0.087371       0.005843      -0.006357       0.003092       0.003164      -0.020589      -0.011723       0.001518       0.010205             10.971558      14.679874       0.754835       2.186254       9.458219       1.279846       8.776580          -0.000000
          472              C       8.226429       6.731411      12.332560       0.042972      33.518853 0.44261925E+03  0.10435715E+05                                 9.145593                            7.096716      -0.094671       1.972953                    0.999518      27.440900      78.581677       0.608833       0.426693      -1.059461       0.074704       0.004837       0.017762       0.076939      -0.040798       0.019329      -0.003273       0.016547      -0.062188      -0.037975      -0.017863       0.055838             10.491748      16.222864      -1.225343      -0.085588       7.388106      -2.698420       7.864275          -0.000003
          473              C       8.162757       7.715542      11.381956      -0.166802      32.651871 0.45957115E+03  0.10982654E+05                                 8.859084                            7.172428      -0.037120       1.944925                    0.999580      30.589975      89.382867       0.610577       0.419770      -1.059447      -0.014356       0.026562       0.020213       0.036334       0.003455      -0.017116      -0.009969       0.048605       0.009032      -0.028996      -0.004767       0.033762              9.502320      12.845731      -2.275025       0.149859       7.609280      -2.698141       8.051950          -0.000010
          474              C       6.985645       8.395885      11.111439      -0.097454      31.230409 0.41145687E+03  0.95250162E+04                                 8.489687                            6.690056       0.147772       2.011712                    0.999738      29.007688      82.296696       0.648632       0.407912      -1.071510       0.003979      -0.008030       0.031013       0.032282      -0.013352      -0.003320      -0.035302       0.021809      -0.001861      -0.044007       0.011890       0.032117              9.226998      12.347328      -1.694958      -1.068596       7.134433      -2.577924       8.199232          -0.000014
          475              C       5.883083       8.144183      11.890125      -0.152820      33.054117 0.47349603E+03  0.11436356E+05                                 9.083581                            7.389605      -0.121525       1.929333                    0.998659      30.619449      90.881446       0.586378       0.432471      -1.048254       0.022863       0.009952       0.009596       0.026718      -0.013071       0.008395      -0.000720       0.027946      -0.002361      -0.019090      -0.003269       0.022360              9.766881      12.788296      -1.391606      -1.880674       7.274878      -2.460225       9.237470          -0.000008
          476              C       5.898545       7.174756      12.896348       0.042866      32.891291 0.45416494E+03  0.10770637E+05                                 9.023187                            7.197891      -0.043802       1.990109                    0.999604      27.453367      78.693225       0.603740       0.427788      -1.059417      -0.058799       0.035143       0.043326       0.081053       0.026018      -0.029571      -0.007865       0.035912       0.011464      -0.035329      -0.014125       0.049454             10.128703      12.953333      -3.244014      -2.884033       8.059135      -1.347197       9.373642          -0.000003
          477              C       7.064781       6.414665      13.048040       0.130362      32.161237 0.41149653E+03  0.95481222E+04                                 8.897859                            6.896051      -0.072732       1.982523                    0.999288      26.921480      77.044144       0.609100       0.433377      -1.052983       0.015292      -0.050892       0.089203       0.103831       0.009442       0.015257      -0.026374      -0.064849       0.074429      -0.051367       0.002199       0.049169             10.120395      13.831528      -1.576727      -2.022019       9.960046      -2.298348       6.569612          -0.000001
          478              C       6.662019       4.119441      13.242712       0.003479      23.658323 0.35680830E+03  0.80124857E+04                                 7.151643                            6.229150       0.135957       2.049282                    0.999603      27.154832      77.179994       0.668836       0.407806      -1.066010       0.024214       0.025760       0.081028       0.088405       0.017291       0.001303       0.025265      -0.062164      -0.107225      -0.043119      -0.016765       0.059884              7.759515       6.446549       0.803892       0.204650      11.112515      -0.455135       5.719482          -0.000000
          479              C       6.682149       2.993012      14.226181      -0.152103      26.860896 0.41086614E+03  0.95535642E+04                                 7.863088                            6.739879       0.003697       1.992114                    0.999603      28.829096      83.263622       0.635340       0.414606      -1.062061      -0.026148      -0.043993      -0.085213       0.099400       0.010683       0.000150       0.000277      -0.058757      -0.046586      -0.023498      -0.015529       0.039027              8.632419       6.802920       0.797708       0.427893      12.489069       0.083352       6.605269           0.000000
          480              C       6.335438       1.674691      13.601716      -0.444461      28.514739 0.45931897E+03  0.10940723E+05                                 7.889251                            6.884501       0.348060       2.062185                    0.999000      31.976639      92.330120       0.664527       0.386956      -1.084625       0.024727       0.106253       0.044035       0.117645       0.012299       0.004634       0.004495      -0.042708       0.001238      -0.025287      -0.000375       0.025662              8.568071       7.729908       0.858562       0.778626      11.483732       0.978549       6.490572           0.000004
          481              C       4.696449       7.025230      13.826726      -0.268699      32.053124 0.48493193E+03  0.11821291E+05                                 8.950982                            7.398575      -0.480348       1.816579                    0.997612      31.885770      96.100376       0.593575       0.423298      -1.050443       0.045770       0.067974      -0.002791       0.081994      -0.004332      -0.012393      -0.010745       0.002442      -0.031405      -0.022106       0.008818       0.013288             10.121113       9.406151      -1.071775      -1.426991       9.771306       3.320224      11.185881          -0.000001
          482              C       4.568860       8.216454      14.729293       0.051388      35.751057 0.43437394E+03  0.10162309E+05                                 9.460911                            6.967419       0.004018       2.004563                    0.999595      27.011244      76.290212       0.624692       0.419094      -1.067475       0.001645      -0.031887      -0.076675       0.083057      -0.002855      -0.009957       0.025649      -0.036458      -0.040151      -0.029594      -0.009181       0.038775             11.310765       8.237751      -3.946934       1.638334      12.856178       3.716044      12.838365          -0.000003
          483              C       3.777393       9.317962      14.405684      -0.170476      37.374830 0.48309918E+03  0.11719253E+05                                 9.816451                            7.422238      -0.130706       1.917299                    0.999142      31.039310      92.129010       0.590443       0.427627      -1.051907       0.010624       0.013856       0.009349       0.019806       0.020077      -0.006219       0.010308       0.056704       0.034264      -0.042977       0.013460       0.029516             11.380820       9.466990      -5.160942       1.962023      14.252264       2.238206      10.423206          -0.000006
          484              C       3.702683      10.434423      15.213696      -0.031257      39.574033 0.43766506E+03  0.10241609E+05                                10.029106                            6.917900       0.015003       2.002816                    0.999366      27.524625      77.327967       0.638325       0.410051      -1.075098       0.027753      -0.038034       0.010649       0.048272       0.003022       0.005026       0.013263       0.013990       0.018859      -0.017528       0.001118       0.016410             12.701419      11.697346      -6.493705       4.320442      14.562239      -0.426741      11.844673          -0.000006
          485              C       2.831915      11.598233      14.843062       0.601653      24.419332 0.25522693E+03  0.53077998E+04                                 7.787690                            5.663157      -0.032756       2.042384                    0.999467      22.401446      62.685654       0.625023       0.471218      -1.021025      -0.048469       0.040958      -0.010026       0.064245       0.085423      -0.044430      -0.011932       0.078180      -0.044606      -0.089528      -0.026622       0.116150              9.554594       8.571585      -4.744601       2.705491      10.928160      -0.994062       9.164036          -0.000007
          486              C       4.448981      10.474296      16.375151      -0.174732      36.960636 0.47841985E+03  0.11595942E+05                                 9.792135                            7.414527      -0.178371       1.902740                    0.998902      31.203594      93.059215       0.586436       0.430912      -1.048230      -0.001650      -0.000088      -0.021027       0.021092       0.019189      -0.016635       0.019690       0.020492       0.005302      -0.038733       0.015523       0.023210             11.480193      12.195665      -4.558117       5.023637      10.296853      -0.918218      11.948061          -0.000006
          487              C       5.245107       9.422630      16.767022       0.058288      34.518398 0.44098755E+03  0.10400000E+05                                 9.370075                            7.111993      -0.146283       1.959212                    0.999459      27.329279      78.576841       0.603826       0.430118      -1.056090       0.042466       0.036217       0.051696       0.076076       0.000404       0.024419      -0.010624       0.040287       0.062893      -0.033524      -0.007769       0.041293             11.027360      11.362274      -2.525610       4.925639      10.345415       1.324658      11.374392          -0.000003
          488              C       5.294939       8.286233      15.937773       0.134971      31.510953 0.40511129E+03  0.93539038E+04                                 8.775572                            6.838660       0.070485       2.032817                    0.999585      26.582199      75.638542       0.612757       0.432911      -1.054323       0.077362      -0.058093       0.010449       0.097308      -0.017474      -0.013938      -0.032744       0.004614      -0.075620      -0.051378       0.017094       0.034284              9.904633       7.123175      -2.314814       3.147171      11.148030       1.469733      11.442694          -0.000003
          489              C       5.510982       6.300029      17.115914      -0.000326      22.664271 0.36517063E+03  0.82990035E+04                                 7.082747                            6.419370      -0.245262       1.928777                    0.997216      27.973207      81.613368       0.636877       0.423175      -1.049692       0.080284       0.011146      -0.035628       0.088539       0.014821      -0.006421      -0.045050      -0.061480       0.019275      -0.038289      -0.027404       0.065693              7.301352       6.125563      -0.969755       0.073382       8.559406      -1.135378       7.219087          -0.000002
          490              C       6.566795       5.243378      17.477447      -0.159095      27.013913 0.44199778E+03  0.10483807E+05                                 7.970451                            7.082381      -0.151725       1.947102                    0.998540      29.345166      86.055187       0.606789       0.425569      -1.053445      -0.073506      -0.014404       0.050916       0.090571      -0.003286      -0.013839      -0.037254      -0.032198       0.027510      -0.036665      -0.011738       0.048403              8.357974       7.652965      -0.453046      -0.538837       9.242442      -1.472533       8.178516          -0.000002
          491              C       5.954034       4.303857      18.521593      -0.440536      25.744950 0.41906407E+03  0.97130219E+04                                 7.209132                            6.490914       0.489849       2.100452                    0.999872      31.371479      88.087229       0.700922       0.377018      -1.096488       0.041021       0.075558      -0.074187       0.113559       0.008428      -0.009040      -0.016614      -0.010595       0.008801      -0.013410      -0.011418       0.024827              7.452196       6.176433       0.390522      -0.815941       8.198668      -1.472341       7.981487          -0.000006
          492              C       6.101805       9.509854      17.995728      -0.275055      33.508290 0.50357866E+03  0.12410120E+05                                 9.294354                            7.576934      -0.505528       1.807723                    0.997203      32.329030      98.431513       0.581362       0.427515      -1.046330       0.022454       0.024689      -0.072576       0.079881      -0.003244       0.003678      -0.007230      -0.003758      -0.018763      -0.010132      -0.000609       0.010741             10.718278      14.756039       1.012578       1.130255       7.138650       0.362620      10.260145          -0.000002
          493              C       7.499782      10.050639      17.621554       0.036427      34.537834 0.45094277E+03  0.10673996E+05                                 9.326561                            7.154717      -0.149252       1.952964                    0.999487      27.582119      78.958305       0.607863       0.425691      -1.060839      -0.073681      -0.007087      -0.017324       0.076021       0.031828      -0.028585      -0.016154       0.044667      -0.009946      -0.037290      -0.020791       0.058081             10.802911      16.898559       0.305319      -0.956818      10.136826      -1.616763       5.373347          -0.000003
          494              C       7.633549      11.341547      17.201873      -0.163874      32.989659 0.45453815E+03  0.10852119E+05                                 8.957589                            7.160589      -0.066164       1.935684                    0.999571      30.715270      90.237997       0.606462       0.423018      -1.055497       0.007645      -0.006849      -0.034556       0.036048      -0.019429      -0.005880       0.006007       0.018792      -0.098942      -0.034040      -0.004961       0.039001              9.673011      12.914379       1.422934      -2.101740      10.659816      -1.670372       5.444837          -0.000010
          495              C       8.827832      11.817538      16.703817      -0.110209      33.253433 0.43691985E+03  0.10280254E+05                                 8.905908                            6.929669       0.069231       1.980597                    0.999776      29.709147      85.321406       0.631611       0.412149      -1.067414      -0.003415      -0.032077      -0.002569       0.032361       0.003509      -0.016345      -0.018603      -0.022413      -0.144439      -0.055534       0.014475       0.041058              9.792218      12.619743       0.048729      -2.301343      11.328152      -1.281884       5.428758          -0.000015
          496              C       9.907017      10.925366      16.531900      -0.159809      34.616153 0.48537601E+03  0.11785406E+05                                 9.341755                            7.457633      -0.114033       1.926319                    0.998997      30.866774      91.585023       0.587063       0.429690      -1.050904      -0.022759       0.004521      -0.008773       0.024807       0.008405      -0.009415       0.002478       0.023153      -0.083153      -0.029818       0.000459       0.029359             10.146787      12.775744      -1.131506      -2.568167      11.659032      -1.151616       6.005583          -0.000009
          497              C       9.798128       9.626982      16.989504       0.041341      32.874928 0.44101595E+03  0.10384579E+05                                 9.010121                            7.082711      -0.004852       2.003273                    0.999685      27.305446      78.047713       0.609811       0.426556      -1.059945       0.055936      -0.027822      -0.042713       0.075679      -0.045565       0.010057       0.002726       0.004037      -0.067020      -0.039237      -0.017912       0.057149             10.164304      13.165949      -1.190105      -3.959350      10.362139      -0.859433       6.964825          -0.000003
          498              C       8.619385       9.198341      17.590710       0.134490      31.284801 0.40263862E+03  0.92960083E+04                                 8.737053                            6.819288       0.004753       2.007976                    0.999418      26.818800      76.669347       0.612535       0.433106      -1.052683      -0.015470      -0.101294       0.008018       0.102781       0.009728       0.014120      -0.015678      -0.077963       0.005779      -0.046618       0.002518       0.044100              9.910812      13.435093      -1.247696      -2.203671       8.905362      -2.689764       7.391981          -0.000001
          499              C       8.816693       8.071912      19.618832       0.007449      22.375632 0.30621729E+03  0.66446432E+04                                 6.890795                            5.743994       0.123163       2.047422                    0.999680      26.668199      75.473570       0.698610       0.404045      -1.064281       0.039705      -0.061562      -0.082743       0.110511       0.053888       0.020388       0.000437      -0.031954       0.168684      -0.086153       0.023598       0.062555              7.717207       7.437192      -1.330543       2.443063       5.731692      -2.197144       9.982737          -0.000002
          500              C       9.765200       7.384092      20.111831      -0.141874      24.342189 0.34263445E+03  0.76639629E+04                                 7.426636                            6.178676      -0.039765       1.988941                    0.999444      28.110044      81.368131       0.655379       0.417822      -1.053018      -0.048590       0.032494       0.090967       0.108129       0.039196       0.011463      -0.012804      -0.034253       0.106105      -0.063260       0.023766       0.039494              8.347015       7.985606      -1.187913       2.319691       5.933063      -1.643573      11.122375          -0.000002
          501              C       9.738633       7.351695      21.631279      -0.420153      28.059441 0.44850285E+03  0.10637742E+05                                 7.915935                            6.873971       0.209653       2.027182                    0.998451      31.675884      91.776707       0.653643       0.395077      -1.077172       0.002442       0.000416      -0.119751       0.119776      -0.000338       0.010163      -0.013927      -0.020811       0.095264      -0.028215      -0.009659       0.037874              8.747965       7.480086       0.145056       1.175729       5.999164      -1.635522      12.764646          -0.000001
          502              C      10.992386       8.689953      16.777135      -0.271460      32.708025 0.49770585E+03  0.12205070E+05                                 9.100714                            7.516659      -0.453992       1.825696                    0.997384      31.948394      96.402058       0.586719       0.425705      -1.049535      -0.043342       0.038515      -0.061777       0.084726      -0.003166      -0.008007      -0.003957       0.010949       0.005289      -0.010770      -0.000540       0.011309             10.255465       9.696106      -1.077742      -1.496724       8.590141       1.982443      12.480148          -0.000002
          503              C       1.338061      12.993809       9.098992       0.586485      25.552455 0.25556432E+03  0.53165751E+04                                 8.005183                            5.646465       0.023988       2.058593                    0.999761      22.507954      62.994240       0.629347       0.467826      -1.022870       0.016065       0.003041       0.065007       0.067031      -0.007808      -0.023981       0.049829      -0.133093      -0.189103      -0.085973      -0.027610       0.113583             10.093483       9.851342       0.058054       1.728897       5.440730      -3.273535      14.988377          -0.000004
          504              C       0.912111      13.325259       7.728707      -0.039217      41.289846 0.44815881E+03  0.10546819E+05                                10.299174                            6.987951      -0.071249       1.969234                    0.999258      27.842388      78.378392       0.636968       0.408601      -1.076321      -0.012860       0.020557      -0.045220       0.051311      -0.007675      -0.007643       0.005944       0.026111      -0.005538      -0.015474      -0.004349       0.019823             13.346923      12.908441      -0.358362       2.797413       6.348205      -4.619699      20.784123          -0.000002
          505              C      15.118620      13.350180       7.392457      -0.178084      39.854595 0.49105630E+03  0.11969022E+05                                10.283170                            7.503845      -0.173934       1.900984                    0.999117      31.357331      93.498040       0.584401       0.429999      -1.049752       0.012151       0.020929       0.002763       0.024358       0.000642      -0.018898       0.015435      -0.013608      -0.074795      -0.037545       0.011628       0.025917             12.403712      13.951029      -1.288126       3.612467       5.919843      -3.337737      17.340264           0.000000
          506              C      14.711323      13.604374       6.092962       0.052911      36.603754 0.43824234E+03  0.10285818E+05                                 9.638168                            7.020022      -0.053247       1.985813                    0.999487      27.138635      77.023866       0.618853       0.421691      -1.064765      -0.071615       0.026654       0.019134       0.078773       0.001264       0.024041      -0.002514       0.044155      -0.066139      -0.031439      -0.010672       0.042111             11.646735      14.918073      -1.846316       1.695005       5.487421      -2.006110      14.534712           0.000001
          507              C       0.145724      13.821187       5.112020       0.148110      31.163785 0.40093771E+03  0.92467914E+04                                 8.747522                            6.827237      -0.045070       1.996300                    0.999432      26.615104      76.041958       0.609183       0.435958      -1.050975      -0.031600       0.044456      -0.082638       0.099015      -0.019504       0.025211      -0.005656      -0.054283       0.086912      -0.054052       0.012097       0.041955             10.012262      12.038808       0.951215      -0.160982       4.594930      -0.052438      13.403049           0.000004
          508              C       0.074389      12.854252       2.882148      -0.003375      24.291567 0.39082131E+03  0.89765955E+04                                 7.370416                            6.615224       0.011878       2.014345                    0.998285      27.593056      79.264957       0.635083       0.419896      -1.058459      -0.072432       0.046863       0.049367       0.099396      -0.023985       0.011913       0.046632      -0.091146      -0.018873      -0.061416      -0.015869       0.077285              7.882120       7.296376       1.467089       0.152811       8.267657       1.862172       8.082329           0.000004
          509              C      14.425477      11.887317       2.957994      -0.164859      27.307850 0.43864105E+03  0.10366831E+05                                 7.976414                            6.985296      -0.056521       1.971366                    0.999116      29.355757      85.458169       0.621266       0.417149      -1.060513       0.077266      -0.058510      -0.039716       0.104742       0.005776      -0.004629       0.000488      -0.071606      -0.039377      -0.030920      -0.011909       0.042829              8.731435       7.568073       1.184829       0.256531      11.135379       2.980349       7.490853           0.000005
          510              C      14.694537      10.464328       2.437185      -0.440982      27.092528 0.43855169E+03  0.10299791E+05                                 7.565827                            6.693938       0.499981       2.112578                    0.999118      31.487271      89.534092       0.680651       0.383154      -1.090065      -0.018006       0.100170       0.042581       0.110324       0.000841      -0.000868       0.015146      -0.065568       0.006172      -0.033858      -0.004262       0.038120              8.094459       7.270087       0.028150      -0.512585       9.664709       2.235381       7.348581           0.000009
          511              C       1.492326      13.895950       5.430574       0.037896      36.196174 0.43869279E+03  0.10293685E+05                                 9.530925                            6.998207      -0.065413       1.977478                    0.999345      27.311762      77.373618       0.623521       0.418644      -1.067252       0.064995       0.036026      -0.020465       0.077078       0.003595      -0.035812      -0.010533       0.001527       0.045606      -0.033761      -0.010054       0.043815             11.463484      11.994311       2.046963      -0.439796       6.345440      -3.437944      16.050702           0.000002
          512              C       1.873186      13.634279       6.745238      -0.177125      39.239910 0.48757780E+03  0.11837184E+05                                10.100997                            7.420874      -0.037515       1.941945                    0.999549      31.178880      92.120423       0.595668       0.423543      -1.056040      -0.017533      -0.000815       0.014286       0.022631      -0.007420      -0.003751      -0.004338       0.008750      -0.093704      -0.032067       0.007813       0.024254             12.127234      11.189999       0.928633       0.402726       6.218825      -3.801253      18.972878           0.000001
          513              C       2.495391      14.384401       4.399068      -0.272117      31.569866 0.48284872E+03  0.11735559E+05                                 8.845886                            7.389131      -0.396940       1.840042                    0.998013      31.720223      94.869624       0.594301       0.424040      -1.051978      -0.045086       0.046794       0.038551       0.075556      -0.004946      -0.007776      -0.008895      -0.000231       0.008422      -0.014424       0.003480       0.010944              9.791492       8.821961       1.564763      -1.797474      10.141088      -2.249228      10.411427           0.000004
          514              C       2.277719      15.854740       4.083043       0.050298      31.894443 0.43955949E+03  0.10342868E+05                                 8.824648                            7.070917      -0.073761       1.981251                    0.999557      27.225606      77.819630       0.610264       0.426545      -1.059835      -0.015186      -0.063682       0.041933       0.077745      -0.024264      -0.003300      -0.002993      -0.047620      -0.121753      -0.041248      -0.013062       0.054311              9.817370       4.959184       0.279269       1.030978      11.996496      -1.748079      12.496430           0.000002
          515              C       2.314952      16.781801       5.081682      -0.156893      30.624586 0.45739416E+03  0.10926909E+05                                 8.531415                            7.190141       0.072415       1.989654                    0.999557      30.211343      88.505929       0.604900       0.423853      -1.055991      -0.023336       0.017461      -0.007979       0.030218      -0.000369       0.016460      -0.019646       0.003811       0.019518      -0.024551      -0.003227       0.027778              8.987150       5.539661      -0.307215       1.845442      10.787509      -0.184701      10.634281           0.000002
          516              C       2.047512      18.130027       4.844031      -0.094950      29.690355 0.41109112E+03  0.95145357E+04                                 8.206752                            6.705176       0.210054       2.034635                    0.999801      28.869842      81.899817       0.645272       0.410122      -1.070052      -0.008734      -0.026583      -0.018065       0.033306       0.002562       0.009346       0.011229      -0.048216       0.016290      -0.029340       0.001340       0.028000              8.737501       5.430257      -1.038974       2.207748       9.730115      -0.724748      11.052131           0.000002
          517              C       1.702412      18.538732       3.592572      -0.146721      30.998474 0.44601577E+03  0.10574682E+05                                 8.554220                            7.062680       0.086132       1.995103                    0.999645      29.906092      86.917248       0.615983       0.419392      -1.060141      -0.011555      -0.014365       0.005835       0.019336       0.008245       0.007846      -0.011562      -0.034962      -0.045405      -0.024836      -0.004255       0.029091              9.148961       5.802842      -1.150984       2.656860       9.701145      -1.036176      11.942896           0.000001
          518              C       1.616979      17.609179       2.538313       0.044086      32.697044 0.45664222E+03  0.10855734E+05                                 9.030923                            7.244618      -0.114782       1.966707                    0.999488      27.568756      79.397105       0.597774       0.431009      -1.056301      -0.054591       0.048882      -0.039677       0.083330       0.001971       0.006966      -0.016375       0.011250       0.162450      -0.036387      -0.021283       0.057669             10.138836       7.377328      -2.932457       3.353561      11.565978      -1.594518      11.473202           0.000001
          519              C       1.971497      16.293350       2.788605       0.121627      32.343716 0.41742893E+03  0.97272705E+04                                 8.925489                            6.940457      -0.060718       1.980996                    0.999563      27.201277      78.189175       0.607397       0.432738      -1.052639      -0.033319      -0.074218      -0.059863       0.101006       0.001112      -0.012354       0.048006      -0.017018       0.064723      -0.042966      -0.017186       0.060153             10.189102       5.757683      -2.377447       0.518030      11.354341      -0.818129      13.455283           0.000003
          520              C       3.127024      15.451020       0.922793       0.005371      25.235805 0.36636173E+03  0.82881607E+04                                 7.556907                            6.370246       0.031085       2.019555                    0.999257      27.257645      77.962743       0.651815       0.415369      -1.060277      -0.052066      -0.062599       0.034811       0.088551      -0.012383      -0.031311       0.004830       0.062432      -0.005297      -0.032779      -0.020052       0.052831              8.521846       8.919733      -2.037680      -3.074784       7.783889       2.083620       8.861917           0.000002
          521              C       3.696190      14.085349       0.515753      -0.159386      26.670910 0.42535315E+03  0.99283740E+04                                 7.743089                            6.814842       0.261434       2.075745                    0.999538      28.565586      81.366013       0.640891       0.409443      -1.070555       0.072568       0.069457      -0.017147       0.101904      -0.009768      -0.019387       0.005206       0.057177      -0.028569      -0.025843      -0.016791       0.042634              8.433350       9.020425      -0.860472      -1.954276       8.770898       1.534112       7.508727           0.000004
          522              C       5.120613      14.404338       0.025282      -0.439866      28.086040 0.46845609E+03  0.11197624E+05                                 7.798225                            6.953411       0.463404       2.103849                    0.998665      31.753571      91.424498       0.662050       0.387042      -1.086098      -0.107599      -0.013754       0.033414       0.113504       0.009476      -0.018751      -0.003146       0.048267      -0.017595      -0.023010      -0.014232       0.037242              8.333205       9.871933      -0.386577      -1.735052       7.940628       0.531663       7.187054           0.000003
          523              C       1.074401      18.067725       1.195839      -0.270307      32.254929 0.48293854E+03  0.11772998E+05                                 9.039555                            7.416434      -0.473186       1.821002                    0.997407      31.930556      96.568887       0.588276       0.427100      -1.046993      -0.033609       0.017135       0.067699       0.077500      -0.010128       0.004432      -0.003203      -0.022091       0.033407      -0.020836       0.005739       0.015097             10.269843      12.721673      -2.512377       1.005925       9.335873      -1.417802       8.751982           0.000003
          524              C      15.251321      18.658353       1.365228       0.045358      36.223845 0.44183260E+03  0.10387036E+05                                 9.553149                            7.028922      -0.045362       1.984714                    0.999324      27.292746      77.421693       0.621328       0.419325      -1.066697       0.077177       0.002060       0.005443       0.077397      -0.030346      -0.012033       0.007012       0.029353      -0.027398      -0.029155      -0.012905       0.042060             11.504108      14.995541      -2.264108      -0.474964      14.545429      -1.105371       4.971355           0.000001
          525              C      15.070943      20.041468       1.342474      -0.179183      38.988698 0.49438910E+03  0.12066469E+05                                10.122704                            7.518496      -0.144342       1.909670                    0.999228      31.392000      93.558439       0.585289       0.428770      -1.050868      -0.012980       0.006187       0.004865       0.015180       0.004581       0.002832      -0.029019       0.048743       0.075422      -0.048857       0.012227       0.036630             12.018542      12.886793      -2.766537      -1.099748      17.759402      -1.499365       5.409430          -0.000000
          526              C      13.836245      20.599699       1.661027      -0.041869      40.846257 0.45561807E+03  0.10777356E+05                                10.265262                            7.070244      -0.023119       1.985388                    0.999353      27.999179      79.277322       0.629355       0.411433      -1.073402       0.005241      -0.052619      -0.003990       0.053030      -0.001215      -0.007725      -0.005878       0.023550      -0.014701      -0.014497      -0.002485       0.016982             13.172467      12.156224      -0.457479      -1.419622      21.451526      -2.594768       5.909651          -0.000003
          527              C      13.626331      22.070038       1.537146       0.591219      24.985930 0.25769495E+03  0.53774811E+04                                 7.928636                            5.698227      -0.071603       2.028614                    0.999555      22.597263      63.551825       0.621195       0.472503      -1.019297       0.000075       0.063125      -0.023682       0.067421       0.015044      -0.004352       0.017283       0.043337       0.335023      -0.083836      -0.029465       0.113301              9.889002       8.932713       0.337752      -0.089935      16.125971      -1.208095       4.608322          -0.000004
          528              C      12.792800      19.797242       2.116103      -0.176768      37.931567 0.49500574E+03  0.12084223E+05                                 9.950765                            7.525632      -0.115574       1.920649                    0.999106      31.316852      93.318122       0.584777       0.429049      -1.050789       0.015192       0.007335      -0.002604       0.017070      -0.009921       0.001390      -0.006815       0.037756       0.062140      -0.032429       0.010194       0.022235             11.796150      10.952759       1.615658      -1.734361      17.839857      -3.206245       6.595834          -0.000002
          529              C      12.942079      18.401666       2.131273       0.045220      36.088867 0.45976016E+03  0.10937151E+05                                 9.622186                            7.239520      -0.046685       1.988265                    0.999520      27.512633      78.994640       0.602301       0.427484      -1.059567      -0.055212      -0.012431       0.053832       0.078108       0.031804      -0.002318      -0.022502      -0.007347      -0.040212      -0.035372      -0.009389       0.044761             11.462037      11.721857       0.992198      -3.430471      15.119839      -2.870780       7.544416           0.000000
          530              C      14.141022      17.850912       1.696422       0.141267      30.619870 0.40454502E+03  0.93533917E+04                                 8.634876                            6.854727      -0.023625       2.001732                    0.999404      26.744247      76.573280       0.608218       0.435557      -1.050937       0.015590      -0.091826       0.027731       0.097180      -0.005988       0.012549      -0.002375      -0.088969       0.027739      -0.052008       0.011399       0.040610              9.699160      11.749694       0.192353      -2.089234      12.132686       0.653716       5.215099           0.000003
          531              C      14.352623      15.897106       0.313497      -0.005620      23.931681 0.38922020E+03  0.89439714E+04                                 7.307691                            6.608136      -0.060023       1.988567                    0.998346      27.792327      80.245675       0.633545       0.420721      -1.056364      -0.058019       0.016417       0.072402       0.094222       0.019203       0.012555       0.018821      -0.049043       0.211804      -0.066700      -0.010051       0.076751              7.678650       8.101736       0.348349       0.964072       7.500696       1.899952       7.433517           0.000004
          532              C      12.922971      15.705214      25.084800      -0.166371      26.274694 0.44359350E+03  0.10508365E+05                                 7.741089                            7.021890       0.032662       1.999938                    0.999421      29.303426      85.273321       0.620300       0.416825      -1.061222       0.061342      -0.036774      -0.071560       0.101173      -0.000448       0.021430       0.010753      -0.014556       0.089434      -0.030640      -0.008979       0.039619              8.110035       8.526437       0.288692       0.966018       7.072787       1.737993       8.730882           0.000003
          533              C      13.007063      15.049792      23.694290      -0.436026      26.136448 0.43586257E+03  0.10225358E+05                                 7.371538                            6.685602       0.471279       2.101275                    0.999668      31.520811      89.707584       0.678914       0.384559      -1.088594      -0.001634       0.052946       0.100122       0.113271      -0.005149       0.008242       0.014292      -0.025197       0.066378      -0.027328      -0.002599       0.029927              7.632205       7.456476      -0.498052       0.117020       7.245612       1.611471       8.194527           0.000007
          534              C      11.809988      17.526939       2.715287      -0.274907      33.272549 0.49902620E+03  0.12266870E+05                                 9.248641                            7.547214      -0.501298       1.808682                    0.997169      32.276222      98.063738       0.582122       0.428037      -1.046281       0.064569       0.024180       0.040027       0.079724       0.009282      -0.002376      -0.007529      -0.005110      -0.033283      -0.013742      -0.003409       0.017152             10.623936       9.153766       1.338513      -0.567489      10.098241      -3.784152      12.619802           0.000001
          535              C      12.214170      17.026027       4.067874       0.048094      33.621623 0.44867960E+03  0.10609687E+05                                 9.177109                            7.141773      -0.088957       1.972494                    0.999557      27.454505      78.616428       0.607621       0.426292      -1.060204       0.014165       0.049536      -0.058813       0.078188      -0.008196       0.027723      -0.012750       0.035931       0.105461      -0.038166      -0.014909       0.053075             10.517000       5.050209      -0.028722       1.327219      12.012352      -2.925119      14.488440           0.000001
          536              C      12.548406      17.950596       5.086738      -0.168646      31.341309 0.46881190E+03  0.11250470E+05                                 8.611775                            7.236891       0.080964       1.984095                    0.999713      30.537893      89.186574       0.609252       0.418925      -1.060820       0.024843      -0.009146       0.001255       0.026503      -0.013522      -0.000185      -0.006721      -0.048948       0.001581      -0.028347      -0.000812       0.029159              9.066513       5.006056      -0.400600       1.254103       9.288639      -0.618702      12.904842           0.000001
          537              C      13.010136      17.482081       6.295218      -0.096133      29.002989 0.41690692E+03  0.97171021E+04                                 8.148178                            6.801818       0.118787       2.003612                    0.999785      29.339474      84.486921       0.631490       0.416143      -1.062429      -0.001970      -0.022664      -0.024289       0.033279       0.001468       0.007277       0.013653      -0.039861       0.058520      -0.030745       0.000703       0.030041              8.515473       5.077356      -0.953925       1.114166       9.789348      -0.322268      10.679713           0.000002
          538              C      13.212266      16.151300       6.522756      -0.148530      29.504649 0.45257603E+03  0.10799968E+05                                 8.341056                            7.166592       0.009538       1.972428                    0.999331      30.221470      88.936827       0.603129       0.425564      -1.053292       0.002082       0.013093      -0.011623       0.017631      -0.008321       0.002044      -0.011382       0.001150       0.062979      -0.020156      -0.005059       0.025215              8.648255       5.484110      -1.346497       1.132565      10.640302       0.264408       9.820353           0.000001
          539              C      12.915347      15.209286       5.536758       0.048790      32.111336 0.45158231E+03  0.10719400E+05                                 8.935917                            7.220508      -0.149019       1.959106                    0.999456      27.522532      79.539150       0.595995       0.432942      -1.053760       0.046802      -0.053830       0.028148       0.076683      -0.003256      -0.014609      -0.006263      -0.063830      -0.094476      -0.040887      -0.007338       0.048225              9.927705       7.135674      -2.646411       2.847746      11.499340      -0.567468      11.148102           0.000000
          540              C      12.361871      15.667833       4.345976       0.122078      32.213653 0.41857763E+03  0.97659519E+04                                 8.931720                            6.969443      -0.147788       1.956278                    0.999251      27.189009      78.338055       0.603276       0.435162      -1.050608       0.007832      -0.059984      -0.077285       0.098144       0.027460       0.006815       0.045091      -0.001805       0.020745      -0.049516      -0.007358       0.056874             10.125637       6.669456       0.316233       3.370565      12.242660      -1.188540      11.464796           0.000002
          541              C      10.677868      14.269765       3.627967      -0.010779      24.414145 0.36792532E+03  0.83208399E+04                                 7.342208                            6.339359       0.046930       2.019359                    0.999264      27.406908      78.022344       0.661205       0.409602      -1.065467       0.063736      -0.013863      -0.050053       0.082218       0.045088       0.008674      -0.008463       0.034870      -0.089341      -0.043663      -0.019630       0.063293              8.114058       8.310743       2.359432       1.317208       8.533468       2.105659       7.497961           0.000000
          542              C      10.468027      13.081033       2.669779      -0.161007      28.950248 0.45167146E+03  0.10751983E+05                                 8.344318                            7.120755      -0.072805       1.964441                    0.999286      29.471383      86.072573       0.611194       0.420979      -1.058212      -0.085481       0.005884       0.055676       0.102183       0.030342       0.003300       0.000857       0.003178      -0.051826      -0.022303      -0.016875       0.039179              9.352003       9.523552       2.886327       1.370443      10.429248       2.557721       8.103209           0.000003
[truncated: 156,051 more chars]
