# Supplementary material for: A collection of forcefield precursors for metal–organic frameworks
Source: RSC Adv. 2019 Nov 13;9(63):36492–507. doi: 10.1039/c9ra07327b (PMC9075174; doi:10.1039/c9ra07327b)
Supplement: RA-009-C9RA07327B-s5575 [file RA-009-C9RA07327B-s5575.xyz]

   54
jmolscript: load "" {1 1 1} spacegroup "x,y,z" unitcell [{      6.855100     0.000000     0.000000 }, {     -2.285037    15.059326     0.000000 }, {      2.285037     7.529660    13.041760 }]
Fe     5.872078    14.664318     7.679510     0.960027
Fe     3.587046    14.377814     9.544090     0.960709
Fe     1.302012    16.135840     8.859920     0.960545
Fe     0.983022     7.924668     5.362250     0.959854
Fe     3.268054     8.211172     3.497670     0.960540
Fe     5.553088     6.453146     4.181840     0.960604
H      5.685165     4.342355     7.009946     0.140246
H      1.115096    11.429274     5.776196     0.139743
H      3.400128     6.817357     0.255618     0.140141
H      1.169935    18.246631     6.031814     0.140247
H      5.740004    11.159712     7.265564     0.139745
H      3.454972    15.771629    12.786142     0.140141
C      3.978699    17.051071     7.985991     0.636830
C      4.889056    17.976542     7.225526    -0.140730
C     -0.586798    17.553902     7.045159     0.270819
C      6.652419     4.053216     6.754067    -0.195280
C      1.693667    13.449859     7.323861     0.638572
C      2.604024    12.328542     6.902612    -0.141827
C      3.983270    12.383659     7.358813     0.269021
C      2.082351    11.352246     6.154537    -0.192718
C      6.263734    14.677043    10.773668     0.637030
C      7.174092    14.872889    11.955381    -0.142200
C      1.698238    15.240412    11.679548     0.270227
C      4.367383     7.183524     0.133156    -0.193278
C      2.876401     5.537915     5.055769     0.636827
C      1.966044     4.612444     5.816234    -0.140735
C      7.441898     5.035084     5.996601     0.270805
C      0.202681    18.535770     6.287693    -0.195281
C      5.161433     9.139127     5.717899     0.638572
C      4.251076    10.260444     6.139148    -0.141833
C      2.871830    10.205327     5.682947     0.268989
C      4.772749    11.236740     6.887223    -0.192723
C      0.591366     7.911943     2.268092     0.637027
C     -0.318992     7.716097     1.086379    -0.142216
C      5.156862     7.348574     1.362212     0.270202
C      2.487717    15.405462    12.908604    -0.193281
O      4.430451    15.927494     8.375940    -0.582540
O      2.804421    17.409332     8.149796    -0.535720
O     -0.061697    16.384244     7.518314    -0.553952
O      2.145418    14.349352     8.101933    -0.583497
O      0.519388    13.412587     6.931695    -0.536315
O      4.508371    13.378252     8.135189    -0.553138
O      6.715485    14.901126     9.605647    -0.582879
O      5.089456    14.356053    11.002029    -0.535848
O      2.223338    15.415477    10.430017    -0.553720
O      2.424649     6.661492     4.665820    -0.582580
O      4.050679     5.179654     4.891964    -0.535703
O      6.916797     6.204742     5.523446    -0.554008
O      4.709682     8.239634     4.939827    -0.583540
O      6.335712     9.176399     6.110065    -0.536304
O      2.346729     9.210734     4.906571    -0.553128
O      0.139615     7.687860     3.436113    -0.582874
O      1.765644     8.232933     2.039731    -0.535854
O      4.631762     7.173509     2.611743    -0.553762

The following XYZ coordinates are in angstroms. Other properties are in atomic units.
The sperically averaged electron density of each atom fit to a function of the form exp(a - br)
eigen_1, eigen_2 and eigen_3 are the three eigenvalues of traceless quadrupole moment tensor
  atom number  atomic symbol              X              Y              Z     net charge C6 coefficient C8 coefficient C10 coefficient fluctuating dipole atomic polarizability isotropic forcefield polarizability              a              b squared Pearson coefficient          <r^3>          <r^4>         wp_QDO          m_QDO          q_QDO       dipole_x       dipole_y       dipole_z         dipole            Qxy            Qxz            Qyz     Q(x^2-y^2)  Q(3z^2 - R^2)        eigen_1        eigen_2        eigen_3 static polarizability      alpha(xx)      alpha(xy)      alpha(xz)      alpha(yy)      alpha(yz)      alpha(zz) atomic spin moment
            1             Fe       5.872078      14.664318       7.679510       0.960027     139.930277 0.26687466E+04  0.92607845E+05                                20.814477                           16.035632       0.217500       1.890568                    0.999176      51.128619     144.742352       0.488506       0.361323      -1.175874      -0.004881      -0.016452      -0.019016       0.025615       0.048403       0.045693       0.025015      -0.192173       0.025915      -0.123688       0.008262       0.115426             27.294580      34.193076       3.223187      -0.514102      32.884357       2.339587      14.806306           3.806639
            2             Fe       3.587046      14.377814       9.544090       0.960709     139.828629 0.26662294E+04  0.92497811E+05                                20.804542                           16.027861       0.219541       1.891261                    0.999170      51.107040     144.659123       0.488638       0.361314      -1.175892      -0.005407      -0.007865       0.023898       0.025734       0.014977      -0.065117       0.024046      -0.107269       0.276461      -0.123258       0.007831       0.115427             27.281344      34.178272      -2.055170      -2.525382      17.290245       6.655499      30.375514           3.808745
            3             Fe       1.302012      16.135840       8.859920       0.960545     139.794606 0.26656197E+04  0.92470702E+05                                20.800469                           16.025404       0.220306       1.891523                    0.999167      51.104309     144.643314       0.488708       0.361286      -1.175924      -0.005460       0.024900      -0.005067       0.025991      -0.063323       0.019687      -0.048859      -0.149677       0.150099      -0.123068       0.007649       0.115418             27.275562      34.163781      -1.162787       3.041471      21.341072      -8.993083      26.321833           3.805997
            4             Fe       0.983022       7.924668       5.362250       0.959854     139.942803 0.26690388E+04  0.92620500E+05                                20.815496                           16.036366       0.217529       1.890551                    0.999176      51.131704     144.752932       0.488501       0.361317      -1.175879       0.004881       0.016453       0.019030       0.025625       0.048572       0.045626       0.025060      -0.192038       0.026035      -0.123660       0.008200       0.115461             27.295963      34.195068       3.223433      -0.514188      32.885886       2.339627      14.806934           3.806409
            5             Fe       3.268054       8.211172       3.497670       0.960540     139.842078 0.26665419E+04  0.92511330E+05                                20.805603                           16.028615       0.219637       1.891262                    0.999171      51.110464     144.670732       0.488635       0.361306      -1.175899       0.005394       0.007846      -0.023893       0.025720       0.014818      -0.065181       0.024033      -0.107243       0.276310      -0.123215       0.007785       0.115429             27.282800      34.180098      -2.055232      -2.525731      17.291060       6.655833      30.377241           3.808511
            6             Fe       5.553088       6.453146       4.181840       0.960604     139.782815 0.26653512E+04  0.92458870E+05                                20.799241                           16.024523       0.220336       1.891554                    0.999166      51.102141     144.634234       0.488725       0.361283      -1.175929       0.005480      -0.024907       0.005060       0.026000      -0.063309       0.019330      -0.048957      -0.149801       0.150637      -0.123189       0.007763       0.115426             27.273879      34.161617      -1.162835       3.041495      21.339789      -8.992464      26.320231           3.806050
            7              H       5.685165       4.342355       7.009946       0.140246       1.600378 0.12889474E+02  0.14126127E+03                                 2.191913                            2.044204      -1.475650       2.172148                    0.992545       3.825772      10.981955       0.459699       1.215751      -0.724700      -0.039549       0.017763       0.013746       0.045482      -0.013491      -0.007453       0.001976       0.000866      -0.031782      -0.014291      -0.005995       0.020285              2.277968       2.974957      -0.271949      -0.155937       2.089165      -0.215167       1.769782          -0.000043
            8              H       1.115096      11.429274       5.776196       0.139743       1.604601 0.12929025E+02  0.14178700E+03                                 2.194420                            2.046260      -1.481630       2.169221                    0.992621       3.830978      10.996346       0.459884       1.214471      -0.724974      -0.039620       0.003021      -0.022452       0.045640       0.000227       0.015419       0.005719       0.014467       0.008204      -0.014361      -0.006001       0.020362              2.280716       2.979340       0.000946       0.314211       2.038042       0.246284       1.824767          -0.000044
            9              H       3.400128       6.817357       0.255618       0.140141       1.608253 0.12965060E+02  0.14230768E+03                                 2.199855                            2.050741      -1.486248       2.167593                    0.992517       3.833134      11.014099       0.458748       1.216406      -0.724550      -0.039615      -0.020871       0.008600       0.045595       0.013161      -0.007881      -0.007743       0.010713      -0.001772      -0.014339      -0.005870       0.020209              2.286708       2.988719       0.272958      -0.158819       1.668082      -0.030968       2.203323          -0.000044
           10              H       1.169935      18.246631       6.031814       0.140247       1.600393 0.12889639E+02  0.14126370E+03                                 2.191939                            2.044227      -1.475654       2.172149                    0.992545       3.825788      10.982068       0.459693       1.215762      -0.724697       0.039549      -0.017765      -0.013744       0.045482      -0.013492      -0.007452       0.001976       0.000866      -0.031780      -0.014290      -0.005996       0.020285              2.277996       2.974996      -0.271955      -0.155938       2.089192      -0.215172       1.769801          -0.000043
           11              H       5.740004      11.159712       7.265564       0.139745       1.604583 0.12928853E+02  0.14178467E+03                                 2.194407                            2.046250      -1.481628       2.169224                    0.992621       3.830955      10.996273       0.459884       1.214475      -0.724973       0.039620      -0.003020       0.022453       0.045640       0.000227       0.015419       0.005720       0.014467       0.008203      -0.014362      -0.006000       0.020362              2.280703       2.979320       0.000948       0.314209       2.038030       0.246281       1.824758          -0.000044
           12              H       3.454972      15.771629      12.786142       0.140141       1.608265 0.12965188E+02  0.14230945E+03                                 2.199866                            2.050751      -1.486271       2.167582                    0.992517       3.833153      11.014172       0.458746       1.216406      -0.724550       0.039615       0.020872      -0.008601       0.045595       0.013162      -0.007880      -0.007743       0.010714      -0.001773      -0.014340      -0.005869       0.020210              2.286721       2.988740       0.272961      -0.158818       1.668090      -0.030968       2.203334          -0.000044
           13              C       3.978699      17.051071       7.985991       0.636830      24.748673 0.23608710E+03  0.48186045E+04                                 7.876923                            5.478838       0.027202       2.081110                    0.999528      21.550653      59.888468       0.629392       0.476800      -1.017263      -0.033726      -0.041292       0.041469       0.067543      -0.001043       0.052655       0.051752      -0.027660       0.199061      -0.076787      -0.028860       0.105648             10.191362      11.510695       0.822336      -2.118743      12.440021      -4.256466       6.623371          -0.000182
           14              C       4.889056      17.976542       7.225526      -0.140730      48.919621 0.49496798E+03  0.11935402E+05                                11.435517                            7.327837      -0.031184       1.966403                    0.999180      29.354192      83.510277       0.624368       0.406823      -1.078031      -0.009316       0.054946      -0.026961       0.061909       0.008799      -0.000411      -0.002294      -0.020572       0.035289      -0.019423       0.006630       0.012793             16.247874      15.738833       0.540901      -2.354314      22.162836      -9.131316      10.841953           0.009149
           15              C      -0.586798      17.553902       7.045159       0.270819      41.151637 0.39186516E+03  0.89667301E+04                                10.522855                            6.743047       0.057859       2.026626                    0.999537      25.902282      73.200089       0.615179       0.435118      -1.053739       0.041211      -0.095673       0.033619       0.109462      -0.027036       0.001232      -0.022423      -0.045368      -0.049427      -0.033307      -0.016833       0.050140             14.942017      13.192023      -1.836013      -0.390893      21.270672      -8.868530      10.363356           0.011105
           16              C       6.652419       4.053216       6.754067      -0.195280      48.803840 0.51402247E+03  0.12608808E+05                                11.510549                            7.533641      -0.145952       1.906412                    0.999608      31.572186      92.890278       0.603053       0.414056      -1.065092       0.005311      -0.040969       0.014092       0.043649      -0.015331       0.010726       0.031965       0.018814       0.009618      -0.043452       0.014513       0.028939             16.060730      12.990547       0.201573      -1.737164      23.519848     -10.144903      11.671796           0.008563
           17              C       1.693667      13.449859       7.323861       0.638572      24.708982 0.23565936E+03  0.48079410E+04                                 7.870835                            5.475242       0.026510       2.081177                    0.999574      21.530196      59.829622       0.629330       0.477038      -1.017084      -0.033739       0.056754       0.015349       0.067786       0.045993      -0.025302      -0.063166      -0.048006       0.139004      -0.076586      -0.029033       0.105619             10.182694      11.501927      -2.243743       0.347291      11.752580       4.641603       7.293574          -0.000187
           18              C       2.604024      12.328542       6.902612      -0.141827      48.979758 0.49561265E+03  0.11955059E+05                                11.444830                            7.332655      -0.034691       1.965155                    0.999143      29.374925      83.588705       0.624145       0.406828      -1.078007      -0.008690      -0.050151      -0.033611       0.060995      -0.004372      -0.006828      -0.002874      -0.026642       0.013110      -0.018481       0.006143       0.012338             16.263245      15.751248      -2.310696       0.709426      21.602583       9.479068      11.435903           0.009151
           19              C       3.983270      12.383659       7.358813       0.269021      41.212570 0.39253074E+03  0.89854828E+04                                10.530415                            6.747089       0.058497       2.026265                    0.999538      25.927490      73.278002       0.615245       0.434901      -1.053905       0.041707       0.076960       0.066040       0.109652       0.015361       0.022893       0.031431      -0.028838       0.000592      -0.032808      -0.017487       0.050295             14.954268      13.201848       0.579260       1.786234      20.789010       9.165968      10.871945           0.011119
           20              C       2.082351      11.352246       6.154537      -0.192718      48.707206 0.51276905E+03  0.12571106E+05                                11.499397                            7.526819      -0.144487       1.907389                    0.999578      31.531385      92.761889       0.603007       0.414317      -1.064864       0.006136       0.032649       0.028591       0.043829       0.016828       0.008106      -0.021221       0.035463       0.058066      -0.042469       0.014760       0.027708             16.043634      12.981574      -1.602855       0.695068      23.390073      10.188941      11.759257           0.008571
           21              C       6.263734      14.677043      10.773668       0.637030      24.716769 0.23574957E+03  0.48099132E+04                                 7.869445                            5.474302       0.027397       2.081444                    0.999564      21.536525      59.834678       0.629770       0.476692      -1.017338      -0.033928      -0.015265      -0.057046       0.068105      -0.045240      -0.027195       0.011902      -0.137389      -0.129910      -0.076857      -0.029564       0.106421             10.180695      11.500234       1.422348       1.768393       4.387834      -0.389938      14.654016          -0.000183
           22              C       7.174092      14.872889      11.955381      -0.142200      49.134114 0.49717734E+03  0.12004234E+05                                11.474825                            7.348854      -0.040775       1.962576                    0.999179      29.421003      83.804801       0.622765       0.407342      -1.077490      -0.009075      -0.004557       0.060194       0.061044      -0.004098       0.008178       0.004305      -0.024386       0.021776      -0.019407       0.006889       0.012518             16.310718      15.796764       1.774970       1.652524       5.782009      -0.338105      27.353382           0.009148
           23              C       1.698238      15.240412      11.679548       0.270227      41.154620 0.39192267E+03  0.89681645E+04                                10.522100                            6.742647       0.058535       2.026664                    0.999551      25.905572      73.204257       0.615334       0.435002      -1.053834       0.041361       0.018711      -0.099831       0.109668       0.012131      -0.024233      -0.009382       0.010476       0.113785      -0.032816      -0.017075       0.049891             14.941185      13.193677       1.256759      -1.390961       5.409507      -0.287531      26.220371           0.011112
           24              C       4.367383       7.183524       0.133156      -0.193278      48.621271 0.51184473E+03  0.12541204E+05                                11.477918                            7.513832      -0.139014       1.909103                    0.999600      31.512963      92.642757       0.604351       0.413634      -1.065437       0.006268       0.008647      -0.043089       0.044393      -0.001703      -0.018142      -0.009887      -0.019276      -0.103395      -0.042610       0.014103       0.028507             16.010363      12.965457       1.403170       1.038086       5.833403      -0.057841      29.232229           0.008563
           25              C       2.876401       5.537915       5.055769       0.636827      24.748594 0.23608643E+03  0.48185858E+04                                 7.876897                            5.478825       0.027207       2.081113                    0.999528      21.550610      59.888242       0.629394       0.476799      -1.017264       0.033728       0.041287      -0.041470       0.067543      -0.001044       0.052657       0.051751      -0.027659       0.199057      -0.076789      -0.028859       0.105647             10.191325      11.510604       0.822323      -2.118725      12.440012      -4.256465       6.623357          -0.000178
           26              C       1.966044       4.612444       5.816234      -0.140735      48.919777 0.49496953E+03  0.11935447E+05                                11.435536                            7.327844      -0.031201       1.966397                    0.999180      29.354250      83.510446       0.624368       0.406823      -1.078031       0.009314      -0.054947       0.026961       0.061910       0.008799      -0.000413      -0.002298      -0.020570       0.035290      -0.019422       0.006626       0.012796             16.247917      15.738783       0.540868      -2.354288      22.162977      -9.131377      10.841991           0.009145
           27              C       7.441898       5.035084       5.996601       0.270805      41.151406 0.39186327E+03  0.89666692E+04                                10.522790                            6.743014       0.057814       2.026612                    0.999537      25.902230      73.199692       0.615183       0.435116      -1.053742      -0.041211       0.095676      -0.033616       0.109464      -0.027041       0.001227      -0.022422      -0.045375      -0.049428      -0.033314      -0.016830       0.050144             14.941909      13.191913      -1.835981      -0.390901      21.270534      -8.868461      10.363282           0.011104
           28              C       0.202681      18.535770       6.287693      -0.195281      48.804183 0.51402575E+03  0.12608918E+05                                11.510625                            7.533679      -0.145969       1.906406                    0.999608      31.572300      92.890926       0.603049       0.414057      -1.065090      -0.005311       0.040967      -0.014090       0.043647      -0.015336       0.010731       0.031965       0.018816       0.009623      -0.043456       0.014518       0.028938             16.060856      12.990627       0.201543      -1.737158      23.520053     -10.145000      11.671888           0.008565
           29              C       5.161433       9.139127       5.717899       0.638572      24.708769 0.23565710E+03  0.48078812E+04                                 7.870784                            5.475212       0.026455       2.081162                    0.999574      21.530057      59.829058       0.629333       0.477038      -1.017085       0.033735      -0.056752      -0.015354       0.067783       0.045997      -0.025300      -0.063169      -0.048004       0.139018      -0.076592      -0.029031       0.105624             10.182620      11.501869      -2.243718       0.347302      11.752471       4.641551       7.293520          -0.000192
           30              C       4.251076      10.260444       6.139148      -0.141833      48.979795 0.49561311E+03  0.11955074E+05                                11.444844                            7.332664      -0.034693       1.965155                    0.999143      29.374937      83.588789       0.624144       0.406829      -1.078007       0.008689       0.050151       0.033614       0.060997      -0.004375      -0.006831      -0.002875      -0.026641       0.013107      -0.018483       0.006144       0.012339             16.263265      15.751228      -2.310654       0.709445      21.602630       9.479104      11.435937           0.009150
           31              C       2.871830      10.205327       5.682947       0.268989      41.212688 0.39253199E+03  0.89855128E+04                                10.530404                            6.747078       0.058541       2.026280                    0.999539      25.927550      73.278020       0.615249       0.434898      -1.053907      -0.041706      -0.076962      -0.066036       0.109651       0.015364       0.022897       0.031435      -0.028842       0.000580      -0.032814      -0.017489       0.050303             14.954259      13.201813       0.579253       1.786220      20.789024       9.165974      10.871940           0.011121
           32              C       4.772749      11.236740       6.887223      -0.192723      48.707468 0.51277241E+03  0.12571211E+05                                11.499444                            7.526850      -0.144514       1.907381                    0.999578      31.531476      92.762298       0.603004       0.414317      -1.064863      -0.006137      -0.032648      -0.028587       0.043827       0.016830       0.008108      -0.021219       0.035461       0.058068      -0.042469       0.014761       0.027708             16.043695      12.981628      -1.602826       0.695089      23.390149      10.188983      11.759307           0.008572
           33              C       0.591366       7.911943       2.268092       0.637027      24.716012 0.23574246E+03  0.48097183E+04                                 7.869223                            5.474179       0.027586       2.081512                    0.999564      21.536064      59.832538       0.629786       0.476685      -1.017345       0.033930       0.015269       0.057050       0.068111      -0.045238      -0.027197       0.011902      -0.137396      -0.129898      -0.076861      -0.029560       0.106421             10.180370      11.499867       1.422296       1.768311       4.387721      -0.389929      14.653523          -0.000185
           34              C      -0.318992       7.716097       1.086379      -0.142216      49.133636 0.49717421E+03  0.12004118E+05                                11.474685                            7.348789      -0.040666       1.962609                    0.999179      29.420921      83.803956       0.622774       0.407337      -1.077495       0.009074       0.004555      -0.060201       0.061051      -0.004094       0.008182       0.004304      -0.024384       0.021768      -0.019406       0.006889       0.012517             16.310479      15.796543       1.774942       1.652433       5.781941      -0.338106      27.352954           0.009147
           35              C       5.156862       7.348574       1.362212       0.270202      41.153883 0.39191517E+03  0.89679355E+04                                10.521931                            6.742549       0.058652       2.026707                    0.999551      25.905312      73.202905       0.615344       0.434998      -1.053838      -0.041362      -0.018713       0.099830       0.109668       0.012129      -0.024238      -0.009387       0.010482       0.113791      -0.032816      -0.017081       0.049898             14.940940      13.193424       1.256731      -1.390997       5.409432      -0.287523      26.219963           0.011115
           36              C       2.487717      15.405462      12.908604      -0.193281      48.621643 0.51184947E+03  0.12541353E+05                                11.477976                            7.513871      -0.139058       1.909088                    0.999600      31.513144      92.643507       0.604349       0.413634      -1.065437      -0.006268      -0.008648       0.043090       0.044394      -0.001701      -0.018144      -0.009888      -0.019280      -0.103396      -0.042611       0.014102       0.028509             16.010421      12.965573       1.403183       1.038138       5.833425      -0.057834      29.232266           0.008564
           37              O       4.430451      15.927494       8.375940      -0.582540      46.828095 0.63628209E+03  0.15995502E+05                                10.357315                            7.804257      -0.071392       2.005849                    0.998676      28.844587      78.197402       0.678755       0.358959      -1.136060      -0.012847       0.045686       0.003179       0.047564      -0.001715       0.041876       0.024870      -0.042313       0.050262      -0.057264       0.004678       0.052586             13.257513      11.978410      -2.348147      -0.367220      19.530287      -4.923927       8.263841           0.051945
           38              O       2.804421      17.409332       8.149796      -0.535720      33.528201 0.44935413E+03  0.10320875E+05                                 8.196030                            6.480974       0.458242       2.211323                    0.997531      26.595195      68.166002       0.760773       0.350528      -1.146666       0.030285      -0.002925      -0.016463       0.034594      -0.003347       0.024427       0.034997       0.077164       0.046429      -0.064006       0.011309       0.052697              9.788446      15.702922       0.558595      -2.373688       7.627437      -1.739792       6.034979           0.030064
           39              O      -0.061697      16.384244       7.518314      -0.553952      52.547344 0.61150272E+03  0.15215173E+05                                11.178043                            7.585592      -0.305464       1.933230                    0.997926      28.616180      77.089015       0.697615       0.352868      -1.141344      -0.042746       0.088750      -0.039918       0.106288      -0.025877       0.008460      -0.032692      -0.046823      -0.032319      -0.033492      -0.023302       0.056794             15.829779      12.450417      -4.445986       3.484125      23.368482      -9.075833      11.670438           0.082219
           40              O       2.145418      14.349352       8.101933      -0.583497      46.937813 0.63800489E+03  0.16051217E+05                                10.376718                            7.817280      -0.073247       2.004622                    0.998674      28.878968      78.345752       0.677803       0.359185      -1.135771      -0.013119      -0.019706      -0.040813       0.047182       0.036784      -0.020553      -0.013819      -0.024944       0.104763      -0.057180       0.004414       0.052765             13.284913      12.005027       0.854604       2.220724      15.376194       7.356707      12.473518           0.051989
           41              O       0.519388      13.412587       6.931695      -0.536315      33.529926 0.44939588E+03  0.10321766E+05                                 8.195059                            6.480167       0.458894       2.211491                    0.997573      26.599325      68.169711       0.761038       0.350408      -1.146798       0.029679      -0.012633       0.010509       0.033925       0.022919      -0.009487      -0.044434       0.061158      -0.000422      -0.064191       0.011253       0.052938              9.787304      15.701571      -2.333564       0.703890       7.938350       1.559049       5.721992           0.030060
           42              O       4.508371      13.378252       8.135189      -0.553138      52.515290 0.61107372E+03  0.15201991E+05                                11.174179                            7.583428      -0.302689       1.934030                    0.997998      28.606538      77.059328       0.697639       0.352914      -1.141294      -0.043044      -0.078508      -0.057066       0.106173       0.020728       0.018285       0.033691      -0.045522      -0.029000      -0.033644      -0.023654       0.057298             15.823393      12.446887       5.238100       2.107407      22.443883       9.598481      12.579410           0.082246
           43              O       6.715485      14.901126       9.605647      -0.582879      46.882500 0.63709273E+03  0.16021486E+05                                10.366515                            7.810015      -0.069600       2.006195                    0.998680      28.860906      78.263426       0.678381       0.359031      -1.135967      -0.012643      -0.025596       0.037832       0.047395      -0.035779      -0.022119      -0.010361      -0.067539      -0.020715      -0.057523       0.004861       0.052662             13.271396      11.990417       1.493780      -1.850368       6.821725      -2.419052      21.002045           0.052021
           44              O       5.089456      14.356053      11.002029      -0.535848      33.544651 0.44958685E+03  0.10327556E+05                                 8.198803                            6.482610       0.460377       2.211738                    0.997469      26.601303      68.186044       0.760685       0.350524      -1.146670       0.030287       0.015565       0.005701       0.034527      -0.019473      -0.014829       0.009211       0.000413      -0.184374      -0.064190       0.011442       0.052748              9.792721      15.711572       1.777344       1.672183       4.927678       0.180808       8.738914           0.030113
           45              O       2.223338      15.415477      10.430017      -0.553720      52.540757 0.61145319E+03  0.15213831E+05                                11.177626                            7.585836      -0.303454       1.933833                    0.997980      28.614934      77.088660       0.697519       0.352919      -1.141287      -0.043089      -0.010116       0.096658       0.106310       0.005501      -0.027181      -0.000782       0.012070       0.142186      -0.033702      -0.023634       0.057335             15.828066      12.451532      -0.794520      -5.593610       6.734856      -0.527124      28.297811           0.082368
           46              O       2.424649       6.661492       4.665820      -0.582580      46.829169 0.63629903E+03  0.15996042E+05                                10.357463                            7.804354      -0.071338       2.005854                    0.998677      28.845043      78.199040       0.678752       0.358958      -1.136060       0.012844      -0.045681      -0.003181       0.047559      -0.001706       0.041882       0.024875      -0.042311       0.050228      -0.057266       0.004675       0.052591             13.257725      11.978568      -2.348119      -0.367261      19.530633      -4.924034       8.263974           0.051936
           47              O       4.050679       5.179654       4.891964      -0.535703      33.527375 0.44934230E+03  0.10320527E+05                                 8.195869                            6.480869       0.458159       2.211301                    0.997531      26.594987      68.165034       0.760784       0.350526      -1.146669      -0.030295       0.002923       0.016464       0.034604      -0.003336       0.024428       0.034994       0.077161       0.046378      -0.063997       0.011300       0.052697              9.788226      15.702531       0.558554      -2.373613       7.627287      -1.739743       6.034861           0.030064
           48              O       6.916797       6.204742       5.523446      -0.554008      52.547993 0.61151278E+03  0.15215468E+05                                11.178071                            7.585612      -0.305261       1.933285                    0.997927      28.616526      77.089774       0.697621       0.352864      -1.141348       0.042756      -0.088747       0.039929       0.106294      -0.025874       0.008438      -0.032684      -0.046818      -0.032310      -0.033499      -0.023278       0.056778             15.829810      12.450478      -4.445996       3.484143      23.368493      -9.075844      11.670459           0.082210
           49              O       4.709682       8.239634       4.939827      -0.583540      46.939160 0.63802633E+03  0.16051901E+05                                10.376924                            7.817421      -0.073238       2.004616                    0.998674      28.879465      78.347598       0.677795       0.359186      -1.135769       0.013112       0.019711       0.040819       0.047187       0.036793      -0.020563      -0.013823      -0.024968       0.104758      -0.057193       0.004415       0.052778             13.285200      12.005336       0.854584       2.220757      15.376503       7.356864      12.473761           0.051986
           50              O       6.335712       9.176399       6.110065      -0.536304      33.528785 0.44937761E+03  0.10321229E+05                                 8.194833                            6.480002       0.459039       2.211542                    0.997574      26.598952      68.168103       0.761055       0.350405      -1.146802      -0.029671       0.012636      -0.010496       0.033915       0.022921      -0.009478      -0.044443       0.061153      -0.000420      -0.064200       0.011264       0.052936              9.787012      15.701109      -2.333445       0.703901       7.938086       1.558974       5.721841           0.030062
           51              O       2.346729       9.210734       4.906571      -0.553128      52.515275 0.61107047E+03  0.15201923E+05                                11.174270                            7.583478      -0.302965       1.933948                    0.997997      28.606363      77.059443       0.697625       0.352920      -1.141286       0.043042       0.078501       0.057067       0.106168       0.020733       0.018283       0.033690      -0.045535      -0.028973      -0.033640      -0.023661       0.057301             15.823533      12.446989       5.238126       2.107404      22.444104       9.598564      12.579508           0.082253
           52              O       0.139615       7.687860       3.436113      -0.582874      46.880764 0.63706754E+03  0.16020684E+05                                10.366272                            7.809872      -0.069696       2.006177                    0.998679      28.860304      78.261211       0.678386       0.359032      -1.135967       0.012650       0.025597      -0.037833       0.047398      -0.035764      -0.022118      -0.010360      -0.067551      -0.020760      -0.057512       0.004850       0.052663             13.271038      11.990136       1.493729      -1.850302       6.821575      -2.418982      21.001403           0.052031
           53              O       1.765644       8.232933       2.039731      -0.535854      33.543916 0.44957616E+03  0.10327244E+05                                 8.198676                            6.482532       0.460437       2.211761                    0.997469      26.601018      68.184991       0.760690       0.350524      -1.146670      -0.030280      -0.015563      -0.005708       0.034521      -0.019475      -0.014836       0.009213       0.000399      -0.184377      -0.064193       0.011442       0.052751              9.792546      15.711241       1.777298       1.672155       4.927611       0.180804       8.738787           0.030108
           54              O       4.631762       7.173509       2.611743      -0.553762      52.541755 0.61146403E+03  0.15214180E+05                                11.177806                            7.585934      -0.303540       1.933802                    0.997980      28.615181      77.089734       0.697509       0.352922      -1.141284       0.043071       0.010114      -0.096666       0.106310       0.005497      -0.027182      -0.000773       0.012097       0.142153      -0.033700      -0.023628       0.057328             15.828374      12.451714      -0.794535      -5.593699       6.734951      -0.527132      28.298456           0.082368

******************************************************
Auxiliary information for the entire system
The total spin magnetic moment of the unit cell is   23.999987
The total net atomic charge of the unit cell is   -0.000001
Accuracy of reproducing the electrostatic potential in the unit cell:
  The inner radius (bohr) =    5.0000
  The outer radius (bohr) =   12.0000
  Valid grid points have density less than (e/(bohr^3)) =    0.0001
  The number of valid grid points were=       184234
  The rms potential error without charges in kcal/mol is=      1.61386
  The rms potential error with partial charges in kcal/mol is=      0.38943
  The RRMSE value at monopole order=      0.24131
  The rms potential error with partial charges and cloud penetration in kcal/mol is=      0.38780
  The RRMSE value at monopole order with cloud penetration is=      0.24030
  The rms potential error with partial charges and atomic dipoles in kcal/mol is=      0.29234
  The RRMSE value at dipole order=      0.18114
  The rms potential error with partial charges, atomic dipoles and cloud penetration in kcal/mol is=      0.28009
  The RRMSE value at dipole order with cloud penetration=      0.17355

******************************************************
The electron densities and ab initio electrostatic potential were computed in VASP using the PBE functional and
projector augmented wave method. See the main text of the journal article for a description of computational details.
The atomic charges, dipoles, and quadrupoles were computed with the DDEC6 method as described in
(a) T. A. Manz and N. Gabaldon Limas, RSC Adv. 6 (2016) 47771-47801 DOI: 10.1039/c6ra04656h
(b) N. Gabaldon Limas and T. A. Manz, RSC Adv. 8 (2018) 2678-2707 DOI: 10.1039/c7ra11829e.
For each atom in the material, the electron cloud parameters were fit to the spherically averaged atom-in-material
electron density using radial positions for which this density was between 10^-4 and 10^-2 electrons per cubic bohr.
The polarizabilities, dispersion coefficients, and quantum Drude oscillator (QDO) parameters were fit using the MCLF method.
The magnetic structure of the system was optimized in VASP from the default ferromagnetic initial guess using spin polarization.
The atomic spin moments (ASMs) were computed on this optimized magnetic structure using the DDEC6 partition as inputs
to the method of T. A. Manz and D. S. Sholl, J. Chem. Theory Comput. 7 (2011) 4146-4164 DOI: 10.1021/ct200539n.
The RMSE and RRMSE were computed using a uniform grid with Ewald summation.
