# Supplementary material for: A collection of forcefield precursors for metal–organic frameworks
Source: RSC Adv. 2019 Nov 13;9(63):36492–507. doi: 10.1039/c9ra07327b (PMC9075174; doi:10.1039/c9ra07327b)
Supplement: RA-009-C9RA07327B-s5576 [file RA-009-C9RA07327B-s5576.xyz]

   54
jmolscript: load "" {1 1 1} spacegroup "x,y,z" unitcell [{      6.944800     0.000000     0.000000 }, {     -2.314946    14.952258     0.000000 }, {      2.314946     7.476132    12.949034 }]
Fe     5.853771    14.508925     7.511735     0.978921
Fe     3.538841    14.203152     9.577106     0.979002
Fe     1.223905    16.144703     8.809228     0.978660
Fe     1.091029     7.919465     5.437299     0.978991
Fe     3.405959     8.225238     3.371928     0.979074
Fe     5.720895     6.283687     4.139806     0.978745
H      5.717892     4.224015     7.085711     0.121156
H      1.088017    11.500531     5.748076     0.121314
H      3.402946     6.703845     0.115246     0.121369
H      1.226908    18.204375     5.863323     0.121154
H      5.856783    10.927859     7.200958     0.121315
H      3.541854    15.724545    12.833788     0.121368
C      4.052288    16.897549     7.808268     0.587994
C      4.985667    17.848512     7.158226    -0.124661
C     -0.625731    17.429101     7.061108     0.251662
C      6.832532     4.064773     6.721844    -0.165338
C      1.737357    13.265645     7.360231     0.587376
C      2.670738    12.227211     6.861693    -0.124890
C      4.004140    12.352810     7.273472     0.253355
C      2.202658    11.265033     6.067917    -0.165729
C      6.367227    14.693586    10.729570     0.585814
C      7.300610    14.781057    11.878149    -0.125737
C      1.689211    15.074869    11.563487     0.253670
C      4.517587     7.098585     0.159273    -0.165557
C      2.892512     5.530841     5.140766     0.587985
C      1.959133     4.579878     5.790808    -0.124663
C      7.570531     4.999289     5.887926     0.251650
C      0.112268    18.363617     6.227190    -0.165345
C      5.207443     9.162745     5.588803     0.587369
C      4.274062    10.201179     6.087341    -0.124889
C      2.940660    10.075580     5.675562     0.253347
C      4.742142    11.163357     6.881117    -0.165731
C      0.577573     7.734804     2.219464     0.585815
C     -0.355810     7.647333     1.070885    -0.125741
C      5.255589     7.353521     1.385547     0.253657
C      2.427213    15.329805    12.789761    -0.165563
O      4.475228    15.845657     8.529529    -0.586130
O      2.839726    17.186875     8.086672    -0.530458
O     -0.011809    16.208997     7.317499    -0.532727
O      2.160295    14.416221     7.910565    -0.585536
O      0.524794    13.362087     6.970465    -0.530821
O      4.618061    13.184903     8.201918    -0.534087
O      6.790164    14.594901     9.457974    -0.584985
O      5.154666    14.307818    10.840931    -0.529331
O      2.303129    15.462880    10.378651    -0.534301
O      2.469572     6.582733     4.419505    -0.586138
O      4.105074     5.241515     4.862362    -0.530453
O      6.956609     6.219393     5.631535    -0.532738
O      4.784505     8.012169     5.038469    -0.585568
O      6.420006     9.066303     5.978569    -0.530835
O      2.326739     9.243487     4.747116    -0.534107
O      0.154636     7.833489     3.491060    -0.585028
O      1.790134     8.120572     2.108103    -0.529331
O      4.641671     6.965510     2.570383    -0.534341

The following XYZ coordinates are in angstroms. Other properties are in atomic units.
The sperically averaged electron density of each atom fit to a function of the form exp(a - br)
eigen_1, eigen_2 and eigen_3 are the three eigenvalues of traceless quadrupole moment tensor
  atom number  atomic symbol              X              Y              Z     net charge C6 coefficient C8 coefficient C10 coefficient fluctuating dipole atomic polarizability isotropic forcefield polarizability              a              b squared Pearson coefficient          <r^3>          <r^4>         wp_QDO          m_QDO          q_QDO       dipole_x       dipole_y       dipole_z         dipole            Qxy            Qxz            Qyz     Q(x^2-y^2)  Q(3z^2 - R^2)        eigen_1        eigen_2        eigen_3 static polarizability      alpha(xx)      alpha(xy)      alpha(xz)      alpha(yy)      alpha(yz)      alpha(zz) atomic spin moment
            1             Fe       5.853771      14.508925       7.511735       0.978921     138.417907 0.28138396E+04  0.98963856E+05                                20.859117                           16.584687       0.146235       1.866901                    0.999043      51.462488     146.767847       0.475097       0.366561      -1.171411       0.040065      -0.048402      -0.009597       0.063561       0.139838       0.012930       0.014827      -0.049719       0.146484      -0.166446       0.043602       0.122844             26.861606      33.480299       4.165120      -0.779099      32.335887       2.085513      14.768633           3.835368
            2             Fe       3.538841      14.203152       9.577106       0.979002     138.290765 0.28110151E+04  0.98836823E+05                                20.844565                           16.574775       0.146668       1.867292                    0.999058      51.444204     146.681216       0.475321       0.366491      -1.171501       0.039593       0.015938       0.046298       0.062970      -0.059226      -0.128146      -0.028306      -0.072879       0.075395      -0.167088       0.043629       0.123459             26.840885      33.448367      -2.756501      -3.220927      17.343940       6.559469      29.730349           3.834845
            3             Fe       1.223905      16.144703       8.809228       0.978660     138.336692 0.28121183E+04  0.98885177E+05                                20.848609                           16.577669       0.149087       1.867858                    0.999057      51.453929     146.715379       0.475296       0.366475      -1.171515       0.040356       0.032359      -0.036084       0.063069      -0.081503       0.115079       0.013156      -0.098523       0.000063      -0.166808       0.043196       0.123613             26.846599      33.456769      -1.409000       3.996048      20.956501      -8.644904      26.126526           3.836282
            4             Fe       1.091029       7.919465       5.437299       0.978991     138.412383 0.28136984E+04  0.98957537E+05                                20.858470                           16.584181       0.146321       1.866933                    0.999042      51.461653     146.763904       0.475109       0.366557      -1.171415      -0.040064       0.048399       0.009584       0.063557       0.139820       0.012964       0.014794      -0.049842       0.146398      -0.166425       0.043577       0.122847             26.860767      33.479263       4.165075      -0.779036      32.334828       2.085397      14.768209           3.835441
            5             Fe       3.405959       8.225238       3.371928       0.979074     138.287710 0.28109265E+04  0.98832884E+05                                20.844212                           16.574463       0.146687       1.867302                    0.999058      51.443699     146.678939       0.475328       0.366489      -1.171503      -0.039586      -0.015952      -0.046292       0.062964      -0.059357      -0.128161      -0.028436      -0.072577       0.074839      -0.167133       0.043681       0.123452             26.840466      33.447995      -2.756534      -3.220944      17.343645       6.559451      29.729757           3.834907
            6             Fe       5.720895       6.283687       4.139806       0.978745     138.331930 0.28119963E+04  0.98879750E+05                                20.848078                           16.577250       0.149135       1.867879                    0.999056      51.453151     146.712013       0.475305       0.366473      -1.171518      -0.040353      -0.032362       0.036112       0.063085      -0.081339       0.115429       0.013449      -0.097921      -0.001735      -0.166964       0.043352       0.123612             26.845909      33.455717      -1.408967       3.995953      20.956035      -8.644763      26.125976           3.836329
            7              H       5.717892       4.224015       7.085711       0.121156       2.273478 0.20156897E+02  0.24367995E+03                                 2.608836                            2.425172      -1.552673       2.073875                    0.994864       4.427623      12.765445       0.463039       1.094190      -0.754284      -0.048970       0.006327       0.026256       0.055924      -0.014821      -0.009680       0.002830       0.007592      -0.034894      -0.016075      -0.007565       0.023640              2.720046       3.610667      -0.188200      -0.288249       2.445834      -0.288753       2.103638           0.000171
            8              H       1.088017      11.500531       5.748076       0.121314       2.274609 0.20168659E+02  0.24385883E+03                                 2.609772                            2.425923      -1.557305       2.071957                    0.994884       4.428151      12.768121       0.462952       1.094229      -0.754274      -0.048816       0.019482      -0.018551       0.055738      -0.001102       0.017762       0.004591       0.020389       0.003585      -0.016269      -0.007495       0.023764              2.721106       3.612396      -0.155652       0.307350       2.440061       0.292711       2.110862           0.000170
            9              H       3.402946       6.703845       0.115246       0.121369       2.275147 0.20174642E+02  0.24395179E+03                                 2.610301                            2.426371      -1.555583       2.072808                    0.994948       4.428545      12.770229       0.462880       1.094308      -0.754252      -0.048755      -0.025689      -0.007717       0.055646       0.015940      -0.008061      -0.007424       0.015497      -0.011543      -0.016244      -0.007608       0.023852              2.721664       3.613330       0.344136      -0.018985       1.939980      -0.003829       2.611683           0.000171
           10              H       1.226908      18.204375       5.863323       0.121154       2.273524 0.20157394E+02  0.24368740E+03                                 2.608867                            2.425197      -1.552700       2.073860                    0.994864       4.427672      12.765613       0.463038       1.094186      -0.754285       0.048970      -0.006326      -0.026256       0.055923      -0.014820      -0.009681       0.002829       0.007593      -0.034895      -0.016076      -0.007564       0.023640              2.720080       3.610718      -0.188204      -0.288255       2.445862      -0.288759       2.103659           0.000171
           11              H       5.856783      10.927859       7.200958       0.121315       2.274604 0.20168611E+02  0.24385812E+03                                 2.609770                            2.425921      -1.557304       2.071959                    0.994884       4.428144      12.768101       0.462952       1.094230      -0.754274       0.048816      -0.019483       0.018551       0.055738      -0.001103       0.017762       0.004591       0.020389       0.003584      -0.016269      -0.007494       0.023764              2.721104       3.612392      -0.155649       0.307352       2.440058       0.292711       2.110862           0.000171
           12              H       3.541854      15.724545      12.833788       0.121368       2.275182 0.20175024E+02  0.24395753E+03                                 2.610325                            2.426391      -1.555599       2.072798                    0.994948       4.428581      12.770357       0.462879       1.094306      -0.754253       0.048755       0.025689       0.007719       0.055647       0.015940      -0.008060      -0.007424       0.015497      -0.011545      -0.016244      -0.007607       0.023851              2.721690       3.613367       0.344141      -0.018992       1.939994      -0.003832       2.611708           0.000171
           13              C       4.052288      16.897549       7.808268       0.587994      28.915825 0.27787652E+03  0.59001482E+04                                 8.722982                            5.920162      -0.050682       2.032545                    0.999479      22.790367      64.339029       0.609886       0.472984      -1.020560      -0.042409      -0.030916       0.052164       0.073996       0.012440       0.041084       0.044090      -0.029649       0.166745      -0.057930      -0.032731       0.090662             11.645167      13.225295       2.712906      -3.099142      13.578307      -5.533639       8.131901          -0.016035
           14              C       4.985667      17.848512       7.158226      -0.124661      48.649890 0.46578994E+03  0.11097801E+05                                11.429302                            7.131727      -0.103714       1.948288                    0.999105      29.132040      83.244152       0.627811       0.409478      -1.072856      -0.005246       0.059440      -0.014587       0.061428       0.013543      -0.015869       0.014440      -0.009808       0.143417      -0.043291      -0.009600       0.052891             16.411008      16.591464       1.208757      -2.910107      21.883981      -8.941092      10.757577           0.005176
           15              C      -0.625731      17.429101       7.061108       0.251662      41.649453 0.39629016E+03  0.91120437E+04                                10.626320                            6.786235      -0.005194       1.998977                    0.999625      26.398814      75.284278       0.611263       0.435789      -1.051187       0.031295      -0.100062       0.003537       0.104901      -0.035396      -0.000577      -0.013076      -0.057537       0.005308      -0.047289      -0.000376       0.047665             15.044979      14.302241      -2.997437      -0.156993      21.009810      -8.122933       9.822886           0.009903
           16              C       6.832532       4.064773       6.721844      -0.165338      51.145390 0.53154356E+03  0.13110603E+05                                11.828307                            7.628896      -0.083873       1.928105                    0.999546      31.245787      91.322678       0.604793       0.410597      -1.070398       0.024682      -0.022200       0.028170       0.043538      -0.010975       0.019344       0.047984      -0.005810      -0.003356      -0.055644       0.005816       0.049828             16.690813      13.544092       1.034456      -2.481406      24.277912     -10.634838      12.250435           0.007261
           17              C       1.737357      13.265645       7.360231       0.587376      28.914282 0.27786187E+03  0.58996922E+04                                 8.722205                            5.919691      -0.050396       2.032550                    0.999513      22.790512      64.336260       0.609965       0.472934      -1.020599      -0.042729       0.061077       0.000172       0.074540       0.029038      -0.031639      -0.052083      -0.042116       0.127458      -0.057531      -0.033458       0.090989             11.643951      13.224588      -4.039740      -0.799656      14.283786       5.124249       7.423481          -0.016025
           18              C       2.670738      12.227211       6.861693      -0.124890      48.685926 0.46613371E+03  0.11108454E+05                                11.436374                            7.135431      -0.104978       1.947676                    0.999123      29.142260      83.292730       0.627483       0.409601      -1.072735      -0.006215      -0.041833      -0.043822       0.060902      -0.020717      -0.004143      -0.035920      -0.046946       0.028999      -0.043336      -0.009141       0.052477             16.422376      16.603381      -3.127139       0.408425      21.297352       9.295280      11.366396           0.005166
           19              C       4.004140      12.352810       7.273472       0.253355      41.610255 0.39584631E+03  0.90997884E+04                                10.622939                            6.784407      -0.012656       1.996897                    0.999642      26.381839      75.240901       0.611045       0.436042      -1.050977       0.031690       0.053011       0.085119       0.105165       0.017764       0.031365       0.018503      -0.048614       0.026823      -0.047204      -0.001323       0.048527             15.039744      14.298479       1.361940       2.673408      19.646623       8.901414      11.174130           0.009896
           20              C       2.202658      11.265033       6.067917      -0.165729      51.110951 0.53116293E+03  0.13098354E+05                                11.821385                            7.624795      -0.086029       1.927664                    0.999527      31.235815      91.271841       0.605142       0.410450      -1.070536       0.024905       0.035808       0.005197       0.043926       0.022360      -0.000263      -0.022179       0.039366       0.131988      -0.055889       0.005845       0.050044             16.680382      13.537691      -2.665431       0.344728      24.450450      10.517256      12.053005           0.007262
           21              C       6.367227      14.693586      10.729570       0.585814      28.954285 0.27830119E+03  0.59110145E+04                                 8.727436                            5.922675      -0.055869       2.030848                    0.999555      22.809371      64.388271       0.610109       0.472663      -1.020803      -0.042024      -0.029506      -0.052566       0.073483      -0.041626      -0.009631       0.007667      -0.118741      -0.103511      -0.057390      -0.033207       0.090597             11.651673      13.231959       1.328121       3.902114       4.703181       0.408827      17.019880          -0.016023
           22              C       7.300610      14.781057      11.878149      -0.125737      48.724672 0.46650692E+03  0.11119911E+05                                11.442966                            7.138857      -0.108837       1.946458                    0.999135      29.156299      83.350753       0.627238       0.409667      -1.072660      -0.006341      -0.016754       0.058402       0.061087       0.007168       0.020200       0.022133      -0.073194      -0.045777      -0.044093      -0.009656       0.053749             16.432869      16.611570       1.918213       2.506348       5.802201      -0.347630      26.884837           0.005168
           23              C       1.689211      15.074869      11.563487       0.253670      41.600275 0.39573927E+03  0.90967151E+04                                10.621365                            6.783528      -0.006204       1.998809                    0.999636      26.378149      75.227906       0.611079       0.436047      -1.050974       0.031617       0.046393      -0.088199       0.104551       0.018892      -0.030866      -0.005410      -0.024189       0.096806      -0.046894      -0.001390       0.048283             15.037382      14.295613       1.634047      -2.515349       5.582702      -0.781983      25.233830           0.009886
           24              C       4.517587       7.098585       0.159273      -0.165557      51.105603 0.53108983E+03  0.13096101E+05                                11.820281                            7.624061      -0.085326       1.927903                    0.999515      31.234384      91.266101       0.605196       0.410427      -1.070551       0.025140      -0.013643      -0.033959       0.044400      -0.011079      -0.019782      -0.026571      -0.044612      -0.117699      -0.056324       0.005963       0.050361             16.678668      13.536477       1.631241       2.135812       6.043666       0.109522      30.455862           0.007262
           25              C       2.892512       5.530841       5.140766       0.587985      28.915773 0.27787649E+03  0.59001416E+04                                 8.722936                            5.920139      -0.050660       2.032550                    0.999479      22.790362      64.338773       0.609891       0.472980      -1.020563       0.042413       0.030916      -0.052163       0.073998       0.012439       0.041088       0.044085      -0.029644       0.166737      -0.057929      -0.032728       0.090658             11.645095      13.225212       2.712889      -3.099120      13.578219      -5.533600       8.131853          -0.016048
           26              C       1.959133       4.579878       5.790808      -0.124663      48.649752 0.46578904E+03  0.11097768E+05                                11.429258                            7.131707      -0.103666       1.948301                    0.999106      29.132011      83.243870       0.627814       0.409476      -1.072857       0.005246      -0.059442       0.014589       0.061430       0.013544      -0.015868       0.014440      -0.009807       0.143418      -0.043291      -0.009599       0.052890             16.410932      16.591404       1.208725      -2.910081      21.883872      -8.941039      10.757522           0.005179
           27              C       7.570531       4.999289       5.887926       0.251650      41.649190 0.39628735E+03  0.91119593E+04                                10.626262                            6.786199      -0.005111       1.999006                    0.999625      26.398730      75.283857       0.611266       0.435787      -1.051189      -0.031296       0.100068      -0.003535       0.104907      -0.035405      -0.000581      -0.013085      -0.057544       0.005319      -0.047302      -0.000373       0.047675             15.044898      14.302151      -2.997436      -0.156981      21.009703      -8.122897       9.822842           0.009900
           28              C       0.112268      18.363617       6.227190      -0.165345      51.145387 0.53154397E+03  0.13110614E+05                                11.828288                            7.628889      -0.083845       1.928112                    0.999547      31.245846      91.322808       0.604794       0.410596      -1.070399      -0.024681       0.022200      -0.028168       0.043537      -0.010975       0.019345       0.047980      -0.005811      -0.003346      -0.055640       0.005815       0.049826             16.690765      13.544109       1.034465      -2.481418      24.277795     -10.634778      12.250391           0.007254
           29              C       5.207443       9.162745       5.588803       0.587369      28.914510 0.27786411E+03  0.58997557E+04                                 8.722251                            5.919715      -0.050417       2.032541                    0.999514      22.790698      64.337012       0.609964       0.472934      -1.020598       0.042731      -0.061082      -0.000162       0.074545       0.029041      -0.031644      -0.052078      -0.042119       0.127431      -0.057531      -0.033454       0.090985             11.644016      13.224707      -4.039788      -0.799673      14.283827       5.124265       7.423515          -0.016043
           30              C       4.274062      10.201179       6.087341      -0.124889      48.686556 0.46613891E+03  0.11108621E+05                                11.436502                            7.135491      -0.105048       1.947653                    0.999123      29.142463      83.293761       0.627477       0.409604      -1.072732       0.006216       0.041832       0.043825       0.060903      -0.020716      -0.004142      -0.035925      -0.046949       0.028982      -0.043335      -0.009146       0.052482             16.422576      16.603634      -3.127186       0.408433      21.297576       9.295384      11.366517           0.005168
           31              C       2.940660      10.075580       5.675562       0.253347      41.611271 0.39585568E+03  0.91000694E+04                                10.623127                            6.784500      -0.012779       1.996852                    0.999642      26.382271      75.242720       0.611038       0.436044      -1.050974      -0.031689      -0.053010      -0.085121       0.105166       0.017761       0.031373       0.018503      -0.048618       0.026807      -0.047210      -0.001319       0.048530             15.040037      14.298784       1.361952       2.673455      19.647001       8.901593      11.174325           0.009889
           32              C       4.742142      11.163357       6.881117      -0.165731      51.110744 0.53116140E+03  0.13098303E+05                                11.821346                            7.624779      -0.086019       1.927668                    0.999527      31.235760      91.271569       0.605143       0.410449      -1.070537      -0.024906      -0.035807      -0.005198       0.043926       0.022358      -0.000265      -0.022179       0.039362       0.131976      -0.055885       0.005844       0.050041             16.680312      13.537644      -2.665374       0.344756      24.450325      10.517206      12.052967           0.007256
           33              C       0.577573       7.734804       2.219464       0.585815      28.954722 0.27830531E+03  0.59111335E+04                                 8.727545                            5.922733      -0.056009       2.030797                    0.999554      22.809666      64.389614       0.610102       0.472666      -1.020800       0.042025       0.029512       0.052567       0.073487      -0.041643      -0.009633       0.007669      -0.118729      -0.103491      -0.057397      -0.033202       0.090599             11.651830      13.232211       1.328150       3.902203       4.703234       0.408834      17.020045          -0.016026
           34              C      -0.355810       7.647333       1.070885      -0.125741      48.726081 0.46651935E+03  0.11120303E+05                                11.443232                            7.138985      -0.108989       1.946406                    0.999135      29.156779      83.353005       0.627227       0.409670      -1.072655       0.006341       0.016758      -0.058405       0.061092       0.007165       0.020199       0.022150      -0.073189      -0.045789      -0.044094      -0.009665       0.053759             16.433286      16.612060       1.918274       2.506395       5.802319      -0.347640      26.885478           0.005170
           35              C       5.255589       7.353521       1.385547       0.253657      41.601751 0.39575293E+03  0.90971258E+04                                10.621640                            6.783664      -0.006438       1.998726                    0.999636      26.378785      75.230611       0.611069       0.436049      -1.050970      -0.031617      -0.046395       0.088200       0.104553       0.018911      -0.030876      -0.005391      -0.024190       0.096822      -0.046917      -0.001373       0.048290             15.037806      14.296067       1.634096      -2.515423       5.582827      -0.781990      25.234523           0.009875
           36              C       2.427213      15.329805      12.789761      -0.165563      51.105585 0.53109060E+03  0.13096121E+05                                11.820257                            7.624053      -0.085304       1.927908                    0.999515      31.234445      91.266203       0.605198       0.410426      -1.070552      -0.025140       0.013638       0.033960       0.044399      -0.011078      -0.019780      -0.026564      -0.044609      -0.117690      -0.056317       0.005962       0.050354             16.678617      13.536456       1.631240       2.135713       6.043654       0.109499      30.455741           0.007253
           37              O       4.475228      15.845657       8.529529      -0.586130      46.719454 0.69870793E+03  0.17993836E+05                                10.471588                            8.255023      -0.193172       1.956812                    0.997989      29.778790      81.905890       0.650288       0.365740      -1.129929      -0.039865       0.054619       0.045264       0.081371      -0.026897       0.029954      -0.002832      -0.074444       0.019172      -0.060728       0.013665       0.047064             13.153653      11.714264      -1.679806      -0.179365      17.594352      -5.952850      10.152343           0.046720
           38              O       2.839726      17.186875       8.086672      -0.530458      37.017267 0.49716135E+03  0.11720853E+05                                 8.824145                            6.854782       0.419735       2.192207                    0.997296      27.132992      70.647247       0.733032       0.354422      -1.142564       0.053728      -0.032672       0.016257       0.064950       0.018109       0.022563       0.049025       0.058419       0.067452      -0.067566       0.001396       0.066170             10.757115      17.460930       1.549273      -2.939606       8.170294      -2.058322       6.640122           0.035239
           39              O      -0.011809      16.208997       7.317499      -0.532727      49.841124 0.61215536E+03  0.15254265E+05                                10.915529                            7.657561      -0.428017       1.899905                    0.996914      28.563674      77.315935       0.684267       0.359212      -1.134871      -0.016914       0.066846      -0.054014       0.087590      -0.064370       0.014786      -0.019936      -0.074351      -0.070598      -0.062797      -0.028597       0.091394             15.203020      12.488158      -5.018168       3.269512      22.842984      -7.450184      10.277918           0.076090
           40              O       2.160295      14.416221       7.910565      -0.585536      46.695601 0.69829864E+03  0.17980359E+05                                10.467620                            8.252283      -0.189016       1.958006                    0.998014      29.770608      81.872200       0.650445       0.365711      -1.129970      -0.039941       0.011451      -0.069924       0.081337       0.039285       0.008034       0.013506      -0.057096       0.073282      -0.060789       0.013622       0.047167             13.148122      11.708880       0.685446       1.544092      17.161271       6.196250      10.574216           0.046725
           41              O       0.524794      13.362087       6.970465      -0.530821      37.042627 0.49754422E+03  0.11732150E+05                                 8.827895                            6.857196       0.422457       2.192759                    0.997305      27.142901      70.680132       0.732938       0.354399      -1.142581       0.053767       0.029972       0.020013       0.064728       0.010582      -0.026617      -0.051931       0.053268       0.054448      -0.067569       0.001390       0.066179             10.762362      17.470301      -3.322932       0.127567       8.809304       1.692759       6.007481           0.035213
           42              O       4.618061      13.184903       8.201918      -0.534087      49.889293 0.61286926E+03  0.15276532E+05                                10.921764                            7.661501      -0.424878       1.900668                    0.996919      28.581600      77.376240       0.684160       0.359163      -1.134908      -0.017008      -0.080097      -0.029957       0.087191       0.044866       0.048363       0.040920      -0.037681       0.039815      -0.062897      -0.028103       0.091000             15.212307      12.496354       5.344039       2.712695      19.883593       9.171875      13.256974           0.076052
           43              O       6.790164      14.594901       9.457974      -0.584985      46.654393 0.69753006E+03  0.17955239E+05                                10.460957                            8.247308      -0.186311       1.959197                    0.998059      29.756306      81.814976       0.650706       0.365673      -1.130024      -0.040032      -0.066172       0.025963       0.081580      -0.012991      -0.038515      -0.010155      -0.051972       0.090121      -0.061412       0.014008       0.047404             13.139534      11.698609       0.993360      -1.363062       6.851039      -0.244975      20.868954           0.046660
           44              O       5.154666      14.307818      10.840931      -0.529331      36.964347 0.49634018E+03  0.11696349E+05                                 8.815194                            6.848707       0.416618       2.191658                    0.997343      27.114606      70.577749       0.733443       0.354380      -1.142628       0.054477       0.002662      -0.036357       0.065549      -0.028671       0.004473       0.002782      -0.030165      -0.202998      -0.068065       0.001836       0.066229             10.745166      17.441077       1.769029       2.808184       5.235588       0.366199       9.558834           0.035266
           45              O       2.303129      15.462880      10.378651      -0.534301      49.889776 0.61288875E+03  0.15276807E+05                                10.920955                            7.660946      -0.419311       1.902326                    0.996771      28.583133      77.374359       0.684291       0.359099      -1.134982      -0.017488       0.013998       0.084628       0.087542       0.019713      -0.063676      -0.021022      -0.002482       0.142270      -0.063187      -0.028231       0.091418             15.211217      12.494807      -0.322534      -5.985165       6.970090      -1.716460      26.168756           0.076069
           46              O       2.469572       6.582733       4.419505      -0.586138      46.719378 0.69870712E+03  0.17993791E+05                                10.471531                            8.254986      -0.192996       1.956863                    0.997990      29.778834      81.905673       0.650294       0.365737      -1.129932       0.039860      -0.054621      -0.045267       0.081371      -0.026896       0.029961      -0.002830      -0.074435       0.019159      -0.060729       0.013666       0.047063             13.153571      11.714214      -1.679789      -0.179366      17.594232      -5.952795      10.152268           0.046724
           47              O       4.105074       5.241515       4.862362      -0.530453      37.017107 0.49715870E+03  0.11720780E+05                                 8.824150                            6.854788       0.419692       2.192199                    0.997296      27.132851      70.646948       0.733028       0.354425      -1.142561      -0.053731       0.032672      -0.016250       0.064950       0.018111       0.022547       0.049015       0.058404       0.067519      -0.067557       0.001398       0.066159             10.757124      17.460921       1.549297      -2.939620       8.170316      -2.058338       6.640135           0.035243
           48              O       6.956609       6.219393       5.631535      -0.532738      49.841970 0.61216409E+03  0.15254563E+05                                10.915756                            7.657692      -0.428168       1.899864                    0.996913      28.563673      77.316576       0.684250       0.359219      -1.134863       0.016907      -0.066854       0.054007       0.087590      -0.064377       0.014789      -0.019937      -0.074377      -0.070512      -0.062823      -0.028570       0.091393             15.203389      12.488431      -5.018307       3.269608      22.843560      -7.450432      10.278175           0.076093
           49              O       4.784505       8.012169       5.038469      -0.585568      46.697301 0.69832811E+03  0.17981329E+05                                10.467912                            8.252490      -0.189048       1.957989                    0.998014      29.771140      81.874455       0.650432       0.365714      -1.129966       0.039929      -0.011451       0.069929       0.081336       0.039297       0.008036       0.013517      -0.057065       0.073299      -0.060793       0.013614       0.047178             13.148519      11.709271       0.685408       1.544120      17.161747       6.196463      10.574538           0.046724
           50              O       6.420006       9.066303       5.978569      -0.530835      37.043394 0.49755561E+03  0.11732488E+05                                 8.828014                            6.857272       0.422497       2.192766                    0.997306      27.143216      70.681197       0.732935       0.354399      -1.142581      -0.053773      -0.029968      -0.020013       0.064732       0.010588      -0.026622      -0.051925       0.053266       0.054445      -0.067563       0.001381       0.066182             10.762528      17.470615      -3.322992       0.127567       8.809413       1.692786       6.007557           0.035204
           51              O       2.326739       9.243487       4.747116      -0.534107      49.891469 0.61289760E+03  0.15277427E+05                                10.922090                            7.661689      -0.424889       1.900653                    0.996919      28.582224      77.378604       0.684150       0.359164      -1.134906       0.017007       0.080100       0.029958       0.087194       0.044859       0.048375       0.040919      -0.037690       0.039822      -0.062906      -0.028098       0.091004             15.212812      12.496810       5.344254       2.712805      19.884255       9.172210      13.257372           0.076052
           52              O       0.154636       7.833489       3.491060      -0.585028      46.656613 0.69756813E+03  0.17956500E+05                                10.461367                            8.247596      -0.186444       1.959149                    0.998059      29.756927      81.817857       0.650686       0.365678      -1.130017       0.040023       0.066175      -0.025968       0.081580      -0.013001      -0.038518      -0.010170      -0.051982       0.090116      -0.061424       0.014017       0.047407             13.140089      11.699174       0.993427      -1.363068       6.851277      -0.244994      20.869817           0.046657
           53              O       1.790134       8.120572       2.108103      -0.529331      36.964912 0.49634722E+03  0.11696565E+05                                 8.815313                            6.848774       0.416582       2.191646                    0.997343      27.114716      70.578345       0.733436       0.354382      -1.142626      -0.054477      -0.002664       0.036351       0.065546      -0.028674       0.004475       0.002787      -0.030185      -0.202983      -0.068061       0.001827       0.066234             10.745342      17.441449       1.769072       2.808240       5.235646       0.366209       9.558930           0.035271
           54              O       4.641671       6.965510       2.570383      -0.534341      49.892991 0.61293032E+03  0.15278131E+05                                10.921467                            7.661245      -0.419355       1.902298                    0.996771      28.584007      77.377937       0.684271       0.359103      -1.134977       0.017481      -0.013994      -0.084630       0.087543       0.019749      -0.063680      -0.021016      -0.002566       0.142299      -0.063234      -0.028191       0.091425             15.212002      12.495496      -0.322563      -5.985535       6.970374      -1.716519      26.170138           0.076069

******************************************************
Auxiliary information for the entire system
The total spin magnetic moment of the unit cell is   23.999991
The total net atomic charge of the unit cell is   0.000004
Accuracy of reproducing the electrostatic potential in the unit cell:
  The inner radius (bohr) =    5.0000
  The outer radius (bohr) =   12.0000
  Valid grid points have density less than (e/(bohr^3)) =    0.0001
  The number of valid grid points were=       181509
  The rms potential error without charges in kcal/mol is=      2.19859
  The rms potential error with partial charges in kcal/mol is=      0.70277
  The RRMSE value at monopole order=      0.31964
  The rms potential error with partial charges and cloud penetration in kcal/mol is=      0.70754
  The RRMSE value at monopole order with cloud penetration is=      0.32182
  The rms potential error with partial charges and atomic dipoles in kcal/mol is=      0.21794
  The RRMSE value at dipole order=      0.09913
  The rms potential error with partial charges, atomic dipoles and cloud penetration in kcal/mol is=      0.20295
  The RRMSE value at dipole order with cloud penetration=      0.09231

******************************************************
The electron densities and ab initio electrostatic potential were computed in VASP using the PBE functional and
projector augmented wave method. See the main text of the journal article for a description of computational details.
The atomic charges, dipoles, and quadrupoles were computed with the DDEC6 method as described in
(a) T. A. Manz and N. Gabaldon Limas, RSC Adv. 6 (2016) 47771-47801 DOI: 10.1039/c6ra04656h
(b) N. Gabaldon Limas and T. A. Manz, RSC Adv. 8 (2018) 2678-2707 DOI: 10.1039/c7ra11829e.
For each atom in the material, the electron cloud parameters were fit to the spherically averaged atom-in-material
electron density using radial positions for which this density was between 10^-4 and 10^-2 electrons per cubic bohr.
The polarizabilities, dispersion coefficients, and quantum Drude oscillator (QDO) parameters were fit using the MCLF method.
The magnetic structure of the system was optimized in VASP from the default ferromagnetic initial guess using spin polarization.
The atomic spin moments (ASMs) were computed on this optimized magnetic structure using the DDEC6 partition as inputs
to the method of T. A. Manz and D. S. Sholl, J. Chem. Theory Comput. 7 (2011) 4146-4164 DOI: 10.1021/ct200539n.
The RMSE and RRMSE were computed using a uniform grid with Ewald summation.
