# Supplementary material for: A collection of forcefield precursors for metal–organic frameworks
Source: RSC Adv. 2019 Nov 13;9(63):36492–507. doi: 10.1039/c9ra07327b (PMC9075174; doi:10.1039/c9ra07327b)
Supplement: RA-009-C9RA07327B-s5577 [file RA-009-C9RA07327B-s5577.xyz]

   54
jmolscript: load "" {1 1 1} spacegroup "x,y,z" unitcell [{      6.828200     0.000000     0.000000 }, {     -2.276049    15.038133     0.000000 }, {      2.276049     7.519064    13.023407 }]
Fe     5.834699    14.701653     7.662582     0.879751
Fe     3.558628    14.323294     9.483515     0.881740
Fe     1.282564    16.089447     8.900717     0.881318
Fe     0.993501     7.855544     5.360825     0.879880
Fe     3.269572     8.233903     3.539892     0.881874
Fe     5.545636     6.467750     4.122690     0.881194
H      5.716105     4.485122     6.934964     0.133313
H      1.163982    11.282358     5.671694     0.133336
H      3.440054     6.789717     0.416749     0.133760
H      1.112095    18.072075     6.088443     0.133312
H      5.664218    11.274839     7.351713     0.133336
H      3.388146    15.767480    12.606658     0.133760
C      3.985624    17.026173     7.949488     0.651067
C      4.777015    17.912220     7.138390    -0.165746
C     -0.618629    17.502130     7.005291     0.286087
C      6.657031     4.085859     6.740915    -0.200544
C      1.709555    13.409502     7.326969     0.653389
C      2.500942    12.264047     6.965179    -0.166593
C      3.933498    12.353825     7.386876     0.286354
C      2.104907    11.313938     6.114490    -0.200238
C      6.261682    14.678720    10.770358     0.651012
C      7.053069    14.938127    11.943246    -0.166286
C      1.657426    15.258439    11.654647     0.286437
C      4.380981     7.157399     0.168002    -0.200555
C      2.842576     5.531024     5.073919     0.651065
C      2.051185     4.644977     5.885017    -0.165751
C      7.446829     5.055067     6.018116     0.286075
C      0.171169    18.471338     6.282492    -0.200541
C      5.118645     9.147695     5.696438     0.653389
C      4.327258    10.293150     6.058228    -0.166592
C      2.894702    10.203372     5.636531     0.286367
C      4.723293    11.243259     6.908917    -0.200240
C      0.566518     7.878477     2.253049     0.651010
C     -0.224869     7.619070     1.080161    -0.166286
C      5.170774     7.298758     1.368760     0.286434
C      2.447219    15.399798    12.855405    -0.200553
O      4.434918    15.916358     8.319352    -0.577229
O      2.958663    17.601381     8.005488    -0.494898
O     -0.049159    16.523147     7.513203    -0.512421
O      2.158850    14.284721     8.103164    -0.578691
O      0.682594    13.170396     6.800823    -0.495820
O      4.502970    13.283181     7.980744    -0.512784
O      6.710981    14.913315     9.624298    -0.577342
O      5.234720    14.342617    11.240503    -0.494764
O      2.226900    15.308065    10.552867    -0.513697
O      2.393282     6.640839     4.704055    -0.577268
O      3.869537     4.955816     5.017919    -0.494878
O      6.877359     6.034050     5.510204    -0.512425
O      4.669350     8.272476     4.920243    -0.578717
O      6.145606     9.386801     6.222584    -0.495817
O      2.325230     9.274016     5.042663    -0.512778
O      0.117219     7.643882     3.399109    -0.577368
O      1.593480     8.214580     1.782904    -0.494753
O      4.601300     7.249132     2.470540    -0.513686

The following XYZ coordinates are in angstroms. Other properties are in atomic units.
The sperically averaged electron density of each atom fit to a function of the form exp(a - br)
eigen_1, eigen_2 and eigen_3 are the three eigenvalues of traceless quadrupole moment tensor
  atom number  atomic symbol              X              Y              Z     net charge C6 coefficient C8 coefficient C10 coefficient fluctuating dipole atomic polarizability isotropic forcefield polarizability              a              b squared Pearson coefficient          <r^3>          <r^4>         wp_QDO          m_QDO          q_QDO       dipole_x       dipole_y       dipole_z         dipole            Qxy            Qxz            Qyz     Q(x^2-y^2)  Q(3z^2 - R^2)        eigen_1        eigen_2        eigen_3 static polarizability      alpha(xx)      alpha(xy)      alpha(xz)      alpha(yy)      alpha(yz)      alpha(zz) atomic spin moment
            1             Fe       5.834699      14.701653       7.662582       0.879751     152.756051 0.30235760E+04  0.10810418E+06                                22.013146                           17.076540       0.358251       1.909366                    0.999619      53.203718     152.228148       0.473668       0.361668      -1.177143      -0.039773      -0.003774      -0.043086       0.058758       0.024270       0.115886       0.017416      -0.170930       0.045668      -0.167350       0.055474       0.111876             28.853949      33.313086       4.056459       0.717706      37.318922       2.291327      15.929839           3.796747
            2             Fe       3.558628      14.323294       9.483515       0.881740     152.448955 0.30158166E+04  0.10775586E+06                                21.984937                           17.054770       0.358651       1.909969                    0.999622      53.143896     151.999372       0.473971       0.361675      -1.177156      -0.040717      -0.034563       0.024421       0.058727       0.087529      -0.079212       0.018942      -0.107839       0.233036      -0.166981       0.054932       0.112048             28.816553      33.269640      -1.406681      -3.867388      19.266220       8.105092      33.913798           3.800414
            3             Fe       1.282564      16.089447       8.900717       0.881318     152.565977 0.30188022E+04  0.10789015E+06                                21.995799                           17.063161       0.359771       1.910077                    0.999628      53.167033     152.089293       0.473853       0.361673      -1.177148      -0.040367       0.038526       0.018239       0.058706      -0.112433      -0.036476      -0.036597      -0.138245       0.141155      -0.167081       0.055038       0.112043             28.831659      33.280904      -2.648268       3.154679      23.246146     -10.402204      29.967928           3.800872
            4             Fe       0.993501       7.855544       5.360825       0.879880     152.744777 0.30233047E+04  0.10809199E+06                                22.012132                           17.075801       0.358253       1.909384                    0.999619      53.201465     152.219656       0.473678       0.361669      -1.177143       0.039754       0.003777       0.043065       0.058730       0.024279       0.115851       0.017425      -0.170982       0.045634      -0.167337       0.055463       0.111874             28.852559      33.311363       4.056202       0.717759      37.317170       2.291270      15.929143           3.796844
            5             Fe       3.269572       8.233903       3.539892       0.881874     152.437723 0.30155471E+04  0.10774380E+06                                21.983977                           17.054077       0.358633       1.909983                    0.999622      53.141514     151.990749       0.473978       0.361678      -1.177154       0.040701       0.034551      -0.024412       0.058705       0.087453      -0.079228       0.018953      -0.107876       0.233048      -0.166947       0.054905       0.112042             28.815234      33.267974      -1.406584      -3.867067      19.265450       8.104725      33.912278           3.800511
            6             Fe       5.545636       6.467750       4.122690       0.881194     152.572560 0.30189661E+04  0.10789757E+06                                21.996459                           17.063666       0.359711       1.910051                    0.999628      53.168227     152.094282       0.473844       0.361674      -1.177145       0.040357      -0.038529      -0.018235       0.058700      -0.112418      -0.036420      -0.036594      -0.138280       0.141229      -0.167065       0.055023       0.112042             28.832520      33.281907      -2.648387       3.154667      23.246849     -10.402482      29.968804           3.800740
            7              H       5.716105       4.485122       6.934964       0.133313       1.549333 0.12489168E+02  0.13590548E+03                                 2.156433                            2.020666      -1.323392       2.240237                    0.994068       3.789383      10.866772       0.459109       1.225990      -0.722614      -0.037948       0.020680       0.009271       0.044200      -0.011530      -0.008956       0.000356       0.001239      -0.030937      -0.015534      -0.002837       0.018371              2.244342       2.837779      -0.332534      -0.113448       2.154931      -0.232041       1.740315           0.000008
            8              H       1.163982      11.282358       5.671694       0.133336       1.549107 0.12486098E+02  0.13585765E+03                                 2.155845                            2.020117      -1.322243       2.240659                    0.994063       3.788573      10.862286       0.459294       1.225625      -0.722700      -0.037791      -0.002446      -0.022730       0.044168      -0.002132       0.014456       0.006110       0.012728       0.002907      -0.015526      -0.002784       0.018310              2.243712       2.837024       0.068007       0.344665       2.044260       0.295402       1.849851           0.000008
            9              H       3.440054       6.789717       0.416749       0.133760       1.550625 0.12502629E+02  0.13610368E+03                                 2.158772                            2.022643      -1.330269       2.237732                    0.994145       3.789995      10.874529       0.458532       1.227067      -0.722375      -0.037615      -0.018388       0.013257       0.043918       0.013609      -0.005450      -0.006503       0.012106       0.001041      -0.015518      -0.002885       0.018403              2.246924       2.841495       0.265041      -0.231740       1.644461      -0.063664       2.254817           0.000007
           10              H       1.112095      18.072075       6.088443       0.133312       1.549363 0.12489471E+02  0.13590960E+03                                 2.156459                            2.020689      -1.323417       2.240224                    0.994067       3.789423      10.866918       0.459107       1.225988      -0.722614       0.037948      -0.020681      -0.009270       0.044200      -0.011530      -0.008955       0.000355       0.001240      -0.030939      -0.015534      -0.002837       0.018371              2.244370       2.837819      -0.332541      -0.113450       2.154958      -0.232046       1.740334           0.000008
           11              H       5.664218      11.274839       7.351713       0.133336       1.549107 0.12486091E+02  0.13585756E+03                                 2.155845                            2.020117      -1.322242       2.240660                    0.994063       3.788570      10.862277       0.459294       1.225626      -0.722700       0.037791       0.002445       0.022729       0.044168      -0.002132       0.014456       0.006110       0.012728       0.002906      -0.015526      -0.002784       0.018311              2.243711       2.837023       0.068008       0.344666       2.044259       0.295402       1.849852           0.000008
           12              H       3.388146      15.767480      12.606658       0.133760       1.550623 0.12502617E+02  0.13610360E+03                                 2.158777                            2.022647      -1.330260       2.237737                    0.994145       3.789990      10.874536       0.458529       1.227073      -0.722374       0.037615       0.018388      -0.013257       0.043918       0.013608      -0.005451      -0.006503       0.012108       0.001043      -0.015519      -0.002885       0.018404              2.246930       2.841502       0.265042      -0.231742       1.644464      -0.063664       2.254823           0.000006
           13              C       3.985624      17.026173       7.949488       0.651067      23.025578 0.20723527E+03  0.41102132E+04                                 7.502521                            5.151680       0.030172       2.087692                    0.999562      21.111597      58.579422       0.643043       0.480248      -1.011456      -0.020664      -0.042978       0.046948       0.066919       0.010210       0.074051       0.056453      -0.048592       0.192545      -0.094758      -0.028253       0.123011              9.671244       9.587939      -0.525973      -1.213381      13.145974      -4.325498       6.279819           0.003934
           14              C       4.777015      17.912220       7.138390      -0.165746      50.548145 0.49599323E+03  0.11973702E+05                                11.652736                            7.330410       0.049613       1.987591                    0.999485      29.557539      84.306338       0.624513       0.406267      -1.077734      -0.039091       0.071328      -0.025227       0.085160       0.006229      -0.000008      -0.001533       0.054450      -0.020696      -0.024610      -0.006768       0.031378             16.716243      15.594539       1.297536      -2.724287      23.388708      -9.673105      11.165481           0.014777
           15              C      -0.618629      17.502130       7.005291       0.286087      37.557016 0.34437253E+03  0.76570573E+04                                 9.920795                            6.349048       0.076834       2.040570                    0.999407      25.343562      71.435594       0.627556       0.438955      -1.047652       0.052060      -0.081315       0.051128       0.109254      -0.012101      -0.006684       0.005700      -0.052465      -0.002842      -0.029434      -0.001490       0.030924             13.935861      12.634153      -1.503435      -0.284997      19.321093      -8.288399       9.852337           0.014319
           16              C       6.657031       4.085859       6.740915      -0.200544      50.895176 0.50765588E+03  0.12425564E+05                                11.842532                            7.504662      -0.104548       1.916860                    0.999423      31.495570      92.848510       0.601500       0.416029      -1.062828      -0.005368      -0.057454       0.017019       0.060161      -0.013754       0.006116       0.001592       0.040221       0.046858      -0.032407       0.010832       0.021575             16.988085      12.481458       0.599573      -1.868700      26.211779     -11.251792      12.271019           0.015536
           17              C       1.709555      13.409502       7.326969       0.653389      22.964518 0.20664477E+03  0.40953902E+04                                 7.488614                            5.143724       0.033455       2.089418                    0.999623      21.078296      58.456026       0.643684       0.480134      -1.011563      -0.020984       0.061332       0.013650       0.066244       0.058903      -0.045802      -0.058903      -0.053549       0.177450      -0.094671      -0.027870       0.122541              9.651276       9.569659      -0.784428       1.061327      11.715589       5.122828       7.668579           0.003929
           18              C       2.500942      12.264047       6.965179      -0.166593      50.564115 0.49620331E+03  0.11979769E+05                                11.654404                            7.331634       0.049282       1.987369                    0.999460      29.563646      84.320981       0.624517       0.406231      -1.077782      -0.038731      -0.058004      -0.049652       0.085614      -0.002681      -0.005478      -0.006572       0.041010      -0.061893      -0.024476      -0.007017       0.031493             16.718662      15.596236      -3.007104       0.239117      22.601299      10.131633      11.958452           0.014791
           19              C       3.933498      12.353825       7.386876       0.286354      37.542243 0.34422536E+03  0.76530413E+04                                 9.919186                            6.348360       0.077037       2.040675                    0.999399      25.337051      71.416034       0.627485       0.439047      -1.047587       0.051695       0.085685       0.045303       0.109848       0.000634       0.013608       0.009428      -0.026605       0.074570      -0.029259      -0.001886       0.031145             13.933394      12.631437       0.504762       1.444054      19.393994       8.243049       9.774751           0.014318
           20              C       2.104907      11.313938       6.114490      -0.200238      50.861373 0.50736016E+03  0.12415739E+05                                11.834484                            7.500490      -0.102984       1.917322                    0.999453      31.487657      92.796498       0.601944       0.415809      -1.063035      -0.005015       0.043127       0.041345       0.059955       0.012293       0.008627      -0.018948       0.009989      -0.046264      -0.031748       0.010219       0.021528             16.975147      12.473443      -1.916447       0.415288      25.478816      11.652420      12.973181           0.015515
           21              C       6.261682      14.678720      10.770358       0.651012      23.022668 0.20721911E+03  0.41096141E+04                                 7.499857                            5.150173       0.029289       2.087581                    0.999591      21.111649      58.568335       0.643413       0.480004      -1.011634      -0.020420      -0.018960      -0.060439       0.066553      -0.069191      -0.027403       0.002816      -0.152383      -0.118114      -0.094341      -0.029241       0.123582              9.667198       9.584662       1.313315       0.149656       4.249109      -0.810576      15.167824           0.003934
           22              C       7.053069      14.938127      11.943246      -0.166286      50.584065 0.49635229E+03  0.11984557E+05                                11.658003                            7.333111       0.049774       1.987445                    0.999433      29.569957      84.349895       0.624391       0.406273      -1.077729      -0.038769      -0.014016       0.074842       0.085445      -0.003468       0.005128       0.007873       0.043119      -0.056190      -0.024675      -0.006938       0.031614             16.724594      15.602575       1.711437       2.483916       5.846482      -0.457719      28.724726           0.014780
           23              C       1.657426      15.258439      11.654647       0.286437      37.527933 0.34408473E+03  0.76488656E+04                                 9.914849                            6.345752       0.074507       2.040217                    0.999407      25.333849      71.393956       0.627831       0.438866      -1.047731       0.051772      -0.003739      -0.096704       0.109755       0.011261      -0.007301      -0.014596      -0.036872       0.044094      -0.029201      -0.001385       0.030586             13.926604      12.627491       0.998193      -1.158018       5.038970       0.043926      24.113351           0.014315
           24              C       4.380981       7.157399       0.168002      -0.200555      50.877728 0.50747480E+03  0.12419342E+05                                11.836252                            7.500712      -0.098797       1.918392                    0.999461      31.493603      92.819371       0.602005       0.415740      -1.063071      -0.004699       0.014167      -0.058088       0.059975       0.000935      -0.015080       0.016885       0.006820      -0.053880      -0.031226       0.009644       0.021583             16.978670      12.476675       1.318569       1.451003       6.009089      -0.411464      32.450246           0.015520
           25              C       2.842576       5.531024       5.073919       0.651065      23.025530 0.20723481E+03  0.41102018E+04                                 7.502514                            5.151677       0.030167       2.087692                    0.999563      21.111561      58.579311       0.643043       0.480248      -1.011456       0.020665       0.042979      -0.046948       0.066921       0.010213       0.074052       0.056450      -0.048591       0.192549      -0.094757      -0.028254       0.123012              9.671237       9.587925      -0.525962      -1.213382      13.145972      -4.325497       6.279815           0.003935
           26              C       2.051185       4.644977       5.885017      -0.165751      50.548343 0.49599475E+03  0.11973750E+05                                11.652777                            7.330427       0.049609       1.987590                    0.999485      29.557580      84.306546       0.624511       0.406268      -1.077733       0.039091      -0.071327       0.025229       0.085160       0.006230      -0.000007      -0.001531       0.054451      -0.020683      -0.024613      -0.006765       0.031377             16.716321      15.594534       1.297527      -2.724274      23.388891      -9.673186      11.165538           0.014777
           27              C       7.446829       5.055067       6.018116       0.286075      37.556851 0.34437123E+03  0.76570167E+04                                 9.920749                            6.349024       0.076871       2.040583                    0.999407      25.343499      71.435231       0.627560       0.438953      -1.047653      -0.052060       0.081315      -0.051128       0.109254      -0.012103      -0.006682       0.005699      -0.052464      -0.002837      -0.029434      -0.001489       0.030923             13.935789      12.634084      -1.503436      -0.284988      19.320989      -8.288356       9.852293           0.014318
           28              C       0.171169      18.471338       6.282492      -0.200541      50.895346 0.50765696E+03  0.12425602E+05                                11.842567                            7.504674      -0.104562       1.916856                    0.999423      31.495637      92.848870       0.601498       0.416030      -1.062827       0.005368       0.057453      -0.017016       0.060160      -0.013755       0.006119       0.001592       0.040217       0.046856      -0.032406       0.010829       0.021577             16.988145      12.481502       0.599547      -1.868692      26.211883     -11.251830      12.271050           0.015534
           29              C       5.118645       9.147695       5.696438       0.653389      22.964528 0.20664480E+03  0.40953943E+04                                 7.488634                            5.143737       0.033429       2.089410                    0.999623      21.078334      58.456304       0.643681       0.480136      -1.011561       0.020985      -0.061331      -0.013652       0.066244       0.058902      -0.045804      -0.058903      -0.053552       0.177444      -0.094671      -0.027870       0.122541              9.651302       9.569682      -0.784438       1.061322      11.715624       5.122844       7.668598           0.003930
           30              C       4.327258      10.293150       6.058228      -0.166592      50.564267 0.49620411E+03  0.11979801E+05                                11.654455                            7.331658       0.049264       1.987364                    0.999460      29.563656      84.321232       0.624513       0.406233      -1.077780       0.038733       0.058004       0.049649       0.085614      -0.002680      -0.005480      -0.006574       0.041009      -0.061887      -0.024477      -0.007015       0.031492             16.718744      15.596306      -3.007121       0.239113      22.601419      10.131691      11.958507           0.014794
           31              C       2.894702      10.203372       5.636531       0.286367      37.542415 0.34422685E+03  0.76530897E+04                                 9.919245                            6.348392       0.077000       2.040662                    0.999399      25.337126      71.416531       0.627480       0.439050      -1.047584      -0.051695      -0.085683      -0.045306       0.109848       0.000633       0.013609       0.009426      -0.026603       0.074574      -0.029259      -0.001886       0.031145             13.933482      12.631526       0.504745       1.444054      19.394120       8.243099       9.774801           0.014313
           32              C       4.723293      11.243259       6.908917      -0.200240      50.861228 0.50735862E+03  0.12415691E+05                                11.834462                            7.500478      -0.102970       1.917327                    0.999453      31.487600      92.796268       0.601944       0.415809      -1.063035       0.005015      -0.043127      -0.041348       0.059956       0.012292       0.008626      -0.018949       0.009989      -0.046266      -0.031747       0.010220       0.021528             16.975113      12.473411      -1.916414       0.415301      25.478762      11.652402      12.973165           0.015511
           33              C       0.566518       7.878477       2.253049       0.651010      23.022712 0.20721940E+03  0.41096231E+04                                 7.499878                            5.150184       0.029263       2.087573                    0.999591      21.111687      58.568558       0.643410       0.480006      -1.011632       0.020418       0.018963       0.060440       0.066554      -0.069193      -0.027402       0.002817      -0.152385      -0.118109      -0.094343      -0.029241       0.123583              9.667231       9.584682       1.313318       0.149655       4.249120      -0.810578      15.167890           0.003933
           34              C      -0.224869       7.619070       1.080161      -0.166286      50.584070 0.49635197E+03  0.11984550E+05                                11.658015                            7.333114       0.049772       1.987445                    0.999433      29.569938      84.349884       0.624390       0.406273      -1.077728       0.038768       0.014022      -0.074842       0.085445      -0.003471       0.005128       0.007871       0.043114      -0.056199      -0.024675      -0.006938       0.031613             16.724626      15.602558       1.711434       2.483922       5.846489      -0.457721      28.724832           0.014783
           35              C       5.170774       7.298758       1.368760       0.286434      37.527902 0.34408476E+03  0.76488650E+04                                 9.914837                            6.345748       0.074518       2.040221                    0.999407      25.333835      71.393858       0.627831       0.438866      -1.047732      -0.051773       0.003744       0.096705       0.109756       0.011262      -0.007300      -0.014600      -0.036873       0.044097      -0.029202      -0.001388       0.030590             13.926583      12.627465       0.998192      -1.157995       5.038964       0.043927      24.113322           0.014311
           36              C       2.447219      15.399798      12.855405      -0.200553      50.877649 0.50747356E+03  0.12419305E+05                                11.836242                            7.500702      -0.098786       1.918396                    0.999461      31.493557      92.819218       0.602006       0.415740      -1.063071       0.004697      -0.014160       0.058088       0.059973       0.000934      -0.015081       0.016885       0.006821      -0.053873      -0.031225       0.009641       0.021584             16.978666      12.476654       1.318566       1.450983       6.009086      -0.411467      32.450259           0.015516
           37              O       4.434918      15.916358       8.319352      -0.577229      48.383986 0.61543463E+03  0.15349048E+05                                10.537544                            7.662822      -0.055460       2.014147                    0.998750      28.604842      77.337996       0.686404       0.357789      -1.136547      -0.001446       0.048318      -0.010552       0.049478       0.004663       0.043002       0.032477      -0.048169       0.046152      -0.059590      -0.002142       0.061732             13.826889      11.399036      -2.056209      -0.274413      21.513314      -5.617165       8.568318           0.053710
           38              O       2.958663      17.601381       8.005488      -0.494898      30.348420 0.40123254E+03  0.89653679E+04                                 7.653309                            6.132489       0.529666       2.244846                    0.997558      25.824702      65.454610       0.779876       0.351486      -1.144981       0.043466       0.041366      -0.049013       0.077477      -0.012997       0.053630       0.038242      -0.009669       0.030427      -0.071850       0.008792       0.063058              8.944013      13.466572      -0.660926      -1.660253       7.774928      -1.703497       5.590538           0.022588
           39              O      -0.049159      16.523147       7.513203      -0.512421      50.904837 0.55082618E+03  0.13389277E+05                                10.964218                            7.243358      -0.282117       1.950277                    0.998158      27.918495      75.016583       0.705451       0.357188      -1.134711      -0.048276       0.096071      -0.037902       0.114003      -0.003336       0.004583       0.003424      -0.017227       0.064711      -0.020651      -0.001805       0.022456             15.688551      11.838329      -4.655604       3.624817      22.877191      -9.934588      12.350132           0.075596
           40              O       2.158850      14.284721       8.103164      -0.578691      48.507535 0.61731020E+03  0.15408467E+05                                10.556822                            7.675847      -0.053077       2.014026                    0.998670      28.645239      77.494205       0.685598       0.357915      -1.136379      -0.001877      -0.032980      -0.036784       0.049439       0.034494      -0.026068      -0.016128      -0.019451       0.133243      -0.059364      -0.002882       0.062246             13.854118      11.423777       0.790111       1.921499      16.699413       8.431427      13.439165           0.053636
           41              O       0.682594      13.170396       6.800823      -0.495820      30.378155 0.40169998E+03  0.89785622E+04                                 7.658979                            6.136578       0.525680       2.243500                    0.997525      25.836240      65.497136       0.779505       0.351546      -1.144915       0.042626      -0.063181      -0.012053       0.077162       0.053045      -0.016250      -0.023243       0.014399       0.104954      -0.071490       0.008275       0.063216              8.951278      13.477495      -1.108654       1.403706       7.618271       1.799911       5.758068           0.022581
           42              O       4.502970      13.283181       7.980744      -0.512784      50.900651 0.55083024E+03  0.13389262E+05                                10.963047                            7.243071      -0.285747       1.949198                    0.998099      27.919440      75.016277       0.705518       0.357157      -1.134747      -0.047481      -0.080286      -0.064818       0.113585       0.005430       0.000561      -0.012374      -0.032142       0.019830      -0.020555      -0.002256       0.022811             15.686120      11.837500       5.464747       2.218415      23.579979       9.523929      11.640880           0.075678
           43              O       6.710981      14.913315       9.624298      -0.577342      48.406018 0.61575049E+03  0.15359109E+05                                10.541057                            7.665200      -0.054640       2.014322                    0.998758      28.610979      77.363591       0.686233       0.357827      -1.136501      -0.001725      -0.015722       0.047185       0.049766      -0.039908      -0.016721      -0.016624      -0.075713      -0.036638      -0.059258      -0.002929       0.062187             13.831644      11.403732       1.266480      -1.645155       6.942331      -2.798947      23.148869           0.053622
           44              O       5.234720      14.342617      11.240503      -0.494764      30.360857 0.40141041E+03  0.89704971E+04                                 7.656005                            6.134362       0.528394       2.244320                    0.997481      25.829153      65.473937       0.779645       0.351545      -1.144912       0.043674       0.021852       0.060562       0.077799      -0.040071      -0.037984      -0.014545      -0.050521      -0.091433      -0.071712       0.008692       0.063019              8.947550      13.472521       1.768945       0.257960       4.662721      -0.094373       8.707407           0.022545
           45              O       2.226900      15.308065      10.552867      -0.513697      51.004164 0.55198574E+03  0.13425262E+05                                10.979727                            7.252293      -0.285684       1.948876                    0.998105      27.945873      75.125547       0.704786       0.357317      -1.134545      -0.048158      -0.015376       0.102136       0.113962      -0.002352      -0.004627       0.008464      -0.038585      -0.000258      -0.020313      -0.002545       0.022858             15.712992      11.856345      -0.812752      -5.852940       6.386317       0.409373      28.896314           0.075625
           46              O       2.393282       6.640839       4.704055      -0.577268      48.385545 0.61545729E+03  0.15349772E+05                                10.537820                            7.663004      -0.055539       2.014117                    0.998750      28.605294      77.339913       0.686390       0.357793      -1.136543       0.001451      -0.048320       0.010548       0.049479       0.004665       0.043005       0.032476      -0.048162       0.046133      -0.059590      -0.002142       0.061732             13.827287      11.399383      -2.056222      -0.274443      21.513949      -5.617340       8.568530           0.053710
           47              O       3.869537       4.955816       5.017919      -0.494878      30.347473 0.40121801E+03  0.89649511E+04                                 7.653107                            6.132343       0.529772       2.244885                    0.997558      25.824404      65.453259       0.779893       0.351482      -1.144985      -0.043465      -0.041360       0.049013       0.077473      -0.012995       0.053626       0.038238      -0.009663       0.030426      -0.071843       0.008789       0.063054              8.943755      13.466157      -0.660942      -1.660182       7.774719      -1.703429       5.590390           0.022586
           48              O       6.877359       6.034050       5.510204      -0.512425      50.904306 0.55081950E+03  0.13389078E+05                                10.964171                            7.243334      -0.282210       1.950254                    0.998158      27.918297      75.016023       0.705449       0.357190      -1.134709       0.048272      -0.096074       0.037899       0.114003      -0.003340       0.004585       0.003421      -0.017224       0.064705      -0.020651      -0.001803       0.022454             15.688474      11.838267      -4.655577       3.624788      22.877085      -9.934534      12.350069           0.075598
           49              O       4.669350       8.272476       4.920243      -0.578717      48.508539 0.61732427E+03  0.15408924E+05                                10.557017                            7.675973      -0.053119       2.014011                    0.998670      28.645482      77.495435       0.685587       0.357919      -1.136374       0.001883       0.032976       0.036786       0.049438       0.034494      -0.026072      -0.016124      -0.019447       0.133227      -0.059363      -0.002881       0.062244             13.854395      11.424008       0.790102       1.921520      16.699751       8.431619      13.439426           0.053634
           50              O       6.145606       9.386801       6.222584      -0.495817      30.378261 0.40170199E+03  0.89786158E+04                                 7.658978                            6.136578       0.525754       2.243520                    0.997525      25.836379      65.497459       0.779509       0.351544      -1.144917      -0.042628       0.063185       0.012050       0.077166       0.053046      -0.016249      -0.023242       0.014399       0.104951      -0.071492       0.008277       0.063215              8.951274      13.477490      -1.108640       1.403713       7.618263       1.799911       5.758070           0.022580
           51              O       2.325230       9.274016       5.042663      -0.512778      50.901047 0.55083531E+03  0.13389416E+05                                10.963112                            7.243108      -0.285777       1.949188                    0.998099      27.919552      75.016660       0.705516       0.357157      -1.134747       0.047484       0.080290       0.064817       0.113589       0.005432       0.000561      -0.012369      -0.032143       0.019822      -0.020555      -0.002252       0.022806             15.686225      11.837575       5.464790       2.218432      23.580165       9.523997      11.640936           0.075682
           52              O       0.117219       7.643882       3.399109      -0.577368      48.406700 0.61575938E+03  0.15359405E+05                                10.541207                            7.665294      -0.054714       2.014299                    0.998758      28.611131      77.364495       0.686222       0.357831      -1.136497       0.001726       0.015726      -0.047184       0.049766      -0.039912      -0.016722      -0.016626      -0.075709      -0.036639      -0.059259      -0.002929       0.062188             13.831864      11.403899       1.266488      -1.645157       6.942413      -2.798983      23.149280           0.053622
           53              O       1.593480       8.214580       1.782904      -0.494753      30.360910 0.40141149E+03  0.89705232E+04                                 7.655988                            6.134349       0.528482       2.244343                    0.997482      25.829290      65.474196       0.779650       0.351543      -1.144915      -0.043678      -0.021851      -0.060562       0.077801      -0.040072      -0.037986      -0.014543      -0.050517      -0.091429      -0.071712       0.008693       0.063019              8.947528      13.472479       1.768940       0.257943       4.662712      -0.094376       8.707391           0.022544
           54              O       4.601300       7.249132       2.470540      -0.513686      51.003426 0.55197726E+03  0.13425003E+05                                10.979637                            7.252246      -0.285769       1.948855                    0.998104      27.945616      75.124688       0.704787       0.357318      -1.134545       0.048162       0.015375      -0.102136       0.113963      -0.002354      -0.004629       0.008458      -0.038584      -0.000237      -0.020316      -0.002536       0.022852             15.712847      11.856239      -0.812746      -5.852892       6.386269       0.409391      28.896031           0.075630

******************************************************
Auxiliary information for the entire system
The total spin magnetic moment of the unit cell is   23.998665
The total net atomic charge of the unit cell is   -0.000001
Accuracy of reproducing the electrostatic potential in the unit cell:
  The inner radius (bohr) =    5.0000
  The outer radius (bohr) =   12.0000
  Valid grid points have density less than (e/(bohr^3)) =    0.0001
  The number of valid grid points were=       182726
  The rms potential error without charges in kcal/mol is=      2.07729
  The rms potential error with partial charges in kcal/mol is=      0.46204
  The RRMSE value at monopole order=      0.22242
  The rms potential error with partial charges and cloud penetration in kcal/mol is=      0.45720
  The RRMSE value at monopole order with cloud penetration is=      0.22010
  The rms potential error with partial charges and atomic dipoles in kcal/mol is=      0.40413
  The RRMSE value at dipole order=      0.19454
  The rms potential error with partial charges, atomic dipoles and cloud penetration in kcal/mol is=      0.38992
  The RRMSE value at dipole order with cloud penetration=      0.18771

******************************************************
The electron densities and ab initio electrostatic potential were computed in VASP using the PBE functional and
projector augmented wave method. See the main text of the journal article for a description of computational details.
The atomic charges, dipoles, and quadrupoles were computed with the DDEC6 method as described in
(a) T. A. Manz and N. Gabaldon Limas, RSC Adv. 6 (2016) 47771-47801 DOI: 10.1039/c6ra04656h
(b) N. Gabaldon Limas and T. A. Manz, RSC Adv. 8 (2018) 2678-2707 DOI: 10.1039/c7ra11829e.
For each atom in the material, the electron cloud parameters were fit to the spherically averaged atom-in-material
electron density using radial positions for which this density was between 10^-4 and 10^-2 electrons per cubic bohr.
The polarizabilities, dispersion coefficients, and quantum Drude oscillator (QDO) parameters were fit using the MCLF method.
The magnetic structure of the system was optimized in VASP from the default ferromagnetic initial guess using spin polarization.
The atomic spin moments (ASMs) were computed on this optimized magnetic structure using the DDEC6 partition as inputs
to the method of T. A. Manz and D. S. Sholl, J. Chem. Theory Comput. 7 (2011) 4146-4164 DOI: 10.1021/ct200539n.
The RMSE and RRMSE were computed using a uniform grid with Ewald summation.
