# Supplementary material for: A collection of forcefield precursors for metal–organic frameworks
Source: RSC Adv. 2019 Nov 13;9(63):36492–507. doi: 10.1039/c9ra07327b (PMC9075174; doi:10.1039/c9ra07327b)
Supplement: RA-009-C9RA07327B-s5578 [file RA-009-C9RA07327B-s5578.xyz]

  544
jmolscript: load "" {1 1 1} spacegroup "x,y,z" unitcell [{     15.737000     0.000000     0.000000 }, {      7.868497    21.490404     0.000000 }, {      7.868497     0.000008    21.490404 }]
Eu    12.862163     5.427618     4.413269     1.404057
Eu     8.881332     5.366800     4.180958     1.319535
Eu    12.862160    16.062794    17.077135     1.404011
Eu    24.618329    16.123612    17.309446     1.319496
Eu     8.927912     6.331939    16.172818     1.404301
Eu    20.684001     6.564465    16.112001     1.318906
Eu     8.927912    15.158473     5.317586     1.403753
Eu    20.684159    14.925947     5.378403     1.317710
Eu    20.730660    17.077141    16.062788     1.404015
Eu    16.749750    17.309667    16.123605     1.319549
Eu     4.993663     4.413271     5.427616     1.404059
Eu    16.749911     4.180745     5.366799     1.319504
Eu    16.796412     5.317591    15.158471     1.403755
Eu    12.815580     5.378409    14.926160     1.317707
Eu    16.796412    16.172821     6.331933     1.404300
Eu    12.815580    16.112003     6.564244     1.318972
H     19.685409     6.917769    21.445274     0.128583
H     19.093698     6.816763    19.199527     0.120000
H     16.728428     2.798058    18.821296     0.118103
H     16.141438     1.147595    20.243961     0.100250
H      8.987400     1.201314     0.952025     0.100863
H     10.235344     2.920547     1.721381     0.121245
H     10.460381     6.305289    10.904231     0.122936
H      9.766380     6.294543     8.710061     0.123408
H     11.599741     2.456356     6.913463     0.123038
H     12.847686     0.756465     7.723651     0.100599
H     13.343401     0.582394     9.943610     0.111119
H     12.835095     2.329564    11.398510     0.127384
H     12.100177     9.563231     3.915552     0.120014
H     12.594319    11.781041     4.276590     0.129542
H     10.436775    12.707279     8.267358     0.127025
H      9.056641    11.581182     9.677129     0.102830
H      8.422440     9.387012     9.202191     0.109516
H      9.328891     8.310342     7.377656     0.114591
H     19.685411    14.572643     0.045130     0.129922
H     19.093700    14.673649     2.290877     0.119271
H     16.728428    18.692354     2.669108     0.117045
H     16.141438    20.342817     1.246443     0.100838
H     24.724395    20.289098    20.538379     0.101790
H     25.972339    18.569865    19.769023     0.121157
H     10.460380    15.185123    10.586173     0.122596
H     25.503378    15.195869    12.780343     0.122882
H     27.336738    19.034056    14.576941     0.123656
H     12.847682    20.733947    13.766753     0.102355
H     13.343398    20.908018    11.546794     0.109698
H     12.835093    19.160848    10.091894     0.127495
H     12.100175    11.927181    17.574852     0.119396
H     12.594317     9.709371    17.213814     0.127677
H     10.436775     8.783133    13.223046     0.126200
H      9.056640     9.909230    11.813275     0.103893
H     24.159439    12.103400    12.288213     0.110344
H     25.065890    13.180070    14.112748     0.115315
H     23.619659    10.790338    17.662963     0.129233
H     23.027948    13.036086    17.561958     0.120107
H     20.662677    13.414315    13.543253     0.117616
H     20.075688    11.991650    11.892790     0.100470
H     20.790148     9.793182    11.946516     0.102598
H     22.038092     9.023826    13.665748     0.119335
H     14.394629    21.331381    17.050487     0.122084
H     21.569130     2.035148    17.039741     0.122582
H      7.665490     3.831744    13.201555     0.122251
H      8.913435     3.021555    11.501664     0.102300
H      9.409151     0.801596    11.327592     0.110121
H     16.769342    20.837101    13.074762     0.126174
H     23.902926     6.829658    20.308432     0.120219
H     16.528570     6.468612     1.035837     0.128273
H     14.371028     2.477844     1.962074     0.126033
H     12.990893     1.068073     0.835977     0.104351
H     20.225189     1.543019    20.132210     0.110694
H     21.131640     3.367553    19.055541     0.114470
H      7.882661    10.700074     3.827441     0.126826
H      7.290950     8.454326     3.928446     0.120358
H     20.662679     8.076097     7.947151     0.117742
H     20.075688     9.498762     9.597614     0.100302
H     20.790148    11.697230     9.543888     0.101536
H     22.038092    12.466586     7.824656     0.120639
H     14.394633     0.159031     4.439917     0.122732
H     21.569129    19.455264     4.450663     0.122607
H     23.402489    17.658668     8.288849     0.123027
H     24.650433    18.468857     9.988740     0.102254
H     25.146148    20.688816    10.162812     0.110045
H     16.769346     0.653311     8.415642     0.127363
H      8.165927    14.660754     1.181972     0.119669
H     16.528566    15.021800    20.454567     0.127262
H     14.371023    19.012568    19.528330     0.126336
H     28.727888    20.422339    20.654427     0.103625
H     20.225189    19.947393     1.358194     0.110833
H     21.131641    18.122859     2.434863     0.114862
H     11.816911     0.045135    14.572643     0.129920
H     11.225200     2.290883    14.673648     0.119271
H      8.859928     2.669115    18.692353     0.117045
H      8.272938     1.246451    20.342816     0.100837
H     16.855895    20.538387    20.289090     0.101788
H     18.103839    19.769030    18.569858     0.121154
H     18.328880    10.586179    15.185119     0.122594
H     17.634878    12.780349    15.195865     0.122880
H     19.468238    14.576948    19.034051     0.123656
H     20.716182    13.766761    20.733942     0.102354
H     21.211898    11.546802    20.908014     0.109696
H     20.703593    10.091901    19.160844     0.127497
H     19.968675    17.574857    11.927174     0.119396
H     20.462817    17.213817     9.709365     0.127678
H     18.305275    13.223049     8.783128     0.126201
H     16.925140    11.813279     9.909225     0.103892
H     16.290939    12.288218    12.103396     0.110346
H     17.197390    14.112753    13.180065     0.115315
H     11.816909    21.445277     6.917761     0.128588
H     11.225198    19.199529     6.816756     0.120000
H      8.859928    18.821297     2.798051     0.118105
H      8.272938    20.243961     1.147588     0.100253
H      1.118900     0.952025     1.201314     0.100866
H      2.366844     1.721382     2.920546     0.121249
H     18.328881    10.904233     6.305285     0.122937
H     17.634880     8.710063     6.294539     0.123408
H      3.731241     6.913464     2.456353     0.123037
H      4.979186     7.723651     0.756462     0.100600
H      5.474901     9.943610     0.582390     0.111118
H     20.703595    11.398511     2.329560     0.127383
H     19.968677     3.915555     9.563230     0.120011
H     20.462819     4.276595    11.781039     0.129542
H     18.305275     8.267363    12.707276     0.127025
H     16.925141     9.677133    11.581179     0.102830
H     16.290940     9.202194     9.387008     0.109516
H     17.197391     7.377659     8.310339     0.114592
H     15.751161     3.827445    10.700072     0.126826
H     15.159450     3.928449     8.454325     0.120359
H     12.794179     7.947154     8.076094     0.117741
H     12.207188     9.597618     9.498759     0.100301
H     12.921648     9.543893    11.697227     0.101536
H     14.169592     7.824661    12.466583     0.120639
H      6.526133     4.439918     0.159029     0.122727
H     13.700629     4.450670    19.455263     0.122603
H     15.533989     8.288855    17.658665     0.123024
H     16.781933     9.988747    18.468853     0.102250
H     17.277648    10.162820    20.688812     0.110038
H      8.900846     8.415642     0.653308     0.127362
H     16.034427     1.181978    14.660754     0.119668
H     24.397066    20.454572    15.021792     0.127260
H     22.239523    19.528337    19.012560     0.126334
H     20.859388    20.654435    20.422331     0.103622
H     12.356689     1.358201    19.947393     0.110831
H     13.263141     2.434870    18.122858     0.114861
H     15.751159    17.662967    10.790332     0.129233
H     15.159448    17.561963    13.036079     0.120108
H     12.794177    13.543258    13.414310     0.117618
H     12.207188    11.892794    11.991645     0.100471
H     12.921648    11.946519     9.793177     0.102599
H     14.169592    13.665751     9.023821     0.119336
H     22.263129    17.050494    21.331375     0.122086
H     13.700630    17.039742     2.035141     0.122582
H     15.533990    13.201557     3.831739     0.122252
H     16.781935    11.501665     3.021551     0.102302
H     17.277651    11.327592     0.801592     0.110125
H     24.637842    13.074770    20.837096     0.126177
H     16.034426    20.308434     6.829650     0.120220
H      8.660070     1.035840     6.468612     0.128273
H      6.502528     1.962075     2.477844     0.126034
H      5.122393     0.835977     1.068073     0.104354
H     12.356689    20.132211     1.543011     0.110694
H     13.263140    19.055542     3.367546     0.114472
C     11.036357     5.155548     0.474938    -0.024997
C     19.224315     6.176350    21.120769    -0.095520
C     18.862365     6.114027    19.764725    -0.072738
C     18.179379     5.045954    19.255402    -0.032748
C     17.770217     3.973583    20.125763     0.044138
C     17.003825     2.847486    19.708850    -0.109971
C     16.660759     1.858928    20.546975    -0.085085
C      9.215587     1.897603     0.376082    -0.073952
C      9.953652     2.929142     0.835977    -0.097102
C     10.312456     4.020855     0.015043     0.036478
C     11.539941     5.280193     1.876112     0.588672
C     17.896113     5.048103    17.791905     0.583134
C     11.442371     4.560268    10.891337    -0.047845
C     10.698010     5.591807    10.358375    -0.089973
C     10.288849     5.593956     9.028119    -0.098265
C     10.649226     4.579608     8.189993    -0.015436
C     11.423487     3.513684     8.654186     0.034100
C     11.834223     2.449909     7.813911    -0.106714
C     12.562846     1.424817     8.306041    -0.063897
C     12.894896     1.336707     9.627701    -0.077713
C     12.562845     2.370395    10.510957    -0.115216
C     11.816911     3.475002    10.046764     0.045741
C     11.867269     4.717148    12.324747     0.541905
C     10.158232     4.702103     6.752285     0.592294
C     10.883707     9.238727     5.417731    -0.022232
C     11.717768     9.980145     4.650523    -0.084180
C     12.051392    11.321147     4.874024    -0.096738
C     11.555677    11.935773     5.991525    -0.009965
C     10.688568    11.202950     6.896271     0.036887
C     10.196000    11.830470     8.073945    -0.124865
C      9.377675    11.159970     8.912071    -0.075545
C      9.011004     9.838310     8.639142    -0.086308
C      9.541341     9.206492     7.517343    -0.115142
C     10.380123     9.844757     6.578213     0.056623
C     10.556378     7.852595     5.015860     0.609313
C     11.909759    13.356288     6.242962     0.591997
C     26.773353    16.334864    21.015466    -0.026657
C     19.224317    15.314062     0.369635    -0.095205
C     18.862366    15.376385     1.725679    -0.072784
C     18.179380    16.444458     2.235002    -0.031946
C     17.770218    17.516829     1.364641     0.043928
C     17.003826    18.642926     1.781554    -0.109188
C     16.660759    19.631484     0.943429    -0.085154
C     24.952582    19.592809    21.114322    -0.075782
C     25.690647    18.561270    20.654427    -0.097165
C     18.180954    17.469549    -0.015043     0.037433
C     27.276937    16.210219    19.614292     0.589918
C     17.896114    16.442309     3.698499     0.582836
C     11.442369    16.930144    10.599067    -0.047580
C     10.698009    15.898605    11.132029    -0.089625
C     26.025847    15.896456    12.462285    -0.099799
C     26.386224    16.910804    13.300411    -0.014696
C     11.423484    17.976728    12.836218     0.034343
C     27.571219    19.040503    13.676493    -0.107078
C     12.562842    20.065595    13.184363    -0.067433
C     12.894893    20.153705    11.862703    -0.074357
C     12.562843    19.120017    10.979447    -0.115886
C     11.816909    18.015410    11.443640     0.046283
C     11.867268    16.773264     9.165657     0.541730
C     25.895229    16.788309    14.738119     0.593314
C     10.883705    12.251685    16.072673    -0.021976
C     11.717766    11.510267    16.839881    -0.083452
C     12.051391    10.169265    16.616380    -0.092727
C     11.555676     9.554639    15.498879    -0.012615
C     10.688567    10.287462    14.594133     0.036934
C     10.195999     9.659942    13.416459    -0.123922
C      9.377675    10.330442    12.578333    -0.076534
C      9.011003    11.652102    12.851262    -0.087859
C     25.278339    12.283920    13.973061    -0.115792
C     10.380121    11.645655    14.912191     0.057567
C     26.293375    13.637817    16.474544     0.608735
C     11.909758     8.134124    15.247442     0.592048
C     22.839104    10.270270    15.900750    -0.024205
C     23.158565    11.114843    16.921544    -0.094998
C     22.796614    12.470888    16.859222    -0.074501
C     22.113628    12.980210    15.791149    -0.032866
C     21.704467    12.109848    14.718778     0.045685
C     20.938075    12.526762    13.592681    -0.110015
C     20.595009    11.688635    12.604122    -0.084827
C     21.018334    10.369125    12.642805    -0.077492
C     21.756399     9.909230    13.674344    -0.093584
C     22.115203    10.730164    14.766057     0.034820
C     23.342689     8.869096    16.025394     0.589351
C     21.830362    14.443706    15.793298     0.584491
C     15.376618    21.344275    15.305466    -0.047808
C      6.763760     0.386833    16.337005    -0.089123
C     22.091598     1.717089    16.339154    -0.097266
C      6.714975     2.555215    15.324807    -0.017050
C      7.489236     2.091022    14.258883     0.035354
C      7.899972     2.931296    13.195108    -0.105723
C      8.628595     2.439165    12.170016    -0.066549
C      8.960646     1.117506    12.081905    -0.076884
C      8.628595     0.234250    13.115594    -0.113228
C      7.882661     0.698443    14.220200     0.045115
C     15.801517    19.910865    15.462346     0.540951
C     21.960981     3.992923    15.447302     0.592438
C     22.686456     5.327479    19.983927    -0.022006
C     23.520516     6.094686    20.725346    -0.084525
C     15.985644     5.871179     0.575943    -0.094308
C     15.489928     4.753678     1.190568    -0.013162
C     14.622820     3.848932     0.457746     0.037609
C     14.130252     2.671258     1.085265    -0.123559
C     13.311928     1.833132     0.414765    -0.076313
C     20.813753     2.106067    20.583509    -0.090244
C     21.344090     3.227866    19.951691    -0.113663
C     22.182872     4.166997    20.589956     0.056650
C     22.359126     5.729349    18.597796     0.611035
C     15.844011     4.502241     2.611084     0.594071
C      7.102106    11.220142     5.589654    -0.025856
C      7.421567    10.375569     4.568860    -0.091593
C      7.059616     9.019524     4.631182    -0.074138
C      6.376630     8.510202     5.699255    -0.033190
C      5.967468     9.380564     6.771626     0.044782
C     20.938076     8.963650     7.897723    -0.110373
C     20.595009     9.801777     8.886282    -0.084021
C     21.018334    11.121287     8.847599    -0.075825
C     21.756400    11.581182     7.816060    -0.095478
C      6.378204    10.760248     6.724347     0.035399
C      7.605690    12.621316     5.465010     0.590183
C      6.093365     7.046706     5.697106     0.583509
C     15.376622     0.146137     6.184938    -0.048067
C     22.500759    21.103579     5.153399    -0.089865
C     22.091597    19.773323     5.151250    -0.097365
C     22.451974    18.935197     6.165597    -0.015144
C     23.226235    19.399390     7.231521     0.033936
C     23.636970    18.559116     8.295296    -0.106603
C     24.365593    19.051247     9.320388    -0.065752
C     24.697644    20.372906     9.408499    -0.076738
C     24.365593    21.256162     8.374810    -0.114359
C     23.619659    20.791969     7.270204     0.045557
C     15.801521     1.579547     6.028058     0.541795
C     21.960980    17.497489     6.043102     0.590511
C      6.949457    16.162933     1.506477    -0.022718
C      7.783518    15.395726     0.765058    -0.084596
C     15.985639    15.619233    20.914461    -0.092158
C     15.489924    16.736734    20.299836    -0.012985
C     14.622815    17.641480    21.032658     0.037677
C     29.867247    18.819154    20.405139    -0.123343
C     29.048923    19.657280    21.075639    -0.078441
C     20.813753    19.384345     0.906895    -0.087309
C     21.344090    18.262546     1.538713    -0.115171
C     22.182873    17.323415     0.900448     0.057305
C     22.359127    15.761063     2.892608     0.609817
C     15.844007    16.988171    18.879320     0.594038
C     18.904853    21.015472    16.334856    -0.026656
C     11.355817     0.369641    15.314062    -0.095205
C     10.993866     1.725685    15.376384    -0.072785
C     10.310880     2.235008    16.444457    -0.031946
C      9.901718     1.364647    17.516828     0.043927
C      9.135326     1.781561    18.642925    -0.109188
C      8.792259     0.943436    19.631484    -0.085155
C     17.084082    21.114329    19.592801    -0.075785
C     17.822147    20.654434    18.561262    -0.097164
C     10.312454    -0.015037    17.469549     0.037431
C     19.408437    19.614298    16.210212     0.589914
C     10.027614     3.698505    16.442308     0.582839
C     19.310869    10.599074    16.930140    -0.047561
C     18.566509    11.132035    15.898601    -0.089621
C     18.157347    12.462291    15.896452    -0.099794
C     18.517724    13.300417    16.910799    -0.014690
C     19.291984    12.836225    17.976723     0.034340
C     19.702719    13.676500    19.040498    -0.107075
C     20.431342    13.184370    20.065590    -0.067430
C     20.763393    11.862711    20.153701    -0.074360
C     20.431343    10.979455    19.120012    -0.115870
C     19.685409    11.443647    18.015406     0.046277
C     19.735768     9.165664    16.773260     0.541724
C     18.026729    14.738125    16.788304     0.593289
C     18.752205    16.072678    12.251679    -0.021974
C     19.586266    16.839885    11.510260    -0.083452
C     19.919891    16.616384    10.169259    -0.092728
C     19.424176    15.498883     9.554634    -0.012611
C     18.557067    14.594137    10.287456     0.036933
C     18.064499    13.416463     9.659937    -0.123920
C     17.246175    12.578337    10.330437    -0.076532
C     16.879503    12.851266    11.652097    -0.087859
C     17.409839    13.973065    12.283915    -0.115791
C     18.248621    14.912196    11.645650     0.057566
C     18.424875    16.474549    13.637810     0.608725
C     19.778258    15.247445     8.134118     0.592046
C      3.167857     0.474940     5.155548    -0.025006
C     11.355815    21.120771     6.176342    -0.095523
C     10.993865    19.764727     6.114020    -0.072739
C     10.310879    19.255404     5.045947    -0.032760
C      9.901717    20.125765     3.973576     0.044145
C      9.135325    19.708851     2.847479    -0.109979
C      8.792259    20.546976     1.858920    -0.085085
C      1.347087     0.376083     1.897603    -0.073952
C      2.085152     0.835978     2.929142    -0.097109
C      2.443956     0.015045     4.020855     0.036482
C      3.671441     1.876114     5.280192     0.588688
C     10.027613    17.791907     5.048096     0.583134
C     19.310871    10.891338     4.560264    -0.047839
C     18.566510    10.358377     5.591803    -0.089973
C     18.157349     9.028121     5.593952    -0.098264
C     18.517726     8.189995     4.579605    -0.015436
C     19.291987     8.654187     3.513681     0.034099
C      3.965723     7.813912     2.449906    -0.106715
C      4.694346     8.306042     1.424814    -0.063896
C      5.026396     9.627701     1.336703    -0.077712
C      4.694345    10.510957     2.370392    -0.115218
C     19.685411    10.046765     3.474998     0.045740
C     19.735769    12.324748     4.717144     0.541904
C     18.026732     6.752287     4.702100     0.592281
C     18.752207     5.417734     9.238725    -0.022229
C     19.586268     4.650527     9.980144    -0.084181
C     19.919892     4.874028    11.321145    -0.096736
C     19.424177     5.991529    11.935770    -0.009961
C     18.557068     6.896275    11.202948     0.036885
C     18.064500     8.073949    11.830467    -0.124863
C     17.246175     8.912075    11.159967    -0.075545
C     16.879504     8.639146     9.838307    -0.086310
C     17.409841     7.517347     9.206489    -0.115140
C     18.248623     6.578216     9.844754     0.056622
C     18.424878     5.015863     7.852594     0.609325
C     19.778259     6.242967    13.356286     0.591994
C     14.970606     5.589658    11.220140    -0.025848
C     15.290067     4.568864    10.375567    -0.091595
C     14.928116     4.631185     9.019523    -0.074135
C     14.245130     5.699258     8.510200    -0.033183
C     13.835968     6.771630     9.380561     0.044779
C     13.069576     7.897727     8.963648    -0.110370
C     12.726509     8.886286     9.801773    -0.084023
C     13.149834     8.847603    11.121284    -0.075824
C     13.887900     7.816064    11.581179    -0.095474
C     14.246704     6.724351    10.760245     0.035397
C     15.474190     5.465014    12.621314     0.590168
C     13.961865     5.697109     7.046703     0.583497
C      7.508122     6.184938     0.146135    -0.048064
C     14.632259     5.153407    21.103577    -0.089864
C     14.223097     5.151257    19.773321    -0.097368
C     14.583474     6.165604    18.935195    -0.015129
C     15.357735     7.231528    19.399388     0.033930
C     15.768470     8.295303    18.559113    -0.106597
C     16.497093     9.320395    19.051243    -0.065753
C     16.829144     9.408506    20.372903    -0.076741
C     16.497093     8.374818    21.256159    -0.114353
C     15.751159     7.270211    20.791966     0.045548
C      7.933021     6.028059     1.579545     0.541757
C     14.092480     6.043108    17.497487     0.590500
C     14.817957     1.506483    16.162933    -0.022715
C     15.652018     0.765064    15.395725    -0.084597
C     23.854139    20.914467    15.619226    -0.092159
C     23.358424    20.299842    16.736727    -0.012983
C     22.491315    21.032665    17.641473     0.037675
C     21.998747    20.405146    18.819147    -0.123345
C     21.180423    21.075647    19.657273    -0.078442
C     12.945253     0.906902    19.384344    -0.087309
C     13.475590     1.538720    18.262545    -0.115169
C     14.314373     0.900454    17.323415     0.057304
C     14.490627     2.892614    15.761062     0.609818
C     23.712507    18.879326    16.988164     0.594035
C     14.970604    15.900754    10.270264    -0.024206
C     15.290065    16.921548    11.114837    -0.094998
C     14.928114    16.859227    12.470881    -0.074501
C     14.245128    15.791154    12.980204    -0.032869
C     13.835967    14.718782    12.109843     0.045687
C     13.069575    13.592685    12.526756    -0.110013
C     12.726509    12.604126    11.688631    -0.084827
C     13.149834    12.642809    10.369120    -0.077491
C     13.887899    13.674348     9.909225    -0.093587
C     14.246703    14.766061    10.730159     0.034822
C     15.474189    16.025398     8.869090     0.589349
C     13.961862    15.793303    14.443701     0.584491
C     23.245118    15.305474    21.344269    -0.047829
C     14.632260    16.337005     0.386827    -0.089126
C     14.223098    16.339155     1.717083    -0.097273
C     14.583475    15.324808     2.555209    -0.017058
C     15.357736    14.258884     2.091016     0.035359
C     15.768472    13.195109     2.931291    -0.105729
C     16.497095    12.170017     2.439161    -0.066551
C     16.829146    12.081906     1.117501    -0.076884
C     16.497095    13.115594     0.234245    -0.113243
C     15.751161    14.220201     0.698438     0.045123
C     23.670017    15.462353    19.910859     0.540946
C     14.092481    15.447304     3.992917     0.592455
C     14.817956    19.983929     5.327471    -0.022011
C     15.652016    20.725348     6.094679    -0.084525
C      8.117144     0.575945     5.871178    -0.094308
C      7.621428     1.190570     4.753677    -0.013164
C      6.754320     0.457747     3.848931     0.037609
C      6.261752     1.085266     2.671257    -0.123557
C      5.443428     0.414765     1.833131    -0.076314
C     12.945253    20.583510     2.106060    -0.090243
C     13.475590    19.951692     3.227859    -0.113664
C     14.314372    20.589958     4.166989     0.056651
C     14.490626    18.597798     5.729342     0.611064
C      7.975511     2.611086     4.502240     0.594077
O     10.860103     4.855328     2.880789    -0.621162
O     12.633662     5.844531     2.057921    -0.557444
O     18.511430     5.878277    17.012019    -0.623209
O     17.029005     4.285623    17.312240    -0.564125
O     12.592745     3.879238    12.940877    -0.518620
O     11.511613     5.776625    12.945819    -0.538262
O     10.943508     4.724882     5.779629    -0.606656
O      8.930746     4.822234     6.584875    -0.517188
O     11.393586     7.235821     4.308826    -0.578202
O      9.456362     7.356167     5.293087    -0.532465
O     13.074297    13.642541     6.549845    -0.499689
O     11.069403    14.278871     6.082859    -0.605873
O     26.597099    16.635084    18.609615    -0.621782
O     28.370659    15.645881    19.432483    -0.558070
O     18.511430    15.612135     4.478385    -0.623382
O     17.029005    17.204789     4.178164    -0.563670
O     12.592744    17.611174     8.549527    -0.518995
O     11.511612    15.713787     8.544585    -0.538031
O     26.680505    16.765530    15.710775    -0.607809
O     24.667743    16.668178    14.905529    -0.517187
O     27.130584    14.254591    17.181578    -0.578421
O     25.193359    14.134245    16.197317    -0.532044
O     13.074296     7.847871    14.940559    -0.499079
O     11.069403     7.211541    15.407545    -0.605909
O     22.662850     7.864419    15.600529    -0.621937
O     24.436410     8.687287    16.589732    -0.557814
O     22.445679    15.223593    16.623472    -0.623472
O     20.963254    14.923372    15.030818    -0.564423
O     16.526993    19.294735    14.624435    -0.518566
O     15.445861    19.289793    16.521823    -0.537635
O     22.746257     4.965579    15.470082    -0.606970
O     20.733495     4.160333    15.567434    -0.516053
O     23.196335     6.436383    17.981021    -0.579551
O     21.259110     5.452122    18.101367    -0.532689
O     17.008549     4.195358     2.897336    -0.500399
O     15.003655     4.662344     3.533667    -0.606434
O     22.662851    13.625993     5.889875    -0.621046
O      8.699411    12.803125     4.900672    -0.558981
O      6.708682     6.266819     4.866932    -0.622747
O      5.226256     6.567040     6.459586    -0.564719
O     16.526996     2.195677     6.865969    -0.519143
O     15.445864     2.200619     4.968581    -0.538021
O     22.746257    16.524833     6.020322    -0.605671
O     20.733494    17.330079     5.922970    -0.516540
O      7.459335    15.054029     3.509383    -0.578062
O     21.259111    16.038290     3.389037    -0.532036
O     17.008545    17.295054    18.593068    -0.499583
O     15.003651    16.828068    17.956737    -0.607652
O     18.728599    18.609622    16.635077    -0.621782
O     20.502159    19.432489    15.645874    -0.558067
O     10.642930     4.478391    15.612134    -0.623394
O      9.160505     4.178171    17.204788    -0.563675
O     20.461244     8.549534    17.611171    -0.519062
O     19.380112     8.544590    15.713783    -0.538063
O     18.812005    15.710781    16.765524    -0.607795
O     16.799243    14.905536    16.668172    -0.517137
O     19.262084    17.181583    14.254585    -0.578406
O     17.324859    16.197323    14.134239    -0.532006
O     20.942796    14.940562     7.847866    -0.499088
O     18.937903    15.407548     7.211535    -0.605888
O      2.991603     2.880790     4.855327    -0.621188
O      4.765162     2.057923     5.844530    -0.557451
O     10.642930    17.012021     5.878270    -0.623205
O      9.160505    17.312241     4.285616    -0.564133
O     20.461245    12.940878     3.879233    -0.518636
O     19.380113    12.945822     5.776621    -0.538307
O     18.812008     5.779631     4.724880    -0.606634
O     16.799246     6.584876     4.822232    -0.517132
O     19.262086     4.308829     7.235819    -0.578198
O     17.324862     5.293089     7.356165    -0.532493
O     20.942797     6.549850    13.642538    -0.499684
O     18.937903     6.082864    14.278869    -0.605866
O     14.794351     5.889880    13.625991    -0.621005
O     16.567911     4.900676    12.803123    -0.558978
O     14.577182     4.866934     6.266817    -0.622704
O     13.094756     6.459588     6.567038    -0.564710
O      8.658496     6.865970     2.195675    -0.519092
O      7.577364     4.968582     2.200617    -0.537957
O     14.877757     6.020328    16.524831    -0.605697
O     12.864994     5.922977    17.330077    -0.516579
O     15.327835     3.509389    15.054028    -0.578049
O     13.390611     3.389043    16.038289    -0.532055
O     24.877045    18.593074    17.295047    -0.499583
O     22.872151    17.956743    16.828061    -0.607638
O     14.794350    15.600532     7.864413    -0.621945
O     16.567910    16.589736     8.687281    -0.557816
O     14.577179    16.623478    15.223587    -0.623454
O     13.094754    15.030824    14.923366    -0.564433
O     24.395493    14.624442    19.294729    -0.518493
O     23.314361    16.521830    19.289787    -0.537559
O     14.877757    15.470084     4.965573    -0.607003
O     12.864995    15.567435     4.160327    -0.516080
O     15.327835    17.981023     6.436376    -0.579567
O     13.390610    18.101369     5.452115    -0.532766
O      9.140049     2.897338     4.195357    -0.500387
O      7.135155     3.533669     4.662343    -0.606467

The following XYZ coordinates are in angstroms. Other properties are in atomic units.
The sperically averaged electron density of each atom fit to a function of the form exp(a - br)
eigen_1, eigen_2 and eigen_3 are the three eigenvalues of traceless quadrupole moment tensor
  atom number  atomic symbol              X              Y              Z     net charge C6 coefficient C8 coefficient C10 coefficient fluctuating dipole atomic polarizability isotropic forcefield polarizability              a              b squared Pearson coefficient          <r^3>          <r^4>         wp_QDO          m_QDO          q_QDO       dipole_x       dipole_y       dipole_z         dipole            Qxy            Qxz            Qyz     Q(x^2-y^2)  Q(3z^2 - R^2)        eigen_1        eigen_2        eigen_3 static polarizability      alpha(xx)      alpha(xy)      alpha(xz)      alpha(yy)      alpha(yz)      alpha(zz) atomic spin moment
            1             Eu      12.862163       5.427618       4.413269       1.404057     222.692942 0.54758056E+04  0.21854518E+06                                25.490021                           21.043158       0.534311       1.872276                    0.999035      91.482850     243.890660       0.506067       0.303253      -1.278397       0.002173       0.020237      -0.005919       0.021197       0.126920      -0.032142      -0.041939      -0.322221      -0.513061      -0.180871      -0.115131       0.296002             30.335709      36.706311      -5.624102       4.959846      16.529800       3.243030      37.771017           0.007756
            2             Eu       8.881332       5.366800       4.180958       1.319535     162.615323 0.42347117E+04  0.16097035E+06                                23.320489                           20.655985       0.424388       1.815670                    0.999535      95.631916     261.741189       0.426466       0.377832      -1.191399      -0.017772       0.000275       0.003137       0.018049      -0.019296      -0.037064       0.007243       0.027827      -0.071725      -0.043858      -0.009346       0.053204             26.766739      25.929654       0.907072       3.762095      23.764947       1.658725      30.605615           0.020863
            3             Eu      12.862160      16.062794      17.077135       1.404011     222.710118 0.54757919E+04  0.21854261E+06                                25.490024                           21.042008       0.538815       1.873499                    0.999018      91.481248     243.878367       0.506125       0.303221      -1.278442       0.003163      -0.019620       0.005659       0.020664      -0.127889       0.032323      -0.042505      -0.321565      -0.512904      -0.180903      -0.115549       0.296452             30.336884      36.712027       5.625606      -4.957342      16.529571       3.241788      37.769055           0.007552
            4             Eu      24.618329      16.123612      17.309446       1.319496     162.617804 0.42348958E+04  0.16097997E+06                                23.320970                           20.656717       0.422775       1.815205                    0.999531      95.637247     261.762501       0.426448       0.377843      -1.191385      -0.018566      -0.000533      -0.002372       0.018725       0.019021       0.036924       0.007219       0.027273      -0.068636      -0.043133      -0.009425       0.052558             26.767027      25.936767      -0.907542      -3.758451      23.761570       1.658406      30.602743           0.020738
            5             Eu       8.927912       6.331939      16.172818       1.404301     222.686497 0.54752937E+04  0.21851721E+06                                25.488059                           21.040726       0.535644       1.872671                    0.999069      91.481240     243.873290       0.506154       0.303211      -1.278455       0.002653       0.005556       0.020555       0.021457       0.031812       0.127052       0.042398       0.094487       0.738797      -0.180133      -0.115683       0.295816             30.334453      36.704966      -4.967924      -5.624477      37.770045      -3.239134      16.528348           0.007504
            6             Eu      20.684001       6.564465      16.112001       1.318906     162.626459 0.42351204E+04  0.16100834E+06                                23.332597                           20.665783       0.418767       1.813830                    0.999567      95.692055     262.022743       0.426044       0.378154      -1.191008      -0.018296      -0.002336       0.000793       0.018461       0.036740      -0.019513      -0.007266       0.050873      -0.006112      -0.043852      -0.009557       0.053410             26.781674      25.944357      -3.764173       0.909282      30.625036      -1.657877      23.775630           0.020713
            7             Eu       8.927912      15.158473       5.317586       1.403753     222.868120 0.54810423E+04  0.21880987E+06                                25.504691                           21.054439       0.534859       1.872234                    0.999024      91.509286     244.004592       0.505879       0.303288      -1.278340       0.002405      -0.005483      -0.020571       0.021424      -0.032115      -0.127350       0.042186       0.093868       0.739489      -0.180144      -0.115994       0.296138             30.354510      36.726639       4.964484       5.626924      37.798723      -3.244549      16.538169           0.007748
            8             Eu      20.684159      14.925947       5.378403       1.317710     162.678394 0.42367744E+04  0.16110241E+06                                23.346475                           20.676939       0.418758       1.813436                    0.999562      95.757011     262.308192       0.425668       0.378415      -1.190689      -0.017747       0.003212      -0.000443       0.018041      -0.036524       0.019900      -0.007341       0.049288      -0.005765      -0.043325      -0.009742       0.053067             26.798277      25.967679       3.761552      -0.905205      30.640382      -1.660447      23.786771           0.020856
            9             Eu      20.730660      17.077141      16.062788       1.404015     222.710737 0.54758038E+04  0.21854322E+06                                25.490083                           21.042040       0.538812       1.873499                    0.999018      91.481197     243.878372       0.506125       0.303221      -1.278442       0.003166       0.005653      -0.019612       0.020655       0.032325      -0.127888      -0.042514       0.095662       0.738798      -0.180900      -0.115552       0.296453             30.336952      36.712148      -4.957819       5.625407      37.769170       3.241696      16.529539           0.007546
           10             Eu      16.749750      17.309667      16.123605       1.319549     162.622393 0.42350591E+04  0.16098588E+06                                23.320293                           20.656234       0.423079       1.815313                    0.999529      95.632306     261.738948       0.426485       0.377811      -1.191424      -0.018594      -0.002332      -0.000492       0.018746       0.036852       0.019017       0.007147       0.047962      -0.006866      -0.043038      -0.009475       0.052512             26.766077      25.935345      -3.757400      -0.906797      30.603111       1.657857      23.759776           0.020746
           11             Eu       4.993663       4.413271       5.427616       1.404059     222.691924 0.54757650E+04  0.21854308E+06                                25.489919                           21.043053       0.534303       1.872275                    0.999034      91.482560     243.889360       0.506069       0.303252      -1.278398       0.002171      -0.005919       0.020235       0.021194      -0.032139       0.126917      -0.041933       0.095422       0.739852      -0.180869      -0.115127       0.295996             30.335637      36.706651       4.960451      -5.623911      37.770652       3.242918      16.529607           0.007765
           12             Eu      16.749911       4.180745       5.366799       1.319504     162.610197 0.42345932E+04  0.16096627E+06                                23.320947                           20.656454       0.424273       1.815624                    0.999536      95.635578     261.759779       0.426434       0.377860      -1.191366      -0.017765       0.003122       0.000283       0.018040      -0.037000      -0.019292       0.007387       0.049726      -0.005274      -0.043873      -0.009251       0.053123             26.767181      25.929764       3.761378       0.906638      30.608042       1.658702      23.763736           0.020879
           13             Eu      16.796412       5.317591      15.158471       1.403755     222.865387 0.54809666E+04  0.21880605E+06                                25.504480                           21.054285       0.534824       1.872227                    0.999024      91.508823     244.002747       0.505882       0.303288      -1.278341       0.002407      -0.020567      -0.005472       0.021418      -0.127350      -0.032112       0.042194      -0.322790      -0.510530      -0.180137      -0.115992       0.296129             30.354213      36.726248       5.627109       4.963860      16.538105      -3.244507      37.798287           0.007472
           14             Eu      12.815580       5.378409      14.926160       1.317707     162.679752 0.42367905E+04  0.16110339E+06                                23.346741                           20.677095       0.418361       1.813327                    0.999561      95.757514     262.311037       0.425662       0.378419      -1.190684      -0.017732      -0.000475       0.003305       0.018043       0.019888      -0.036521      -0.007279       0.027565      -0.071156      -0.043347      -0.009710       0.053057             26.798665      25.968488      -0.905764       3.762388      23.788812      -1.660749      30.638695           0.020694
           15             Eu      16.796412      16.172821       6.331933       1.404300     222.687862 0.54753312E+04  0.21851911E+06                                25.488164                           21.040802       0.535662       1.872675                    0.999069      91.481422     243.874106       0.506153       0.303211      -1.278455       0.002659       0.020550       0.005552       0.021453       0.127047       0.031812       0.042404      -0.322170      -0.511131      -0.180134      -0.115686       0.295820             30.334599      36.704893      -5.624549      -4.967762      16.528461      -3.239185      37.770442           0.007798
           16             Eu      12.815580      16.112003       6.564244       1.318972     162.626515 0.42350877E+04  0.16100502E+06                                23.331539                           20.664846       0.418941       1.813916                    0.999568      95.686753     261.997102       0.426085       0.378123      -1.191046      -0.018249       0.000867      -0.002370       0.018422      -0.019424       0.036706      -0.007357       0.028324      -0.073372      -0.043852      -0.009470       0.053322             26.780547      25.943961       0.909782      -3.764874      23.775379      -1.658189      30.622301           0.020915
           17              H      19.685409       6.917769      21.445274       0.128583       1.001213 0.75258031E+01  0.72234551E+02                                 1.617333                            1.580546      -0.807105       2.508524                    0.999666       3.210731       8.678821       0.512651       1.244780      -0.719070       0.020615       0.034107       0.011930       0.041600       0.012882      -0.001782       0.002022      -0.021407       0.004498      -0.017815       0.001736       0.016079              1.605511       1.515312       0.241701       0.137168       1.780549       0.148523       1.520671          -0.000198
           18              H      19.093698       6.816763      19.199527       0.120000       0.975750 0.70806280E+01  0.68558649E+02                                 1.721280                            1.628966      -1.266304       2.282650                    0.994573       3.760264      11.040949       0.450124       1.405346      -0.681051       0.012740       0.029929      -0.021357       0.038912       0.007873       0.005119      -0.002278      -0.010889      -0.004452      -0.011849       0.001522       0.010327              1.772682       1.491826       0.162629      -0.168704       1.945999      -0.474153       1.880220          -0.000125
           19              H      16.728428       2.798058      18.821296       0.118103       1.022778 0.75704439E+01  0.73866495E+02                                 1.715161                            1.638833      -1.098260       2.354391                    0.996749       3.643521      10.426791       0.471847       1.330391      -0.696719      -0.012061      -0.004567      -0.036693       0.038893       0.006070       0.006125       0.007030      -0.001782       0.013925      -0.008457      -0.005105       0.013562              1.733508       1.483572       0.095753       0.286835       1.510806      -0.057959       2.206145           0.000823
           20              H      16.141438       1.147595      20.243961       0.100250       1.052882 0.73568376E+01  0.71341104E+02                                 1.756767                            1.618318      -1.114587       2.342627                    0.995267       3.702925      10.598400       0.473140       1.334959      -0.695433      -0.019986      -0.025966      -0.012676       0.035134       0.011148       0.004091      -0.002432      -0.016517       0.028219      -0.019360       0.009075       0.010286              1.831068       1.749033       0.532633       0.258397       2.227672       0.229420       1.516498          -0.000070
           21              H       8.987400       1.201314       0.952025       0.100863       1.081551 0.76463118E+01  0.74465019E+02                                 1.759323                            1.629371      -0.910861       2.437902                    0.998165       3.572837      10.069214       0.483044       1.302025      -0.703568      -0.007941      -0.024771       0.024658       0.035843       0.009850       0.008510      -0.004608      -0.013216       0.030226      -0.020011       0.006823       0.013188              1.822848       1.489863       0.286311      -0.196336       2.243352      -0.468328       1.735330           0.000083
           22              H      10.235344       2.920547       1.721381       0.121245       1.081716 0.81859722E+01  0.81498276E+02                                 1.787538                            1.710045      -1.269435       2.281119                    0.994862       3.698986      10.714033       0.459253       1.339604      -0.695094       0.008906      -0.003598       0.038672       0.039847       0.003097       0.008947      -0.008123      -0.006036       0.019138      -0.014177       0.000416       0.013760              1.810243       1.556781       0.075361       0.196256       1.554404       0.083200       2.319543           0.000696
           23              H      10.460381       6.305289      10.904231       0.122936       1.009277 0.73831394E+01  0.70636930E+02                                 1.625966                            1.562373      -0.883610       2.463995                    0.999239       3.307264       8.970878       0.516363       1.239823      -0.718667      -0.011479       0.032185       0.021184       0.040205      -0.012773      -0.001949       0.005133      -0.011115      -0.019461      -0.011078      -0.007256       0.018334              1.637695       1.380266      -0.144418      -0.071324       1.807994       0.323058       1.724824           0.000183
           24              H       9.766380       6.294543       8.710061       0.123408       0.982980 0.69279304E+01  0.65657984E+02                                 1.643015                            1.547318      -0.834826       2.494760                    0.999335       3.312082       9.132058       0.498695       1.295947      -0.706185      -0.022719       0.029836      -0.012004       0.039376      -0.015380       0.001243       0.000134      -0.004432       0.010193      -0.017288       0.003400       0.013888              1.683167       1.579929      -0.394303       0.243640       1.921241      -0.279912       1.548330          -0.000157
           25              H      11.599741       2.456356       6.913463       0.123038       1.024315 0.74866936E+01  0.72229946E+02                                 1.677444                            1.601212      -0.896857       2.461786                    0.999089       3.356235       9.289139       0.494356       1.284218      -0.708898      -0.006210      -0.003586      -0.039611       0.040255      -0.008134       0.002874       0.008292      -0.003115       0.036281      -0.016383       0.000844       0.015539              1.697281       1.474903      -0.064226       0.278313       1.448022       0.005028       2.168919           0.000483
           26              H      12.847686       0.756465       7.723651       0.100599       1.129403 0.79274882E+01  0.77173183E+02                                 1.749996                            1.613075      -0.907074       2.440361                    0.998398       3.439247       9.397230       0.511176       1.230849      -0.720278       0.012427      -0.025899      -0.023600       0.037177      -0.009404       0.006438       0.002605      -0.021359       0.028617      -0.020599       0.009445       0.011154              1.819761       1.584494      -0.382956      -0.285867       2.042714       0.551379       1.832075           0.000249
           27              H      13.343401       0.582394       9.943610       0.111119       1.078775 0.76905537E+01  0.73332559E+02                                 1.616465                            1.530120      -0.786080       2.503113                    0.999601       3.179246       8.236743       0.562655       1.141628      -0.743648       0.016373      -0.031381       0.012812       0.037643      -0.009950       0.006239       0.000315      -0.024181       0.032115      -0.022104       0.009123       0.012981              1.627867       1.497548      -0.394011       0.073467       1.965302      -0.179150       1.420750          -0.000084
           28              H      12.835095       2.329564      11.398510       0.127384       1.005519 0.72580201E+01  0.69178401E+02                                 1.619518                            1.546370      -1.021334       2.395139                    0.998465       3.332555       9.037205       0.520132       1.235492      -0.718936       0.015954      -0.005853       0.036891       0.040617      -0.010811       0.009422      -0.010643      -0.004724       0.011133      -0.012980      -0.007949       0.020929              1.637626       1.344460      -0.012906       0.143650       1.400719       0.036036       2.167699           0.001530
           29              H      12.100177       9.563231       3.915552       0.120014       1.030775 0.73388881E+01  0.69180424E+02                                 1.567245                            1.493663      -0.890287       2.459795                    0.999234       3.136537       8.085386       0.569963       1.140004      -0.743749       0.018193      -0.016179      -0.029719       0.038418       0.003545      -0.011703       0.004996       0.004537       0.022105      -0.013821      -0.001870       0.015690              1.580395       1.396067      -0.087875      -0.258034       1.575916       0.302067       1.769202          -0.000351
           30              H      12.594319      11.781041       4.276590       0.129542       1.003669 0.69610800E+01  0.65513168E+02                                 1.617855                            1.514961      -0.785477       2.521708                    0.999766       3.162286       8.459713       0.526377       1.236396      -0.720404       0.020070       0.019631      -0.025269       0.037772       0.004880      -0.011152       0.000331      -0.015995       0.003691      -0.016647       0.005966       0.010681              1.659536       1.655384       0.348392      -0.392405       1.640911      -0.283864       1.682312          -0.000126
           31              H      10.436775      12.707279       8.267358       0.127025       0.986993 0.70407621E+01  0.67453605E+02                                 1.684799                            1.588459      -1.045012       2.396714                    0.997355       3.468134       9.829736       0.475726       1.343889      -0.695067       0.006439       0.037144       0.011266       0.039346       0.004262      -0.008782       0.008723      -0.012993      -0.002767      -0.016011       0.003321       0.012690              1.732716       1.483748       0.319903       0.046626       2.241349       0.145572       1.473051           0.000282
           32              H       9.056641      11.581182       9.677129       0.102830       1.033846 0.73422171E+01  0.70076556E+02                                 1.645712                            1.551683      -0.748157       2.516711                    0.999727       3.338001       9.013365       0.521856       1.229730      -0.720870      -0.014183       0.018825       0.029526       0.037781       0.005755      -0.012818       0.006643      -0.017717       0.003189      -0.020516       0.007978       0.012538              1.673455       1.455149      -0.084481      -0.237971       1.465571       0.300580       2.099644           0.000139
           33              H       8.422440       9.387012       9.202191       0.109516       1.070177 0.78773490E+01  0.76349138E+02                                 1.674920                            1.602512      -0.758956       2.517172                    0.999664       3.311999       8.947365       0.516926       1.222514      -0.723529      -0.028812      -0.019330       0.021565       0.040851       0.009186      -0.013235       0.001651      -0.019115      -0.000802      -0.021196       0.006509       0.014687              1.688753       1.780403       0.226430      -0.312018       1.531288      -0.205654       1.754569          -0.000083
           34              H       9.328891       8.310342       7.377656       0.114591       0.959578 0.70014908E+01  0.67071463E+02                                 1.654443                            1.583861      -1.001644       2.400622                    0.997803       3.581691      10.194684       0.475865       1.343615      -0.694193      -0.012497      -0.037764      -0.004742       0.040059       0.007818      -0.010753      -0.003876      -0.011253      -0.027841      -0.016722      -0.000488       0.017210              1.684991       1.413592       0.094833       0.032471       2.170465       0.143110       1.470915           0.000672
           35              H      19.685411      14.572643       0.045130       0.129922       0.999845 0.75170569E+01  0.72167835E+02                                 1.619901                            1.582923      -0.815872       2.505966                    0.999674       3.208501       8.688844       0.510396       1.249979      -0.717941       0.020110      -0.033052      -0.011716       0.040425      -0.013058       0.001658       0.002166      -0.021372       0.003989      -0.017846       0.001532       0.016313              1.608073       1.517609      -0.242430      -0.137588       1.783623       0.148987       1.522988          -0.000205
           36              H      19.093700      14.673649       2.290877       0.119271       0.976688 0.70885224E+01  0.68646434E+02                                 1.721566                            1.629252      -1.265388       2.282673                    0.994690       3.761605      11.041713       0.450393       1.404274      -0.681259       0.012709      -0.030189       0.021595       0.039233      -0.007864      -0.004974      -0.002242      -0.011047      -0.004051      -0.011780       0.001486       0.010294              1.772977       1.492061      -0.162605       0.168689       1.946256      -0.474216       1.880615          -0.000101
           37              H      16.728428      18.692354       2.669108       0.117045       1.022640 0.75661721E+01  0.73782079E+02                                 1.711861                            1.635933      -1.085372       2.359638                    0.996879       3.640148      10.399236       0.473528       1.326435      -0.697543      -0.012286       0.005079       0.037158       0.039465      -0.006052      -0.006240       0.006967      -0.001873       0.013851      -0.008440      -0.005137       0.013577              1.730091       1.481049      -0.095468      -0.285770       1.508260      -0.057819       2.200964           0.000870
           38              H      16.141438      20.342817       1.246443       0.100838       1.050614 0.73380204E+01  0.71122485E+02                                 1.755394                            1.617134      -1.113013       2.343697                    0.995237       3.699173      10.589544       0.472861       1.336424      -0.695151      -0.019832       0.025814       0.012797       0.034977      -0.011061      -0.004012      -0.002466      -0.016341       0.028529      -0.019272       0.008887       0.010384              1.829586       1.747683      -0.532021      -0.258115       2.225672       0.229188       1.515402          -0.000054
           39              H      24.724395      20.289098      20.538379       0.101790       1.080371 0.76380383E+01  0.74389272E+02                                 1.760610                            1.630460      -0.915684       2.436384                    0.998082       3.572752      10.080343       0.481846       1.305177      -0.702907      -0.007702       0.024101      -0.024402       0.035152      -0.009986      -0.008452      -0.004663      -0.013512       0.030392      -0.020194       0.006988       0.013206              1.824247       1.490864      -0.286680       0.196566       2.245297      -0.468883       1.736580           0.000060
           40              H      25.972339      18.569865      19.769023       0.121157       1.081220 0.81803069E+01  0.81416279E+02                                 1.785850                            1.708555      -1.263882       2.283151                    0.994995       3.697558      10.703275       0.459880       1.338195      -0.695375       0.008549       0.003530      -0.038902       0.039986      -0.003165      -0.009240      -0.008247      -0.005903       0.018821      -0.014461       0.000538       0.013923              1.808484       1.555466      -0.075247      -0.195945       1.553087       0.083101       2.316900           0.000666
           41              H      10.460380      15.185123      10.586173       0.122596       1.008775 0.73790901E+01  0.70591998E+02                                 1.625902                            1.562335      -0.884743       2.463535                    0.999207       3.306916       8.970990       0.516151       1.240443      -0.718542      -0.011437      -0.032301      -0.021440       0.040421       0.012747       0.002063       0.004953      -0.011112      -0.019851      -0.010894      -0.007436       0.018330              1.637643       1.380268       0.144374       0.071260       1.807874       0.322937       1.724787           0.000197
           42              H      25.503378      15.195869      12.780343       0.122882       0.984123 0.69367890E+01  0.65748048E+02                                 1.642512                            1.546902      -0.824647       2.498353                    0.999398       3.313909       9.130760       0.499555       1.293596      -0.706665      -0.023086      -0.030076       0.012160       0.039817       0.015249      -0.001150       0.000194      -0.004323       0.010688      -0.017230       0.003574       0.013657              1.682641       1.579424       0.393987      -0.243487       1.920519      -0.279696       1.547981          -0.000182
           43              H      27.336738      19.034056      14.576941       0.123656       1.021508 0.74608583E+01  0.71920806E+02                                 1.674681                            1.598693      -0.894609       2.463262                    0.999135       3.351523       9.273203       0.494615       1.284614      -0.708821      -0.005997       0.003604       0.039523       0.040138       0.008064      -0.002981       0.008298      -0.003000       0.036376      -0.016370       0.000816       0.015554              1.694471       1.472714       0.064051      -0.277590       1.445877       0.004970       2.164823           0.000419
           44              H      12.847682      20.733947      13.766753       0.102355       1.122292 0.78715635E+01  0.76526058E+02                                 1.746202                            1.610189      -0.911443       2.440285                    0.998414       3.429736       9.378084       0.510074       1.235163      -0.719340       0.012222       0.025472       0.023432       0.036705       0.009280      -0.006448       0.002598      -0.021020       0.028007      -0.020317       0.009340       0.010978              1.815502       1.581388       0.381213       0.284479       2.037293       0.548722       1.827827           0.000189
           45              H      13.343398      20.908018      11.546794       0.109698       1.085360 0.77472009E+01  0.74011255E+02                                 1.623369                            1.535992      -0.790540       2.500453                    0.999539       3.188526       8.269580       0.561421       1.141995      -0.743559       0.016394       0.031587      -0.013243       0.037972       0.010066      -0.006165       0.000150      -0.024180       0.031397      -0.022022       0.009020       0.013002              1.635011       1.503667       0.397286      -0.074152       1.975357      -0.180690       1.426008          -0.000077
           46              H      12.835093      19.160848      10.091894       0.127495       1.007085 0.72746048E+01  0.69396149E+02                                 1.623257                            1.549758      -1.024605       2.393904                    0.998518       3.336605       9.060650       0.518598       1.238083      -0.718352       0.015693       0.005716      -0.036766       0.040382       0.010773      -0.009427      -0.010660      -0.004808       0.010935      -0.012924      -0.007995       0.020919              1.641451       1.347142       0.012956      -0.144212       1.403643       0.036200       2.173567           0.001565
           47              H      12.100175      11.927181      17.574852       0.119396       1.031277 0.73423937E+01  0.69212571E+02                                 1.566802                            1.493236      -0.888136       2.460177                    0.999230       3.137715       8.084874       0.570569       1.138808      -0.744043       0.018341       0.016305       0.029803       0.038607      -0.003643       0.011819       0.005073       0.004244       0.022450      -0.014036      -0.001782       0.015818              1.579953       1.395717       0.087886       0.257992       1.575395       0.301974       1.768745          -0.000425
           48              H      12.594317       9.709371      17.213814       0.127677       1.006716 0.69813441E+01  0.65688614E+02                                 1.613885                            1.511480      -0.768284       2.526824                    0.999790       3.165206       8.440058       0.530467       1.227148      -0.722450       0.020620      -0.020004       0.025922       0.038694      -0.004795       0.011161       0.000265      -0.015996       0.003708      -0.016619       0.005939       0.010679              1.655325       1.651235      -0.347045       0.390911       1.636687      -0.282822       1.678053          -0.000196
           49              H      10.436775       8.783133      13.223046       0.126200       0.990269 0.70665918E+01  0.67729728E+02                                 1.684692                            1.588362      -1.033278       2.400333                    0.997564       3.470870       9.823767       0.477328       1.338814      -0.696068       0.006438      -0.037621      -0.011305       0.039807      -0.004397       0.008870       0.008766      -0.012841      -0.002709      -0.016147       0.003476       0.012671              1.732599       1.483672      -0.319825      -0.046635       2.241095       0.145575       1.473029           0.000262
           50              H       9.056640       9.909230      11.813275       0.103893       1.029264 0.73024158E+01  0.69603387E+02                                 1.641218                            1.547789      -0.751903       2.515872                    0.999697       3.329302       8.984428       0.522341       1.230235      -0.720782      -0.014201      -0.018839      -0.029320       0.037633      -0.005886       0.012867       0.006422      -0.017599       0.002903      -0.020512       0.008249       0.012263              1.668766       1.451517       0.084075       0.236834       1.461859       0.299126       2.092922           0.000126
           51              H      24.159439      12.103400      12.288213       0.110344       1.067167 0.78522061E+01  0.76071250E+02                                 1.674686                            1.602304      -0.767613       2.514573                    0.999626       3.307312       8.942907       0.515641       1.226110      -0.722745      -0.028907       0.019185      -0.021293       0.040707      -0.009000       0.013202       0.001627      -0.019212      -0.001129      -0.021101       0.006505       0.014596              1.688523       1.780073      -0.226287       0.311869       1.531078      -0.205531       1.754417          -0.000100
           52              H      25.065890      13.180070      14.112748       0.115315       0.958961 0.69969990E+01  0.67032108E+02                                 1.655210                            1.584513      -1.000546       2.401690                    0.997736       3.582033      10.203108       0.475143       1.345584      -0.693789      -0.012348       0.037575       0.004829       0.039845      -0.007927       0.010540      -0.003922      -0.011274      -0.028007      -0.016555      -0.000718       0.017272              1.685802       1.414093      -0.094959      -0.032507       2.171843       0.143262       1.471471           0.000638
           53              H      23.619659      10.790338      17.662963       0.129233       1.000382 0.75201220E+01  0.72186878E+02                                 1.618604                            1.581714      -0.814832       2.505944                    0.999677       3.209506       8.683967       0.511458       1.247563      -0.718465       0.020326      -0.011780       0.033798       0.041160       0.001849       0.013064      -0.001986      -0.012725       0.029648      -0.017861       0.001683       0.016177              1.606777       1.516434      -0.137386       0.242085       1.521810      -0.148784       1.782088          -0.000229
           54              H      23.027948      13.036086      17.561958       0.120107       0.976316 0.70855691E+01  0.68613382E+02                                 1.721322                            1.629043      -1.267162       2.281934                    0.994631       3.760607      11.039843       0.450350       1.404499      -0.681204       0.012479       0.021654       0.029776       0.038875      -0.004770       0.007827       0.002118      -0.003086       0.018454      -0.011466       0.001188       0.010278              1.772706       1.491877       0.168669       0.162574       1.880281       0.474076       1.945961          -0.000125
           55              H      20.662677      13.414315      13.543253       0.117616       1.020949 0.75501093E+01  0.73582546E+02                                 1.709635                            1.633947      -1.081338       2.361117                    0.996906       3.635768      10.381951       0.473948       1.326032      -0.697632      -0.012057       0.036896      -0.004987       0.039135      -0.006178       0.006052      -0.006973      -0.007888      -0.004107      -0.008444      -0.005100       0.013544              1.727781       1.479271      -0.285164       0.095241       2.197687       0.057707       1.506386           0.000839
           56              H      20.075688      11.991650      11.892790       0.100470       1.051912 0.73497214E+01  0.71281060E+02                                 1.758548                            1.619718      -1.121372       2.340346                    0.995059       3.704618      10.616656       0.471806       1.338564      -0.694709      -0.019749       0.012751      -0.025936       0.035004      -0.003969       0.011185       0.002422      -0.022409       0.009820      -0.019314       0.008917       0.010397              1.833068       1.750914      -0.258915       0.533714       1.517909      -0.229937       2.230382          -0.000062
           57              H      20.790148       9.793182      11.946516       0.102598       1.075502 0.75973686E+01  0.73893029E+02                                 1.755438                            1.626256      -0.915588       2.437321                    0.998119       3.563515      10.046829       0.482414       1.305407      -0.702890      -0.007561      -0.024183      -0.024056       0.034938      -0.008386       0.009918       0.004556      -0.021592       0.004617      -0.019939       0.006873       0.013066              1.818601       1.487034       0.195461       0.285083       1.731409       0.466200       2.237358           0.000068
           58              H      22.038092       9.023826      13.665748       0.119335       1.084981 0.82103408E+01  0.81747523E+02                                 1.785804                            1.708362      -1.247573       2.288713                    0.995191       3.701483      10.698544       0.461490       1.333000      -0.696414       0.008855      -0.039369      -0.003322       0.040489      -0.009082       0.003156       0.008335      -0.012468      -0.001370      -0.014345       0.000347       0.013998              1.808479       1.555285      -0.196154       0.075212       2.317342      -0.083083       1.552809           0.000672
           59              H      14.394629      21.331381      17.050487       0.122084       1.010947 0.73974659E+01  0.70797614E+02                                 1.626607                            1.562958      -0.881936       2.464351                    0.999233       3.310261       8.976077       0.516806       1.238349      -0.718990      -0.011683      -0.021428       0.032509       0.040651       0.001971      -0.012647      -0.005021       0.004522       0.026405      -0.010836      -0.007395       0.018231              1.638355       1.380773       0.071361      -0.144516       1.725537      -0.323264       1.808756           0.000169
           60              H      21.569130       2.035148      17.039741       0.122582       0.984103 0.69355408E+01  0.65726130E+02                                 1.641815                            1.546250      -0.826590       2.497431                    0.999429       3.312501       9.122947       0.499963       1.292738      -0.706859      -0.023255       0.012152       0.029750       0.039668      -0.001156      -0.015350      -0.000146      -0.007671       0.002114      -0.017331       0.003489       0.013841              1.681901       1.578796      -0.243361      -0.393872       1.547190       0.279602       1.919717          -0.000195
           61              H       7.665490       3.831744      13.201555       0.122251       1.024981 0.74896990E+01  0.72245179E+02                                 1.676044                            1.599845      -0.888799       2.464786                    0.999163       3.355927       9.278583       0.495494       1.281513      -0.709478      -0.006252       0.040026      -0.003687       0.040679      -0.002907      -0.008029      -0.008247      -0.019569      -0.013383      -0.016251       0.000810       0.015442              1.695875       1.473670      -0.278092      -0.064102       2.167222      -0.004970       1.446735           0.000432
           62              H       8.913435       3.021555      11.501664       0.102300       1.123640 0.78826645E+01  0.76661558E+02                                 1.747605                            1.611312      -0.911144       2.440448                    0.998417       3.431682       9.385322       0.509898       1.235144      -0.719337       0.012297       0.023179      -0.025445       0.036550      -0.006402      -0.009326      -0.002570      -0.024803       0.017460      -0.020429       0.009336       0.011092              1.817055       1.582564       0.284935      -0.381793       1.829376      -0.549589       2.039225           0.000217
           63              H       9.409151       0.801596      11.327592       0.110121       1.081126 0.77113430E+01  0.73588462E+02                                 1.619855                            1.533031      -0.790436       2.501271                    0.999573       3.182341       8.250933       0.561595       1.142887      -0.743362       0.016683      -0.013198      -0.031614       0.038105      -0.006118      -0.009841      -0.000298      -0.027698       0.020038      -0.021789       0.009010       0.012779              1.631367       1.500548      -0.073779      -0.395560       1.423365       0.179866       1.970188          -0.000070
           64              H      16.769342      20.837101      13.074762       0.126174       1.009974 0.72955810E+01  0.69603328E+02                                 1.621626                            1.548212      -1.007203       2.399659                    0.998555       3.339818       9.051540       0.521079       1.232062      -0.719673       0.016110      -0.037020      -0.006012       0.040819      -0.009442      -0.010791       0.010618      -0.008147       0.001105      -0.013038      -0.007888       0.020926              1.639797       1.345899      -0.144083      -0.012912       2.171268      -0.036094       1.402223           0.001551
           65              H      23.902926       6.829658      20.308432       0.120219       1.030478 0.73366683E+01  0.69160268E+02                                 1.567679                            1.494011      -0.893155       2.458637                    0.999197       3.135599       8.085304       0.569519       1.140880      -0.743542       0.017942       0.029505      -0.016260       0.038169       0.011710       0.003519      -0.004835      -0.008872      -0.018260      -0.013723      -0.002033       0.015756              1.580850       1.396399       0.258249      -0.087991       1.769850      -0.302319       1.576300          -0.000410
           66              H      16.528570       6.468612       1.035837       0.128273       1.005657 0.69753032E+01  0.65651829E+02                                 1.616720                            1.513943      -0.781086       2.522183                    0.999772       3.164787       8.454632       0.528123       1.232217      -0.721329       0.020700       0.025559       0.020115       0.038554       0.011159       0.004741      -0.000339      -0.010064       0.021867      -0.016618       0.006037       0.010581              1.658332       1.654214       0.392030       0.348053       1.681107       0.283619       1.639676          -0.000148
           67              H      14.371028       2.477844       1.962074       0.126033       0.989393 0.70600805E+01  0.67663871E+02                                 1.685126                            1.588772      -1.041246       2.397387                    0.997318       3.470876       9.829294       0.476666       1.340740      -0.695693       0.006554      -0.011216       0.037832       0.040000       0.008916       0.004141      -0.008761      -0.005076       0.020479      -0.016041       0.003352       0.012689              1.733043       1.484044      -0.046636       0.319964       1.473378      -0.145600       2.241707           0.000294
           68              H      12.990893       1.068073       0.835977       0.104351       1.030593 0.73158765E+01  0.69790055E+02                                 1.645374                            1.551343      -0.756842       2.514182                    0.999657       3.332721       9.008483       0.520474       1.233617      -0.720017      -0.014105      -0.029036       0.018398       0.037155       0.012930       0.005863      -0.006621      -0.010092       0.025290      -0.020638       0.008151       0.012487              1.673125       1.454842       0.237966      -0.084485       2.099305      -0.300487       1.465229           0.000148
           69              H      20.225189       1.543019      20.132210       0.110694       1.066576 0.78447464E+01  0.75953463E+02                                 1.671046                            1.599098      -0.759713       2.516993                    0.999670       3.306165       8.926581       0.517530       1.222369      -0.723559      -0.028811      -0.021031      -0.019546       0.040675       0.013297       0.008994      -0.001680      -0.009609       0.028650      -0.021203       0.006750       0.014453              1.684775       1.775944       0.310541       0.225371       1.750408       0.204659       1.527972          -0.000113
           70              H      21.131640       3.367553      19.055541       0.114470       0.961875 0.70197112E+01  0.67267811E+02                                 1.654531                            1.583868      -0.984471       2.406753                    0.997949       3.583177      10.189725       0.476945       1.340140      -0.694868      -0.012234       0.004610      -0.037875       0.040068       0.010456       0.008089       0.004001       0.008381       0.030998      -0.016494      -0.000937       0.017432              1.685106       1.413570      -0.032492       0.094931       1.470888      -0.143193       2.170859           0.000643
           71              H       7.882661      10.700074       3.827441       0.126826       1.004494 0.75527575E+01  0.72528119E+02                                 1.617676                            1.580774      -0.802868       2.508607                    0.999686       3.216085       8.683656       0.514091       1.240696      -0.719958       0.020807       0.012199      -0.034299       0.041931      -0.001652      -0.013044      -0.002092      -0.012353       0.029996      -0.017692       0.001388       0.016304              1.605871       1.515591       0.137364      -0.242032       1.520893      -0.148817       1.781128          -0.000168
           72              H       7.290950       8.454326       3.928446       0.120358       0.976017 0.70857008E+01  0.68638773E+02                                 1.723444                            1.630979      -1.276876       2.278318                    0.994507       3.764814      11.066663       0.449132       1.407813      -0.680567       0.012882      -0.021392      -0.029872       0.038935       0.004886      -0.007767       0.002157      -0.003216       0.018561      -0.011563       0.001324       0.010239              1.774945       1.493661      -0.168951      -0.162895       1.882675       0.474868       1.948498          -0.000096
           73              H      20.662679       8.076097       7.947151       0.117742       1.023169 0.75747183E+01  0.73920967E+02                                 1.715859                            1.639534      -1.099365       2.353882                    0.996712       3.644754      10.432297       0.471628       1.330778      -0.696646      -0.012000      -0.036974       0.004767       0.039163       0.006179      -0.006128      -0.007011      -0.007881      -0.004129      -0.008516      -0.005093       0.013608              1.734193       1.484173       0.286911      -0.095847       2.206919       0.058052       1.511488           0.000858
           74              H      20.075688       9.498762       9.597614       0.100302       1.053429 0.73631911E+01  0.71453270E+02                                 1.761097                            1.621844      -1.120446       2.340406                    0.995107       3.708664      10.635661       0.471158       1.339625      -0.694485      -0.019828      -0.012679       0.025714       0.034858       0.004127      -0.011083       0.002373      -0.022225       0.009818      -0.019201       0.008897       0.010304              1.835841       1.753505       0.259527      -0.535160       1.519831      -0.230552       2.234188          -0.000053
           75              H      20.790148      11.697230       9.543888       0.101536       1.080349 0.76368657E+01  0.74352453E+02                                 1.758219                            1.628521      -0.909537       2.438330                    0.998157       3.570896      10.063416       0.483084       1.302276      -0.703511      -0.007514       0.024590       0.024456       0.035485       0.008293      -0.010102       0.004604      -0.021424       0.004563      -0.019991       0.007034       0.012957              1.821631       1.489082      -0.196033      -0.285896       1.734263       0.467643       2.241547           0.000080
           76              H      22.038092      12.466586       7.824656       0.120639       1.082573 0.81904765E+01  0.81521701E+02                                 1.785230                            1.707925      -1.248177       2.289043                    0.995310       3.698426      10.697010       0.460768       1.335549      -0.695900       0.008669       0.039069       0.003625       0.040183       0.009146      -0.003058       0.008223      -0.012401      -0.001069      -0.014282       0.000346       0.013936              1.807881       1.554943       0.195940      -0.075197       2.316190      -0.083051       1.552511           0.000700
           77              H      14.394633       0.159031       4.439917       0.122732       1.009728 0.73876838E+01  0.70693736E+02                                 1.626700                            1.563041      -0.885323       2.462971                    0.999194       3.308565       8.976271       0.516143       1.240120      -0.718599      -0.011434       0.021487      -0.032059       0.040251      -0.002135       0.012723      -0.005079       0.004614       0.026792      -0.010823      -0.007608       0.018431              1.638449       1.380809      -0.071374       0.144521       1.725672      -0.323318       1.808865           0.000223
           78              H      21.569129      19.455264       4.450663       0.122607       0.986633 0.69582034E+01  0.66000425E+02                                 1.645028                            1.549067      -0.828426       2.496285                    0.999398       3.317798       9.144251       0.499324       1.293226      -0.706731      -0.022924      -0.012051      -0.029630       0.039353       0.001225       0.015629      -0.000126      -0.007339       0.001931      -0.017522       0.003350       0.014172              1.685300       1.581828       0.244138       0.395115       1.550210       0.280492       1.923863          -0.000139
           79              H      23.402489      17.658668       8.288849       0.123027       1.024105 0.74830165E+01  0.72172790E+02                                 1.675840                            1.599726      -0.889511       2.464804                    0.999150       3.354981       9.278891       0.495181       1.282466      -0.709266      -0.006229      -0.039549       0.003456       0.040186       0.002887       0.008102      -0.008427      -0.019890      -0.013424      -0.016444       0.000732       0.015712              1.695647       1.473563       0.277924       0.064136       2.166664      -0.004975       1.446715           0.000466
           80              H      24.650433      18.468857       9.988740       0.102254       1.123815 0.78836945E+01  0.76677072E+02                                 1.748192                            1.611724      -0.916689       2.438156                    0.998405       3.431459       9.386245       0.509668       1.235614      -0.719241       0.012442      -0.023424       0.025373       0.036706       0.006448       0.009332      -0.002447      -0.024704       0.018484      -0.020504       0.009634       0.010870              1.817731       1.583001      -0.285198       0.382103       1.830083      -0.550100       2.040108           0.000209
           81              H      25.146148      20.688816      10.162812       0.110045       1.082142 0.77211928E+01  0.73716175E+02                                 1.621976                            1.534913      -0.791670       2.501174                    0.999578       3.183492       8.259538       0.560678       1.144232      -0.743040       0.016510       0.013067       0.031355       0.037768       0.006184       0.009936      -0.000193      -0.027857       0.020508      -0.021976       0.009024       0.012951              1.633536       1.502423       0.073924       0.396418       1.425065       0.180230       1.973120          -0.000091
           82              H      16.769346       0.653311       8.415642       0.127363       1.007567 0.72775388E+01  0.69424594E+02                                 1.623055                            1.549490      -1.023933       2.394018                    0.998504       3.336825       9.058488       0.518983       1.237156      -0.718554       0.015724       0.036559       0.005815       0.040220       0.009589       0.010765       0.010700      -0.007821       0.001420      -0.012920      -0.008119       0.021040              1.641280       1.346906       0.144282       0.012951       2.173586      -0.036193       1.403347           0.001561
           83              H       8.165927      14.660754       1.181972       0.119669       1.030904 0.73399309E+01  0.69186985E+02                                 1.566752                            1.493269      -0.890581       2.459285                    0.999243       3.137167       8.084633       0.570372       1.139240      -0.743935       0.018107      -0.029904       0.016169       0.038517      -0.011723      -0.003411      -0.004928      -0.008806      -0.017673      -0.013692      -0.001995       0.015687              1.579864       1.395669      -0.257886       0.087811       1.768558      -0.301854       1.575365          -0.000365
           84              H      16.528566      15.021800      20.454567       0.127262       1.010106 0.70126062E+01  0.66097384E+02                                 1.622196                            1.518511      -0.781304       2.521845                    0.999762       3.172051       8.482778       0.527003       1.233070      -0.721135       0.020819      -0.025747      -0.020161       0.038766      -0.011238      -0.004592      -0.000288      -0.009934       0.022055      -0.016637       0.006065       0.010572              1.664215       1.660098      -0.394587      -0.350254       1.687202       0.285538       1.645346          -0.000173
           85              H      14.371023      19.012568      19.528330       0.126336       0.988164 0.70486320E+01  0.67520136E+02                                 1.683050                            1.586969      -1.033168       2.401008                    0.997587       3.467406       9.813857       0.477215       1.339871      -0.695873       0.006227       0.011304      -0.037578       0.039732      -0.008660      -0.004289      -0.008745      -0.005022       0.020528      -0.015891       0.003267       0.012624              1.730831       1.482372       0.046529      -0.319316       1.471687      -0.145256       2.238434           0.000261
           86              H      28.727888      20.422339      20.654427       0.103625       1.032432 0.73336377E+01  0.70015141E+02                                 1.648720                            1.554316      -0.760553       2.512868                    0.999629       3.337667       9.031013       0.519329       1.235352      -0.719628      -0.014168       0.029640      -0.018593       0.037749      -0.012840      -0.005954      -0.006552      -0.009882       0.024989      -0.020510       0.008203       0.012306              1.676592       1.457620      -0.238686       0.084722       2.104108      -0.301424       1.468048           0.000121
           87              H      20.225189      19.947393       1.358194       0.110833       1.068144 0.78590248E+01  0.76132410E+02                                 1.673310                            1.601055      -0.764267       2.515320                    0.999640       3.307731       8.935537       0.516928       1.223137      -0.723387      -0.028452       0.021049       0.019469       0.040393      -0.013383      -0.009056      -0.001704      -0.008996       0.028735      -0.021208       0.006640       0.014568              1.687110       1.778554      -0.311481      -0.226070       1.752841       0.205340       1.529935          -0.000072
           88              H      21.131641      18.122859       2.434863       0.114862       0.959112 0.69965026E+01  0.67006796E+02                                 1.653384                            1.582884      -0.998418       2.401707                    0.997835       3.579648      10.185132       0.476233       1.342915      -0.694334      -0.012019      -0.004579       0.037751       0.039882      -0.010499      -0.008078       0.003863       0.008341       0.031165      -0.016568      -0.000819       0.017387              1.683907       1.412768       0.032443      -0.094713       1.470063      -0.142917       2.168890           0.000669
           89              H      11.816911       0.045135      14.572643       0.129920       0.999848 0.75170831E+01  0.72168116E+02                                 1.619902                            1.582923      -0.815871       2.505965                    0.999674       3.208505       8.688844       0.510398       1.249975      -0.717942       0.020110      -0.011716      -0.033052       0.040424       0.001658      -0.013058       0.002166      -0.012681       0.030064      -0.017845       0.001532       0.016313              1.608074       1.517609      -0.137588      -0.242431       1.522989       0.148988       1.783624          -0.000217
           90              H      11.225200       2.290883      14.673648       0.119271       0.976692 0.70885557E+01  0.68646768E+02                                 1.721563                            1.629249      -1.265377       2.282677                    0.994690       3.761601      11.041666       0.450397       1.404264      -0.681261       0.012709       0.021595      -0.030189       0.039233      -0.004973      -0.007864      -0.002242      -0.003497       0.018596      -0.011780       0.001486       0.010294              1.772974       1.492057       0.168689      -0.162604       1.880612      -0.474213       1.946254          -0.000125
           91              H       8.859928       2.669115      18.692353       0.117045       1.022626 0.75660427E+01  0.73780497E+02                                 1.711846                            1.635920      -1.085341       2.359654                    0.996879       3.640117      10.399123       0.473529       1.326436      -0.697543      -0.012286       0.037158       0.005079       0.039465      -0.006240      -0.006052       0.006967      -0.007862      -0.004117      -0.008439      -0.005137       0.013576              1.730075       1.481037      -0.285765      -0.095467       2.200941      -0.057818       1.508248           0.000835
           92              H       8.272938       1.246451      20.342816       0.100837       1.050618 0.73380485E+01  0.71122779E+02                                 1.755393                            1.617133      -1.113005       2.343699                    0.995237       3.699175      10.589529       0.472863       1.336418      -0.695152      -0.019832       0.012797       0.025813       0.034977      -0.004012      -0.011061      -0.002467      -0.022435       0.010248      -0.019272       0.008888       0.010384              1.829585       1.747682      -0.258115      -0.532020       1.515402       0.229189       2.225670          -0.000063
           93              H      16.855895      20.538387      20.289090       0.101788       1.080372 0.76380522E+01  0.74389416E+02                                 1.760609                            1.630459      -0.915671       2.436388                    0.998082       3.572756      10.080344       0.481847       1.305174      -0.702908      -0.007701      -0.024402       0.024101       0.035152      -0.008452      -0.009986      -0.004663      -0.021952       0.005074      -0.020194       0.006988       0.013206              1.824246       1.490863       0.196566      -0.286680       1.736577      -0.468881       2.245297           0.000072
           94              H      18.103839      19.769030      18.569858       0.121154       1.081214 0.81802537E+01  0.81415624E+02                                 1.785844                            1.708550      -1.263831       2.283173                    0.994996       3.697553      10.703255       0.459881       1.338197      -0.695375       0.008549      -0.038901       0.003531       0.039986      -0.009239      -0.003165      -0.008247      -0.012361      -0.000558      -0.014460       0.000537       0.013923              1.808479       1.555461      -0.195942      -0.075246       2.316890       0.083100       1.553084           0.000671
           95              H      18.328880      10.586179      15.185119       0.122594       1.008746 0.73788116E+01  0.70588651E+02                                 1.625873                            1.562308      -0.884687       2.463566                    0.999207       3.306850       8.970761       0.516154       1.240446      -0.718542      -0.011436      -0.021442      -0.032300       0.040421       0.002062       0.012747       0.004954       0.004365       0.026590      -0.010895      -0.007433       0.018329              1.637614       1.380245       0.071259       0.144370       1.724756       0.322930       1.807840           0.000158
           96              H      17.634878      12.780349      15.195865       0.122880       0.984127 0.69368128E+01  0.65748310E+02                                 1.642515                            1.546904      -0.824644       2.498354                    0.999398       3.313908       9.130751       0.499555       1.293594      -0.706666      -0.023086       0.012160      -0.030076       0.039817      -0.001149       0.015249       0.000194      -0.007505       0.001141      -0.017230       0.003573       0.013657              1.682644       1.579427      -0.243488       0.393990       1.547981      -0.279697       1.920524          -0.000192
           97              H      19.468238      14.576948      19.034051       0.123656       1.021493 0.74607111E+01  0.71919001E+02                                 1.674662                            1.598676      -0.894583       2.463276                    0.999135       3.351488       9.273068       0.494619       1.284613      -0.708821      -0.005997       0.039524       0.003603       0.040138      -0.002981       0.008063       0.008296      -0.019687      -0.013689      -0.016368       0.000816       0.015553              1.694452       1.472699      -0.277585       0.064049       2.164795       0.004971       1.445862           0.000427
           98              H      20.716182      13.766761      20.733942       0.102354       1.122295 0.78715853E+01  0.76526311E+02                                 1.746204                            1.610191      -0.911440       2.440286                    0.998414       3.429738       9.378087       0.510075       1.235161      -0.719340       0.012222       0.023432       0.025472       0.036705      -0.006448       0.009280       0.002598      -0.024513       0.017527      -0.020317       0.009340       0.010977              1.815505       1.581388       0.284480       0.381214       1.827830       0.548725       2.037297           0.000210
           99              H      21.211898      11.546802      20.908014       0.109696       1.085356 0.77471591E+01  0.74010702E+02                                 1.623360                            1.535984      -0.790535       2.500454                    0.999539       3.188517       8.269528       0.561425       1.141990      -0.743560       0.016394      -0.013243       0.031587       0.037972      -0.006165       0.010066       0.000150      -0.027788       0.020572      -0.022021       0.009019       0.013002              1.635002       1.503659      -0.074152       0.397283       1.426001      -0.180690       1.975346          -0.000095
          100              H      20.703593      10.091901      19.160844       0.127497       1.007004 0.72738652E+01  0.69387444E+02                                 1.623190                            1.549696      -1.024506       2.393968                    0.998518       3.336449       9.060167       0.518599       1.238109      -0.718347       0.015692      -0.036769       0.005713       0.040384      -0.009427       0.010771      -0.010655      -0.007878       0.001741      -0.012925      -0.007991       0.020915              1.641382       1.347092      -0.144204       0.012955       2.173467       0.036200       1.403589           0.001519
          101              H      19.968675      17.574857      11.927174       0.119396       1.031280 0.73424214E+01  0.69212935E+02                                 1.566809                            1.493242      -0.888136       2.460178                    0.999230       3.137720       8.084907       0.570566       1.138812      -0.744041       0.018340       0.029803       0.016305       0.038607       0.011819      -0.003643       0.005073      -0.009103      -0.017591      -0.014036      -0.001782       0.015818              1.579959       1.395722       0.257993       0.087886       1.768754       0.301977       1.575402          -0.000391
          102              H      20.462817      17.213817       9.709365       0.127678       1.006725 0.69814345E+01  0.65689780E+02                                 1.613906                            1.511497      -0.768284       2.526824                    0.999790       3.165232       8.440191       0.530459       1.227161      -0.722447       0.020620       0.025921      -0.020004       0.038694       0.011161      -0.004795       0.000265      -0.009852       0.022141      -0.016619       0.005940       0.010679              1.655347       1.651257       0.390919      -0.347052       1.678075      -0.282827       1.636708          -0.000133
          103              H      18.305275      13.223049       8.783128       0.126201       0.990265 0.70665595E+01  0.67729344E+02                                 1.684688                            1.588358      -1.033282       2.400331                    0.997564       3.470868       9.823757       0.477328       1.338813      -0.696068       0.006438      -0.011305      -0.037622       0.039808       0.008870      -0.004397       0.008767      -0.005066       0.020617      -0.016148       0.003476       0.012672              1.732593       1.483668      -0.046635      -0.319824       1.473025       0.145575       2.241087           0.000297
          104              H      16.925140      11.813279       9.909225       0.103892       1.029265 0.73024286E+01  0.69603547E+02                                 1.641220                            1.547791      -0.751907       2.515870                    0.999697       3.329305       8.984442       0.522340       1.230236      -0.720782      -0.014201      -0.029320      -0.018839       0.037633       0.012867      -0.005886       0.006422      -0.010251       0.024948      -0.020512       0.008248       0.012264              1.668768       1.451519       0.236835       0.084075       2.092924       0.299126       1.461861           0.000147
          105              H      16.290939      12.288218      12.103396       0.110346       1.067164 0.78521820E+01  0.76070964E+02                                 1.674683                            1.602302      -0.767608       2.514575                    0.999626       3.307307       8.942893       0.515641       1.226111      -0.722745      -0.028907      -0.021294       0.019185       0.040707       0.013202      -0.009000       0.001627      -0.009041       0.029382      -0.021101       0.006505       0.014596              1.688520       1.780071       0.311868      -0.226287       1.754414      -0.205531       1.531076          -0.000114
          106              H      17.197390      14.112753      13.180065       0.115315       0.958971 0.69970893E+01  0.67033174E+02                                 1.655219                            1.584521      -1.000551       2.401686                    0.997736       3.582047      10.203156       0.475142       1.345581      -0.693790      -0.012348       0.004829       0.037574       0.039845       0.010541      -0.007927      -0.003922       0.008366       0.030914      -0.016555      -0.000718       0.017272              1.685811       1.414100      -0.032508      -0.094960       1.471478       0.143262       2.171854           0.000641
          107              H      11.816909      21.445277       6.917761       0.128588       1.001217 0.75258610E+01  0.72235349E+02                                 1.617347                            1.580559      -0.807116       2.508520                    0.999666       3.210748       8.678922       0.512644       1.244791      -0.719067       0.020615       0.011930       0.034107       0.041601      -0.001781       0.012883       0.002022      -0.012953       0.029861      -0.017816       0.001737       0.016079              1.605525       1.515324       0.137169       0.241703       1.520685       0.148524       1.780565          -0.000155
          108              H      11.225198      19.199529       6.816756       0.120000       0.975775 0.70808591E+01  0.68561465E+02                                 1.721308                            1.628992      -1.266337       2.282631                    0.994573       3.760323      11.041179       0.450121       1.405345      -0.681051       0.012740      -0.021356       0.029929       0.038912       0.005120       0.007872      -0.002277      -0.003216       0.018561      -0.011847       0.001521       0.010326              1.772711       1.491848      -0.168708       0.162632       1.880251      -0.474162       1.946035          -0.000089
          109              H       8.859928      18.821297       2.798051       0.118105       1.022806 0.75707167E+01  0.73869837E+02                                 1.715191                            1.638860      -1.098327       2.354355                    0.996749       3.643590      10.427043       0.471844       1.330387      -0.696719      -0.012060      -0.036693      -0.004567       0.038893       0.006125       0.006073       0.007031      -0.007854      -0.004290      -0.008459      -0.005104       0.013563              1.733538       1.483595       0.286843       0.095756       2.206189      -0.057960       1.510830           0.000858
          110              H       8.272938      20.243961       1.147588       0.100253       1.052878 0.73568131E+01  0.71340891E+02                                 1.756770                            1.618322      -1.114605       2.342620                    0.995267       3.702933      10.598466       0.473136       1.334970      -0.695431      -0.019986      -0.012676      -0.025967       0.035135       0.004091       0.011148      -0.002432      -0.022369       0.010664      -0.019361       0.009074       0.010287              1.831071       1.749036       0.258398       0.532634       1.516502       0.229421       2.227675          -0.000053
          111              H       1.118900       0.952025       1.201314       0.100866       1.081552 0.76463258E+01  0.74465271E+02                                 1.759332                            1.629378      -0.910887       2.437892                    0.998165       3.572848      10.069289       0.483040       1.302034      -0.703566      -0.007941       0.024658      -0.024772       0.035843       0.008510       0.009850      -0.004607      -0.021722       0.004709      -0.020012       0.006823       0.013189              1.822857       1.489869      -0.196336       0.286314       1.735336      -0.468330       2.243365           0.000078
          112              H       2.366844       1.721382       2.920546       0.121249       1.081727 0.81860929E+01  0.81499877E+02                                 1.787558                            1.710064      -1.269464       2.281105                    0.994861       3.699022      10.714206       0.459247       1.339612      -0.695092       0.008907       0.038672      -0.003599       0.039848       0.008948       0.003099      -0.008125      -0.012587      -0.000517      -0.014179       0.000417       0.013762              1.810264       1.556796       0.196259       0.075362       2.319575       0.083203       1.554423           0.000692
          113              H      18.328881      10.904233       6.305285       0.122937       1.009267 0.73830442E+01  0.70635768E+02                                 1.625953                            1.562362      -0.883605       2.463997                    0.999240       3.307246       8.970804       0.516366       1.239821      -0.718668      -0.011479       0.021185       0.032185       0.040205      -0.001950      -0.012773       0.005133       0.004173       0.026403      -0.011078      -0.007256       0.018334              1.637682       1.380257      -0.071323      -0.144416       1.724811       0.323053       1.807978           0.000222
          114              H      17.634880       8.710063       6.294539       0.123408       0.982985 0.69279687E+01  0.65658443E+02                                 1.643021                            1.547323      -0.834833       2.494757                    0.999335       3.312088       9.132083       0.498694       1.295947      -0.706185      -0.022719      -0.012004       0.029837       0.039376       0.001243      -0.015380       0.000134      -0.007313       0.001551      -0.017289       0.003400       0.013888              1.683173       1.579935       0.243641      -0.394305       1.548334      -0.279914       1.921249          -0.000148
          115              H       3.731241       6.913464       2.456353       0.123037       1.024318 0.74867118E+01  0.72230149E+02                                 1.677445                            1.601212      -0.896858       2.461785                    0.999089       3.356237       9.289139       0.494357       1.284216      -0.708899      -0.006210      -0.039611      -0.003586       0.040255       0.002873      -0.008133       0.008292      -0.019697      -0.013468      -0.016383       0.000844       0.015539              1.697283       1.474903       0.278313      -0.064225       2.168922       0.005029       1.448023           0.000457
          116              H       4.979186       7.723651       0.756462       0.100600       1.129395 0.79274174E+01  0.77172267E+02                                 1.749983                            1.613064      -0.907065       2.440366                    0.998398       3.439225       9.397134       0.511180       1.230843      -0.720279       0.012427      -0.023600      -0.025898       0.037177       0.006437      -0.009403       0.002605      -0.024988       0.017729      -0.020598       0.009445       0.011153              1.819747       1.584481      -0.285864      -0.382951       1.832063       0.551374       2.042698           0.000196
          117              H       5.474901       9.943610       0.582390       0.111118       1.078769 0.76904987E+01  0.73331881E+02                                 1.616458                            1.530113      -0.786077       2.503116                    0.999602       3.179233       8.236692       0.562657       1.141627      -0.743648       0.016373       0.012812      -0.031381       0.037643       0.006239      -0.009950       0.000315      -0.028147       0.020214      -0.022103       0.009123       0.012980              1.627860       1.497541       0.073466      -0.394009       1.420744      -0.179149       1.965293          -0.000111
          118              H      20.703595      11.398511       2.329560       0.127383       1.005530 0.72581194E+01  0.69179560E+02                                 1.619527                            1.546377      -1.021348       2.395130                    0.998465       3.332578       9.037271       0.520133       1.235487      -0.718937       0.015954       0.036891      -0.005854       0.040617       0.009422      -0.010811      -0.010644      -0.007927       0.001519      -0.012979      -0.007950       0.020930              1.637635       1.344465       0.143651      -0.012905       2.167713       0.036037       1.400726           0.001551
          119              H      19.968677       3.915555       9.563230       0.120011       1.030787 0.73389963E+01  0.69181706E+02                                 1.567259                            1.493675      -0.890303       2.459786                    0.999234       3.136556       8.085453       0.569961       1.140005      -0.743749       0.018193      -0.029719      -0.016179       0.038418      -0.011703       0.003546       0.004996      -0.008784      -0.017858      -0.013821      -0.001870       0.015690              1.580409       1.396077      -0.258037      -0.087876       1.769219       0.302072       1.575930          -0.000348
          120              H      20.462819       4.276595      11.781039       0.129542       1.003665 0.69610379E+01  0.65512653E+02                                 1.617849                            1.514955      -0.785472       2.521710                    0.999766       3.162275       8.459668       0.526378       1.236394      -0.720404       0.020070      -0.025269       0.019631       0.037772      -0.011152       0.004880       0.000330      -0.009843       0.022147      -0.016646       0.005965       0.010681              1.659529       1.655377      -0.392403       0.348390       1.682306      -0.283863       1.640904          -0.000165
          121              H      18.305275       8.267363      12.707276       0.127025       0.986973 0.70405802E+01  0.67451367E+02                                 1.684772                            1.588435      -1.044983       2.396730                    0.997355       3.468084       9.829530       0.475732       1.343884      -0.695069       0.006439       0.011266       0.037145       0.039346      -0.008781       0.004262       0.008723      -0.005113       0.020875      -0.016011       0.003321       0.012690              1.732687       1.483725       0.046625       0.319895       1.473028       0.145569       2.241307           0.000251
          122              H      16.925141       9.677133      11.581179       0.102830       1.033843 0.73421892E+01  0.70076200E+02                                 1.645707                            1.551678      -0.748149       2.516715                    0.999727       3.337993       9.013328       0.521858       1.229728      -0.720871      -0.014183       0.029526       0.018826       0.037781      -0.012818       0.005755       0.006643      -0.010453       0.024980      -0.020516       0.007978       0.012538              1.673449       1.455145      -0.237969      -0.084481       2.099635       0.300578       1.465567           0.000121
          123              H      16.290940       9.202194       9.387008       0.109516       1.070180 0.78773727E+01  0.76349415E+02                                 1.674921                            1.602513      -0.758957       2.517171                    0.999664       3.312004       8.947377       0.516926       1.222512      -0.723529      -0.028812       0.021564      -0.019330       0.040851      -0.013235       0.009186       0.001651      -0.009156       0.029074      -0.021196       0.006509       0.014687              1.688755       1.780406      -0.312018       0.226431       1.754570      -0.205654       1.531290          -0.000073
          124              H      17.197391       7.377659       8.310339       0.114592       0.959569 0.70014127E+01  0.67070528E+02                                 1.654434                            1.583853      -1.001640       2.400628                    0.997803       3.581664      10.194593       0.475866       1.343617      -0.694192      -0.012497      -0.004745      -0.037765       0.040061      -0.010753       0.007818      -0.003874       0.008291       0.030800      -0.016721      -0.000487       0.017208              1.684981       1.413586       0.032470       0.094832       1.470909       0.143108       2.170449           0.000672
          125              H      15.751161       3.827445      10.700072       0.126826       1.004498 0.75527938E+01  0.72528559E+02                                 1.617681                            1.580778      -0.802871       2.508606                    0.999686       3.216092       8.683682       0.514090       1.240696      -0.719958       0.020807      -0.034299       0.012199       0.041930      -0.013044      -0.001652      -0.002092      -0.021174       0.003531      -0.017692       0.001388       0.016304              1.605875       1.515595      -0.242033       0.137365       1.781134      -0.148818       1.520897          -0.000191
          126              H      15.159450       3.928449       8.454325       0.120359       0.976013 0.70856596E+01  0.68638245E+02                                 1.723438                            1.630973      -1.276851       2.278330                    0.994507       3.764791      11.066570       0.449134       1.407811      -0.680568       0.012883      -0.029872      -0.021393       0.038935      -0.007767       0.004885       0.002157      -0.010889      -0.004458      -0.011562       0.001323       0.010239              1.774937       1.493657      -0.162895      -0.168950       1.948490       0.474867       1.882665          -0.000093
          127              H      12.794179       7.947154       8.076094       0.117741       1.023175 0.75747698E+01  0.73921597E+02                                 1.715865                            1.639540      -1.099367       2.353880                    0.996712       3.644765      10.432338       0.471627       1.330778      -0.696646      -0.012000       0.004767      -0.036974       0.039163      -0.006127       0.006179      -0.007010      -0.001876       0.013886      -0.008516      -0.005093       0.013608              1.734200       1.484178      -0.095847       0.286913       1.511493       0.058054       2.206928           0.000860
          128              H      12.207188       9.597618       9.498759       0.100301       1.053429 0.73631864E+01  0.71453213E+02                                 1.761097                            1.621843      -1.120442       2.340408                    0.995107       3.708664      10.635660       0.471158       1.339625      -0.694485      -0.019828       0.025714      -0.012679       0.034858      -0.011083       0.004127       0.002373      -0.016022       0.028428      -0.019201       0.008897       0.010304              1.835841       1.753504      -0.535160       0.259526       2.234189      -0.230551       1.519830          -0.000054
          129              H      12.921648       9.543893      11.697227       0.101536       1.080346 0.76368300E+01  0.74351997E+02                                 1.758213                            1.628516      -0.909527       2.438335                    0.998157       3.570886      10.063371       0.483086       1.302274      -0.703512      -0.007514       0.024456       0.024590       0.035486      -0.010102       0.008293       0.004604      -0.012993       0.029854      -0.019991       0.007034       0.012957              1.821625       1.489078      -0.285894      -0.196032       2.241539       0.467641       1.734258           0.000059
          130              H      14.169592       7.824661      12.466583       0.120639       1.082572 0.81904616E+01  0.81521479E+02                                 1.785225                            1.707921      -1.248188       2.289037                    0.995310       3.698420      10.696972       0.460770       1.335545      -0.695900       0.008669       0.003625       0.039069       0.040183      -0.003057       0.009146       0.008223      -0.005667       0.019135      -0.014282       0.000346       0.013936              1.807876       1.554941      -0.075197       0.195939       1.552505      -0.083047       2.316181           0.000668
          131              H       6.526133       4.439918       0.159029       0.122727       1.009717 0.73875768E+01  0.70692445E+02                                 1.626690                            1.563031      -0.885266       2.462999                    0.999194       3.308537       8.976174       0.516144       1.240122      -0.718599      -0.011432      -0.032057       0.021488       0.040251       0.012723      -0.002134      -0.005080      -0.011089      -0.020309      -0.010825      -0.007605       0.018430              1.638439       1.380800       0.144520      -0.071376       1.808854      -0.323317       1.725661           0.000183
          132              H      13.700629       4.450670      19.455263       0.122603       0.986626 0.69581376E+01  0.65999557E+02                                 1.645011                            1.549053      -0.828397       2.496297                    0.999398       3.317777       9.144136       0.499330       1.293215      -0.706734      -0.022924      -0.029629      -0.012052       0.039353       0.015628       0.001225      -0.000126      -0.004636       0.010040      -0.017521       0.003350       0.014172              1.685283       1.581812       0.395108       0.244134       1.923841       0.280487       1.550195          -0.000192
          133              H      15.533989       8.288855      17.658665       0.123024       1.024074 0.74827264E+01  0.72169217E+02                                 1.675802                            1.599692      -0.889448       2.464837                    0.999151       3.354916       9.278630       0.495188       1.282461      -0.709268      -0.006228       0.003455      -0.039550       0.040186       0.008100       0.002887      -0.008425      -0.003232       0.036547      -0.016442       0.000731       0.015711              1.695608       1.473533       0.064134       0.277914       1.446684      -0.004972       2.166606           0.000414
          134              H      16.781933       9.988747      18.468853       0.102250       1.123818 0.78837159E+01  0.76677280E+02                                 1.748190                            1.611723      -0.916671       2.438163                    0.998405       3.431457       9.386219       0.509670       1.235609      -0.719242       0.012442       0.025372      -0.023425       0.036705       0.009332       0.006447      -0.002447      -0.021593       0.027812      -0.020503       0.009634       0.010869              1.817729       1.583000       0.382102      -0.285198       2.040105      -0.550100       1.830082           0.000175
          135              H      17.277648      10.162820      20.688812       0.110038       1.082153 0.77212830E+01  0.73717233E+02                                 1.621985                            1.534921      -0.791664       2.501175                    0.999578       3.183509       8.259586       0.560677       1.144231      -0.743041       0.016510       0.031353       0.013068       0.037767       0.009936       0.006183      -0.000192      -0.024181       0.031527      -0.021974       0.009024       0.012951              1.633545       1.502432       0.396421       0.073924       1.973133       0.180232       1.425072          -0.000100
          136              H       8.900846       8.415642       0.653308       0.127362       1.007498 0.72769213E+01  0.69417337E+02                                 1.622998                            1.549439      -1.023831       2.394080                    0.998504       3.336703       9.058113       0.518983       1.237179      -0.718550       0.015723       0.005812       0.036561       0.040221       0.010762       0.009589       0.010696      -0.004621       0.011030      -0.012920      -0.008115       0.021036              1.641222       1.346865       0.012950       0.144274       1.403300      -0.036192       2.173500           0.001550
          137              H      16.034427       1.181978      14.660754       0.119668       1.030910 0.73399829E+01  0.69187560E+02                                 1.566754                            1.493270      -0.890588       2.459279                    0.999243       3.137179       8.084655       0.570375       1.139234      -0.743936       0.018107       0.016169      -0.029903       0.038516      -0.003411      -0.011724      -0.004928       0.004434       0.022046      -0.013693      -0.001995       0.015688              1.579866       1.395671       0.087811      -0.257887       1.575367      -0.301854       1.768560          -0.000411
          138              H      24.397066      20.454572      15.021792       0.127260       1.010113 0.70126668E+01  0.66098052E+02                                 1.622198                            1.518513      -0.781304       2.521843                    0.999762       3.172063       8.482797       0.527006       1.233063      -0.721136       0.020819      -0.020161      -0.025746       0.038766      -0.004592      -0.011238      -0.000288      -0.015994       0.003873      -0.016636       0.006065       0.010572              1.664218       1.660100      -0.350256      -0.394587       1.645350       0.285539       1.687204          -0.000183
          139              H      22.239523      19.528337      19.012560       0.126334       0.988174 0.70487199E+01  0.67521186E+02                                 1.683060                            1.586978      -1.033174       2.401003                    0.997587       3.467427       9.813930       0.477214       1.339870      -0.695874       0.006227      -0.037577       0.011304       0.039732      -0.004289      -0.008660      -0.008745      -0.012775      -0.002732      -0.015891       0.003267       0.012624              1.730842       1.482381      -0.319318       0.046528       2.238449      -0.145257       1.471697           0.000259
          140              H      20.859388      20.654435      20.422331       0.103622       1.032435 0.73336598E+01  0.70015393E+02                                 1.648722                            1.554318      -0.760550       2.512868                    0.999629       3.337674       9.031029       0.519330       1.235350      -0.719628      -0.014168      -0.018592       0.029640       0.037749      -0.005954      -0.012840      -0.006552      -0.017435       0.002330      -0.020509       0.008203       0.012306              1.676594       1.457622       0.084722      -0.238687       1.468050      -0.301424       2.104112           0.000127
          141              H      12.356689       1.358201      19.947393       0.110831       1.068148 0.78590656E+01  0.76132895E+02                                 1.673313                            1.601058      -0.764265       2.515320                    0.999640       3.307738       8.935558       0.516928       1.223136      -0.723387      -0.028452       0.019469       0.021048       0.040393      -0.009056      -0.013383      -0.001704      -0.018865      -0.000874      -0.021208       0.006640       0.014568              1.687114       1.778558      -0.226072      -0.311483       1.529938       0.205342       1.752846          -0.000108
          142              H      13.263141       2.434870      18.122858       0.114861       0.959099 0.69963736E+01  0.67005220E+02                                 1.653367                            1.582868      -0.998396       2.401719                    0.997835       3.579613      10.184991       0.476236       1.342913      -0.694335      -0.012019       0.037751      -0.004579       0.039882      -0.008077      -0.010498       0.003862      -0.011412      -0.028094      -0.016566      -0.000820       0.017386              1.683890       1.412754      -0.094712       0.032442       2.168866      -0.142917       1.470049           0.000634
          143              H      15.751159      17.662967      10.790332       0.129233       1.000381 0.75201198E+01  0.72186928E+02                                 1.618610                            1.581721      -0.814834       2.505945                    0.999677       3.209510       8.684012       0.511454       1.247573      -0.718463       0.020326       0.033798      -0.011779       0.041161       0.013064       0.001849      -0.001985      -0.021186       0.004264      -0.017861       0.001684       0.016177              1.606783       1.516441       0.242086      -0.137387       1.782094      -0.148784       1.521816          -0.000177
          144              H      15.159448      17.561963      13.036079       0.120108       0.976320 0.70856017E+01  0.68613760E+02                                 1.721324                            1.629045      -1.267168       2.281931                    0.994631       3.760610      11.039848       0.450351       1.404496      -0.681205       0.012479       0.029777       0.021653       0.038875       0.007828      -0.004770       0.002118      -0.010771      -0.004600      -0.011467       0.001187       0.010280              1.772709       1.491879       0.162574       0.168669       1.945962       0.474080       1.880286          -0.000113
          145              H      12.794177      13.543258      13.414310       0.117618       1.020955 0.75501615E+01  0.73583190E+02                                 1.709642                            1.633953      -1.081357       2.361108                    0.996906       3.635779      10.381996       0.473947       1.326032      -0.697632      -0.012057      -0.004987       0.036896       0.039135       0.006053      -0.006178      -0.006973      -0.001891       0.013886      -0.008445      -0.005099       0.013544              1.727789       1.479276       0.095241      -0.285167       1.506392       0.057709       2.197699           0.000831
          146              H      12.207188      11.892794      11.991645       0.100471       1.051907 0.73496840E+01  0.71280647E+02                                 1.758548                            1.619717      -1.121381       2.340343                    0.995059       3.704614      10.616661       0.471804       1.338570      -0.694708      -0.019749      -0.025937       0.012751       0.035005       0.011185      -0.003969       0.002422      -0.016115       0.028705      -0.019314       0.008917       0.010397              1.833068       1.750913       0.533713      -0.258915       2.230381      -0.229936       1.517909          -0.000073
          147              H      12.921648      11.946519       9.793177       0.102599       1.075505 0.75973957E+01  0.73893397E+02                                 1.755444                            1.626262      -0.915601       2.437315                    0.998119       3.563524      10.046879       0.482412       1.305412      -0.702889      -0.007561      -0.024056      -0.024183       0.034938       0.009918      -0.008386       0.004556      -0.013105       0.030080      -0.019940       0.006873       0.013066              1.818608       1.487040       0.285085       0.195462       2.237369       0.466203       1.731416           0.000079
          148              H      14.169592      13.665751       9.023821       0.119336       1.084998 0.82105156E+01  0.81749838E+02                                 1.785834                            1.708389      -1.247640       2.288680                    0.995190       3.701539      10.698803       0.461483       1.333013      -0.696411       0.008856      -0.003322      -0.039368       0.040488       0.003157      -0.009083       0.008336      -0.005549       0.019384      -0.014347       0.000348       0.013999              1.808510       1.555309       0.075215      -0.196162       1.552832      -0.083084       2.317388           0.000704
          149              H      22.263129      17.050494      21.331375       0.122086       1.010962 0.73976118E+01  0.70799373E+02                                 1.626623                            1.562973      -0.881955       2.464339                    0.999233       3.310296       8.976201       0.516804       1.238348      -0.718990      -0.011684       0.032510      -0.021427       0.040652      -0.012647       0.001971      -0.005021      -0.010942      -0.019989      -0.010835      -0.007397       0.018232              1.638370       1.380785      -0.144519       0.071362       1.808773      -0.323268       1.725553           0.000186
          150              H      13.700630      17.039742       2.035141       0.122582       0.984111 0.69356200E+01  0.65727099E+02                                 1.641826                            1.546261      -0.826615       2.497418                    0.999429       3.312527       9.123048       0.499960       1.292741      -0.706859      -0.023255       0.029750       0.012151       0.039667      -0.015350      -0.001155      -0.000146      -0.004893       0.010450      -0.017331       0.003489       0.013842              1.681912       1.578806      -0.393876      -0.243364       1.919730       0.279603       1.547201          -0.000156
          151              H      15.533990      13.201557       3.831739       0.122252       1.024983 0.74897164E+01  0.72245421E+02                                 1.676048                            1.599849      -0.888805       2.464783                    0.999163       3.355935       9.278624       0.495492       1.281516      -0.709478      -0.006252      -0.003688       0.040026       0.040679      -0.008029      -0.002907      -0.008247      -0.003094       0.036046      -0.016252       0.000810       0.015442              1.695880       1.473674      -0.064103      -0.278094       1.446738      -0.004969       2.167227           0.000476
          152              H      16.781935      11.501665       3.021551       0.102302       1.123641 0.78826725E+01  0.76661650E+02                                 1.747604                            1.611312      -0.911149       2.440445                    0.998416       3.431684       9.385326       0.509899       1.235143      -0.719337       0.012298      -0.025445       0.023179       0.036550      -0.009326      -0.006402      -0.002570      -0.021132       0.028476      -0.020429       0.009336       0.011093              1.817055       1.582565      -0.381793       0.284935       2.039224      -0.549588       1.829375           0.000235
          153              H      17.277651      11.327592       0.801592       0.110125       1.081113 0.77112172E+01  0.73586857E+02                                 1.619831                            1.533010      -0.790435       2.501271                    0.999573       3.182317       8.250810       0.561604       1.142874      -0.743365       0.016683      -0.031614      -0.013198       0.038105      -0.009842      -0.006118      -0.000298      -0.023868       0.031530      -0.021790       0.009010       0.012780              1.631342       1.500527      -0.395550      -0.073777       1.970155       0.179862       1.423345          -0.000105
          154              H      24.637842      13.074770      20.837096       0.126177       1.009992 0.72957489E+01  0.69605289E+02                                 1.621637                            1.548224      -1.007231       2.399641                    0.998555       3.339861       9.051663       0.521081       1.232051      -0.719675       0.016110      -0.006014      -0.037019       0.040818      -0.010792      -0.009443       0.010620      -0.004625       0.011663      -0.013038      -0.007890       0.020928              1.639808       1.345909      -0.012913      -0.144084       1.402233      -0.036093       2.171284           0.001539
          155              H      16.034426      20.308434       6.829650       0.120220       1.030487 0.73367562E+01  0.69161432E+02                                 1.567701                            1.494030      -0.893156       2.458638                    0.999197       3.135617       8.085419       0.569509       1.140896      -0.743538       0.017943      -0.016260       0.029505       0.038169       0.003519       0.011710      -0.004834       0.004693       0.022437      -0.013723      -0.002033       0.015755              1.580873       1.396418      -0.087992       0.258255       1.576324      -0.302325       1.769876          -0.000327
          156              H       8.660070       1.035840       6.468612       0.128273       1.005654 0.69752821E+01  0.65651604E+02                                 1.616719                            1.513943      -0.781091       2.522182                    0.999772       3.164784       8.454632       0.528122       1.232220      -0.721328       0.020700       0.020115       0.025560       0.038554       0.004741       0.011160      -0.000339      -0.015966       0.004162      -0.016618       0.006037       0.010582              1.658332       1.654213       0.348054       0.392028       1.639677       0.283619       1.681105          -0.000110
          157              H       6.502528       1.962075       2.477844       0.126034       0.989375 0.70599147E+01  0.67661854E+02                                 1.685104                            1.588752      -1.041217       2.397402                    0.997318       3.470830       9.829118       0.476669       1.340739      -0.695693       0.006554       0.037833      -0.011216       0.040001       0.004142       0.008916      -0.008761      -0.012779      -0.002627      -0.016042       0.003352       0.012690              1.733020       1.484026       0.319957      -0.046635       2.241674      -0.145595       1.473361           0.000281
          158              H       5.122393       0.835977       1.068073       0.104354       1.030594 0.73158924E+01  0.69790294E+02                                 1.645380                            1.551347      -0.756850       2.514179                    0.999657       3.332728       9.008528       0.520471       1.233622      -0.720016      -0.014104       0.018398      -0.029037       0.037156       0.005863       0.012930      -0.006621      -0.017692       0.002492      -0.020638       0.008151       0.012487              1.673131       1.454846      -0.084486       0.237967       1.465234      -0.300488       2.099313           0.000133
          159              H      12.356689      20.132211       1.543011       0.110694       1.066582 0.78448139E+01  0.75954352E+02                                 1.671059                            1.599110      -0.759719       2.516991                    0.999670       3.306181       8.926666       0.517524       1.222377      -0.723557      -0.028811      -0.019545      -0.021032       0.040675       0.008994       0.013297      -0.001680      -0.019130       0.000090      -0.021203       0.006750       0.014453              1.684788       1.775958       0.225374       0.310544       1.527983       0.204661       1.750423          -0.000084
          160              H      13.263140      19.055542       3.367546       0.114472       0.961874 0.70197057E+01  0.67267768E+02                                 1.654533                            1.583870      -0.984477       2.406752                    0.997949       3.583172      10.189723       0.476943       1.340144      -0.694868      -0.012234      -0.037876       0.004612       0.040069       0.008089       0.010456       0.003999      -0.011310      -0.028062      -0.016494      -0.000936       0.017430              1.685107       1.413572       0.094931      -0.032492       2.170862      -0.143193       1.470889           0.000675
          161              C      11.036357       5.155548       0.474938      -0.024997      35.572781 0.47433312E+03  0.11389517E+05                                 9.568440                            7.393899      -0.207586       1.943222                    0.998162      28.025723      81.246718       0.590187       0.432210      -1.055051      -0.013702      -0.000441      -0.031732       0.034566      -0.017549      -0.026572       0.001481       0.044692      -0.064659      -0.033808      -0.014824       0.048632             11.159791       7.591241       2.373444       2.609395       9.524753       0.167886      16.363378           0.046749
          162              C      19.224315       6.176350      21.120769      -0.095520      29.558701 0.43100370E+03  0.10177059E+05                                 8.503739                            7.090386      -0.085150       1.958641                    0.998715      29.298160      86.226453       0.593027       0.437411      -1.044371       0.000834      -0.003600      -0.020310       0.020644      -0.001929      -0.020040       0.009577       0.013655      -0.042780      -0.026852       0.000961       0.025891              9.227984       6.060854       1.028456       1.198212       7.856520      -1.657424      13.766577           0.013052
          163              C      18.862365       6.114027      19.764725      -0.072738      30.240610 0.45014230E+03  0.10784224E+05                                 8.755424                            7.331932      -0.327264       1.879931                    0.998368      29.828184      89.482662       0.570885       0.447835      -1.034468       0.018319      -0.009263       0.020357       0.028910      -0.014163      -0.006993       0.004126       0.026702      -0.065623      -0.023157      -0.008458       0.031615              9.511872       6.748981       1.574339       1.203879       8.409120      -0.922981      13.377513           0.014396
          164              C      18.179379       5.045954      19.255402      -0.032748      35.200270 0.47635287E+03  0.11431377E+05                                 9.428899                            7.365755      -0.143021       1.963022                    0.998430      27.960815      80.601341       0.597585       0.427107      -1.059928       0.011819      -0.008766       0.027868       0.031515      -0.010037      -0.010585       0.012929       0.038025      -0.089218      -0.035672      -0.003386       0.039058             10.831925       7.118946       2.251087       1.150405       9.617680      -2.154318      15.759151           0.056296
          165              C      17.770217       3.973583      20.125763       0.044138      33.422825 0.46282202E+03  0.11052212E+05                                 9.159680                            7.311007      -0.238122       1.930114                    0.998932      27.701888      80.256800       0.592242       0.433083      -1.053838      -0.008965      -0.003935      -0.011940       0.015441       0.017927      -0.004184      -0.004575      -0.020017      -0.002150      -0.020263      -0.002215       0.022478             10.235436       7.429376       3.384813       0.911170      11.516555      -1.909780      11.760376          -0.003254
          166              C      17.003825       2.847486      19.708850      -0.109971      31.349238 0.43724252E+03  0.10359582E+05                                 8.784561                            7.117589      -0.115154       1.942187                    0.999302      29.617763      87.261893       0.594993       0.434485      -1.046322       0.008642       0.010915       0.020333       0.024643      -0.022648      -0.008460       0.016836       0.032581       0.030161      -0.035872       0.002314       0.033558              9.492543       7.010797       3.505616       0.916595      11.880097      -1.715150       9.586735           0.042146
          167              C      16.660759       1.858928      20.546975      -0.085085      29.562338 0.40290794E+03  0.93255263E+04                                 8.348010                            6.734914       0.203793       2.050701                    0.999651      28.567978      82.398037       0.626829       0.422172      -1.056963       0.006280       0.019264       0.012468       0.023790       0.002208      -0.001876       0.012490      -0.009985       0.008436      -0.011076      -0.004623       0.015699              9.021356       6.481762       3.033328       1.313040      10.991612      -1.147921       9.590694           0.011168
          168              C       9.215587       1.897603       0.376082      -0.073952      29.196811 0.39862934E+03  0.92010474E+04                                 8.291765                            6.708250       0.245080       2.068882                    0.999550      28.297316      81.479985       0.626841       0.423331      -1.056337      -0.007062       0.023828      -0.017740       0.030534      -0.004558      -0.000895      -0.008790      -0.007483       0.026159      -0.011567      -0.002555       0.014122              8.945615       6.514399       3.189391       1.063422      11.081858      -0.379398       9.240589           0.020991
          169              C       9.953652       2.929142       0.835977      -0.097102      30.973332 0.44005564E+03  0.10471360E+05                                 8.810607                            7.205203      -0.271201       1.897177                    0.998415      29.743878      88.605360       0.581828       0.442401      -1.038785      -0.021625       0.012640      -0.016307       0.029888      -0.024965      -0.004543      -0.000251       0.024823       0.027665      -0.032654       0.008449       0.024205              9.498289       7.184770       3.575425       0.752994      11.841955      -0.204477       9.468144           0.040174
          170              C      10.312456       4.020855       0.015043       0.036478      31.800579 0.45224949E+03  0.10772510E+05                                 8.993663                            7.345894      -0.317297       1.905681                    0.998723      27.962184      81.772935       0.574678       0.447448      -1.041882      -0.002035       0.000396       0.014597       0.014744       0.022993      -0.003347      -0.002063      -0.011215      -0.011849      -0.021797      -0.004299       0.026096              9.868148       7.201254       3.114716       1.302047      11.202745      -0.479858      11.200446          -0.001931
          171              C      11.539941       5.280193       1.876112       0.588672      23.174756 0.25849274E+03  0.54227158E+04                                 7.626684                            5.779311      -0.189684       1.996079                    0.998925      22.834757      65.345886       0.602563       0.484546      -1.008343       0.007092       0.014284       0.049995       0.052477      -0.051183      -0.015083       0.001544      -0.129910      -0.196591      -0.073697      -0.041993       0.115690              8.979631       8.598973       1.389198       1.156386       4.725305       0.845978      13.614614          -0.002805
          172              C      17.896113       5.048103      17.791905       0.583134      23.393159 0.25906702E+03  0.54280850E+04                                 7.585962                            5.747176      -0.052392       2.039149                    0.999388      22.766391      64.731811       0.611425       0.478110      -1.013526       0.007218      -0.003609      -0.054274       0.054870      -0.062432      -0.023566       0.013686      -0.006536      -0.205994      -0.073954      -0.026940       0.100894              8.825895       7.801807       2.321727       0.967065       6.234595      -1.175018      12.441285          -0.001506
          173              C      11.442371       4.560268      10.891337      -0.047845      37.375026 0.49117620E+03  0.11852845E+05                                 9.741703                            7.429980      -0.140410       1.954799                    0.998763      28.272437      81.168175       0.602215       0.421473      -1.065688      -0.001165      -0.001471      -0.030501       0.030558       0.005556      -0.010592      -0.014393       0.008927      -0.062434      -0.028446       0.004838       0.023608             11.315174       6.952955      -1.659237       2.211038       9.840721       1.597261      17.151847           0.068648
          174              C      10.698010       5.591807      10.358375      -0.089973      30.793200 0.42778198E+03  0.10059755E+05                                 8.656658                            7.009555      -0.073977       1.953370                    0.999554      29.259006      85.315928       0.604716       0.430715      -1.050731       0.006130      -0.002410      -0.023240       0.024156       0.008697      -0.018240       0.004298       0.024631      -0.070338      -0.031223      -0.000501       0.031724              9.526877       6.546192      -1.737155       2.586254       8.297164      -0.578015      13.737275           0.007694
          175              C      10.288849       5.593956       9.028119      -0.098265      30.930380 0.41806571E+03  0.97740177E+04                                 8.679870                            6.924944       0.068064       2.007448                    0.999249      28.940771      84.115437       0.609057       0.430149      -1.051177       0.013332       0.000537       0.016606       0.021302       0.001787      -0.017730      -0.009643       0.019017      -0.047589      -0.026282       0.000041       0.026241              9.597357       6.474380      -1.861003       2.383543       8.603005       0.542110      13.714687           0.031958
          176              C      10.649226       4.579608       8.189993      -0.015436      36.784270 0.45493826E+03  0.10778211E+05                                 9.684114                            7.178517      -0.136385       1.963178                    0.999013      27.589181      78.676344       0.608644       0.424765      -1.062809       0.013577       0.005466       0.032202       0.035372       0.035611      -0.024786      -0.004040       0.045105      -0.075098      -0.038770      -0.022449       0.061219             11.399375       8.126375      -3.010859       3.932746      10.001966      -0.602598      16.069784           0.048192
          177              C      11.423487       3.513684       8.654186       0.034100      33.489495 0.43846429E+03  0.10323151E+05                                 9.125287                            7.094386      -0.121647       1.967804                    0.999346      27.425466      78.724477       0.604368       0.430454      -1.056142       0.010974      -0.000441      -0.006340       0.012682      -0.018490      -0.006854       0.002097      -0.018569      -0.024732      -0.018827      -0.006853       0.025680             10.194545       7.237649      -3.486777       1.677636      11.189786       0.520434      12.156202          -0.001261
          178              C      11.834223       2.449909       7.813911      -0.106714      30.417136 0.42211177E+03  0.98720525E+04                                 8.497771                            6.918198       0.140713       2.028010                    0.999698      28.844379      83.287774       0.615937       0.425197      -1.056398       0.019163       0.011514       0.012386       0.025558       0.019262      -0.004127       0.005897       0.032644       0.054332      -0.035245       0.015720       0.019524              9.027783       6.922269      -3.427499       0.924585      10.876980       0.896783       9.284099           0.040165
          179              C      12.562846       1.424817       8.306041      -0.063897      27.800646 0.37745083E+03  0.85830188E+04                                 7.979400                            6.510559       0.197052       2.053969                    0.999773      27.891661      79.378532       0.639616       0.421122      -1.059087       0.009611       0.021770       0.012387       0.026828       0.000614      -0.005998       0.009711      -0.018719       0.013359      -0.014339      -0.001715       0.016054              8.451465       6.391326      -3.155925       0.261691       9.485811       0.945419       9.477257           0.014289
          180              C      12.894896       1.336707       9.627701      -0.077713      28.154838 0.38934395E+03  0.88836884E+04                                 7.939617                            6.543728       0.296587       2.078990                    0.999754      27.940604      78.530311       0.650876       0.412428      -1.069263      -0.002615       0.023851      -0.011761       0.026721      -0.007998       0.006748      -0.007935      -0.017968       0.001586      -0.013483      -0.004077       0.017560              8.329826       5.458650      -2.322889      -0.059785       9.462117       1.634839      10.068710           0.014165
          181              C      12.562845       2.370395      10.510957      -0.115216      31.477742 0.45514762E+03  0.10843098E+05                                 8.717535                            7.218142      -0.053939       1.957388                    0.999501      29.548538      86.008955       0.598929       0.429269      -1.054272       0.007158       0.007221      -0.019488       0.021980       0.006561       0.004352      -0.015519       0.028917       0.036326      -0.028335       0.009733       0.018602              9.179149       6.100521      -2.438534      -0.001155      10.718305       1.881810      10.718621           0.049390
          182              C      11.816911       3.475002      10.046764       0.045741      32.844610 0.45535422E+03  0.10832566E+05                                 9.039268                            7.257160      -0.255439       1.923464                    0.999022      27.710477      80.197125       0.593620       0.433726      -1.053173       0.009397       0.000148      -0.001862       0.009581      -0.017807       0.004477       0.006533      -0.017622      -0.009689      -0.021215      -0.000694       0.021909              9.885156       6.427741      -2.463476       0.886527      10.684842       1.481170      12.542884          -0.007411
          183              C      11.867269       4.717148      12.324747       0.541905      23.154854 0.28173625E+03  0.60195476E+04                                 7.538008                            5.970212      -0.155492       1.991983                    0.999019      23.540695      67.275604       0.604250       0.474425      -1.016941       0.011129       0.005492       0.047742       0.049328       0.037772      -0.038984      -0.023362       0.047077      -0.121308      -0.057400      -0.024231       0.081631              8.603887       5.595756      -0.840026       2.011269       6.945919       0.679414      13.269985          -0.005331
          184              C      10.158232       4.702103       6.752285       0.592294      22.915284 0.25304944E+03  0.52813542E+04                                 7.580717                            5.732503      -0.273035       1.973048                    0.998426      22.685063      64.791190       0.602631       0.486984      -1.006888      -0.008452       0.010642      -0.055032       0.056685       0.006001       0.001319       0.027255      -0.187857      -0.186505      -0.066124      -0.062972       0.129096              8.904827       9.632229      -0.521780       2.502751       4.551749      -1.053987      12.530502          -0.005606
          185              C      10.883707       9.238727       5.417731      -0.022232      36.680047 0.43325715E+03  0.10114824E+05                                 9.571128                            6.952146       0.070357       2.037514                    0.999304      26.868478      75.444921       0.627148       0.418334      -1.069526       0.003360       0.028805       0.007034       0.029841      -0.022868       0.020705      -0.019119       0.059188      -0.014672      -0.039842      -0.012023       0.051865             11.368475       7.472914       2.110855      -2.021563      16.621299       3.528547      10.011214           0.080995
          186              C      11.717768       9.980145       4.650523      -0.084180      31.113482 0.39402223E+03  0.90343310E+04                                 8.571958                            6.633446       0.133836       2.023834                    0.999691      28.248623      80.081151       0.637884       0.418783      -1.063178      -0.000365       0.029322       0.018964       0.034922      -0.018761       0.012862      -0.001472       0.042556       0.038756      -0.035049       0.004253       0.030797              9.535836       6.910124       2.810821      -1.899063      14.126814       0.806618       7.570570           0.012550
          187              C      12.051392      11.321147       4.874024      -0.096738      31.452443 0.40381265E+03  0.93244218E+04                                 8.669840                            6.741188       0.165603       2.041036                    0.999502      28.381411      80.986610       0.628550       0.422011      -1.060157      -0.017133      -0.017090      -0.007411       0.025308      -0.014598       0.000303      -0.012025       0.010650      -0.014502      -0.019933      -0.000313       0.020246              9.613869       6.843602       2.234021      -2.157000      13.566843       1.474411       8.431161           0.037625
          188              C      11.555677      11.935773       5.991525      -0.009965      38.878753 0.46688248E+03  0.11116822E+05                                10.008872                            7.252173      -0.215047       1.934617                    0.998780      27.644559      78.655752       0.608938       0.422435      -1.065828      -0.019113      -0.027883      -0.016716       0.037712      -0.022501       0.039793      -0.013684       0.053745      -0.014999      -0.032755      -0.030667       0.063423             11.994145       8.399556       3.834899      -2.398136      18.247282       1.049406       9.335598           0.061673
          189              C      10.688568      11.202950       6.896271       0.036887      34.218737 0.45831635E+03  0.10905328E+05                                 9.279459                            7.266577      -0.141132       1.960980                    0.999218      27.593606      79.500166       0.595809       0.432042      -1.055686      -0.020754       0.006912      -0.001676       0.021938       0.000941      -0.023957      -0.006793       0.017473       0.035001      -0.019890      -0.012475       0.032365             10.468102       7.684188       2.559113      -2.722227      13.487572       0.601425      10.232546          -0.001294
          190              C      10.196000      11.830470       8.073945      -0.124865      30.427231 0.43830783E+03  0.10357396E+05                                 8.509396                            7.059348       0.127961       2.021187                    0.999527      29.322160      85.364932       0.607930       0.426365      -1.054694      -0.018257      -0.011718      -0.015581       0.026710      -0.008775       0.019030       0.013665      -0.019740      -0.039384      -0.033153       0.011264       0.021889              9.019700       7.350810       2.170089      -2.378618      10.028314       0.183845       9.679978           0.027453
          191              C       9.377675      11.159970       8.912071      -0.075545      27.952526 0.40359570E+03  0.93256025E+04                                 7.992790                            6.734310       0.241548       2.061984                    0.999814      28.339177      81.104182       0.629078       0.421377      -1.059709      -0.004648      -0.005683      -0.024955       0.026013      -0.007040      -0.005445       0.016372      -0.016002       0.017518      -0.013660      -0.010401       0.024061              8.377194       6.907570       1.890783      -1.961622       9.173057       0.478932       9.050954           0.016191
          192              C       9.011004       9.838310       8.639142      -0.086308      28.268688 0.42726291E+03  0.10013027E+05                                 8.060493                            6.938002       0.131339       2.021465                    0.999689      28.865067      83.165628       0.618630       0.422479      -1.059133      -0.004536       0.016740      -0.022394       0.028324       0.017377      -0.017815      -0.007527      -0.017681      -0.010068      -0.025390      -0.004011       0.029401              8.369464       7.132897       0.972921      -1.886438       9.164955       1.444544       8.810538           0.009138
          193              C       9.541341       9.206492       7.517343      -0.115142      30.857493 0.47043183E+03  0.11336676E+05                                 8.696935                            7.400406      -0.126624       1.936702                    0.998733      29.942906      88.587934       0.582199       0.436562      -1.046458      -0.004969       0.024656      -0.007174       0.026155      -0.000319       0.021967      -0.005182      -0.006056      -0.087792      -0.039208       0.016775       0.022433              9.119946       7.456623       0.468811      -2.590116       9.893084       1.241673      10.010131           0.040662
          194              C      10.380123       9.844757       6.578213       0.056623      32.404074 0.42792127E+03  0.10026683E+05                                 8.967305                            7.041038      -0.114766       1.978598                    0.999293      27.039206      77.755294       0.601689       0.434451      -1.052351      -0.006860      -0.005991      -0.007455       0.011770      -0.001821      -0.013456      -0.008105       0.013221       0.007636      -0.016245      -0.001912       0.018157             10.041372       7.256863       1.156113      -2.733975      12.310227       2.124700      10.557025          -0.004920
          195              C      10.556378       7.852595       5.015860       0.609313      21.922153 0.23385772E+03  0.47831212E+04                                 7.325656                            5.494763      -0.051236       2.058342                    0.999238      21.937981      61.926175       0.618542       0.484147      -1.008863      -0.010909      -0.054062      -0.019741       0.058578      -0.021356       0.044021      -0.054939       0.001935       0.246702      -0.064729      -0.053324       0.118054              8.571935       8.143721       0.547674      -0.985912      11.613932       3.056688       5.958151          -0.004442
          196              C      11.909759      13.356288       6.242962       0.591997      23.755196 0.24655608E+03  0.51178007E+04                                 7.769427                            5.665519      -0.268360       1.976350                    0.998632      22.581506      64.537648       0.604426       0.488197      -1.005219       0.000560       0.057230       0.000869       0.057240       0.004861      -0.051340      -0.004702       0.011354       0.362068      -0.071053      -0.063730       0.134783              9.321232       9.373432       2.017244       1.134800      13.869995       0.410767       4.720268          -0.006586
          197              C      26.773353      16.334864      21.015466      -0.026657      35.632927 0.47530565E+03  0.11418209E+05                                 9.576660                            7.399654      -0.204680       1.943694                    0.998144      28.054057      81.336107       0.590201       0.431997      -1.055228      -0.013571       0.000699       0.031284       0.034108       0.017617       0.025492       0.001923       0.045281      -0.064553      -0.032793      -0.015498       0.048290             11.170117       7.597870      -2.375845      -2.612375       9.532198       0.167953      16.380283           0.047202
          198              C      19.224317      15.314062       0.369635      -0.095205      29.529857 0.43047410E+03  0.10161410E+05                                 8.497321                            7.084740      -0.080883       1.960011                    0.998686      29.280029      86.159226       0.593427       0.437252      -1.044468       0.000087       0.004985       0.020688       0.021280       0.002562       0.020317       0.008493       0.012381      -0.040459      -0.026022       0.000428       0.025595              9.221120       6.056649      -1.028663      -1.198208       7.851776      -1.654829      13.754934           0.013113
          199              C      18.862366      15.376385       1.725679      -0.072784      30.254704 0.45037763E+03  0.10791173E+05                                 8.758060                            7.333839      -0.359100       1.869889                    0.998397      29.835562      89.507551       0.570817       0.447834      -1.034478       0.018309       0.008828      -0.019260       0.028002       0.013610       0.006954       0.003360       0.027671      -0.066997      -0.023447      -0.008227       0.031674              9.515207       6.750595      -1.574346      -1.205139       8.410618      -0.922933      13.384408           0.014563
          200              C      18.179380      16.444458       2.235002      -0.031946      35.168275 0.47580091E+03  0.11414503E+05                                 9.423423                            7.361415      -0.140737       1.963973                    0.998407      27.941410      80.525274       0.597786       0.427099      -1.059963       0.012394       0.008860      -0.028245       0.032092       0.009994       0.010054       0.013028       0.038554      -0.089776      -0.035835      -0.003316       0.039151             10.825893       7.114759      -2.250063      -1.149056       9.612967      -2.153443      15.749954           0.056749
          201              C      17.770218      17.516829       1.364641       0.043928      33.431027 0.46296644E+03  0.11055801E+05                                 9.158325                            7.309906      -0.235188       1.930894                    0.998910      27.704257      80.247049       0.592598       0.432818      -1.054068      -0.008965       0.004109       0.011978       0.015516      -0.017845       0.003024      -0.004021      -0.019550      -0.000892      -0.020214      -0.001422       0.021636             10.233956       7.428261      -3.384312      -0.910478      11.515179      -1.910189      11.758427          -0.003319
          202              C      17.003826      18.642926       1.781554      -0.109188      31.376463 0.43772774E+03  0.10375013E+05                                 8.795004                            7.126358      -0.118534       1.941069                    0.999306      29.632863      87.352046       0.593963       0.435073      -1.045861       0.008374      -0.010253      -0.019367       0.023460       0.023266       0.008048       0.016404       0.032747       0.033813      -0.036739       0.003329       0.033410              9.503798       7.019305      -3.510870      -0.916245      11.896752      -1.718381       9.595337           0.042524
          203              C      16.660759      19.631484       0.943429      -0.085154      29.558054 0.40287869E+03  0.93242591E+04                                 8.345112                            6.732889       0.205242       2.051089                    0.999663      28.566065      82.377759       0.627200       0.421949      -1.057151       0.006305      -0.019723      -0.013669       0.024811      -0.001715       0.001785       0.011590      -0.010527       0.007222      -0.010081      -0.004772       0.014853              9.017983       6.479597      -3.031850      -1.312302      10.986980      -1.147733       9.587371           0.011252
          204              C      24.952582      19.592809      21.114322      -0.075782      29.215312 0.39898208E+03  0.92110051E+04                                 8.293530                            6.709585       0.246452       2.068944                    0.999559      28.311695      81.523048       0.627023       0.423126      -1.056491      -0.006695      -0.024061       0.017575       0.030539       0.005249       0.001403      -0.009535      -0.007393       0.023720      -0.012344      -0.001996       0.014340              8.947549       6.515440      -3.190040      -1.062720      11.084882      -0.381192       9.242326           0.021091
          205              C      25.690647      18.561270      20.654427      -0.097165      30.986124 0.44030403E+03  0.10478338E+05                                 8.811880                            7.206586      -0.271408       1.897081                    0.998461      29.750532      88.618377       0.581874       0.442321      -1.038872      -0.021664      -0.012076       0.016446       0.029760       0.025300       0.004174      -0.000038       0.025457       0.028351      -0.033163       0.008729       0.024434              9.499560       7.186076      -3.576577      -0.752630      11.844973      -0.204378       9.467632           0.040416
          206              C      18.180954      17.469549      -0.015043       0.037433      31.760096 0.45154516E+03  0.10751423E+05                                 8.986628                            7.340533      -0.316743       1.906168                    0.998714      27.937481      81.681367       0.574852       0.447492      -1.041867      -0.002579      -0.000128      -0.015246       0.015463      -0.022528       0.002755      -0.002111      -0.010739      -0.012388      -0.021138      -0.004467       0.025605              9.860222       7.196113      -3.112297      -1.301134      11.193900      -0.478803      11.190654          -0.001953
          207              C      27.276937      16.210219      19.614292       0.589918      23.131908 0.25792893E+03  0.54082340E+04                                 7.618606                            5.773789      -0.192291       1.995697                    0.998947      22.814620      65.284028       0.602695       0.484678      -1.008218       0.007081      -0.013530      -0.050293       0.052561       0.050850       0.015796       0.001163      -0.128854      -0.194570      -0.073816      -0.040911       0.114726              8.969521       8.590400      -1.387532      -1.154347       4.721019       0.844226      13.597143          -0.002848
          208              C      17.896114      16.442309       3.698499       0.582836      23.382224 0.25893846E+03  0.54245443E+04                                 7.581774                            5.744281      -0.051728       2.039509                    0.999379      22.763523      64.711825       0.611834       0.477866      -1.013688       0.007273       0.004296       0.053986       0.054643       0.062461       0.023950       0.013317      -0.007933      -0.208164      -0.074831      -0.026454       0.101285              8.820811       7.798072      -2.320338      -0.966840       6.231294      -1.173340      12.433066          -0.001489
          209              C      11.442369      16.930144      10.599067      -0.047580      37.355147 0.49086932E+03  0.11842927E+05                                 9.735677                            7.425592      -0.135637       1.956477                    0.998702      28.263147      81.118090       0.602678       0.421238      -1.065896      -0.001564       0.001675       0.030639       0.030724      -0.005049       0.010200      -0.013690       0.008111      -0.062330      -0.027866       0.005287       0.022579             11.308028       6.949234       1.658517      -2.210177       9.835283       1.595718      17.139568           0.068582
          210              C      10.698009      15.898605      11.132029      -0.089625      30.819994 0.42821192E+03  0.10072913E+05                                 8.663234                            7.014201      -0.074727       1.952922                    0.999616      29.274356      85.387959       0.604339       0.430853      -1.050593       0.005062       0.001567       0.023795       0.024378      -0.008715       0.017906       0.004890       0.025148      -0.069434      -0.031034      -0.000546       0.031580              9.534761       6.551165       1.738403      -2.589459       8.302839      -0.579049      13.750279           0.007746
          211              C      26.025847      15.896456      12.462285      -0.099799      30.963327 0.41856027E+03  0.97889928E+04                                 8.687856                            6.930707       0.060143       2.004922                    0.999279      28.962236      84.207114       0.608552       0.430357      -1.050995       0.012879      -0.002088      -0.016914       0.021362      -0.001859       0.017612      -0.010088       0.019364      -0.052503      -0.027557       0.000765       0.026791              9.606799       6.479967       1.862158      -2.386424       8.610157       0.543228      13.730273           0.031828
          212              C      26.386224      16.910804      13.300411      -0.014696      36.783025 0.45490802E+03  0.10777405E+05                                 9.684533                            7.178662      -0.133836       1.963819                    0.999040      27.587287      78.672770       0.608584       0.424810      -1.062771       0.012988      -0.007245      -0.032787       0.036002      -0.035675       0.025132      -0.002564       0.044673      -0.074845      -0.040078      -0.020850       0.060928             11.400214       8.126202       3.010899      -3.932192      10.002912      -0.601752      16.071529           0.048141
          213              C      11.423484      17.976728      12.836218       0.034343      33.470393 0.43814857E+03  0.10313385E+05                                 9.120282                            7.090427      -0.121274       1.967944                    0.999360      27.414462      78.672167       0.604744       0.430283      -1.056295       0.010535      -0.000282       0.006467       0.012365       0.019390       0.007249       0.001952      -0.017280      -0.020949      -0.019812      -0.005879       0.025691             10.189057       7.234007       3.485560      -1.675798      11.185680       0.520722      12.147484          -0.001245
          214              C      27.571219      19.040503      13.676493      -0.107078      30.434267 0.42238831E+03  0.98803381E+04                                 8.501593                            6.920863       0.139236       2.027433                    0.999682      28.855106      83.331946       0.615753       0.425246      -1.056346       0.018862      -0.011294      -0.013399       0.025746      -0.018774       0.004367       0.006083       0.033380       0.051510      -0.034743       0.015674       0.019069              9.032106       6.925847       3.429857      -0.924584      10.883843       0.897170       9.286627           0.039928
          215              C      12.562842      20.065595      13.184363      -0.067433      27.921786 0.37970715E+03  0.86479277E+04                                 8.004837                            6.531913       0.196498       2.052659                    0.999781      27.971085      79.689117       0.638233       0.421370      -1.058843       0.009116      -0.023341      -0.012452       0.027981      -0.000986       0.005151       0.008460      -0.018024       0.011344      -0.013240      -0.001097       0.014337              8.477766       6.411936       3.166490      -0.264696       9.515268       0.944271       9.506094           0.014193
          216              C      12.894893      20.153705      11.862703      -0.074357      28.039831 0.38720417E+03  0.88219620E+04                                 7.914711                            6.522313       0.302699       2.081648                    0.999772      27.870735      78.255294       0.652509       0.411997      -1.069632      -0.002264      -0.022596       0.012398       0.025873       0.008487      -0.008030      -0.007399      -0.018847       0.001639      -0.014918      -0.003190       0.018107              8.304107       5.443245       2.317897       0.056124       9.435550       1.623939      10.033524           0.014094
          217              C      12.562843      19.120017      10.979447      -0.115886      31.473715 0.45511105E+03  0.10841209E+05                                 8.713339                            7.214628      -0.047555       1.959148                    0.999495      29.547381      85.980824       0.599520       0.428886      -1.054586       0.007144      -0.007581       0.019577       0.022176      -0.006567      -0.004817      -0.015336       0.029177       0.037418      -0.028497       0.009560       0.018937              9.174899       6.097191       2.436977      -0.000039      10.712205       1.880595      10.715301           0.049325
          218              C      11.816909      18.015410      11.443640       0.046283      32.827104 0.45507993E+03  0.10825836E+05                                 9.042710                            7.260028      -0.268983       1.919537                    0.999173      27.700916      80.203185       0.592805       0.434330      -1.052668       0.009390      -0.000518       0.002170       0.009651       0.017489      -0.004455       0.006370      -0.019105      -0.010285      -0.021092      -0.000973       0.022066              9.889034       6.430017       2.464504      -0.887418      10.689016       1.481293      12.548069          -0.007408
          219              C      11.867268      16.773264       9.165657       0.541730      23.173146 0.28200463E+03  0.60268752E+04                                 7.542276                            5.973310      -0.152743       1.992502                    0.999038      23.554758      67.330487       0.604039       0.474466      -1.016893       0.011549      -0.005208      -0.047270       0.048938      -0.038597       0.039225      -0.023518       0.047020      -0.122222      -0.057742      -0.024780       0.082522              8.608996       5.598862       0.840353      -2.013067       6.949623       0.680114      13.278501          -0.005312
          220              C      25.895229      16.788309      14.738119       0.593314      22.875353 0.25253324E+03  0.52675446E+04                                 7.570559                            5.725502      -0.267463       1.975168                    0.998478      22.658024      64.681434       0.603221       0.486788      -1.007055      -0.007783      -0.010272       0.055353       0.056834      -0.006769      -0.000201       0.027550      -0.187300      -0.185014      -0.065874      -0.062840       0.128714              8.892419       9.619016       0.520522      -2.497414       4.546312      -1.051558      12.511928          -0.005657
          221              C      10.883705      12.251685      16.072673      -0.021976      36.680659 0.43326590E+03  0.10115287E+05                                 9.571833                            6.952813       0.065071       2.036000                    0.999333      26.868277      75.450381       0.627025       0.418406      -1.069458       0.003512      -0.028166      -0.006806       0.029188       0.022976      -0.021316      -0.018365       0.058295      -0.017075      -0.038692      -0.013374       0.052066             11.369330       7.472526      -2.108794       2.021768      16.622668       3.531056      10.012796           0.081248
          222              C      11.717766      11.510267      16.839881      -0.083452      31.092362 0.39373869E+03  0.90261332E+04                                 8.568190                            6.631391       0.135613       2.024447                    0.999693      28.235808      80.035208       0.637940       0.418825      -1.063160      -0.000694      -0.028639      -0.018401       0.034048       0.019160      -0.012624      -0.000894       0.041443       0.040366      -0.035257       0.004976       0.030282              9.530943       6.906811      -2.807578       1.898326      14.117818       0.807480       7.568201           0.012446
          223              C      12.051391      10.169265      16.616380      -0.092727      31.377272 0.40258790E+03  0.92894522E+04                                 8.660568                            6.735420       0.165769       2.041767                    0.999505      28.333257      80.830565       0.628169       0.422571      -1.059764      -0.016629       0.015066       0.007052       0.023521       0.015030       0.001566      -0.011208       0.009416      -0.012398      -0.020175       0.000939       0.019235              9.602691       6.835753      -2.229643       2.153581      13.550316       1.474188       8.422004           0.037559
          224              C      11.555676       9.554639      15.498879      -0.012615      38.934361 0.46774177E+03  0.11141629E+05                                10.014441                            7.256082      -0.212589       1.934963                    0.998796      27.672451      78.732622       0.609164       0.422114      -1.066105      -0.019910       0.027261       0.015545       0.037164       0.022734      -0.040316      -0.014055       0.053943      -0.017395      -0.032706      -0.031503       0.064209             12.001029       8.403706      -3.837792       2.398694      18.260406       1.049196       9.338974           0.061787
          225              C      10.688567      10.287462      14.594133       0.036934      34.197930 0.45798093E+03  0.10895596E+05                                 9.276601                            7.264590      -0.142279       1.960717                    0.999228      27.583743      79.471142       0.595794       0.432122      -1.055614      -0.020587      -0.008282       0.001453       0.022237      -0.001533       0.023909      -0.006841       0.018296       0.035877      -0.019544      -0.013146       0.032691             10.464775       7.681344      -2.558036       2.720606      13.483954       0.601921      10.229026          -0.001363
          226              C      10.195999       9.659942      13.416459      -0.123922      30.413174 0.43800453E+03  0.10349849E+05                                 8.512882                            7.062306       0.123849       2.020204                    0.999466      29.315451      85.381845       0.607023       0.427018      -1.054147      -0.018447       0.011648       0.015093       0.026529       0.008808      -0.019052       0.013664      -0.019440      -0.040553      -0.033291       0.011395       0.021896              9.023325       7.353396      -2.171317       2.378644      10.033423       0.184014       9.683156           0.027525
          227              C       9.377675      10.330442      12.578333      -0.076534      27.984095 0.40426070E+03  0.93444848E+04                                 7.997320                            6.738903       0.242895       2.061831                    0.999806      28.360198      81.170291       0.629020       0.421258      -1.059822      -0.003932       0.006222       0.026110       0.027128       0.006149       0.004835       0.015616      -0.015660       0.016593      -0.012779      -0.009945       0.022724              8.381576       6.911931      -1.893383       1.961416       9.179198       0.476874       9.053600           0.016218
          228              C       9.011003      11.652102      12.851262      -0.087859      28.308415 0.42807574E+03  0.10036400E+05                                 8.065247                            6.942167       0.130430       2.020755                    0.999671      28.893279      83.252817       0.618797       0.422183      -1.059366      -0.004060      -0.016498       0.022664       0.028326      -0.016836       0.017120      -0.007685      -0.016866      -0.006522      -0.024365      -0.004098       0.028462              8.374362       7.137004      -0.973408       1.887417       9.169954       1.444932       8.816129           0.009186
          229              C      25.278339      12.283920      13.973061      -0.115792      30.843166 0.47013978E+03  0.11327069E+05                                 8.690872                            7.395175      -0.124541       1.937388                    0.998751      29.933858      88.530445       0.582793       0.436216      -1.046741      -0.004945      -0.025232       0.006319       0.026477       0.001136      -0.022184      -0.005026      -0.004733      -0.085788      -0.038689       0.015475       0.023214              9.113586       7.450613      -0.468762       2.587903       9.887416       1.240949      10.002729           0.040757
          230              C      10.380121      11.645655      14.912191       0.057567      32.411216 0.42801447E+03  0.10029910E+05                                 8.970518                            7.043282      -0.109612       1.980171                    0.999312      27.042291      77.780805       0.601374       0.434633      -1.052189      -0.007207       0.005488       0.006763       0.011305       0.000624       0.013391      -0.007760       0.011627       0.006449      -0.015083      -0.002781       0.017864             10.045313       7.258886      -1.156132       2.734928      12.315903       2.126671      10.561149          -0.004990
          231              C      26.293375      13.637817      16.474544       0.608735      21.926089 0.23390443E+03  0.47842049E+04                                 7.325988                            5.494973      -0.050583       2.058672                    0.999243      21.939085      61.925451       0.618601       0.484088      -1.008917      -0.010324       0.055349       0.020192       0.059815       0.021567      -0.044654      -0.054976       0.001234       0.245178      -0.064341      -0.053773       0.118114              8.572387       8.143579      -0.546929       0.986379      11.614857       3.057468       5.958723          -0.004503
          232              C      11.909758       8.134124      15.247442       0.592048      23.748363 0.24648173E+03  0.51157405E+04                                 7.767744                            5.664404      -0.270483       1.976039                    0.998671      22.575685      64.512350       0.604543       0.488152      -1.005268       0.000834      -0.057620      -0.000850       0.057633      -0.004082       0.051673      -0.004610       0.010151       0.362857      -0.070870      -0.064260       0.135129              9.319057       9.371479      -2.016524      -1.134471      13.866407       0.409940       4.719285          -0.006672
          233              C      22.839104      10.270270      15.900750      -0.024205      35.564523 0.47419987E+03  0.11385472E+05                                 9.567364                            7.393020      -0.205585       1.943844                    0.998160      28.020185      81.226568       0.590205       0.432229      -1.055044      -0.013778       0.031757      -0.000534       0.034621       0.025851      -0.017440      -0.002186       0.053859      -0.035237      -0.032632      -0.015421       0.048053             11.158780       7.590475      -2.609675       2.373136      16.362465      -0.168169       9.523402           0.047059
          234              C      23.158565      11.114843      16.921544      -0.094998      29.535086 0.43056691E+03  0.10164030E+05                                 8.498443                            7.085928      -0.084724       1.959115                    0.998714      29.281400      86.161803       0.593331       0.437305      -1.044449       0.000987       0.021181      -0.003907       0.021561       0.020140      -0.002825      -0.009146       0.025152      -0.001426      -0.025344      -0.000512       0.025856              9.222225       6.057246      -1.198046       1.028353      13.757058       1.655442       7.852371           0.013063
          235              C      22.796614      12.470888      16.859222      -0.074501      30.266073 0.45062385E+03  0.10798283E+05                                 8.758862                            7.334863      -0.353113       1.871562                    0.998380      29.845332      89.534684       0.570906       0.447714      -1.034573       0.018076      -0.019841      -0.009292       0.028404       0.007352      -0.013995      -0.004345       0.047657      -0.006461      -0.024134      -0.008013       0.032148              9.515680       6.751439      -1.204797       1.574499      13.383942       0.923052       8.411659           0.014517
          236              C      22.113628      12.980210      15.791149      -0.032866      35.198512 0.47633757E+03  0.11430655E+05                                 9.428134                            7.365168      -0.137915       1.964668                    0.998392      27.958884      80.588465       0.597679       0.427053      -1.059986       0.012513      -0.029265      -0.007439       0.032686       0.010579      -0.009655      -0.013548       0.064841      -0.011866      -0.036686      -0.002684       0.039369             10.831105       7.118234      -1.149854       2.250964      15.757501       2.154680       9.617579           0.056601
          237              C      21.704467      12.109848      14.718778       0.045685      33.391799 0.46230456E+03  0.11036886E+05                                 9.154852                            7.307496      -0.238369       1.930121                    0.998923      27.685341      80.200878       0.592308       0.433152      -1.053785      -0.008631       0.011925      -0.004466       0.015383       0.003273       0.018769       0.004003      -0.010260       0.029770      -0.021381      -0.000985       0.022366             10.229864       7.425624      -0.909398       3.383066      11.752099       1.909856      11.511870          -0.003334
          238              C      20.938075      12.526762      13.592681      -0.110015      31.366129 0.43756157E+03  0.10369553E+05                                 8.792025                            7.124260      -0.115870       1.942133                    0.999281      29.622484      87.300281       0.594174       0.434982      -1.045970       0.007911      -0.020089       0.010617       0.024060       0.008020      -0.022976      -0.016351       0.000253      -0.066572      -0.036607       0.003342       0.033265              9.500617       7.017340      -0.914997       3.510576       9.589654       1.718093      11.894856           0.042423
          239              C      20.595009      11.688635      12.604122      -0.084827      29.550092 0.40271958E+03  0.93201794E+04                                 8.344637                            6.731923       0.204768       2.051095                    0.999661      28.564198      82.385720       0.627159       0.421995      -1.057063       0.006440      -0.013099       0.019309       0.024205       0.001726       0.002116      -0.011621      -0.008735       0.011858      -0.010319      -0.004506       0.014825              9.017881       6.480775      -1.312972       3.034024       9.583982       1.144843      10.988888           0.011214
          240              C      21.018334      10.369125      12.642805      -0.077492      29.284403 0.40029665E+03  0.92494566E+04                                 8.308887                            6.722910       0.242085       2.067111                    0.999559      28.352788      81.691584       0.626048       0.423413      -1.056254      -0.007085       0.018299       0.024368       0.031286       0.000860      -0.005012       0.008719      -0.016026      -0.003426      -0.011718      -0.002147       0.013865              8.963756       6.528024      -1.066936       3.196275       9.258488       0.376684      11.104754           0.021093
          241              C      21.756399       9.909230      13.674344      -0.093584      30.884039 0.43838974E+03  0.10422394E+05                                 8.798089                            7.195391      -0.273219       1.897493                    0.998357      29.689146      88.418349       0.581727       0.442873      -1.038452      -0.021531       0.015421       0.011624       0.028922       0.003109      -0.025058       0.000374      -0.002920      -0.054139      -0.033468       0.010098       0.023369              9.484547       7.174938      -0.752989       3.569622       9.454960       0.203033      11.823742           0.040284
          242              C      22.115203      10.730164      14.766057       0.034820      31.830450 0.45282958E+03  0.10788682E+05                                 8.994884                            7.347209      -0.312553       1.906912                    0.998733      27.972963      81.786079       0.575084       0.447035      -1.042229      -0.002537      -0.015339      -0.000097       0.015547       0.003301       0.022443       0.002112       0.000563       0.021295      -0.021213      -0.004207       0.025420              9.869413       7.202605      -1.302526       3.115832      11.200477       0.478609      11.205157          -0.001953
          243              C      23.342689       8.869096      16.025394       0.589351      23.164920 0.25836887E+03  0.54197534E+04                                 7.625589                            5.778549      -0.189981       1.995985                    0.998960      22.833568      65.351543       0.602474       0.484650      -1.008235       0.006504      -0.051216       0.013082       0.053258       0.015870      -0.050830      -0.001593       0.033009       0.290585      -0.073812      -0.040947       0.114759              8.978297       8.597711      -1.155988       1.388789      13.612452      -0.845781       4.724729          -0.002862
          244              C      21.830362      14.443706      15.793298       0.584491      23.364397 0.25869610E+03  0.54184042E+04                                 7.580635                            5.743592      -0.052784       2.039482                    0.999345      22.747589      64.668216       0.611527       0.478199      -1.013473       0.007151       0.053380      -0.004222       0.054022       0.023580      -0.061593      -0.013753       0.100623       0.113533      -0.074485      -0.025870       0.100356              8.819370       7.796356      -0.966508       2.319870      12.431296       1.173489       6.230459          -0.001537
          245              C      15.376618      21.344275      15.305466      -0.047808      37.377636 0.49123976E+03  0.11854271E+05                                 9.739818                            7.428725      -0.137857       1.955612                    0.998678      28.275935      81.166853       0.602502       0.421276      -1.065857      -0.001176       0.030636      -0.001741       0.030708       0.010969       0.004935       0.014334       0.036255       0.017757      -0.028841       0.005411       0.023430             11.312858       6.951675      -2.210615      -1.658472      17.148333      -1.597732       9.838565           0.068542
          246              C       6.763760       0.386833      16.337005      -0.089123      30.787071 0.42765569E+03  0.10056527E+05                                 8.657805                            7.010355      -0.076681       1.952697                    0.999620      29.254537      85.315221       0.604415       0.430940      -1.050543       0.005972       0.022927      -0.001926       0.023770       0.018019       0.007865      -0.004778       0.047331      -0.000263      -0.031318       0.000368       0.030950              9.528329       6.546842      -2.586499      -1.737080      13.740128       0.576907       8.298017           0.007671
          247              C      22.091598       1.717089      16.339154      -0.097266      30.900648 0.41753529E+03  0.97587870E+04                                 8.676372                            6.922321       0.060824       2.005577                    0.999262      28.922045      84.056356       0.608922       0.430369      -1.051014       0.013317      -0.016698       0.001288       0.021397       0.017454       0.001907       0.010289       0.034158      -0.000687      -0.027209       0.001330       0.025878              9.593552       6.471567      -2.382254      -1.859480      13.710216      -0.543029       8.598872           0.031805
          248              C       6.714975       2.555215      15.324807      -0.017050      36.844724 0.45580774E+03  0.10804155E+05                                 9.694276                            7.185047      -0.136768       1.962639                    0.999016      27.618724      78.784587       0.608399       0.424726      -1.062814       0.013618      -0.032606       0.006520       0.035932       0.024416       0.036199       0.003540       0.061344      -0.030358      -0.039327      -0.022487       0.061814             11.412579       8.134868      -3.939221      -3.013311      16.092613       0.604271      10.010255           0.048169
          249              C       7.489236       2.091022      14.258883       0.035354      33.466074 0.43807680E+03  0.10311663E+05                                 9.121329                            7.091433      -0.125152       1.966882                    0.999354      27.411459      78.673137       0.604475       0.430476      -1.056137       0.010434       0.006423      -0.000220       0.012255       0.006915      -0.019207      -0.002194       0.002909       0.037914      -0.019216      -0.006718       0.025933             10.190226       7.235076      -1.677001      -3.485519      12.150112      -0.519699      11.185491          -0.001254
          250              C       7.899972       2.931296      13.195108      -0.105723      30.364078 0.42112251E+03  0.98425501E+04                                 8.486531                            6.909039       0.133990       2.026679                    0.999712      28.811032      83.148291       0.616522       0.425068      -1.056542       0.019133      -0.011680       0.011411       0.025153       0.003261       0.018900      -0.005302      -0.011629      -0.079972      -0.035743       0.015741       0.020002              9.015885       6.913534      -0.923789      -3.422677       9.271773      -0.894606      10.862349           0.039940
          251              C       8.628595       2.439165      12.170016      -0.066549      27.900194 0.37931261E+03  0.86365424E+04                                 7.999946                            6.527884       0.197428       2.052961                    0.999768      27.957294      79.634104       0.638535       0.421288      -1.058913       0.008829      -0.012678       0.023071       0.027766       0.005002       0.001389      -0.008799      -0.015320       0.021265      -0.013547      -0.001169       0.014716              8.472670       6.407947      -0.263725      -3.164434       9.500312      -0.945028       9.509750           0.014227
          252              C       8.960646       1.117506      12.081905      -0.076884      28.118770 0.38867317E+03  0.88640731E+04                                 7.930029                            6.535439       0.304835       2.081631                    0.999728      27.921080      78.442258       0.651720       0.412094      -1.069539      -0.002021       0.012243       0.022114       0.025358      -0.007418      -0.008376       0.007798      -0.009470       0.028120      -0.014241      -0.003935       0.018176              8.319930       5.452747       0.058421      -2.321080      10.054764      -1.630638       9.452280           0.014131
          253              C       8.628595       0.234250      13.115594      -0.113228      31.403572 0.45370866E+03  0.10800262E+05                                 8.705378                            7.208003      -0.054185       1.957846                    0.999481      29.501837      85.838988       0.599190       0.429422      -1.054179       0.008044       0.018767       0.006766       0.021510      -0.004048       0.007334       0.014438      -0.005240      -0.060547      -0.027583       0.009277       0.018305              9.166572       6.092257       0.000052      -2.434743      10.705145      -1.878812      10.702314           0.049275
          254              C       7.882661       0.698443      14.220200       0.045115      32.874946 0.45586913E+03  0.10847550E+05                                 9.043424                            7.260333      -0.254363       1.923532                    0.998988      27.725134      80.241700       0.593623       0.433615      -1.053273       0.009063       0.001712      -0.000436       0.009233      -0.004217      -0.017456      -0.006229      -0.004831       0.033067      -0.020946      -0.000893       0.021839              9.889952       6.430703      -0.887424      -2.464822      12.549194      -1.481628      10.689958          -0.007413
          255              C      15.801517      19.910865      15.462346       0.540951      23.180810 0.28212415E+03  0.60297777E+04                                 7.542386                            5.973503      -0.150880       1.993096                    0.999021      23.557820      67.330587       0.604221       0.474296      -1.017033       0.011315      -0.047318       0.005179       0.048926       0.038834       0.037645       0.023844       0.085619      -0.007894      -0.058394      -0.023473       0.081868              8.608970       5.598889      -2.012997      -0.840214      13.278650      -0.680223       6.949372          -0.005352
          256              C      21.960981       3.992923      15.447302       0.592438      22.916444 0.25304455E+03  0.52814409E+04                                 7.582118                            5.733113      -0.271908       1.973269                    0.998465      22.687063      64.806648       0.602470       0.487097      -1.006789      -0.006286       0.054835       0.010587       0.056201      -0.001423       0.006593      -0.026705      -0.001572       0.372266      -0.065143      -0.062953       0.128097              8.906953       9.633874      -2.503594      -0.521603      12.534466       1.054168       4.552518          -0.005653
          257              C      22.686456       5.327479      19.983927      -0.022006      36.689760 0.43339658E+03  0.10119153E+05                                 9.574207                            6.954292       0.068714       2.036903                    0.999359      26.871285      75.463141       0.626896       0.418458      -1.069419       0.003836      -0.006994       0.029943       0.030988      -0.020804      -0.023056       0.019350       0.036047      -0.080055      -0.039662      -0.012074       0.051736             11.372376       7.474652       2.022570       2.109541      10.015260      -3.531988      16.627215           0.080964
          258              C      23.520516       6.094686      20.725346      -0.084525      31.091703 0.39374539E+03  0.90255545E+04                                 8.564004                            6.628081       0.136220       2.024514                    0.999677      28.240622      80.023292       0.638640       0.418400      -1.063521      -0.000390      -0.019036       0.029265       0.034914      -0.012901      -0.019407       0.001579       0.001056      -0.082981      -0.035479       0.004488       0.030991              9.526291       6.903642       1.897723       2.806307       7.564915      -0.806771      14.110316           0.012441
          259              C      15.985644       5.871179       0.575943      -0.094308      31.411016 0.40315486E+03  0.93053266E+04                                 8.663129                            6.736849       0.167925       2.041995                    0.999500      28.357766      80.898962       0.628598       0.422156      -1.060079      -0.016408       0.007437      -0.015644       0.023860       0.000577      -0.015408       0.011546       0.011336      -0.009828      -0.020429       0.000304       0.020125              9.605794       6.838464       2.155338       2.231656       8.425044      -1.472920      13.553874           0.037539
          260              C      15.489928       4.753678       1.190568      -0.013162      38.919134 0.46757785E+03  0.11136138E+05                                10.010058                            7.253567      -0.210114       1.935934                    0.998734      27.666886      78.697072       0.609459       0.421969      -1.066255      -0.019706       0.016301      -0.028067       0.037971      -0.040586      -0.023268       0.013992       0.034633      -0.075164      -0.033793      -0.031047       0.064840             11.995018       8.400550       2.398704       3.835138       9.336538      -1.048752      18.247967           0.061609
          261              C      14.622820       3.848932       0.457746       0.037609      34.201004 0.45802261E+03  0.10897191E+05                                 9.278670                            7.266023      -0.141345       1.961015                    0.999216      27.585775      79.487686       0.595581       0.432253      -1.055499      -0.019841       0.002640       0.007832       0.021494       0.024314       0.001024       0.007022      -0.008973      -0.044942      -0.020243      -0.012740       0.032983             10.467102       7.683170       2.721779       2.558285      10.231894      -0.602761      13.486243          -0.001316
          262              C      14.130252       2.671258       1.085265      -0.123559      30.427788 0.43827883E+03  0.10357535E+05                                 8.513618                            7.062738       0.124277       2.020072                    0.999522      29.323226      85.398222       0.607258       0.426802      -1.054322      -0.018407       0.015174      -0.011699       0.026570      -0.019485      -0.008709      -0.014594       0.010512       0.051591      -0.034321       0.011288       0.023033              9.024247       7.354227       2.379772       2.171444       9.684907      -0.184146      10.033609           0.027467
          263              C      13.311928       1.833132       0.414765      -0.076313      27.957774 0.40372690E+03  0.93285823E+04                                 7.989391                            6.731439       0.242034       2.061914                    0.999786      28.344370      81.095816       0.629823       0.420881      -1.060114      -0.004437       0.026101      -0.007474       0.027510       0.004229      -0.006093      -0.015687      -0.015414       0.017918      -0.012831      -0.009825       0.022656              8.373618       6.904338       1.961054       1.889390       9.048081      -0.478853       9.168436           0.016200
          264              C      20.813753       2.106067      20.583509      -0.090244      28.341361 0.42874661E+03  0.10056145E+05                                 8.072914                            6.949387       0.129867       2.020526                    0.999661      28.914173      83.331848       0.618232       0.422400      -1.059221      -0.004296       0.022068       0.017381       0.028417       0.016711       0.016668       0.008241      -0.003556       0.027270      -0.023322      -0.005137       0.028459              8.382125       7.142210       1.887229       0.972619       8.824763      -1.449203       9.179402           0.009136
          265              C      21.344090       3.227866      19.951691      -0.113663      30.810306 0.46945109E+03  0.11307593E+05                                 8.690274                            7.394661      -0.132296       1.935518                    0.998762      29.915837      88.498099       0.582169       0.436795      -1.046277      -0.005719       0.004975       0.025007       0.026131      -0.021226      -0.000777       0.004531       0.041136       0.047919      -0.037822       0.015277       0.022545              9.112954       7.450082       2.587392       0.468645      10.001831      -1.241418       9.886950           0.040647
          266              C      22.182872       4.166997      20.589956       0.056650      32.420701 0.42818839E+03  0.10034387E+05                                 8.969484                            7.042515      -0.107557       1.980692                    0.999304      27.047418      77.781450       0.601725       0.434362      -1.052418      -0.008114       0.006863      -0.005466       0.011950       0.013599      -0.000293       0.007816       0.004346      -0.021532      -0.015283      -0.003049       0.018332             10.044045       7.258232       2.734748       1.155679      10.560065      -2.126843      12.313838          -0.004940
          267              C      22.359126       5.729349      18.597796       0.611035      21.892699 0.23349099E+03  0.47739198E+04                                 7.320610                            5.491401      -0.044855       2.060643                    0.999257      21.920476      61.873055       0.618548       0.484314      -1.008739      -0.010328       0.019941      -0.054418       0.058869      -0.044249      -0.021095       0.054714      -0.121529      -0.124181      -0.063892      -0.053566       0.117458              8.565718       8.138001       0.985493       0.546578       5.954404      -3.054183      11.604749          -0.004489
          268              C      15.844011       4.502241       2.611084       0.594071      23.689811 0.24579128E+03  0.50978840E+04                                 7.756153                            5.657211      -0.268740       1.977122                    0.998652      22.541817      64.395365       0.604802       0.488281      -1.005192       0.000845      -0.000329       0.056469       0.056476       0.051113       0.004423       0.004471      -0.174910      -0.196972      -0.070510      -0.063764       0.134274              9.303952       9.357855      -1.132956       2.011469       4.713322      -0.409631      13.840678          -0.006610
          269              C       7.102106      11.220142       5.589654      -0.025856      35.583614 0.47450451E+03  0.11394163E+05                                 9.569463                            7.394297      -0.210410       1.942415                    0.998116      28.025968      81.237701       0.590309       0.432100      -1.055164      -0.013465      -0.031685       0.001491       0.034459      -0.026887       0.018045      -0.001791       0.053705      -0.036083      -0.033552      -0.015426       0.048978             11.161783       7.592487       2.611322      -2.373768      16.367883      -0.168954       9.524980           0.046801
          270              C       7.421567      10.375569       4.568860      -0.091593      29.456098 0.42905167E+03  0.10119958E+05                                 8.488298                            7.077593      -0.086070       1.959329                    0.998685      29.228476      85.988000       0.593122       0.437817      -1.044079       0.001301      -0.019211       0.002672       0.019440      -0.020120       0.000597      -0.009249       0.026280       0.002949      -0.026781       0.002157       0.024624              9.211150       6.050248       1.196860      -1.027476      13.739571       1.652819       7.843630           0.013097
          271              C       7.059616       9.019524       4.631182      -0.074138      30.294936 0.45123048E+03  0.10817298E+05                                 8.766285                            7.340794      -0.353710       1.871211                    0.998441      29.868051      89.644182       0.570515       0.447836      -1.034422       0.017737       0.020294       0.009612       0.028615      -0.006533       0.013824      -0.004798       0.046566      -0.007574      -0.023413      -0.008106       0.031520              9.524011       6.757308       1.205225      -1.576242      13.395555       0.924660       8.419170           0.014462
          272              C       6.376630       8.510202       5.699255      -0.033190      35.212345 0.47654800E+03  0.11437087E+05                                 9.429858                            7.366410      -0.138148       1.964438                    0.998387      27.968449      80.623674       0.597669       0.427008      -1.060003       0.012395       0.028363       0.008277       0.032040      -0.010359       0.010506      -0.012771       0.064000      -0.012530      -0.035654      -0.003724       0.039378             10.832967       7.119938       1.149739      -2.252253      15.758895       2.155031       9.620067           0.056316
          273              C       5.967468       9.380564       6.771626       0.044782      33.412467 0.46260542E+03  0.11045995E+05                                 9.158841                            7.310006      -0.237588       1.930222                    0.998909      27.696851      80.244314       0.592183       0.433168      -1.053763      -0.009123      -0.012248       0.003996       0.015786      -0.003679      -0.018048       0.004274      -0.010309       0.029643      -0.020783      -0.001156       0.021940             10.234752       7.429190       0.911081      -3.385249      11.758611       1.909400      11.516455          -0.003229
          274              C      20.938076       8.963650       7.897723      -0.110373      31.378793 0.43774829E+03  0.10374869E+05                                 8.791217                            7.122508      -0.113137       1.942629                    0.999293      29.634996      87.334957       0.594669       0.434583      -1.046232       0.008925       0.019665      -0.011206       0.024330      -0.007534       0.023171      -0.017169       0.000520      -0.064407      -0.036695       0.003373       0.033323              9.500162       7.016379       0.916796      -3.509780       9.592876       1.717090      11.891232           0.042259
          275              C      20.595009       9.801777       8.886282      -0.084021      29.520974 0.40217012E+03  0.93037940E+04                                 8.337670                            6.725613       0.204554       2.051319                    0.999642      28.543504      82.295571       0.627727       0.421779      -1.057253       0.006011       0.012958      -0.019615       0.024265      -0.001538      -0.002266      -0.011929      -0.009079       0.012998      -0.010499      -0.004841       0.015340              9.010699       6.475323       1.311919      -3.031817       9.577460       1.144441      10.979313           0.011213
          276              C      21.018334      11.121287       8.847599      -0.075825      29.240517 0.39941560E+03  0.92240903E+04                                 8.301511                            6.716187       0.242389       2.067584                    0.999559      28.324643      81.590494       0.626262       0.423498      -1.056192      -0.007133      -0.017750      -0.024240       0.030879      -0.001203       0.004798       0.008766      -0.016648      -0.002362      -0.011851      -0.002183       0.014034              8.956196       6.522043       1.065397      -3.193397       9.251480       0.378603      11.095064           0.021004
          277              C      21.756400      11.581182       7.816060      -0.095478      30.943809 0.43949252E+03  0.10455068E+05                                 8.808198                            7.203407      -0.276429       1.896011                    0.998456      29.725405      88.550697       0.581534       0.442747      -1.038537      -0.021559      -0.017066      -0.012210       0.030086      -0.004289       0.024840       0.000183      -0.002018      -0.050320      -0.032459       0.008662       0.023798              9.495685       7.183229       0.752799      -3.574693       9.464386       0.204092      11.839439           0.040222
          278              C       6.378204      10.760248       6.724347       0.035399      31.823719 0.45264697E+03  0.10783314E+05                                 8.993661                            7.345767      -0.315242       1.906181                    0.998686      27.970171      81.775795       0.575132       0.447040      -1.042219      -0.002445       0.014882      -0.000566       0.015093      -0.003410      -0.021912       0.002156      -0.000482       0.021481      -0.021027      -0.003746       0.024773              9.868370       7.201641       1.302795      -3.114976      11.200787       0.478742      11.202683          -0.001923
          279              C       7.605690      12.621316       5.465010       0.590183      23.159379 0.25829688E+03  0.54180740E+04                                 7.625923                            5.778699      -0.191790       1.995375                    0.998982      22.831042      65.351487       0.602293       0.484811      -1.008113       0.007987       0.050162      -0.014294       0.052767      -0.015625       0.050672      -0.000772       0.033314       0.290398      -0.073827      -0.040737       0.114564              8.978870       8.598658       1.156296      -1.388979      13.613010      -0.846278       4.724944          -0.002802
          280              C       6.093365       7.046706       5.697106       0.583509      23.371049 0.25878621E+03  0.54206637E+04                                 7.580531                            5.743583      -0.050384       2.040083                    0.999369      22.754825      64.687117       0.611700       0.478031      -1.013580       0.006648      -0.053743       0.005070       0.054390      -0.023478       0.062487      -0.013242       0.100217       0.114464      -0.074419      -0.026667       0.101087              8.819051       7.796535       0.966326      -2.320129      12.430142       1.173210       6.230477          -0.001447
          281              C      15.376622       0.146137       6.184938      -0.048067      37.377326 0.49123389E+03  0.11853621E+05                                 9.738444                            7.427818      -0.135286       1.956486                    0.998673      28.273552      81.147701       0.602668       0.421178      -1.065961      -0.000753      -0.030516       0.001444       0.030559      -0.010184      -0.005117       0.014807       0.036425       0.019021      -0.029067       0.005740       0.023327             11.311135       6.950976       2.210490       1.658803      17.144986      -1.595874       9.837442           0.068712
          282              C      22.500759      21.103579       5.153399      -0.089865      30.792096 0.42774571E+03  0.10058499E+05                                 8.655595                            7.008400      -0.073630       1.953319                    0.999598      29.258544      85.307586       0.604888       0.430609      -1.050815       0.005629      -0.023406       0.002427       0.024195      -0.018096      -0.008004      -0.004185       0.047124       0.000420      -0.031173       0.000242       0.030931              9.526018       6.545369       2.586220       1.737072      13.736408       0.577930       8.296278           0.007788
          283              C      22.091597      19.773323       5.151250      -0.097365      30.905358 0.41755910E+03  0.97601416E+04                                 8.679567                            6.924194       0.063847       2.006618                    0.999276      28.924506      84.085496       0.608578       0.430578      -1.050816       0.012792       0.016414      -0.001258       0.020848      -0.016972      -0.001624       0.009761       0.034251      -0.000823      -0.026703       0.001332       0.025371              9.597405       6.474387       2.383715       1.861740      13.714182      -0.541470       8.603647           0.031972
          284              C      22.451974      18.935197       6.165597      -0.015144      36.798713 0.45511668E+03  0.10783777E+05                                 9.687495                            7.180436      -0.139140       1.962248                    0.998984      27.595058      78.704734       0.608482       0.424825      -1.062743       0.013699       0.031489      -0.005573       0.034789      -0.024393      -0.036312       0.003714       0.059028      -0.028541      -0.038991      -0.022051       0.061042             11.403990       8.129167       3.934423       3.012383      16.076805       0.603154      10.005996           0.048202
          285              C      23.226235      19.399390       7.231521       0.033936      33.487927 0.43841342E+03  0.10321265E+05                                 9.123637                            7.092818      -0.121219       1.967866                    0.999336      27.423995      78.707941       0.604605       0.430314      -1.056267       0.010648      -0.005633      -0.000118       0.012047      -0.006751       0.018349      -0.001666       0.001541       0.038838      -0.019076      -0.005902       0.024978             10.192986       7.236909       1.677351       3.487051      12.152911      -0.519654      11.189137          -0.001249
          286              C      23.636970      18.559116       8.295296      -0.106603      30.402686 0.42181060E+03  0.98631273E+04                                 8.495385                            6.915986       0.134466       2.026342                    0.999690      28.835075      83.249618       0.616009       0.425228      -1.056392       0.018830       0.012583      -0.012264       0.025755      -0.004072      -0.019661      -0.005992      -0.011184      -0.077978      -0.036025       0.016102       0.019923              9.025452       6.920786       0.924203       3.427334       9.280365      -0.895870      10.875205           0.040147
          287              C      24.365593      19.051247       9.320388      -0.065752      27.869382 0.37875733E+03  0.86201231E+04                                 7.991576                            6.520747       0.202842       2.054886                    0.999778      27.937632      79.542046       0.639277       0.420983      -1.059180       0.008552       0.012724      -0.023702       0.028228      -0.004655      -0.001103      -0.008949      -0.015016       0.021371      -0.013143      -0.001666       0.014809              8.464052       6.401251       0.263531       3.161174       9.490963      -0.943980       9.499942           0.014270
          288              C      24.697644      20.372906       9.408499      -0.076738      28.117098 0.38862961E+03  0.88629286E+04                                 7.930112                            6.535121       0.302773       2.080876                    0.999750      27.920873      78.443826       0.651722       0.412100      -1.069523      -0.001900      -0.012096      -0.021818       0.025019       0.007519       0.008478       0.007820      -0.009111       0.030247      -0.014531      -0.004057       0.018588              8.320225       5.452857      -0.057997       2.321873      10.054560      -1.629874       9.453258           0.014163
          289              C      24.365593      21.256162       8.374810      -0.114359      31.419605 0.45404447E+03  0.10809571E+05                                 8.704783                            7.207192      -0.048995       1.959211                    0.999508      29.512213      85.856664       0.599696       0.429008      -1.054500       0.007785      -0.019714      -0.006688       0.022225       0.004425      -0.006855       0.014431      -0.004891      -0.060411      -0.027420       0.009125       0.018295              9.166182       6.091652       0.000357       2.434767      10.705561      -1.878492      10.701333           0.049468
          290              C      23.619659      20.791969       7.270204       0.045557      32.853396 0.45550070E+03  0.10836873E+05                                 9.041385                            7.258826      -0.258268       1.922576                    0.999001      27.712974      80.206204       0.593494       0.433785      -1.053142       0.009096      -0.001992      -0.000233       0.009314       0.003711       0.017668      -0.006248      -0.004039       0.033758      -0.020669      -0.001649       0.022317              9.887629       6.429421       0.887493       2.464435      12.546147      -1.480285      10.687320          -0.007403
          291              C      15.801521       1.579547       6.028058       0.541795      23.159467 0.28181303E+03  0.60215270E+04                                 7.538143                            5.970477      -0.152052       1.992972                    0.999024      23.545453      67.288493       0.604327       0.474338      -1.017000       0.011132       0.047165      -0.005422       0.048763      -0.039323      -0.038362       0.023076       0.085763      -0.007936      -0.058332      -0.024149       0.082481              8.603817       5.595903       2.011286       0.840058      13.269432      -0.679127       6.946115          -0.005279
          292              C      21.960980      17.497489       6.043102       0.590511      22.932886 0.25327611E+03  0.52870386E+04                                 7.582823                            5.733778      -0.275470       1.972288                    0.998441      22.695756      64.818373       0.602794       0.486764      -1.007045      -0.008791      -0.055660      -0.011282       0.057468       0.001784      -0.006226      -0.027041      -0.001568       0.374773      -0.065850      -0.063128       0.128978              8.907647       9.634633       2.503696       0.521861      12.535445       1.054373       4.552864          -0.005623
          293              C       6.949457      16.162933       1.506477      -0.022718      36.706186 0.43360977E+03  0.10125209E+05                                 9.575451                            6.954792       0.070286       2.037373                    0.999336      26.880989      75.490359       0.627048       0.418312      -1.069530       0.003439       0.006947      -0.029937       0.030924       0.020685       0.023602       0.019446       0.037084      -0.084467      -0.041055      -0.011680       0.052734             11.374138       7.475700      -2.022600      -2.110513      10.016753      -3.532379      16.629961           0.081269
          294              C       7.783518      15.395726       0.765058      -0.084596      31.118115 0.39414244E+03  0.90374216E+04                                 8.571754                            6.633852       0.134870       2.024038                    0.999667      28.252183      80.082458       0.637977       0.418706      -1.063268      -0.000048       0.018655      -0.028208       0.033819       0.012864       0.019073       0.000992       0.001565      -0.081467      -0.034899       0.004394       0.030506              9.535256       6.910378      -1.899310      -2.811297       7.570022      -0.805297      14.125368           0.012539
          295              C      15.985639      15.619233      20.914461      -0.092158      31.325488 0.40172596E+03  0.92638965E+04                                 8.646014                            6.723125       0.168289       2.042744                    0.999535      28.311716      80.724455       0.629504       0.421933      -1.060244      -0.016836      -0.008165       0.015339       0.024195      -0.001461       0.014521       0.011534       0.010956      -0.008317      -0.020111       0.001199       0.018912              9.586879       6.827927      -2.154263      -2.229144       8.410866      -1.464480      13.521845           0.037632
          296              C      15.489924      16.736734      20.299836      -0.012985      38.946658 0.46793393E+03  0.11147434E+05                                10.017627                            7.258473      -0.211474       1.935406                    0.998792      27.674886      78.745796       0.608946       0.422219      -1.066031      -0.019600      -0.016406       0.027709       0.037697       0.040747       0.023474       0.013001       0.036500      -0.072964      -0.034199      -0.030649       0.064848             12.004773       8.407765      -2.401336      -3.839030       9.343869      -1.048782      18.262684           0.061853
          297              C      14.622815      17.641480      21.032658       0.037677      34.222327 0.45834774E+03  0.10907198E+05                                 9.283054                            7.268854      -0.143884       1.960001                    0.999249      27.596784      79.535707       0.595415       0.432283      -1.055448      -0.020195      -0.001475      -0.008038       0.021785      -0.024466      -0.000947       0.006579      -0.008333      -0.045817      -0.020110      -0.013006       0.033115             10.472577       7.687170      -2.723466      -2.560135      10.236981      -0.602034      13.493580          -0.001336
          298              C      29.867247      18.819154      20.405139      -0.123343      30.411578 0.43798457E+03  0.10349137E+05                                 8.512627                            7.062092       0.124140       2.020294                    0.999492      29.311284      85.365414       0.607046       0.427011      -1.054163      -0.018919      -0.014192       0.011936       0.026492       0.018709       0.007974      -0.012970       0.010551       0.050354      -0.032496       0.010864       0.021632              9.023102       7.354050      -2.380937      -2.170193       9.685986      -0.183247      10.029271           0.027509
          299              C      29.048923      19.657280      21.075639      -0.078441      27.993247 0.40437202E+03  0.93472068E+04                                 7.994937                            6.735546       0.243626       2.062084                    0.999785      28.371901      81.190394       0.629810       0.420722      -1.060215      -0.004707      -0.024857       0.005354       0.025859      -0.004441       0.007087      -0.015941      -0.015862       0.015477      -0.013634      -0.009538       0.023172              8.379629       6.908802      -1.963227      -1.889818       9.056187      -0.480361       9.173898           0.016211
          300              C      20.813753      19.384345       0.906895      -0.087309      28.279111 0.42747208E+03  0.10018574E+05                                 8.060354                            6.938048       0.130087       2.021030                    0.999688      28.871562      83.171253       0.618885       0.422278      -1.059321      -0.003912      -0.022885      -0.019421       0.030268      -0.016290      -0.017437       0.007106      -0.004179       0.031021      -0.024246      -0.004112       0.028358              8.369307       7.131811      -1.885737      -0.972285       8.810628      -1.445435       9.165482           0.009211
          301              C      21.344090      18.262546       1.538713      -0.115171      30.857221 0.47042974E+03  0.11336830E+05                                 8.698138                            7.401488      -0.124531       1.937353                    0.998765      29.942281      88.592435       0.582016       0.436691      -1.046361      -0.004997      -0.005663      -0.024850       0.025973       0.022351      -0.000486       0.004816       0.040198       0.050032      -0.038779       0.016611       0.022168              9.121292       7.457335      -2.590424      -0.468481      10.012008      -1.241958       9.894532           0.040820
          302              C      22.182873      17.323415       0.900448       0.057305      32.396505 0.42776855E+03  0.10022732E+05                                 8.967877                            7.041090      -0.113668       1.978968                    0.999314      27.035564      77.756603       0.601488       0.434612      -1.052198      -0.007397      -0.006929       0.005829       0.011692      -0.013784       0.001010       0.007907       0.004590      -0.020997      -0.015861      -0.002407       0.018268             10.042489       7.256870      -2.734052      -1.155453      10.558472      -2.126442      12.312125          -0.004956
          303              C      22.359127      15.761063       2.892608       0.609817      21.919286 0.23381036E+03  0.47820585E+04                                 7.326197                            5.494966      -0.047505       2.059521                    0.999236      21.935760      61.925561       0.618383       0.484281      -1.008762      -0.010272      -0.019478       0.053767       0.058101       0.044409       0.021021       0.054804      -0.121815      -0.122251      -0.063415      -0.054063       0.117478              8.572825       8.143998      -0.986149      -0.547542       5.958944      -3.057471      11.615531          -0.004466
          304              C      15.844007      16.988171      18.879320       0.594038      23.677365 0.24565264E+03  0.50942411E+04                                 7.752751                            5.655058      -0.265937       1.977988                    0.998633      22.536864      64.374363       0.605012       0.488184      -1.005251      -0.000306       0.000833      -0.057495       0.057502      -0.051283      -0.004270       0.004100      -0.174981      -0.198641      -0.070524      -0.064124       0.134648              9.299545       9.354853       1.132675      -2.010495       4.711557      -0.409405      13.832226          -0.006658
          305              C      18.904853      21.015472      16.334856      -0.026656      35.632661 0.47530257E+03  0.11418120E+05                                 9.576635                            7.399648      -0.204680       1.943694                    0.998144      28.053943      81.335814       0.590199       0.431999      -1.055226      -0.013568       0.031287       0.000699       0.034109       0.025492       0.017621       0.001924       0.054925      -0.035647      -0.032795      -0.015501       0.048296             11.170073       7.597840      -2.612321      -2.375845      16.380195       0.167943       9.532184           0.047134
          306              C      11.355817       0.369641      15.314062      -0.095205      29.529718 0.43047137E+03  0.10161330E+05                                 8.497301                            7.084723      -0.080884       1.960012                    0.998686      29.279911      86.158818       0.593427       0.437253      -1.044467       0.000089       0.020686       0.004988       0.021279       0.020319       0.002565       0.008494       0.026424       0.001654      -0.026024       0.000425       0.025599              9.221096       6.056623      -1.198184      -1.028668      13.754900      -1.654815       7.851766           0.013071
          307              C      10.993866       1.725685      15.376384      -0.072785      30.254571 0.45037531E+03  0.10791103E+05                                 8.758039                            7.333824      -0.359104       1.869889                    0.998397      29.835467      89.507201       0.570817       0.447835      -1.034478       0.018309      -0.019259       0.008831       0.028002       0.006955       0.013612       0.003360       0.047342      -0.008011      -0.023451      -0.008229       0.031679              9.515181       6.750554      -1.205100      -1.574333      13.384390      -0.922913       8.410600           0.014507
          308              C      10.310880       2.235008      16.444457      -0.031946      35.168026 0.47579719E+03  0.11414397E+05                                 9.423410                            7.361411      -0.140742       1.963972                    0.998407      27.941268      80.524922       0.597783       0.427102      -1.059961       0.012395      -0.028246       0.008859       0.032093       0.010056       0.010000       0.013030       0.064179      -0.012949      -0.035841      -0.003320       0.039161             10.825873       7.114736      -1.148990      -2.250071      15.749938      -2.153431       9.612946           0.056634
          309              C       9.901718       1.364647      17.516828       0.043927      33.430828 0.46296339E+03  0.11055705E+05                                 9.158278                            7.309874      -0.235170       1.930902                    0.998910      27.704123      80.246460       0.592600       0.432817      -1.054069      -0.008964       0.011977       0.004109       0.015514       0.003023      -0.017845      -0.004021      -0.009327       0.029772      -0.020213      -0.001423       0.021636             10.233897       7.428216      -0.910448      -3.384296      11.758367      -1.910180      11.515109          -0.003340
          310              C       9.135326       1.781561      18.642925      -0.109188      31.376287 0.43772520E+03  0.10374942E+05                                 8.795004                            7.126364      -0.118547       1.941067                    0.999306      29.632699      87.351639       0.593959       0.435077      -1.045859       0.008374      -0.019367      -0.010252       0.023458       0.008050       0.023273       0.016405      -0.000523      -0.066031      -0.036744       0.003326       0.033418              9.503794       7.019304      -0.916235      -3.510874       9.595326      -1.718381      11.896752           0.042396
          311              C       8.792259       0.943436      19.631484      -0.085155      29.557894 0.40287623E+03  0.93241879E+04                                 8.345086                            6.732873       0.205243       2.051090                    0.999663      28.565960      82.377395       0.627200       0.421949      -1.057150       0.006305      -0.013666      -0.019725       0.024811       0.001786      -0.001713       0.011590      -0.008872       0.012176      -0.010080      -0.004772       0.014852              9.017951       6.479576      -1.312298      -3.031839       9.587336      -1.147719      10.986942           0.011212
          312              C      17.084082      21.114329      19.592801      -0.075785      29.215256 0.39898132E+03  0.92109852E+04                                 8.293531                            6.709588       0.246439       2.068940                    0.999559      28.311661      81.522994       0.627021       0.423127      -1.056490      -0.006693       0.017572      -0.024063       0.030539       0.001403       0.005252      -0.009535      -0.015553      -0.000772      -0.012346      -0.001993       0.014339              8.947549       6.515432      -1.062715      -3.190041       9.242314      -0.381180      11.084900           0.021072
          313              C      17.822147      20.654434      18.561262      -0.097164      30.985891 0.44030006E+03  0.10478222E+05                                 8.811850                            7.206564      -0.271389       1.897087                    0.998461      29.750370      88.617839       0.581873       0.442322      -1.038872      -0.021664       0.016446      -0.012073       0.029758       0.004177       0.025305      -0.000037      -0.001439      -0.052369      -0.033168       0.008725       0.024443              9.499529       7.186045      -0.752610      -3.576564       9.467590      -0.204368      11.844953           0.040364
          314              C      10.312454      -0.015037      17.469549       0.037431      31.760011 0.45154424E+03  0.10751390E+05                                 8.986592                            7.340509      -0.316727       1.906174                    0.998715      27.937385      81.680892       0.574855       0.447490      -1.041869      -0.002578      -0.015244      -0.000128       0.015461       0.002755      -0.022529      -0.002112       0.000827       0.022306      -0.021138      -0.004469       0.025607              9.860179       7.196074      -1.301100      -3.112285      11.190602      -0.478806      11.193861          -0.001958
          315              C      19.408437      19.614298      16.210212       0.589914      23.131782 0.25792768E+03  0.54081972E+04                                 7.618554                            5.773758      -0.192220       1.995721                    0.998948      22.814539      65.283579       0.602700       0.484675      -1.008221       0.007082      -0.050294      -0.013530       0.052562       0.015798       0.050850       0.001162       0.032854       0.290561      -0.073816      -0.040908       0.114724              8.969447       8.590398      -1.154310      -1.387541      13.596947       0.844220       4.720997          -0.002853
          316              C      10.027614       3.698505      16.442308       0.582839      23.381941 0.25893482E+03  0.54244433E+04                                 7.581683                            5.744219      -0.051720       2.039514                    0.999379      22.763307      64.710842       0.611841       0.477862      -1.013691       0.007274       0.053988       0.004293       0.054644       0.023951       0.062457       0.013315       0.100115       0.115978      -0.074831      -0.026450       0.101281              8.820695       7.798010      -0.966760      -2.320321      12.432886      -1.173306       6.231188          -0.001545
          317              C      19.310869      10.599074      16.930140      -0.047561      37.354138 0.49085189E+03  0.11842405E+05                                 9.735578                            7.425512      -0.135642       1.956483                    0.998702      28.262484      81.115912       0.602675       0.421244      -1.065892      -0.001564       0.030635       0.001673       0.030721       0.010206      -0.005058      -0.013694       0.035242       0.019000      -0.027879       0.005283       0.022596             11.307936       6.949168      -2.210196       1.658477      17.139500       1.595700       9.835140           0.068562
          318              C      18.566509      11.132035      15.898601      -0.089621      30.819289 0.42820006E+03  0.10072557E+05                                 8.663104                            7.014105      -0.074700       1.952940                    0.999616      29.273797      85.385779       0.604344       0.430853      -1.050593       0.005066       0.023788       0.001568       0.024372       0.017903      -0.008721       0.004889       0.047285      -0.003023      -0.031028      -0.000553       0.031581              9.534615       6.551073      -2.589418       1.738370      13.750067      -0.579039       8.302705           0.007678
          319              C      18.157347      12.462291      15.896452      -0.099794      30.963008 0.41855508E+03  0.97888405E+04                                 8.687807                            6.930671       0.060140       2.004923                    0.999279      28.962010      84.206306       0.608553       0.430357      -1.050995       0.012878      -0.016909      -0.002087       0.021357       0.017616      -0.001867      -0.010090       0.035941      -0.002800      -0.027561       0.000761       0.026800              9.606741       6.479936      -2.386385       1.862159      13.730149       0.543234       8.610136           0.031803
          320              C      18.517724      13.300417      16.910799      -0.014690      36.782590 0.45490297E+03  0.10777262E+05                                 9.684487                            7.178646      -0.133848       1.963817                    0.999040      27.587130      78.672394       0.608582       0.424813      -1.062769       0.012988      -0.032788      -0.007245       0.036003       0.025136      -0.035681      -0.002564       0.059771      -0.029590      -0.040085      -0.020854       0.060939             11.400130       8.126139      -3.932096       3.010874      16.071367      -0.601698      10.002886           0.048143
          321              C      19.291984      12.836225      17.976723       0.034340      33.470226 0.43814660E+03  0.10313323E+05                                 9.120244                            7.090406      -0.121253       1.967952                    0.999360      27.414365      78.671719       0.604746       0.430283      -1.056296       0.010534       0.006469      -0.000284       0.012365       0.007250       0.019388       0.001951       0.001834       0.036395      -0.019811      -0.005878       0.025689             10.189009       7.233967      -1.675768       3.485533      12.147416       0.520740      11.185645          -0.001257
          322              C      19.702719      13.676500      19.040498      -0.107075      30.433983 0.42238367E+03  0.98802026E+04                                 8.501558                            6.920841       0.139238       2.027437                    0.999682      28.854874      83.331168       0.615752       0.425248      -1.056345       0.018862      -0.013396      -0.011292       0.025744       0.004371      -0.018780       0.006077      -0.009054      -0.075824      -0.034746       0.015675       0.019071              9.032069       6.925812      -0.924570       3.429836       9.286571       0.897178      10.883825           0.039936
          323              C      20.431342      13.184370      20.065590      -0.067430      27.921531 0.37970308E+03  0.86478098E+04                                 8.004788                            6.531878       0.196519       2.052667                    0.999781      27.970902      79.688421       0.638235       0.421370      -1.058843       0.009114      -0.012449      -0.023341       0.027980       0.005152      -0.000990       0.008457      -0.014677       0.021360      -0.013239      -0.001093       0.014332              8.477713       6.411891      -0.264692       3.166466       9.506025       0.944273       9.515225           0.014219
          324              C      20.763393      11.862711      20.153701      -0.074360      28.039623 0.38720124E+03  0.88218748E+04                                 7.914671                            6.522289       0.302706       2.081653                    0.999772      27.870580      78.254665       0.652510       0.411998      -1.069633      -0.002264       0.012394      -0.022596       0.025871      -0.008028       0.008484      -0.007399      -0.010242       0.027447      -0.014914      -0.003190       0.018104              8.304063       5.443218       0.056120       2.317879      10.033461       1.623925       9.435509           0.014069
          325              C      20.431343      10.979455      19.120012      -0.115870      31.472705 0.45509351E+03  0.10840680E+05                                 8.713182                            7.214511      -0.047534       1.959166                    0.999495      29.546552      85.977813       0.599523       0.428889      -1.054585       0.007145       0.019573      -0.007581       0.022172      -0.004812      -0.006578      -0.015331      -0.004116      -0.062478      -0.028498       0.009568       0.018929              9.174735       6.097080      -0.000028       2.436916      10.715108       1.880596      10.712018           0.049255
          326              C      19.685409      11.443647      18.015406       0.046277      32.826766 0.45507498E+03  0.10825676E+05                                 9.042626                            7.259973      -0.268937       1.919556                    0.999173      27.700662      80.202009       0.592810       0.434329      -1.052670       0.009391       0.002169      -0.000517       0.009652      -0.004458       0.017488       0.006369      -0.004416       0.033794      -0.021094      -0.000969       0.022062              9.888941       6.429949      -0.887402       2.464451      12.547988       1.481305      10.688888          -0.007430
          327              C      19.735768       9.165664      16.773260       0.541724      23.171506 0.28198056E+03  0.60262268E+04                                 7.541898                            5.973022      -0.152552       1.992586                    0.999038      23.553712      67.326553       0.604059       0.474461      -1.016896       0.011545      -0.047263      -0.005205       0.048930       0.039220      -0.038580      -0.023512       0.084589      -0.009411      -0.057727      -0.024768       0.082495              8.608577       5.598574      -2.012994       0.840269      13.277915       0.680142       6.949240          -0.005362
          328              C      18.026729      14.738125      16.788304       0.593289      22.876089 0.25254327E+03  0.52678027E+04                                 7.570678                            5.725593      -0.267439       1.975162                    0.998478      22.658507      64.682979       0.603220       0.486784      -1.007058      -0.007778       0.055349      -0.010272       0.056829      -0.000194      -0.006770       0.027552      -0.001127       0.373492      -0.065890      -0.062836       0.128725              8.892530       9.619206      -2.497338       0.520493      12.512003      -1.051529       4.546382          -0.005657
          329              C      18.752205      16.072678      12.251679      -0.021974      36.680491 0.43326581E+03  0.10115283E+05                                 9.571790                            6.952807       0.065072       2.036000                    0.999333      26.868293      75.450390       0.627026       0.418405      -1.069459       0.003513      -0.006807      -0.028166       0.029189      -0.021315       0.022976      -0.018364       0.037682      -0.078904      -0.038691      -0.013373       0.052065             11.369239       7.472487       2.021782      -2.108721      10.012775       3.531033      16.622455           0.081313
          330              C      19.586266      16.839885      11.510260      -0.083452      31.092397 0.39373979E+03  0.90261673E+04                                 8.568203                            6.631406       0.135613       2.024447                    0.999693      28.235848      80.035443       0.637939       0.418826      -1.063159      -0.000695      -0.018400      -0.028639       0.034048      -0.012624       0.019160      -0.000894       0.000536      -0.082347      -0.035258       0.004976       0.030281              9.530945       6.906812       1.898330      -2.807562       7.568218       0.807497      14.117804           0.012531
          331              C      19.919891      16.616384      10.169259      -0.092728      31.377400 0.40258958E+03  0.92895060E+04                                 8.660602                            6.735441       0.165775       2.041769                    0.999505      28.333351      80.831047       0.628167       0.422572      -1.059763      -0.016629       0.007052       0.015066       0.023521       0.001566       0.015028      -0.011207       0.010905      -0.007920      -0.020172       0.000939       0.019233              9.602725       6.835782       2.153605      -2.229643       8.422063       1.474202      13.550329           0.037700
          332              C      19.424176      15.498883       9.554634      -0.012611      38.934283 0.46774194E+03  0.11141635E+05                                10.014424                            7.256082      -0.212576       1.934968                    0.998796      27.672474      78.732719       0.609164       0.422114      -1.066105      -0.019909       0.015545       0.027261       0.037164      -0.040316       0.022731      -0.014055       0.035669      -0.072218      -0.032705      -0.031503       0.064208             12.000975       8.403691       2.398692      -3.837738       9.338993       1.049261      18.260241           0.061870
          333              C      18.557067      14.594137      10.287456       0.036933      34.197890 0.45798178E+03  0.10895621E+05                                 9.276592                            7.264598      -0.142283       1.960715                    0.999228      27.583773      79.471260       0.595794       0.432122      -1.055614      -0.020586       0.001452      -0.008281       0.022237       0.023909      -0.001533      -0.006842      -0.008791      -0.045383      -0.019545      -0.013146       0.032691             10.464737       7.681340       2.720609      -2.558006      10.229016       0.601932      13.483856          -0.001336
          334              C      18.064499      13.416463       9.659937      -0.123920      30.413125 0.43800413E+03  0.10349834E+05                                 8.512861                            7.062294       0.123861       2.020208                    0.999466      29.315428      85.381671       0.607025       0.427016      -1.054148      -0.018447       0.015093       0.011648       0.026528      -0.019051       0.008808       0.013665       0.010555       0.049441      -0.033291       0.011393       0.021898              9.023293       7.353382       2.378635      -2.171307       9.683116       0.184022      10.033380           0.027600
          335              C      17.246175      12.578337      10.330437      -0.076532      27.984063 0.40426039E+03  0.93444757E+04                                 7.997313                            6.738899       0.242893       2.061831                    0.999806      28.360186      81.170246       0.629020       0.421258      -1.059822      -0.003931       0.026109       0.006223       0.027127       0.004835       0.006149       0.015615      -0.016128       0.015195      -0.012780      -0.009944       0.022724              8.381563       6.911929       1.961411      -1.893381       9.053577       0.476872       9.179182           0.016261
          336              C      16.879503      12.851266      11.652097      -0.087859      28.308404 0.42807593E+03  0.10036406E+05                                 8.065248                            6.942172       0.130428       2.020755                    0.999671      28.893282      83.252855       0.618796       0.422183      -1.059365      -0.004059       0.022662      -0.016498       0.028324       0.017120      -0.016835      -0.007686      -0.005173       0.028559      -0.024363      -0.004099       0.028462              8.374359       7.137012       1.887414      -0.973413       8.816114       1.444924       9.169951           0.009189
          337              C      17.409839      13.973065      12.283915      -0.115791      30.843123 0.47013954E+03  0.11327060E+05                                 8.690856                            7.395167      -0.124539       1.937389                    0.998751      29.933862      88.530412       0.582794       0.436215      -1.046741      -0.004943       0.006317      -0.025232       0.026476      -0.022182       0.001137      -0.005027       0.040527       0.049993      -0.038687       0.015474       0.023214              9.113560       7.450614       2.587905      -0.468761      10.002698       1.240919       9.887367           0.040790
          338              C      18.248621      14.912196      11.645650       0.057566      32.411228 0.42801564E+03  0.10029945E+05                                 8.970521                            7.043294      -0.109616       1.980169                    0.999312      27.042323      77.780941       0.601373       0.434634      -1.052188      -0.007206       0.006762       0.005488       0.011303       0.013391       0.000624      -0.007760       0.002588      -0.020665      -0.015084      -0.002780       0.017864             10.045298       7.258901       2.734952      -1.156110      10.561169       2.126653      12.315823          -0.004975
          339              C      18.424875      16.474549      13.637810       0.608725      21.926308 0.23390795E+03  0.47842868E+04                                 7.325998                            5.494992      -0.050634       2.058651                    0.999242      21.939116      61.925253       0.618605       0.484084      -1.008921      -0.010322       0.020192       0.055349       0.059815      -0.044653       0.021565      -0.054975      -0.121973      -0.124434      -0.064339      -0.053774       0.118113              8.572377       8.143591       0.986388      -0.546854       5.958740       3.057488      11.614799          -0.004494
          340              C      19.778258      15.247445       8.134118       0.592046      23.748553 0.24648439E+03  0.51158105E+04                                 7.767790                            5.664442      -0.270699       1.975967                    0.998670      22.575804      64.512818       0.604540       0.488153      -1.005267       0.000839      -0.000849      -0.057620       0.057632       0.051675      -0.004082      -0.004612      -0.176353      -0.196650      -0.070870      -0.064260       0.135129              9.319094       9.371594      -1.134516      -2.016519       4.719323       0.410031      13.866365          -0.006635
          341              C       3.167857       0.474940       5.155548      -0.025006      35.573623 0.47434581E+03  0.11389883E+05                                 9.568509                            7.393938      -0.207518       1.943239                    0.998162      28.026168      81.247875       0.590193       0.432203      -1.055057      -0.013703      -0.031729      -0.000444       0.034565      -0.026564      -0.017534       0.001477       0.054642      -0.034691      -0.033794      -0.014812       0.048606             11.159897       7.591268       2.609388       2.373462      16.363617       0.167892       9.524807           0.046831
          342              C      11.355815      21.120771       6.176342      -0.095523      29.559310 0.43101386E+03  0.10177360E+05                                 8.503835                            7.090451      -0.085148       1.958636                    0.998715      29.298621      86.228099       0.593027       0.437409      -1.044372       0.000831      -0.020317      -0.003597       0.020649      -0.020034      -0.001919       0.009576       0.028203       0.000915      -0.026847       0.000969       0.025878              9.228101       6.060916       1.198234       1.028474      13.766785      -1.657443       7.856603           0.013128
          343              C      10.993865      19.764727       6.114020      -0.072739      30.241205 0.45015239E+03  0.10784532E+05                                 8.755530                            7.332005      -0.327257       1.879927                    0.998368      29.828687      89.484585       0.570883       0.447834      -1.034468       0.018323       0.020364      -0.009260       0.028917      -0.006996      -0.014159       0.004125       0.046157      -0.007236      -0.023156      -0.008454       0.031610              9.511998       6.749040       1.203915       1.574358      13.377724      -0.922974       8.409231           0.014478
          344              C      10.310879      19.255404       5.045947      -0.032760      35.201294 0.47636864E+03  0.11431833E+05                                 9.428978                            7.365796      -0.142955       1.963037                    0.998430      27.961385      80.602876       0.597593       0.427098      -1.059936       0.011816       0.027870      -0.008772       0.031517      -0.010576      -0.010017       0.012928       0.063589      -0.012414      -0.035659      -0.003370       0.039029             10.832034       7.118975       1.150429       2.251098      15.759386      -2.154310       9.617741           0.056414
          345              C       9.901717      20.125765       3.973576       0.044145      33.423297 0.46282932E+03  0.11052443E+05                                 9.159795                            7.311087      -0.238183       1.930090                    0.998932      27.702227      80.258316       0.592235       0.433086      -1.053835      -0.008964      -0.011944      -0.003936       0.015444      -0.004184       0.017930      -0.004576      -0.008939       0.031097      -0.020267      -0.002212       0.022479             10.235574       7.429449       0.911190       3.384854      11.760576      -1.909800      11.516697          -0.003225
          346              C       9.135325      19.708851       2.847479      -0.109979      31.349826 0.43725271E+03  0.10359872E+05                                 8.784583                            7.117602      -0.115104       1.942196                    0.999302      29.618274      87.263262       0.595002       0.434476      -1.046328       0.008645       0.020334       0.010921       0.024647      -0.008451      -0.022629       0.016830       0.001181      -0.063951      -0.035859       0.002325       0.033534              9.492566       7.010801       0.916608       3.505621       9.586780      -1.715140      11.880118           0.042276
          347              C       8.792259      20.546976       1.858920      -0.085085      29.562818 0.40291618E+03  0.93257661E+04                                 8.348091                            6.734975       0.203793       2.050696                    0.999651      28.568342      82.399346       0.626827       0.422171      -1.056964       0.006282       0.012477       0.019260       0.023793      -0.001873       0.002216       0.012489      -0.009217       0.010769      -0.011078      -0.004623       0.015701              9.021444       6.481815       1.313057       3.033360       9.590790      -1.147928      10.991725           0.011227
          348              C       1.347087       0.376083       1.897603      -0.073952      29.197214 0.39863583E+03  0.92012320E+04                                 8.291812                            6.708281       0.245099       2.068883                    0.999550      28.297633      81.480978       0.626843       0.423328      -1.056339      -0.007066      -0.017748       0.023825       0.030538      -0.000892      -0.004548      -0.008794      -0.016836      -0.001844      -0.011563      -0.002567       0.014129              8.945671       6.514427       1.063434       3.189418       9.240638      -0.379385      11.081947           0.021025
          349              C       2.085152       0.835978       2.929142      -0.097109      30.973859 0.44006447E+03  0.10471608E+05                                 8.810624                            7.205208      -0.271141       1.897192                    0.998415      29.744269      88.606310       0.581837       0.442393      -1.038791      -0.021623      -0.016308       0.012647       0.029891      -0.004534      -0.024949      -0.000256      -0.001450      -0.051067      -0.032643       0.008466       0.024177              9.498318       7.184761       0.753005       3.575429       9.468195      -0.204449      11.841998           0.040239
          350              C       2.443956       0.015045       4.020855       0.036482      31.800800 0.45225247E+03  0.10772610E+05                                 8.993741                            7.345948      -0.317328       1.905666                    0.998723      27.962467      81.774157       0.574672       0.447452      -1.041878      -0.002033       0.014600       0.000394       0.014746      -0.003346       0.022996      -0.002064       0.000313       0.022742      -0.021801      -0.004296       0.026097              9.868247       7.201293       1.302059       3.114738      11.200604      -0.479854      11.202845          -0.001915
          351              C       3.671441       1.876114       5.280192       0.588688      23.174667 0.25849001E+03  0.54226479E+04                                 7.626676                            5.779286      -0.189638       1.996094                    0.998926      22.834731      65.345898       0.602563       0.484547      -1.008341       0.007092       0.049997       0.014282       0.052478      -0.015084      -0.051187       0.001542       0.033343       0.293170      -0.073701      -0.041994       0.115695              8.979639       8.599021       1.156330       1.389205      13.614602       0.845989       4.725294          -0.002792
          352              C      10.027613      17.791907       5.048096       0.583134      23.393695 0.25907459E+03  0.54282877E+04                                 7.586073                            5.747257      -0.052337       2.039155                    0.999388      22.766869      64.733606       0.611421       0.478110      -1.013525       0.007216      -0.054273      -0.003613       0.054869      -0.023567      -0.062435       0.013685       0.099732       0.112817      -0.073959      -0.026940       0.100899              8.826030       7.801897       0.967096       2.321727      12.441567      -1.175007       6.234626          -0.001447
          353              C      19.310871      10.891338       4.560264      -0.047839      37.375031 0.49117309E+03  0.11852754E+05                                 9.741720                            7.429966      -0.140419       1.954798                    0.998763      28.272342      81.167910       0.602214       0.421474      -1.065687      -0.001166      -0.030500      -0.001471       0.030558      -0.010595       0.005558      -0.014393       0.035684       0.017827      -0.028449       0.004837       0.023612             11.315232       6.952961       2.211082      -1.659210      17.152023       1.597323       9.840712           0.068694
          354              C      18.566510      10.358377       5.591803      -0.089973      30.793169 0.42778092E+03  0.10059723E+05                                 8.656654                            7.009547      -0.073970       1.953373                    0.999554      29.258944      85.315683       0.604716       0.430715      -1.050731       0.006130      -0.023238      -0.002410       0.024154      -0.018241       0.008698       0.004298       0.047482      -0.001783      -0.031221      -0.000504       0.031725              9.526883       6.546196       2.586272      -1.737149      13.737320      -0.578023       8.297132           0.007751
          355              C      18.157349       9.028121       5.593952      -0.098264      30.930416 0.41806585E+03  0.97740255E+04                                 8.679889                            6.924954       0.068046       2.007442                    0.999249      28.940791      84.115615       0.609056       0.430150      -1.051176       0.013333       0.016605       0.000537       0.021302      -0.017732       0.001788      -0.009644       0.033304      -0.004729      -0.026284       0.000041       0.026243              9.597382       6.474397       2.383527      -1.861020      13.714718       0.542111       8.603031           0.031995
          356              C      18.517726       8.189995       4.579605      -0.015436      36.784220 0.45493939E+03  0.10778247E+05                                 9.684109                            7.178530      -0.136400       1.963172                    0.999013      27.589247      78.676642       0.608643       0.424765      -1.062808       0.013576       0.032205       0.005467       0.035374      -0.024785       0.035613      -0.004040       0.060103      -0.030105      -0.038771      -0.022450       0.061221             11.399345       8.126309       3.932647      -3.010831      16.069760      -0.602544      10.001966           0.048199
          357              C      19.291987       8.654187       3.513681       0.034099      33.489477 0.43846429E+03  0.10323152E+05                                 9.125287                            7.094389      -0.121653       1.967802                    0.999346      27.425472      78.724535       0.604367       0.430454      -1.056141       0.010975      -0.006340      -0.000441       0.012682      -0.006855      -0.018490       0.002097       0.003084       0.040222      -0.018827      -0.006854       0.025680             10.194541       7.237616       1.677610      -3.486744      12.156232       0.520469      11.189776          -0.001259
          358              C       3.965723       7.813912       2.449906      -0.106715      30.417099 0.42211126E+03  0.98720386E+04                                 8.497771                            6.918201       0.140705       2.028008                    0.999698      28.844352      83.287719       0.615936       0.425197      -1.056398       0.019163       0.012386       0.011513       0.025558      -0.004129       0.019265       0.005898      -0.010839      -0.076132      -0.035247       0.015724       0.019523              9.027781       6.922240       0.924579      -3.427465       9.284130       0.896804      10.876971           0.040127
          359              C       4.694346       8.306042       1.424814      -0.063896      27.800482 0.37744820E+03  0.85829408E+04                                 7.979362                            6.510533       0.197057       2.053972                    0.999773      27.891540      79.378012       0.639618       0.421121      -1.059088       0.009612       0.012386       0.021771       0.026829      -0.005998       0.000617       0.009710      -0.016036       0.021398      -0.014338      -0.001713       0.016051              8.451420       6.391275       0.261693      -3.155887       9.477226       0.945418       9.485760           0.014210
          360              C       5.026396       9.627701       1.336703      -0.077712      28.154687 0.38934107E+03  0.88836031E+04                                 7.939580                            6.543698       0.296594       2.078993                    0.999754      27.940490      78.529815       0.650878       0.412427      -1.069264      -0.002613      -0.011760       0.023851       0.026721       0.006747      -0.007996      -0.007935      -0.009774       0.026155      -0.013480      -0.004078       0.017558              8.329789       5.458617      -0.059783      -2.322868      10.068669       1.634836       9.462082           0.014126
          361              C       4.694345      10.510957       2.370392      -0.115218      31.477840 0.45514907E+03  0.10843141E+05                                 8.717551                            7.218154      -0.053952       1.957383                    0.999501      29.548591      86.009148       0.598928       0.429269      -1.054272       0.007158      -0.019488       0.007220       0.021981       0.004351       0.006561      -0.015521      -0.003702      -0.061537      -0.028336       0.009735       0.018601              9.179168       6.100516      -0.001158      -2.438523      10.718660       1.881834      10.718328           0.049423
          362              C      19.685411      10.046765       3.474998       0.045740      32.844632 0.45535406E+03  0.10832562E+05                                 9.039273                            7.257159      -0.255442       1.923462                    0.999022      27.710482      80.197156       0.593620       0.433726      -1.053173       0.009397      -0.001862       0.000148       0.009581       0.004477      -0.017807       0.006533      -0.003966       0.031277      -0.021214      -0.000695       0.021909              9.885170       6.427726       0.886521      -2.463455      12.542943       1.481202      10.684840          -0.007399
          363              C      19.735769      12.324748       4.717144       0.541904      23.155015 0.28173775E+03  0.60195895E+04                                 7.538017                            5.970199      -0.155454       1.991988                    0.999020      23.540953      67.276454       0.604255       0.474421      -1.016943       0.011120       0.047740       0.005491       0.049325      -0.038994       0.037774      -0.023369       0.084208      -0.009954      -0.057414      -0.024229       0.081643              8.603934       5.595775       2.011364      -0.839979      13.270160       0.679466       6.945869          -0.005290
          364              C      18.026732       6.752287       4.702100       0.592281      22.915417 0.25305157E+03  0.52814060E+04                                 7.580739                            5.732528      -0.273109       1.973027                    0.998426      22.685026      64.790978       0.602630       0.486984      -1.006888      -0.008447      -0.055039       0.010646       0.056692       0.001327       0.005999       0.027251      -0.000696       0.375032      -0.066115      -0.062978       0.129093              8.904832       9.632197       2.502620      -0.521738      12.530539      -1.053960       4.551760          -0.005617
          365              C      18.752207       5.417734       9.238725      -0.022229      36.679714 0.43325403E+03  0.10114734E+05                                 9.571079                            6.952128       0.070350       2.037513                    0.999304      26.868372      75.444589       0.627148       0.418335      -1.069525       0.003357       0.007034       0.028805       0.029840       0.020707      -0.022865      -0.019121       0.036939      -0.081453      -0.039844      -0.012024       0.051868             11.368388       7.472858      -2.021559       2.110796      10.011192       3.528541      16.621115           0.080971
          366              C      19.586268       4.650527       9.980144      -0.084181      31.113395 0.39402143E+03  0.90343080E+04                                 8.571940                            6.633437       0.133832       2.023833                    0.999691      28.248597      80.081053       0.637885       0.418783      -1.063178      -0.000365       0.018965       0.029321       0.034922       0.012861      -0.018760      -0.001472       0.001901      -0.083211      -0.035048       0.004252       0.030796              9.535805       6.910093      -1.899055       2.810789       7.570569       0.806643      14.126753           0.012529
          367              C      19.919892       4.874028      11.321145      -0.096736      31.452256 0.40380949E+03  0.93243305E+04                                 8.669811                            6.741166       0.165603       2.041037                    0.999502      28.381289      80.986177       0.628551       0.422012      -1.060157      -0.017132      -0.007409      -0.017088       0.025306       0.000307      -0.014599      -0.012026       0.012579      -0.008728      -0.019934      -0.000315       0.020249              9.613834       6.843567      -2.156989       2.233996       8.431151       1.474434      13.566785           0.037542
          368              C      19.424177       5.991529      11.935770      -0.009961      38.878396 0.46687800E+03  0.11116689E+05                                10.008830                            7.252148      -0.215040       1.934621                    0.998780      27.644389      78.655195       0.608938       0.422436      -1.065827      -0.019112      -0.016717      -0.027883       0.037712       0.039796      -0.022502      -0.013685       0.034378      -0.073125      -0.032757      -0.030670       0.063427             11.994081       8.399496      -2.398113       3.834845       9.335574       1.049462      18.247172           0.061625
          369              C      18.557068       6.896275      11.202948       0.036885      34.218580 0.45831527E+03  0.10905294E+05                                 9.279425                            7.266566      -0.141125       1.960983                    0.999218      27.593549      79.499905       0.595810       0.432041      -1.055687      -0.020754      -0.001677       0.006912       0.021939      -0.023956       0.000941      -0.006793      -0.008763      -0.043713      -0.019890      -0.012475       0.032365             10.468041       7.684150      -2.722215       2.559085      10.232504       0.601426      13.487469          -0.001311
          370              C      18.064500       8.073949      11.830467      -0.124863      30.427058 0.43830532E+03  0.10357321E+05                                 8.509373                            7.059338       0.127956       2.021187                    0.999527      29.322022      85.364444       0.607929       0.426366      -1.054693      -0.018258      -0.015581      -0.011717       0.026710       0.019032      -0.008777       0.013665       0.009824       0.049298      -0.033155       0.011267       0.021888              9.019666       7.350789      -2.378615       2.170079       9.679945       0.183837      10.028266           0.027398
          371              C      17.246175       8.912075      11.159967      -0.075545      27.952438 0.40359438E+03  0.93255638E+04                                 7.992775                            6.734300       0.241553       2.061987                    0.999814      28.339115      81.103951       0.629079       0.421377      -1.059709      -0.004649      -0.024956      -0.005681       0.026013      -0.005444      -0.007040       0.016373      -0.016758       0.015246      -0.013661      -0.010400       0.024061              8.377172       6.907558      -1.961619       1.890778       9.050926       0.478928       9.173032           0.016162
          372              C      16.879504       8.639146       9.838307      -0.086310      28.268718 0.42726361E+03  0.10013047E+05                                 8.060494                            6.938006       0.131339       2.021464                    0.999689      28.865094      83.165700       0.618630       0.422479      -1.059134      -0.004537      -0.022395       0.016739       0.028325      -0.017815       0.017377      -0.007527      -0.003806       0.031556      -0.025390      -0.004011       0.029401              8.369463       7.132908      -1.886441       0.972923       8.810535       1.444534       9.164945           0.009141
          373              C      17.409841       7.517347       9.206489      -0.115140      30.857395 0.47043033E+03  0.11336629E+05                                 8.696919                            7.400397      -0.126620       1.936705                    0.998733      29.942823      88.587621       0.582199       0.436562      -1.046458      -0.004970      -0.007176       0.024655       0.026154       0.021969      -0.000319      -0.005178       0.040864       0.052982      -0.039208       0.016777       0.022431              9.119923       7.456619      -2.590124       0.468797      10.010129       1.241661       9.893020           0.040648
          374              C      18.248623       6.578216       9.844754       0.056622      32.403987 0.42792054E+03  0.10026659E+05                                 8.967283                            7.041029      -0.114754       1.978603                    0.999293      27.039149      77.755029       0.601690       0.434451      -1.052352      -0.006861      -0.007455      -0.005991       0.011771      -0.013456      -0.001819      -0.008103       0.002793      -0.023645      -0.016242      -0.001914       0.018156             10.041336       7.256845      -2.733981       1.156086      10.557027       2.124697      12.310136          -0.004926
          375              C      18.424878       5.015863       7.852594       0.609325      21.921938 0.23385612E+03  0.47830832E+04                                 7.325643                            5.494770      -0.051184       2.058363                    0.999238      21.937878      61.925967       0.618537       0.484152      -1.008860      -0.010915      -0.019737      -0.054066       0.058581       0.044020      -0.021360      -0.054941      -0.122387      -0.126251      -0.064733      -0.053323       0.118056              8.571904       8.143653      -0.985895       0.547606       5.958167       3.056732      11.613892          -0.004439
          376              C      19.778259       6.242967      13.356286       0.591994      23.754890 0.24655305E+03  0.51177258E+04                                 7.769384                            5.665498      -0.268495       1.976312                    0.998631      22.581407      64.537448       0.604425       0.488199      -1.005217       0.000563       0.000867       0.057231       0.057240      -0.051341       0.004860      -0.004703      -0.175358      -0.198054      -0.071053      -0.063729       0.134782              9.321164       9.373345       1.134814       2.017176       4.720251       0.410839      13.869895          -0.006622
          377              C      14.970606       5.589658      11.220140      -0.025848      35.583399 0.47450087E+03  0.11394059E+05                                 9.569447                            7.394285      -0.210426       1.942411                    0.998117      28.025855      81.237442       0.590307       0.432102      -1.055163      -0.013465       0.001490      -0.031683       0.034458       0.018048      -0.026889      -0.001792       0.044899      -0.062520      -0.033554      -0.015429       0.048983             11.161749       7.592517      -2.373774       2.611390       9.524988      -0.168952      16.367742           0.046745
          378              C      15.290067       4.568864      10.375567      -0.091595      29.456048 0.42905123E+03  0.10119945E+05                                 8.488288                            7.077589      -0.086073       1.959328                    0.998685      29.228465      85.987966       0.593122       0.437817      -1.044079       0.001302       0.002673      -0.019210       0.019439       0.000599      -0.020121      -0.009249       0.011667      -0.040891      -0.026780       0.002155       0.024626              9.211126       6.050257      -1.027470       1.196890       7.843636       1.652819      13.739483           0.013057
          379              C      14.928116       4.631185       9.019523      -0.074135      30.294788 0.45122784E+03  0.10817215E+05                                 8.766245                            7.340765      -0.353688       1.871220                    0.998441      29.867930      89.643624       0.570517       0.447835      -1.034423       0.017740       0.009614       0.020292       0.028616       0.013827      -0.006539      -0.004800       0.027077      -0.066064      -0.023416      -0.008110       0.031526              9.523954       6.757311      -1.576243       1.205254       8.419141       0.924664      13.395408           0.014447
          380              C      14.245130       5.699258       8.510200      -0.033183      35.212128 0.47654515E+03  0.11437002E+05                                 9.429831                            7.366398      -0.138149       1.964439                    0.998387      27.968337      80.623315       0.597669       0.427010      -1.060002       0.012397       0.008277       0.028362       0.032040       0.010508      -0.010362      -0.012773       0.038274      -0.089743      -0.035659      -0.003726       0.039385             10.832917       7.119946      -2.252245       1.149796       9.620066       2.155016      15.758739           0.056278
          381              C      13.835968       6.771630       9.380561       0.044779      33.412466 0.46260565E+03  0.11046001E+05                                 9.158837                            7.310005      -0.237582       1.930223                    0.998909      27.696853      80.244298       0.592183       0.433167      -1.053763      -0.009123       0.003997      -0.012248       0.015786      -0.018047      -0.003679       0.004274      -0.019976       0.000641      -0.020783      -0.001157       0.021940             10.234740       7.429203      -3.385249       0.911105      11.516473       1.909393      11.758545          -0.003239
          382              C      13.069576       7.897727       8.963648      -0.110370      31.378759 0.43774707E+03  0.10374834E+05                                 8.791217                            7.122503      -0.113144       1.942628                    0.999293      29.634962      87.334889       0.594668       0.434584      -1.046232       0.008925      -0.011206       0.019666       0.024330       0.023172      -0.007535      -0.017169       0.032465       0.031421      -0.036696       0.003372       0.033324              9.500167       7.016386      -3.509779       0.916806      11.891249       1.717095       9.592865           0.042232
          383              C      12.726509       8.886286       9.801773      -0.084023      29.520978 0.40217002E+03  0.93037909E+04                                 8.337669                            6.725612       0.204557       2.051320                    0.999642      28.543505      82.295566       0.627727       0.421779      -1.057254       0.006011      -0.019616       0.012957       0.024265      -0.002266      -0.001539      -0.011930      -0.011038       0.007118      -0.010499      -0.004841       0.015340              9.010700       6.475328      -3.031817       1.311917      10.979330       1.144453       9.577443           0.011196
          384              C      13.149834       8.847603      11.121284      -0.075824      29.240465 0.39941488E+03  0.92240693E+04                                 8.301503                            6.716183       0.242385       2.067584                    0.999559      28.324586      81.590297       0.626261       0.423499      -1.056192      -0.007133      -0.024240      -0.017748       0.030878       0.004799      -0.001203       0.008766      -0.007141       0.026155      -0.011851      -0.002183       0.014034              8.956186       6.522047      -3.193394       1.065393      11.095045       0.378621       9.251466           0.020959
          385              C      13.887900       7.816064      11.581179      -0.095474      30.943814 0.43949258E+03  0.10455078E+05                                 8.808230                            7.203433      -0.276477       1.895996                    0.998455      29.725410      88.550952       0.581529       0.442750      -1.038534      -0.021559      -0.012209      -0.017066       0.030085       0.024842      -0.004290       0.000184       0.024151       0.028177      -0.032460       0.008659       0.023801              9.495713       7.183275      -3.574713       0.752797      11.839469       0.204137       9.464396           0.040146
          386              C      14.246704       6.724351      10.760245       0.035397      31.823767 0.45264744E+03  0.10783331E+05                                 8.993678                            7.345775      -0.315246       1.906180                    0.998686      27.970186      81.775929       0.575131       0.447040      -1.042219      -0.002445      -0.000566       0.014882       0.015092      -0.021911      -0.003410       0.002156      -0.010981      -0.010017      -0.021026      -0.003746       0.024772              9.868383       7.201685      -3.114999       1.302820      11.202721       0.478752      11.200745          -0.001941
          387              C      15.474190       5.465014      12.621314       0.590168      23.159650 0.25830147E+03  0.54181910E+04                                 7.625974                            5.778745      -0.191819       1.995364                    0.998982      22.831167      65.351834       0.602292       0.484810      -1.008114       0.007988      -0.014297       0.050156       0.052762       0.050671      -0.015623      -0.000774      -0.128538      -0.195172      -0.073825      -0.040737       0.114562              8.978921       8.598654      -1.388986       1.156387       4.724976      -0.846266      13.613132          -0.002831
          388              C      13.961865       5.697109       7.046703       0.583497      23.371147 0.25878815E+03  0.54207099E+04                                 7.580528                            5.743588      -0.050386       2.040080                    0.999369      22.754870      64.687092       0.611703       0.478028      -1.013583       0.006650       0.005074      -0.053743       0.054390       0.062486      -0.023479      -0.013242      -0.007113      -0.207555      -0.074418      -0.026666       0.101085              8.819038       7.796513      -2.320127       0.966376       6.230519       1.173223      12.430082          -0.001451
          389              C       7.508122       6.184938       0.146135      -0.048064      37.376189 0.49121780E+03  0.11853152E+05                                 9.738357                            7.427779      -0.135319       1.956480                    0.998674      28.272984      81.146165       0.602658       0.421187      -1.065954      -0.000754       0.001438      -0.030514       0.030557      -0.005135      -0.010193       0.014812       0.008726      -0.064190      -0.029083       0.005726       0.023357             11.311010       6.950924       1.658820       2.210454       9.837343      -1.595768      17.144763           0.068615
          390              C      14.632259       5.153407      21.103577      -0.089864      30.791324 0.42773302E+03  0.10058123E+05                                 8.655466                            7.008306      -0.073620       1.953331                    0.999598      29.257990      85.305575       0.604891       0.430610      -1.050815       0.005637       0.002430      -0.023397       0.024189      -0.008012      -0.018095      -0.004184       0.023356      -0.070882      -0.031169       0.000236       0.030933              9.525867       6.545269       1.737050       2.586159       8.296170       0.577921      13.736161           0.007698
          391              C      14.223097       5.151257      19.773321      -0.097368      30.904884 0.41755178E+03  0.97599334E+04                                 8.679531                            6.924176       0.063829       2.006617                    0.999276      28.924114      84.084352       0.608573       0.430583      -1.050812       0.012791      -0.001253       0.016405       0.020840      -0.001639      -0.016975       0.009765       0.017550      -0.050986      -0.026710       0.001323       0.025387              9.597361       6.474360       1.861720       2.383713       8.603590      -0.541466      13.714133           0.031828
          392              C      14.583474       6.165604      18.935195      -0.015129      36.797632 0.45509950E+03  0.10783281E+05                                 9.687403                            7.180369      -0.139171       1.962246                    0.998984      27.594393      78.702812       0.608475       0.424833      -1.062737       0.013693      -0.005574       0.031493       0.034790      -0.036329      -0.024398       0.003716       0.043812      -0.074317      -0.039006      -0.022065       0.061071             11.403890       8.129134       3.012370       3.934436      10.005886       0.603187      16.076649           0.048089
          393              C      15.357735       7.231528      19.399388       0.033930      33.487404 0.43840595E+03  0.10321032E+05                                 9.123517                            7.092738      -0.121167       1.967887                    0.999336      27.423658      78.706441       0.604612       0.430311      -1.056270       0.010650      -0.000121      -0.005631       0.012048       0.018347      -0.006752      -0.001667      -0.018649      -0.021737      -0.019075      -0.005903       0.024978             10.192845       7.236845       3.487015       1.677345      11.188960      -0.519604      12.152730          -0.001301
          394              C      15.768470       8.295303      18.559113      -0.106597      30.402048 0.42180045E+03  0.98628392E+04                                 8.495342                            6.915964       0.134430       2.026337                    0.999690      28.834559      83.248156       0.616001       0.425236      -1.056386       0.018833      -0.012258       0.012579       0.025752      -0.019679      -0.004080      -0.005987       0.033412       0.055723      -0.036037       0.016118       0.019919              9.025398       6.920778       3.427331       0.924197      10.875134      -0.895836       9.280281           0.040015
          395              C      16.497093       9.320395      19.051243      -0.065753      27.868937 0.37875019E+03  0.86199209E+04                                 7.991511                            6.520701       0.202835       2.054890                    0.999778      27.937285      79.540901       0.639276       0.420985      -1.059179       0.008550      -0.023706       0.012716       0.028227      -0.001111      -0.004655      -0.008946      -0.018180       0.011830      -0.013139      -0.001662       0.014800              8.463979       6.401211       3.161142       0.263527       9.499842      -0.943959       9.490885           0.014184
          396              C      16.829144       9.408506      20.372903      -0.076741      28.116763 0.38862439E+03  0.88627839E+04                                 7.930081                            6.535101       0.302745       2.080871                    0.999750      27.920604      78.443068       0.651719       0.412103      -1.069521      -0.001898      -0.021823      -0.012088       0.025019       0.008470       0.007515       0.007820      -0.019666      -0.001468      -0.014519      -0.004060       0.018579              8.320187       5.452845       2.321865      -0.057997       9.453206      -1.629843      10.054511           0.014112
          397              C      16.497093       8.374818      21.256159      -0.114353      31.418788 0.45403102E+03  0.10809179E+05                                 8.704713                            7.207149      -0.049008       1.959216                    0.999508      29.511533      85.854610       0.599689       0.429015      -1.054494       0.007790      -0.006685      -0.019712       0.022225      -0.006872       0.004418       0.014431       0.027775       0.037521      -0.027430       0.009145       0.018285              9.166104       6.091617       2.434750       0.000342      10.701233      -1.878481      10.705462           0.049394
          398              C      15.751159       7.270211      20.791966       0.045548      32.852856 0.45549281E+03  0.10836623E+05                                 9.041255                            7.258742      -0.258200       1.922604                    0.999001      27.712610      80.204562       0.593501       0.433783      -1.053145       0.009097      -0.000234      -0.001994       0.009316       0.017667       0.003711      -0.006247      -0.018899      -0.010820      -0.020668      -0.001649       0.022317              9.887475       6.429347       2.464399       0.887484      10.687125      -1.480229      12.545955          -0.007430
          399              C       7.933021       6.028059       1.579545       0.541757      23.158627 0.28180241E+03  0.60212325E+04                                 7.537885                            5.970309      -0.151915       1.993028                    0.999025      23.544961      67.286304       0.604345       0.474330      -1.017006       0.011133      -0.005425       0.047157       0.048756      -0.038350      -0.039321       0.023069       0.046828      -0.124653      -0.058324      -0.024138       0.082462              8.603472       5.595717       0.840087       2.011095       6.945963      -0.679035      13.268735          -0.005313
          400              C      14.092480       6.043108      17.497487       0.590500      22.932503 0.25327145E+03  0.52869129E+04                                 7.582703                            5.733692      -0.275460       1.972294                    0.998441      22.695598      64.817582       0.602804       0.486759      -1.007049      -0.008788      -0.011278      -0.055653       0.057460      -0.006228       0.001775      -0.027046      -0.188163      -0.185065      -0.065853      -0.063128       0.128980              8.907514       9.634540       0.521890       2.503765       4.552799       1.054378      12.535205          -0.005668
          401              C      14.817957       1.506483      16.162933      -0.022715      36.705856 0.43360373E+03  0.10125041E+05                                 9.575454                            6.954782       0.070250       2.037364                    0.999336      26.880747      75.489797       0.627043       0.418317      -1.069526       0.003442      -0.029937       0.006947       0.030925       0.023609       0.020694       0.019452       0.060786      -0.013401      -0.041063      -0.011687       0.052751             11.374163       7.475726      -2.110577      -2.022596      16.630034      -3.532348      10.016729           0.081186
          402              C      15.652018       0.765064      15.395725      -0.084597      31.117986 0.39413995E+03  0.90373518E+04                                 8.571745                            6.633840       0.134858       2.024037                    0.999668      28.252065      80.082114       0.637976       0.418708      -1.063267      -0.000049      -0.028204       0.018657       0.033817       0.019074       0.012868       0.000994       0.041521       0.038383      -0.034901       0.004390       0.030511              9.535256       6.910385      -2.811312      -1.899314      14.125369      -0.805280       7.570014           0.012454
          403              C      23.854139      20.914467      15.619226      -0.092159      31.325420 0.40172500E+03  0.92638720E+04                                 8.646021                            6.723131       0.168266       2.042737                    0.999535      28.311642      80.724313       0.629502       0.421935      -1.060243      -0.016835       0.015337      -0.008161       0.024192       0.014524      -0.001456       0.011536       0.009645      -0.012276      -0.020115       0.001196       0.018919              9.586888       6.827937      -2.229160      -2.154263      13.521867      -1.464462       8.410861           0.037570
          404              C      23.358424      20.299842      16.736727      -0.012983      38.946391 0.46793013E+03  0.11147327E+05                                10.017621                            7.258471      -0.211503       1.935398                    0.998792      27.674734      78.745452       0.608942       0.422222      -1.066028      -0.019599       0.027713      -0.016407       0.037700       0.023478       0.040754       0.013003       0.054744      -0.018272      -0.034205      -0.030655       0.064860             12.004771       8.407772      -3.839045      -2.401354      18.262673      -1.048721       9.343868           0.061802
          405              C      22.491315      21.032665      17.641473       0.037675      34.222248 0.45834560E+03  0.10907131E+05                                 9.283036                            7.268833      -0.143873       1.960006                    0.999249      27.596698      79.535337       0.595417       0.432282      -1.055449      -0.020195      -0.008037      -0.001476       0.021786      -0.000947      -0.024466       0.006579       0.018745       0.035411      -0.020110      -0.013005       0.033116             10.472572       7.687160      -2.560140      -2.723467      13.493567      -0.602029      10.236987          -0.001356
          406              C      21.998747      20.405146      18.819147      -0.123345      30.411637 0.43798501E+03  0.10349156E+05                                 8.512662                            7.062114       0.124125       2.020288                    0.999492      29.311306      85.365669       0.607042       0.427013      -1.054161      -0.018921       0.011936      -0.014191       0.026492       0.007976       0.018714      -0.012969      -0.019895      -0.041005      -0.032499       0.010871       0.021629              9.023149       7.354082      -2.170209      -2.380954      10.029316      -0.183241       9.686050           0.027482
          407              C      21.180423      21.075647      19.657273      -0.078442      27.993182 0.40437048E+03  0.93471635E+04                                 7.994933                            6.735537       0.243624       2.062084                    0.999785      28.371850      81.190254       0.629810       0.420723      -1.060214      -0.004706       0.005351      -0.024858       0.025859       0.007088      -0.004439      -0.015939      -0.015665       0.016053      -0.013635      -0.009535       0.023170              8.379630       6.908797      -1.889821      -1.963228       9.173894      -0.480365       9.056198           0.016199
          408              C      12.945253       0.906902      19.384344      -0.087309      28.278972 0.42746912E+03  0.10018488E+05                                 8.060335                            6.938029       0.130086       2.021031                    0.999688      28.871441      83.170851       0.618885       0.422278      -1.059320      -0.003912      -0.019418      -0.022886       0.030268      -0.017435      -0.016287       0.007106      -0.017599      -0.009245      -0.024242      -0.004113       0.028355              8.369290       7.131787      -0.972288      -1.885733       9.165464      -1.445439       8.810618           0.009163
          409              C      13.475590       1.538720      18.262545      -0.115169      30.856977 0.47042491E+03  0.11336689E+05                                 8.698126                            7.401478      -0.124551       1.937349                    0.998765      29.942068      88.591827       0.582013       0.436695      -1.046358      -0.004998      -0.024849      -0.005661       0.025971      -0.000482       0.022359       0.004819      -0.004908      -0.085313      -0.038784       0.016605       0.022179              9.121284       7.457313      -0.468485      -2.590413       9.894538      -1.241979      10.012000           0.040739
          410              C      14.314373       0.900454      17.323415       0.057304      32.396242 0.42776424E+03  0.10022602E+05                                 8.967825                            7.041050      -0.113655       1.978975                    0.999314      27.035386      77.755880       0.601490       0.434612      -1.052199      -0.007397       0.005828      -0.006930       0.011692       0.001010      -0.013783       0.007908       0.012795       0.003615      -0.015862      -0.002406       0.018267             10.042436       7.256825      -1.155466      -2.734020      12.312085      -2.126435      10.558396          -0.004984
          411              C      14.490627       2.892614      15.761062       0.609818      21.918952 0.23380516E+03  0.47819317E+04                                 7.326163                            5.494929      -0.047481       2.059538                    0.999236      21.935564      61.925137       0.618380       0.484285      -1.008758      -0.010276       0.053769      -0.019477       0.058104       0.021019       0.044411       0.054801       0.000215       0.243844      -0.063410      -0.054066       0.117476              8.572795       8.144012      -0.547602      -0.986162      11.615482      -3.057399       5.958890          -0.004507
          412              C      23.712507      18.879326      16.988164       0.594035      23.677205 0.24565061E+03  0.50941825E+04                                 7.752689                            5.655015      -0.265815       1.978030                    0.998634      22.536669      64.373447       0.605018       0.488181      -1.005254      -0.000305      -0.057497       0.000838       0.057504      -0.004269      -0.051281       0.004095       0.011825       0.361778      -0.070522      -0.064120       0.134642              9.299475       9.354793      -2.010513       1.132643      13.832116      -0.409321       4.711516          -0.006667
          413              C      14.970604      15.900754      10.270264      -0.024206      35.564943 0.47420439E+03  0.11385606E+05                                 9.567426                            7.393044      -0.205579       1.943844                    0.998160      28.020361      81.227142       0.590206       0.432227      -1.055045      -0.013779      -0.000536       0.031756       0.034620      -0.017436       0.025849      -0.002184       0.044543      -0.063163      -0.032629      -0.015417       0.048047             11.158882       7.590531       2.373145      -2.609752       9.523443      -0.168161      16.362671           0.047151
          414              C      15.290065      16.921548      11.114837      -0.094998      29.535264 0.43056993E+03  0.10164122E+05                                 8.498476                            7.085951      -0.084729       1.959112                    0.998714      29.281548      86.162387       0.593330       0.437304      -1.044449       0.000987      -0.003905       0.021184       0.021564      -0.002821       0.020137      -0.009143       0.013286      -0.037011      -0.025342      -0.000509       0.025851              9.222264       6.057280       1.028348      -1.198083       7.852396       1.655468      13.757116           0.013135
          415              C      14.928114      16.859227      12.470881      -0.074501      30.266211 0.45062601E+03  0.10798345E+05                                 8.758872                            7.334868      -0.353113       1.871559                    0.998381      29.845440      89.534987       0.570907       0.447713      -1.034574       0.018075      -0.009289      -0.019847       0.028406      -0.013993       0.007350      -0.004346       0.027054      -0.068261      -0.024136      -0.008008       0.032145              9.515692       6.751467       1.574502      -1.204831       8.411665       0.923084      13.383943           0.014558
          416              C      14.245128      15.791154      12.980204      -0.032869      35.198865 0.47634361E+03  0.11430831E+05                                 9.428167                            7.365194      -0.137911       1.964668                    0.998392      27.959085      80.589046       0.597681       0.427051      -1.059988       0.012511      -0.007441      -0.029267       0.032687      -0.009650       0.010577      -0.013549       0.038345      -0.091317      -0.036682      -0.002678       0.039361             10.831146       7.118277       2.250960      -1.149925       9.617615       2.154685      15.757544           0.056677
          417              C      13.835967      14.718782      12.109843       0.045687      33.391980 0.46230739E+03  0.11036976E+05                                 9.154896                            7.307527      -0.238390       1.930112                    0.998923      27.685471      80.201464       0.592305       0.433153      -1.053784      -0.008631      -0.004466       0.011926       0.015384       0.018769       0.003273       0.004003      -0.020015       0.000508      -0.021381      -0.000984       0.022366             10.229920       7.425667       3.383073      -0.909437      11.511929       1.909863      11.752163          -0.003330
          418              C      13.069575      13.592685      12.526756      -0.110013      31.366224 0.43756260E+03  0.10369579E+05                                 8.792011                            7.124242      -0.115849       1.942138                    0.999281      29.622567      87.300383       0.594178       0.434979      -1.045973       0.007911       0.010619      -0.020089       0.024061      -0.022970       0.008017      -0.016349       0.033406       0.032919      -0.036602       0.003345       0.033258              9.500606       7.017329       3.510559      -0.915012      11.894834       1.718093       9.589654           0.042461
          419              C      12.726509      12.604126      11.688631      -0.084827      29.550244 0.40272194E+03  0.93202480E+04                                 8.344663                            6.731940       0.204768       2.051093                    0.999661      28.564306      82.386104       0.627159       0.421994      -1.057063       0.006441       0.019307      -0.013102       0.024205       0.002117       0.001725      -0.011620      -0.010300       0.007177      -0.010319      -0.004507       0.014826              9.017913       6.480797       3.034031      -1.312983      10.988929       1.144854       9.584012           0.011213
          420              C      13.149834      12.642809      10.369120      -0.077491      29.284592 0.40029965E+03  0.92495420E+04                                 8.308911                            6.722925       0.242099       2.067114                    0.999559      28.352914      81.691985       0.626049       0.423411      -1.056255      -0.007086       0.024365       0.018302       0.031287      -0.005009       0.000858       0.008720      -0.006307       0.025757      -0.011716      -0.002151       0.013867              8.963785       6.528054       3.196291      -1.066950      11.104785       0.376689       9.258518           0.021136
          421              C      13.887899      13.674348       9.909225      -0.093587      30.884420 0.43839609E+03  0.10422583E+05                                 8.798140                            7.195422      -0.273242       1.897483                    0.998356      29.689444      88.419400       0.581728       0.442871      -1.038453      -0.021531       0.011627       0.015421       0.028923      -0.025053       0.003104       0.000376       0.025604       0.031453      -0.033462       0.010101       0.023361              9.484604       7.174984       3.569644      -0.753026      11.823791       0.203041       9.455036           0.040382
          422              C      14.246703      14.766061      10.730159       0.034822      31.830549 0.45283053E+03  0.10788718E+05                                 8.994930                            7.347238      -0.312568       1.906906                    0.998733      27.973088      81.786690       0.575080       0.447037      -1.042227      -0.002537      -0.000097      -0.015341       0.015549       0.022444       0.003302       0.002111      -0.010365      -0.011489      -0.021214      -0.004206       0.025419              9.869471       7.202650       3.115844      -1.302568      11.205206       0.478616      11.200557          -0.001935
          423              C      15.474189      16.025398       8.869090       0.589349      23.164986 0.25836929E+03  0.54197641E+04                                 7.625572                            5.778528      -0.190003       1.995974                    0.998960      22.833697      65.351902       0.602479       0.484646      -1.008237       0.006505       0.013080      -0.051213       0.053256      -0.050829       0.015867      -0.001593      -0.128791      -0.194809      -0.073810      -0.040949       0.114759              8.978288       8.597640       1.388774      -1.156037       4.724723      -0.845773      13.612502          -0.002822
          424              C      13.961862      15.793303      14.443701       0.584491      23.364817 0.25870028E+03  0.54185092E+04                                 7.580713                            5.743633      -0.052779       2.039479                    0.999345      22.747681      64.668407       0.611527       0.478198      -1.013474       0.007151      -0.004224       0.053379       0.054022      -0.061589       0.023582      -0.013752      -0.006455      -0.207693      -0.074484      -0.025867       0.100351              8.819480       7.796420       2.319913      -0.966519       6.230570       1.173568      12.431451          -0.001532
          425              C      23.245118      15.305474      21.344269      -0.047829      37.378260 0.49125113E+03  0.11854612E+05                                 9.739890                            7.428784      -0.137859       1.955606                    0.998678      28.276354      81.168252       0.602503       0.421273      -1.065859      -0.001176      -0.001743       0.030640       0.030712       0.004932       0.010965       0.014333       0.009244      -0.063248      -0.028836       0.005413       0.023423             11.312929       6.951739      -1.658520      -2.210642       9.838635      -1.597656      17.148413           0.068536
          426              C      14.632260      16.337005       0.386827      -0.089126      30.787469 0.42766242E+03  0.10056731E+05                                 8.657880                            7.010410      -0.076696       1.952687                    0.999620      29.254878      85.316566       0.604412       0.430940      -1.050542       0.005970      -0.001927       0.022931       0.023774       0.007861       0.018020      -0.004780       0.023792      -0.070876      -0.031322       0.000373       0.030948              9.528414       6.546900      -1.737113      -2.586524       8.298104       0.576932      13.740238           0.007712
          427              C      14.223098      16.339155       1.717083      -0.097273      30.901034 0.41754157E+03  0.97589737E+04                                 8.676439                            6.922369       0.060805       2.005567                    0.999262      28.922337      84.057467       0.608921       0.430369      -1.051014       0.013318       0.001287      -0.016702       0.021401       0.001901       0.017453       0.010287       0.017417      -0.050888      -0.027207       0.001335       0.025872              9.593632       6.471617      -1.859498      -2.382287       8.598930      -0.543022      13.710349           0.031879
          428              C      14.583475      15.324808       2.555209      -0.017058      36.845142 0.45581205E+03  0.10804283E+05                                 9.694342                            7.185077      -0.136776       1.962635                    0.999016      27.618873      78.785099       0.608398       0.424726      -1.062815       0.013621       0.006519      -0.032605       0.035932       0.036197       0.024418       0.003539       0.045846      -0.076820      -0.039326      -0.022483       0.061809             11.412686       8.134933      -3.013339      -3.939299      10.010305       0.604307      16.092820           0.048211
          429              C      15.357736      14.258884       2.091016       0.035359      33.466087 0.43807658E+03  0.10311658E+05                                 9.121330                            7.091430      -0.125155       1.966881                    0.999354      27.411471      78.673199       0.604476       0.430476      -1.056137       0.010433      -0.000221       0.006423       0.012254      -0.019209       0.006915      -0.002195      -0.017503      -0.023315      -0.019217      -0.006717       0.025935             10.190232       7.235087      -3.485529      -1.677023      11.185476      -0.519677      12.150133          -0.001217
          430              C      15.768472      13.195109       2.931291      -0.105729      30.364293 0.42112638E+03  0.98426628E+04                                 8.486561                            6.909063       0.133984       2.026674                    0.999712      28.811193      83.148840       0.616522       0.425067      -1.056542       0.019133       0.011412      -0.011681       0.025154       0.018897       0.003261      -0.005303       0.034169       0.057440      -0.035742       0.015737       0.020005              9.015915       6.913571      -3.422701      -0.923798      10.862369      -0.894600       9.271807           0.040006
          431              C      16.497095      12.170017       2.439161      -0.066551      27.900317 0.37931469E+03  0.86366016E+04                                 7.999965                            6.527899       0.197425       2.052959                    0.999768      27.957390      79.634438       0.638534       0.421287      -1.058913       0.008830       0.023071      -0.012680       0.027767       0.001387       0.005003      -0.008800      -0.018294       0.012354      -0.013548      -0.001170       0.014718              8.472690       6.407976      -3.164449      -0.263719       9.509761      -0.945035       9.500334           0.014258
          432              C      16.829146      12.081906       1.117501      -0.076884      28.118852 0.38867468E+03  0.88641143E+04                                 7.930037                            6.535448       0.304832       2.081629                    0.999728      27.921139      78.442405       0.651720       0.412093      -1.069539      -0.002022       0.022114       0.012245       0.025359      -0.008378      -0.007419       0.007799      -0.018797       0.000148      -0.014242      -0.003936       0.018178              8.319934       5.452752      -2.321077       0.058430       9.452266      -1.630649      10.054785           0.014102
          433              C      16.497095      13.115594       0.234245      -0.113243      31.404170 0.45371962E+03  0.10800592E+05                                 8.705484                            7.208089      -0.054207       1.957833                    0.999481      29.502276      85.840637       0.599187       0.429422      -1.054179       0.008043       0.006765       0.018767       0.021510       0.007331      -0.004050       0.014440       0.027654       0.038136      -0.027584       0.009275       0.018308              9.166679       6.092331      -2.434778       0.000047      10.702422      -1.878821      10.705285           0.049259
          434              C      15.751161      14.220201       0.698438       0.045123      32.874954 0.45586931E+03  0.10847563E+05                                 9.043441                            7.260345      -0.254394       1.923522                    0.998988      27.725196      80.242085       0.593620       0.433616      -1.053271       0.009061      -0.000435       0.001711       0.009232      -0.017457      -0.004216      -0.006229      -0.018950      -0.009293      -0.020946      -0.000895       0.021841              9.889968       6.430725      -2.464842      -0.887445      10.689960      -1.481595      12.549218          -0.007399
          435              C      23.670017      15.462353      19.910859       0.540946      23.181413 0.28213345E+03  0.60300290E+04                                 7.542515                            5.973609      -0.150898       1.993081                    0.999021      23.558258      67.332237       0.604214       0.474297      -1.017032       0.011317       0.005183      -0.047327       0.048937       0.037654       0.038838       0.023845       0.046765      -0.124467      -0.058392      -0.023486       0.081878              8.609098       5.599003      -0.840280      -2.012990       6.949532      -0.680143      13.278759          -0.005341
          436              C      14.092481      15.447304       3.992917       0.592455      22.916007 0.25303847E+03  0.52812780E+04                                 7.582002                            5.733022      -0.271736       1.973330                    0.998466      22.686778      64.805438       0.602479       0.487093      -1.006791      -0.006287       0.010585       0.054839       0.056204       0.006592      -0.001430      -0.026707      -0.186902      -0.183760      -0.065142      -0.062944       0.128087              8.906842       9.633698      -0.521620      -2.503668       4.552446       1.054182      12.534384          -0.005606
          437              C      14.817956      19.983929       5.327471      -0.022011      36.690069 0.43340007E+03  0.10119250E+05                                 9.574227                            6.954297       0.068748       2.036913                    0.999359      26.871422      75.463473       0.626900       0.418455      -1.069422       0.003834       0.029943      -0.006998       0.030988      -0.023046      -0.020796       0.019348       0.058048      -0.014054      -0.039657      -0.012067       0.051724             11.372418       7.474653       2.109503       2.022593      16.627303      -3.531999      10.015297           0.081054
          438              C      15.652016      20.725348       6.094679      -0.084525      31.091903 0.39374798E+03  0.90256299E+04                                 8.564032                            6.628095       0.136231       2.024515                    0.999677      28.240764      80.023794       0.638641       0.418399      -1.063521      -0.000387       0.029268      -0.019036       0.034916      -0.019408      -0.012896       0.001579       0.042015       0.039907      -0.035478       0.004492       0.030986              9.526335       6.903658       2.806308       1.897733      14.110396      -0.806779       7.564950           0.012578
          439              C       8.117144       0.575945       5.871178      -0.094308      31.411135 0.40315688E+03  0.93053821E+04                                 8.663135                            6.736854       0.167936       2.041997                    0.999500      28.357845      80.899146       0.628600       0.422155      -1.060080      -0.016409      -0.015647       0.007439       0.023862      -0.015407       0.000581       0.011546       0.010577      -0.012089      -0.020430       0.000308       0.020122              9.605806       6.838464       2.231655       2.155333      13.553925      -1.472919       8.425029           0.037650
          440              C       7.621428       1.190570       4.753677      -0.013164      38.919416 0.46758096E+03  0.11136225E+05                                10.010082                            7.253574      -0.210103       1.935936                    0.998734      27.666992      78.697302       0.609462       0.421967      -1.066256      -0.019707      -0.028065       0.016299       0.037969      -0.023267      -0.040582       0.013990       0.054888      -0.014365      -0.033790      -0.031043       0.064833             11.995073       8.400570       3.835167       2.398718      18.248112      -1.048698       9.336538           0.061663
          441              C       6.754320       0.457747       3.848931       0.037609      34.201171 0.45802453E+03  0.10897250E+05                                 9.278703                            7.266040      -0.141356       1.961010                    0.999216      27.585851      79.487990       0.595580       0.432253      -1.055499      -0.019840       0.007833       0.002638       0.021492       0.001024       0.024315       0.007022       0.017981       0.035929      -0.020243      -0.012740       0.032983             10.467155       7.683205       2.558306       2.721800      13.486327      -0.602729      10.231934          -0.001301
          442              C       6.261752       1.085266       2.671257      -0.123557      30.427730 0.43827776E+03  0.10357497E+05                                 8.513593                            7.062718       0.124303       2.020081                    0.999522      29.323157      85.397827       0.607261       0.426801      -1.054323      -0.018405      -0.011699       0.015174       0.026568      -0.008708      -0.019483      -0.014595      -0.020544      -0.041566      -0.034320       0.011284       0.023036              9.024227       7.354214       2.171436       2.379777      10.033570      -0.184117       9.684896           0.027478
          443              C       5.443428       0.414765       1.833131      -0.076314      27.957881 0.40372894E+03  0.93286429E+04                                 7.989413                            6.731456       0.242020       2.061908                    0.999786      28.344471      81.096211       0.629822       0.420881      -1.060113      -0.004435      -0.007476       0.026099       0.027509      -0.006092       0.004230      -0.015687      -0.016670       0.014164      -0.012831      -0.009826       0.022657              8.373644       6.904355       1.889389       1.961060       9.168456      -0.478854       9.048121           0.016199
          444              C      12.945253      20.583510       2.106060      -0.090243      28.341490 0.42874935E+03  0.10056228E+05                                 8.072939                            6.949410       0.129856       2.020521                    0.999661      28.914294      83.332345       0.618231       0.422400      -1.059221      -0.004295       0.017382       0.022066       0.028417       0.016670       0.016712       0.008240      -0.015413      -0.008297      -0.023324      -0.005136       0.028460              8.382152       7.142238       0.972619       1.887239       9.179424      -1.449202       8.824794           0.009178
          445              C      13.475590      19.951692       3.227859      -0.113664      30.810390 0.46945266E+03  0.11307636E+05                                 8.690267                            7.394655      -0.132273       1.935524                    0.998761      29.915903      88.498205       0.582171       0.436793      -1.046279      -0.005718       0.025007       0.004977       0.026130      -0.000774      -0.021221       0.004524      -0.003401      -0.085654      -0.037816       0.015282       0.022534              9.112949       7.450096       0.468644       2.587401       9.886946      -1.241392      10.001807           0.040725
          446              C      14.314372      20.589958       4.166989       0.056651      32.420862 0.42819039E+03  0.10034447E+05                                 8.969514                            7.042531      -0.107561       1.980689                    0.999304      27.047515      77.781825       0.601724       0.434362      -1.052417      -0.008113      -0.005467       0.006862       0.011950      -0.000290       0.013600       0.007814       0.012934       0.004245      -0.015279      -0.003053       0.018333             10.044088       7.258268       1.155670       2.734776      12.313894      -2.126838      10.560102          -0.004914
          447              C      14.490626      18.597798       5.729342       0.611064      21.893121 0.23349477E+03  0.47740266E+04                                 7.320815                            5.491527      -0.045039       2.060583                    0.999256      21.920585      61.873984       0.618526       0.484329      -1.008730      -0.010339      -0.054417       0.019935       0.058869      -0.021104      -0.044247       0.054716       0.001342       0.244400      -0.063907      -0.053557       0.117464              8.565985       8.138222       0.546670       0.985528      11.605197      -3.054273       5.954537          -0.004440
          448              C       7.975511       2.611086       4.502240       0.594077      23.689667 0.24578927E+03  0.50978308E+04                                 7.756116                            5.657181      -0.268701       1.977136                    0.998652      22.541726      64.394987       0.604805       0.488280      -1.005193       0.000838       0.056470      -0.000331       0.056477       0.004426       0.051111       0.004470       0.011031       0.360846      -0.070512      -0.063760       0.134272              9.303922       9.357750       2.011461      -1.132913      13.840727      -0.409551       4.713289          -0.006605
          449              O      10.860103       4.855328       2.880789      -0.621162      43.335902 0.68201934E+03  0.17423786E+05                                 9.902026                            8.169290       0.000632       2.032405                    0.995346      29.302414      79.757100       0.653367       0.366947      -1.131230       0.007436      -0.008999      -0.034183       0.036121      -0.006074      -0.046011      -0.032260      -0.070909      -0.021207      -0.072736       0.013538       0.059198             11.331921      10.663910       0.872030      -3.539408       6.565531       0.232444      16.766321           0.045727
          450              O      12.633662       5.844531       2.057921      -0.557444      31.423771 0.49919425E+03  0.11787468E+05                                 7.869187                            6.899284       0.422401       2.185978                    0.997452      27.444701      71.648032       0.725413       0.357577      -1.139390      -0.026768       0.012823      -0.014812       0.033172      -0.012457       0.017347       0.026436       0.009458      -0.215683      -0.081495       0.032218       0.049278              8.525140      11.467049       1.320245       1.790827       5.472557       1.120103       8.635815           0.053298
          451              O      18.511430       5.878277      17.012019      -0.623209      46.297075 0.69860552E+03  0.17922364E+05                                10.310585                            8.243251       0.031548       2.045935                    0.994121      29.169122      79.088423       0.654556       0.364751      -1.134995      -0.000444      -0.020934       0.033546       0.039545      -0.015327      -0.040311      -0.037843      -0.041336      -0.051005      -0.069928       0.018578       0.051351             12.038067      12.316310       3.857353      -3.742576       9.617623      -4.334276      14.180267           0.040218
          452              O      17.029005       4.285623      17.312240      -0.564125      33.953662 0.53386273E+03  0.12805421E+05                                 8.292715                            7.160180       0.430634       2.195033                    0.996961      27.427402      71.908447       0.709075       0.360122      -1.138621       0.006038      -0.006782       0.034764       0.035930      -0.003921       0.012552       0.020699       0.036444      -0.171601      -0.064588       0.016210       0.048377              9.049628      10.215283       2.885828       3.123841       7.525449       0.616691       9.408152           0.037648
          453              O      12.592745       3.879238      12.940877      -0.518620      30.859379 0.52536872E+03  0.12528066E+05                                 7.762220                            7.096211       0.519701       2.239224                    0.994814      26.756056      69.521928       0.714605       0.359435      -1.141273      -0.002901       0.001261      -0.018792       0.019056      -0.022736       0.004966      -0.039150       0.023965      -0.076455      -0.054807       0.006141       0.048666              8.259263       6.772893      -0.932970       1.976321       7.414869      -2.024935      10.590029           0.107632
          454              O      11.511613       5.776625      12.945819      -0.538262      33.475285 0.55736293E+03  0.13514418E+05                                 8.249247                            7.332246       0.266943       2.138174                    0.995940      27.584259      72.721443       0.698360       0.361716      -1.137317       0.002304      -0.016517      -0.013452       0.021426       0.013208      -0.038932       0.032239      -0.050794      -0.043226      -0.065800       0.016077       0.049722              8.829168       6.011794      -0.841745      -0.511613       9.435256       2.997030      11.040452           0.116389
          455              O      10.943508       4.724882       5.779629      -0.606656      39.394252 0.65862289E+03  0.16686855E+05                                 9.247176                            8.043201       0.036310       2.046426                    0.995126      29.029541      78.794495       0.656321       0.368343      -1.129683      -0.039305      -0.006096       0.023586       0.046242       0.013449      -0.044693       0.024770      -0.076405      -0.021550      -0.073381       0.020833       0.052548             10.000468      10.420721       0.575133      -2.292752       6.198749      -1.160453      13.381933           0.050599
          456              O       8.930746       4.822234       6.584875      -0.517188      31.649723 0.48199335E+03  0.11279093E+05                                 7.931782                            6.778671       0.494013       2.213826                    0.998345      26.977942      70.054185       0.732139       0.357503      -1.139739       0.015845       0.006312      -0.013104       0.021508      -0.003400       0.030994       0.017414      -0.001790      -0.220317      -0.084192       0.039871       0.044321              8.875377      13.058407      -0.354177       3.470625       5.678877      -0.229063       7.888847           0.113470
          457              O      11.393586       7.235821       4.308826      -0.578202      39.786984 0.59136022E+03  0.14551626E+05                                 9.277712                            7.549425       0.141904       2.088292                    0.996457      28.112268      74.645649       0.688715       0.361416      -1.137628      -0.056704       0.028490      -0.002857       0.063523      -0.044075       0.004445       0.002745       0.031341       0.128650      -0.068427       0.025104       0.043324             10.636370      10.166089      -4.318671      -2.477255      12.274495       4.291542       9.468527           0.094502
          458              O       9.456362       7.356167       5.293087      -0.532465      35.921612 0.59791842E+03  0.14760573E+05                                 8.689395                            7.662166       0.026275       2.078245                    0.993096      27.267213      72.630339       0.673833       0.368207      -1.131812       0.016023       0.011273       0.005533       0.020358       0.013206       0.012906      -0.044899       0.071986       0.048444      -0.071196       0.028798       0.042398              9.394815      12.211259       2.363355       0.139367       9.553692       1.194463       6.419493           0.072219
          459              O      13.074297      13.642541       6.549845      -0.499689      31.897784 0.48124510E+03  0.11270063E+05                                 8.020561                            6.819317       0.448041       2.209837                    0.996219      26.783068      69.834130       0.721771       0.362365      -1.134601      -0.015078       0.020609      -0.002078       0.025621       0.043344       0.007776      -0.000210       0.105347       0.147214      -0.092807       0.038661       0.054145              8.905926      11.999993       3.327172       1.795000       8.289166       0.667249       6.428618           0.111128
          460              O      11.069403      14.278871       6.082859      -0.605873      43.282574 0.65260899E+03  0.16464135E+05                                 9.815490                            7.944730       0.190640       2.098761                    0.996078      28.715681      77.277536       0.669397       0.362691      -1.136296       0.046383      -0.013106       0.012729       0.049852      -0.047509      -0.012555      -0.007901      -0.018754       0.138971      -0.073397       0.025115       0.048282             11.259191      12.428450      -3.529629       1.803030      14.963894      -1.692124       6.385229           0.060738
          461              O      26.597099      16.635084      18.609615      -0.621782      43.432105 0.68382605E+03  0.17483639E+05                                 9.921827                            8.184195      -0.009886       2.029056                    0.995136      29.328982      79.892606       0.652202       0.367314      -1.130809       0.006989       0.009259       0.033945       0.035872       0.005945       0.045940      -0.032426      -0.070944      -0.019734      -0.072637       0.013275       0.059361             11.356201      10.688251      -0.874380       3.547442       6.576804       0.233855      16.803547           0.046006
          462              O      28.370659      15.645881      19.432483      -0.558070      31.505922 0.50081319E+03  0.11836187E+05                                 7.885857                            6.912945       0.422647       2.185690                    0.997401      27.471143      71.766966       0.724250       0.357834      -1.139097      -0.026506      -0.013335       0.014250       0.032915       0.012842      -0.017167       0.026165       0.009951      -0.217950      -0.082015       0.031913       0.050102              8.544215      11.493035      -1.322693      -1.795050       5.482228       1.122838       8.657383           0.053627
          463              O      18.511430      15.612135       4.478385      -0.623382      46.448601 0.70131925E+03  0.18012597E+05                                10.339988                            8.264963       0.012750       2.039823                    0.994001      29.210146      79.290547       0.652902       0.365256      -1.134403      -0.000082       0.020836      -0.033524       0.039471       0.015261       0.040656      -0.037480      -0.041955      -0.051839      -0.070150       0.018832       0.051318             12.074248      12.356534      -3.870684       3.753536       9.642883      -4.346787      14.223326           0.040743
          464              O      17.029005      17.204789       4.178164      -0.563670      33.964176 0.53404179E+03  0.12811466E+05                                 8.297166                            7.163596       0.433932       2.196139                    0.996910      27.423757      71.916200       0.708540       0.360345      -1.138384       0.005935       0.006124      -0.034997       0.036021       0.003290      -0.012345       0.020891       0.035521      -0.170630      -0.064292       0.016615       0.047677              9.054859      10.222316      -2.888489      -3.125572       7.529710       0.616787       9.412549           0.037897
          465              O      12.592744      17.611174       8.549527      -0.518995      30.855067 0.52526565E+03  0.12524658E+05                                 7.760235                            7.094485       0.520522       2.239557                    0.994845      26.757125      69.515989       0.714867       0.359330      -1.141386      -0.002579      -0.000937       0.018174       0.018380       0.022446      -0.004627      -0.038502       0.024557      -0.076760      -0.054361       0.006370       0.047991              8.256898       6.771267       0.932875      -1.975846       7.413512      -2.023777      10.585915           0.107632
          466              O      11.511612      15.713787       8.544585      -0.538031      33.493577 0.55775333E+03  0.13526691E+05                                 8.253623                            7.335913       0.263082       2.136999                    0.995878      27.588778      72.748626       0.698006       0.361824      -1.137195       0.002150       0.016705       0.013886       0.021829      -0.013203       0.038379       0.032660      -0.050728      -0.042994      -0.065457       0.015470       0.049987              8.834049       6.014830       0.842155       0.511313       9.440248       2.999440      11.047070           0.116618
          467              O      26.680505      16.765530      15.710775      -0.607809      39.470455 0.66020701E+03  0.16737967E+05                                 9.261221                            8.054556       0.029278       2.043732                    0.995092      29.059583      78.916210       0.655615       0.368497      -1.129502      -0.039133       0.005979      -0.023152       0.045860      -0.013180       0.044482       0.024991      -0.076648      -0.023197      -0.073244       0.020282       0.052961             10.016765      10.437789      -0.576216       2.295123       6.207096      -1.163018      13.405411           0.050502
          468              O      24.667743      16.668178      14.905529      -0.517187      31.655226 0.48210554E+03  0.11282341E+05                                 7.932811                            6.779525       0.492794       2.213369                    0.998349      26.980696      70.062574       0.732085       0.357510      -1.139737       0.015913      -0.006930       0.013142       0.021771       0.002833      -0.030682       0.017832      -0.001255      -0.220833      -0.084258       0.039449       0.044809              8.876650      13.060232       0.353741      -3.470668       5.679350      -0.228703       7.890367           0.113248
          469              O      27.130584      14.254591      17.181578      -0.578421      39.807771 0.59171774E+03  0.14562851E+05                                 9.281541                            7.552160       0.142956       2.088530                    0.996557      28.119098      74.673819       0.688518       0.361459      -1.137576      -0.056197      -0.028028       0.003294       0.062885       0.044662      -0.004865       0.002399       0.030909       0.126861      -0.068610       0.025724       0.042886             10.641382      10.169384       4.321221       2.478937      12.281748       4.295010       9.473014           0.094927
          470              O      25.193359      14.134245      16.197317      -0.532044      35.878514 0.59700996E+03  0.14731517E+05                                 8.679700                            7.654203       0.031909       2.080099                    0.993166      27.252412      72.558037       0.674513       0.368002      -1.132049       0.016489      -0.011928      -0.005670       0.021126      -0.013823      -0.013155      -0.044681       0.072160       0.046671      -0.071216       0.029280       0.041936              9.383616      12.196425      -2.359884      -0.138223       9.541691       1.192267       6.412733           0.072403
          471              O      13.074296       7.847871      14.940559      -0.499079      31.858804 0.48053359E+03  0.11248949E+05                                 8.013594                            6.813795       0.451313       2.211028                    0.996290      26.766323      69.770812       0.722158       0.362314      -1.134670      -0.015546      -0.020711       0.002245       0.025994      -0.043412      -0.007671      -0.000022       0.105899       0.146566      -0.092946       0.038860       0.054086              8.897787      11.989217      -3.323029      -1.793017       8.280714       0.666112       6.423430           0.111272
          472              O      11.069403       7.211541      15.407545      -0.605909      43.280620 0.65256495E+03  0.16462874E+05                                 9.815740                            7.944794       0.187908       2.097971                    0.996033      28.715012      77.277341       0.669347       0.362721      -1.136264       0.046283       0.013329      -0.012670       0.049803       0.047732       0.012636      -0.007929      -0.019653       0.139063      -0.073736       0.025411       0.048325             11.259771      12.427177       3.529650      -1.802864      14.966765      -1.692937       6.385372           0.061057
          473              O      22.662850       7.864419      15.600529      -0.621937      43.372394 0.68269679E+03  0.17446785E+05                                 9.911060                            8.176052      -0.007390       2.030243                    0.995244      29.310160      79.811556       0.652721       0.367190      -1.130954       0.006947       0.033463      -0.009563       0.035489       0.045511      -0.005925       0.031777      -0.023800       0.117899      -0.072135       0.013407       0.058728             11.342961      10.675314       3.543284       0.873325      16.782722      -0.232734       6.570847           0.045804
          474              O      24.436410       8.687287      16.589732      -0.557814      31.478257 0.50027238E+03  0.11820035E+05                                 7.880689                            6.908770       0.425806       2.186920                    0.997421      27.460640      71.725793       0.724549       0.357788      -1.139151      -0.026771       0.014772       0.013407       0.033386      -0.017004      -0.012793      -0.026455       0.113702       0.092359      -0.081752       0.031766       0.049986              8.538165      11.484379      -1.793273       1.321855       8.650757      -1.122202       5.479358           0.053558
          475              O      22.445679      15.223593      16.623472      -0.623472      46.335544 0.69932873E+03  0.17946145E+05                                10.317803                            8.248783       0.031348       2.045682                    0.994081      29.179756      79.137228       0.654164       0.364863      -1.134871      -0.000519      -0.032950      -0.020791       0.038964       0.040945      -0.015163       0.037255       0.006042       0.087289      -0.070166       0.019401       0.050765             12.046918      12.325707       3.745274       3.860007      14.191784       4.337204       9.623262           0.040641
          476              O      20.963254      14.923372      15.030818      -0.564423      33.951107 0.53382570E+03  0.12804376E+05                                 8.292859                            7.160432       0.436262       2.196839                    0.996945      27.424189      71.900791       0.708985       0.360172      -1.138575       0.005768      -0.034472      -0.006666       0.035581      -0.012380      -0.003545      -0.020323       0.103522       0.031809      -0.064196       0.016237       0.047959              9.049717      10.215867      -3.124044       2.885963       9.407764      -0.617173       7.525521           0.037743
          477              O      16.526993      19.294735      14.624435      -0.518566      30.814309 0.52437693E+03  0.12497836E+05                                 7.752609                            7.087909       0.523091       2.240608                    0.994844      26.740935      69.452127       0.715304       0.359273      -1.141463      -0.003055       0.018974       0.000761       0.019234      -0.004634      -0.022632       0.038718       0.050146       0.000943      -0.054449       0.006297       0.048151              8.248353       6.765159      -1.973379      -0.932146      10.573199       2.022095       7.406701           0.107498
          478              O      15.445861      19.289793      16.521823      -0.537635      33.481886 0.55751670E+03  0.13519777E+05                                 8.252864                            7.335504       0.268733       2.138822                    0.995867      27.579609      72.725851       0.697848       0.361937      -1.137085       0.002586       0.014208      -0.017244       0.022493       0.038716       0.012876      -0.032537      -0.003388       0.097815      -0.065612       0.015634       0.049978              8.833020       6.014400       0.511284      -0.841753      11.046378      -2.999108       9.438281           0.116436
          479              O      22.746257       4.965579      15.470082      -0.606970      39.405103 0.65882400E+03  0.16693786E+05                                 9.250223                            8.045389       0.032353       2.044957                    0.995144      29.033614      78.818536       0.656092       0.368431      -1.129578      -0.039875      -0.023468      -0.006262       0.046691       0.045278       0.013498      -0.024394      -0.026180       0.126568      -0.073870       0.021408       0.052462             10.004257      10.423563       2.293789       0.575776      13.388631       1.161273       6.200578           0.050657
          480              O      20.733495       4.160333      15.567434      -0.516053      31.635749 0.48170892E+03  0.11271011E+05                                 7.930723                            6.777597       0.496287       2.214578                    0.998336      26.965779      70.022977       0.732032       0.357600      -1.139638       0.016853       0.012719       0.006642       0.022134      -0.031310      -0.003317      -0.017668       0.110371       0.111487      -0.084669       0.039492       0.045177              8.874425      13.056977      -3.470285      -0.353843       7.887915       0.228776       5.678382           0.113670
          481              O      23.196335       6.436383      17.981021      -0.579551      39.865456 0.59278939E+03  0.14596140E+05                                 9.290825                            7.559352       0.142995       2.088288                    0.996552      28.140123      74.752611       0.688127       0.361493      -1.137525      -0.056329       0.003919       0.027789       0.062933      -0.004984      -0.043616      -0.001968      -0.047935      -0.111587      -0.067892       0.024663       0.043229             10.652291      10.180575       2.481064      -4.326043       9.481878      -4.299352      12.294419           0.094492
          482              O      21.259110       5.452122      18.101367      -0.532689      35.921998 0.59794478E+03  0.14761219E+05                                 8.688882                            7.661831       0.027423       2.078545                    0.993128      27.268499      72.631051       0.673922       0.368159      -1.131862       0.015857      -0.005959       0.011680       0.020576      -0.013026       0.013736       0.044753       0.011791      -0.131660      -0.071152       0.028980       0.042172              9.394134      12.210281      -0.138609       2.362132       6.419388      -1.194523       9.552733           0.072338
          483              O      17.008549       4.195358       2.897336      -0.500399      31.923441 0.48177142E+03  0.11285550E+05                                 8.025406                            6.823465       0.447875       2.209482                    0.996231      26.793262      69.872072       0.721480       0.362410      -1.134558      -0.014912       0.001966       0.020612       0.025517      -0.007423       0.043468       0.000322      -0.020169      -0.233108      -0.093250       0.039348       0.053903              8.911272      12.007407      -1.796296       3.328350       6.432419      -0.667337       8.293991           0.111165
          484              O      15.003655       4.662344       3.533667      -0.606434      43.336934 0.65362507E+03  0.16496979E+05                                 9.825936                            7.952716       0.188291       2.097838                    0.996027      28.732515      77.351932       0.668801       0.362855      -1.136113       0.046581      -0.013045      -0.013208       0.050144       0.012111      -0.048251       0.008109      -0.078272      -0.041851      -0.073910       0.025948       0.047962             11.271751      12.443091      -1.805830      -3.532855       6.391509       1.694663      14.980654           0.060707
          485              O      22.662851      13.625993       5.889875      -0.621046      43.346090 0.68219294E+03  0.17430602E+05                                 9.906932                            8.172740      -0.004628       2.031063                    0.995278      29.300835      79.777266       0.652892       0.367163      -1.130980       0.007141      -0.033940       0.009071       0.035850      -0.046094       0.005750       0.031844      -0.024734       0.116338      -0.072493       0.013639       0.058855             11.338145      10.671328      -3.542464      -0.872389      16.774989      -0.232935       6.568117           0.045769
          486              O       8.699411      12.803125       4.900672      -0.558981      31.496968 0.50065270E+03  0.11831273E+05                                 7.883589                            6.911114       0.427554       2.187338                    0.997491      27.471220      71.760352       0.724470       0.357759      -1.139173      -0.025603      -0.014344      -0.013787       0.032425       0.016549       0.012980      -0.025793       0.112939       0.095142      -0.081368       0.031457       0.049911              8.541546      11.489339       1.794295      -1.322467       8.654205      -1.122845       5.481094           0.053330
          487              O       6.708682       6.266819       4.866932      -0.622747      46.358330 0.69971462E+03  0.17959334E+05                                10.323008                            8.252607       0.021503       2.042750                    0.994093      29.184076      79.167838       0.653799       0.365000      -1.134713      -0.000696       0.033974       0.021351       0.040132      -0.041118       0.014953       0.038089       0.004416       0.088680      -0.070669       0.018609       0.052060             12.053221      12.333011      -3.747245      -3.862764      14.198837       4.339362       9.627817           0.040256
          488              O       5.226256       6.567040       6.459586      -0.564719      33.986352 0.53449484E+03  0.12824776E+05                                 8.299392                            7.165600       0.434130       2.195868                    0.996853      27.437012      71.952743       0.708609       0.360241      -1.138491       0.005223       0.034334       0.006808       0.035389       0.012221       0.004286      -0.020705       0.102715       0.031332      -0.063977       0.016305       0.047672              9.057207      10.224029       3.126595      -2.888742       9.416226      -0.616570       7.531368           0.037726
          489              O      16.526996       2.195677       6.865969      -0.519143      30.873876 0.52568696E+03  0.12537444E+05                                 7.764060                            7.097882       0.520353       2.239183                    0.994825      26.765975      69.550695       0.714599       0.359386      -1.141321      -0.002830      -0.018491      -0.000877       0.018727       0.004673       0.022609       0.038576       0.050838       0.001362      -0.054504       0.006290       0.048214              8.261153       6.774127       1.976523       0.933139      10.592301       2.025163       7.417029           0.107563
          490              O      15.445864       2.200619       4.968581      -0.538021      33.488232 0.55765745E+03  0.13523880E+05                                 8.253203                            7.335826       0.268471       2.138528                    0.995937      27.585468      72.740273       0.697928       0.361878      -1.137145       0.002391      -0.013989       0.017050       0.022184      -0.038533      -0.012901      -0.032404      -0.004031       0.097755      -0.065374       0.015475       0.049900              8.833276       6.014571      -0.511434       0.842166      11.045923      -2.998339       9.439336           0.116499
          491              O      22.746257      16.524833       6.020322      -0.605671      39.388546 0.65847237E+03  0.16682861E+05                                 9.248300                            8.043851       0.030885       2.044759                    0.995104      29.025384      78.794701       0.656072       0.368487      -1.129521      -0.040131       0.024750       0.006174       0.047552      -0.045867      -0.013471      -0.024323      -0.027500       0.125669      -0.074406       0.022048       0.052359             10.002031      10.421070      -2.293370      -0.575104      13.385587       1.160903       6.199436           0.050511
          492              O      20.733494      17.330079       5.922970      -0.516540      31.628590 0.48157803E+03  0.11266941E+05                                 7.928439                            6.775853       0.496860       2.214919                    0.998382      26.967478      70.019355       0.732275       0.357514      -1.139731       0.016015      -0.012767      -0.006256       0.021415       0.031688       0.003700      -0.017629       0.109506       0.113072      -0.084749       0.040106       0.044643              8.871626      13.053003       3.468851       0.353906       7.885132       0.228792       5.676743           0.113484
          493              O       7.459335      15.054029       3.509383      -0.578062      39.785639 0.59131833E+03  0.14550421E+05                                 9.277959                            7.549405       0.148841       2.090444                    0.996512      28.109067      74.638109       0.688679       0.361439      -1.137603      -0.056534      -0.003114      -0.028305       0.063301       0.004763       0.044351      -0.002724      -0.048525      -0.112619      -0.068893       0.025338       0.043556             10.637052      10.165832      -2.477964       4.318992       9.469609      -4.292791      12.275714           0.094636
          494              O      21.259111      16.038290       3.389037      -0.532036      35.903777 0.59754109E+03  0.14748824E+05                                 8.686203                            7.659417       0.024763       2.077972                    0.993133      27.259274      72.601481       0.674003       0.368176      -1.131845       0.016191       0.005511      -0.011567       0.020648       0.012979      -0.013748       0.044645       0.012180      -0.132153      -0.071198       0.029183       0.042015              9.391273      12.206579       0.139151      -2.362834       6.417365      -1.193564       9.549876           0.072207
          495              O      17.008545      17.295054      18.593068      -0.499583      31.937670 0.48201187E+03  0.11293035E+05                                 8.029664                            6.826672       0.447548       2.209231                    0.996197      26.792638      69.885169       0.721044       0.362570      -1.134389      -0.015891      -0.002512      -0.020471       0.026036       0.008070      -0.043750       0.000311      -0.018794      -0.232682      -0.093242       0.038954       0.054288              8.916490      12.015788       1.797756      -3.330883       6.435090      -0.667923       8.298592           0.111276
          496              O      15.003651      16.828068      17.956737      -0.607652      43.392376 0.65462761E+03  0.16529103E+05                                 9.835177                            7.959571       0.184412       2.096649                    0.995988      28.751502      77.426493       0.668398       0.362924      -1.136025       0.045823       0.012541       0.012010       0.049003      -0.012598       0.047271       0.007686      -0.079138      -0.044439      -0.073320       0.024384       0.048936             11.283062      12.458034       1.808726       3.535045       6.396820       1.696027      14.994331           0.060981
          497              O      18.728599      18.609622      16.635077      -0.621782      43.432059 0.68382670E+03  0.17483679E+05                                 9.921871                            8.184244      -0.010012       2.029025                    0.995133      29.328928      79.892793       0.652194       0.367318      -1.130804       0.006993       0.033945       0.009256       0.035873       0.045935       0.005949      -0.032421      -0.025585       0.116267      -0.072628       0.013279       0.059349             11.356230      10.688610       3.547424      -0.874401      16.803245       0.233836       6.576834           0.046018
          498              O      20.502159      19.432489      15.645874      -0.558067      31.505891 0.50081096E+03  0.11836120E+05                                 7.885858                            6.912932       0.422648       2.185690                    0.997401      27.471083      71.766767       0.724250       0.357834      -1.139097      -0.026506       0.014252      -0.013334       0.032916      -0.017164       0.012842       0.026166       0.113944       0.094038      -0.082010       0.031910       0.050100              8.544227      11.493074      -1.795060      -1.322718       8.657373       1.122842       5.482234           0.053592
          499              O      10.642930       4.478391      15.612134      -0.623394      46.448735 0.70131852E+03  0.18012611E+05                                10.340081                            8.265016       0.012504       2.039753                    0.994001      29.210109      79.291049       0.652892       0.365261      -1.134397      -0.000090      -0.033526       0.020836       0.039473       0.040662       0.015255      -0.037481       0.004954       0.088830      -0.070151       0.018836       0.051316             12.074371      12.356945       3.753778      -3.870637      14.223456      -4.346709       9.642712           0.040619
          500              O       9.160505       4.178171      17.204788      -0.563675      33.964111 0.53404088E+03  0.12811442E+05                                 8.297176                            7.163608       0.433930       2.196138                    0.996910      27.423679      71.916057       0.708536       0.360347      -1.138383       0.005930      -0.034998       0.006128       0.036022      -0.012340       0.003291       0.020887       0.103072       0.032029      -0.064287       0.016612       0.047675              9.054863      10.222358      -3.125554      -2.888505       9.412530       0.616778       7.529702           0.037758
          501              O      20.461244       8.549534      17.611171      -0.519062      30.857287 0.52532033E+03  0.12526405E+05                                 7.760993                            7.095178       0.520201       2.239442                    0.994838      26.757348      69.519915       0.714777       0.359363      -1.141350      -0.002575       0.018202      -0.000904       0.018405      -0.004588       0.022484      -0.038416       0.050579       0.001611      -0.054268       0.006315       0.047953              8.257723       6.771805      -1.976030       0.932911      10.587141      -2.023802       7.414222           0.107364
          502              O      19.380112       8.544590      15.713783      -0.538063      33.492347 0.55773011E+03  0.13526067E+05                                 8.253700                            7.335985       0.262768       2.136916                    0.995875      27.587568      72.746676       0.697967       0.361846      -1.137171       0.002124       0.013906       0.016694       0.021831       0.038321      -0.013147       0.032591      -0.003992       0.097601      -0.065350       0.015401       0.049949              8.834143       6.014901       0.511142       0.842193      11.047285       2.999350       9.440244           0.116391
          503              O      18.812005      15.710781      16.765524      -0.607795      39.471730 0.66023112E+03  0.16738732E+05                                 9.261419                            8.054708       0.029387       2.043744                    0.995096      29.060103      78.917995       0.655609       0.368498      -1.129502      -0.039123      -0.023160       0.005982       0.045856       0.044489      -0.013183       0.025000      -0.026723       0.126593      -0.073257       0.020283       0.052974             10.016970      10.437883       2.295316      -0.576327      13.405775      -1.163030       6.207252           0.050572
          504              O      16.799243      14.905536      16.668172      -0.517137      31.654499 0.48208809E+03  0.11281821E+05                                 7.932697                            6.779410       0.493016       2.213431                    0.998350      26.980284      70.060976       0.732090       0.357510      -1.139738       0.015911       0.013123      -0.006934       0.021759      -0.030678       0.002831       0.017817       0.109788       0.112298      -0.084251       0.039447       0.044804              8.876524      13.060214      -3.470607       0.353704       7.890055      -0.228604       5.679303           0.113363
          505              O      19.262084      17.181583      14.254585      -0.578406      39.807278 0.59170798E+03  0.14562545E+05                                 9.281457                            7.552092       0.143046       2.088562                    0.996557      28.118910      74.673049       0.688522       0.361458      -1.137577      -0.056197       0.003292      -0.028026       0.062884      -0.004863       0.044661       0.002399      -0.047974      -0.109787      -0.068607       0.025724       0.042883             10.641282      10.169235       2.478861       4.321208       9.472927       4.294993      12.281683           0.095003
          506              O      17.324859      16.197323      14.134239      -0.532006      35.875790 0.59695748E+03  0.14729840E+05                                 8.679161                            7.653797       0.032142       2.080193                    0.993166      27.251320      72.553250       0.674543       0.367995      -1.132059       0.016485      -0.005666      -0.011915       0.021115      -0.013155      -0.013840      -0.044664       0.012750      -0.131577      -0.071208       0.029289       0.041919              9.382971      12.195752      -0.138233      -2.359610       6.412452       1.192117       9.540708           0.072460
          507              O      20.942796      14.940562       7.847866      -0.499088      31.858657 0.48052977E+03  0.11248824E+05                                 8.013514                            6.813720       0.451505       2.211080                    0.996294      26.766417      69.770677       0.722170       0.362309      -1.134675      -0.015547       0.002253      -0.020700       0.025986      -0.007672      -0.043408      -0.000035      -0.020333      -0.232165      -0.092953       0.038866       0.054087              8.897703      11.989131      -1.793012      -3.323055       6.423352       0.666241       8.280625           0.111420
          508              O      18.937903      15.407548       7.211535      -0.605888      43.280275 0.65256018E+03  0.16462718E+05                                 9.815684                            7.944768       0.187782       2.097927                    0.996033      28.714880      77.276822       0.669348       0.362721      -1.136264       0.046292      -0.012672       0.013319       0.049809       0.012634       0.047732      -0.007925      -0.079345      -0.040042      -0.073730       0.025413       0.048317             11.259675      12.427151      -1.802955       3.529820       6.385386      -1.692825      14.966488           0.061164
          509              O       2.991603       2.880790       4.855327      -0.621188      43.338808 0.68206848E+03  0.17425407E+05                                 9.902516                            8.169616       0.000332       2.032303                    0.995342      29.303470      79.761582       0.653348       0.366950      -1.131224       0.007445      -0.034173      -0.008985       0.036110      -0.046027      -0.006123      -0.032249      -0.024883       0.117055      -0.072779       0.013587       0.059193             11.332549      10.664784      -3.539761       0.872011      16.767095       0.232545       6.565769           0.045725
          510              O       4.765162       2.057923       5.844530      -0.557451      31.423988 0.49919617E+03  0.11787515E+05                                 7.869184                            6.899262       0.422408       2.185981                    0.997451      27.444878      71.648312       0.725420       0.357573      -1.139393      -0.026766      -0.014806       0.012824       0.033168       0.017363      -0.012455       0.026429       0.112600       0.093708      -0.081518       0.032231       0.049286              8.525154      11.467127       1.790828       1.320271       8.635791       1.120090       5.472544           0.053375
          511              O      10.642930      17.012021       5.878270      -0.623205      46.297577 0.69861997E+03  0.17922832E+05                                10.310665                            8.243346       0.031340       2.045875                    0.994120      29.169386      79.089432       0.654550       0.364752      -1.134994      -0.000440       0.033532      -0.020940       0.039536      -0.040350      -0.015343      -0.037860       0.004837       0.087451      -0.069971       0.018613       0.051358             12.038139      12.316491      -3.742643       3.857188      14.180449      -4.334169       9.617477           0.040331
          512              O       9.160505      17.312241       4.285616      -0.564133      33.954414 0.53387806E+03  0.12805874E+05                                 8.292793                            7.160248       0.430620       2.195026                    0.996961      27.427868      71.909797       0.709077       0.360118      -1.138624       0.006041       0.034755      -0.006786       0.035923       0.012575      -0.003932       0.020717       0.104044       0.031176      -0.064618       0.016231       0.048387              9.049710      10.215349       3.123898       2.885835       9.408296       0.616698       7.525487           0.037772
          513              O      20.461245      12.940878       3.879233      -0.518636      30.860195 0.52538803E+03  0.12528646E+05                                 7.762332                            7.096316       0.519710       2.239216                    0.994813      26.756618      69.523809       0.714603       0.359432      -1.141274      -0.002906      -0.018776       0.001266       0.019042       0.004992      -0.022726      -0.039163       0.050204       0.002212      -0.054813       0.006138       0.048674              8.259386       6.772956       1.976393      -0.932932      10.590185      -2.024816       7.415018           0.107686
          514              O      19.380113      12.945822       5.776621      -0.538307      33.478147 0.55742582E+03  0.13516356E+05                                 8.249755                            7.332687       0.267001       2.138174                    0.995945      27.585624      72.726709       0.698334       0.361718      -1.137313       0.002287      -0.013459      -0.016514       0.021426      -0.038961       0.013234       0.032255      -0.003751       0.097805      -0.065844       0.016114       0.049730              8.829731       6.012233      -0.511486      -0.841812      11.041200       2.997182       9.435761           0.116472
          515              O      18.812008       5.779631       4.724880      -0.606634      39.393975 0.65861348E+03  0.16686575E+05                                 9.247204                            8.043202       0.036155       2.046392                    0.995118      29.029177      78.793692       0.656313       0.368348      -1.129678      -0.039318       0.023586      -0.006089       0.046252      -0.044684       0.013445       0.024766      -0.027413       0.125354      -0.073365       0.020828       0.052536             10.000523      10.420535      -2.292744       0.575186      13.382246      -1.160488       6.198787           0.050621
          516              O      16.799246       6.584876       4.822232      -0.517132      31.647366 0.48194969E+03  0.11277791E+05                                 7.931333                            6.778324       0.494254       2.213907                    0.998347      26.977020      70.050409       0.732166       0.357498      -1.139745       0.015858      -0.013124       0.006316       0.021531       0.030973      -0.003403       0.017412       0.109230       0.112790      -0.084159       0.039857       0.044303              8.874824      13.057702       3.470239      -0.354104       7.888149      -0.228946       5.678620           0.113522
          517              O      19.262086       4.308829       7.235819      -0.578198      39.786394 0.59135014E+03  0.14551305E+05                                 9.277592                            7.549337       0.141873       2.088285                    0.996455      28.112098      74.644840       0.688723       0.361413      -1.137630      -0.056708      -0.002853       0.028486       0.063525       0.004443      -0.044072       0.002747      -0.048648      -0.111331      -0.068422       0.025103       0.043319             10.636230      10.165908      -2.477153      -4.318583       9.468397       4.291516      12.274384           0.094524
          518              O      17.324862       5.293089       7.356165      -0.532493      35.921654 0.59792771E+03  0.14760804E+05                                 8.689222                            7.662083       0.026683       2.078356                    0.993099      27.267667      72.630648       0.673858       0.368194      -1.131827       0.016014       0.005559       0.011295       0.020370       0.012896       0.013176      -0.044931       0.011770      -0.132315      -0.071235       0.028804       0.042432              9.394572      12.210976       0.139360       2.363078       6.419508       1.194475       9.553234           0.072239
          519              O      20.942797       6.549850      13.642538      -0.499684      31.898249 0.48125590E+03  0.11270392E+05                                 8.020677                            6.819427       0.448097       2.209847                    0.996221      26.783197      69.834984       0.721759       0.362369      -1.134597      -0.015077      -0.002084       0.020608       0.025619       0.007780       0.043331      -0.000212      -0.020926      -0.231612      -0.092793       0.038651       0.054143              8.906041      12.000161       1.795032       3.327166       6.428697       0.667365       8.289265           0.111021
          520              O      18.937903       6.082864      14.278869      -0.605866      43.282672 0.65261195E+03  0.16464253E+05                                 9.815566                            7.944795       0.190414       2.098691                    0.996075      28.715661      77.277968       0.669387       0.362695      -1.136291       0.046391       0.012727      -0.013103       0.049858      -0.012548      -0.047500      -0.007895      -0.078861      -0.041372      -0.073386       0.025105       0.048282             11.259275      12.428508       1.803135      -3.529691       6.385284      -1.692026      14.964033           0.060658
          521              O      14.794351       5.889880      13.625991      -0.621005      43.342697 0.68213372E+03  0.17428650E+05                                 9.906336                            8.172322      -0.004401       2.031141                    0.995281      29.299686      79.772228       0.652919       0.367158      -1.130989       0.007126       0.009074      -0.033943       0.035851       0.005733      -0.046096       0.031850      -0.070510      -0.021085      -0.072486       0.013626       0.058860             11.337394      10.670306      -0.872412      -3.542064       6.567810      -0.232813      16.774065           0.045700
          522              O      16.567911       4.900676      12.803123      -0.558978      31.496877 0.50065293E+03  0.11831284E+05                                 7.883590                            6.911132       0.427540       2.187333                    0.997491      27.471174      71.760333       0.724466       0.357761      -1.139172      -0.025604      -0.013785      -0.014348       0.032427       0.012979       0.016545      -0.025793       0.008907      -0.216958      -0.081361       0.031454       0.049908              8.541534      11.489259      -1.322448       1.794331       5.481105      -1.122857       8.654239           0.053217
          523              O      14.577182       4.866934       6.266817      -0.622704      46.356480 0.69968464E+03  0.17958360E+05                                10.322754                            8.252443       0.021410       2.042736                    0.994094      29.183392      79.165363       0.653804       0.365001      -1.134713      -0.000682       0.021364       0.033964       0.040130       0.014958      -0.041126       0.038085      -0.042129      -0.050932      -0.070672       0.018618       0.052054             12.052887      12.332410      -3.862733      -3.746934       9.627841       4.339346      14.198409           0.040283
          524              O      13.094756       6.459588       6.567038      -0.564710      33.986240 0.53449247E+03  0.12824707E+05                                 8.299380                            7.165588       0.434127       2.195868                    0.996853      27.436968      71.952622       0.708609       0.360241      -1.138491       0.005223       0.006805       0.034335       0.035391       0.004285       0.012220      -0.020703       0.035697      -0.169726      -0.063973       0.016300       0.047673              9.057194      10.223995      -2.888727       3.126595       7.531373      -0.616576       9.416214           0.037744
          525              O       8.658496       6.865970       2.195675      -0.519092      30.876066 0.52573637E+03  0.12539041E+05                                 7.764900                            7.098622       0.520015       2.239079                    0.994813      26.765737      69.553480       0.714494       0.359428      -1.141277      -0.002823      -0.000845      -0.018536       0.018768       0.022666       0.004637       0.038495       0.024668      -0.076845      -0.054417       0.006223       0.048194              8.262079       6.774840       0.933264       1.976727       7.417756       2.025532      10.593642           0.107682
          526              O       7.577364       4.968582       2.200617      -0.537957      33.486392 0.55761728E+03  0.13522712E+05                                 8.253162                            7.335786       0.268241       2.138476                    0.995939      27.583794      72.736204       0.697895       0.361900      -1.137124       0.002385       0.017032      -0.014029       0.022194      -0.012845      -0.038477      -0.032331      -0.050915      -0.042814      -0.065272       0.015423       0.049849              8.833222       6.014458       0.842179      -0.511594       9.439368      -2.998353      11.045841           0.116553
          527              O      14.877757       6.020328      16.524831      -0.605697      39.389705 0.65850104E+03  0.16683790E+05                                 9.248511                            8.044052       0.030905       2.044748                    0.995106      29.025994      78.797158       0.656060       0.368489      -1.129518      -0.040115       0.006185       0.024758       0.047544      -0.013480      -0.045863      -0.024331      -0.076579      -0.021589      -0.074407       0.022045       0.052362             10.002247      10.421575      -0.575070      -2.293417       6.199540       1.160909      13.385625           0.050391
          528              O      12.864994       5.922977      17.330077      -0.516579      31.629617 0.48159711E+03  0.11267534E+05                                 7.928727                            6.776078       0.496888       2.214916                    0.998385      26.967605      70.020865       0.732246       0.357523      -1.139720       0.016005      -0.006256      -0.012744       0.021394       0.003702       0.031686      -0.017618      -0.001783      -0.220703      -0.084718       0.040090       0.044628              8.871983      13.053424       0.353965       3.469111       5.676895       0.228894       7.885630           0.113219
          529              O      15.327835       3.509389      15.054028      -0.578049      39.785482 0.59131499E+03  0.14550337E+05                                 9.278009                            7.549439       0.148831       2.090447                    0.996511      28.108805      74.637715       0.688668       0.361445      -1.137597      -0.056540      -0.028300      -0.003114       0.063304       0.044335       0.004766      -0.002728       0.032053       0.129060      -0.068873       0.025329       0.043544             10.637107      10.165963       4.319053      -2.478067      12.275699      -4.292763       9.469659           0.094529
          530              O      13.390611       3.389043      16.038289      -0.532055      35.905774 0.59757556E+03  0.14749941E+05                                 8.686653                            7.659733       0.024560       2.077896                    0.993128      27.259878      72.604617       0.673974       0.368185      -1.131834       0.016199      -0.011569       0.005513       0.020655      -0.013739       0.012966       0.044641       0.072147       0.047801      -0.071183       0.029178       0.042005              9.391825      12.207256      -2.363187       0.139171       9.550688      -1.193623       6.417529           0.072098
          531              O      24.877045      18.593074      17.295047      -0.499583      31.936958 0.48199731E+03  0.11292604E+05                                 8.029534                            6.826559       0.447653       2.209270                    0.996197      26.792299      69.883911       0.721051       0.362569      -1.134390      -0.015890      -0.020466      -0.002504       0.026031      -0.043744       0.008068       0.000316       0.106929       0.144501      -0.093228       0.038950       0.054277              8.916350      12.015562      -3.330851       1.797720       8.298484      -0.667792       6.435003           0.111223
          532              O      22.872151      17.956743      16.828061      -0.607638      43.392043 0.65462010E+03  0.16528878E+05                                 9.835173                            7.959560       0.184393       2.096649                    0.995986      28.751242      77.425900       0.668393       0.362928      -1.136021       0.045826       0.012003       0.012555       0.049007       0.047263      -0.012581       0.007671      -0.017359       0.140909      -0.073305       0.024381       0.048925             11.283068      12.458043       3.534972       1.808620      14.994365       1.696148       6.396796           0.060959
          533              O      14.794350      15.600532       7.864413      -0.621945      43.375312 0.68274879E+03  0.17448497E+05                                 9.911643                            8.176477      -0.007643       2.030161                    0.995239      29.310939      79.815320       0.652689       0.367200      -1.130943       0.006953      -0.009569       0.033461       0.035490      -0.005918       0.045526       0.031779      -0.070844      -0.023203      -0.072144       0.013412       0.058733             11.343700      10.675673       0.873390       3.543488       6.571186      -0.232812      16.784241           0.045904
          534              O      16.567910      16.589736       8.687281      -0.557816      31.478581 0.50027959E+03  0.11820254E+05                                 7.880763                            6.908837       0.425785       2.186914                    0.997421      27.460737      71.726310       0.724542       0.357790      -1.139149      -0.026770       0.013408       0.014771       0.033385      -0.012794      -0.017007      -0.026455       0.010667      -0.216743      -0.081756       0.031768       0.049988              8.538241      11.484467       1.321858      -1.793273       5.479400      -1.122203       8.650854           0.053730
          535              O      14.577179      16.623478      15.223587      -0.623454      46.330962 0.69923772E+03  0.17943149E+05                                10.316988                            8.248136       0.031582       2.045780                    0.994085      29.178198      79.130438       0.654206       0.364853      -1.134883      -0.000506      -0.020801      -0.032946       0.038966      -0.015156       0.040959       0.037254      -0.040571      -0.052726      -0.070170       0.019419       0.050751             12.045957      12.324467       3.859858       3.744970       9.622808       4.337041      14.190597           0.040665
          536              O      13.094754      15.030824      14.923366      -0.564433      33.951545 0.53383376E+03  0.12804623E+05                                 8.292938                            7.160495       0.436238       2.196829                    0.996945      27.424383      71.901534       0.708980       0.360173      -1.138574       0.005768      -0.006669      -0.034471       0.035581      -0.003543      -0.012382      -0.020327       0.035856      -0.171187      -0.064198       0.016240       0.047958              9.049815      10.215951       2.885968      -3.124109       7.525581      -0.617181       9.407913           0.037731
          537              O      24.395493      14.624442      19.294729      -0.518493      30.815445 0.52439830E+03  0.12498485E+05                                 7.752848                            7.088097       0.522863       2.240544                    0.994838      26.741171      69.453362       0.715288       0.359277      -1.141459      -0.003060       0.000778       0.018960       0.019221      -0.022630      -0.004639       0.038741       0.024623      -0.075715      -0.054477       0.006310       0.048167              8.248639       6.765423      -0.932192      -1.973510       7.406847       2.022335      10.573647           0.107704
          538              O      23.314361      16.521830      19.289787      -0.537559      33.480674 0.55748971E+03  0.13518908E+05                                 8.252519                            7.335212       0.268509       2.138759                    0.995865      27.579310      72.723592       0.697881       0.361926      -1.137098       0.002592      -0.017246       0.014193       0.022485       0.012886       0.038737      -0.032552      -0.050612      -0.043819      -0.065643       0.015648       0.049995              8.832620       6.014143      -0.841723       0.511450       9.438007      -2.999040      11.045709           0.116651
          539              O      14.877757      15.470084       4.965573      -0.607003      39.406207 0.65884900E+03  0.16694591E+05                                 9.250419                            8.045554       0.032306       2.044944                    0.995139      29.034110      78.820496       0.656083       0.368432      -1.129576      -0.039865      -0.006270      -0.023471       0.046684       0.013503       0.045284      -0.024398      -0.076388      -0.024016      -0.073882       0.021412       0.052470             10.004500      10.423928       0.575724       2.293668       6.200654       1.161332      13.388917           0.050699
          540              O      12.864995      15.567435       4.160327      -0.516080      31.635690 0.48171052E+03  0.11271061E+05                                 7.930709                            6.777601       0.496148       2.214549                    0.998334      26.965859      70.023289       0.732032       0.357600      -1.139638       0.016868       0.006641       0.012740       0.022157      -0.003318      -0.031318      -0.017671      -0.000561      -0.221245      -0.084658       0.039486       0.045172              8.874404      13.056818      -0.353870      -3.470259       5.678328       0.228842       7.888067           0.113734
          541              O      15.327835      17.981023       6.436376      -0.579567      39.865921 0.59279974E+03  0.14596451E+05                                 9.290856                            7.559382       0.142860       2.088239                    0.996550      28.140474      74.753564       0.688131       0.361490      -1.137528      -0.056323       0.027791       0.003920       0.062928      -0.043629      -0.004980      -0.001964       0.031828       0.127723      -0.067909       0.024672       0.043237             10.652332      10.180533      -4.326016       2.481081      12.294532      -4.299385       9.481930           0.094626
          542              O      13.390610      18.101369       5.452115      -0.532766      35.919093 0.59787666E+03  0.14758927E+05                                 8.687843                            7.660923       0.028586       2.078898                    0.993139      27.267986      72.625130       0.674033       0.368114      -1.131912       0.015848       0.011727      -0.005978       0.020601       0.013726      -0.013033       0.044783       0.071807       0.048242      -0.071209       0.028992       0.042217              9.392980      12.208686       2.361917      -0.138472       9.551718      -1.194251       6.418535           0.072414
          543              O       9.140049       2.897338       4.195357      -0.500387      31.923329 0.48177057E+03  0.11285535E+05                                 8.025439                            6.823505       0.447824       2.209475                    0.996229      26.793090      69.871858       0.721470       0.362415      -1.134553      -0.014921       0.020627       0.001958       0.025533       0.043466      -0.007425       0.000312       0.106440       0.146780      -0.093233       0.039333       0.053899              8.911298      12.007419       3.328282      -1.796291       8.294016      -0.667207       6.432460           0.111225
          544              O       7.135155       3.533669       4.662343      -0.606467      43.337850 0.65364025E+03  0.16497452E+05                                 9.826040                            7.952778       0.188292       2.097835                    0.996023      28.732912      77.353109       0.668802       0.362853      -1.136115       0.046571      -0.013223      -0.013048       0.050140      -0.048263       0.012115       0.008113      -0.018188       0.138380      -0.073928       0.025950       0.047978             11.271906      12.443192      -3.532698      -1.805747      14.981006       1.694761       6.391521           0.060708

******************************************************
Auxiliary information for the entire system
The total spin magnetic moment of the unit cell is   13.575761
The total net atomic charge of the unit cell is   0.000009
Accuracy of reproducing the electrostatic potential in the unit cell:
  The inner radius (bohr) =    5.0000
  The outer radius (bohr) =   12.0000
  Valid grid points have density less than (e/(bohr^3)) =    0.0001
  The number of valid grid points were=        65024
  The rms potential error without charges in kcal/mol is=      3.69598
  The rms potential error with partial charges in kcal/mol is=      0.94333
  The RRMSE value at monopole order=      0.25523
  The rms potential error with partial charges and cloud penetration in kcal/mol is=      0.94951
  The RRMSE value at monopole order with cloud penetration is=      0.25690
  The rms potential error with partial charges and atomic dipoles in kcal/mol is=      0.39839
  The RRMSE value at dipole order=      0.10779
  The rms potential error with partial charges, atomic dipoles and cloud penetration in kcal/mol is=      0.37771
  The RRMSE value at dipole order with cloud penetration=      0.10219

******************************************************
The electron densities and ab initio electrostatic potential were computed in VASP using the PBE functional and
projector augmented wave method. See the main text of the journal article for a description of computational details.
The atomic charges, dipoles, and quadrupoles were computed with the DDEC6 method as described in
(a) T. A. Manz and N. Gabaldon Limas, RSC Adv. 6 (2016) 47771-47801 DOI: 10.1039/c6ra04656h
(b) N. Gabaldon Limas and T. A. Manz, RSC Adv. 8 (2018) 2678-2707 DOI: 10.1039/c7ra11829e.
For each atom in the material, the electron cloud parameters were fit to the spherically averaged atom-in-material
electron density using radial positions for which this density was between 10^-4 and 10^-2 electrons per cubic bohr.
The polarizabilities, dispersion coefficients, and quantum Drude oscillator (QDO) parameters were fit using the MCLF method.
The magnetic structure of the system was optimized in VASP from the default ferromagnetic initial guess using spin polarization.
The atomic spin moments (ASMs) were computed on this optimized magnetic structure using the DDEC6 partition as inputs
to the method of T. A. Manz and D. S. Sholl, J. Chem. Theory Comput. 7 (2011) 4146-4164 DOI: 10.1021/ct200539n.
The RMSE and RRMSE were computed using a uniform grid with Ewald summation.
