# Supplementary material for: A collection of forcefield precursors for metal–organic frameworks
Source: RSC Adv. 2019 Nov 13;9(63):36492–507. doi: 10.1039/c9ra07327b (PMC9075174; doi:10.1039/c9ra07327b)
Supplement: RA-009-C9RA07327B-s5579 [file RA-009-C9RA07327B-s5579.xyz]

  544
jmolscript: load "" {1 1 1} spacegroup "x,y,z" unitcell [{     15.747000     0.000000     0.000000 }, {      7.873514    21.501665     0.000000 }, {      7.873514    -0.000020    21.501665 }]
Gd    12.885698     5.445293     4.446114     2.085801
Gd     8.868087     5.398419     4.165948     2.000356
Gd    12.885713    16.056352    17.055551     2.086456
Gd    24.615102    16.103226    17.335717     2.001726
Gd     8.948956     6.304703    16.196129     2.085351
Gd    20.678345     6.584870    16.149256     2.001143
Gd     8.948955    15.196942     5.305536     2.085701
Gd    20.678344    14.916775     5.352409     2.001587
Gd    20.759213    17.055536    16.056368     2.086456
Gd    16.741602    17.335702    16.103242     2.001726
Gd     5.012198     4.446109     5.445297     2.085801
Gd    16.741587     4.165943     5.398423     2.000356
Gd    16.822455     5.305522    15.196947     2.085701
Gd    12.804844     5.352396    14.916780     2.001587
Gd    16.822456    16.196123     6.304718     2.085351
Gd    12.804845    16.149249     6.584885     2.001143
H     11.866944     6.927836    -0.017201     0.128886
H     19.151518     6.813860    19.228939     0.114785
H     16.783167     2.814550    18.837609     0.121213
H     16.175332     1.158921    20.295422     0.102249
H      9.026182     1.223444     0.991227     0.100897
H     10.240277     2.965078     1.769587     0.117319
H     10.481214     6.353732    10.916395     0.123430
H      9.750552     6.334382     8.729676     0.118272
H     11.531534     2.530740     6.899884     0.116313
H     12.764524     0.810606     7.678245     0.099261
H     13.361336     0.632140     9.903667     0.111211
H     12.824366     2.350121    11.346429     0.120120
H     12.068510     9.690797     3.769242     0.116447
H     12.540921    11.899018     4.197125     0.120077
H     10.474918    12.709627     8.220087     0.117475
H      9.163193    11.535634     9.673599     0.108666
H      8.560081     9.329564     9.153259     0.108373
H      9.378923     8.321138     7.250361     0.117035
H     19.740449    14.573829     0.017201     0.127771
H     19.151512    14.687785     2.272726     0.114298
H     16.783167    18.687095     2.664056     0.121874
H     16.175332    20.342724     1.206243     0.101590
H     24.773207    20.278201    20.510438     0.101132
H     25.987299    18.536567    19.732078     0.117943
H     10.481220    15.147913    10.585270     0.123715
H     25.497561    15.167263    12.771989     0.117419
H     27.278550    18.970905    14.601781     0.115543
H     12.764541    20.691039    13.823420     0.099446
H     13.361351    20.869505    11.597998     0.110711
H     12.824376    19.151524    10.155236     0.120893
H     12.068520    11.810848    17.732423     0.116047
H     12.540928     9.602627    17.304540     0.121130
H     10.474919     8.792018    13.281578     0.116981
H      9.163193     9.966011    11.828066     0.109428
H     24.307085    12.172081    12.348406     0.108830
H     25.125931    13.180507    14.251304     0.118472
H     23.677208    10.768017    17.678669     0.128986
H     23.088271    13.023542    17.564710     0.113899
H     20.719920    13.414876    13.565400     0.122665
H     20.112084    11.957065    11.909772     0.102530
H     20.836445     9.759595    11.974277     0.100569
H     22.050539     8.981233    13.715912     0.117039
H     14.417978    21.336086    17.104575     0.122343
H     21.560805     2.021141    17.085223     0.119043
H      7.594789     3.850936    13.281578     0.115870
H      8.827778     3.072577    11.561445     0.099039
H      9.424587     0.847155    11.382981     0.110906
H     16.761129    20.906057    13.100964     0.121247
H     23.878769     6.981572    20.441633     0.117443
H     16.477666     6.553706     1.148189     0.120528
H     14.411657     2.530744     1.958802     0.116868
H     13.099931     1.077233     0.784811     0.108961
H     20.370333     1.597555    20.080405     0.107254
H     21.189178     3.500453    19.071977     0.118283
H      7.930199    10.733628     3.822996     0.127821
H      7.341259     8.478103     3.936955     0.114199
H     20.719913     8.086769     7.936265     0.121551
H     20.112081     9.544580     9.591893     0.103759
H     20.836444    11.742050     9.527388     0.100810
H     22.050537    12.520412     7.785753     0.117320
H     14.417956     0.165559     4.397090     0.123370
H     21.560808    19.480504     4.416442     0.117572
H     23.341795    17.650709     8.220087     0.115548
H     24.574787    18.429068     9.940220     0.099586
H     25.171600    20.654490    10.118684     0.111162
H     16.761113     0.595588     8.400701     0.121196
H      8.131761    14.520073     1.060032     0.116848
H     16.477684    14.947939    20.353476     0.120125
H     14.411679    18.970901    19.542863     0.117205
H     28.846956    20.424412    20.716854     0.109117
H     20.370333    19.904090     1.421260     0.107986
H     21.189177    18.001192     2.429688     0.118023
H     11.866949     0.017188    14.573829     0.127771
H     11.278012     2.272712    14.687787     0.114298
H      8.909667     2.664039    18.687097     0.121874
H      8.301832     1.206224    20.342725     0.101590
H     16.899707    20.510419    20.278220     0.101132
H     18.113799    19.732061    18.536585     0.117943
H     18.354720    10.585256    15.147923     0.123715
H     17.624061    12.771975    15.167274     0.117419
H     19.405050    14.601763    18.970919     0.115543
H     20.638041    13.823401    20.691052     0.099446
H     21.234851    11.597979    20.869516     0.110711
H     20.697876    10.155219    19.151533     0.120893
H     19.942020    17.732412    11.810865     0.116047
H     20.414428    17.304531     9.602644     0.121130
H     18.348419    13.281570     8.792031     0.116981
H     17.036693    11.828057     9.966022     0.109428
H     16.433585    12.348395    12.172093     0.108830
H     17.252431    14.251291    13.180521     0.118472
H      3.993444    -0.017208     6.927836     0.128886
H     11.278018    19.228933     6.813878     0.114785
H      8.909667    18.837606     2.814568     0.121213
H      8.301832    20.295421     1.158940     0.102249
H      1.152682     0.991226     1.223445     0.100897
H      2.366777     1.769584     2.965080     0.117319
H     18.354714    10.916389     6.353742     0.123430
H     17.624052     8.729670     6.334391     0.118272
H      3.658034     6.899882     2.530746     0.116313
H      4.891024     7.678244     0.810613     0.099261
H      5.487836     9.903666     0.632149     0.111212
H     20.697866    11.346426     2.350132     0.120120
H     19.942010     3.769233     9.690800     0.116447
H     20.414421     4.197114    11.899021     0.120077
H     18.348418     8.220075    12.709634     0.117475
H     17.036693     9.673588    11.535643     0.108666
H     16.433581     9.153250     9.329572     0.108373
H     17.252423     7.250354     8.321144     0.117035
H     15.803699     3.822986    10.733631     0.127821
H     15.214759     3.936947     8.478107     0.114199
H     12.846413     7.936257     8.086776     0.121551
H     12.238581     9.591884     9.544589     0.103759
H     12.962944     9.527377    11.742059     0.100810
H     14.177037     7.785741    12.520420     0.117320
H      6.544456     4.397090     0.165563     0.123370
H     13.687308     4.416424    19.480508     0.117572
H     15.468295     8.220070    17.650717     0.115548
H     16.701287     9.940203    18.429077     0.099586
H     17.298100    10.118664    20.654499     0.111162
H      8.887613     8.400700     0.595596     0.121196
H     16.005261     1.060019    14.520074     0.116848
H     24.351184    20.353462    14.947958     0.120125
H     22.285179    19.542846    18.970919     0.117205
H     20.973456    20.716835    20.424432     0.109117
H     12.496833     1.421242    19.904091     0.107986
H     13.315677     2.429671    18.001194     0.118023
H     15.803708    17.678659    10.768034     0.128986
H     15.214771    17.564698    13.023558     0.113899
H     12.846420    13.565388    13.414889     0.122665
H     12.238584    11.909761    11.957076     0.102531
H     12.962945    11.974268     9.759606     0.100569
H     14.177039    13.715904     8.981245     0.117039
H     22.291478    17.104555    21.336102     0.122343
H     13.687305    17.085221     2.021157     0.119043
H     15.468289    13.281575     3.850948     0.115870
H     16.701278    11.561442     3.072588     0.099039
H     17.298087    11.382981     0.847166     0.110906
H     24.634629    13.100945    20.906069     0.121247
H     16.005269    20.441626     6.981591     0.117443
H      8.604166     1.148183     6.553707     0.120528
H      6.538157     1.958799     2.530746     0.116868
H      5.226431     0.784810     1.077233     0.108961
H     12.496833    20.080403     1.597574     0.107254
H     13.315678    19.071974     3.500471     0.118283
C     11.048099     5.181901     0.503139    -0.055418
C     19.271196     6.190310    21.164089    -0.096556
C     18.913739     6.115055    19.794433    -0.072463
C     18.236617     5.059324    19.289144    -0.072276
C     17.830344     3.990690    20.147060     0.058524
C     17.054016     2.868304    19.725627    -0.146163
C     16.696559     1.868476    20.592145    -0.086684
C      9.246640     1.920098     0.414982    -0.081588
C      9.971003     2.960778     0.879418    -0.136484
C     10.334759     4.053064     0.036553     0.051831
C     11.553579     5.315210     1.909348     0.649946
C     17.913802     5.085127    17.839931     0.629277
C     11.470125     4.599196    10.869092    -0.075873
C     10.712695     5.644177    10.361652    -0.094323
C     10.295398     5.646329     9.035000    -0.108965
C     10.673325     4.644352     8.162032    -0.063538
C     11.416583     3.562818     8.632918     0.053428
C     11.786636     2.517838     7.794354    -0.159314
C     12.509423     1.481457     8.267390    -0.075635
C     12.892076     1.376098     9.598343    -0.084689
C     12.555091     2.399576    10.458410    -0.139505
C     11.816558     3.519813    10.026226     0.061170
C     11.862226     4.745406    12.318304     0.586678
C     10.170995     4.773363     6.747222     0.667438
C     10.918979     9.333868     5.334563    -0.078655
C     11.714203    10.084277     4.532551    -0.088802
C     12.022845    11.410929     4.792721    -0.114582
C     11.550436    12.000074     5.953811    -0.057220
C     10.745765    11.241064     6.850430     0.057605
C     10.254459    11.828058     8.026572    -0.160531
C      9.467109    11.140004     8.890938    -0.087363
C      9.115950     9.806901     8.581315    -0.091594
C      9.597807     9.209156     7.428825    -0.139018
C     10.410352     9.914412     6.521455     0.072171
C     10.632383     7.925509     4.910980     0.688280
C     11.911044    13.399832     6.231183     0.669524
C     26.795119    16.319744    20.998526    -0.057779
C     19.271189    15.311335     0.337576    -0.094522
C     18.913733    15.386590     1.707232    -0.071051
C     18.236613    16.442321     2.212521    -0.072975
C     17.830340    17.510955     1.354605     0.059350
C     17.054014    18.633341     1.776038    -0.146355
C     16.696557    19.633169     0.909520    -0.086481
C     24.993665    19.581547    21.086683    -0.081561
C     25.718026    18.540867    20.622247    -0.137549
C     26.081781    17.448581    21.465112     0.051395
C     27.300597    16.186435    19.592317     0.651091
C     17.913800    16.416518     3.661734     0.629555
C     11.470133    16.902449    10.632573    -0.075110
C     10.712702    15.857468    11.140013    -0.094345
C     26.042407    15.855316    12.466665    -0.109782
C     26.420336    16.857293    13.339633    -0.060816
C     11.416595    17.938827    12.868747     0.051201
C     27.533651    18.983807    13.707311    -0.156852
C     12.509438    20.020188    13.234275    -0.076194
C     12.892090    20.125547    11.903322    -0.084509
C     12.555103    19.102069    11.043255    -0.140659
C     11.816568    17.981832    11.475439     0.060832
C     11.862232    16.756239     9.183361     0.585188
C     25.918008    16.728282    14.754443     0.667954
C     10.918988    12.167777    16.167102    -0.077139
C     11.714212    11.417368    16.969114    -0.090193
C     12.022852    10.090716    16.708944    -0.114216
C     11.550441     9.501571    15.547854    -0.056422
C     10.745769    10.260581    14.651235     0.056019
C     10.254461     9.673587    13.475093    -0.158636
C      9.467111    10.361641    12.610727    -0.088366
C      9.115954    11.694744    12.920350    -0.091616
C     25.344814    12.292489    14.072840    -0.141468
C     10.410359    11.587233    14.980210     0.072969
C     26.379394    13.576136    16.590685     0.688394
C     11.911046     8.101813    15.270482     0.667602
C     22.858362    10.247679    15.932734    -0.057529
C     23.207947    11.088393    16.941162    -0.097081
C     22.850491    12.458049    16.865906    -0.070452
C     22.173369    12.963339    15.810174    -0.071981
C     21.767096    12.105424    14.741542     0.059138
C     20.990768    12.526857    13.619155    -0.146850
C     20.633310    11.660341    12.619327    -0.087571
C     21.056903    10.335839    12.670931    -0.081174
C     21.781266     9.871402    13.711612    -0.135882
C     22.145023    10.714266    14.803896     0.051059
C     23.363840     8.841470    16.066044     0.653102
C     21.850557    14.412551    15.835976     0.629263
C     15.406889    21.383392    15.350039    -0.077820
C      6.775945     0.389165    16.395020    -0.091373
C     22.105650     1.715818    16.397170    -0.111373
C      6.736578     2.588786    15.395192    -0.062982
C      7.479836     2.117901    14.313658     0.053427
C      7.849890     2.956467    13.268677    -0.156438
C      8.572676     2.483431    12.232297    -0.075325
C      8.955328     1.152478    12.126939    -0.086228
C      8.618342     0.292410    13.150418    -0.141552
C      7.879809     0.724593    14.270655     0.061948
C     15.798988    19.934179    15.496250     0.587520
C     21.981250     4.003596    15.524202     0.668226
C     22.729236     5.416251    20.084705    -0.078412
C     23.524461     6.218262    20.835113    -0.091982
C     15.959589     5.958111     0.660101    -0.112017
C     15.487178     4.797020     1.249247    -0.059888
C     14.682506     3.900402     0.490238     0.056864
C     14.191199     2.724260     1.077233    -0.159678
C     13.403848     1.859894     0.389180    -0.087458
C     20.926203     2.169499    20.557742    -0.089840
C     21.408062     3.321989    19.959996    -0.142334
C     22.220608     4.229358    20.665250     0.074388
C     22.442640     5.839835    18.676346     0.689165
C     15.847785     4.519648     2.649005     0.672501
C      7.111356    11.253966     5.568931    -0.056084
C      7.460938    10.413252     4.560503    -0.095928
C      7.103481     9.043596     4.635759    -0.071625
C      6.426360     8.538306     5.691491    -0.072157
C      6.020089     9.396221     6.760123     0.060324
C     20.990762     8.974788     7.882510    -0.146658
C     20.633306     9.841304     8.882338    -0.088675
C     21.056901    11.165806     8.830734    -0.082052
C     21.781263    11.630243     7.790053    -0.136528
C      6.398017    10.787379     6.697769     0.051506
C      7.616836    12.660175     5.435621     0.651914
C      6.103546     7.089094     5.665689     0.630254
C     15.406869     0.118253     6.151626    -0.074193
C     22.522951    21.112480     5.106645    -0.094718
C     22.105655    19.785827     5.104495    -0.108558
C     22.483583    18.912859     6.106473    -0.061883
C     23.226842    19.383744     7.188007     0.052551
C     23.596897    18.545178     8.232988    -0.158057
C     24.319685    19.018214     9.269368    -0.075198
C     24.702338    20.349167     9.374726    -0.085586
C     24.365352    21.209235     8.351247    -0.141267
C     23.626817    20.777052     7.231010     0.060491
C     15.798970     1.567466     6.005415     0.583377
C     21.981253    17.498049     5.977463     0.667853
C      6.982231    16.085394     1.416960    -0.077971
C      7.777454    15.283383     0.666552    -0.090747
C     15.959608    15.543534    20.841564    -0.111813
C     15.487199    16.704625    20.252418    -0.059074
C     14.682528    17.601243    21.011427     0.057212
C     29.938222    18.777385    20.424432    -0.158682
C     29.150873    19.641751    21.112485    -0.088638
C     20.926202    19.332146     0.943923    -0.090261
C     21.408059    18.179656     1.541669    -0.141125
C     22.220603    17.272287     0.836415     0.071949
C     22.442636    15.661810     2.825319     0.689351
C     15.847804    16.981997    18.852660     0.669883
C     18.921619    20.998511    16.319764    -0.057779
C     11.397689     0.337562    15.311336    -0.094522
C     11.040233     1.707218    15.386591    -0.071051
C     10.363113     2.212506    16.442323    -0.072975
C      9.956840     1.354589    17.510956     0.059350
C      9.180514     1.776020    18.633343    -0.146355
C      8.823057     0.909502    19.633170    -0.086481
C     17.120165    21.086665    19.581566    -0.081561
C     17.844526    20.622230    18.540886    -0.137549
C     18.208281    21.465096    17.448601     0.051395
C     19.427097    19.592302    16.186453     0.651091
C     10.040300     3.661718    16.416521     0.629555
C     19.343633    10.632558    16.902459    -0.075110
C     18.586202    11.139998    15.857478    -0.094345
C     18.168907    12.466651    15.855328    -0.109782
C     18.546836    13.339617    16.857305    -0.060816
C     19.290095    12.868730    17.938839     0.051201
C     19.660151    13.707294    18.983820    -0.156852
C     20.382938    13.234256    20.020200    -0.076194
C     20.765590    11.903303    20.125558    -0.084509
C     20.428603    11.043237    19.102079    -0.140658
C     19.690068    11.475422    17.981842     0.060832
C     19.735732     9.183346    16.756248     0.585188
C     18.044508    14.754427    16.728295     0.667954
C     18.792488    16.167091    12.167792    -0.077139
C     19.587712    16.969103    11.417384    -0.090193
C     19.896352    16.708934    10.090731    -0.114216
C     19.423941    15.547845     9.501586    -0.056422
C     18.619269    14.651225    10.260595     0.056019
C     18.127961    13.475084     9.673599    -0.158636
C     17.340611    12.610717    10.361652    -0.088366
C     16.989454    12.920340    11.694756    -0.091616
C     17.471314    14.072828    12.292502    -0.141468
C     18.283859    14.980199    11.587247     0.072969
C     18.505894    16.590672    13.576151     0.688394
C     19.784546    15.270475     8.101827     0.667602
C      3.174599     0.503134     5.181901    -0.055418
C     11.397696    21.164083     6.190329    -0.096556
C     11.040239    19.794427     6.115074    -0.072463
C     10.363117    19.289139     5.059342    -0.072276
C      9.956844    20.147056     3.990709     0.058524
C      9.180516    19.725625     2.868322    -0.146163
C      8.823059    20.592143     1.868495    -0.086684
C      1.373140     0.414980     1.920099    -0.081588
C      2.097503     0.879415     2.960779    -0.136484
C      2.461259     0.036549     4.053064     0.051831
C      3.680079     1.909343     5.315212     0.649946
C     10.040302    17.839927     5.085144     0.629277
C     19.343625    10.869087     4.599206    -0.075873
C     18.586195    10.361647     5.644187    -0.094323
C     18.168898     9.034994     5.646337    -0.108966
C     18.546825     8.162028     4.644360    -0.063538
C     19.290083     8.632915     3.562826     0.053428
C      3.913136     7.794351     2.517845    -0.159314
C      4.635923     8.267389     1.481465    -0.075635
C      5.018576     9.598342     1.376107    -0.084689
C      4.681591    10.458408     2.399586    -0.139505
C     19.690058    10.026223     3.519823     0.061170
C     19.735726    12.318299     4.745417     0.586678
C     18.044495     6.747218     4.773370     0.667438
C     18.792479     5.334554     9.333873    -0.078655
C     19.587703     4.532542    10.084281    -0.088802
C     19.896345     4.792711    11.410934    -0.114583
C     19.423936     5.953800    12.000079    -0.057220
C     18.619265     6.850420    11.241070     0.057605
C     18.127959     8.026561    11.828066    -0.160531
C     17.340609     8.890928    11.140013    -0.087363
C     16.989450     8.581305     9.806909    -0.091594
C     17.471307     7.428817     9.209163    -0.139018
C     18.283852     6.521446     9.914418     0.072171
C     18.505883     4.910973     7.925514     0.688280
C     19.784544     6.231170    13.399838     0.669524
C     14.984856     5.568921    11.253971    -0.056084
C     15.334438     4.560493    10.413256    -0.095928
C     14.976981     4.635751     9.043600    -0.071625
C     14.299860     5.691483     8.538311    -0.072157
C     13.893589     6.760115     9.396228     0.060324
C     13.117262     7.882502     8.974795    -0.146658
C     12.759806     8.882329     9.841312    -0.088675
C     13.183401     8.830723    11.165815    -0.082052
C     13.907763     7.790042    11.630251    -0.136528
C     14.271517     6.697759    10.787385     0.051506
C     15.490336     5.435609    12.660180     0.651914
C     13.977046     5.665682     7.089099     0.630254
C      7.533369     6.151626     0.118259    -0.074193
C     14.649451     5.106626    21.112485    -0.094718
C     14.232155     5.104477    19.785832    -0.108558
C     14.610083     6.106455    18.912865    -0.061883
C     15.353342     7.187989    19.383751     0.052551
C     15.723397     8.232970    18.545186    -0.158057
C     16.446185     9.269350    19.018223    -0.075198
C     16.828838     9.374707    20.349176    -0.085586
C     16.491852     8.351227    21.209242    -0.141267
C     15.753317     7.230991    20.777059     0.060491
C      7.925470     6.005414     1.567471     0.583377
C     14.107753     5.977447    17.498055     0.667853
C     14.855731     1.416945    16.085396    -0.077971
C     15.650954     0.666537    15.283383    -0.090747
C     23.833108    20.841549    15.543554    -0.111813
C     23.360699    20.252403    16.704644    -0.059074
C     22.556028    21.011411    17.601263     0.057212
C     22.064722    20.424414    18.777404    -0.158682
C     21.277373    21.112467    19.641771    -0.088638
C     13.052702     0.943905    19.332147    -0.090261
C     13.534559     1.541652    18.179658    -0.141125
C     14.347103     0.836399    17.272287     0.071949
C     14.569136     2.825304    15.661813     0.689351
C     23.721304    18.852644    16.982015     0.669883
C     14.984862    15.932724    10.247694    -0.057529
C     15.334447    16.941152    11.088409    -0.097081
C     14.976991    16.865894    12.458065    -0.070452
C     14.299869    15.810162    12.963354    -0.071981
C     13.893596    14.741530    12.105437     0.059138
C     13.117268    13.619143    12.526870    -0.146850
C     12.759810    12.619316    11.660353    -0.087571
C     13.183403    12.670922    10.335850    -0.081174
C     13.907766    13.711603     9.871414    -0.135882
C     14.271523    14.803886    10.714280     0.051059
C     15.490340    16.066036     8.841485     0.653102
C     13.977057    15.835963    14.412566     0.629263
C     23.280389    15.350019    21.383406    -0.077820
C     14.649445    16.395019     0.389180    -0.091373
C     14.232150    16.397168     1.715833    -0.111373
C     14.610078    15.395190     2.588800    -0.062982
C     15.353336    14.313656     2.117914     0.053427
C     15.723390    13.268675     2.956479    -0.156438
C     16.446176    12.232295     2.483442    -0.075325
C     16.828828    12.126938     1.152489    -0.086228
C     16.491842    13.150418     0.292423    -0.141552
C     15.753309    14.270654     0.724606     0.061948
C     23.672488    15.496231    19.934194     0.587520
C     14.107750    15.524198     4.003610     0.668226
C     14.855736    20.084700     5.416269    -0.078412
C     15.650961    20.835108     6.218282    -0.091982
C      8.086089     0.660096     5.958111    -0.112017
C      7.613678     1.249242     4.797021    -0.059888
C      6.809006     0.490234     3.900402     0.056864
C      6.317699     1.077231     2.724261    -0.159678
C      5.530348     0.389178     1.859894    -0.087458
C     13.052703    20.557740     2.169518    -0.089840
C     13.534562    19.959993     3.322007    -0.142334
C     14.347108    20.665246     4.229378     0.074387
C     14.569140    18.676341     5.839852     0.689165
C      7.974285     2.649001     4.519650     0.672501
O     10.848113     4.921728     2.907455    -0.748166
O     12.670041     5.798352     2.099638    -0.608861
O     18.538958     5.890365    17.062216    -0.741848
O     17.047716     4.305262    17.375711    -0.605153
O     12.570841     3.894370    12.925511    -0.620078
O     11.503196     5.797912    12.951958    -0.660619
O     10.966218     4.766054     5.759866    -0.754736
O      8.947453     4.926670     6.574564    -0.609519
O     11.563030     7.327763     4.313234    -0.718597
O      9.542690     7.405169     5.130297    -0.618019
O     13.077897    13.692684     6.534356    -0.574018
O     11.071729    14.336660     6.081746    -0.767819
O     26.595131    16.579917    18.594210    -0.748886
O     28.417059    15.703293    19.402027    -0.608808
O     18.538956    15.611280     4.439449    -0.741679
O     17.047716    17.196383     4.125954    -0.605410
O     12.570847    17.607275     8.576154    -0.619102
O     11.503199    15.703733     8.549707    -0.659730
O     26.713232    16.735591    15.741799    -0.754635
O     24.694466    16.574975    14.927101    -0.610411
O     11.563043    14.173882    17.188431    -0.719109
O     25.289702    14.096476    16.371368    -0.618880
O     13.077898     7.808961    14.967309    -0.573494
O     11.071730     7.164985    15.419919    -0.767268
O     22.658374     7.843363    15.672564    -0.749221
O     24.480303     8.651180    16.549187    -0.609791
O     22.475714    15.190266    16.641214    -0.742258
O     20.984472    14.876773    15.056111    -0.605579
O     16.507602    19.326973    14.645214    -0.619904
O     15.439957    19.300524    16.548756    -0.661082
O     22.776474     4.990952    15.516892    -0.754846
O     20.757708     4.176254    15.677509    -0.609887
O     23.373288     6.437582    18.078600    -0.718993
O     21.352947     5.620518    18.156006    -0.618630
O     17.014638     4.216474     2.941858    -0.574836
O     15.008471     4.669083     3.585833    -0.768992
O     22.658371    13.658282     5.829101    -0.749249
O      8.733298    12.850465     4.952478    -0.609462
O      6.728700     6.311379     4.860451    -0.742502
O      5.237461     6.624872     6.445554    -0.605118
O     16.507586     2.174672     6.856451    -0.618749
O     15.439938     2.201121     4.952909    -0.658868
O     22.776475    16.510693     5.984773    -0.754442
O     20.757710    17.325391     5.824156    -0.610250
O      7.626284    15.064063     3.423065    -0.719625
O     21.352945    15.881127     3.345659    -0.618744
O     17.014657    17.285171    18.559807    -0.574536
O     15.008488    16.832562    17.915832    -0.767788
O     18.721631    18.594194    16.579934    -0.748886
O     20.543559    19.402013    15.703311    -0.608808
O     10.665456     4.439434    15.611284    -0.741679
O      9.174216     4.125939    17.196387    -0.605410
O     20.444347     8.576138    17.607283    -0.619102
O     19.376699     8.549692    15.703741    -0.659730
O     18.839732    15.741783    16.735606    -0.754635
O     16.820966    14.927085    16.574988    -0.610411
O     19.436543    17.188418    14.173898    -0.719109
O     17.416202    16.371355    14.096492    -0.618880
O     20.951398    14.967302     7.808975    -0.573494
O     18.945230    15.419912     7.165000    -0.767268
O      2.974613     2.907451     4.921731    -0.748166
O      4.796541     2.099632     5.798354    -0.608861
O     10.665458    17.062211     5.890381    -0.741848
O      9.174216    17.375706     4.305278    -0.605153
O     20.444341    12.925507     3.894382    -0.620078
O     19.376696    12.951953     5.797924    -0.660619
O     18.839718     5.759862     4.766059    -0.754736
O     16.820953     6.574560     4.926677    -0.609519
O     19.436530     4.313227     7.327767    -0.718597
O     17.416190     5.130290     7.405173    -0.618019
O     20.951397     6.534343    13.692690    -0.574018
O     18.945229     6.081733    14.336665    -0.767819
O     14.784871     5.829089    13.658288    -0.749249
O     16.606798     4.952467    12.850470    -0.609462
O     14.602200     4.860446     6.311384    -0.742502
O     13.110961     6.445548     6.624878    -0.605118
O      8.634086     6.856449     2.174678    -0.618749
O      7.566438     4.952906     2.201125    -0.658868
O     14.902975     5.984758    16.510699    -0.754442
O     12.884210     5.824140    17.325397    -0.610250
O     15.499784     3.423051    15.064066    -0.719625
O     13.479445     3.345644    15.881130    -0.618744
O     24.888157    18.559791    17.285188    -0.574536
O     22.881988    17.915817    16.832578    -0.767788
O     14.784874    15.672556     7.843377    -0.749221
O     16.606803    16.549178     8.651195    -0.609792
O     14.602214    16.641199    15.190281    -0.742258
O     13.110972    15.056097    14.876787    -0.605579
O     24.381102    14.645196    19.326987    -0.619904
O     23.313457    16.548739    19.300540    -0.661082
O     14.902974    15.516887     4.990966    -0.754846
O     12.884208    15.677505     4.176268    -0.609887
O     15.499788    18.078594     6.437599    -0.718993
O     13.479447    18.156001     5.620535    -0.618630
O      9.141138     2.941854     4.216477    -0.574836
O      7.134971     3.585828     4.669087    -0.768992

The following XYZ coordinates are in angstroms. Other properties are in atomic units.
The sperically averaged electron density of each atom fit to a function of the form exp(a - br)
eigen_1, eigen_2 and eigen_3 are the three eigenvalues of traceless quadrupole moment tensor
  atom number  atomic symbol              X              Y              Z     net charge C6 coefficient C8 coefficient C10 coefficient fluctuating dipole atomic polarizability isotropic forcefield polarizability              a              b squared Pearson coefficient          <r^3>          <r^4>         wp_QDO          m_QDO          q_QDO       dipole_x       dipole_y       dipole_z         dipole            Qxy            Qxz            Qyz     Q(x^2-y^2)  Q(3z^2 - R^2)        eigen_1        eigen_2        eigen_3 static polarizability      alpha(xx)      alpha(xy)      alpha(xz)      alpha(yy)      alpha(yz)      alpha(zz) atomic spin moment
            1             Gd      12.885698       5.445293       4.446114       2.085801     143.412201 0.31806752E+04  0.10968768E+06                                18.402229                           15.435947       1.872807       2.330785                    0.998254      76.993333     184.489624       0.632250       0.280917      -1.316573       0.009179       0.002093      -0.008823       0.012903       0.135099      -0.047227      -0.054384      -0.309999      -0.614248      -0.218865      -0.097883       0.316748             21.622129      25.726224      -4.168053       3.061943      12.477620       2.085225      26.662543           0.000009
            2             Gd       8.868087       5.398419       4.165948       2.000356     154.704374 0.38369083E+04  0.13921507E+06                                20.768984                           18.237292       1.361811       2.155527                    0.996600      80.914469     201.434446       0.519315       0.325065      -1.264434      -0.016666       0.006357      -0.007867       0.019495      -0.044302      -0.068139       0.028800       0.097999      -0.156297      -0.083382      -0.039902       0.123283             23.988493      23.102606       0.808186       2.993844      21.384044       1.453366      27.478830           0.000009
            3             Gd      12.885713      16.056352      17.055551       2.086456     143.210453 0.31752978E+04  0.10945266E+06                                18.381991                           15.420096       1.879909       2.332796                    0.998338      76.969704     184.373275       0.632766       0.280815      -1.316732       0.009890      -0.003063       0.008261       0.013245      -0.134722       0.046791      -0.054001      -0.312166      -0.609689      -0.217317      -0.099125       0.316442             21.597063      25.696597       4.164025      -3.059326      12.465783       2.082267      26.628810           0.000009
            4             Gd      24.615102      16.103226      17.335717       2.001726     154.781236 0.38390625E+04  0.13927889E+06                                20.754945                           18.225657       1.373596       2.159393                    0.996588      80.835260     201.067017       0.520324       0.324468      -1.265323      -0.016168      -0.005355       0.007914       0.018781       0.044342       0.068280       0.028768       0.097779      -0.155204      -0.083184      -0.040040       0.123225             23.971766      23.082213      -0.809638      -2.987892      21.377461       1.454237      27.455624           0.000009
            5             Gd       8.948956       6.304703      16.196129       2.085351     143.436748 0.31813912E+04  0.10971852E+06                                18.403609                           15.437098       1.878278       2.332026                    0.998255      77.009013     184.532207       0.632263       0.280896      -1.316598       0.007176       0.008762       0.002758       0.011657       0.046532       0.134856       0.054286       0.149366       0.774027      -0.217636      -0.099216       0.316852             21.623433      25.731481      -3.061101      -4.169771      26.659732      -2.084672      12.479086           0.000009
            6             Gd      20.678345       6.584870      16.149256       2.001143     154.743678 0.38380579E+04  0.13924617E+06                                20.759504                           18.229608       1.367060       2.157462                    0.996646      80.864917     201.204080       0.519948       0.324694      -1.264986      -0.016025       0.007858       0.004939       0.018519       0.067731      -0.044115      -0.028220       0.125801      -0.068026      -0.082585      -0.039682       0.122267             23.976921      23.088819      -2.990358       0.808088      27.461263      -1.454331      21.380682           0.000009
            7             Gd       8.948955      15.196942       5.305536       2.085701     143.460844 0.31820412E+04  0.10974798E+06                                18.406939                           15.439823       1.875174       2.331119                    0.998286      77.007542     184.542540       0.632128       0.280938      -1.316532       0.007105      -0.008306      -0.002610       0.011237      -0.047004      -0.134696       0.054166       0.149361       0.772728      -0.217635      -0.098786       0.316420             21.627433      25.736156       3.063943       4.170635      26.665030      -2.084658      12.481114           0.000009
            8             Gd      20.678344      14.916775       5.352409       2.001587     154.694566 0.38366990E+04  0.13918683E+06                                20.756841                           18.227920       1.365890       2.157191                    0.996628      80.852088     201.175692       0.519898       0.324749      -1.264912      -0.017020      -0.007871      -0.006367       0.019803      -0.068322       0.044219      -0.028844       0.126701      -0.068209      -0.083456      -0.039711       0.123168             23.973211      23.087424       2.990436      -0.808991      27.458102      -1.452284      21.374107           0.000009
            9             Gd      20.759213      17.055536      16.056368       2.086456     143.210449 0.31752977E+04  0.10945265E+06                                18.381991                           15.420095       1.879909       2.332796                    0.998338      76.969703     184.373269       0.632766       0.280815      -1.316732       0.009890       0.008261      -0.003063       0.013245       0.046791      -0.134722      -0.054001       0.148762       0.773093      -0.217317      -0.099125       0.316442             21.597063      25.696599      -3.059330       4.164023      26.628804       2.082278      12.465786           0.000009
           10             Gd      16.741602      17.335702      16.103242       2.001726     154.781271 0.38390627E+04  0.13927889E+06                                20.754948                           18.225657       1.373596       2.159393                    0.996588      80.835258     201.067006       0.520324       0.324468      -1.265323      -0.016168       0.007914      -0.005355       0.018781       0.068280       0.044342       0.028768       0.126492      -0.069067      -0.083184      -0.040040       0.123225             23.971770      23.082216      -2.987893      -0.809648      27.455624       1.454249      21.377471           0.000009
           11             Gd       5.012198       4.446109       5.445297       2.085801     143.412186 0.31806748E+04  0.10968766E+06                                18.402228                           15.435946       1.872808       2.330785                    0.998254      76.993330     184.489610       0.632250       0.280917      -1.316573       0.009179      -0.008823       0.002093       0.012903      -0.047227       0.135099      -0.054384       0.152124       0.772123      -0.218865      -0.097883       0.316748             21.622127      25.726224       3.061947      -4.168050      26.662536       2.085236      12.477622           0.000009
           12             Gd      16.741587       4.165943       5.398423       2.000356     154.704407 0.38369086E+04  0.13921508E+06                                20.768987                           18.237293       1.361811       2.155527                    0.996600      80.914469     201.434446       0.519315       0.325065      -1.264434      -0.016666      -0.007867       0.006357       0.019495      -0.068139      -0.044302       0.028800       0.127148      -0.068850      -0.083382      -0.039901       0.123283             23.988498      23.102610       2.993844       0.808196      27.478830       1.453378      21.384054           0.000009
           13             Gd      16.822455       5.305522      15.196947       2.085701     143.460822 0.31820408E+04  0.10974797E+06                                18.406937                           15.439822       1.875174       2.331119                    0.998286      77.007540     184.542529       0.632128       0.280938      -1.316532       0.007105      -0.002610      -0.008306       0.011237      -0.134696      -0.047004       0.054167      -0.311683      -0.610406      -0.217635      -0.098786       0.316420             21.627431      25.736152       4.170630       3.063951      12.481115      -2.084669      26.665025           0.000009
           14             Gd      12.804844       5.352396      14.916780       2.001587     154.694567 0.38366994E+04  0.13918685E+06                                20.756840                           18.227921       1.365891       2.157191                    0.996628      80.852087     201.175685       0.519898       0.324749      -1.264912      -0.017020      -0.006367      -0.007871       0.019803       0.044219      -0.068322      -0.028844       0.097455      -0.155947      -0.083456      -0.039711       0.123168             23.973210      23.087420      -0.808994       2.990431      21.374116      -1.452285      27.458093           0.000009
           15             Gd      16.822456      16.196123       6.304718       2.085351     143.436740 0.31813911E+04  0.10971851E+06                                18.403608                           15.437098       1.878279       2.332026                    0.998255      77.009012     184.532201       0.632263       0.280896      -1.316598       0.007176       0.002757       0.008762       0.011657       0.134856       0.046532       0.054287      -0.312330      -0.611063      -0.217636      -0.099216       0.316852             21.623432      25.731480      -4.169766      -3.061110      12.479088      -2.084684      26.659728           0.000009
           16             Gd      12.804845      16.149249       6.584885       2.001143     154.743661 0.38380577E+04  0.13924616E+06                                20.759503                           18.229608       1.367060       2.157462                    0.996646      80.864914     201.204071       0.519948       0.324694      -1.264986      -0.016025       0.004939       0.007858       0.018519      -0.044115       0.067731      -0.028220       0.096913      -0.154689      -0.082585      -0.039682       0.122267             23.976920      23.088815       0.808091      -2.990353      21.380691      -1.454332      27.461253           0.000009
           17              H      11.866944       6.927836      -0.017201       0.128886       0.977872 0.72839358E+01  0.69251240E+02                                 1.583955                            1.548689      -0.771731       2.526509                    0.999810       3.160173       8.464371       0.521736       1.234791      -0.721489       0.020863       0.032456       0.013166       0.040768       0.013454       0.001313       0.001479      -0.019575       0.010519      -0.018402       0.003204       0.015198              1.572271       1.495885       0.239778       0.131989       1.735072       0.143754       1.485856          -0.000001
           18              H      19.151518       6.813860      19.228939       0.114785       0.980476 0.71196688E+01  0.69060936E+02                                 1.730322                            1.636263      -1.272213       2.279913                    0.994332       3.778142      11.118914       0.447771       1.410190      -0.680176       0.011563       0.030464      -0.020766       0.038639       0.008762       0.007281      -0.002568      -0.012883      -0.002062      -0.014720       0.003395       0.011325              1.782602       1.511098       0.170788      -0.175288       1.946506      -0.474323       1.890201          -0.000001
           19              H      16.783167       2.814550      18.837609       0.121213       0.999344 0.73854968E+01  0.71645776E+02                                 1.693926                            1.623254      -1.050307       2.380740                    0.997325       3.595191      10.271869       0.471923       1.337902      -0.695467      -0.012712      -0.002656      -0.038736       0.040855       0.007998       0.005815       0.004758      -0.004545       0.022132      -0.012194      -0.001311       0.013505              1.709777       1.463330       0.094399       0.267653       1.502921      -0.055306       2.163079          -0.000000
           20              H      16.175332       1.158921      20.295422       0.102249       1.031415 0.72016305E+01  0.69501266E+02                                 1.737096                            1.604819      -1.012488       2.391018                    0.996691       3.675526      10.512773       0.473251       1.341074      -0.694274      -0.020181      -0.026692      -0.012306       0.035654       0.011352       0.004513      -0.002194      -0.017114       0.030886      -0.020189       0.009067       0.011122              1.806818       1.724718       0.516153       0.247362       2.193100       0.223484       1.502634          -0.000001
           21              H       9.026182       1.223444       0.991227       0.100897       1.077560 0.76375353E+01  0.74277841E+02                                 1.747782                            1.623243      -0.893277       2.445218                    0.998367       3.551530       9.967056       0.486805       1.293735      -0.705455      -0.007361      -0.024998       0.023927       0.035378       0.009703       0.008573      -0.004386      -0.014348       0.033570      -0.020581       0.006472       0.014109              1.806828       1.476141       0.276434      -0.189023       2.217719      -0.457092       1.726624          -0.000000
           22              H      10.240277       2.965078       1.769587       0.117319       1.098957 0.83607467E+01  0.83783909E+02                                 1.815779                            1.735353      -1.285894       2.272551                    0.994308       3.749863      10.941588       0.452511       1.350709      -0.692793       0.008244      -0.002405       0.039241       0.040170       0.007018       0.010307      -0.008162      -0.009346       0.022329      -0.018632       0.004303       0.014329              1.840587       1.569708       0.083079       0.188009       1.579463       0.096493       2.372590          -0.000001
           23              H      10.481214       6.353732      10.916395       0.123430       1.010844 0.74050244E+01  0.71095044E+02                                 1.647508                            1.580582      -0.887115       2.466142                    0.999114       3.328897       9.127454       0.504260       1.265140      -0.713070      -0.009382       0.032372       0.022187       0.040351      -0.012799      -0.000044       0.006249      -0.011239      -0.011403      -0.013398      -0.003820       0.017218              1.661011       1.393691      -0.141941      -0.069622       1.824469       0.334648       1.764873          -0.000001
           24              H       9.750552       6.334382       8.729676       0.118272       0.998165 0.70807751E+01  0.67383615E+02                                 1.649786                            1.556439      -0.823641       2.494776                    0.999348       3.335402       9.175219       0.501670       1.282965      -0.708910      -0.024933       0.028616      -0.009800       0.039199      -0.015685       0.002627       0.001551      -0.002576       0.011900      -0.018124       0.004327       0.013797              1.688014       1.607199      -0.400020       0.245052       1.907279      -0.265858       1.549565          -0.000001
           25              H      11.531534       2.530740       6.899884       0.116313       1.073797 0.79527257E+01  0.78110563E+02                                 1.747076                            1.661963      -1.009416       2.403503                    0.997840       3.497508       9.856385       0.478800       1.302441      -0.704440      -0.009481      -0.003307      -0.037199       0.038530      -0.011002       0.005594       0.009198      -0.006307       0.033281      -0.020247       0.004492       0.015755              1.771605       1.540903      -0.067877       0.319263       1.509660      -0.001732       2.264252          -0.000001
           26              H      12.764524       0.810606       7.678245       0.099261       1.135720 0.80299027E+01  0.78370787E+02                                 1.751244                            1.620111      -0.891978       2.445390                    0.998606       3.446749       9.409928       0.511979       1.225774      -0.721488       0.011118      -0.025720      -0.024064       0.036935      -0.009965       0.007671       0.002525      -0.020281       0.027607      -0.020970       0.009458       0.011512              1.814840       1.563639      -0.353368      -0.254865       2.053726       0.546902       1.827155          -0.000000
           27              H      13.361336       0.632140       9.903667       0.111211       1.095034 0.78091896E+01  0.74860916E+02                                 1.641712                            1.548865      -0.806253       2.493276                    0.999525       3.214307       8.390539       0.554631       1.152000      -0.740862       0.018074      -0.029891       0.013189       0.037338      -0.011150       0.007055       0.001541      -0.022451       0.033493      -0.022890       0.009719       0.013171              1.655843       1.541470      -0.421222       0.074361       1.999614      -0.168100       1.426445          -0.000001
           28              H      12.824366       2.350121      11.346429       0.120120       1.015835 0.73710162E+01  0.70549244E+02                                 1.632128                            1.559244      -1.016653       2.393654                    0.998255       3.374466       9.179315       0.517379       1.236893      -0.718509       0.014451      -0.004526       0.038119       0.041016      -0.012065       0.008537      -0.008159      -0.006364       0.015736      -0.015310      -0.004176       0.019486              1.650114       1.352476      -0.014480       0.143249       1.410994       0.032434       2.186872          -0.000000
           29              H      12.068510       9.690797       3.769242       0.116447       1.044129 0.74415520E+01  0.70445398E+02                                 1.586951                            1.509240      -0.847059       2.479528                    0.999341       3.154407       8.168777       0.563680       1.147848      -0.741915       0.016863      -0.016929      -0.033065       0.040795       0.006007      -0.011486       0.006123      -0.005084       0.021599      -0.017064       0.002834       0.014230              1.601091       1.388069      -0.076118      -0.256204       1.579097       0.307327       1.836108          -0.000001
           30              H      12.540921      11.899018       4.197125       0.120077       1.026391 0.71618305E+01  0.67863498E+02                                 1.638499                            1.533515      -0.773315       2.519206                    0.999755       3.217758       8.629276       0.524941       1.231355      -0.721350       0.021651       0.019349      -0.026180       0.039097       0.006465      -0.010629       0.001957      -0.018972       0.006807      -0.018245       0.007458       0.010788              1.682000       1.653472       0.363000      -0.383660       1.692084      -0.301456       1.700443          -0.000001
           31              H      10.474918      12.709627       8.220087       0.117475       1.021761 0.73757368E+01  0.71551985E+02                                 1.727483                            1.627733      -1.049792       2.386637                    0.996789       3.575365      10.226740       0.468703       1.347077      -0.694041       0.007677       0.036521       0.012344       0.039308       0.005722      -0.010714       0.008202      -0.015976       0.002434      -0.018790       0.005612       0.013178              1.777571       1.501050       0.313006       0.044454       2.314102       0.154800       1.517561          -0.000001
           32              H       9.163193      11.535634       9.673599       0.108666       1.019681 0.71935889E+01  0.68388073E+02                                 1.638193                            1.541977      -0.751871       2.518173                    0.999716       3.321008       8.984206       0.519792       1.239486      -0.718604      -0.012527       0.017289       0.031308       0.037895       0.006943      -0.013004       0.006534      -0.017848       0.008439      -0.021360       0.008841       0.012520              1.666879       1.435330      -0.071130      -0.225214       1.445093       0.285329       2.120214          -0.000001
           33              H       8.560081       9.329564       9.153259       0.108373       1.068521 0.78807165E+01  0.76371366E+02                                 1.671387                            1.601607      -0.743675       2.521990                    0.999798       3.311922       8.939444       0.517802       1.220611      -0.723987      -0.025728      -0.020116       0.021037       0.038847       0.008529      -0.012144       0.001395      -0.019887       0.004139      -0.020355       0.006750       0.013604              1.682542       1.726682       0.222924      -0.295282       1.563753      -0.227562       1.757190          -0.000001
           34              H       9.378923       8.321138       7.250361       0.117035       0.948399 0.68790912E+01  0.65728046E+02                                 1.653508                            1.579440      -1.009496       2.399723                    0.997367       3.588376      10.261040       0.471389       1.359899      -0.690851      -0.011955      -0.036644      -0.007033       0.039181       0.008750      -0.010876      -0.000686      -0.014289      -0.022540      -0.017496       0.001059       0.016437              1.686986       1.413858       0.110852       0.042923       2.165704       0.170133       1.481395          -0.000001
           35              H      19.740449      14.573829       0.017201       0.127771       0.980143 0.73064522E+01  0.69530131E+02                                 1.587705                            1.552143      -0.770182       2.527067                    0.999799       3.164713       8.484948       0.520537       1.236483      -0.721126       0.021338      -0.032839      -0.013178       0.041320      -0.013317      -0.001359       0.001546      -0.019673       0.011014      -0.018404       0.003335       0.015069              1.576019       1.499280      -0.240910      -0.132577       1.739582       0.144435       1.489195          -0.000001
           36              H      19.151512      14.687785       2.272726       0.114298       0.982356 0.71357554E+01  0.69245106E+02                                 1.731222                            1.637090      -1.266728       2.281563                    0.994384       3.780814      11.123299       0.448147       1.408433      -0.680495       0.011926      -0.030369       0.020731       0.038656      -0.008704      -0.007297      -0.002748      -0.013063      -0.001788      -0.014820       0.003569       0.011251              1.783541       1.511825      -0.170928       0.175411       1.947571      -0.474682       1.891227          -0.000001
           37              H      16.783167      18.687095       2.664056       0.121874       0.999617 0.73919004E+01  0.71765739E+02                                 1.698583                            1.627369      -1.066576       2.374366                    0.997049       3.599969      10.309506       0.469567       1.343529      -0.694328      -0.012807       0.002757       0.038032       0.040225      -0.008110      -0.005811       0.004701      -0.004784       0.022692      -0.012437      -0.001147       0.013585              1.714589       1.466893      -0.094817      -0.269060       1.506579      -0.055514       2.170295          -0.000000
           38              H      16.175332      20.342724       1.206243       0.101590       1.032614 0.72124770E+01  0.69637208E+02                                 1.738960                            1.606460      -1.019950       2.387847                    0.996588       3.679094      10.527845       0.472784       1.341796      -0.694130      -0.020252       0.026966       0.012327       0.035906      -0.011314      -0.004446      -0.002156      -0.016887       0.031065      -0.020096       0.008938       0.011159              1.808794       1.726571      -0.517019      -0.247769       2.195674       0.223858       1.504138          -0.000000
           39              H      24.773207      20.278201      20.510438       0.101132       1.077934 0.76424493E+01  0.74364400E+02                                 1.750946                            1.625881      -0.900855       2.442856                    0.998283       3.554706       9.990334       0.485286       1.297108      -0.704741      -0.007377       0.024966      -0.024072       0.035456      -0.009715      -0.008648      -0.004339      -0.014179       0.033940      -0.020615       0.006369       0.014246              1.810263       1.478509      -0.277283       0.189601       2.222415      -0.458579       1.729866          -0.000000
           40              H      25.987299      18.536567      19.732078       0.117943       1.095583 0.83298073E+01  0.83404079E+02                                 1.812839                            1.732777      -1.280189       2.275352                    0.994397       3.745029      10.926145       0.452556       1.351704      -0.692603       0.008302       0.002411      -0.039277       0.040217      -0.006984      -0.010111      -0.008118      -0.009132       0.022115      -0.018401       0.004245       0.014157              1.837553       1.567520      -0.082895      -0.187408       1.577299       0.096248       2.367841          -0.000001
           41              H      10.481220      15.147913      10.585270       0.123715       1.009862 0.73965119E+01  0.70998067E+02                                 1.647063                            1.580173      -0.889740       2.465218                    0.999079       3.327076       9.123650       0.504049       1.265941      -0.712906      -0.009505      -0.032554      -0.021889       0.040364       0.012767       0.000066       0.006252      -0.010966      -0.010628      -0.013408      -0.003627       0.017036              1.660553       1.393326       0.141894       0.069615       1.823941       0.334531       1.764392          -0.000001
           42              H      25.497561      15.167263      12.771989       0.117419       0.999574 0.70935115E+01  0.67532965E+02                                 1.651113                            1.557681      -0.826007       2.493470                    0.999343       3.338391       9.184383       0.501562       1.282706      -0.708969      -0.025171      -0.028859       0.010182       0.039624       0.015582      -0.002463       0.001656      -0.002597       0.011476      -0.017944       0.004200       0.013744              1.689384       1.608449       0.400346      -0.245304       1.908795      -0.266059       1.550909          -0.000001
           43              H      27.278550      18.970905      14.601781       0.115543       1.077398 0.79833781E+01  0.78472027E+02                                 1.749359                            1.663846      -1.006324       2.403552                    0.997873       3.502483       9.868024       0.479189       1.300381      -0.704854      -0.009544       0.003494       0.037277       0.038637       0.011005      -0.005650       0.009198      -0.006435       0.033781      -0.020345       0.004461       0.015885              1.774013       1.542604       0.067962      -0.320187       1.511161      -0.001735       2.268275          -0.000001
           44              H      12.764541      20.691039      13.823420       0.099446       1.134730 0.80217515E+01  0.78267765E+02                                 1.749880                            1.619035      -0.891437       2.445497                    0.998627       3.444940       9.402170       0.512292       1.225391      -0.721578       0.010744       0.025652       0.023935       0.036692       0.010192      -0.007602       0.002566      -0.020107       0.027783      -0.021060       0.009525       0.011535              1.813325       1.562534       0.352833       0.254470       2.051856       0.546053       1.825587          -0.000000
           45              H      13.361351      20.869505      11.597998       0.110711       1.093761 0.77969731E+01  0.74708117E+02                                 1.639936                            1.547256      -0.810499       2.491495                    0.999504       3.212490       8.381434       0.555182       1.151408      -0.741021       0.018272       0.030236      -0.013285       0.037744       0.010951      -0.006845       0.001481      -0.022226       0.033942      -0.022660       0.009498       0.013162              1.654042       1.539878       0.420522      -0.074278       1.997230      -0.167887       1.425018          -0.000000
           46              H      12.824376      19.151524      10.155236       0.120893       1.012536 0.73401807E+01  0.70167160E+02                                 1.627198                            1.554890      -1.001491       2.400197                    0.998414       3.367829       9.149897       0.518746       1.235163      -0.718897       0.014310       0.004514      -0.037860       0.040726       0.012177      -0.008639      -0.008315      -0.006307       0.015418      -0.015352      -0.004368       0.019720              1.645001       1.349028       0.014404      -0.142413       1.407259       0.032252       2.178715          -0.000000
           47              H      12.068520      11.810848      17.732423       0.116047       1.045553 0.74554101E+01  0.70619984E+02                                 1.589525                            1.511557      -0.848337       2.478846                    0.999311       3.157065       8.182171       0.562654       1.149235      -0.741580       0.016835       0.016974       0.032981       0.040735      -0.005883       0.011452       0.006164      -0.005062       0.022134      -0.016998       0.002642       0.014356              1.603730       1.390137       0.076267       0.256847       1.581749       0.308075       1.839305          -0.000001
           48              H      12.540928       9.602627      17.304540       0.121130       1.025404 0.71538338E+01  0.67775049E+02                                 1.638078                            1.533135      -0.773830       2.519564                    0.999762       3.215678       8.625492       0.524713       1.232120      -0.721172       0.021242      -0.018895       0.026018       0.038538      -0.006592       0.010632       0.001975      -0.019125       0.006413      -0.018332       0.007375       0.010957              1.681562       1.653029      -0.362900       0.383539       1.691661      -0.301397       1.699995          -0.000001
           49              H      10.474919       8.792018      13.281578       0.116981       1.024781 0.74025726E+01  0.71883829E+02                                 1.731325                            1.631003      -1.052238       2.384671                    0.996754       3.582448      10.255026       0.468058       1.347591      -0.693914       0.007481      -0.036602      -0.012427       0.039371      -0.005986       0.010718       0.008294      -0.016000       0.002483      -0.018971       0.005731       0.013239              1.781706       1.504039      -0.314263      -0.044657       2.320492       0.155481       1.520586          -0.000001
           50              H       9.163193       9.966011      11.828066       0.109428       1.015795 0.71602227E+01  0.67990254E+02                                 1.634057                            1.538469      -0.753318       2.518440                    0.999745       3.313433       8.957741       0.520360       1.239603      -0.718603      -0.012239      -0.016950      -0.031292       0.037634      -0.006847       0.013038       0.006452      -0.018128       0.007919      -0.021375       0.008889       0.012486              1.662530       1.432100       0.070766       0.224170       1.441767       0.283934       2.113723          -0.000001
           51              H      24.307085      12.172081      12.348406       0.108830       1.067284 0.78715558E+01  0.76287715E+02                                 1.673027                            1.603042      -0.748236       2.521299                    0.999771       3.310120       8.945333       0.516240       1.224222      -0.723193      -0.025720       0.019993      -0.020928       0.038719      -0.008575       0.012029       0.001404      -0.019781       0.003954      -0.020242       0.006653       0.013589              1.684251       1.728451      -0.223317       0.295789       1.565240      -0.227943       1.759062          -0.000001
           52              H      25.125931      13.180507      14.251304       0.118472       0.943824 0.68404163E+01  0.65293238E+02                                 1.651352                            1.577528      -1.020993       2.396215                    0.997205       3.581723      10.250625       0.470346       1.364278      -0.690013      -0.012040       0.036627       0.007074       0.039199      -0.008458       0.010938      -0.000789      -0.014251      -0.021555      -0.017360       0.001245       0.016115              1.684737       1.412249      -0.110571      -0.042842       2.162282       0.169746       1.479679          -0.000001
           53              H      23.677208      10.768017      17.678669       0.128986       0.976087 0.72658269E+01  0.69025679E+02                                 1.580947                            1.545889      -0.750989       2.535719                    0.999843       3.157002       8.448444       0.522730       1.233397      -0.721802       0.020804      -0.013464       0.032353       0.040752      -0.001312       0.013373      -0.001535      -0.015037       0.024238      -0.018340       0.003160       0.015180              1.569276       1.493159      -0.131555       0.238967       1.483168      -0.143266       1.731502          -0.000001
           54              H      23.088271      13.023542      17.564710       0.113899       0.982778 0.71394849E+01  0.69294682E+02                                 1.732213                            1.637890      -1.269872       2.280414                    0.994358       3.782896      11.132774       0.447857       1.409074      -0.680375       0.011805       0.020826       0.030873       0.039067      -0.007311       0.008782       0.002495      -0.005597       0.019860      -0.014719       0.003484       0.011235              1.784648       1.512637       0.175628       0.171148       1.892464       0.475227       1.948843          -0.000001
           55              H      20.719920      13.414876      13.565400       0.122665       0.996586 0.73664257E+01  0.71479808E+02                                 1.697686                            1.626606      -1.076460       2.371264                    0.997007       3.596468      10.307573       0.468641       1.346912      -0.693667      -0.012490       0.037947      -0.002458       0.040025      -0.005757       0.008084      -0.004775      -0.013167      -0.004032      -0.012207      -0.001261       0.013467              1.713674       1.466224      -0.268677       0.094738       2.168772       0.055534       1.506027          -0.000000
           56              H      20.112084      11.957065      11.909772       0.102530       1.029895 0.71909962E+01  0.69402709E+02                                 1.738676                            1.606176      -1.015294       2.389889                    0.996660       3.676907      10.531749       0.471727       1.345328      -0.693428      -0.020231       0.012094      -0.026645       0.035574      -0.004407       0.011294       0.002062      -0.024077       0.009732      -0.020091       0.008891       0.011199              1.808527       1.726206      -0.247699       0.516874       1.503899      -0.223813       2.195476          -0.000001
           57              H      20.836445       9.759595      11.974277       0.100569       1.081004 0.76668363E+01  0.74632139E+02                                 1.751037                            1.625951      -0.893150       2.444908                    0.998350       3.557768       9.988296       0.486594       1.293093      -0.705562      -0.007523      -0.023841      -0.025093       0.035421      -0.008678       0.009748       0.004433      -0.024040       0.004549      -0.020690       0.006456       0.014234              1.810345       1.478504       0.189647       0.277343       1.729929       0.458654       2.222601          -0.000000
           58              H      22.050539       8.981233      13.715912       0.117039       1.099780 0.83687377E+01  0.83883397E+02                                 1.816437                            1.735964      -1.281683       2.273796                    0.994311       3.752968      10.951650       0.452520       1.350370      -0.692842       0.008292      -0.039249      -0.002608       0.040200      -0.010231       0.007316       0.008065      -0.016087       0.002702      -0.018791       0.004528       0.014264              1.841273       1.570232      -0.188086       0.083154       2.373566      -0.096574       1.580021          -0.000001
           59              H      14.417978      21.336086      17.104575       0.122343       1.012648 0.74193809E+01  0.71256064E+02                                 1.648369                            1.581231      -0.886010       2.465895                    0.999103       3.331259       9.130679       0.504659       1.263729      -0.713383      -0.009542      -0.022706       0.032754       0.040981      -0.000080      -0.012818      -0.006027      -0.000361       0.022337      -0.013485      -0.003546       0.017031              1.661928       1.394190       0.069847      -0.142224       1.765842      -0.335307       1.825753          -0.000001
           60              H      21.560805       2.021141      17.085223       0.119043       0.993624 0.70423016E+01  0.66927187E+02                                 1.645057                            1.552466      -0.825837       2.494488                    0.999340       3.327546       9.147852       0.502177       1.283397      -0.708841      -0.024872       0.009994       0.028368       0.039029      -0.002447      -0.015561      -0.001581      -0.007092      -0.001948      -0.017928       0.004223       0.013705              1.682965       1.602545      -0.243723      -0.397727       1.545364       0.264300       1.900984          -0.000001
           61              H       7.594789       3.850936      13.281578       0.115870       1.075609 0.79674530E+01  0.78275493E+02                                 1.747284                            1.662109      -1.000561       2.406098                    0.997885       3.499882       9.857801       0.479479       1.300261      -0.704878      -0.009116       0.037304      -0.003414       0.038553      -0.005820      -0.011056      -0.009251      -0.019961      -0.007351      -0.020458       0.004579       0.015879              1.771821       1.541009      -0.319452      -0.067886       2.264759       0.001774       1.509695          -0.000001
           62              H       8.827778       3.072577      11.561445       0.099039       1.136848 0.80414455E+01  0.78543905E+02                                 1.755822                            1.623919      -0.907408       2.439295                    0.998472       3.449690       9.434240       0.509920       1.229776      -0.720604       0.011072       0.024136      -0.025529       0.036835      -0.007753      -0.010172      -0.002485      -0.023846       0.016724      -0.021110       0.009554       0.011556              1.819824       1.567461       0.256058      -0.354981       1.832129      -0.549407       2.059882          -0.000000
           63              H       9.424587       0.847155      11.382981       0.110906       1.093008 0.77908121E+01  0.74631963E+02                                 1.638858                            1.546408      -0.802927       2.494458                    0.999539       3.211707       8.377561       0.555479       1.151057      -0.741101       0.018295      -0.013154      -0.030208       0.037686      -0.006964      -0.010881      -0.001562      -0.027748       0.016692      -0.022570       0.009559       0.013011              1.652887       1.538849      -0.074147      -0.419877       1.424256       0.167626       1.995557          -0.000001
           64              H      16.761129      20.906057      13.100964       0.121247       1.012320 0.73391040E+01  0.70163752E+02                                 1.628005                            1.555594      -1.006025       2.398913                    0.998383       3.367474       9.153411       0.518150       1.236462      -0.718611       0.014631      -0.037511      -0.004617       0.040527      -0.008541      -0.012278       0.008182      -0.011126       0.001618      -0.015529      -0.004108       0.019636              1.645848       1.349581      -0.142533      -0.014404       2.180092      -0.032322       1.407870          -0.000000
           65              H      23.878769       6.981572      20.441633       0.117443       1.042794 0.74322661E+01  0.70356553E+02                                 1.587878                            1.510135      -0.853252       2.477590                    0.999309       3.151853       8.170079       0.562317       1.150645      -0.741242       0.016723       0.032618      -0.016594       0.040237       0.011429       0.006059      -0.006156      -0.013645      -0.002843      -0.017146       0.002920       0.014226              1.602010       1.388846       0.256378      -0.076120       1.837141      -0.307473       1.580042          -0.000001
           66              H      16.477666       6.553706       1.148189       0.120528       1.028029 0.71759306E+01  0.68044668E+02                                 1.641708                            1.536142      -0.772591       2.519882                    0.999758       3.220276       8.644906       0.523811       1.233149      -0.720938       0.021394       0.025968       0.018946       0.038614       0.010699       0.006534      -0.001921      -0.013062       0.024798      -0.018330       0.007505       0.010825              1.685474       1.656854       0.385202       0.364424       1.704037       0.302779       1.695529          -0.000001
           67              H      14.411657       2.530744       1.958802       0.116868       1.024298 0.73988438E+01  0.71836177E+02                                 1.730586                            1.630462      -1.051494       2.385406                    0.996713       3.581414      10.250134       0.468207       1.347376      -0.693965       0.007611      -0.012425       0.036566       0.039363       0.010662       0.005766      -0.008328      -0.009123       0.023192      -0.018854       0.005514       0.013340              1.780874       1.503536      -0.044553       0.313933       1.520121      -0.155231       2.318964          -0.000001
           68              H      13.099931       1.077233       0.784811       0.108961       1.020105 0.71976269E+01  0.68442330E+02                                 1.639276                            1.542892      -0.758579       2.515342                    0.999708       3.321776       8.990015       0.519347       1.240260      -0.718426      -0.012362      -0.031017       0.016945       0.037443       0.013219       0.006941      -0.006634      -0.013168       0.022947      -0.021619       0.008913       0.012706              1.668020       1.436075       0.225552      -0.071251       2.122063      -0.285783       1.445922          -0.000001
           69              H      20.370333       1.597555      20.080405       0.107254       1.073307 0.79278438E+01  0.76975489E+02                                 1.679689                            1.609042      -0.750568       2.519216                    0.999740       3.321146       8.985443       0.515107       1.224648      -0.723081      -0.025930      -0.021423      -0.020419       0.039348       0.012163       0.008503      -0.001393      -0.011762       0.028001      -0.020332       0.006692       0.013640              1.691036       1.735545       0.297941       0.224910       1.766442       0.229579       1.571121          -0.000001
           70              H      21.189178       3.500453      19.071977       0.118283       0.947019 0.68702420E+01  0.65647448E+02                                 1.654505                            1.580474      -1.017773       2.397031                    0.997329       3.589348      10.276945       0.470139       1.363433      -0.690140      -0.012105       0.006845      -0.036684       0.039232       0.010980       0.008532       0.000738       0.003869       0.032137      -0.017435       0.001252       0.016183              1.687970       1.414755      -0.042912       0.110827       1.482427      -0.170321       2.166729          -0.000001
           71              H       7.930199      10.733628       3.822996       0.127821       0.980400 0.73069759E+01  0.69520584E+02                                 1.586165                            1.550679      -0.754573       2.533644                    0.999843       3.165173       8.479008       0.521667       1.234063      -0.721643       0.021029       0.013375      -0.032816       0.041207       0.001416      -0.013467      -0.001427      -0.015188       0.024341      -0.018490       0.003242       0.015248              1.574498       1.497902       0.132331      -0.240528       1.487750      -0.144174       1.737842          -0.000001
           72              H       7.341259       8.478103       3.936955       0.114199       0.979941 0.71107168E+01  0.68904965E+02                                 1.724849                            1.631503      -1.253168       2.287252                    0.994697       3.768184      11.059156       0.450272       1.403762      -0.681422       0.011878      -0.020819      -0.030810       0.039036       0.007284      -0.008602       0.002407      -0.005558       0.020657      -0.014627       0.003356       0.011271              1.776736       1.506773      -0.174305      -0.169821       1.883673       0.471643       1.939761          -0.000001
           73              H      20.719913       8.086769       7.936265       0.121551       0.998089 0.73735502E+01  0.71500303E+02                                 1.692433                            1.621897      -1.045884       2.382742                    0.997337       3.592750      10.262474       0.472143       1.337831      -0.695482      -0.012725      -0.038358       0.003028       0.040527       0.005889      -0.008184      -0.004629      -0.013578      -0.004015      -0.012476      -0.001095       0.013571              1.708260       1.462127       0.267202      -0.094241       2.160930       0.055282       1.501723          -0.000000
           74              H      20.112081       9.544580       9.591893       0.103759       1.024184 0.71457636E+01  0.68896613E+02                                 1.736858                            1.604697      -1.031827       2.384974                    0.996510       3.670527      10.527710       0.470098       1.351353      -0.692260      -0.019852      -0.011787       0.026351       0.035034       0.004444      -0.011146       0.002184      -0.024105       0.009279      -0.019981       0.008671       0.011310              1.806527       1.724402       0.247323      -0.515883       1.502572      -0.223438       2.192608          -0.000001
           75              H      20.836444      11.742050       9.527388       0.100810       1.080245 0.76631029E+01  0.74631640E+02                                 1.754987                            1.629260      -0.904281       2.441117                    0.998216       3.560418      10.017822       0.484150       1.298995      -0.704335      -0.007476       0.023994       0.025083       0.035507       0.008732      -0.009580       0.004293      -0.024073       0.004573      -0.020571       0.006323       0.014248              1.814624       1.481478      -0.190374      -0.278470       1.733815       0.460474       2.228580          -0.000000
           76              H      22.050537      12.520412       7.785753       0.117320       1.099174 0.83650678E+01  0.83853760E+02                                 1.817438                            1.736939      -1.296173       2.268093                    0.994040       3.752511      10.957757       0.451775       1.352480      -0.692436       0.008446       0.039378       0.002451       0.040348       0.010126      -0.006931       0.008156      -0.015672       0.002955      -0.018418       0.004227       0.014191              1.842281       1.571093       0.188184      -0.083281       2.374783      -0.096693       1.580968          -0.000001
           77              H      14.417956       0.165559       4.397090       0.123370       1.010524 0.74022647E+01  0.71062389E+02                                 1.647303                            1.580403      -0.891904       2.464188                    0.999042       3.328089       9.125037       0.504230       1.265326      -0.713040      -0.009464       0.021943      -0.032865       0.040635       0.000049       0.012730      -0.006119      -0.000198       0.022027      -0.013393      -0.003571       0.016964              1.660793       1.393549      -0.069625       0.141961       1.764571      -0.334559       1.824259          -0.000001
           78              H      21.560808      19.480504       4.416442       0.117572       0.998411 0.70813258E+01  0.67372061E+02                                 1.648111                            1.554970      -0.818327       2.496481                    0.999411       3.334969       9.164838       0.502782       1.280445      -0.709449      -0.024902      -0.010054      -0.029067       0.039574       0.002550       0.015579      -0.001588      -0.007098      -0.002004      -0.017971       0.004249       0.013723              1.686255       1.605575       0.244651       0.399347       1.548030       0.265412       1.905159          -0.000001
           79              H      23.341795      17.650709       8.220087       0.115548       1.076138 0.79734452E+01  0.78357845E+02                                 1.748847                            1.663526      -1.004060       2.404800                    0.997900       3.501245       9.866720       0.478878       1.301501      -0.704632      -0.009470      -0.037196       0.003635       0.038554       0.005656       0.010925      -0.009133      -0.020000      -0.007146      -0.020227       0.004443       0.015784              1.773440       1.542320       0.319837       0.068001       2.266968       0.001756       1.511032          -0.000001
           80              H      24.574787      18.429068       9.940220       0.099586       1.135675 0.80305014E+01  0.78397494E+02                                 1.753240                            1.621751      -0.904252       2.440555                    0.998505       3.446896       9.419194       0.510846       1.228165      -0.720958       0.011085      -0.023783       0.025341       0.036478       0.007675       0.010106      -0.002625      -0.023999       0.016497      -0.021090       0.009551       0.011540              1.817021       1.565238      -0.255420       0.354085       1.829370      -0.548094       2.056455          -0.000000
           81              H      25.171600      20.654490      10.118684       0.111162       1.094651 0.78073498E+01  0.74856398E+02                                 1.643326                            1.550297      -0.811756       2.491534                    0.999480       3.213371       8.395250       0.553380       1.154402      -0.740303       0.017716       0.013091       0.030215       0.037392       0.007110       0.011097      -0.001491      -0.027820       0.016418      -0.022758       0.009529       0.013230              1.657497       1.542907       0.074450       0.421863       1.427725       0.168327       2.001859          -0.000001
           82              H      16.761113       0.595588       8.400701       0.121196       1.014523 0.73618139E+01  0.70462098E+02                                 1.633063                            1.560134      -1.022685       2.391882                    0.998254       3.373473       9.186437       0.516137       1.239853      -0.717846       0.014386       0.037806       0.004548       0.040705       0.008541       0.012291       0.008288      -0.010765       0.002028      -0.015412      -0.004289       0.019701              1.651051       1.353184       0.143308       0.014496       2.188143      -0.032505       1.411827          -0.000000
           83              H       8.131761      14.520073       1.060032       0.116848       1.044718 0.74498393E+01  0.70573197E+02                                 1.590862                            1.512752      -0.861514       2.474209                    0.999214       3.154549       8.183254       0.561298       1.151913      -0.740947       0.016757      -0.032666       0.016696       0.040331      -0.011479      -0.005875      -0.006148      -0.013562      -0.002306      -0.017071       0.002883       0.014188              1.605095       1.391206      -0.257232       0.076392       1.841033      -0.308519       1.583047          -0.000001
           84              H      16.477684      14.947939      20.353476       0.120125       1.028135 0.71762198E+01  0.68037205E+02                                 1.640658                            1.535276      -0.771355       2.520040                    0.999764       3.220020       8.639053       0.524502       1.231710      -0.721264       0.021347      -0.026054      -0.019072       0.038706      -0.010650      -0.006763      -0.001848      -0.013034       0.025378      -0.018442       0.007319       0.011123              1.684335       1.655736      -0.384719      -0.364008       1.702841       0.302398       1.694429          -0.000001
           85              H      14.411679      18.970901      19.542863       0.117205       1.023568 0.73916801E+01  0.71752600E+02                                 1.730146                            1.629951      -1.059455       2.382332                    0.996641       3.579984      10.246605       0.468139       1.347836      -0.693873       0.007666       0.012499      -0.036465       0.039303      -0.010713      -0.005937      -0.008236      -0.009187       0.023245      -0.018964       0.005709       0.013255              1.780470       1.503074       0.044595      -0.313975       1.519598      -0.155294       2.318737          -0.000001
           86              H      28.846956      20.424412      20.716854       0.109117       1.017639 0.71782426E+01  0.68225142E+02                                 1.638212                            1.542098      -0.762638       2.514820                    0.999682       3.318798       8.985445       0.518732       1.242330      -0.717988      -0.012213       0.031105      -0.017124       0.037549      -0.013100      -0.006935      -0.006452      -0.013084       0.022889      -0.021438       0.008962       0.012476              1.666876       1.435359      -0.225076       0.071032       2.120082      -0.285199       1.445185          -0.000001
           87              H      20.370333      19.904090       1.421260       0.107986       1.072672 0.79217352E+01  0.76898098E+02                                 1.678546                            1.608037      -0.747258       2.520757                    0.999766       3.319917       8.979819       0.515475       1.224061      -0.723198      -0.025816       0.021166       0.020069       0.038952      -0.012087      -0.008594      -0.001468      -0.011977       0.027898      -0.020366       0.006753       0.013613              1.689871       1.734308      -0.297497      -0.224596       1.765165       0.229230       1.570140          -0.000000
           88              H      21.189177      18.001192       2.429688       0.118023       0.946727 0.68681671E+01  0.65635424E+02                                 1.655676                            1.581432      -1.023846       2.394607                    0.997258       3.590378      10.287035       0.469372       1.365499      -0.689744      -0.011851      -0.007259       0.036567       0.039119      -0.010977      -0.008680       0.000742       0.003664       0.031888      -0.017426       0.001181       0.016245              1.689236       1.415523       0.043001      -0.111065       1.483262      -0.170587       2.168924          -0.000001
           89              H      11.866949       0.017188      14.573829       0.127771       0.980143 0.73064550E+01  0.69530163E+02                                 1.587705                            1.552143      -0.770182       2.527067                    0.999799       3.164713       8.484948       0.520537       1.236483      -0.721126       0.021338      -0.013178      -0.032839       0.041320      -0.001359      -0.013317       0.001547      -0.015343       0.024002      -0.018404       0.003335       0.015069              1.576019       1.499280      -0.132577      -0.240910       1.489195       0.144434       1.739583          -0.000001
           90              H      11.278012       2.272712      14.687787       0.114298       0.982355 0.71357500E+01  0.69245044E+02                                 1.731221                            1.637089      -1.266729       2.281562                    0.994384       3.780814      11.123300       0.448147       1.408433      -0.680495       0.011926       0.020731      -0.030369       0.038656      -0.007297      -0.008704      -0.002748      -0.005638       0.020488      -0.014820       0.003569       0.011251              1.783541       1.511825       0.175411      -0.170928       1.891228      -0.474682       1.947569          -0.000001
           91              H       8.909667       2.664039      18.687097       0.121874       0.999618 0.73919052E+01  0.71765796E+02                                 1.698584                            1.627369      -1.066576       2.374366                    0.997049       3.599969      10.309506       0.469567       1.343529      -0.694328      -0.012807       0.038032       0.002757       0.040225      -0.005811      -0.008110       0.004701      -0.013738      -0.004170      -0.012437      -0.001147       0.013585              1.714590       1.466893      -0.269060      -0.094817       2.170296      -0.055514       1.506579          -0.000000
           92              H       8.301832       1.206224      20.342725       0.101590       1.032614 0.72124745E+01  0.69637181E+02                                 1.738961                            1.606460      -1.019950       2.387847                    0.996588       3.679094      10.527846       0.472784       1.341796      -0.694130      -0.020252       0.012327       0.026966       0.035906      -0.004446      -0.011314      -0.002156      -0.023976       0.009798      -0.020096       0.008938       0.011159              1.808795       1.726571      -0.247769      -0.517020       1.504137       0.223857       2.195675          -0.000001
           93              H      16.899707      20.510419      20.278220       0.101132       1.077934 0.76424486E+01  0.74364394E+02                                 1.750946                            1.625881      -0.900855       2.442856                    0.998283       3.554705       9.990332       0.485285       1.297109      -0.704741      -0.007377      -0.024072       0.024966       0.035456      -0.008648      -0.009715      -0.004339      -0.024060       0.004298      -0.020615       0.006369       0.014246              1.810264       1.478509       0.189602      -0.277283       1.729867      -0.458580       2.222415          -0.000000
           94              H      18.113799      19.732061      18.536585       0.117943       1.095584 0.83298125E+01  0.83404142E+02                                 1.812839                            1.732777      -1.280189       2.275352                    0.994397       3.745030      10.926147       0.452556       1.351703      -0.692603       0.008302      -0.039277       0.002411       0.040217      -0.010111      -0.006984      -0.008118      -0.015624       0.002640      -0.018401       0.004245       0.014157              1.837554       1.567520      -0.187408      -0.082896       2.367842       0.096249       1.577299          -0.000001
           95              H      18.354720      10.585256      15.147923       0.123715       1.009862 0.73965093E+01  0.70998036E+02                                 1.647063                            1.580172      -0.889740       2.465218                    0.999079       3.327076       9.123650       0.504049       1.265941      -0.712906      -0.009505      -0.021889      -0.032554       0.040364       0.000066       0.012767       0.006252      -0.000169       0.021762      -0.013408      -0.003627       0.017036              1.660553       1.393326       0.069615       0.141894       1.764391       0.334531       1.823942          -0.000001
           96              H      17.624061      12.771975      15.167274       0.117419       0.999575 0.70935159E+01  0.67533016E+02                                 1.651114                            1.557681      -0.826007       2.493470                    0.999343       3.338391       9.184383       0.501562       1.282706      -0.708969      -0.025171       0.010182      -0.028859       0.039624      -0.002463       0.015582       0.001656      -0.007036      -0.001842      -0.017944       0.004200       0.013744              1.689385       1.608449      -0.245304       0.400346       1.550909      -0.266059       1.908796          -0.000001
           97              H      19.405050      14.601763      18.970919       0.115543       1.077398 0.79833722E+01  0.78471959E+02                                 1.749359                            1.663845      -1.006324       2.403552                    0.997873       3.502483       9.868025       0.479189       1.300382      -0.704854      -0.009544       0.037277       0.003494       0.038637      -0.005650       0.011005       0.009198      -0.020108      -0.007238      -0.020345       0.004461       0.015885              1.774013       1.542604      -0.320188       0.067962       2.268275      -0.001734       1.511160          -0.000001
           98              H      20.638041      13.823401      20.691052       0.099446       1.134730 0.80217564E+01  0.78267825E+02                                 1.749880                            1.619036      -0.891437       2.445497                    0.998627       3.444940       9.402171       0.512292       1.225391      -0.721578       0.010744       0.023935       0.025652       0.036692      -0.007602       0.010192       0.002566      -0.023945       0.016269      -0.021060       0.009525       0.011535              1.813326       1.562534       0.254470       0.352833       1.825586       0.546053       2.051857          -0.000000
           99              H      21.234851      11.597979      20.869516       0.110711       1.093761 0.77969676E+01  0.74708050E+02                                 1.639935                            1.547255      -0.810498       2.491495                    0.999504       3.212489       8.381430       0.555182       1.151408      -0.741021       0.018272      -0.013285       0.030236       0.037744      -0.006845       0.010951       0.001481      -0.028084       0.016368      -0.022660       0.009498       0.013162              1.654041       1.539877      -0.074278       0.420522       1.425018      -0.167887       1.997229          -0.000000
          100              H      20.697876      10.155219      19.151533       0.120893       1.012535 0.73401745E+01  0.70167087E+02                                 1.627198                            1.554890      -1.001491       2.400197                    0.998414       3.367829       9.149897       0.518746       1.235163      -0.718897       0.014310      -0.037860       0.004514       0.040726      -0.008639       0.012177      -0.008315      -0.010862       0.001751      -0.015352      -0.004368       0.019720              1.645000       1.349028      -0.142414       0.014404       2.178713       0.032253       1.407259          -0.000000
          101              H      19.942020      17.732412      11.810865       0.116047       1.045554 0.74554176E+01  0.70620072E+02                                 1.589526                            1.511558      -0.848338       2.478846                    0.999311       3.157066       8.182174       0.562654       1.149235      -0.741580       0.016835       0.032981       0.016974       0.040735       0.011452      -0.005883       0.006164      -0.013598      -0.003474      -0.016998       0.002642       0.014356              1.603731       1.390138       0.256847       0.076267       1.839305       0.308076       1.581750          -0.000001
          102              H      20.414428      17.304531       9.602644       0.121130       1.025404 0.71538342E+01  0.67775052E+02                                 1.638078                            1.533135      -0.773831       2.519564                    0.999762       3.215679       8.625494       0.524713       1.232120      -0.721172       0.021242       0.026018      -0.018895       0.038538       0.010632      -0.006592       0.001975      -0.012769       0.025481      -0.018332       0.007375       0.010957              1.681561       1.653029       0.383540      -0.362899       1.699996      -0.301397       1.691659          -0.000001
          103              H      18.348419      13.281570       8.792031       0.116981       1.024780 0.74025660E+01  0.71883753E+02                                 1.731324                            1.631003      -1.052238       2.384671                    0.996754       3.582448      10.255027       0.468058       1.347592      -0.693914       0.007481      -0.012427      -0.036602       0.039371       0.010718      -0.005986       0.008294      -0.009241       0.022758      -0.018971       0.005731       0.013239              1.781706       1.504039      -0.044657      -0.314263       1.520586       0.155480       2.320492          -0.000001
          104              H      17.036693      11.828057       9.966022       0.109428       1.015794 0.71602180E+01  0.67990204E+02                                 1.634057                            1.538469      -0.753318       2.518440                    0.999745       3.313433       8.957743       0.520359       1.239603      -0.718603      -0.012239      -0.031292      -0.016950       0.037634       0.013038      -0.006847       0.006452      -0.013024       0.023232      -0.021375       0.008889       0.012486              1.662530       1.432100       0.224170       0.070766       2.113723       0.283935       1.441768          -0.000001
          105              H      16.433585      12.348395      12.172093       0.108830       1.067284 0.78715613E+01  0.76287784E+02                                 1.673028                            1.603042      -0.748236       2.521299                    0.999771       3.310120       8.945335       0.516240       1.224223      -0.723193      -0.025720      -0.020928       0.019993       0.038719       0.012029      -0.008575       0.001404      -0.011868       0.027694      -0.020242       0.006653       0.013589              1.684252       1.728451       0.295789      -0.223317       1.759064      -0.227943       1.565241          -0.000001
          106              H      17.252431      14.251291      13.180521       0.118472       0.943824 0.68404209E+01  0.65293291E+02                                 1.651353                            1.577528      -1.020993       2.396215                    0.997205       3.581723      10.250625       0.470346       1.364278      -0.690013      -0.012040       0.007074       0.036627       0.039199       0.010938      -0.008458      -0.000789       0.003652       0.032154      -0.017360       0.001245       0.016115              1.684738       1.412250      -0.042841      -0.110571       1.479679       0.169745       2.162284          -0.000001
          107              H       3.993444      -0.017208       6.927836       0.128886       0.977872 0.72839310E+01  0.69251186E+02                                 1.583955                            1.548689      -0.771730       2.526510                    0.999810       3.160171       8.464367       0.521736       1.234792      -0.721489       0.020863       0.013166       0.032456       0.040768       0.001313       0.013454       0.001479      -0.015047       0.024102      -0.018402       0.003204       0.015198              1.572271       1.495885       0.131988       0.239778       1.485856       0.143754       1.735072          -0.000001
          108              H      11.278018      19.228933       6.813878       0.114785       0.980476 0.71196651E+01  0.69060890E+02                                 1.730322                            1.636263      -1.272213       2.279913                    0.994332       3.778142      11.118913       0.447771       1.410190      -0.680176       0.011563      -0.020766       0.030464       0.038639       0.007281       0.008762      -0.002568      -0.005411       0.020356      -0.014720       0.003395       0.011325              1.782601       1.511097      -0.175288       0.170787       1.890202      -0.474323       1.946505          -0.000001
          109              H       8.909667      18.837606       2.814568       0.121213       0.999344 0.73854985E+01  0.71645796E+02                                 1.693926                            1.623254      -1.050306       2.380741                    0.997325       3.595190      10.271866       0.471923       1.337903      -0.695466      -0.012712      -0.038736      -0.002656       0.040855       0.005815       0.007998       0.004758      -0.013339      -0.004248      -0.012194      -0.001311       0.013505              1.709777       1.463330       0.267653       0.094399       2.163079      -0.055306       1.502921          -0.000000
          110              H       8.301832      20.295421       1.158940       0.102249       1.031415 0.72016249E+01  0.69501202E+02                                 1.737096                            1.604819      -1.012488       2.391018                    0.996691       3.675525      10.512771       0.473251       1.341075      -0.694274      -0.020181      -0.012306      -0.026693       0.035654       0.004513       0.011352      -0.002194      -0.024000       0.010228      -0.020189       0.009067       0.011122              1.806817       1.724718       0.247361       0.516154       1.502633       0.223484       2.193101          -0.000001
          111              H       1.152682       0.991226       1.223445       0.100897       1.077561 0.76375389E+01  0.74277885E+02                                 1.747783                            1.623244      -0.893277       2.445217                    0.998367       3.551530       9.967057       0.486805       1.293735      -0.705455      -0.007361       0.023927      -0.024998       0.035378       0.008573       0.009703      -0.004386      -0.023959       0.004737      -0.020581       0.006472       0.014109              1.806829       1.476142      -0.189023       0.276434       1.726625      -0.457093       2.217719          -0.000000
          112              H       2.366777       1.769584       2.965080       0.117319       1.098957 0.83607456E+01  0.83783895E+02                                 1.815779                            1.735353      -1.285894       2.272551                    0.994308       3.749863      10.941588       0.452511       1.350709      -0.692793       0.008244       0.039241      -0.002405       0.040170       0.010307       0.007018      -0.008162      -0.015838       0.002854      -0.018632       0.004303       0.014329              1.840587       1.569708       0.188009       0.083079       2.372590       0.096493       1.579463          -0.000001
          113              H      18.354714      10.916389       6.353742       0.123430       1.010844 0.74050247E+01  0.71095047E+02                                 1.647508                            1.580582      -0.887115       2.466142                    0.999114       3.328898       9.127456       0.504260       1.265140      -0.713070      -0.009382       0.022187       0.032372       0.040351      -0.000044      -0.012799       0.006249       0.000082       0.022561      -0.013398      -0.003820       0.017218              1.661011       1.393691      -0.069622      -0.141941       1.764872       0.334648       1.824470          -0.000001
          114              H      17.624052       8.729670       6.334391       0.118272       0.998165 0.70807756E+01  0.67383626E+02                                 1.649787                            1.556440      -0.823641       2.494776                    0.999348       3.335401       9.175219       0.501669       1.282966      -0.708910      -0.024933      -0.009800       0.028616       0.039199       0.002627      -0.015685       0.001551      -0.007238      -0.002085      -0.018124       0.004327       0.013797              1.688015       1.607200       0.245052      -0.400020       1.549566      -0.265858       1.907280          -0.000001
          115              H       3.658034       6.899882       2.530746       0.116313       1.073797 0.79527238E+01  0.78110537E+02                                 1.747075                            1.661962      -1.009417       2.403503                    0.997840       3.497509       9.856386       0.478801       1.302440      -0.704440      -0.009481      -0.037199      -0.003307       0.038530       0.005594      -0.011002       0.009198      -0.019794      -0.007180      -0.020247       0.004492       0.015755              1.771604       1.540903       0.319263      -0.067877       2.264251      -0.001731       1.509659          -0.000001
          116              H       4.891024       7.678244       0.810613       0.099261       1.135721 0.80299077E+01  0.78370847E+02                                 1.751244                            1.620111      -0.891978       2.445390                    0.998606       3.446749       9.409928       0.511979       1.225774      -0.721488       0.011118      -0.024064      -0.025720       0.036935       0.007671      -0.009965       0.002525      -0.023944       0.016617      -0.020970       0.009458       0.011512              1.814840       1.563639      -0.254865      -0.353368       1.827154       0.546902       2.053727          -0.000000
          117              H       5.487836       9.903666       0.632149       0.111212       1.095034 0.78091820E+01  0.74860827E+02                                 1.641711                            1.548864      -0.806252       2.493276                    0.999525       3.214305       8.390534       0.554631       1.152000      -0.740862       0.018074       0.013189      -0.029891       0.037338       0.007055      -0.011150       0.001541      -0.027972       0.016929      -0.022890       0.009719       0.013171              1.655843       1.541469       0.074361      -0.421222       1.426445      -0.168100       1.999614          -0.000001
          118              H      20.697866      11.346426       2.350132       0.120120       1.015835 0.73710097E+01  0.70549162E+02                                 1.632126                            1.559243      -1.016652       2.393655                    0.998255       3.374466       9.179312       0.517380       1.236892      -0.718509       0.014451       0.038119      -0.004526       0.041016       0.008537      -0.012065      -0.008159      -0.011050       0.001678      -0.015310      -0.004176       0.019486              1.650113       1.352475       0.143249      -0.014480       2.186870       0.032435       1.410993          -0.000000
          119              H      19.942010       3.769233       9.690800       0.116447       1.044129 0.74415531E+01  0.70445408E+02                                 1.586951                            1.509240      -0.847058       2.479528                    0.999341       3.154407       8.168776       0.563680       1.147848      -0.741915       0.016863      -0.033065      -0.016929       0.040795      -0.011486       0.006007       0.006123      -0.013341      -0.003174      -0.017064       0.002834       0.014230              1.601091       1.388069      -0.256204      -0.076118       1.836107       0.307327       1.579097          -0.000001
          120              H      20.414421       4.197114      11.899021       0.120077       1.026392 0.71618311E+01  0.67863499E+02                                 1.638499                            1.533515      -0.773315       2.519206                    0.999755       3.217759       8.629276       0.524942       1.231354      -0.721351       0.021651      -0.026180       0.019349       0.039097      -0.010629       0.006465       0.001957      -0.012889       0.025054      -0.018245       0.007458       0.010788              1.681999       1.653472      -0.383661       0.362999       1.700444      -0.301456       1.692082          -0.000001
          121              H      18.348418       8.220075      12.709634       0.117475       1.021761 0.73757296E+01  0.71551900E+02                                 1.727482                            1.627732      -1.049792       2.386637                    0.996789       3.575365      10.226740       0.468703       1.347077      -0.694041       0.007677       0.012344       0.036521       0.039308      -0.010714       0.005722       0.008202      -0.009205       0.022748      -0.018790       0.005612       0.013178              1.777570       1.501049       0.044454       0.313006       1.517560       0.154799       2.314101          -0.000001
          122              H      17.036693       9.673588      11.535643       0.108666       1.019681 0.71935876E+01  0.68388059E+02                                 1.638193                            1.541977      -0.751871       2.518173                    0.999716       3.321009       8.984209       0.519792       1.239486      -0.718604      -0.012527       0.031308       0.017289       0.037895      -0.013004       0.006943       0.006534      -0.013143       0.022553      -0.021360       0.008841       0.012520              1.666879       1.435330      -0.225214      -0.071130       2.120213       0.285329       1.445093          -0.000001
          123              H      16.433581       9.153250       9.329572       0.108373       1.068521 0.78807247E+01  0.76371463E+02                                 1.671388                            1.601608      -0.743676       2.521990                    0.999798       3.311923       8.939447       0.517802       1.220611      -0.723987      -0.025728       0.021037      -0.020116       0.038847      -0.012144       0.008529       0.001395      -0.012013       0.027762      -0.020354       0.006750       0.013604              1.682542       1.726682      -0.295283       0.222923       1.757191      -0.227562       1.563753          -0.000001
          124              H      17.252423       7.250354       8.321144       0.117035       0.948400 0.68791002E+01  0.65728149E+02                                 1.653508                            1.579441      -1.009496       2.399723                    0.997367       3.588377      10.261041       0.471389       1.359898      -0.690852      -0.011955      -0.007033      -0.036644       0.039181      -0.010876       0.008750      -0.000686       0.004126       0.032704      -0.017496       0.001059       0.016437              1.686986       1.413858       0.042923       0.110852       1.481395       0.170132       2.165705          -0.000001
          125              H      15.803699       3.822986      10.733631       0.127821       0.980400 0.73069774E+01  0.69520601E+02                                 1.586165                            1.550679      -0.754573       2.533644                    0.999843       3.165174       8.479010       0.521667       1.234063      -0.721643       0.021029      -0.032816       0.013375       0.041207      -0.013467       0.001416      -0.001427      -0.019764       0.010612      -0.018490       0.003242       0.015248              1.574498       1.497902      -0.240528       0.132330       1.737842      -0.144174       1.487749          -0.000001
          126              H      15.214759       3.936947       8.478107       0.114199       0.979941 0.71107128E+01  0.68904920E+02                                 1.724848                            1.631503      -1.253168       2.287253                    0.994697       3.768183      11.059154       0.450272       1.403763      -0.681422       0.011878      -0.030810      -0.020820       0.039036      -0.008602       0.007284       0.002407      -0.013107      -0.001992      -0.014627       0.003356       0.011271              1.776735       1.506773      -0.169821      -0.174304       1.939760       0.471643       1.883673          -0.000001
          127              H      12.846413       7.936257       8.086776       0.121551       0.998090 0.73735508E+01  0.71500309E+02                                 1.692433                            1.621897      -1.045885       2.382742                    0.997337       3.592750      10.262473       0.472143       1.337830      -0.695482      -0.012725       0.003029      -0.038358       0.040527      -0.008184       0.005889      -0.004629      -0.004781       0.022374      -0.012476      -0.001095       0.013571              1.708260       1.462127      -0.094241       0.267202       1.501723       0.055282       2.160931          -0.000000
          128              H      12.238581       9.591884       9.544589       0.103759       1.024184 0.71457614E+01  0.68896587E+02                                 1.736858                            1.604697      -1.031827       2.384974                    0.996510       3.670527      10.527710       0.470098       1.351353      -0.692260      -0.019852       0.026351      -0.011787       0.035034      -0.011146       0.004444       0.002184      -0.016692       0.031517      -0.019981       0.008671       0.011310              1.806527       1.724402      -0.515883       0.247323       2.192608      -0.223437       1.502572          -0.000001
          129              H      12.962944       9.527377      11.742059       0.100810       1.080245 0.76631038E+01  0.74631647E+02                                 1.754987                            1.629260      -0.904281       2.441118                    0.998216       3.560418      10.017820       0.484151       1.298994      -0.704335      -0.007476       0.025083       0.023994       0.035507      -0.009580       0.008732       0.004293      -0.014323       0.033822      -0.020571       0.006323       0.014248              1.814624       1.481478      -0.278470      -0.190374       2.228579       0.460473       1.733815          -0.000000
          130              H      14.177037       7.785741      12.520420       0.117320       1.099174 0.83650691E+01  0.83853772E+02                                 1.817438                            1.736939      -1.296173       2.268093                    0.994040       3.752511      10.957755       0.451775       1.352479      -0.692436       0.008446       0.002451       0.039378       0.040348      -0.006931       0.010126       0.008156      -0.009314       0.022031      -0.018418       0.004227       0.014191              1.842281       1.571092      -0.083281       0.188184       1.580968      -0.096694       2.374783          -0.000001
          131              H       6.544456       4.397090       0.165563       0.123370       1.010524 0.74022646E+01  0.71062388E+02                                 1.647303                            1.580403      -0.891904       2.464188                    0.999042       3.328089       9.125037       0.504230       1.265326      -0.713040      -0.009464      -0.032865       0.021943       0.040635       0.012730       0.000049      -0.006119      -0.011113      -0.010717      -0.013393      -0.003571       0.016964              1.660793       1.393549       0.141962      -0.069625       1.824260      -0.334558       1.764570          -0.000001
          132              H      13.687308       4.416424      19.480508       0.117572       0.998411 0.70813283E+01  0.67372095E+02                                 1.648112                            1.554971      -0.818327       2.496481                    0.999411       3.334969       9.164840       0.502782       1.280446      -0.709449      -0.024902      -0.029067      -0.010054       0.039574       0.015579       0.002550      -0.001588      -0.002547       0.011648      -0.017971       0.004249       0.013723              1.686256       1.605576       0.399347       0.244651       1.905160       0.265412       1.548031          -0.000001
          133              H      15.468295       8.220070      17.650717       0.115548       1.076138 0.79734419E+01  0.78357808E+02                                 1.748847                            1.663526      -1.004060       2.404800                    0.997900       3.501244       9.866718       0.478878       1.301501      -0.704632      -0.009470       0.003635      -0.037196       0.038554       0.010925       0.005656      -0.009133      -0.006427       0.033573      -0.020227       0.004443       0.015784              1.773440       1.542320       0.068001       0.319837       1.511032       0.001755       2.266968          -0.000001
          134              H      16.701287       9.940203      18.429077       0.099586       1.135675 0.80305022E+01  0.78397503E+02                                 1.753240                            1.621751      -0.904252       2.440555                    0.998505       3.446895       9.419191       0.510846       1.228166      -0.720958       0.011085       0.025341      -0.023783       0.036478       0.010106       0.007675      -0.002625      -0.020248       0.027750      -0.021090       0.009551       0.011540              1.817021       1.565238       0.354085      -0.255420       2.056456      -0.548094       1.829369          -0.000000
          135              H      17.298100      10.118664      20.654499       0.111162       1.094651 0.78073404E+01  0.74856285E+02                                 1.643325                            1.550296      -0.811755       2.491534                    0.999480       3.213370       8.395246       0.553380       1.154402      -0.740303       0.017716       0.030215       0.013091       0.037392       0.011097       0.007110      -0.001491      -0.022119       0.033521      -0.022758       0.009529       0.013230              1.657496       1.542906       0.421863       0.074451       2.001858       0.168327       1.427724          -0.000001
          136              H       8.887613       8.400700       0.595596       0.121196       1.014524 0.73618197E+01  0.70462165E+02                                 1.633064                            1.560135      -1.022685       2.391882                    0.998254       3.373473       9.186437       0.516137       1.239853      -0.717846       0.014386       0.004548       0.037806       0.040705       0.012291       0.008541       0.008288      -0.006396       0.015133      -0.015412      -0.004289       0.019701              1.651052       1.353184       0.014495       0.143308       1.411827      -0.032506       2.188144          -0.000000
          137              H      16.005261       1.060019      14.520074       0.116848       1.044718 0.74498339E+01  0.70573131E+02                                 1.590861                            1.512751      -0.861514       2.474210                    0.999214       3.154548       8.183250       0.561298       1.151913      -0.740947       0.016757       0.016696      -0.032666       0.040331      -0.005874      -0.011479      -0.006148      -0.005628       0.021496      -0.017071       0.002883       0.014188              1.605095       1.391205       0.076392      -0.257231       1.583048      -0.308519       1.841031          -0.000001
          138              H      24.351184      20.353462      14.947958       0.120125       1.028135 0.71762246E+01  0.68037261E+02                                 1.640659                            1.535277      -0.771356       2.520040                    0.999764       3.220021       8.639056       0.524502       1.231710      -0.721264       0.021347      -0.019072      -0.026053       0.038706      -0.006763      -0.010650      -0.001848      -0.019206       0.006862      -0.018442       0.007319       0.011123              1.684336       1.655737      -0.364007      -0.384720       1.694428       0.302398       1.702842          -0.000001
          139              H      22.285179      19.542846      18.970919       0.117205       1.023567 0.73916721E+01  0.71752504E+02                                 1.730145                            1.629950      -1.059455       2.382332                    0.996641       3.579984      10.246604       0.468139       1.347836      -0.693873       0.007666      -0.036465       0.012499       0.039303      -0.005937      -0.010713      -0.008236      -0.016216       0.002157      -0.018964       0.005709       0.013255              1.780469       1.503073      -0.313975       0.044595       2.318736      -0.155293       1.519597          -0.000001
          140              H      20.973456      20.716835      20.424432       0.109117       1.017639 0.71782456E+01  0.68225181E+02                                 1.638212                            1.542098      -0.762638       2.514819                    0.999682       3.318798       8.985447       0.518731       1.242330      -0.717988      -0.012213      -0.017124       0.031105       0.037549      -0.006935      -0.013100      -0.006452      -0.017986       0.008181      -0.021438       0.008962       0.012476              1.666876       1.435360       0.071032      -0.225076       1.445186      -0.285200       2.120083          -0.000001
          141              H      12.496833       1.421242      19.904091       0.107986       1.072672 0.79217354E+01  0.76898102E+02                                 1.678547                            1.608037      -0.747258       2.520757                    0.999766       3.319917       8.979820       0.515475       1.224061      -0.723198      -0.025815       0.020069       0.021167       0.038952      -0.008594      -0.012087      -0.001468      -0.019938       0.004017      -0.020366       0.006753       0.013613              1.689871       1.734308      -0.224596      -0.297497       1.570140       0.229230       1.765165          -0.000001
          142              H      13.315677       2.429671      18.001194       0.118023       0.946726 0.68681620E+01  0.65635367E+02                                 1.655676                            1.581431      -1.023846       2.394607                    0.997258       3.590377      10.287033       0.469372       1.365499      -0.689744      -0.011851       0.036567      -0.007259       0.039119      -0.008680      -0.010977       0.000742      -0.014112      -0.021439      -0.017426       0.001181       0.016245              1.689236       1.415523      -0.111065       0.043001       2.168923      -0.170587       1.483261          -0.000001
          143              H      15.803708      17.678659      10.768034       0.128986       0.976086 0.72658209E+01  0.69025614E+02                                 1.580947                            1.545889      -0.750989       2.535719                    0.999843       3.157001       8.448443       0.522730       1.233398      -0.721802       0.020804       0.032353      -0.013464       0.040752       0.013373      -0.001312      -0.001535      -0.019637       0.010436      -0.018340       0.003160       0.015180              1.569276       1.493159       0.238968      -0.131555       1.731503      -0.143266       1.483168          -0.000001
          144              H      15.214771      17.564698      13.023558       0.113899       0.982778 0.71394898E+01  0.69294737E+02                                 1.732213                            1.637890      -1.269872       2.280414                    0.994358       3.782897      11.132775       0.447857       1.409073      -0.680375       0.011805       0.030873       0.020826       0.039067       0.008782      -0.007311       0.002495      -0.012729      -0.001534      -0.014719       0.003484       0.011235              1.784648       1.512637       0.171148       0.175627       1.948842       0.475227       1.892465          -0.000001
          145              H      12.846420      13.565388      13.414889       0.122665       0.996587 0.73664300E+01  0.71479859E+02                                 1.697686                            1.626606      -1.076461       2.371264                    0.997007       3.596469      10.307576       0.468641       1.346912      -0.693667      -0.012490      -0.002458       0.037947       0.040025       0.008084      -0.005757      -0.004775      -0.004568       0.021766      -0.012207      -0.001261       0.013467              1.713675       1.466224       0.094738      -0.268677       1.506028       0.055534       2.168773          -0.000000
          146              H      12.238584      11.909761      11.957076       0.102531       1.029895 0.71909951E+01  0.69402696E+02                                 1.738676                            1.606175      -1.015294       2.389889                    0.996660       3.676907      10.531749       0.471727       1.345328      -0.693428      -0.020231      -0.026645       0.012094       0.035574       0.011294      -0.004407       0.002062      -0.016905       0.031250      -0.020091       0.008891       0.011199              1.808526       1.726206       0.516875      -0.247699       2.195476      -0.223812       1.503898          -0.000000
          147              H      12.962945      11.974268       9.759606       0.100569       1.081005 0.76668414E+01  0.74632196E+02                                 1.751037                            1.625951      -0.893151       2.444908                    0.998350       3.557769       9.988297       0.486594       1.293093      -0.705562      -0.007523      -0.025093      -0.023841       0.035421       0.009748      -0.008678       0.004433      -0.014295       0.033786      -0.020690       0.006456       0.014234              1.810344       1.478504       0.277343       0.189647       2.222600       0.458654       1.729929          -0.000000
          148              H      14.177039      13.715904       8.981245       0.117039       1.099780 0.83687377E+01  0.83883397E+02                                 1.816437                            1.735964      -1.281683       2.273796                    0.994311       3.752968      10.951650       0.452520       1.350370      -0.692842       0.008292      -0.002608      -0.039249       0.040200       0.007316      -0.010231       0.008065      -0.009394       0.022779      -0.018791       0.004528       0.014264              1.841273       1.570232       0.083154      -0.188086       1.580021      -0.096575       2.373567          -0.000001
          149              H      22.291478      17.104555      21.336102       0.122343       1.012648 0.74193808E+01  0.71256063E+02                                 1.648369                            1.581231      -0.886010       2.465895                    0.999103       3.331259       9.130679       0.504659       1.263729      -0.713383      -0.009542       0.032754      -0.022706       0.040981      -0.012818      -0.000080      -0.006027      -0.011349      -0.010627      -0.013485      -0.003546       0.017031              1.661928       1.394190      -0.142225       0.069847       1.825754      -0.335307       1.765841          -0.000001
          150              H      13.687305      17.085221       2.021157       0.119043       0.993624 0.70423045E+01  0.66927223E+02                                 1.645057                            1.552467      -0.825837       2.494488                    0.999340       3.327546       9.147853       0.502177       1.283397      -0.708841      -0.024872       0.028368       0.009994       0.039029      -0.015561      -0.002447      -0.001581      -0.002572       0.011612      -0.017928       0.004223       0.013705              1.682965       1.602546      -0.397727      -0.243724       1.900985       0.264301       1.545365          -0.000001
          151              H      15.468289      13.281575       3.850948       0.115870       1.075610 0.79674562E+01  0.78275530E+02                                 1.747284                            1.662109      -1.000561       2.406098                    0.997885       3.499883       9.857803       0.479479       1.300261      -0.704878      -0.009116      -0.003415       0.037304       0.038553      -0.011056      -0.005820      -0.009251      -0.006305       0.033618      -0.020458       0.004579       0.015879              1.771821       1.541009      -0.067885      -0.319452       1.509695       0.001773       2.264759          -0.000001
          152              H      16.701278      11.561442       3.072588       0.099039       1.136850 0.80414560E+01  0.78544029E+02                                 1.755822                            1.623920      -0.907408       2.439295                    0.998472       3.449691       9.434242       0.509920       1.229776      -0.720605       0.011072      -0.025529       0.024136       0.036835      -0.010172      -0.007753      -0.002485      -0.020285       0.027407      -0.021110       0.009554       0.011556              1.819825       1.567461      -0.354981       0.256058       2.059884      -0.549407       1.832129          -0.000000
          153              H      17.298087      11.382981       0.847166       0.110906       1.093008 0.77908086E+01  0.74631925E+02                                 1.638858                            1.546408      -0.802927       2.494458                    0.999539       3.211707       8.377562       0.555478       1.151057      -0.741101       0.018295      -0.030208      -0.013154       0.037686      -0.010881      -0.006964      -0.001562      -0.022220       0.033276      -0.022570       0.009559       0.013011              1.652888       1.538849      -0.419877      -0.074148       1.995557       0.167626       1.424256          -0.000000
          154              H      24.634629      13.100945      20.906069       0.121247       1.012321 0.73391103E+01  0.70163829E+02                                 1.628006                            1.555595      -1.006025       2.398913                    0.998383       3.367474       9.153413       0.518150       1.236463      -0.718611       0.014631      -0.004617      -0.037511       0.040527      -0.012278      -0.008541       0.008182      -0.006372       0.015880      -0.015529      -0.004108       0.019636              1.645849       1.349582      -0.014404      -0.142533       1.407871      -0.032323       2.180094          -0.000000
          155              H      16.005269      20.441626       6.981591       0.117443       1.042794 0.74322610E+01  0.70356494E+02                                 1.587877                            1.510134      -0.853252       2.477591                    0.999309       3.151852       8.170076       0.562317       1.150646      -0.741242       0.016723      -0.016594       0.032618       0.040237       0.006059       0.011429      -0.006156      -0.005401       0.021889      -0.017146       0.002920       0.014226              1.602009       1.388845      -0.076120       0.256378       1.580043      -0.307473       1.837139          -0.000001
          156              H       8.604166       1.148183       6.553707       0.120528       1.028029 0.71759315E+01  0.68044678E+02                                 1.641708                            1.536142      -0.772591       2.519882                    0.999758       3.220276       8.644906       0.523811       1.233149      -0.720938       0.021394       0.018946       0.025968       0.038614       0.006534       0.010699      -0.001921      -0.018930       0.007194      -0.018330       0.007505       0.010825              1.685474       1.656854       0.364424       0.385203       1.695528       0.302779       1.704038          -0.000001
          157              H       6.538157       1.958799       2.530746       0.116868       1.024296 0.73988322E+01  0.71836039E+02                                 1.730585                            1.630461      -1.051494       2.385406                    0.996713       3.581413      10.250131       0.468207       1.347377      -0.693965       0.007611       0.036566      -0.012425       0.039363       0.005766       0.010662      -0.008328      -0.016158       0.002088      -0.018854       0.005514       0.013340              1.780873       1.503536       0.313933      -0.044553       2.318963      -0.155230       1.520120          -0.000001
          158              H       5.226431       0.784810       1.077233       0.108961       1.020104 0.71976259E+01  0.68442322E+02                                 1.639276                            1.542892      -0.758579       2.515342                    0.999708       3.321775       8.990014       0.519347       1.240261      -0.718426      -0.012362       0.016945      -0.031017       0.037443       0.006941       0.013219      -0.006634      -0.018058       0.008278      -0.021619       0.008913       0.012706              1.668020       1.436075      -0.071251       0.225551       1.445922      -0.285784       2.122063          -0.000001
          159              H      12.496833      20.080403       1.597574       0.107254       1.073307 0.79278440E+01  0.76975491E+02                                 1.679689                            1.609042      -0.750568       2.519217                    0.999740       3.321146       8.985443       0.515107       1.224648      -0.723081      -0.025930      -0.020419      -0.021423       0.039348       0.008503       0.012163      -0.001393      -0.019881       0.003642      -0.020332       0.006692       0.013640              1.691036       1.735545       0.224910       0.297942       1.571121       0.229579       1.766442          -0.000000
          160              H      13.315678      19.071974       3.500471       0.118283       0.947019 0.68702419E+01  0.65647447E+02                                 1.654504                            1.580474      -1.017773       2.397031                    0.997329       3.589348      10.276945       0.470139       1.363433      -0.690140      -0.012105      -0.036684       0.006845       0.039232       0.008532       0.010980       0.000738      -0.014134      -0.021871      -0.017435       0.001252       0.016183              1.687970       1.414755       0.110827      -0.042912       2.166729      -0.170321       1.482427          -0.000001
          161              C      11.048099       5.181901       0.503139      -0.055418      35.481956 0.47432178E+03  0.11379807E+05                                 9.517104                            7.364387      -0.139249       1.967988                    0.997573      28.071085      81.126113       0.595406       0.428777      -1.058027      -0.016444      -0.001843      -0.027339       0.031956      -0.010134      -0.021741      -0.003436       0.041781      -0.022384      -0.025893      -0.010770       0.036663             11.096546       7.587435       2.417364       2.497010       9.340215       0.217295      16.361987          -0.000001
          162              C      19.271196       6.190310      21.164089      -0.096556      29.423611 0.43084871E+03  0.10158477E+05                                 8.450849                            7.069007      -0.037187       1.974828                    0.998731      29.145987      85.330741       0.597281       0.434934      -1.047297      -0.003888      -0.005162      -0.028297       0.029025       0.003801      -0.007543       0.010814       0.009810      -0.026507      -0.018753       0.006704       0.012049              9.164353       6.098816       1.111422       1.079602       7.711152      -1.574019      13.683091           0.000008
          163              C      18.913739       6.115055      19.794433      -0.072463      30.113719 0.44675924E+03  0.10683492E+05                                 8.731979                            7.302006      -0.309758       1.886430                    0.998096      29.767758      89.232436       0.572301       0.447551      -1.034586       0.012980      -0.007966       0.024954       0.029234      -0.010207      -0.007611      -0.002572       0.017292      -0.056249      -0.021291      -0.002283       0.023574              9.500761       6.801240       1.642962       1.151599       8.314030      -0.884664      13.387014           0.000005
          164              C      18.236617       5.059324      19.289144      -0.072276      35.348904 0.47370597E+03  0.11359955E+05                                 9.444157                            7.330347      -0.112343       1.974053                    0.997798      28.195347      81.434519       0.600436       0.425374      -1.060266       0.007523      -0.013181       0.028447       0.032243       0.004925      -0.007310       0.013316       0.023675      -0.043290      -0.025461       0.004662       0.020798             10.893647       7.195090       2.289228       1.208542       9.597007      -2.253186      15.888845           0.000005
          165              C      17.830344       3.990690      20.147060       0.058524      33.170186 0.45745357E+03  0.10900210E+05                                 9.133684                            7.282856      -0.292840       1.914161                    0.998633      27.628767      80.150012       0.591195       0.434798      -1.052023      -0.006797      -0.001648      -0.014814       0.016382       0.020408      -0.001502      -0.008812      -0.021018       0.012684      -0.025457       0.001143       0.024314             10.210229       7.373751       3.363850       0.815034      11.345007      -1.904029      11.911930          -0.000004
          166              C      17.054016       2.868304      19.725627      -0.146163      32.690486 0.46757637E+03  0.11250815E+05                                 8.992763                            7.331914      -0.086348       1.942243                    0.999159      30.363656      89.767096       0.590420       0.431135      -1.049728       0.002933       0.014193       0.022508       0.026770      -0.004878       0.002324       0.006866       0.011603       0.085734      -0.022889      -0.006710       0.029599              9.688369       7.159150       3.573073       0.862370      12.054263      -1.755407       9.851695          -0.000003
          167              C      16.696559       1.868476      20.592145      -0.086684      30.289141 0.42015154E+03  0.98225379E+04                                 8.486031                            6.881219       0.176088       2.036726                    0.999664      28.916823      83.697097       0.619915       0.422626      -1.057166       0.006093       0.021225       0.020478       0.030116       0.009730       0.004403       0.009675      -0.023980       0.014945      -0.017976      -0.002313       0.020289              9.147352       6.549697       3.075192       1.278572      11.103009      -1.097255       9.789349           0.000004
          168              C       9.246640       1.920098       0.414982      -0.081588      29.440708 0.40444363E+03  0.93714816E+04                                 8.332174                            6.756849       0.232452       2.060476                    0.999612      28.583724      82.532533       0.624445       0.423313      -1.056081      -0.006249       0.021145      -0.019564       0.029478      -0.001140      -0.002178      -0.012433      -0.013855       0.036668      -0.013772      -0.006471       0.020243              8.964101       6.444168       3.154605       1.064906      11.129823      -0.262233       9.318312           0.000003
          169              C       9.971003       2.960778       0.879418      -0.136484      32.133264 0.46220115E+03  0.11123799E+05                                 8.972415                            7.341506      -0.198214       1.910606                    0.998357      30.457103      90.969098       0.581987       0.437291      -1.042777      -0.020040       0.011864      -0.016254       0.028400      -0.011146       0.005731      -0.004964       0.009717       0.067935      -0.023504      -0.001498       0.025002              9.663156       7.209883       3.614711       0.697714      12.003534      -0.139262       9.776051          -0.000002
          170              C      10.334759       4.053064       0.036553       0.051831      31.753051 0.45171084E+03  0.10760228E+05                                 9.007950                            7.359499      -0.335436       1.901098                    0.998590      27.904436      81.699222       0.571844       0.449642      -1.040245      -0.003000       0.000360       0.010525       0.010950       0.029048      -0.000913      -0.001553      -0.011680      -0.017304      -0.026749      -0.005847       0.032595              9.886331       7.158359       3.094169       1.210023      11.012355      -0.491452      11.488279          -0.000001
          171              C      11.553579       5.315210       1.909348       0.649946      22.046750 0.24127266E+03  0.49962579E+04                                 7.477699                            5.653656      -0.322518       1.960535                    0.999055      22.441414      64.700843       0.595371       0.496800      -0.997799       0.005931       0.008956       0.047165       0.048373      -0.039144      -0.033972      -0.006756      -0.157537      -0.280991      -0.110856      -0.023942       0.134797              8.799111       8.750537       1.260308       1.062618       4.525495       0.849600      13.121301          -0.000034
          172              C      17.913802       5.085127      17.839931       0.629277      22.679858 0.24852462E+03  0.51762749E+04                                 7.523518                            5.691065      -0.175876       2.000875                    0.999450      22.694335      65.272871       0.601740       0.488707      -1.003530       0.007459       0.000994      -0.050859       0.051413      -0.056377      -0.036606       0.012138      -0.029214      -0.311695      -0.112837      -0.002114       0.114951              8.761549       7.826702       2.318116       0.901106       6.184996      -1.213122      12.272950          -0.000038
          173              C      11.470125       4.599196      10.869092      -0.075873      38.358581 0.50065763E+03  0.12142131E+05                                 9.907365                            7.496771      -0.102914       1.965850                    0.998349      28.590056      82.342753       0.599947       0.420958      -1.065785       0.003610      -0.003291      -0.030206       0.030598      -0.009684       0.000829      -0.016593      -0.010572      -0.030756      -0.020335      -0.002733       0.023068             11.582846       6.977946      -1.688631       2.146694      10.049399       1.857259      17.721193          -0.000002
          174              C      10.712695       5.644177      10.361652      -0.094323      31.205114 0.43485864E+03  0.10269903E+05                                 8.729359                            7.061695      -0.096804       1.943337                    0.999518      29.494679      86.233454       0.603097       0.430032      -1.050974       0.009231       0.003297      -0.022776       0.024795       0.002124      -0.011373       0.012732       0.014272      -0.038987      -0.024089       0.005853       0.018237              9.617338       6.608914      -1.745293       2.623793       8.339838      -0.484185      13.903264           0.000010
          175              C      10.295398       5.646329       9.035000      -0.108965      31.573606 0.42871813E+03  0.10075648E+05                                 8.756621                            6.979305       0.113197       2.013890                    0.999513      29.275075      85.015819       0.611676       0.426073      -1.054798       0.017746      -0.008568       0.017016       0.026036      -0.010674      -0.007228      -0.005279       0.009209      -0.048531      -0.020551       0.000541       0.020010              9.698850       6.612195      -1.879639       2.444558       8.511174       0.611085      13.973180          -0.000000
          176              C      10.673325       4.644352       8.162032      -0.063538      37.785856 0.46706907E+03  0.11127512E+05                                 9.810714                            7.237765      -0.043220       1.991814                    0.998902      27.908091      79.547740       0.611266       0.420590      -1.066502       0.015065       0.003844       0.022007       0.026945       0.025066      -0.019143       0.002876       0.039349      -0.037265      -0.032806      -0.010029       0.042835             11.607184       8.222336      -3.047686       4.022747      10.087748      -0.711049      16.511469           0.000004
          177              C      11.416583       3.562818       8.632918       0.053428      32.818920 0.42406129E+03  0.99115401E+04                                 9.023275                            6.986644      -0.122857       1.968961                    0.999440      27.209116      78.089539       0.607091       0.431658      -1.054285       0.005965      -0.004067      -0.001581       0.007390      -0.021503      -0.004308      -0.000500      -0.017629      -0.033474      -0.019468      -0.009450       0.028918             10.111306       6.998343      -3.292706       1.722363      11.103532       0.605035      12.232042          -0.000003
          178              C      11.786636       2.517838       7.794354      -0.159314      31.615178 0.43838287E+03  0.10364688E+05                                 8.689058                            7.023867       0.137416       2.012705                    0.999746      29.893669      87.191312       0.613865       0.422017      -1.056882       0.009761       0.006886       0.013943       0.018360       0.005243       0.008022       0.006547       0.024308       0.090141      -0.028673      -0.004182       0.032855              9.249394       7.003451      -3.427452       1.068178      11.219960       0.949118       9.524770           0.000004
          179              C      12.509423       1.481457       8.267390      -0.075635      28.612641 0.39337158E+03  0.90388300E+04                                 8.129477                            6.644534       0.187267       2.041972                    0.999811      28.429005      81.357686       0.633344       0.420879      -1.059133       0.008454       0.025184       0.022389       0.034742      -0.007207      -0.005361       0.015727      -0.019140       0.018098      -0.014997      -0.009181       0.024178              8.589225       6.476333      -3.161554       0.461906       9.783037       0.910962       9.508305          -0.000004
          180              C      12.892076       1.376098       9.598343      -0.084689      28.482867 0.39478796E+03  0.90434392E+04                                 7.996884                            6.585681       0.290969       2.072792                    0.999778      28.218928      79.589817       0.649034       0.411973      -1.069061      -0.002365       0.020987      -0.020087       0.029147      -0.018154       0.011227      -0.004411      -0.021615       0.025477      -0.027085       0.003756       0.023328              8.381734       5.617302      -2.432029       0.054260       9.619027       1.618312       9.908874           0.000009
          181              C      12.555091       2.399576      10.458410      -0.139505      31.889505 0.45868317E+03  0.10957157E+05                                 8.780669                            7.237293      -0.049228       1.953769                    0.999499      29.951757      87.527614       0.598756       0.428224      -1.054080      -0.000230       0.014724      -0.015690       0.021518      -0.003269       0.012458      -0.010786       0.023546       0.086871      -0.028320      -0.007011       0.035331              9.248479       6.111579      -2.505589      -0.037153      10.945483       1.960766      10.688375          -0.000010
          182              C      11.816558       3.519813      10.026226       0.061170      32.691227 0.44387980E+03  0.10499321E+05                                 9.036217                            7.182896      -0.273791       1.922148                    0.998878      27.445551      79.373245       0.594080       0.435878      -1.051181       0.007968      -0.000364       0.001986       0.008220      -0.016677       0.006561       0.007647      -0.018700       0.005215      -0.023606       0.004633       0.018973              9.938466       6.358311      -2.428091       0.901714      10.778426       1.678797      12.678659           0.000001
          183              C      11.862226       4.745406      12.318304       0.586678      22.529726 0.27138055E+03  0.57606245E+04                                 7.465724                            5.899826      -0.186511       1.983218                    0.999337      23.387951      67.243732       0.599908       0.480984      -1.010577       0.003440       0.006154       0.042909       0.043484       0.030820      -0.048136      -0.027138       0.030153      -0.218704      -0.091722       0.002191       0.089530              8.553747       5.498811      -0.857106       1.884084       6.881608       0.639272      13.280821          -0.000033
          184              C      10.170995       4.773363       6.747222       0.667438      21.862098 0.23753704E+03  0.48989425E+04                                 7.462643                            5.629236      -0.403127       1.941226                    0.998230      22.153601      63.707052       0.593658       0.500264      -0.996232      -0.003946       0.003596      -0.057704       0.057951       0.012536      -0.019449       0.034956      -0.187574      -0.250157      -0.098539      -0.042849       0.141388              8.799755       9.543203      -0.680296       2.593126       4.536240      -1.075273      12.319823          -0.000034
          185              C      10.918979       9.333868       5.334563      -0.078655      38.153786 0.45959514E+03  0.10871695E+05                                 9.769154                            7.114673       0.154398       2.056895                    0.999321      27.531667      77.409360       0.626929       0.413015      -1.074679       0.004056       0.029501       0.012419       0.032265      -0.009110       0.005154      -0.007304       0.039367      -0.038856      -0.020594      -0.008627       0.029220             11.605757       7.386697       1.919127      -2.166211      17.077568       3.477257      10.353007           0.000007
          186              C      11.714203      10.084277       4.532551      -0.088802      31.285617 0.39669001E+03  0.91161376E+04                                 8.592957                            6.647550       0.118049       2.013386                    0.999730      28.543449      81.162200       0.638033       0.417737      -1.063226       0.002790       0.028597       0.016710       0.033239      -0.013319      -0.003628       0.007197       0.020635       0.042775      -0.024605       0.005431       0.019174              9.553366       6.646393       2.696463      -1.841895      14.175147       0.908268       7.838559          -0.000000
          187              C      12.022845      11.410929       4.792721      -0.114582      32.241430 0.41506140E+03  0.96462697E+04                                 8.783297                            6.809234       0.228091       2.051766                    0.999663      28.845031      82.465294       0.629135       0.418905      -1.062553      -0.015595      -0.023780      -0.004441       0.028782      -0.000986      -0.017516      -0.008474       0.007501       0.001873      -0.018896      -0.001785       0.020681              9.760608       6.768029       2.301732      -2.087165      13.800276       1.581541       8.713518           0.000017
          188              C      11.550436      12.000074       5.953811      -0.057220      39.509849 0.46610241E+03  0.11083480E+05                                10.058935                            7.201202      -0.135319       1.961975                    0.998681      27.745377      78.655039       0.617378       0.417215      -1.070123      -0.015516      -0.027534      -0.012987       0.034169      -0.016301       0.027589      -0.003569       0.032221      -0.034625      -0.028732      -0.013562       0.042294             12.153145       8.355807       4.086832      -2.311651      18.530704       1.013357       9.572925          -0.000016
          189              C      10.745765      11.241064       6.850430       0.057605      32.998378 0.42562577E+03  0.99640849E+04                                 9.100669                            7.029470      -0.145326       1.966300                    0.999340      27.129655      78.098359       0.600963       0.435360      -1.051317      -0.010118       0.006907       0.003393       0.012712      -0.000144      -0.020221      -0.007617       0.019740       0.044609      -0.020667      -0.009911       0.030578             10.341084       7.368331       2.697799      -2.579443      13.465820       0.482053      10.189100           0.000004
          190              C      10.254459      11.828058       8.026572      -0.160531      31.404838 0.45345366E+03  0.10814882E+05                                 8.676828                            7.165467       0.106152       2.003752                    0.999525      30.082128      88.201464       0.604825       0.424607      -1.054984      -0.008146      -0.018988      -0.008064       0.022180       0.005520       0.013746       0.021617      -0.032535      -0.043071      -0.029735      -0.006176       0.035911              9.209173       7.205865       2.161329      -2.390619      10.272623       0.076376      10.149029          -0.000002
          191              C       9.467109      11.140004       8.890938      -0.087363      28.672648 0.41610078E+03  0.96836073E+04                                 8.117598                            6.828149       0.250900       2.059974                    0.999788      28.669358      82.216567       0.626367       0.420183      -1.060961      -0.001349      -0.014721      -0.022881       0.027240       0.001416      -0.010362       0.018919      -0.018039       0.024832      -0.021346      -0.005399       0.026745              8.512559       6.769916       1.879583      -1.898587       9.311158       0.428449       9.456604           0.000002
          192              C       9.115950       9.806901       8.581315      -0.091594      28.484651 0.43394892E+03  0.10213577E+05                                 8.112199                            7.001911       0.118931       2.015185                    0.999627      29.103002      84.147645       0.614244       0.423668      -1.057943      -0.000298       0.027824      -0.018235       0.033268       0.019115      -0.018366      -0.007503      -0.012058      -0.006329      -0.025308      -0.005188       0.030495              8.397887       6.856197       1.052336      -1.721223       9.285783       1.361981       9.051681           0.000004
          193              C       9.597807       9.209156       7.428825      -0.139018      30.995535 0.47353194E+03  0.11424936E+05                                 8.685324                            7.395398      -0.085593       1.947212                    0.998639      30.144476      89.104669       0.586133       0.433117      -1.049010      -0.003807       0.021023      -0.007203       0.022546       0.006083       0.009603       0.004670      -0.017793      -0.075287      -0.028161       0.003699       0.024461              9.102473       7.220882       0.781755      -2.327196      10.027272       1.108741      10.059266          -0.000005
          194              C      10.410352       9.914412       6.521455       0.072171      31.947261 0.41860680E+03  0.97569653E+04                                 8.894907                            6.968042      -0.112465       1.980707                    0.999354      26.828174      77.006240       0.604159       0.434957      -1.051792      -0.006938      -0.002237      -0.004989       0.008834      -0.000619      -0.017065      -0.002480       0.010870       0.022092      -0.013692      -0.008233       0.021925              9.981784       7.101733       1.483226      -2.570799      12.491756       1.852852      10.351862          -0.000001
          195              C      10.632383       7.925509       4.910980       0.688280      20.693645 0.21871362E+03  0.44169191E+04                                 7.157986                            5.389109      -0.180534       2.024725                    0.999130      21.453139      60.972813       0.609078       0.497954      -0.997760      -0.004767      -0.054398      -0.027800       0.061276      -0.019531       0.027110      -0.064237       0.039370       0.331280      -0.096939      -0.039439       0.136378              8.343161       8.292183       0.426325      -0.862454      11.236390       2.741110       5.500909          -0.000029
          196              C      11.911044      13.399832       6.231183       0.669524      22.738363 0.23168325E+03  0.47571238E+04                                 7.692012                            5.583308      -0.452834       1.925438                    0.998448      22.135594      63.892179       0.591203       0.504568      -0.992298      -0.006174       0.057149       0.007556       0.057976      -0.011839      -0.054653      -0.013666       0.043214       0.379786      -0.092092      -0.051113       0.143205              9.281412       9.288041       2.230121       1.126783      13.846589       0.581233       4.709605          -0.000032
          197              C      26.795119      16.319744      20.998526      -0.057779      35.563893 0.47566207E+03  0.11419671E+05                                 9.529163                            7.373023      -0.135736       1.968457                    0.997621      28.112994      81.266618       0.595288       0.428572      -1.058186      -0.016609       0.002461       0.027003       0.031798       0.010625       0.022203      -0.003645       0.042527      -0.020906      -0.026673      -0.010624       0.037297             11.111286       7.597189      -2.421466      -2.500025       9.352540       0.217842      16.384130           0.000005
          198              C      19.271189      15.311335       0.337576      -0.094522      29.371437 0.42987087E+03  0.10129946E+05                                 8.441175                            7.060740      -0.036200       1.975417                    0.998688      29.116201      85.228187       0.597645       0.434904      -1.047286      -0.003705       0.004542       0.026815       0.027448      -0.004206       0.007635       0.010883       0.008690      -0.023141      -0.018388       0.007111       0.011277              9.153555       6.092691      -1.112455      -1.078984       7.705176      -1.569701      13.662799           0.000002
          199              C      18.913733      15.386590       1.707232      -0.071051      30.095068 0.44639589E+03  0.10673842E+05                                 8.733356                            7.303038      -0.316409       1.884593                    0.998122      29.759257      89.235970       0.571725       0.448041      -1.034185       0.012250       0.008259      -0.025175       0.029190       0.009869       0.006668      -0.003218       0.015669      -0.053835      -0.020448      -0.001672       0.022120              9.502391       6.802272      -1.643559      -1.152185       8.315502      -0.884577      13.389397           0.000009
          200              C      18.236613      16.442321       2.212521      -0.072975      35.373346 0.47410025E+03  0.11372176E+05                                 9.448891                            7.333834      -0.112458       1.973749                    0.997793      28.209837      81.495683       0.600219       0.425425      -1.060197       0.007274       0.014847      -0.028725       0.033143      -0.004597       0.007396       0.013258       0.022695      -0.043258      -0.025227       0.004932       0.020295             10.899319       7.198671      -2.290362      -1.209425       9.601492      -2.254265      15.897793           0.000002
          201              C      17.830340      17.510955       1.354605       0.059350      33.179677 0.45759339E+03  0.10904597E+05                                 9.136304                            7.284670      -0.295156       1.913334                    0.998645      27.633165      80.172000       0.591024       0.434882      -1.051951      -0.007014       0.002620       0.013841       0.015736      -0.020222       0.000462      -0.009091      -0.020680       0.011916      -0.025375       0.001391       0.023984             10.213473       7.376044      -3.365226      -0.816272      11.348235      -1.903492      11.916141          -0.000001
          202              C      17.054014      18.633341       1.776038      -0.146355      32.646823 0.46678150E+03  0.11225770E+05                                 8.979234                            7.320352      -0.080190       1.944294                    0.999155      30.340280      89.644549       0.591592       0.430508      -1.050216       0.003058      -0.013614      -0.023033       0.026930       0.005776      -0.001973       0.006086       0.011140       0.089411      -0.023686      -0.006885       0.030572              9.673943       7.148125      -3.566156      -0.862958      12.032365      -1.751564       9.841340          -0.000007
          203              C      16.696557      19.633169       0.909520      -0.086481      30.301470 0.42035064E+03  0.98281908E+04                                 8.487531                            6.882048       0.172973       2.035715                    0.999680      28.925177      83.720916       0.619997       0.422527      -1.057245       0.005590      -0.020101      -0.020798       0.029459      -0.009954      -0.005796       0.010164      -0.023443       0.011793      -0.017561      -0.003616       0.021177              9.149155       6.550540      -3.075760      -1.279182      11.104363      -1.097909       9.792561           0.000008
          204              C      24.993665      19.581547      21.086683      -0.081561      29.439411 0.40439335E+03  0.93699356E+04                                 8.330475                            6.754495       0.236194       2.061588                    0.999607      28.585122      82.532311       0.624828       0.423071      -1.056242      -0.006108      -0.021705       0.019357       0.029717       0.001294       0.002327      -0.012024      -0.012971       0.032278      -0.012875      -0.006061       0.018936              8.962860       6.442739      -3.154491      -1.063874      11.129168      -0.264370       9.316673          -0.000001
          205              C      25.718026      18.540867      20.622247      -0.137549      32.179541 0.46304674E+03  0.11149576E+05                                 8.982711                            7.349538      -0.207625       1.907832                    0.998361      30.482686      91.076532       0.581495       0.437448      -1.042652      -0.019813      -0.012181       0.017046       0.028836       0.011561      -0.005234      -0.005487       0.010486       0.067507      -0.024017      -0.000869       0.024885              9.674805       7.218757      -3.621106      -0.696818      12.022251      -0.140008       9.783407           0.000003
          206              C      26.081781      17.448581      21.465112       0.051395      31.751358 0.45162192E+03  0.10757646E+05                                 9.007507                            7.358491      -0.334037       1.901609                    0.998588      27.906883      81.706230       0.571913       0.449608      -1.040259      -0.002740      -0.001658      -0.011854       0.012279      -0.028394       0.001677      -0.002870      -0.011738      -0.021282      -0.025462      -0.007350       0.032812              9.886290       7.158292      -3.094480      -1.209717      11.013132      -0.491589      11.487444          -0.000005
          207              C      27.300597      16.186435      19.592317       0.651091      21.994508 0.24061430E+03  0.49791242E+04                                 7.465798                            5.645792      -0.324045       1.960744                    0.999024      22.408982      64.580487       0.595820       0.496775      -0.997832       0.004780      -0.008503      -0.047711       0.048698       0.039437       0.033757      -0.006429      -0.156179      -0.276497      -0.109484      -0.024093       0.133577              8.784111       8.737226      -1.258282      -1.060055       4.519497       0.847605      13.095610          -0.000034
          208              C      17.913800      16.416518       3.661734       0.629555      22.685542 0.24859525E+03  0.51779714E+04                                 7.523877                            5.691251      -0.173363       2.001544                    0.999426      22.696177      65.273720       0.601846       0.488601      -1.003613       0.007103      -0.001331       0.051063       0.051572       0.055941       0.035849       0.012748      -0.027851      -0.309407      -0.111741      -0.002302       0.114043              8.762068       7.826895      -2.318333      -0.901033       6.185373      -1.213311      12.273938          -0.000038
          209              C      11.470133      16.902449      10.632573      -0.075110      38.304084 0.49975563E+03  0.12114517E+05                                 9.898556                            7.490226      -0.101664       1.966618                    0.998380      28.560788      82.232882       0.600198       0.420982      -1.065794       0.004250       0.004045       0.031818       0.032354       0.009544      -0.000635      -0.016009      -0.010936      -0.033089      -0.020270      -0.002544       0.022814             11.572022       6.972146       1.687851      -2.144069      10.041643       1.855595      17.702277          -0.000008
          210              C      10.712702      15.857468      11.140013      -0.094345      31.202867 0.43482432E+03  0.10268289E+05                                 8.726383                            7.059338      -0.098781       1.942562                    0.999526      29.493216      86.209300       0.603499       0.429779      -1.051190       0.009554      -0.002516       0.022447       0.024525      -0.002013       0.010932       0.012433       0.014571      -0.036529      -0.023204       0.005388       0.017816              9.613865       6.607254       1.745522      -2.623330       8.337495      -0.485602      13.896845           0.000016
          211              C      26.042407      15.855316      12.466665      -0.109782      31.621683 0.42952197E+03  0.10099668E+05                                 8.767012                            6.987313       0.109809       2.012423                    0.999520      29.302009      85.126649       0.611108       0.426252      -1.054645       0.017075       0.006649      -0.017743       0.025506       0.011549       0.007603      -0.005737       0.009372      -0.052103      -0.022033       0.000616       0.021418              9.710513       6.619845       1.882179      -2.448229       8.521132       0.611239      13.990563          -0.000006
          212              C      26.420336      16.857293      13.339633      -0.060816      37.618885 0.46473006E+03  0.11056286E+05                                 9.778848                            7.217070      -0.040309       1.993747                    0.998919      27.831061      79.234868       0.612555       0.420293      -1.066846       0.014559      -0.004515      -0.022931       0.027535      -0.023868       0.019592       0.002827       0.037917      -0.037611      -0.032057      -0.009818       0.041876             11.566505       8.194896       3.037161      -4.004475      10.057506      -0.705838      16.447112           0.000012
          213              C      11.416595      17.938827      12.868747       0.051201      32.880207 0.42508556E+03  0.99409496E+04                                 9.032110                            6.993681      -0.123123       1.968380                    0.999424      27.240809      78.188533       0.606999       0.431486      -1.054446       0.005785       0.003510       0.000684       0.006801       0.020904       0.004655      -0.000748      -0.017995      -0.031966      -0.019532      -0.008651       0.028183             10.120888       7.004401       3.295722      -1.724299      11.113739       0.605851      12.244524          -0.000006
          214              C      27.533651      18.983807      13.707311      -0.156852      31.523656 0.43675809E+03  0.10316195E+05                                 8.670904                            7.009664       0.135865       2.012806                    0.999754      29.839927      86.978390       0.614671       0.421876      -1.057021       0.010082      -0.007541      -0.014313       0.019063      -0.004216      -0.008583       0.006839       0.023373       0.090026      -0.027937      -0.005131       0.033069              9.229901       6.988204       3.417134      -1.067720      11.191197       0.946730       9.510302           0.000006
          215              C      12.509438      20.020188      13.234275      -0.076194      28.627734 0.39369755E+03  0.90482702E+04                                 8.133279                            6.648398       0.190600       2.042806                    0.999789      28.436525      81.390222       0.632996       0.421020      -1.059035       0.008691      -0.025325      -0.022395       0.034906       0.007926       0.005534       0.015493      -0.018803       0.016177      -0.014994      -0.009088       0.024082              8.592846       6.479352       3.162556      -0.462367       9.786844       0.910966       9.512342          -0.000006
          216              C      12.892090      20.125547      11.903322      -0.084509      28.479340 0.39474539E+03  0.90420110E+04                                 7.995046                            6.584569       0.289904       2.072632                    0.999756      28.218253      79.579897       0.649216       0.411878      -1.069147      -0.001808      -0.020371       0.020069       0.028653       0.018305      -0.011612      -0.004587      -0.021865       0.021322      -0.026806       0.002941       0.023864              8.379535       5.616460       2.431275      -0.053946       9.617091       1.617696       9.905055           0.000010
          217              C      12.555103      19.102069      11.043255      -0.140659      31.937257 0.45962441E+03  0.10985704E+05                                 8.791595                            7.247089      -0.054232       1.951843                    0.999494      29.979115      87.643050       0.598034       0.428504      -1.053866       0.000043      -0.013604       0.016270       0.021208       0.002744      -0.011855      -0.010115       0.022562       0.083103      -0.027015      -0.006637       0.033652              9.259377       6.119371       2.509219       0.039204      10.961862       1.964147      10.696896          -0.000011
          218              C      11.816568      17.981832      11.475439       0.060832      32.695241 0.44396184E+03  0.10502154E+05                                 9.037823                            7.184316      -0.276921       1.921307                    0.998804      27.451035      79.402538       0.593905       0.435970      -1.051085       0.008730       0.001935      -0.001451       0.009059       0.016693      -0.006022       0.007376      -0.018016       0.006093      -0.023193       0.004516       0.018677              9.939806       6.358968       2.428033      -0.900397      10.780847       1.681187      12.679603           0.000004
          219              C      11.862232      16.756239       9.183361       0.585188      22.556498 0.27177212E+03  0.57711236E+04                                 7.471752                            5.904230      -0.185954       1.983165                    0.999296      23.407122      67.315699       0.599650       0.481009      -1.010545       0.003726      -0.005959      -0.041376       0.041968      -0.032100       0.047468      -0.026835       0.029872      -0.217592      -0.090864       0.000933       0.089931              8.560892       5.502764       0.857491      -1.885787       6.886202       0.639989      13.293710          -0.000032
          220              C      25.918008      16.728282      14.754443       0.667954      21.878144 0.23777984E+03  0.49055116E+04                                 7.468815                            5.634125      -0.403211       1.940758                    0.998260      22.163758      63.759526       0.593045       0.500621      -0.995991      -0.005115      -0.003629       0.057606       0.057946      -0.012125       0.019094       0.034645      -0.187654      -0.248939      -0.097855      -0.043257       0.141112              8.806794       9.550540       0.680635      -2.595435       4.539238      -1.075891      12.330605          -0.000035
          221              C      10.918988      12.167777      16.167102      -0.077139      38.090874 0.45871629E+03  0.10844943E+05                                 9.756691                            7.106447       0.155482       2.057493                    0.999332      27.500810      77.283405       0.627525       0.412850      -1.074863       0.003936      -0.029983      -0.012230       0.032620       0.009157      -0.004769      -0.006311       0.037231      -0.042632      -0.019427      -0.009296       0.028723             11.590058       7.378362      -1.916786       2.164406      17.050269       3.470721      10.341542           0.000005
          222              C      11.714212      11.417368      16.969114      -0.090193      31.310002 0.39705175E+03  0.91266803E+04                                 8.597557                            6.650613       0.120126       2.013921                    0.999685      28.558305      81.218737       0.637871       0.417741      -1.063206       0.003422      -0.027067      -0.014498       0.030895       0.013701       0.003973       0.006827       0.021647       0.043989      -0.025294       0.005671       0.019623              9.558694       6.649549      -2.697200       1.843538      14.182663       0.909819       7.843869           0.000002
          223              C      12.022852      10.090716      16.708944      -0.114216      32.228991 0.41487905E+03  0.96405145E+04                                 8.779129                            6.806132       0.229567       2.052005                    0.999679      28.838588      82.427597       0.629531       0.418707      -1.062728      -0.016405       0.025604       0.002738       0.030532       0.000587       0.017011      -0.007996       0.005148       0.000324      -0.018340      -0.001223       0.019563              9.755858       6.764405      -2.299541       2.086130      13.793234       1.581741       8.709934           0.000014
          224              C      11.550441       9.501571      15.547854      -0.056422      39.476766 0.46564606E+03  0.11070187E+05                                10.055238                            7.199143      -0.137452       1.961654                    0.998633      27.729891      78.608730       0.617263       0.417385      -1.069988      -0.015795       0.025955       0.012739       0.032946       0.016109      -0.028178      -0.004271       0.031175      -0.035005      -0.029002      -0.013534       0.042537             12.147896       8.351702      -4.083145       2.310928      18.521784       1.013487       9.570203          -0.000012
          225              C      10.745769      10.260581      14.651235       0.056019      33.019125 0.42600673E+03  0.99744362E+04                                 9.100996                            7.030034      -0.140152       1.967793                    0.999317      27.140522      78.114841       0.601318       0.435041      -1.051594      -0.009733      -0.006509      -0.002484       0.011970      -0.000962       0.019575      -0.008056       0.019053       0.044892      -0.020000      -0.010191       0.030191             10.341244       7.368003      -2.697540       2.579058      13.466356       0.482533      10.189372           0.000001
          226              C      10.254461       9.673587      13.475093      -0.158636      31.355128 0.45250268E+03  0.10787310E+05                                 8.670352                            7.159594       0.103657       2.003442                    0.999503      30.054113      88.119952       0.604821       0.424802      -1.054787      -0.007664       0.018924       0.008689       0.022189      -0.005197      -0.013483       0.022241      -0.032746      -0.039835      -0.029372      -0.006686       0.036058              9.202729       7.199868      -2.161208       2.386696      10.270383       0.077644      10.137938           0.000001
          227              C       9.467111      10.361641      12.610727      -0.088366      28.714007 0.41696286E+03  0.97085701E+04                                 8.125311                            6.835337       0.247692       2.058700                    0.999818      28.695156      82.307950       0.626029       0.420198      -1.060966      -0.001528       0.015380       0.023737       0.028326      -0.001248       0.010625       0.018547      -0.017109       0.023859      -0.021089      -0.005125       0.026214              8.520486       6.777169      -1.884116       1.898877       9.322718       0.425822       9.461570          -0.000001
          228              C       9.115954      11.694744      12.920350      -0.091616      28.493750 0.43413353E+03  0.10219135E+05                                 8.113171                            7.002295       0.119840       2.015368                    0.999657      29.113199      84.185539       0.614365       0.423534      -1.058013       0.000176      -0.027690       0.019309       0.033758      -0.019311       0.017955      -0.007908      -0.011617      -0.004710      -0.024907      -0.005661       0.030568              8.399128       6.857879      -1.053582       1.722199       9.286463       1.360209       9.053042           0.000007
          229              C      25.344814      12.292489      14.072840      -0.141468      31.049233 0.47465675E+03  0.11457462E+05                                 8.689490                            7.399218      -0.079726       1.948685                    0.998677      30.175575      89.181782       0.586643       0.432537      -1.049491      -0.003149      -0.022016       0.006971       0.023307      -0.005597      -0.010962       0.004095      -0.015544      -0.074585      -0.028582       0.005374       0.023209              9.106813       7.224588      -0.781423       2.328568      10.030346       1.109262      10.065506          -0.000008
          230              C      10.410359      11.587233      14.980210       0.072969      31.928123 0.41829266E+03  0.97484881E+04                                 8.895149                            6.968244      -0.120905       1.978223                    0.999384      26.817839      76.989410       0.603742       0.435309      -1.051506      -0.006585       0.002114       0.004196       0.008089       0.001134       0.017331      -0.002231       0.010707       0.019247      -0.014154      -0.007617       0.021771              9.982091       7.101840      -1.482837       2.570923      12.491339       1.853321      10.353095           0.000000
          231              C      26.379394      13.576136      16.590685       0.688394      20.684272 0.21861422E+03  0.44145512E+04                                 7.156581                            5.388458      -0.179257       2.025293                    0.999093      21.450536      60.969291       0.608998       0.498060      -0.997675      -0.005650       0.054902       0.027998       0.061887       0.019995      -0.026596      -0.063978       0.040172       0.331497      -0.097395      -0.038749       0.136144              8.341249       8.290628      -0.426402       0.862006      11.233212       2.740161       5.499907          -0.000029
          232              C      11.911046       8.101813      15.270482       0.667602      22.765017 0.23201043E+03  0.47653226E+04                                 7.696464                            5.586398      -0.456547       1.924225                    0.998420      22.149769      63.934267       0.591199       0.504414      -0.992415      -0.005476      -0.057439      -0.008217       0.058282       0.011071       0.054426      -0.014170       0.044480       0.382137      -0.092499      -0.051383       0.143882              9.286886       9.293415      -2.232123      -1.127424      13.855184       0.581565       4.712061          -0.000032
          233              C      22.858362      10.247679      15.932734      -0.057529      35.560794 0.47560866E+03  0.11419067E+05                                 9.531723                            7.374856      -0.140294       1.967103                    0.997582      28.118118      81.307072       0.594890       0.428833      -1.057932      -0.016949       0.027019      -0.003122       0.032047       0.022156      -0.010780       0.003551       0.033329      -0.050308      -0.026600      -0.010734       0.037335             11.114487       7.599026      -2.501243       2.420859      16.391778      -0.217996       9.352657           0.000005
          234              C      23.207947      11.088393      16.941162      -0.097081      29.438776 0.43114207E+03  0.10167437E+05                                 8.455348                            7.072751      -0.037152       1.974810                    0.998707      29.155758      85.376496       0.596935       0.435099      -1.047166      -0.003945       0.027084      -0.005644       0.027946       0.007996       0.004614      -0.010448       0.018680       0.002173      -0.019189       0.007173       0.012016              9.169597       6.101672      -1.079149       1.110692      13.693388       1.577536       7.713731           0.000001
          235              C      22.850491      12.458049      16.865906      -0.070452      30.095703 0.44635848E+03  0.10672662E+05                                 8.733087                            7.302257      -0.322132       1.882823                    0.998093      29.758533      89.230914       0.571815       0.447983      -1.034225       0.013349      -0.026171      -0.007335       0.030281       0.006797      -0.009678       0.002997       0.035026      -0.001372      -0.019847      -0.002737       0.022583              9.502597       6.801748      -1.150437       1.643442      13.390054       0.887617       8.315988           0.000012
          236              C      22.173369      12.963339      15.810174      -0.071981      35.314043 0.47315952E+03  0.11341988E+05                                 9.432618                            7.322285      -0.107067       1.975745                    0.997780      28.173139      81.315739       0.601323       0.424930      -1.060692       0.008294      -0.027941      -0.013438       0.032095       0.006837       0.004433      -0.013013       0.031664      -0.011366      -0.024405       0.005101       0.019304             10.879590       7.186944      -1.207346       2.286927      15.865563       2.248625       9.586263          -0.000001
          237              C      21.767096      12.105424      14.741542       0.059138      33.180281 0.45759907E+03  0.10904495E+05                                 9.135778                            7.284322      -0.295697       1.913221                    0.998616      27.632098      80.161516       0.591100       0.434835      -1.052006      -0.007459       0.014679      -0.000889       0.016489       0.000683       0.019944       0.009127      -0.016207       0.025240      -0.025051       0.001141       0.023911             10.212842       7.375918      -0.816894       3.365230      11.915307       1.902255      11.347301          -0.000000
          238              C      20.990768      12.526857      13.619155      -0.146850      32.698708 0.46775218E+03  0.11255329E+05                                 8.989324                            7.328348      -0.080122       1.943945                    0.999168      30.369993      89.766771       0.591202       0.430554      -1.050154       0.002853      -0.023919       0.012968       0.027358      -0.001802      -0.005192      -0.006731      -0.036476      -0.059558      -0.022787      -0.006334       0.029121              9.685086       7.155997      -0.863493       3.570847       9.851444       1.754065      12.047818          -0.000008
          239              C      20.633310      11.660341      12.619327      -0.087571      30.309087 0.42052605E+03  0.98326016E+04                                 8.485760                            6.880466       0.178376       2.037189                    0.999677      28.929728      83.715490       0.620521       0.422157      -1.057554       0.006387      -0.021991       0.020370       0.030648      -0.005366       0.009517      -0.009868      -0.018290       0.027642      -0.017346      -0.003091       0.020437              9.147416       6.548784      -1.278578       3.074915       9.790597       1.097925      11.102867           0.000008
          240              C      21.056903      10.335839      12.670931      -0.081174      29.406224 0.40377051E+03  0.93518460E+04                                 8.325521                            6.750642       0.231416       2.060637                    0.999611      28.562224      82.448523       0.624822       0.423240      -1.056142      -0.005890       0.018676       0.021889       0.029371       0.002323      -0.001546       0.012576      -0.024636       0.003530      -0.013923      -0.006203       0.020127              8.957401       6.438691      -1.063653       3.152288       9.312034       0.263667      11.121478          -0.000001
          241              C      21.781266       9.871402      13.711612      -0.135882      32.124283 0.46201594E+03  0.11118841E+05                                 8.973854                            7.342309      -0.203977       1.909160                    0.998311      30.449772      90.961552       0.581653       0.437562      -1.042558      -0.019193       0.016558       0.012620       0.028316      -0.005773      -0.010933       0.005231      -0.029668      -0.048811      -0.023453      -0.001922       0.025375              9.665002       7.211086      -0.697380       3.616137       9.777291       0.139591      12.006630           0.000003
          242              C      22.145023      10.714266      14.803896       0.051059      31.749953 0.45165372E+03  0.10758333E+05                                 9.006267                            7.358017      -0.335321       1.901207                    0.998626      27.904227      81.691753       0.572031       0.449518      -1.040336      -0.002770      -0.010480       0.001369       0.010926       0.002143       0.029161       0.002089       0.003435       0.028094      -0.026611      -0.006617       0.033228              9.884441       7.157334      -1.209705       3.093672      11.485777       0.491378      11.010211          -0.000005
          243              C      23.363840       8.841470      16.066044       0.653102      21.990255 0.24053164E+03  0.49774665E+04                                 7.468906                            5.647510      -0.321103       1.961509                    0.998988      22.404719      64.588908       0.595247       0.497248      -0.997498       0.005729      -0.047675       0.008458       0.048757       0.034003      -0.039272       0.007475       0.060701       0.373911      -0.110239      -0.023696       0.133935              8.788414       8.740643      -1.060976       1.259031      13.103546      -0.848086       4.521052          -0.000032
          244              C      21.850557      14.412551      15.835976       0.629263      22.693039 0.24869960E+03  0.51807087E+04                                 7.525319                            5.692454      -0.172545       2.001723                    0.999487      22.702430      65.296101       0.601779       0.488602      -1.003608       0.007348       0.051685       0.000997       0.052214       0.036841      -0.055759      -0.012275       0.142382       0.197084      -0.113016      -0.001306       0.114323              8.763606       7.828900      -0.900793       2.319145      12.275244       1.213698       6.186676          -0.000038
          245              C      15.406889      21.383392      15.350039      -0.077820      38.431019 0.50175915E+03  0.12176301E+05                                 9.921539                            7.506321      -0.101306       1.966071                    0.998379      28.624315      82.483663       0.599371       0.421105      -1.065625       0.003944       0.030704      -0.003894       0.031200      -0.000391      -0.008993       0.016711       0.010981       0.032355      -0.020775      -0.002021       0.022796             11.600418       6.986796      -2.150175      -1.690843      17.751548      -1.861368      10.062910           0.000002
          246              C       6.775945       0.389165      16.395020      -0.091373      31.120227 0.43335827E+03  0.10225487E+05                                 8.713012                            7.048956      -0.098865       1.943261                    0.999518      29.446175      86.049913       0.603720       0.429966      -1.051029       0.009270       0.022415       0.003600       0.024522       0.011371       0.001677      -0.012493       0.026015      -0.000475      -0.023670       0.005738       0.017933              9.598457       6.596607      -2.616315      -1.742565      13.872113       0.480377       8.326652           0.000006
          247              C      22.105650       1.715818      16.397170      -0.111373      31.674583 0.43053373E+03  0.10129016E+05                                 8.776175                            6.995402       0.113291       2.012941                    0.999475      29.329990      85.220377       0.610797       0.426235      -1.054697       0.017979      -0.017898      -0.008587       0.026783       0.007423      -0.010586       0.005507       0.029228       0.011051      -0.020968       0.000918       0.020050              9.720621       6.625064      -2.450718      -1.880855      14.010357      -0.614985       8.526444           0.000004
          248              C       6.736578       2.588786      15.395192      -0.062982      37.669613 0.46548271E+03  0.11077808E+05                                 9.782842                            7.219277      -0.038284       1.994116                    0.998844      27.859228      79.307748       0.612972       0.419870      -1.067198       0.014531      -0.022563       0.004934       0.027287       0.019178       0.025131      -0.002491       0.038588      -0.040286      -0.032579      -0.010488       0.043067             11.572184       8.198822      -4.008425      -3.037976      16.457730       0.707315      10.059998          -0.000000
          249              C       7.479836       2.117901      14.313658       0.053427      32.839207 0.42441750E+03  0.99222823E+04                                 9.029148                            6.991241      -0.126300       1.967677                    0.999442      27.216557      78.128997       0.606654       0.431864      -1.054124       0.006246       0.000644      -0.003228       0.007060       0.003725      -0.021716       0.000620       0.007809       0.042048      -0.019296      -0.009565       0.028861             10.117922       7.002250      -1.723560      -3.294621      12.241022      -0.606547      11.110493          -0.000000
          250              C       7.849890       2.956467      13.268677      -0.156438      31.549052 0.43722280E+03  0.10330905E+05                                 8.680510                            7.017312       0.137388       2.013093                    0.999760      29.849703      87.049801       0.613763       0.422348      -1.056625       0.010388      -0.014914       0.006125       0.019180      -0.009104       0.002959      -0.005774      -0.032019      -0.077523      -0.026625      -0.005408       0.032033              9.240359       6.996424      -1.067328      -3.423290       9.516706      -0.948761      11.207947           0.000001
          251              C       8.572676       2.483431      12.232297      -0.075325      28.597127 0.39310638E+03  0.90311710E+04                                 8.125559                            6.640639       0.192494       2.043485                    0.999811      28.420295      81.324457       0.633769       0.420669      -1.059270       0.009467      -0.024656       0.023439       0.035311       0.005085      -0.007357      -0.016078      -0.020548       0.019602      -0.015951      -0.008914       0.024864              8.585712       6.472466      -0.459481      -3.160167       9.504513      -0.914868       9.780158          -0.000001
          252              C       8.955328       1.152478      12.126939      -0.086228      28.512636 0.39533634E+03  0.90589510E+04                                 8.001480                            6.589829       0.286635       2.071532                    0.999795      28.240071      79.656876       0.648906       0.411920      -1.069118      -0.001164       0.018273       0.020748       0.027672      -0.010593      -0.017826       0.005135      -0.021050       0.022641      -0.025775       0.002323       0.023451              8.386374       5.619687      -0.053155      -2.432064       9.915859      -1.621534       9.623576           0.000005
          253              C       8.618342       0.292410      13.150418      -0.141552      31.936598 0.45958557E+03  0.10984281E+05                                 8.790188                            7.245509      -0.049006       1.953510                    0.999459      29.979415      87.635141       0.598271       0.428354      -1.053984      -0.000180       0.016018       0.013681       0.021066      -0.011584      -0.002317       0.010311      -0.030396      -0.075654      -0.027153      -0.006444       0.033598              9.258164       6.118002       0.039329      -2.508688      10.696468      -1.964992      10.960023          -0.000005
          254              C       7.879809       0.724593      14.270655       0.061948      32.672756 0.44357853E+03  0.10490964E+05                                 9.034155                            7.181398      -0.277461       1.921073                    0.998878      27.440161      79.366607       0.593994       0.435992      -1.051057       0.008400      -0.003267      -0.001469       0.009132      -0.006748      -0.017361      -0.007608      -0.011842       0.027740      -0.024307       0.004352       0.019955              9.935936       6.356377      -0.900030      -2.426775      12.675231      -1.681147      10.776199          -0.000002
          255              C      15.798988      19.934179      15.496250       0.587520      22.523594 0.27128604E+03  0.57584264E+04                                 7.465784                            5.899679      -0.188585       1.982536                    0.999316      23.386958      67.251561       0.599749       0.481128      -1.010447       0.003741      -0.042550       0.006642       0.043227       0.048347       0.031432       0.026845       0.124200       0.065778      -0.091869       0.001967       0.089902              8.553975       5.498606      -1.883616      -0.856953      13.281755      -0.639827       6.881562          -0.000033
          256              C      21.981250       4.003596      15.524202       0.668226      21.868186 0.23761941E+03  0.49016754E+04                                 7.468731                            5.633655      -0.411847       1.938323                    0.998301      22.158631      63.754126       0.592807       0.500876      -0.995803      -0.003900       0.057993       0.002999       0.058201       0.019402       0.012867      -0.034939       0.030410       0.403852      -0.097869      -0.042726       0.140594              8.807118       9.550839      -2.596238      -0.680924      12.331136       1.076107       4.539380          -0.000033
          257              C      22.729236       5.416251      20.084705      -0.078412      38.148818 0.45954867E+03  0.10869788E+05                                 9.766260                            7.112891       0.156359       2.057434                    0.999303      27.529519      77.388056       0.627227       0.412850      -1.074839       0.004558      -0.011934       0.030113       0.032711      -0.004938      -0.009061       0.007490       0.037305      -0.037605      -0.020178      -0.007883       0.028061             11.601704       7.385368       2.166724       1.918502      10.351120      -3.474578      17.068624           0.000002
          258              C      23.524461       6.218262      20.835113      -0.091982      31.329425 0.39741085E+03  0.91364774E+04                                 8.598857                            6.651874       0.119302       2.013512                    0.999699      28.571271      81.247305       0.638098       0.417522      -1.063406       0.003532      -0.016165       0.028039       0.032557       0.002527      -0.014102      -0.006581      -0.010432      -0.052946      -0.025267       0.007106       0.018161              9.559981       6.650908       1.843489       2.698961       7.843383      -0.907997      14.185651           0.000003
          259              C      15.959589       5.958111       0.660101      -0.112017      32.159236 0.41374216E+03  0.96075285E+04                                 8.766432                            6.796317       0.229406       2.052367                    0.999686      28.802205      82.296171       0.630051       0.418648      -1.062764      -0.017207       0.002594      -0.024868       0.030352       0.017453      -0.000066       0.008067       0.002781      -0.006378      -0.018703      -0.001261       0.019965              9.741406       6.756799       2.085253       2.297910       8.698451      -1.574125      13.768967           0.000012
          260              C      15.487178       4.797020       1.249247      -0.059888      39.594584 0.46739238E+03  0.11121287E+05                                10.070034                            7.209202      -0.133263       1.962201                    0.998604      27.785942      78.782583       0.617318       0.416988      -1.070322      -0.016346       0.011566      -0.027353       0.033899      -0.028359      -0.016911       0.004546       0.033977      -0.031235      -0.029177      -0.014435       0.043611             12.166179       8.364566       2.315240       4.090376       9.583879      -1.013625      18.550093          -0.000011
          261              C      14.682506       3.900402       0.490238       0.056864      32.995640 0.42560608E+03  0.99626751E+04                                 9.096763                            7.026650      -0.141979       1.967362                    0.999316      27.128952      78.071278       0.601475       0.435031      -1.051604      -0.010291      -0.003238       0.006140       0.012414       0.019978       0.000302       0.008320      -0.013587      -0.055300      -0.021550      -0.009746       0.031296             10.336333       7.364799       2.577766       2.695933      10.184692      -0.482451      13.459508          -0.000000
          262              C      14.191199       2.724260       1.077233      -0.159678      31.400600 0.45333869E+03  0.10812308E+05                                 8.679504                            7.167016       0.103700       2.003039                    0.999503      30.079775      88.218002       0.604401       0.424898      -1.054720      -0.007716       0.008766      -0.017940       0.021406      -0.013208       0.005633      -0.021813       0.003318       0.069686      -0.028847      -0.007147       0.035994              9.212469       7.207686       2.391098       2.162750      10.151847      -0.076535      10.277873           0.000003
          263              C      13.403848       1.859894       0.389180      -0.087458      28.638694 0.41542741E+03  0.96630550E+04                                 8.108477                            6.819984       0.250776       2.060419                    0.999821      28.642691      82.092497       0.627168       0.419858      -1.061273      -0.001433       0.023444      -0.014976       0.027856       0.010319       0.001391      -0.019209      -0.021958       0.013199      -0.021386      -0.005721       0.027107              8.503423       6.762183       1.896890       1.878608       9.445460      -0.427563       9.302627          -0.000002
          264              C      20.926203       2.169499      20.557742      -0.089840      28.440639 0.43296573E+03  0.10184546E+05                                 8.102032                            6.991462       0.125760       2.017477                    0.999620      29.076982      84.045066       0.615041       0.423364      -1.058145      -0.000753       0.017591       0.027627       0.032760       0.018213       0.020576       0.008053      -0.001801       0.022044      -0.025697      -0.006282       0.031979              8.388098       6.849124       1.722669       1.053866       9.041908      -1.356716       9.273263           0.000009
          265              C      21.408062       3.321989      19.959996      -0.142334      31.079760 0.47520622E+03  0.11474524E+05                                 8.696270                            7.404318      -0.080943       1.947944                    0.998642      30.198436      89.276341       0.586319       0.432633      -1.049389      -0.004091       0.006237       0.021836       0.023075      -0.011110       0.004693      -0.004861       0.029846       0.061186      -0.029005       0.005972       0.023034              9.114170       7.230766       2.331955       0.782262      10.074647      -1.110021      10.037099          -0.000010
          266              C      22.220608       4.229358      20.665250       0.074388      31.905928 0.41790934E+03  0.97371343E+04                                 8.890526                            6.964496      -0.115527       1.979903                    0.999379      26.804650      76.937131       0.603988       0.435240      -1.051568      -0.006970       0.004766      -0.002914       0.008932       0.017004      -0.000176       0.002888      -0.005359      -0.025911      -0.013711      -0.007964       0.021676              9.976849       7.098924       2.569885       1.483159      10.346930      -1.850538      12.484694           0.000002
          267              C      22.442640       5.839835      18.676346       0.689165      20.673526 0.21847167E+03  0.44108257E+04                                 7.153634                            5.386360      -0.177092       2.026044                    0.999094      21.440693      60.929719       0.609192       0.497997      -0.997736      -0.005567       0.028024      -0.054318       0.061374      -0.027166      -0.019224       0.064327      -0.145641      -0.224536      -0.096838      -0.039425       0.136263              8.337590       8.287527       0.862033       0.426130       5.497668      -2.738536      11.227574          -0.000029
          268              C      15.847785       4.519648       2.649005       0.672501      22.679844 0.23100372E+03  0.47399859E+04                                 7.682839                            5.577867      -0.455738       1.925396                    0.998404      22.098524      63.776797       0.591016       0.505067      -0.991991      -0.005909      -0.007475       0.057118       0.057907       0.054468      -0.010981       0.014083      -0.166547      -0.257231      -0.092157      -0.050691       0.142848              9.269169       9.277426      -1.125311       2.226042       4.704693      -0.579977      13.825388          -0.000031
          269              C       7.111356      11.253966       5.568931      -0.056084      35.528650 0.47512910E+03  0.11404220E+05                                 9.525321                            7.370718      -0.138246       1.967865                    0.997567      28.096113      81.220973       0.595131       0.428785      -1.058004      -0.016437      -0.026905       0.002242       0.031609      -0.021808       0.009582       0.004037       0.032366      -0.050574      -0.026095      -0.010362       0.036457             11.106167       7.594237       2.498882      -2.420231      16.375597      -0.217626       9.348667           0.000005
          270              C       7.460938      10.413252       4.560503      -0.095928      29.380207 0.43004146E+03  0.10134827E+05                                 8.442637                            7.062369      -0.037040       1.975169                    0.998695      29.121937      85.244638       0.597556       0.434932      -1.047284      -0.003043      -0.027246       0.004381       0.027763      -0.008037      -0.004670      -0.011204       0.017964      -0.000282      -0.019567       0.007445       0.012121              9.154757       6.094123       1.079104      -1.112366      13.663961       1.569402       7.706188           0.000003
          271              C       7.103481       9.043596       4.635759      -0.071625      30.112095 0.44675994E+03  0.10684508E+05                                 8.737682                            7.307816      -0.320117       1.883659                    0.998112      29.766362      89.259561       0.571339       0.448262      -1.034078       0.012952       0.026102       0.006810       0.029924      -0.007179       0.010240       0.003292       0.034244      -0.002442      -0.019806      -0.003008       0.022814              9.506508       6.806756       1.154541      -1.643277      13.396142       0.881096       8.316626           0.000008
          272              C       6.426360       8.538306       5.691491      -0.072157      35.371550 0.47408188E+03  0.11371198E+05                                 9.447292                            7.332392      -0.111682       1.973828                    0.997813      28.207366      81.476607       0.600460       0.425274      -1.060331       0.008449       0.028369       0.012995       0.032328      -0.006798      -0.005347      -0.013288       0.032612      -0.013388      -0.025108       0.004848       0.020260             10.897853       7.197544       1.209895      -2.289216      15.897536       2.253861       9.598480           0.000002
          273              C       6.020089       9.396221       6.760123       0.060324      33.139106 0.45693289E+03  0.10885170E+05                                 9.130556                            7.280406      -0.295907       1.913365                    0.998639      27.611620      80.101791       0.591062       0.435001      -1.051855      -0.007725      -0.014104       0.002140       0.016223      -0.000690      -0.020482       0.008290      -0.016649       0.024345      -0.025534       0.001884       0.023650             10.206831       7.371114       0.814802      -3.362287      11.908702       1.903661      11.340678          -0.000003
          274              C      20.990762       8.974788       7.882510      -0.146658      32.699367 0.46775508E+03  0.11256126E+05                                 8.994867                            7.333604      -0.086067       1.942276                    0.999132      30.369259      89.786024       0.590321       0.431169      -1.049713       0.002528       0.022762      -0.013356       0.026512       0.002100       0.005985      -0.006732      -0.037291      -0.062238      -0.024084      -0.005874       0.029958              9.690717       7.160394       0.861795      -3.573902       9.853714       1.756881      12.058044          -0.000004
          275              C      20.633306       9.841304       8.882338      -0.088675      30.342129 0.42125117E+03  0.98534536E+04                                 8.489850                            6.884204       0.178323       2.036850                    0.999664      28.950918      83.783778       0.620671       0.421888      -1.057759       0.007055       0.021520      -0.021534       0.031251       0.004952      -0.009011      -0.009977      -0.018555       0.026110      -0.016914      -0.003100       0.020014              9.151483       6.551526       1.279324      -3.075533       9.796028       1.098803      11.106895           0.000005
          276              C      21.056901      11.165806       8.830734      -0.082052      29.418291 0.40398698E+03  0.93574459E+04                                 8.322975                            6.747748       0.231200       2.060332                    0.999614      28.575198      82.469337       0.625654       0.422651      -1.056586      -0.006182      -0.019313      -0.021025       0.029210      -0.002743       0.001640       0.012830      -0.023368       0.002000      -0.013546      -0.006420       0.019966              8.955102       6.436455       1.062119      -3.151846       9.309122       0.266587      11.119729           0.000001
          277              C      21.781263      11.630243       7.790053      -0.136528      32.165575 0.46278934E+03  0.11142023E+05                                 8.980154                            7.347061      -0.202212       1.909262                    0.998379      30.477963      91.062065       0.581635       0.437396      -1.042665      -0.020576      -0.016356      -0.011347       0.028630       0.005937       0.010854       0.005159      -0.027802      -0.046956      -0.022755      -0.001596       0.024351              9.672181       7.216396       0.697710      -3.619908       9.783066       0.139823      12.017082           0.000000
          278              C       6.398017      10.787379       6.697769       0.051506      31.731936 0.45131876E+03  0.10748756E+05                                 9.005358                            7.357115      -0.333441       1.901972                    0.998634      27.893786      81.664940       0.571832       0.449742      -1.040168      -0.002502       0.011609      -0.000387       0.011882      -0.001891      -0.029226       0.002557       0.003750       0.029127      -0.026543      -0.006979       0.033522              9.883753       7.156444       1.209264      -3.093363      11.485266       0.492458      11.009548          -0.000003
          279              C       7.616836      12.660175       5.435621       0.651914      22.007363 0.24078414E+03  0.49836642E+04                                 7.469961                            5.648706      -0.322819       1.960656                    0.999000      22.415591      64.612385       0.595503       0.496937      -0.997721       0.005742       0.048431      -0.008050       0.049430      -0.033924       0.039401       0.007512       0.060528       0.374263      -0.110199      -0.023896       0.134096              8.789168       8.742099       1.061121      -1.259331      13.103709      -0.848453       4.521695          -0.000036
          280              C       6.103546       7.089094       5.665689       0.630254      22.661322 0.24827897E+03  0.51699416E+04                                 7.520206                            5.688524      -0.171518       2.002339                    0.999471      22.682935      65.234930       0.601824       0.488754      -1.003494       0.007016      -0.051382      -0.002002       0.051897      -0.036421       0.055669      -0.011948       0.141987       0.196306      -0.112522      -0.001391       0.113914              8.757878       7.823219       0.900221      -2.316957      12.267744       1.212846       6.182671          -0.000037
          281              C      15.406869       0.118253       6.151626      -0.074193      38.301850 0.49966813E+03  0.12113761E+05                                 9.904408                            7.494238      -0.105764       1.965276                    0.998433      28.562437      82.284300       0.599383       0.421507      -1.065296       0.004345      -0.030136       0.003818       0.030687       0.000931       0.009323       0.015650       0.009145       0.031651      -0.019126      -0.003194       0.022320             11.579353       6.975803       2.145519       1.688502      17.715089      -1.857645      10.047166           0.000003
          282              C      22.522951      21.112480       5.106645      -0.094718      31.214698 0.43504683E+03  0.10275012E+05                                 8.728879                            7.061503      -0.095433       1.943627                    0.999533      29.501174      86.242974       0.603351       0.429823      -1.051147       0.009376      -0.022088      -0.002755       0.024153      -0.011130      -0.001548      -0.012382       0.026019      -0.002491      -0.023327       0.005242       0.018085              9.616488       6.608926       2.623640       1.745864      13.900621       0.484996       8.339917           0.000006
          283              C      22.105655      19.785827       5.104495      -0.108558      31.577827 0.42879376E+03  0.10077675E+05                                 8.757791                            6.980628       0.111163       2.013107                    0.999506      29.275046      85.011432       0.611537       0.426159      -1.054765       0.017187       0.018197       0.007583       0.026153      -0.006714       0.010939       0.005620       0.029094       0.008025      -0.020359       0.000057       0.020301              9.699896       6.612911       2.444973       1.879504      13.974885      -0.611357       8.511894           0.000004
          284              C      22.483583      18.912859       6.106473      -0.061883      37.689219 0.46573557E+03  0.11086642E+05                                 9.791785                            7.225514      -0.040199       1.993420                    0.998876      27.862550      79.357941       0.612091       0.420368      -1.066756       0.015288       0.022852      -0.003959       0.027778      -0.019030      -0.024395      -0.002201       0.037518      -0.039551      -0.031710      -0.010416       0.042126             11.583092       8.206482       4.012558       3.041546      16.473214       0.708499      10.069581          -0.000000
          285              C      23.226842      19.383744       7.188007       0.052551      32.843278 0.42447842E+03  0.99234585E+04                                 9.026649                            6.989301      -0.124295       1.968302                    0.999446      27.221787      78.127499       0.607093       0.431562      -1.054372       0.006635      -0.000297       0.004164       0.007839      -0.003990       0.020653       0.000361       0.007461       0.041863      -0.018604      -0.009218       0.027822             10.115015       7.000369       1.723223       3.293309      12.237943      -0.605863      11.106733          -0.000000
          286              C      23.596897      18.545178       8.232988      -0.158057      31.588913 0.43791477E+03  0.10351470E+05                                 8.687225                            7.022356       0.135555       2.012373                    0.999750      29.877644      87.152403       0.613601       0.422287      -1.056651       0.009851       0.013564      -0.007806       0.018492       0.008988      -0.004451      -0.006501      -0.034475      -0.081154      -0.028283      -0.005578       0.033861              9.247519       7.001507       1.068724       3.425699       9.525190      -0.948919      11.215859           0.000000
          287              C      24.319685      19.018214       9.269368      -0.075198      28.588330 0.39294744E+03  0.90262447E+04                                 8.123238                            6.639025       0.190777       2.043014                    0.999820      28.412895      81.286882       0.633911       0.420635      -1.059334       0.008114       0.022974      -0.025379       0.035181      -0.005228       0.007235      -0.015468      -0.018700       0.020708      -0.015175      -0.008825       0.024000              8.582956       6.470865       0.461359       3.158799       9.502348      -0.911291       9.775654          -0.000001
          288              C      24.702338      20.349167       9.374726      -0.085586      28.503103 0.39513170E+03  0.90529903E+04                                 7.998603                            6.586532       0.287300       2.071652                    0.999758      28.234995      79.634102       0.649311       0.411721      -1.069259      -0.001153      -0.019456      -0.020998       0.028649       0.011349       0.018317       0.004906      -0.021352       0.019679      -0.026388       0.002593       0.023795              8.383821       5.618254       0.054173       2.432890       9.911078      -1.619111       9.622131           0.000005
          289              C      24.365352      21.209235       8.351247      -0.141267      31.924892 0.45933834E+03  0.10976702E+05                                 8.785901                            7.241197      -0.049004       1.953545                    0.999497      29.976585      87.615159       0.598753       0.428074      -1.054174      -0.000068      -0.016663      -0.013502       0.021446       0.011866       0.001896       0.010062      -0.030491      -0.076297      -0.027269      -0.006502       0.033771              9.254093       6.114877      -0.037599       2.507336      10.694266      -1.962672      10.953136          -0.000005
          290              C      23.626817      20.777052       7.231010       0.060491      32.707761 0.44414163E+03  0.10507021E+05                                 9.038488                            7.184364      -0.273063       1.922398                    0.998858      27.455625      79.407028       0.594103       0.435799      -1.051233       0.008660       0.002655       0.002476       0.009390       0.006627       0.016922      -0.007812      -0.010861       0.026646      -0.023677       0.004125       0.019552              9.941037       6.359433       0.901449       2.428605      12.682007      -1.680538      10.781671          -0.000002
          291              C      15.798970       1.567466       6.005415       0.583377      22.589042 0.27223332E+03  0.57833362E+04                                 7.477887                            5.908467      -0.191651       1.981037                    0.999261      23.429892      67.394057       0.599555       0.480883      -1.010617       0.003721       0.042406      -0.005061       0.042869      -0.047914      -0.031860       0.026837       0.124695       0.061886      -0.091190       0.000866       0.090324              8.568438       5.506895       1.887735       0.858099      13.307045      -0.641410       6.891374          -0.000033
          292              C      21.981253      17.498049       5.977463       0.667853      21.855615 0.23747644E+03  0.48976534E+04                                 7.463771                            5.630407      -0.407036       1.940106                    0.998308      22.149846      63.707602       0.593264       0.500599      -0.996009      -0.004899      -0.057628      -0.003435       0.057938      -0.018894      -0.012736      -0.034074       0.030936       0.405090      -0.097585      -0.043143       0.140728              8.800722       9.544864       2.593274       0.680473      12.320497       1.075370       4.536806          -0.000034
          293              C       6.982231      16.085394       1.416960      -0.077971      38.163237 0.45973867E+03  0.10875973E+05                                 9.770446                            7.115692       0.152298       2.056074                    0.999333      27.536352      77.426474       0.626895       0.413004      -1.074683       0.003898       0.013048      -0.029383       0.032386       0.004830       0.009052       0.006489       0.039424      -0.039017      -0.019816      -0.009283       0.029099             11.607038       7.388166      -2.167983      -1.918324      10.356252      -3.477397      17.076696           0.000006
          294              C       7.777454      15.283383       0.666552      -0.090747      31.303722 0.39699606E+03  0.91247426E+04                                 8.594241                            6.648198       0.114979       2.012410                    0.999723      28.557805      81.204573       0.638291       0.417497      -1.063401       0.002499       0.015771      -0.027148       0.031496      -0.003853       0.013849      -0.007477      -0.010669      -0.056702      -0.026063       0.005999       0.020064              9.554845       6.647192      -1.843269      -2.695611       7.841653      -0.909547      14.175691           0.000000
          295              C      15.959608      15.543534      20.841564      -0.111813      32.164137 0.41381116E+03  0.96094326E+04                                 8.767654                            6.797263       0.230909       2.052703                    0.999682      28.802433      82.295351       0.629960       0.418694      -1.062745      -0.016420      -0.003134       0.024536       0.029690      -0.017867       0.000462       0.007896       0.002434      -0.007426      -0.019005      -0.001312       0.020318              9.743098       6.756869      -2.084494      -2.297696       8.699473      -1.576784      13.772951           0.000016
          296              C      15.487199      16.704625      20.252418      -0.059074      39.544128 0.46661435E+03  0.11098129E+05                                10.062439                            7.203627      -0.135659       1.961788                    0.998652      27.761045      78.695015       0.617503       0.417038      -1.070292      -0.016158      -0.012312       0.027153       0.033911       0.028110       0.016698       0.004428       0.034017      -0.029928      -0.029127      -0.014007       0.043134             12.157621       8.358757      -2.312459      -4.088330       9.576316      -1.013846      18.537789          -0.000015
          297              C      14.682528      17.601243      21.011427       0.057212      33.000021 0.42564302E+03  0.99646705E+04                                 9.102085                            7.030320      -0.146194       1.965927                    0.999356      27.128832      78.098765       0.600832       0.435448      -1.051255      -0.009857       0.002203      -0.005959       0.011727      -0.019701      -0.001161       0.008653      -0.011688      -0.050974      -0.020344      -0.009944       0.030288             10.343076       7.369307      -2.579592      -2.698195      10.190907      -0.482792      13.469014           0.000002
          298              C      29.938222      18.777385      20.424432      -0.158682      31.351788 0.45241710E+03  0.10783927E+05                                 8.667083                            7.156633       0.106156       2.004111                    0.999525      30.048203      88.074913       0.605283       0.424531      -1.055037      -0.007870      -0.009317       0.019025       0.022599       0.013253      -0.005040      -0.022306       0.003444       0.070608      -0.029435      -0.006898       0.036333              9.199467       7.197762      -2.387354      -2.160034      10.136165      -0.076900      10.264473           0.000001
          299              C      29.150873      19.641751      21.112485      -0.088638      28.715893 0.41695135E+03  0.97083376E+04                                 8.125551                            6.834530       0.249345       2.059243                    0.999804      28.696673      82.315294       0.626157       0.420110      -1.061010      -0.001642      -0.022572       0.015029       0.027168      -0.010881      -0.001085      -0.018711      -0.020521       0.012930      -0.021206      -0.005259       0.026465              8.521265       6.776760      -1.899855      -1.883829       9.464152      -0.427365       9.322882          -0.000001
          300              C      20.926202      19.332146       0.943923      -0.090261      28.456298 0.43328847E+03  0.10194648E+05                                 8.107248                            6.995985       0.124729       2.017037                    0.999647      29.089266      84.107403       0.614553       0.423596      -1.057936       0.000022      -0.018806      -0.027638       0.033430      -0.018318      -0.019486       0.008477      -0.001728       0.023738      -0.025199      -0.006336       0.031535              8.393571       6.853063      -1.722889      -1.053952       9.047723      -1.358869       9.279927           0.000007
          301              C      21.408059      18.179656       1.541669      -0.141125      31.031351 0.47421505E+03  0.11443989E+05                                 8.685253                            7.394485      -0.081549       1.948334                    0.998670      30.164740      89.135078       0.586992       0.432386      -1.049596      -0.003687      -0.006927      -0.021767       0.023138       0.010632      -0.005722      -0.004509       0.030300       0.061740      -0.028936       0.005231       0.023705              9.102934       7.220824      -2.328439      -0.781815      10.061154      -1.109416      10.026825          -0.000008
          302              C      22.220603      17.272287       0.836415       0.071949      31.945972 0.41854719E+03  0.97549058E+04                                 8.893860                            6.966802      -0.114865       1.979963                    0.999353      26.826772      76.991247       0.604329       0.434864      -1.051883      -0.007345      -0.004409       0.002439       0.008908      -0.016924       0.000639       0.003074      -0.005165      -0.026078      -0.013970      -0.007618       0.021588              9.980950       7.101451      -2.571185      -1.483289      10.351573      -1.852007      12.489827          -0.000000
          303              C      22.442636      15.661810       2.825319       0.689351      20.670242 0.21842354E+03  0.44099350E+04                                 7.155644                            5.387731      -0.176400       2.026142                    0.999079      21.439131      60.940455       0.608737       0.498361      -0.997481      -0.005473      -0.027875       0.055247       0.062123       0.026861       0.019948       0.064043      -0.146210      -0.225316      -0.097181      -0.039231       0.136413              8.340089       8.289945      -0.862268      -0.426307       5.498989      -2.739500      11.231334          -0.000028
          304              C      15.847804      16.981997      18.852660       0.669883      22.730390 0.23159541E+03  0.47549494E+04                                 7.690890                            5.582750      -0.458928       1.923928                    0.998493      22.131867      63.882449       0.591143       0.504659      -0.992237      -0.005121       0.007500      -0.056411       0.057137      -0.054383       0.011438       0.013889      -0.167615      -0.255274      -0.091951      -0.050948       0.142899              9.279887       9.287131       1.126584      -2.230051       4.709090      -0.581085      13.843441          -0.000032
          305              C      18.921619      20.998511      16.319764      -0.057779      35.563893 0.47566197E+03  0.11419668E+05                                 9.529164                            7.373022      -0.135736       1.968457                    0.997621      28.112995      81.266626       0.595288       0.428572      -1.058186      -0.016609       0.027003       0.002461       0.031798       0.022203       0.010625      -0.003645       0.031717      -0.053337      -0.026673      -0.010624       0.037297             11.111288       7.597192      -2.500024      -2.421471      16.384128       0.217852       9.352543          -0.000000
          306              C      11.397689       0.337562      15.311336      -0.094522      29.371446 0.42987096E+03  0.10129949E+05                                 8.441177                            7.060741      -0.036200       1.975417                    0.998688      29.116200      85.228188       0.597645       0.434904      -1.047286      -0.003705       0.026815       0.004542       0.027448       0.007635      -0.004206       0.010883       0.015916      -0.001465      -0.018388       0.007111       0.011277              9.153559       6.092692      -1.078982      -1.112456      13.662809      -1.569702       7.705176           0.000008
          307              C      11.040233       1.707218      15.386591      -0.071051      30.095060 0.44639578E+03  0.10673839E+05                                 8.733355                            7.303037      -0.316410       1.884593                    0.998122      29.759258      89.235976       0.571725       0.448042      -1.034185       0.012250      -0.025175       0.008259       0.029190       0.006668       0.009869      -0.003218       0.034752       0.003414      -0.020448      -0.001672       0.022120              9.502390       6.802271      -1.152183      -1.643559      13.389398      -0.884576       8.315501           0.000005
          308              C      10.363113       2.212506      16.442323      -0.072975      35.373354 0.47410007E+03  0.11372171E+05                                 9.448892                            7.333832      -0.112457       1.973750                    0.997793      28.209835      81.495676       0.600219       0.425425      -1.060197       0.007274      -0.028725       0.014847       0.033143       0.007396      -0.004597       0.013258       0.032977      -0.012413      -0.025227       0.004932       0.020295             10.899322       7.198670      -1.209422      -2.290361      15.897809      -2.254264       9.601488           0.000004
          309              C       9.956840       1.354589      17.510956       0.059350      33.179684 0.45759339E+03  0.10904597E+05                                 9.136306                            7.284670      -0.295156       1.913334                    0.998645      27.633164      80.171999       0.591024       0.434882      -1.051951      -0.007014       0.013841       0.002620       0.015736       0.000462      -0.020222      -0.009091      -0.016298       0.025062      -0.025375       0.001391       0.023984             10.213477       7.376044      -0.816266      -3.365227      11.916150      -1.903499      11.348236          -0.000003
          310              C       9.180514       1.776020      18.633343      -0.146355      32.646845 0.46678175E+03  0.11225778E+05                                 8.979237                            7.320354      -0.080190       1.944294                    0.999155      30.340282      89.644556       0.591592       0.430508      -1.050216       0.003058      -0.023033      -0.013614       0.026930      -0.001973       0.005776       0.006086      -0.039136      -0.061416      -0.023686      -0.006885       0.030572              9.673948       7.148126      -0.862951      -3.566159       9.841346      -1.751573      12.032371          -0.000005
          311              C       8.823057       0.909502      19.633170      -0.086481      30.301462 0.42035033E+03  0.98281821E+04                                 8.487530                            6.882045       0.172973       2.035715                    0.999680      28.925178      83.720921       0.619997       0.422527      -1.057245       0.005590      -0.020798      -0.020101       0.029459      -0.005796      -0.009954       0.010164      -0.017618       0.029269      -0.017562      -0.003616       0.021177              9.149154       6.550541      -1.279179      -3.075764       9.792557      -1.097908      11.104364           0.000006
          312              C      17.120165      21.086665      19.581566      -0.081561      29.439424 0.40439351E+03  0.93699403E+04                                 8.330477                            6.754496       0.236194       2.061588                    0.999607      28.585122      82.532310       0.624828       0.423071      -1.056242      -0.006108       0.019357      -0.021705       0.029717       0.002327       0.001294      -0.012024      -0.022624       0.003318      -0.012875      -0.006061       0.018936              8.962863       6.442741      -1.063872      -3.154494       9.316677      -0.264370      11.129170          -0.000000
          313              C      17.844526      20.622230      18.540886      -0.137549      32.179537 0.46304653E+03  0.11149569E+05                                 8.982710                            7.349537      -0.207625       1.907832                    0.998361      30.482686      91.076532       0.581495       0.437448      -1.042652      -0.019813       0.017046      -0.012181       0.028836      -0.005234       0.011561      -0.005487      -0.028511      -0.049483      -0.024017      -0.000869       0.024885              9.674805       7.218757      -0.696815      -3.621107       9.783407      -0.140010      12.022249           0.000002
          314              C      18.208281      21.465096      17.448601       0.051395      31.751358 0.45162180E+03  0.10757642E+05                                 9.007507                            7.358490      -0.334037       1.901609                    0.998588      27.906884      81.706235       0.571913       0.449608      -1.040259      -0.002740      -0.011854      -0.001658       0.012279       0.001677      -0.028394      -0.002871       0.004772       0.028247      -0.025462      -0.007350       0.032812              9.886290       7.158294      -1.209714      -3.094483      11.487445      -0.491589      11.013132          -0.000002
          315              C      19.427097      19.592302      16.186453       0.651091      21.994515 0.24061438E+03  0.49791262E+04                                 7.465800                            5.645793      -0.324045       1.960744                    0.999024      22.408982      64.580488       0.595820       0.496775      -0.997832       0.004780      -0.047711      -0.008503       0.048698       0.033757       0.039437      -0.006429       0.060159       0.372517      -0.109484      -0.024093       0.133577              8.784114       8.737228      -1.060053      -1.258283      13.095613       0.847614       4.519500          -0.000034
          316              C      10.040300       3.661718      16.416521       0.629555      22.685555 0.24859535E+03  0.51779737E+04                                 7.523879                            5.691252      -0.173363       2.001544                    0.999426      22.696176      65.273714       0.601846       0.488600      -1.003613       0.007103       0.051063      -0.001331       0.051572       0.035848       0.055941       0.012748       0.140778       0.196480      -0.111741      -0.002302       0.114043              8.762073       7.826892      -0.901036      -2.318330      12.273957      -1.213305       6.185370          -0.000036
          317              C      19.343633      10.632558      16.902459      -0.075110      38.304059 0.49975520E+03  0.12114504E+05                                 9.898552                            7.490223      -0.101664       1.966618                    0.998380      28.560786      82.232875       0.600198       0.420982      -1.065794       0.004250       0.031818       0.004045       0.032354      -0.000635       0.009544      -0.016009       0.011077       0.032948      -0.020270      -0.002544       0.022814             11.572016       6.972143      -2.144066       1.687851      17.702257       1.855604      10.041647          -0.000007
          318              C      18.586202      11.139998      15.857478      -0.094345      31.202856 0.43482437E+03  0.10268290E+05                                 8.726381                            7.059338      -0.098780       1.942562                    0.999526      29.493215      86.209293       0.603499       0.429779      -1.051190       0.009554       0.022447      -0.002516       0.024525       0.010932      -0.002013       0.012433       0.025550      -0.003592      -0.023204       0.005388       0.017816              9.613861       6.607252      -2.623326       1.745521      13.896834      -0.485592       8.337497           0.000016
          319              C      18.168907      12.466651      15.855328      -0.109782      31.621686 0.42952212E+03  0.10099672E+05                                 8.767012                            6.987314       0.109809       2.012423                    0.999520      29.302008      85.126644       0.611108       0.426252      -1.054645       0.017075      -0.017743       0.006649       0.025506       0.007603       0.011549      -0.005737       0.030737       0.011994      -0.022033       0.000616       0.021418              9.710513       6.619843      -2.448226       1.882178      13.990557       0.611249       8.521138          -0.000006
          320              C      18.546836      13.339617      16.857305      -0.060816      37.618857 0.46472966E+03  0.11056275E+05                                 9.778843                            7.217067      -0.040309       1.993747                    0.998919      27.831059      79.234858       0.612555       0.420293      -1.066846       0.014559      -0.022931      -0.004515       0.027535       0.019592      -0.023868       0.002827       0.037764      -0.038070      -0.032057      -0.009819       0.041876             11.566498       8.194891      -4.004473       3.037155      16.447102      -0.705830      10.057500           0.000011
          321              C      19.290095      12.868730      17.938839       0.051201      32.880220 0.42508587E+03  0.99409583E+04                                 9.032112                            6.993684      -0.123123       1.968380                    0.999424      27.240808      78.188527       0.606999       0.431486      -1.054446       0.005785       0.000684       0.003510       0.006801       0.004655       0.020904      -0.000748       0.006986       0.042975      -0.019532      -0.008651       0.028183             10.120891       7.004402      -1.724301       3.295719      12.244529       0.605857      11.113742          -0.000006
          322              C      19.660151      13.707294      18.983820      -0.156852      31.523638 0.43675790E+03  0.10316189E+05                                 8.670900                            7.009662       0.135865       2.012806                    0.999754      29.839927      86.978387       0.614671       0.421876      -1.057021       0.010082      -0.014313      -0.007541       0.019063      -0.008583      -0.004215       0.006839      -0.033326      -0.080073      -0.027937      -0.005131       0.033069              9.229897       6.988202      -1.067726       3.417128       9.510300       0.946726      11.191189           0.000007
          323              C      20.382938      13.234256      20.020200      -0.076194      28.627741 0.39369772E+03  0.90482749E+04                                 8.133280                            6.648400       0.190599       2.042806                    0.999789      28.436523      81.390215       0.632995       0.421020      -1.059035       0.008691      -0.022395      -0.025325       0.034906       0.005534       0.007926       0.015493      -0.017490       0.020116      -0.014994      -0.009087       0.024081              8.592847       6.479353      -0.462373       3.162554       9.512345       0.910963       9.786843          -0.000006
          324              C      20.765590      11.903303      20.125558      -0.084509      28.479343 0.39474537E+03  0.90420101E+04                                 7.995046                            6.584568       0.289904       2.072633                    0.999756      28.218251      79.579883       0.649216       0.411878      -1.069147      -0.001808       0.020069      -0.020371       0.028653      -0.011612       0.018305      -0.004587      -0.021594       0.022137      -0.026806       0.002941       0.023864              8.379536       5.616459      -0.053947       2.431275       9.905051       1.617699       9.617096           0.000012
          325              C      20.428603      11.043237      19.102079      -0.140658      31.937244 0.45962414E+03  0.10985696E+05                                 8.791592                            7.247087      -0.054232       1.951843                    0.999494      29.979114      87.643044       0.598034       0.428504      -1.053866       0.000043       0.016270      -0.013604       0.021208      -0.011855       0.002744      -0.010115      -0.030271      -0.075394      -0.027015      -0.006637       0.033652              9.259374       6.119370       0.039201       2.509218      10.696888       1.964148      10.961865          -0.000012
          326              C      19.690068      11.475422      17.981842       0.060832      32.695235 0.44396159E+03  0.10502147E+05                                 9.037821                            7.184314      -0.276922       1.921307                    0.998804      27.451035      79.402536       0.593905       0.435970      -1.051085       0.008730      -0.001451       0.001935       0.009059      -0.006022       0.016693       0.007376      -0.012055       0.023978      -0.023193       0.004516       0.018677              9.939804       6.358967      -0.900399       2.428032      12.679596       1.681191      10.780850           0.000004
          327              C      19.735732       9.183346      16.756248       0.585188      22.556507 0.27177226E+03  0.57711274E+04                                 7.471754                            5.904231      -0.185954       1.983164                    0.999296      23.407121      67.315696       0.599650       0.481009      -1.010545       0.003726      -0.041376      -0.005959       0.041968       0.047468      -0.032100      -0.026835       0.123732       0.063989      -0.090864       0.000933       0.089931              8.560895       5.502765      -1.885789       0.857489      13.293718       0.639995       6.886202          -0.000032
          328              C      18.044508      14.754427      16.728295       0.667954      21.878142 0.23777983E+03  0.49055114E+04                                 7.468814                            5.634124      -0.403211       1.940758                    0.998260      22.163757      63.759520       0.593045       0.500621      -0.995991      -0.005115       0.057606      -0.003629       0.057946       0.019094      -0.012125       0.034645       0.030643       0.405951      -0.097855      -0.043257       0.141112              8.806793       9.550537      -2.595433       0.680634      12.330606      -1.075881       4.539235          -0.000034
          329              C      18.792488      16.167091      12.167792      -0.077139      38.090871 0.45871609E+03  0.10844938E+05                                 9.756690                            7.106446       0.155482       2.057493                    0.999332      27.500810      77.283405       0.627525       0.412850      -1.074863       0.003936      -0.012230      -0.029983       0.032620      -0.004769       0.009157      -0.006311       0.039931      -0.034530      -0.019427      -0.009296       0.028723             11.590058       7.378362       2.164407      -1.916787      10.341533       3.470715      17.050278           0.000010
          330              C      19.587712      16.969103      11.417384      -0.090193      31.310010 0.39705191E+03  0.91266849E+04                                 8.597559                            6.650615       0.120125       2.013921                    0.999685      28.558304      81.218737       0.637871       0.417741      -1.063206       0.003422      -0.014498      -0.027067       0.030895       0.003973       0.013701       0.006827      -0.011171      -0.054465      -0.025294       0.005672       0.019622              9.558697       6.649552       1.843541      -2.697199       7.843869       0.909814      14.182669          -0.000002
          331              C      19.896352      16.708934      10.090731      -0.114216      32.228982 0.41487894E+03  0.96405116E+04                                 8.779128                            6.806131       0.229567       2.052005                    0.999679      28.838591      82.427610       0.629531       0.418707      -1.062728      -0.016405       0.002738       0.025604       0.030532       0.017011       0.000587      -0.007996       0.002412      -0.007884      -0.018340      -0.001223       0.019563              9.755856       6.764406       2.086136      -2.299535       8.709937       1.581737      13.793225           0.000019
          332              C      19.423941      15.547845       9.501586      -0.056422      39.476758 0.46564601E+03  0.11070186E+05                                10.055237                            7.199143      -0.137452       1.961654                    0.998633      27.729893      78.608740       0.617263       0.417385      -1.069988      -0.015795       0.012739       0.025955       0.032946      -0.028178       0.016109      -0.004271       0.033090      -0.029260      -0.029002      -0.013534       0.042536             12.147894       8.351701       2.310936      -4.083138       9.570205       1.013476      18.521776          -0.000018
          333              C      18.619269      14.651225      10.260595       0.056019      33.019127 0.42600673E+03  0.99744364E+04                                 9.100997                            7.030034      -0.140152       1.967792                    0.999317      27.140523      78.114845       0.601318       0.435041      -1.051594      -0.009733      -0.002484      -0.006509       0.011970       0.019575      -0.000962      -0.008056      -0.012919      -0.051026      -0.020000      -0.010191       0.030191             10.341244       7.368002       2.579061      -2.697535      10.189373       0.482534      13.466356           0.000004
          334              C      18.127961      13.475084       9.673599      -0.158636      31.355098 0.45250220E+03  0.10787296E+05                                 8.670347                            7.159591       0.103658       2.003442                    0.999503      30.054110      88.119941       0.604822       0.424802      -1.054787      -0.007664       0.008689       0.018924       0.022189      -0.013483      -0.005197       0.022241       0.003545       0.069036      -0.029372      -0.006686       0.036058              9.202724       7.199863       2.386695      -2.161202      10.137931       0.077648      10.270377          -0.000003
          335              C      17.340611      12.610717      10.361652      -0.088366      28.713999 0.41696282E+03  0.97085688E+04                                 8.125310                            6.835337       0.247692       2.058700                    0.999818      28.695154      82.307943       0.626029       0.420198      -1.060966      -0.001528       0.023737       0.015380       0.028326       0.010625      -0.001248       0.018547      -0.020484       0.013734      -0.021089      -0.005125       0.026214              8.520484       6.777168       1.898879      -1.884110       9.461573       0.425825       9.322713           0.000003
          336              C      16.989454      12.920340      11.694756      -0.091616      28.493762 0.43413372E+03  0.10219140E+05                                 8.113172                            7.002296       0.119840       2.015368                    0.999657      29.113202      84.185549       0.614365       0.423534      -1.058013       0.000176       0.019309      -0.027690       0.033758       0.017955      -0.019311      -0.007908      -0.003453       0.019780      -0.024907      -0.005661       0.030568              8.399130       6.857880       1.722201      -1.053577       9.053044       1.360214       9.286466           0.000005
          337              C      17.471314      14.072828      12.292502      -0.141468      31.049239 0.47465671E+03  0.11457461E+05                                 8.689491                            7.399218      -0.079726       1.948685                    0.998677      30.175577      89.181790       0.586643       0.432537      -1.049491      -0.003149       0.006971      -0.022016       0.023307      -0.010962      -0.005597       0.004095       0.029521       0.060608      -0.028582       0.005374       0.023209              9.106814       7.224588       2.328571      -0.781418      10.065505       1.109263      10.030350          -0.000007
          338              C      18.283859      14.980199      11.587247       0.072969      31.928131 0.41829276E+03  0.97484908E+04                                 8.895150                            6.968245      -0.120905       1.978223                    0.999384      26.817839      76.989409       0.603742       0.435309      -1.051506      -0.006585       0.004196       0.002114       0.008089       0.017331       0.001134      -0.002231      -0.004270      -0.025685      -0.014154      -0.007617       0.021771              9.982093       7.101841       2.570926      -1.482835      10.353096       1.853320      12.491341          -0.000001
          339              C      18.505894      16.590672      13.576151       0.688394      20.684286 0.21861435E+03  0.44145543E+04                                 7.156585                            5.388460      -0.179257       2.025293                    0.999093      21.450536      60.969292       0.608998       0.498060      -0.997675      -0.005650       0.027998       0.054902       0.061887      -0.026596       0.019995      -0.063978      -0.145663      -0.226007      -0.097395      -0.038749       0.136144              8.341254       8.290627       0.862004      -0.426408       5.499904       2.740159      11.233232          -0.000030
          340              C      19.784546      15.270475       8.101827       0.667602      22.765003 0.23201032E+03  0.47653202E+04                                 7.696461                            5.586397      -0.456547       1.924225                    0.998420      22.149770      63.934276       0.591199       0.504414      -0.992415      -0.005476      -0.008217      -0.057439       0.058282       0.054426       0.011071      -0.014169      -0.168828      -0.257789      -0.092499      -0.051383       0.143882              9.286883       9.293415      -1.127421      -2.232118       4.712058       0.581556      13.855175          -0.000031
          341              C       3.174599       0.503134       5.181901      -0.055418      35.481958 0.47432171E+03  0.11379805E+05                                 9.517104                            7.364386      -0.139249       1.967988                    0.997573      28.071086      81.126116       0.595406       0.428777      -1.058027      -0.016444      -0.027339      -0.001843       0.031956      -0.021741      -0.010134      -0.003436       0.032082      -0.051479      -0.025893      -0.010770       0.036663             11.096546       7.587437       2.497008       2.417369      16.361985       0.217306       9.340217          -0.000001
          342              C      11.397696      21.164083       6.190329      -0.096556      29.423621 0.43084883E+03  0.10158481E+05                                 8.450851                            7.069007      -0.037187       1.974828                    0.998731      29.145985      85.330731       0.597281       0.434934      -1.047297      -0.003889      -0.028297      -0.005162       0.029025      -0.007543       0.003801       0.010814       0.018159      -0.001462      -0.018753       0.006705       0.012049              9.164355       6.098817       1.079600       1.111422      13.683099      -1.574019       7.711151           0.000008
          343              C      11.040239      19.794427       6.115074      -0.072463      30.113704 0.44675900E+03  0.10683485E+05                                 8.731977                            7.302005      -0.309758       1.886431                    0.998096      29.767754      89.232421       0.572301       0.447551      -1.034586       0.012980       0.024954      -0.007966       0.029234      -0.007611      -0.010207      -0.002572       0.036770       0.002187      -0.021291      -0.002283       0.023574              9.500759       6.801238       1.151596       1.642962      13.387012      -0.884663       8.314027           0.000006
          344              C      10.363117      19.289139       5.059342      -0.072276      35.348915 0.47370584E+03  0.11359951E+05                                 9.444158                            7.330345      -0.112343       1.974053                    0.997798      28.195346      81.434514       0.600436       0.425374      -1.060266       0.007523       0.028447      -0.013181       0.032243      -0.007310       0.004925       0.013316       0.033482      -0.013867      -0.025461       0.004663       0.020798             10.893651       7.195089       1.208539       2.289228      15.888862      -2.253186       9.597003           0.000004
          345              C       9.956844      20.147056       3.990709       0.058524      33.170196 0.45745362E+03  0.10900211E+05                                 9.133686                            7.282857      -0.292840       1.914161                    0.998633      27.628767      80.150009       0.591195       0.434798      -1.052023      -0.006797      -0.014814      -0.001648       0.016382      -0.001502       0.020408      -0.008812      -0.016851       0.025186      -0.025457       0.001143       0.024314             10.210232       7.373751       0.815028       3.363851      11.911938      -1.904036      11.345007          -0.000004
          346              C       9.180516      19.725625       2.868322      -0.146163      32.690502 0.46757654E+03  0.11250820E+05                                 8.992765                            7.331916      -0.086348       1.942243                    0.999159      30.363654      89.767089       0.590420       0.431135      -1.049728       0.002933       0.022508       0.014193       0.026770       0.002324      -0.004878       0.006866      -0.037065      -0.060272      -0.022889      -0.006710       0.029599              9.688373       7.159151       0.862363       3.573076       9.851699      -1.755417      12.054268          -0.000002
          347              C       8.823059      20.592143       1.868495      -0.086684      30.289130 0.42015120E+03  0.98225281E+04                                 8.486029                            6.881216       0.176089       2.036727                    0.999664      28.916822      83.697090       0.619915       0.422626      -1.057166       0.006093       0.020478       0.021225       0.030116       0.004403       0.009730       0.009675      -0.019463       0.028498      -0.017976      -0.002313       0.020289              9.147350       6.549697       1.278568       3.075195       9.789345      -1.097254      11.103008           0.000004
          348              C       1.373140       0.414980       1.920099      -0.081588      29.440722 0.40444380E+03  0.93714865E+04                                 8.332177                            6.756851       0.232452       2.060476                    0.999612      28.583725      82.532537       0.624445       0.423313      -1.056081      -0.006249      -0.019564       0.021145       0.029478      -0.002178      -0.001140      -0.012433      -0.025262       0.002449      -0.013772      -0.006471       0.020243              8.964104       6.444170       1.064904       3.154608       9.318316      -0.262234      11.129825           0.000001
          349              C       2.097503       0.879415       2.960779      -0.136484      32.133263 0.46220100E+03  0.11123795E+05                                 8.972414                            7.341504      -0.198215       1.910606                    0.998357      30.457104      90.969101       0.581987       0.437291      -1.042777      -0.020040      -0.016254       0.011864       0.028400       0.005731      -0.011146      -0.004964      -0.029109      -0.048543      -0.023504      -0.001498       0.025002              9.663156       7.209883       0.697711       3.614713       9.776052      -0.139264      12.003533           0.000000
          350              C       2.461259       0.036549       4.053064       0.051831      31.753049 0.45171070E+03  0.10760224E+05                                 9.007950                            7.359498      -0.335435       1.901098                    0.998590      27.904436      81.699223       0.571844       0.449642      -1.040245      -0.003000       0.010525       0.000360       0.010950      -0.000913       0.029048      -0.001553       0.002812       0.026173      -0.026749      -0.005847       0.032595              9.886331       7.158360       1.210020       3.094172      11.488279      -0.491453      11.012355          -0.000002
          351              C       3.680079       1.909343       5.315212       0.649946      22.046756 0.24127273E+03  0.49962597E+04                                 7.477701                            5.653657      -0.322518       1.960535                    0.999055      22.441413      64.700839       0.595371       0.496800      -0.997799       0.005931       0.047165       0.008956       0.048373      -0.033972      -0.039144      -0.006756       0.061727       0.376802      -0.110856      -0.023942       0.134797              8.799113       8.750539       1.062615       1.260309      13.121304       0.849610       4.525497          -0.000034
          352              C      10.040302      17.839927       5.085144       0.629277      22.679870 0.24852469E+03  0.51762768E+04                                 7.523521                            5.691066      -0.175876       2.000875                    0.999450      22.694334      65.272869       0.601740       0.488707      -1.003530       0.007459      -0.050859       0.000994       0.051413      -0.036606      -0.056377       0.012138       0.141240       0.199669      -0.112837      -0.002114       0.114951              8.761554       7.826699       0.901109       2.318114      12.272970      -1.213117       6.184993          -0.000037
          353              C      19.343625      10.869087       4.599206      -0.075873      38.358558 0.50065723E+03  0.12142119E+05                                 9.907361                            7.496767      -0.102914       1.965850                    0.998349      28.590055      82.342746       0.599948       0.420958      -1.065785       0.003610      -0.030206      -0.003291       0.030598       0.000829      -0.009684      -0.016593       0.010092       0.031237      -0.020335      -0.002733       0.023068             11.582840       6.977943       2.146691      -1.688631      17.721173       1.857268      10.049403          -0.000005
          354              C      18.586195      10.361647       5.644187      -0.094323      31.205106 0.43485873E+03  0.10269906E+05                                 8.729359                            7.061696      -0.096804       1.943337                    0.999518      29.494680      86.233460       0.603096       0.430032      -1.050974       0.009231      -0.022776       0.003297       0.024795      -0.011373       0.002124       0.012732       0.026629      -0.001914      -0.024089       0.005853       0.018237              9.617337       6.608913       2.623790      -1.745291      13.903257      -0.484175       8.339841           0.000014
          355              C      18.168898       9.034994       5.646337      -0.108966      31.573610 0.42871831E+03  0.10075653E+05                                 8.756622                            6.979306       0.113197       2.013890                    0.999513      29.275075      85.015817       0.611676       0.426073      -1.054798       0.017746       0.017017      -0.008568       0.026036      -0.007228      -0.010674      -0.005279       0.028870       0.010453      -0.020551       0.000541       0.020010              9.698850       6.612193       2.444555      -1.879638      13.973175       0.611095       8.511181          -0.000004
          356              C      18.546825       8.162028       4.644360      -0.063538      37.785830 0.46706869E+03  0.11127501E+05                                 9.810709                            7.237762      -0.043220       1.991814                    0.998902      27.908090      79.547736       0.611266       0.420590      -1.066502       0.015065       0.022007       0.003844       0.026945      -0.019143       0.025066       0.002876       0.038307      -0.040391      -0.032806      -0.010029       0.042835             11.607178       8.222331       4.022745      -3.047680      16.511460      -0.711041      10.087743           0.000009
          357              C      19.290083       8.632915       3.562826       0.053428      32.818934 0.42406162E+03  0.99115494E+04                                 9.023277                            6.986646      -0.122856       1.968961                    0.999440      27.209116      78.089535       0.607091       0.431658      -1.054285       0.005965      -0.001581      -0.004067       0.007390      -0.004308      -0.021503      -0.000500       0.007922       0.043181      -0.019468      -0.009450       0.028918             10.111308       6.998344       1.722365      -3.292703      12.232047       0.605040      11.103535          -0.000006
          358              C       3.913136       7.794351       2.517845      -0.159314      31.615161 0.43838269E+03  0.10364683E+05                                 8.689056                            7.023866       0.137415       2.012705                    0.999746      29.893670      87.191317       0.613865       0.422017      -1.056882       0.009761       0.013943       0.006886       0.018360       0.008022       0.005243       0.006547      -0.032916      -0.081533      -0.028673      -0.004182       0.032855              9.249390       7.003449       1.068184      -3.427447       9.524769       0.949114      11.219953           0.000008
          359              C       4.635923       8.267389       1.481465      -0.075635      28.612650 0.39337179E+03  0.90388360E+04                                 8.129479                            6.644536       0.187267       2.041972                    0.999811      28.429005      81.357686       0.633344       0.420879      -1.059133       0.008454       0.022389       0.025184       0.034742      -0.005361      -0.007207       0.015727      -0.018619       0.019661      -0.014997      -0.009181       0.024178              8.589226       6.476334       0.461912      -3.161553       9.508309       0.910959       9.783036          -0.000007
          360              C       5.018576       9.598342       1.376107      -0.084689      28.482871 0.39478795E+03  0.90434387E+04                                 7.996884                            6.585680       0.290970       2.072792                    0.999778      28.218926      79.589805       0.649034       0.411973      -1.069061      -0.002365      -0.020087       0.020987       0.029147       0.011227      -0.018153      -0.004411      -0.023546       0.019684      -0.027085       0.003756       0.023328              8.381735       5.617302       0.054261      -2.432029       9.908870       1.618314       9.619032           0.000012
          361              C       4.681591      10.458408       2.399586      -0.139505      31.889488 0.45868282E+03  0.10957146E+05                                 8.780666                            7.237291      -0.049227       1.953769                    0.999499      29.951753      87.527595       0.598757       0.428224      -1.054080      -0.000230      -0.015690       0.014724       0.021518       0.012458      -0.003269      -0.010786      -0.031662      -0.078755      -0.028320      -0.007011       0.035331              9.248476       6.111577      -0.037151      -2.505588      10.688366       1.960767      10.945485          -0.000012
          362              C      19.690058      10.026223       3.519823       0.061170      32.691219 0.44387953E+03  0.10499313E+05                                 9.036215                            7.182894      -0.273791       1.922148                    0.998878      27.445550      79.373240       0.594081       0.435878      -1.051181       0.007969       0.001986      -0.000364       0.008220       0.006561      -0.016677       0.007647      -0.011957       0.025442      -0.023606       0.004633       0.018973              9.938464       6.358310       0.901715      -2.428090      12.678652       1.678802      10.778429           0.000003
          363              C      19.735726      12.318299       4.745417       0.586678      22.529736 0.27138071E+03  0.57606287E+04                                 7.465727                            5.899828      -0.186511       1.983218                    0.999337      23.387951      67.243737       0.599907       0.480984      -1.010577       0.003440       0.042909       0.006154       0.043484      -0.048136       0.030820      -0.027138       0.124429       0.064123      -0.091722       0.002191       0.089530              8.553751       5.498813       1.884086      -0.857104      13.280831       0.639279       6.881609          -0.000033
          364              C      18.044495       6.747218       4.773370       0.667438      21.862096 0.23753703E+03  0.48989422E+04                                 7.462643                            5.629236      -0.403127       1.941226                    0.998230      22.153600      63.707047       0.593658       0.500264      -0.996232      -0.003946      -0.057704       0.003596       0.057951      -0.019449       0.012536       0.034956       0.031291       0.406440      -0.098539      -0.042849       0.141388              8.799754       9.543201       2.593125      -0.680294      12.319825      -1.075263       4.536237          -0.000034
          365              C      18.792479       5.334554       9.333873      -0.078655      38.153785 0.45959498E+03  0.10871690E+05                                 9.769154                            7.114672       0.154398       2.056895                    0.999321      27.531668      77.409366       0.626929       0.413015      -1.074679       0.004056       0.012419       0.029501       0.032265       0.005154      -0.009110      -0.007304       0.039112      -0.039623      -0.020594      -0.008627       0.029220             11.605758       7.386698      -2.166211       1.919128      10.352998       3.477251      17.077578           0.000004
          366              C      19.587703       4.532542      10.084281      -0.088802      31.285624 0.39669017E+03  0.91161419E+04                                 8.592959                            6.647551       0.118049       2.013386                    0.999730      28.543447      81.162192       0.638033       0.417737      -1.063226       0.002790       0.016710       0.028597       0.033239      -0.003628      -0.013319       0.007197      -0.011070      -0.052340      -0.024605       0.005431       0.019174              9.553368       6.646395      -1.841897       2.696462       7.838558       0.908262      14.175152           0.000002
          367              C      19.896345       4.792711      11.410934      -0.114583      32.241416 0.41506122E+03  0.96462645E+04                                 8.783295                            6.809233       0.228091       2.051766                    0.999663      28.845031      82.465294       0.629135       0.418905      -1.062553      -0.015595      -0.004441      -0.023780       0.028782      -0.017516      -0.000987      -0.008474       0.002814      -0.012188      -0.018896      -0.001785       0.020681              9.760605       6.768029      -2.087171       2.301726       8.713520       1.581537      13.800266           0.000015
          368              C      19.423936       5.953800      12.000079      -0.057220      39.509835 0.46610231E+03  0.11083477E+05                                10.058933                            7.201201      -0.135319       1.961975                    0.998681      27.745377      78.655036       0.617378       0.417215      -1.070123      -0.015516      -0.012987      -0.027534       0.034169       0.027589      -0.016301      -0.003569       0.033423      -0.031019      -0.028732      -0.013562       0.042294             12.153141       8.355805      -2.311658       4.086824       9.572926       1.013346      18.530691          -0.000014
          369              C      18.619265       6.850420      11.241070       0.057605      32.998380 0.42562578E+03  0.99640852E+04                                 9.100668                            7.029470      -0.145325       1.966300                    0.999340      27.129656      78.098359       0.600964       0.435360      -1.051317      -0.010118       0.003393       0.006907       0.012712      -0.020221      -0.000144      -0.007617      -0.012434      -0.051915      -0.020667      -0.009911       0.030578             10.341083       7.368330      -2.579445       2.697793      10.189101       0.482055      13.465819           0.000001
          370              C      18.127959       8.026561      11.828066      -0.160531      31.404810 0.45345320E+03  0.10814868E+05                                 8.676823                            7.165463       0.106152       2.003752                    0.999525      30.082126      88.201457       0.604825       0.424607      -1.054984      -0.008146      -0.008064      -0.018988       0.022180       0.013746       0.005520       0.021617       0.005268       0.070338      -0.029735      -0.006176       0.035911              9.209167       7.205861      -2.390619       2.161323      10.149023       0.076380      10.272618           0.000003
          371              C      17.340609       8.890928      11.140013      -0.087363      28.672643 0.41610078E+03  0.96836071E+04                                 8.117597                            6.828149       0.250900       2.059974                    0.999788      28.669358      82.216566       0.626367       0.420183      -1.060961      -0.001349      -0.022880      -0.014721       0.027240      -0.010362       0.001416       0.018919      -0.021436       0.014642      -0.021346      -0.005399       0.026745              8.512559       6.769915      -1.898589       1.879578       9.456607       0.428452       9.311153          -0.000002
          372              C      16.989450       8.581305       9.806909      -0.091594      28.484658 0.43394902E+03  0.10213580E+05                                 8.112200                            7.001912       0.118931       2.015185                    0.999627      29.103002      84.147647       0.614244       0.423668      -1.057943      -0.000298      -0.018235       0.027824       0.033268      -0.018366       0.019115      -0.007503      -0.002864       0.021250      -0.025308      -0.005188       0.030495              8.397888       6.856197      -1.721226       1.052331       9.051682       1.361986       9.285786           0.000008
          373              C      17.471307       7.428817       9.209163      -0.139018      30.995541 0.47353188E+03  0.11424935E+05                                 8.685324                            7.395397      -0.085593       1.947212                    0.998639      30.144478      89.104675       0.586133       0.433117      -1.049010      -0.003807      -0.007203       0.021023       0.022546       0.009603       0.006083       0.004670       0.028747       0.064334      -0.028161       0.003699       0.024461              9.102474       7.220882      -2.327199       0.781751      10.059264       1.108742      10.027275          -0.000009
          374              C      18.283852       6.521446       9.914418       0.072171      31.947267 0.41860689E+03  0.97569679E+04                                 8.894909                            6.968043      -0.112465       1.980707                    0.999354      26.828174      77.006242       0.604159       0.434957      -1.051792      -0.006938      -0.004989      -0.002237       0.008834      -0.017065      -0.000619      -0.002480      -0.005611      -0.027351      -0.013692      -0.008233       0.021925              9.981786       7.101734      -2.570802       1.483223      10.351863       1.852851      12.491759           0.000001
          375              C      18.505883       4.910973       7.925514       0.688280      20.693661 0.21871377E+03  0.44169227E+04                                 7.157989                            5.389111      -0.180534       2.024725                    0.999130      21.453140      60.972816       0.609078       0.497954      -0.997760      -0.004767      -0.027800      -0.054398       0.061276       0.027110      -0.019530      -0.064237      -0.145955      -0.224695      -0.096939      -0.039439       0.136378              8.343166       8.292182      -0.862452       0.426331       5.500906       2.741107      11.236410          -0.000028
          376              C      19.784544       6.231170      13.399838       0.669524      22.738350 0.23168317E+03  0.47571218E+04                                 7.692009                            5.583307      -0.452834       1.925438                    0.998448      22.135594      63.892177       0.591203       0.504568      -0.992298      -0.006174       0.007556       0.057149       0.057976      -0.054653      -0.011839      -0.013665      -0.168286      -0.254715      -0.092092      -0.051113       0.143205              9.281407       9.288040       1.126779       2.230115       4.709602       0.581224      13.846579          -0.000031
          377              C      14.984856       5.568921      11.253971      -0.056084      35.528656 0.47512924E+03  0.11404224E+05                                 9.525322                            7.370719      -0.138246       1.967865                    0.997567      28.096112      81.220969       0.595131       0.428785      -1.058004      -0.016437       0.002242      -0.026905       0.031609       0.009582      -0.021808       0.004037       0.041470      -0.023262      -0.026095      -0.010362       0.036457             11.106169       7.594240      -2.420235       2.498883       9.348671      -0.217636      16.375595           0.000001
          378              C      15.334438       4.560493      10.413256      -0.095928      29.380204 0.43004158E+03  0.10134830E+05                                 8.442637                            7.062370      -0.037040       1.975169                    0.998695      29.121938      85.244643       0.597556       0.434932      -1.047284      -0.003043       0.004381      -0.027246       0.027763      -0.004670      -0.008037      -0.011204       0.009123      -0.026805      -0.019567       0.007445       0.012121              9.154756       6.094124      -1.112367       1.079103       7.706186       1.569394      13.663959           0.000007
          379              C      14.976981       4.635751       9.043600      -0.071625      30.112083 0.44675988E+03  0.10684506E+05                                 8.737680                            7.307815      -0.320118       1.883659                    0.998112      29.766364      89.259570       0.571339       0.448262      -1.034078       0.012952       0.006810       0.026102       0.029924       0.010240      -0.007179       0.003292       0.018343      -0.050145      -0.019806      -0.003008       0.022814              9.506504       6.806754      -1.643278       1.154541       8.316623       0.881086      13.396136           0.000006
          380              C      14.299860       5.691483       8.538311      -0.072157      35.371553 0.47408207E+03  0.11371204E+05                                 9.447293                            7.332394      -0.111682       1.973828                    0.997813      28.207365      81.476605       0.600460       0.425274      -1.060331       0.008449       0.012995       0.028369       0.032328      -0.005347      -0.006798      -0.013288       0.023000      -0.042224      -0.025108       0.004848       0.020260             10.897855       7.197543      -2.289215       1.209895       9.598473       2.253854      15.897547           0.000003
          381              C      13.893589       6.760115       9.396228       0.060324      33.139107 0.45693299E+03  0.10885173E+05                                 9.130556                            7.280407      -0.295907       1.913365                    0.998639      27.611620      80.101793       0.591062       0.435001      -1.051855      -0.007725       0.002140      -0.014104       0.016223      -0.020482      -0.000690       0.008290      -0.020497       0.012801      -0.025534       0.001884       0.023650             10.206831       7.371115      -3.362287       0.814805      11.340669       1.903651      11.908710          -0.000003
          382              C      13.117262       7.882502       8.974795      -0.146658      32.699363 0.46775506E+03  0.11256126E+05                                 8.994867                            7.333605      -0.086067       1.942276                    0.999132      30.369260      89.786031       0.590321       0.431169      -1.049713       0.002528      -0.013356       0.022762       0.026512       0.005985       0.002100      -0.006732       0.012473       0.087056      -0.024084      -0.005874       0.029958              9.690716       7.160394      -3.573901       0.861794      12.058036       1.756880       9.853720          -0.000004
          383              C      12.759806       8.882329       9.841312      -0.088675      30.342129 0.42125132E+03  0.98534580E+04                                 8.489850                            6.884206       0.178322       2.036850                    0.999664      28.950918      83.783780       0.620670       0.421888      -1.057759       0.007055      -0.021534       0.021520       0.031251      -0.009011       0.004952      -0.009977      -0.022333       0.014777      -0.016914      -0.003100       0.020014              9.151483       6.551527      -3.075536       1.279320      11.106895       1.098802       9.796026           0.000005
          384              C      13.183401       8.830723      11.165815      -0.082052      29.418294 0.40398712E+03  0.93574498E+04                                 8.322975                            6.747749       0.231200       2.060332                    0.999614      28.575197      82.469331       0.625654       0.422651      -1.056586      -0.006182      -0.021025      -0.019313       0.029210       0.001640      -0.002743       0.012830      -0.012684       0.034051      -0.013546      -0.006420       0.019966              8.955102       6.436456      -3.151849       1.062115      11.119732       0.266585       9.309118           0.000001
          385              C      13.907763       7.790042      11.630251      -0.136528      32.165569 0.46278926E+03  0.11142020E+05                                 8.980153                            7.347061      -0.202212       1.909262                    0.998379      30.477960      91.062053       0.581634       0.437396      -1.042665      -0.020576      -0.011347      -0.016356       0.028629       0.010854       0.005937       0.005159       0.009577       0.065181      -0.022755      -0.001596       0.024351              9.672180       7.216395      -3.619906       0.697706      12.017075       0.139824       9.783070           0.000001
          386              C      14.271517       6.697759      10.787385       0.051506      31.731930 0.45131853E+03  0.10748750E+05                                 9.005356                            7.357113      -0.333441       1.901972                    0.998634      27.893786      81.664941       0.571832       0.449741      -1.040168      -0.002502      -0.000387       0.011609       0.011882      -0.029226      -0.001891       0.002557      -0.012688      -0.020188      -0.026543      -0.006979       0.033522              9.883752       7.156444      -3.093363       1.209264      11.009539       0.492454      11.485272          -0.000003
          387              C      15.490336       5.435609      12.660180       0.651914      22.007369 0.24078421E+03  0.49836660E+04                                 7.469963                            5.648707      -0.322819       1.960656                    0.999000      22.415590      64.612384       0.595503       0.496937      -0.997721       0.005742      -0.008050       0.048431       0.049430       0.039401      -0.033924       0.007512      -0.156867      -0.277923      -0.110199      -0.023896       0.134096              8.789170       8.742103      -1.259333       1.061126       4.521697      -0.848462      13.103711          -0.000034
          388              C      13.977046       5.665682       7.089099       0.630254      22.661309 0.24827876E+03  0.51699362E+04                                 7.520202                            5.688521      -0.171518       2.002339                    0.999471      22.682935      65.234927       0.601825       0.488754      -1.003494       0.007016      -0.002002      -0.051382       0.051897       0.055669      -0.036421      -0.011948      -0.027159      -0.311134      -0.112522      -0.001391       0.113914              8.757873       7.823217      -2.316958       0.900215       6.182667       1.212839      12.267736          -0.000037
          389              C       7.533369       6.151626       0.118259      -0.074193      38.301856 0.49966791E+03  0.12113755E+05                                 9.904408                            7.494236      -0.105764       1.965276                    0.998433      28.562439      82.284309       0.599383       0.421507      -1.065296       0.004345       0.003818      -0.030136       0.030687       0.009323       0.000931       0.015650      -0.011253      -0.029544      -0.019126      -0.003194       0.022320             11.579355       6.975804       1.688501       2.145525      10.047170      -1.857652      17.715092          -0.000002
          390              C      14.649451       5.106626      21.112485      -0.094718      31.214708 0.43504679E+03  0.10275011E+05                                 8.728881                            7.061502      -0.095434       1.943626                    0.999533      29.501174      86.242975       0.603351       0.429823      -1.051147       0.009376      -0.002755      -0.022088       0.024153      -0.001548      -0.011130      -0.012382       0.014255      -0.037783      -0.023327       0.005242       0.018085              9.616492       6.608929       1.745863       2.623645       8.339919       0.484993      13.900628           0.000010
          391              C      14.232155       5.104477      19.785832      -0.108558      31.577835 0.42879371E+03  0.10077674E+05                                 8.757792                            6.980627       0.111163       2.013107                    0.999506      29.275047      85.011434       0.611537       0.426159      -1.054765       0.017187       0.007583       0.018197       0.026153       0.010939      -0.006714       0.005620       0.010534      -0.047654      -0.020359       0.000057       0.020301              9.699899       6.612911       1.879502       2.444976       8.511895      -0.611361      13.974889           0.000000
          392              C      14.610083       6.106455      18.912865      -0.061883      37.689210 0.46573541E+03  0.11086637E+05                                 9.791784                            7.225512      -0.040199       1.993420                    0.998876      27.862549      79.357937       0.612091       0.420368      -1.066756       0.015288      -0.003959       0.022852       0.027778      -0.024395      -0.019030      -0.002201       0.038534      -0.036501      -0.031710      -0.010416       0.042126             11.583090       8.206480       3.041540       4.012558      10.069575       0.708487      16.473216           0.000004
          393              C      15.353342       7.187989      19.383751       0.052551      32.843271 0.42447835E+03  0.99234565E+04                                 9.026648                            6.989301      -0.124295       1.968302                    0.999446      27.221787      78.127498       0.607093       0.431562      -1.054372       0.006635       0.004164      -0.000297       0.007839       0.020653      -0.003990       0.000361      -0.017201      -0.032123      -0.018604      -0.009218       0.027822             10.115013       7.000367       3.293306       1.723225      11.106731      -0.605866      12.237942          -0.000003
          394              C      15.723397       8.232970      18.545186      -0.158057      31.588906 0.43791469E+03  0.10351467E+05                                 8.687223                            7.022356       0.135555       2.012373                    0.999750      29.877644      87.152403       0.613601       0.422287      -1.056651       0.009851      -0.007806       0.013564       0.018492      -0.004451       0.008988      -0.006501       0.023340       0.092289      -0.028284      -0.005578       0.033861              9.247517       7.001504       3.425695       1.068725      11.215856      -0.948920       9.525191           0.000004
          395              C      16.446185       9.269350      19.018223      -0.075198      28.588344 0.39294781E+03  0.90262548E+04                                 8.123241                            6.639028       0.190777       2.043014                    0.999820      28.412895      81.286878       0.633911       0.420635      -1.059334       0.008114      -0.025379       0.022974       0.035181       0.007235      -0.005228      -0.015468      -0.019704       0.017696      -0.015175      -0.008825       0.024000              8.582958       6.470866       3.158799       0.461361       9.775658      -0.911294       9.502350          -0.000004
          396              C      16.828838       9.374707      20.349176      -0.085586      28.503079 0.39513118E+03  0.90529756E+04                                 7.998599                            6.586527       0.287300       2.071652                    0.999758      28.234992      79.634087       0.649312       0.411721      -1.069259      -0.001153      -0.020998      -0.019456       0.028649       0.018317       0.011349       0.004906      -0.020515       0.022189      -0.026388       0.002593       0.023795              8.383816       5.618253       2.432891       0.054174       9.622133      -1.619111       9.911063           0.000009
          397              C      16.491852       8.351227      21.209242      -0.141267      31.924908 0.45933836E+03  0.10976703E+05                                 8.785903                            7.241197      -0.049004       1.953545                    0.999497      29.976587      87.615167       0.598753       0.428074      -1.054174      -0.000068      -0.013502      -0.016663       0.021446       0.001896       0.011866       0.010062       0.022903       0.083886      -0.027269      -0.006502       0.033771              9.254096       6.114880       2.507340      -0.037599      10.953148      -1.962676      10.694261          -0.000009
          398              C      15.753317       7.230991      20.777059       0.060491      32.707758 0.44414145E+03  0.10507015E+05                                 9.038487                            7.184363      -0.273064       1.922397                    0.998858      27.455625      79.407030       0.594103       0.435799      -1.051233       0.008660       0.002476       0.002655       0.009390       0.016922       0.006627      -0.007812      -0.018753       0.002968      -0.023677       0.004125       0.019552              9.941037       6.359434       2.428606       0.901450      10.781677      -1.680543      12.682001           0.000001
          399              C       7.925470       6.005414       1.567471       0.583377      22.589056 0.27223344E+03  0.57833393E+04                                 7.477890                            5.908469      -0.191652       1.981037                    0.999261      23.429893      67.394063       0.599555       0.480883      -1.010617       0.003721      -0.005061       0.042406       0.042869      -0.031860      -0.047914       0.026837       0.031404      -0.217985      -0.091190       0.000866       0.090324              8.568443       5.506897       0.858097       1.887741       6.891377      -0.641414      13.307054          -0.000033
          400              C      14.107753       5.977447      17.498055       0.667853      21.855615 0.23747643E+03  0.48976532E+04                                 7.463771                            5.630407      -0.407036       1.940106                    0.998308      22.149846      63.707601       0.593264       0.500599      -0.996009      -0.004899      -0.003435      -0.057628       0.057938      -0.012736      -0.018894      -0.034074      -0.187077      -0.248948      -0.097585      -0.043143       0.140728              8.800722       9.544863       0.680471       2.593274       4.536803       1.075361      12.320500          -0.000034
          401              C      14.855731       1.416945      16.085396      -0.077971      38.163244 0.45973869E+03  0.10875974E+05                                 9.770447                            7.115691       0.152298       2.056074                    0.999333      27.536354      77.426479       0.626895       0.413004      -1.074683       0.003898      -0.029383       0.013048       0.032386       0.009052       0.004830       0.006489       0.039221      -0.039628      -0.019816      -0.009283       0.029099             11.607039       7.388163      -1.918316      -2.167984      17.076704      -3.477400      10.356251           0.000005
          402              C      15.650954       0.666537      15.283383      -0.090747      31.303731 0.39699640E+03  0.91247523E+04                                 8.594243                            6.648201       0.114980       2.012410                    0.999723      28.557803      81.204566       0.638291       0.417497      -1.063401       0.002499      -0.027148       0.015771       0.031496       0.013849      -0.003853      -0.007477       0.023017       0.044354      -0.026063       0.005999       0.020064              9.554847       6.647190      -2.695605      -1.843269      14.175696      -0.909549       7.841654           0.000002
          403              C      23.833108      20.841549      15.543554      -0.111813      32.164127 0.41381103E+03  0.96094288E+04                                 8.767652                            6.797262       0.230909       2.052703                    0.999682      28.802437      82.295364       0.629961       0.418694      -1.062745      -0.016420       0.024536      -0.003134       0.029690       0.000461      -0.017867       0.007896       0.004930       0.000061      -0.019005      -0.001312       0.020318              9.743094       6.756868      -2.297689      -2.084498      13.772940      -1.576782       8.699474           0.000015
          404              C      23.360699      20.252403      16.704644      -0.059074      39.544103 0.46661423E+03  0.11098125E+05                                10.062435                            7.203626      -0.135659       1.961788                    0.998652      27.761043      78.695010       0.617503       0.417038      -1.070292      -0.016158       0.027153      -0.012312       0.033911       0.016698       0.028110       0.004428       0.031973      -0.036062      -0.029127      -0.014007       0.043134             12.157614       8.358753      -4.088321      -2.312465      18.537772      -1.013837       9.576317          -0.000014
          405              C      22.556028      21.011411      17.601263       0.057212      33.000020 0.42564304E+03  0.99646709E+04                                 9.102085                            7.030320      -0.146194       1.965927                    0.999356      27.128831      78.098763       0.600832       0.435448      -1.051255      -0.009856      -0.005959       0.002203       0.011727      -0.001161      -0.019701       0.008653       0.019643       0.043020      -0.020344      -0.009944       0.030288             10.343076       7.369305      -2.698188      -2.579593      13.469014      -0.482799      10.190910           0.000002
          406              C      22.064722      20.424414      18.777404      -0.158682      31.351774 0.45241686E+03  0.10783920E+05                                 8.667081                            7.156632       0.106156       2.004111                    0.999525      30.048203      88.074914       0.605283       0.424531      -1.055037      -0.007870       0.019025      -0.009317       0.022599      -0.005040       0.013253      -0.022306      -0.033582      -0.040470      -0.029435      -0.006898       0.036333              9.199465       7.197759      -2.160030      -2.387353      10.264475      -0.076902      10.136162          -0.000000
          407              C      21.277373      21.112467      19.641771      -0.088638      28.715913 0.41695174E+03  0.97083488E+04                                 8.125555                            6.834534       0.249345       2.059243                    0.999804      28.696676      82.315309       0.626157       0.420110      -1.061010      -0.001642       0.015029      -0.022572       0.027168      -0.001085      -0.010881      -0.018711      -0.016726       0.024316      -0.021206      -0.005259       0.026465              8.521270       6.776762      -1.883828      -1.899856       9.322890      -0.427368       9.464157           0.000001
          408              C      13.052702       0.943905      19.332147      -0.090261      28.456293 0.43328823E+03  0.10194641E+05                                 8.107247                            6.995983       0.124729       2.017037                    0.999647      29.089265      84.107400       0.614553       0.423596      -1.057936       0.000022      -0.027638      -0.018806       0.033430      -0.019486      -0.018318       0.008477      -0.012733      -0.009277      -0.025199      -0.006336       0.031535              8.393570       6.853061      -1.053951      -1.722888       9.279931      -1.358871       9.047719           0.000006
          409              C      13.534559       1.541652      18.179658      -0.141125      31.031359 0.47421524E+03  0.11443995E+05                                 8.685255                            7.394486      -0.081550       1.948334                    0.998670      30.164741      89.135082       0.586992       0.432386      -1.049596      -0.003687      -0.021767      -0.006927       0.023138      -0.005722       0.010632      -0.004509      -0.015720      -0.076320      -0.028936       0.005231       0.023705              9.102936       7.220823      -0.781808      -2.328441      10.026823      -1.109421      10.061160          -0.000007
          410              C      14.347103       0.836399      17.272287       0.071949      31.945971 0.41854706E+03  0.97549021E+04                                 8.893860                            6.966800      -0.114864       1.979963                    0.999353      26.826772      76.991247       0.604329       0.434864      -1.051883      -0.007345       0.002439      -0.004409       0.008908       0.000639      -0.016924       0.003074       0.010456       0.020787      -0.013970      -0.007618       0.021588              9.980950       7.101448      -1.483281      -2.571185      12.489829      -1.852015      10.351575           0.000000
          411              C      14.569136       2.825304      15.661813       0.689351      20.670249 0.21842359E+03  0.44099362E+04                                 7.155646                            5.387732      -0.176399       2.026142                    0.999079      21.439130      60.940453       0.608737       0.498361      -0.997481      -0.005473       0.055247      -0.027875       0.062123       0.019948       0.026861       0.064042       0.039553       0.331974      -0.097181      -0.039231       0.136413              8.340093       8.289943      -0.426306      -0.862268      11.231346      -2.739500       5.498988          -0.000029
          412              C      23.721304      18.852644      16.982015       0.669883      22.730375 0.23159532E+03  0.47549472E+04                                 7.690887                            5.582749      -0.458928       1.923928                    0.998493      22.131866      63.882446       0.591143       0.504659      -0.992237      -0.005121      -0.056411       0.007500       0.057137       0.011438      -0.054383       0.013888       0.043829       0.379060      -0.091951      -0.050948       0.142899              9.279882       9.287131      -2.230047       1.126583      13.843426      -0.581074       4.709088          -0.000031
          413              C      14.984862      15.932724      10.247694      -0.057529      35.560804 0.47560887E+03  0.11419073E+05                                 9.531724                            7.374857      -0.140294       1.967103                    0.997582      28.118119      81.307073       0.594890       0.428833      -1.057932      -0.016949      -0.003122       0.027019       0.032047      -0.010780       0.022156       0.003551       0.041819      -0.024839      -0.026600      -0.010734       0.037335             11.114489       7.599029       2.420864      -2.501244       9.352661      -0.218006      16.391776           0.000003
          414              C      15.334447      16.941152      11.088409      -0.097081      29.438772 0.43114216E+03  0.10167439E+05                                 8.455348                            7.072752      -0.037151       1.974810                    0.998707      29.155757      85.376493       0.596935       0.435099      -1.047166      -0.003945      -0.005644       0.027084       0.027946       0.004614       0.007996      -0.010448       0.008254      -0.029107      -0.019189       0.007173       0.012016              9.169595       6.101672       1.110693      -1.079148       7.713729       1.577529      13.693385           0.000004
          415              C      14.976991      16.865894      12.458065      -0.070452      30.095689 0.44635836E+03  0.10672658E+05                                 8.733084                            7.302256      -0.322132       1.882823                    0.998093      29.758534      89.230917       0.571815       0.447983      -1.034225       0.013349      -0.007335      -0.026171       0.030281      -0.009678       0.006797       0.002997       0.018199      -0.051853      -0.019847      -0.002737       0.022583              9.502592       6.801746       1.643443      -1.150437       8.315984       0.887608      13.390047           0.000009
          416              C      14.299869      15.810162      12.963354      -0.071981      35.314051 0.47315978E+03  0.11341996E+05                                 9.432619                            7.322287      -0.107067       1.975745                    0.997780      28.173140      81.315742       0.601323       0.424930      -1.060692       0.008294      -0.013438      -0.027941       0.032095       0.004433       0.006837      -0.013013       0.021515      -0.041814      -0.024405       0.005101       0.019304             10.879592       7.186945       2.286926      -1.207346       9.586256       2.248618      15.865574           0.000001
          417              C      13.893596      14.741530      12.105437       0.059138      33.180283 0.45759919E+03  0.10904499E+05                                 9.135779                            7.284323      -0.295697       1.913221                    0.998616      27.632099      80.161521       0.591100       0.434835      -1.052006      -0.007459      -0.000889       0.014679       0.016489       0.019944       0.000683       0.009127      -0.020723       0.011690      -0.025051       0.001141       0.023911             10.212843       7.375919       3.365230      -0.816897      11.347293       1.902244      11.915316          -0.000001
          418              C      13.117268      13.619143      12.526870      -0.146850      32.698705 0.46775219E+03  0.11255329E+05                                 8.989323                            7.328348      -0.080122       1.943945                    0.999168      30.369996      89.766783       0.591202       0.430554      -1.050154       0.002853       0.012968      -0.023919       0.027358      -0.005192      -0.001802      -0.006731       0.011541       0.084493      -0.022787      -0.006334       0.029121              9.685085       7.155997       3.570846      -0.863492      12.047809       1.754064       9.851450          -0.000007
          419              C      12.759810      12.619316      11.660353      -0.087571      30.309087 0.42052619E+03  0.98326057E+04                                 8.485761                            6.880468       0.178376       2.037189                    0.999677      28.929728      83.715491       0.620521       0.422157      -1.057554       0.006387       0.020370      -0.021991       0.030648       0.009516      -0.005366      -0.009868      -0.022966       0.013614      -0.017346      -0.003091       0.020437              9.147416       6.548785       3.074918      -1.278573      11.102867       1.097925       9.790596           0.000008
          420              C      13.183403      12.670922      10.335850      -0.081174      29.406227 0.40377063E+03  0.93518494E+04                                 8.325522                            6.750643       0.231416       2.060638                    0.999611      28.562223      82.448519       0.624822       0.423240      -1.056142      -0.005890       0.021889       0.018677       0.029371      -0.001546       0.002323       0.012576      -0.014083       0.035189      -0.013923      -0.006203       0.020127              8.957401       6.438692       3.152291      -1.063649      11.121480       0.263665       9.312031          -0.000001
          421              C      13.907766      13.711603       9.871414      -0.135882      32.124282 0.46201596E+03  0.11118841E+05                                 8.973854                            7.342310      -0.203977       1.909160                    0.998311      30.449772      90.961552       0.581653       0.437562      -1.042558      -0.019193       0.012620       0.016558       0.028316      -0.010933      -0.005773       0.005231       0.009571       0.068908      -0.023453      -0.001922       0.025375              9.665002       7.211085       3.616136      -0.697375      12.006624       0.139593       9.777296           0.000003
          422              C      14.271523      14.803886      10.714280       0.051059      31.749945 0.45165345E+03  0.10758325E+05                                 9.006266                            7.358014      -0.335321       1.901207                    0.998626      27.904226      81.691750       0.572031       0.449518      -1.040336      -0.002770       0.001369      -0.010480       0.010926       0.029161       0.002143       0.002089      -0.012329      -0.019200      -0.026611      -0.006617       0.033228              9.884440       7.157334       3.093672      -1.209705      11.010202       0.491375      11.485783          -0.000005
          423              C      15.490340      16.066036       8.841485       0.653102      21.990260 0.24053171E+03  0.49774683E+04                                 7.468907                            5.647511      -0.321103       1.961509                    0.998988      22.404718      64.588905       0.595246       0.497248      -0.997498       0.005730       0.008458      -0.047675       0.048757      -0.039272       0.034003       0.007476      -0.156605      -0.278008      -0.110239      -0.023696       0.133935              8.788416       8.740647       1.259033      -1.060980       4.521055      -0.848095      13.103547          -0.000034
          424              C      13.977057      15.835963      14.412566       0.629263      22.693025 0.24869936E+03  0.51807028E+04                                 7.525316                            5.692452      -0.172545       2.001723                    0.999487      22.702430      65.296103       0.601779       0.488602      -1.003608       0.007348       0.000997       0.051685       0.052214      -0.055759       0.036841      -0.012275      -0.027351      -0.312115      -0.113016      -0.001306       0.114323              8.763602       7.828898       2.319147      -0.900787       6.186672       1.213691      12.275237          -0.000037
          425              C      23.280389      15.350019      21.383406      -0.077820      38.431017 0.50175882E+03  0.12176291E+05                                 9.921538                            7.506318      -0.101306       1.966071                    0.998379      28.624313      82.483653       0.599371       0.421105      -1.065625       0.003944      -0.003894       0.030704       0.031200      -0.008993      -0.000391       0.016711      -0.010687      -0.032650      -0.020775      -0.002021       0.022796             11.600418       6.986796      -1.690841      -2.150180      10.062912      -1.861374      17.751546          -0.000001
          426              C      14.649445      16.395019       0.389180      -0.091373      31.120235 0.43335820E+03  0.10225485E+05                                 8.713013                            7.048955      -0.098865       1.943261                    0.999518      29.446174      86.049909       0.603720       0.429966      -1.051029       0.009270       0.003600       0.022416       0.024523       0.001677       0.011371      -0.012493       0.013245      -0.038785      -0.023670       0.005738       0.017933              9.598460       6.596609      -1.742564      -2.616319       8.326653       0.480373      13.872119           0.000010
          427              C      14.232150      16.397168       1.715833      -0.111373      31.674591 0.43053368E+03  0.10129015E+05                                 8.776176                            6.995401       0.113291       2.012941                    0.999475      29.329991      85.220381       0.610797       0.426235      -1.054697       0.017979      -0.008587      -0.017898       0.026783      -0.010586       0.007423       0.005507       0.009089      -0.049368      -0.020968       0.000918       0.020049              9.720624       6.625064      -1.880853      -2.450721       8.526445      -0.614990      14.010363           0.000000
          428              C      14.610078      15.395190       2.588800      -0.062982      37.669606 0.46548259E+03  0.11077804E+05                                 9.782840                            7.219276      -0.038284       1.994116                    0.998844      27.859228      79.307747       0.612972       0.419870      -1.067198       0.014531       0.004934      -0.022563       0.027287       0.025131       0.019178      -0.002491       0.039437      -0.037740      -0.032579      -0.010488       0.043067             11.572182       8.198820      -3.037970      -4.008425      10.059993       0.707303      16.457733           0.000004
          429              C      15.353336      14.313656       2.117914       0.053427      32.839200 0.42441740E+03  0.99222793E+04                                 9.029146                            6.991240      -0.126300       1.967677                    0.999442      27.216556      78.128991       0.606654       0.431864      -1.054124       0.006246      -0.003228       0.000644       0.007060      -0.021716       0.003725       0.000620      -0.017120      -0.032737      -0.019296      -0.009565       0.028861             10.117920       7.002249      -3.294619      -1.723561      11.110491      -0.606549      12.241020          -0.000003
          430              C      15.723390      13.268675       2.956479      -0.156438      31.549050 0.43722279E+03  0.10330905E+05                                 8.680509                            7.017311       0.137389       2.013093                    0.999760      29.849707      87.049811       0.613763       0.422348      -1.056625       0.010388       0.006125      -0.014914       0.019180       0.002959      -0.009105      -0.005774       0.022752       0.086790      -0.026625      -0.005408       0.032033              9.240358       6.996421      -3.423287      -1.067330      11.207945      -0.948762       9.516707           0.000004
          431              C      16.446176      12.232295       2.483442      -0.075325      28.597141 0.39310671E+03  0.90311804E+04                                 8.125562                            6.640642       0.192493       2.043485                    0.999811      28.420295      81.324459       0.633769       0.420669      -1.059270       0.009467       0.023439      -0.024656       0.035311      -0.007357       0.005085      -0.016078      -0.020075       0.021021      -0.015951      -0.008914       0.024864              8.585716       6.472467      -3.160167      -0.459483       9.780164      -0.914870       9.504516          -0.000004
          432              C      16.828828      12.126938       1.152489      -0.086228      28.512619 0.39533591E+03  0.90589392E+04                                 8.001477                            6.589826       0.286635       2.071532                    0.999795      28.240072      79.656881       0.648907       0.411920      -1.069118      -0.001164       0.020748       0.018273       0.027672      -0.017826      -0.010593       0.005135      -0.021845       0.020254      -0.025775       0.002323       0.023451              8.386371       5.619686      -2.432066      -0.053156       9.623581      -1.621535       9.915845           0.000009
          433              C      16.491842      13.150418       0.292423      -0.141552      31.936611 0.45958555E+03  0.10984281E+05                                 8.790189                            7.245508      -0.049007       1.953510                    0.999459      29.979416      87.635143       0.598271       0.428354      -1.053984      -0.000180       0.013681       0.016018       0.021066      -0.002317      -0.011584       0.010311       0.022629       0.083421      -0.027153      -0.006444       0.033598              9.258167       6.118003      -2.508693       0.039328      10.960034      -1.964997      10.696462          -0.000009
          434              C      15.753309      14.270654       0.724606       0.061948      32.672752 0.44357833E+03  0.10490959E+05                                 9.034154                            7.181397      -0.277460       1.921073                    0.998878      27.440160      79.366603       0.593995       0.435992      -1.051057       0.008400      -0.001469      -0.003267       0.009132      -0.017361      -0.006748      -0.007608      -0.019791       0.003893      -0.024307       0.004352       0.019955              9.935935       6.356378      -2.426777      -0.900030      10.776204      -1.681151      12.675224           0.000001
          435              C      23.672488      15.496231      19.934194       0.587520      22.523608 0.27128617E+03  0.57584296E+04                                 7.465786                            5.899680      -0.188585       1.982536                    0.999316      23.386958      67.251560       0.599749       0.481128      -1.010447       0.003741       0.006642      -0.042550       0.043227       0.031432       0.048347       0.026845       0.029211      -0.219188      -0.091869       0.001967       0.089902              8.553979       5.498608      -0.856951      -1.883622       6.881565      -0.639831      13.281763          -0.000033
          436              C      14.107750      15.524198       4.003610       0.668226      21.868185 0.23761939E+03  0.49016749E+04                                 7.468731                            5.633655      -0.411847       1.938323                    0.998301      22.158631      63.754126       0.592807       0.500876      -0.995803      -0.003900       0.002999       0.057993       0.058201       0.012867       0.019402      -0.034939      -0.186721      -0.247540      -0.097869      -0.042726       0.140594              8.807118       9.550839      -0.680922      -2.596239       4.539377       1.076098      12.331139          -0.000033
          437              C      14.855736      20.084700       5.416269      -0.078412      38.148822 0.45954866E+03  0.10869788E+05                                 9.766260                            7.112890       0.156359       2.057434                    0.999303      27.529520      77.388058       0.627227       0.412850      -1.074839       0.004558       0.030113      -0.011934       0.032711      -0.009061      -0.004938       0.007490       0.037455      -0.037155      -0.020178      -0.007883       0.028061             11.601705       7.385364       1.918494       2.166725      17.068631      -3.474581      10.351119           0.000005
          438              C      15.650961      20.835108       6.218282      -0.091982      31.329435 0.39741122E+03  0.91364876E+04                                 8.598859                            6.651878       0.119303       2.013512                    0.999699      28.571270      81.247300       0.638098       0.417522      -1.063406       0.003532       0.028039      -0.016165       0.032557      -0.014102       0.002527      -0.006581       0.021257       0.042121      -0.025267       0.007106       0.018161              9.559982       6.650907       2.698955       1.843489      14.185655      -0.908000       7.843384           0.000001
          439              C       8.086089       0.660096       5.958111      -0.112017      32.159221 0.41374195E+03  0.96075226E+04                                 8.766429                            6.796315       0.229406       2.052367                    0.999686      28.802205      82.296172       0.630051       0.418648      -1.062763      -0.017207      -0.024868       0.002594       0.030352      -0.000066       0.017453       0.008067       0.004579      -0.000983      -0.018704      -0.001261       0.019965              9.741401       6.756797       2.297903       2.085257      13.768956      -1.574122       8.698451           0.000014
          440              C       7.613678       1.249242       4.797021      -0.059888      39.594562 0.46739228E+03  0.11121284E+05                                10.070030                            7.209201      -0.133263       1.962201                    0.998604      27.785941      78.782580       0.617318       0.416988      -1.070322      -0.016347      -0.027353       0.011566       0.033899      -0.016911      -0.028359       0.004546       0.032606      -0.035348      -0.029177      -0.014435       0.043611             12.166173       8.364563       4.090368       2.315245      18.550077      -1.013617       9.583880          -0.000014
          441              C       6.809006       0.490234       3.900402       0.056864      32.995643 0.42560615E+03  0.99626771E+04                                 9.096763                            7.026650      -0.141979       1.967362                    0.999316      27.128953      78.071280       0.601475       0.435031      -1.051604      -0.010292       0.006140      -0.003238       0.012414       0.000302       0.019978       0.008320       0.020857       0.048031      -0.021550      -0.009746       0.031296             10.336333       7.364797       2.695927       2.577767      13.459508      -0.482458      10.184695           0.000001
          442              C       6.317699       1.077231       2.724261      -0.159678      31.400583 0.45333841E+03  0.10812300E+05                                 8.679502                            7.167013       0.103700       2.003039                    0.999503      30.079773      88.217992       0.604401       0.424898      -1.054720      -0.007716      -0.017940       0.008766       0.021406       0.005633      -0.013208      -0.021813      -0.033184      -0.039821      -0.028847      -0.007147       0.035994              9.212466       7.207683       2.162746       2.391097      10.277874      -0.076538      10.151842           0.000003
          443              C       5.530348       0.389178       1.859894      -0.087458      28.638712 0.41542777E+03  0.96630650E+04                                 8.108480                            6.819986       0.250776       2.060419                    0.999821      28.642692      82.092500       0.627168       0.419858      -1.061273      -0.001433      -0.014976       0.023444       0.027856       0.001391       0.010319      -0.019209      -0.017579       0.026337      -0.021386      -0.005721       0.027107              8.503427       6.762183       1.878607       1.896890       9.302634      -0.427566       9.445464          -0.000002
          444              C      13.052703      20.557740       2.169518      -0.089840      28.440634 0.43296550E+03  0.10184539E+05                                 8.102031                            6.991459       0.125760       2.017477                    0.999620      29.076981      84.045062       0.615041       0.423364      -1.058145      -0.000753       0.027627       0.017591       0.032760       0.020576       0.018213       0.008053      -0.011922      -0.008320      -0.025697      -0.006282       0.031979              8.388098       6.849123       1.053865       1.722668       9.273266      -1.356718       9.041904           0.000009
          445              C      13.534562      19.959993       3.322007      -0.142334      31.079764 0.47520632E+03  0.11474527E+05                                 8.696271                            7.404319      -0.080943       1.947944                    0.998642      30.198435      89.276340       0.586319       0.432633      -1.049389      -0.004091       0.021836       0.006237       0.023075       0.004694      -0.011110      -0.004861      -0.015670      -0.075361      -0.029005       0.005972       0.023034              9.114171       7.230765       0.782255       2.331957      10.037097      -1.110026      10.074652          -0.000010
          446              C      14.347108      20.665246       4.229378       0.074387      31.905926 0.41790919E+03  0.97371304E+04                                 8.890526                            6.964496      -0.115527       1.979903                    0.999379      26.804650      76.937134       0.603988       0.435240      -1.051568      -0.006970      -0.002914       0.004766       0.008932      -0.000176       0.017004       0.002888       0.010276       0.020994      -0.013711      -0.007964       0.021676              9.976850       7.098922       1.483151       2.569886      12.484698      -1.850545      10.346932           0.000001
          447              C      14.569140      18.676341       5.839852       0.689165      20.673531 0.21847169E+03  0.44108265E+04                                 7.153635                            5.386361      -0.177092       2.026044                    0.999094      21.440691      60.929714       0.609192       0.497997      -0.997736      -0.005567      -0.054318       0.028024       0.061374      -0.019224      -0.027166       0.064327       0.039448       0.330730      -0.096838      -0.039425       0.136263              8.337593       8.287525       0.426129       0.862032      11.227586      -2.738536       5.497667          -0.000029
          448              C       7.974285       2.649001       4.519650       0.672501      22.679830 0.23100365E+03  0.47399841E+04                                 7.682836                            5.577866      -0.455738       1.925395                    0.998404      22.098524      63.776798       0.591016       0.505067      -0.991991      -0.005909       0.057118      -0.007474       0.057907      -0.010981       0.054468       0.014083       0.045342       0.378436      -0.092157      -0.050691       0.142848              9.269164       9.277426       2.226038      -1.125310      13.825374      -0.579966       4.704691          -0.000032
          449              O      10.848113       4.921728       2.907455      -0.748166      50.593629 0.81709176E+03  0.21866553E+05                                10.973418                            8.949464      -0.151578       1.947831                    0.997307      31.966220      89.416910       0.622647       0.367582      -1.129322      -0.000995      -0.037022      -0.088023       0.095497      -0.009714      -0.053333      -0.038012      -0.123749      -0.058961      -0.097249       0.011091       0.086158             12.663514      12.250849       0.885625      -4.284242       7.061823       0.449422      18.677869           0.000011
          450              O      12.670041       5.798352       2.099638      -0.608861      34.444707 0.54778542E+03  0.13261048E+05                                 8.435776                            7.283412       0.257415       2.123205                    0.996590      28.342294      75.331630       0.696704       0.363154      -1.133081      -0.016426       0.031780      -0.076569       0.084514      -0.018589       0.009306       0.011553      -0.027862      -0.290310      -0.098466       0.026620       0.071846              9.231403      12.892798       1.169519       1.890359       5.576534       1.154703       9.224876           0.000016
          451              O      18.538958       5.890365      17.062216      -0.741848      54.726286 0.83700062E+03  0.22522842E+05                                11.563515                            9.070101      -0.115957       1.957436                    0.995216      31.859685      89.212593       0.617560       0.368578      -1.129145      -0.000365      -0.006407       0.092884       0.093105      -0.034011      -0.049494      -0.026541      -0.074763      -0.075064      -0.087778       0.023915       0.063863             13.671763      14.023348       4.514928      -4.590779      10.699650      -5.046159      16.292292           0.000012
          452              O      17.047716       4.305262      17.375711      -0.605153      36.184306 0.58039046E+03  0.14231310E+05                                 8.703947                            7.507343       0.291619       2.139184                    0.995910      28.278136      75.234873       0.685959       0.364153      -1.134182      -0.007315      -0.048184       0.092240       0.104323      -0.002227       0.016221       0.023159       0.025739      -0.281462      -0.099566       0.038090       0.061476              9.513682      10.796699       3.052719       3.249812       7.880722       0.579747       9.863624           0.000017
          453              O      12.570841       3.894370      12.925511      -0.620078      33.537455 0.58304806E+03  0.14269175E+05                                 8.173183                            7.446292       0.578414       2.232136                    0.995613      28.189631      74.184128       0.701786       0.356621      -1.143610      -0.010336      -0.037027      -0.058808       0.070258      -0.008332       0.006163      -0.061853       0.040059      -0.177828      -0.095638       0.037347       0.058291              8.726437       7.059797      -0.988874       2.061220       7.860216      -2.211914      11.259297           0.000014
          454              O      11.503196       5.797912      12.951958      -0.660619      38.326249 0.65786341E+03  0.16649575E+05                                 9.055918                            7.989198       0.141133       2.066091                    0.995429      29.712948      80.396920       0.665176       0.363833      -1.134069      -0.026188       0.004383      -0.061015       0.066542       0.017854      -0.044025       0.047995      -0.054616      -0.086857      -0.084518       0.018229       0.066289              9.761117       6.553598      -0.984326      -0.615558      10.264093       3.357058      12.465659           0.000012
          455              O      10.966218       4.766054       5.759866      -0.754736      46.467116 0.81301009E+03  0.21717608E+05                                10.298030                            8.911726      -0.069115       1.969656                    0.997325      32.029679      89.344659       0.625938       0.366319      -1.130945      -0.045190      -0.033928       0.074968       0.093880       0.014725      -0.046528       0.037705      -0.136334      -0.040044      -0.096065       0.007261       0.088805             11.225852      11.696763       0.600364      -2.419713       6.785161      -1.280238      15.195632           0.000011
          456              O       8.947453       4.926670       6.574564      -0.609519      34.758853 0.53723377E+03  0.12922917E+05                                 8.453364                            7.162711       0.477581       2.192114                    0.997821      28.236843      74.442850       0.711027       0.358115      -1.138770       0.003831      -0.005092       0.043046       0.043515      -0.002089       0.025438       0.029286      -0.050391      -0.334164      -0.120058       0.034752       0.085306              9.531299      14.041640      -0.652950       3.849673       6.042469      -0.346278       8.509787           0.000017
          457              O      11.563030       7.327763       4.313234      -0.718597      44.740253 0.69085579E+03  0.17688374E+05                                 9.995950                            8.139662       0.170725       2.055657                    0.997797      30.529140      82.910732       0.665195       0.359631      -1.138100      -0.071833       0.086935      -0.025492       0.115618      -0.053222       0.003095      -0.022728       0.018015       0.280225      -0.101908       0.004105       0.097802             11.419328      11.559978      -5.139255      -2.530991      13.384751       4.046603       9.313256           0.000011
          458              O       9.542690       7.405169       5.130297      -0.618019      39.453317 0.65591913E+03  0.16583368E+05                                 9.254978                            8.031965      -0.079075       2.025026                    0.993177      28.505542      77.018795       0.656839       0.368829      -1.130530       0.014293       0.054015       0.036075       0.066508       0.016263       0.015074      -0.057503       0.090466       0.143284      -0.096335       0.023779       0.072556             10.107781      13.200441       2.826700       0.455014      10.391657       1.476150       6.731247           0.000012
          459              O      13.077897      13.692684       6.534356      -0.574018      33.572767 0.51017195E+03  0.12115583E+05                                 8.281638                            7.000320       0.481294       2.213359                    0.995241      27.481593      72.011490       0.716024       0.360206      -1.137004       0.010299      -0.030802       0.005525       0.032945       0.044186      -0.000209      -0.006340       0.159144       0.238583      -0.130957       0.051141       0.079816              9.248608      12.529146       3.527852       1.862040       8.588357       0.756568       6.628320           0.000017
          460              O      11.071729      14.336660       6.081746      -0.767819      52.198427 0.81975776E+03  0.21930730E+05                                11.130924                            8.916881      -0.031346       1.981804                    0.997456      32.015027      89.205644       0.629458       0.363724      -1.133598       0.055503      -0.063183       0.028294       0.088731      -0.052913      -0.033599      -0.011381      -0.036186       0.215672      -0.098660       0.018325       0.080336             12.903490      14.147373      -3.772932       2.129315      17.397263      -1.802581       7.165833           0.000010
          461              O      26.595131      16.579917      18.594210      -0.748886      50.676563 0.81873956E+03  0.21923487E+05                                10.989720                            8.962143      -0.154573       1.946761                    0.997291      31.987130      89.525586       0.621775       0.367883      -1.128999      -0.001060       0.037470       0.088115       0.095757       0.010019       0.053056      -0.037777      -0.123062      -0.057214      -0.096792       0.011317       0.085475             12.683475      12.271043      -0.886877       4.290695       7.071386       0.451593      18.707995           0.000012
          462              O      28.417059      15.703293      19.402027      -0.608808      34.482879 0.54853680E+03  0.13284113E+05                                 8.443232                            7.289410       0.259987       2.123711                    0.996703      28.354206      75.383123       0.696256       0.363254      -1.132975      -0.016847      -0.031963       0.077326       0.085351       0.018572      -0.009598       0.012030      -0.027975      -0.291228      -0.098891       0.026848       0.072043              9.240156      12.905431      -1.170444      -1.891869       5.580644       1.156001       9.234395           0.000016
          463              O      18.538956      15.611280       4.439449      -0.741679      54.679346 0.83612967E+03  0.22492909E+05                                11.556088                            9.064602      -0.116420       1.957633                    0.995279      31.846116      89.153418       0.617844       0.368515      -1.129226      -0.000715       0.006403      -0.092795       0.093019       0.034089       0.049262      -0.026044      -0.074134      -0.075188      -0.087289       0.023705       0.063584             13.662750      14.012130      -4.510949       4.587848      10.693022      -5.043160      16.283097           0.000012
          464              O      17.047716      17.196383       4.125954      -0.605410      36.170251 0.58010271E+03  0.14222113E+05                                 8.700686                            7.504630       0.294192       2.139886                    0.995905      28.274932      75.214158       0.686218       0.364070      -1.134277      -0.007089       0.048568      -0.092195       0.104446       0.002657      -0.016202       0.023520       0.027524      -0.281214      -0.099640       0.037325       0.062315              9.510049      10.792071      -3.051227      -3.248334       7.877979       0.579319       9.860098           0.000017
          465              O      12.570847      17.607275       8.576154      -0.619102      33.519959 0.58267642E+03  0.14258148E+05                                 8.171252                            7.444715       0.574630       2.231094                    0.995609      28.180540      74.160993       0.701731       0.356697      -1.143522      -0.010996       0.036443       0.059105       0.070302       0.009010      -0.006196      -0.061708       0.039535      -0.176967      -0.095263       0.036603       0.058660              8.724069       7.058325       0.988674      -2.060429       7.858183      -2.211833      11.255699           0.000012
          466              O      11.503199      15.703733       8.549707      -0.659730      38.316690 0.65768323E+03  0.16644161E+05                                 9.054790                            7.988466       0.141986       2.066105                    0.995367      29.710104      80.391674       0.665150       0.363866      -1.134023      -0.026352      -0.002945       0.061542       0.067011      -0.018062       0.043686       0.048884      -0.056673      -0.089140      -0.085246       0.017338       0.067908              9.759504       6.552853       0.984094       0.615733      10.262321       3.356120      12.463337           0.000012
          467              O      26.713232      16.735591      15.741799      -0.754635      46.432186 0.81233603E+03  0.21694231E+05                                10.290805                            8.906451      -0.063636       1.971357                    0.997323      32.020312      89.295741       0.626315       0.366189      -1.131091      -0.044747       0.033858      -0.074852       0.093549      -0.014704       0.046287       0.037400      -0.137567      -0.037634      -0.096221       0.007332       0.088889             11.216925      11.687582      -0.599773       2.418292       6.781242      -1.278286      15.181950           0.000012
          468              O      24.694466      16.574975      14.927101      -0.610411      34.730657 0.53679051E+03  0.12908896E+05                                 8.445857                            7.157501       0.428411       2.175972                    0.997638      28.237062      74.420686       0.711660       0.357890      -1.139011       0.002900       0.005205      -0.042867       0.043279       0.002247      -0.025017       0.029608      -0.051663      -0.333737      -0.119893       0.033950       0.085943              9.521507      14.026493       0.651453      -3.843325       6.037877      -0.345016       8.500151           0.000017
          469              O      11.563043      14.173882      17.188431      -0.719109      44.779010 0.69163802E+03  0.17713564E+05                                10.001532                            8.144249       0.174522       2.056447                    0.997872      30.544729      82.967483       0.665004       0.359629      -1.138092      -0.072132      -0.087274       0.025439       0.116047       0.052672      -0.003059      -0.023238       0.018115       0.281568      -0.101668       0.003293       0.098375             11.425585      11.567235       5.141837       2.532422      13.391740       4.048690       9.317779           0.000011
          470              O      25.289702      14.096476      16.371368      -0.618880      39.522224 0.65738152E+03  0.16630668E+05                                 9.267913                            8.042791      -0.084710       2.022878                    0.993186      28.532693      77.132316       0.656125       0.369001      -1.130326       0.014114      -0.053589      -0.035689       0.065914      -0.015708      -0.015350      -0.057406       0.090847       0.144102      -0.096359       0.023528       0.072831             10.122553      13.219844      -2.829803      -0.456310      10.407400       1.479776       6.740417           0.000012
          471              O      13.077898       7.808961      14.967309      -0.573494      33.491313 0.50864498E+03  0.12069285E+05                                 8.265102                            6.987219       0.490575       2.216482                    0.995379      27.456673      71.897101       0.717157       0.359936      -1.137310       0.009858       0.030889      -0.005135       0.032828      -0.044437       0.000094      -0.005978       0.159152       0.238497      -0.131050       0.051303       0.079747              9.229169      12.503436      -3.518509      -1.857855       8.567906       0.754613       6.616164           0.000018
          472              O      11.071730       7.164985      15.419919      -0.767268      52.223989 0.82026784E+03  0.21948453E+05                                11.135591                            8.920612      -0.034018       1.981004                    0.997448      32.023389      89.246054       0.629206       0.363802      -1.133503       0.055782       0.063459      -0.028596       0.089199       0.053898       0.033493      -0.011777      -0.036203       0.215200      -0.099533       0.019397       0.080136             12.909067      14.152252       3.773133      -2.129807      17.406016      -1.803415       7.168934           0.000010
          473              O      22.658374       7.843363      15.672564      -0.749221      50.631906 0.81787506E+03  0.21892591E+05                                10.978891                            8.953564      -0.151601       1.947776                    0.997370      31.977777      89.457373       0.622529       0.367567      -1.129343      -0.001621       0.086913      -0.037043       0.094492       0.052472      -0.009983       0.037905      -0.031932       0.214581      -0.096362       0.010531       0.085831             12.670636      12.257384       4.286297       0.886461      18.689284      -0.450047       7.065240           0.000011
          474              O      24.480303       8.651180      16.549187      -0.609791      34.455047 0.54799600E+03  0.13266997E+05                                 8.436199                            7.283558       0.258806       2.123533                    0.996595      28.349657      75.345771       0.696899       0.363029      -1.133214      -0.015505       0.076692       0.032790       0.084837      -0.009518      -0.019241      -0.011806       0.129773       0.186490      -0.097765       0.025643       0.072123              9.232186      12.893855      -1.890875       1.169916       9.225884      -1.155123       5.576818           0.000015
          475              O      22.475714      15.190266      16.641214      -0.742258      54.695787 0.83643586E+03  0.22502941E+05                                11.557273                            9.065562      -0.218789       1.931545                    0.996113      31.854355      89.176622       0.617890       0.368458      -1.129283      -0.000559      -0.092675      -0.005993       0.092871       0.049734      -0.034514       0.025802       0.000534       0.146662      -0.087536       0.024374       0.063161             13.663907      14.015772       4.588192       4.513252      16.280803       5.043040      10.695145           0.000011
          476              O      20.984472      14.876773      15.056111      -0.605579      36.210034 0.58089397E+03  0.14246984E+05                                 8.708570                            7.511131       0.289189       2.138202                    0.995936      28.287686      75.273213       0.685701       0.364204      -1.134123      -0.006874      -0.092436      -0.048380       0.104558      -0.016473      -0.002539      -0.023483       0.155360       0.101153      -0.100425       0.037877       0.062549              9.518968      10.802560      -3.251325       3.054338       9.869437      -0.578917       7.884907           0.000017
          477              O      16.507602      19.326973      14.645214      -0.619904      33.556673 0.58348297E+03  0.14283133E+05                                 8.178366                            7.450693       0.575366       2.231196                    0.995558      28.193330      74.213552       0.701317       0.356777      -1.143434      -0.010693       0.058836      -0.036851       0.070242      -0.006375      -0.008718       0.061768       0.108488       0.029376      -0.095415       0.036837       0.058579              8.732412       7.063972      -2.063112      -0.989141      11.268872       2.214070       7.864391           0.000014
          478              O      15.439957      19.300524      16.548756      -0.661082      38.330864 0.65796069E+03  0.16652502E+05                                 9.055976                            7.989091       0.144667       2.066792                    0.995364      29.719089      80.412287       0.665274       0.363769      -1.134128      -0.026918       0.060840       0.004410       0.066675       0.043921       0.018423      -0.047998       0.015921       0.126714      -0.084773       0.018223       0.066550              9.761333       6.553498       0.616032      -0.984645      12.465934      -3.357752      10.264566           0.000012
          479              O      22.776474       4.990952      15.516892      -0.754846      46.446881 0.81262659E+03  0.21704526E+05                                10.294198                            8.908957      -0.064888       1.970852                    0.997325      32.023106      89.316755       0.626113       0.366264      -1.131002      -0.044479      -0.074600      -0.033550       0.093108       0.047086       0.014655      -0.037305      -0.048620       0.224452      -0.096535       0.007975       0.088560             11.220916      11.692343       2.419175       0.600057      15.187290       1.278836       6.783116           0.000011
          480              O      20.757708       4.176254      15.677509      -0.609887      34.741540 0.53696701E+03  0.12914596E+05                                 8.449217                            7.159837       0.478137       2.192337                    0.997741      28.234572      74.425732       0.711349       0.358006      -1.138884       0.003717      -0.043040      -0.004764       0.043462      -0.025531      -0.001883      -0.029456       0.141893       0.242442      -0.120094       0.034795       0.085299              9.525861      14.033364      -3.846001      -0.652217       8.504026       0.345404       6.040192           0.000016
          481              O      23.373288       6.437582      18.078600      -0.718993      44.780465 0.69164194E+03  0.17713529E+05                                10.001402                            8.143977       0.172548       2.055919                    0.997841      30.545078      82.965651       0.665058       0.359603      -1.138123      -0.071952       0.025409       0.086902       0.115648      -0.002969      -0.052785       0.023226      -0.130927      -0.168930      -0.101757       0.003632       0.098125             11.425559      11.566716       2.532571      -5.142019       9.317627      -4.049020      13.392335           0.000010
          482              O      21.352947       5.620518      18.156006      -0.618630      39.483025 0.65655274E+03  0.16603905E+05                                 9.260941                            8.037006      -0.083477       2.023626                    0.993149      28.516168      77.065723       0.656470       0.368935      -1.130414       0.013823      -0.036207       0.053831       0.066331      -0.015693       0.015988       0.056983      -0.026850      -0.205923      -0.095597       0.023127       0.072470             10.114593      13.209365      -0.455398       2.827900       6.735542      -1.478130      10.398871           0.000012
          483              O      17.014638       4.216474       2.941858      -0.574836      33.518434 0.50920255E+03  0.12085727E+05                                 8.269172                            6.990614       0.485491       2.214784                    0.995454      27.469393      71.938049       0.717055       0.359891      -1.137355       0.011317      -0.005610      -0.030708       0.033205       0.000354       0.044631       0.006625      -0.039496      -0.354670      -0.130176       0.050979       0.079197              9.233946      12.509536      -1.858572       3.520757       6.618811      -0.754836       8.573491           0.000017
          484              O      15.008471       4.669083       3.585833      -0.768992      52.245675 0.82077398E+03  0.21963994E+05                                11.135358                            8.920655      -0.034574       1.980690                    0.997469      32.034985      89.264001       0.629531       0.363581      -1.133747       0.055163      -0.028724      -0.062013       0.087827       0.033199      -0.052219       0.011796      -0.126532      -0.054469      -0.098175       0.017636       0.080539             12.908818      14.151870      -2.129837      -3.771881       7.168792       1.803447      17.405791           0.000010
          485              O      22.658371      13.658282       5.829101      -0.749249      50.621010 0.81770376E+03  0.21887205E+05                                10.977983                            8.953439      -0.058586       1.971338                    0.996629      31.974540      89.451294       0.622439       0.367633      -1.129274      -0.001495      -0.087066       0.036905       0.094576      -0.052441       0.009883       0.037999      -0.031713       0.215205      -0.096397       0.010340       0.086057             12.668792      12.256256      -4.284424      -0.886176      18.685294      -0.450947       7.064825           0.000012
          486              O       8.733298      12.850465       4.952478      -0.609462      34.448962 0.54788565E+03  0.13263700E+05                                 8.435355                            7.283086       0.257468       2.123121                    0.996564      28.346706      75.336930       0.696882       0.363055      -1.133191      -0.015985      -0.077052      -0.032907       0.085296       0.009557       0.019143      -0.011715       0.130845       0.186368      -0.098260       0.026147       0.072113              9.231010      12.892369       1.890023      -1.169754       9.224293      -1.154846       5.576370           0.000016
          487              O       6.728700       6.311379       4.860451      -0.742502      54.713794 0.83675952E+03  0.22514382E+05                                11.561583                            9.068275      -0.117509       1.957174                    0.995256      31.855777      89.193203       0.617685       0.368536      -1.129195       0.000128       0.092251       0.005894       0.092439      -0.049246       0.034456       0.025799       0.000002       0.149715      -0.087448       0.023462       0.063986             13.669839      14.021649      -4.590820      -4.514998      16.288774       5.045750      10.699093           0.000011
          488              O       5.237461       6.624872       6.445554      -0.605118      36.224008 0.58118660E+03  0.14256817E+05                                 8.713981                            7.515540       0.292089       2.139349                    0.995943      28.284097      75.285523       0.685114       0.364448      -1.133865      -0.006686       0.092272       0.048525       0.104467       0.016967       0.002031      -0.022533       0.153637       0.099654      -0.099145       0.037077       0.062068              9.525272      10.809567       3.254507      -3.056080       9.877216      -0.579968       7.889032           0.000017
          489              O      16.507586       2.174672       6.856451      -0.618749      33.501676 0.58223920E+03  0.14244557E+05                                 8.167586                            7.441388       0.578755       2.232599                    0.995590      28.172053      74.127407       0.701974       0.356646      -1.143580      -0.010994      -0.058611       0.035994       0.069654       0.006026       0.008669       0.061826       0.108580       0.029864      -0.095516       0.037117       0.058399              8.720050       7.055326       2.059866       0.988618      11.250258       2.209770       7.854565           0.000014
          490              O      15.439938       2.201121       4.952909      -0.658868      38.293883 0.65714041E+03  0.16627085E+05                                 9.051772                            7.985465       0.143611       2.067058                    0.995381      29.697623      80.351329       0.665234       0.363893      -1.133996      -0.026175      -0.062255      -0.003083       0.067604      -0.044325      -0.017990      -0.049206       0.015156       0.126191      -0.085443       0.017850       0.067593              9.756520       6.550738      -0.615895       0.984015      12.459491      -3.355956      10.259330           0.000012
          491              O      22.776475      16.510693       5.984773      -0.754442      46.448671 0.81266841E+03  0.21705676E+05                                10.294069                            8.908872      -0.064519       1.971012                    0.997342      32.024196      89.316541       0.626156       0.366238      -1.131034      -0.045150       0.075133       0.034313       0.094133      -0.046770      -0.014866      -0.037215      -0.049566       0.224580      -0.096497       0.007914       0.088583             11.220732      11.692591      -2.419198      -0.600003      15.186661       1.279475       6.782944           0.000012
          492              O      20.757710      17.325391       5.824156      -0.610250      34.763958 0.53739398E+03  0.12927584E+05                                 8.453269                            7.163015       0.476033       2.191460                    0.997843      28.244821      74.463405       0.711134       0.358039      -1.138844       0.003506       0.043403       0.004806       0.043809       0.025742       0.001887      -0.029746       0.141561       0.242777      -0.120145       0.034644       0.085501              9.530727      14.040887       3.848497       0.652629       8.508560       0.345856       6.042734           0.000016
          493              O       7.626284      15.064063       3.423065      -0.719625      44.791950 0.69188362E+03  0.17720905E+05                                10.001762                            8.144207       0.174479       2.056301                    0.997877      30.552974      82.984352       0.665208       0.359497      -1.138229      -0.071404      -0.025711      -0.087027       0.115470       0.003345       0.052780       0.023236      -0.131011      -0.168807      -0.101715       0.003497       0.098218             11.426170      11.566624      -2.532280       5.142677       9.317758      -4.049381      13.394128           0.000011
          494              O      21.352945      15.881127       3.345659      -0.618744      39.447904 0.65582091E+03  0.16579372E+05                                 9.251798                            8.029475      -0.077519       2.025587                    0.993258      28.505271      77.001017       0.657208       0.368655      -1.130724       0.014141       0.035784      -0.053954       0.066268       0.015151      -0.015961       0.057604      -0.026459      -0.208268      -0.096546       0.023750       0.072796             10.104106      13.196256       0.454535      -2.825068       6.729039      -1.475376      10.387022           0.000012
          495              O      17.014657      17.285171      18.559807      -0.574536      33.562404 0.50997933E+03  0.12109618E+05                                 8.279128                            6.998275       0.478651       2.212676                    0.995442      27.480408      71.999439       0.716255       0.360131      -1.137086       0.010913       0.005451       0.030720       0.033054      -0.000479      -0.044083       0.006613      -0.039808      -0.356238      -0.130388       0.050765       0.079622              9.245771      12.525746       1.861262      -3.526597       6.626163      -0.756280       8.585404           0.000017
          496              O      15.008488      16.832562      17.915832      -0.767788      52.228872 0.82038580E+03  0.21951816E+05                                11.135009                            8.920220      -0.029445       1.982140                    0.997431      32.026691      89.247949       0.629346       0.363718      -1.133599       0.056067       0.028875       0.063317       0.089366      -0.033343       0.053207       0.011990      -0.126537      -0.055495      -0.099142       0.018360       0.080783             12.908329      14.152713       2.130316       3.772490       7.168421       1.802883      17.403852           0.000010
          497              O      18.721631      18.594194      16.579934      -0.748886      50.676586 0.81873998E+03  0.21923501E+05                                10.989724                            8.962145      -0.154573       1.946761                    0.997291      31.987132      89.525594       0.621775       0.367883      -1.128999      -0.001060       0.088115       0.037471       0.095757       0.053056       0.010019      -0.037777      -0.032924       0.213200      -0.096792       0.011317       0.085475             12.683480      12.271047       4.290697      -0.886872      18.708004       0.451606       7.071389           0.000012
          498              O      20.543559      19.402013      15.703311      -0.608808      34.482879 0.54853681E+03  0.13284113E+05                                 8.443232                            7.289410       0.259987       2.123711                    0.996703      28.354208      75.383129       0.696256       0.363254      -1.132975      -0.016847       0.077326      -0.031963       0.085351      -0.009598       0.018572       0.012030       0.131627       0.187576      -0.098891       0.026848       0.072043              9.240156      12.905432      -1.891865      -1.170445       9.234391       1.156004       5.580645           0.000015
          499              O      10.665456       4.439434      15.611284      -0.741679      54.679335 0.83612954E+03  0.22492904E+05                                11.556086                            9.064601      -0.116420       1.957633                    0.995279      31.846114      89.153410       0.617844       0.368515      -1.129226      -0.000715      -0.092795       0.006403       0.093019       0.049262       0.034089      -0.026045       0.000527       0.148795      -0.087289       0.023705       0.063584             13.662748      14.012121       4.587852      -4.510941      16.283114      -5.043157      10.693011           0.000011
          500              O       9.174216       4.125939      17.196387      -0.605410      36.170261 0.58010303E+03  0.14222122E+05                                 8.700688                            7.504632       0.294192       2.139886                    0.995905      28.274930      75.214147       0.686218       0.364070      -1.134277      -0.007089      -0.092195       0.048568       0.104446      -0.016202       0.002657       0.023520       0.154369       0.099321      -0.099640       0.037325       0.062315              9.510052      10.792069      -3.248338      -3.051227       9.860106       0.579325       7.877980           0.000017
          501              O      20.444347       8.576138      17.607283      -0.619102      33.519954 0.58267637E+03  0.14258147E+05                                 8.171251                            7.444714       0.574631       2.231094                    0.995609      28.180542      74.160999       0.701731       0.356697      -1.143522      -0.010996       0.059105       0.036443       0.070302      -0.006196       0.009010      -0.061708       0.108251       0.029180      -0.095263       0.036603       0.058660              8.724068       7.058324      -2.060430       0.988671      11.255704      -2.211828       7.858175           0.000013
          502              O      19.376699       8.549692      15.703741      -0.659730      38.316704 0.65768366E+03  0.16644174E+05                                 9.054792                            7.988469       0.141985       2.066105                    0.995367      29.710103      80.391673       0.665150       0.363866      -1.134023      -0.026352       0.061542      -0.002945       0.067011       0.043686      -0.018061       0.048884       0.016234       0.129579      -0.085246       0.017339       0.067908              9.759507       6.552855       0.615733       0.984095      12.463337       3.356122      10.262328           0.000011
          503              O      18.839732      15.741783      16.735606      -0.754635      46.432189 0.81233612E+03  0.21694234E+05                                10.290806                            8.906452      -0.063636       1.971357                    0.997323      32.020312      89.295745       0.626315       0.366189      -1.131091      -0.044747      -0.074852       0.033858       0.093549       0.046288      -0.014704       0.037400      -0.049967       0.225167      -0.096221       0.007332       0.088889             11.216926      11.687582       2.418293      -0.599767      15.181957      -1.278273       6.781240           0.000011
          504              O      16.820966      14.927085      16.574988      -0.610411      34.730650 0.53679040E+03  0.12908893E+05                                 8.445856                            7.157500       0.428411       2.175972                    0.997638      28.237060      74.420677       0.711660       0.357890      -1.139011       0.002900      -0.042867       0.005205       0.043279      -0.025017       0.002247       0.029608       0.141037       0.244363      -0.119893       0.033950       0.085943              9.521505      14.026490      -3.843324       0.651452       8.500150      -0.345015       6.037876           0.000018
          505              O      19.436543      17.188418      14.173898      -0.719109      44.779011 0.69163831E+03  0.17713573E+05                                10.001533                            8.144250       0.174521       2.056447                    0.997872      30.544730      82.967485       0.665004       0.359629      -1.138092      -0.072132       0.025440      -0.087274       0.116047      -0.003059       0.052672      -0.023238      -0.131727      -0.167956      -0.101668       0.003293       0.098375             11.425585      11.567231       2.532416       5.141838       9.317773       4.048688      13.391749           0.000012
          506              O      17.416202      16.371355      14.096492      -0.618880      39.522235 0.65738176E+03  0.16630675E+05                                 9.267915                            8.042792      -0.084710       2.022878                    0.993186      28.532694      77.132318       0.656125       0.369001      -1.130326       0.014114      -0.035689      -0.053589       0.065914      -0.015350      -0.015708      -0.057406      -0.026627      -0.208322      -0.096359       0.023528       0.072831             10.122556      13.219842      -0.456311      -2.829810       6.740416       1.479773      10.407410           0.000012
          507              O      20.951398      14.967302       7.808975      -0.573494      33.491323 0.50864522E+03  0.12069292E+05                                 8.265104                            6.987221       0.490575       2.216482                    0.995379      27.456678      71.897119       0.717157       0.359936      -1.137310       0.009858      -0.005135       0.030889       0.032828       0.000094      -0.044437      -0.005978      -0.039673      -0.357976      -0.131050       0.051303       0.079747              9.229170      12.503440      -1.857852      -3.518510       6.616163       0.754610       8.567906           0.000017
          508              O      18.945230      15.419912       7.165000      -0.767268      52.223975 0.82026744E+03  0.21948440E+05                                11.135589                            8.920610      -0.034018       1.981004                    0.997448      32.023390      89.246060       0.629206       0.363802      -1.133503       0.055782      -0.028596       0.063459       0.089199       0.033493       0.053898      -0.011777      -0.125701      -0.053296      -0.099533       0.019397       0.080136             12.909064      14.152253      -2.129808       3.773132       7.168934      -1.803421      17.406006           0.000009
          509              O       2.974613       2.907451       4.921731      -0.748166      50.593644 0.81709205E+03  0.21866562E+05                                10.973421                            8.949466      -0.151578       1.947831                    0.997307      31.966220      89.416908       0.622647       0.367582      -1.129322      -0.000995      -0.088023      -0.037022       0.095497      -0.053333      -0.009714      -0.038012      -0.032394       0.215103      -0.097249       0.011091       0.086158             12.663517      12.250852      -4.284244       0.885619      18.677875       0.449435       7.061825           0.000012
          510              O       4.796541       2.099632       5.798354      -0.608861      34.444701 0.54778530E+03  0.13261044E+05                                 8.435775                            7.283412       0.257415       2.123205                    0.996590      28.342293      75.331626       0.696704       0.363154      -1.133081      -0.016426      -0.076569       0.031780       0.084514       0.009306      -0.018589       0.011553       0.131224       0.186949      -0.098466       0.026620       0.071846              9.231401      12.892799       1.890355       1.169520       9.224871       1.154705       5.576535           0.000015
          511              O      10.665458      17.062211       5.890381      -0.741848      54.726291 0.83700078E+03  0.22522847E+05                                11.563516                            9.070102      -0.115957       1.957436                    0.995216      31.859688      89.212605       0.617560       0.368578      -1.129145      -0.000365       0.092884      -0.006406       0.093105      -0.049494      -0.034011      -0.026541       0.000150       0.149676      -0.087778       0.023915       0.063863             13.671765      14.023342      -4.590784       4.514921      16.292312      -5.046157      10.699640           0.000011
          512              O       9.174216      17.375706       4.305278      -0.605153      36.184321 0.58039088E+03  0.14231322E+05                                 8.703950                            7.507346       0.291619       2.139184                    0.995910      28.278136      75.234870       0.685959       0.364153      -1.134182      -0.007315       0.092240      -0.048184       0.104323       0.016221      -0.002227       0.023159       0.153600       0.102123      -0.099566       0.038091       0.061476              9.513685      10.796699       3.249816       3.052720       9.863632       0.579753       7.880723           0.000017
          513              O      20.444341      12.925507       3.894382      -0.620078      33.537445 0.58304790E+03  0.14269170E+05                                 8.173181                            7.446291       0.578414       2.232136                    0.995613      28.189630      74.184125       0.701786       0.356621      -1.143610      -0.010336      -0.058808      -0.037027       0.070258       0.006163      -0.008332      -0.061853       0.108944       0.028825      -0.095638       0.037347       0.058291              8.726435       7.059796       2.061221      -0.988871      11.259301      -2.211909       7.860207           0.000014
          514              O      19.376696      12.951953       5.797924      -0.660619      38.326267 0.65786394E+03  0.16649591E+05                                 9.055921                            7.989201       0.141133       2.066091                    0.995429      29.712951      80.396929       0.665176       0.363833      -1.134069      -0.026188      -0.061015       0.004383       0.066542      -0.044025       0.017854       0.047994       0.016120       0.125353      -0.084518       0.018229       0.066289              9.761120       6.553601      -0.615559      -0.984326      12.465659       3.357061      10.264100           0.000012
          515              O      18.839718       5.759862       4.766059      -0.754736      46.467119 0.81301015E+03  0.21717611E+05                                10.298031                            8.911726      -0.069116       1.969656                    0.997325      32.029679      89.344661       0.625938       0.366319      -1.130945      -0.045190       0.074968      -0.033927       0.093880      -0.046528       0.014725       0.037705      -0.048145       0.224524      -0.096065       0.007261       0.088805             11.225853      11.696762      -2.419714       0.600358      15.195638      -1.280225       6.785158           0.000012
          516              O      16.820953       6.574560       4.926677      -0.609519      34.758844 0.53723363E+03  0.12922912E+05                                 8.453362                            7.162710       0.477581       2.192114                    0.997821      28.236840      74.442838       0.711027       0.358115      -1.138770       0.003831       0.043046      -0.005092       0.043515       0.025438      -0.002089       0.029286       0.141886       0.242668      -0.120058       0.034752       0.085306              9.531297      14.041637       3.849671      -0.652949       8.509785      -0.346276       6.042468           0.000016
          517              O      19.436530       4.313227       7.327767      -0.718597      44.740253 0.69085607E+03  0.17688382E+05                                 9.995949                            8.139663       0.170726       2.055657                    0.997797      30.529142      82.910735       0.665195       0.359631      -1.138100      -0.071833      -0.025492       0.086935       0.115618       0.003096      -0.053222      -0.022728      -0.131105      -0.167135      -0.101908       0.004105       0.097802             11.419328      11.559974      -2.530985      -5.139255       9.313251       4.046601      13.384759           0.000010
          518              O      17.416190       5.130290       7.405173      -0.618019      39.453323 0.65591926E+03  0.16583372E+05                                 9.254979                            8.031966      -0.079075       2.025027                    0.993177      28.505541      77.018790       0.656839       0.368829      -1.130530       0.014293       0.036075       0.054015       0.066508       0.015074       0.016263      -0.057502      -0.026409      -0.207341      -0.096335       0.023779       0.072556             10.107783      13.200438       0.455014       2.826707       6.731245       1.476147      10.391666           0.000012
          519              O      20.951397       6.534343      13.692690      -0.574018      33.572763 0.51017194E+03  0.12115583E+05                                 8.281637                            7.000320       0.481294       2.213359                    0.995241      27.481592      72.011487       0.716024       0.360206      -1.137004       0.010299       0.005526      -0.030802       0.032945      -0.000209       0.044186      -0.006340      -0.039719      -0.358007      -0.130957       0.051141       0.079816              9.248606      12.529146       1.862036       3.527851       6.628317       0.756565       8.588355           0.000017
          520              O      18.945229       6.081733      14.336665      -0.767819      52.198403 0.81975719E+03  0.21930711E+05                                11.130921                            8.916878      -0.031346       1.981804                    0.997456      32.015025      89.205638       0.629458       0.363724      -1.133598       0.055503       0.028294      -0.063183       0.088731      -0.033599      -0.052913      -0.011381      -0.125929      -0.053557      -0.098660       0.018325       0.080336             12.903485      14.147372       2.129316      -3.772930       7.165833      -1.802587      17.397251           0.000010
          521              O      14.784871       5.829089      13.658288      -0.749249      50.621020 0.81770423E+03  0.21887220E+05                                10.977984                            8.953442      -0.058585       1.971338                    0.996629      31.974540      89.451292       0.622439       0.367633      -1.129274      -0.001495       0.036905      -0.087066       0.094576       0.009883      -0.052441       0.037999      -0.123459      -0.060034      -0.096397       0.010340       0.086057             12.668793      12.256259      -0.886174      -4.284423       7.064829      -0.450957      18.685291           0.000011
          522              O      16.606798       4.952467      12.850470      -0.609462      34.448961 0.54788542E+03  0.13263693E+05                                 8.435354                            7.283084       0.257468       2.123121                    0.996564      28.346707      75.336930       0.696882       0.363055      -1.133191      -0.015985      -0.032907      -0.077052       0.085296       0.019143       0.009557      -0.011715      -0.027761      -0.289451      -0.098260       0.026147       0.072113              9.231011      12.892371      -1.169754       1.890025       5.576370      -1.154850       9.224291           0.000016
          523              O      14.602200       4.860446       6.311384      -0.742502      54.713765 0.83675855E+03  0.22514350E+05                                11.561579                            9.068270      -0.117509       1.957174                    0.995256      31.855775      89.193196       0.617685       0.368536      -1.129195       0.000128       0.005894       0.092251       0.092439       0.034456      -0.049246       0.025799      -0.074857      -0.074860      -0.087448       0.023462       0.063986             13.669834      14.021645      -4.514992      -4.590824      10.699077       5.045743      16.288779           0.000012
          524              O      13.110961       6.445548       6.624878      -0.605118      36.224012 0.58118662E+03  0.14256817E+05                                 8.713981                            7.515541       0.292089       2.139349                    0.995943      28.284094      75.285513       0.685114       0.364448      -1.133865      -0.006686       0.048525       0.092272       0.104467       0.002031       0.016967      -0.022533       0.026992      -0.280283      -0.099145       0.037077       0.062068              9.525272      10.809569      -3.056086       3.254502       7.889036      -0.579969       9.877212           0.000017
          525              O       8.634086       6.856449       2.174678      -0.618749      33.501684 0.58223921E+03  0.14244557E+05                                 8.167588                            7.441388       0.578756       2.232599                    0.995590      28.172055      74.127415       0.701974       0.356646      -1.143580      -0.010994       0.035994      -0.058611       0.069654       0.008669       0.006026       0.061826       0.039358      -0.177802      -0.095516       0.037117       0.058399              8.720052       7.055327       0.988615       2.059870       7.854560       2.209768      11.250269           0.000013
          526              O       7.566438       4.952906       2.201125      -0.658868      38.293907 0.65714120E+03  0.16627110E+05                                 9.051777                            7.985471       0.143610       2.067058                    0.995381      29.697624      80.351338       0.665234       0.363893      -1.133996      -0.026175      -0.003083      -0.062255       0.067604      -0.017990      -0.044325      -0.049206      -0.055518      -0.085829      -0.085443       0.017850       0.067593              9.756525       6.550741       0.984014      -0.615893      10.259344      -3.355960      12.459491           0.000013
          527              O      14.902975       5.984758      16.510699      -0.754442      46.448672 0.81266840E+03  0.21705675E+05                                10.294069                            8.908872      -0.064519       1.971012                    0.997342      32.024196      89.316539       0.626156       0.366238      -1.131035      -0.045150       0.034313       0.075133       0.094133      -0.014866      -0.046770      -0.037215      -0.137073      -0.037941      -0.096497       0.007914       0.088583             11.220732      11.692589      -0.600000      -2.419198       6.782940       1.279466      15.186667           0.000012
          528              O      12.884210       5.824140      17.325397      -0.610250      34.763955 0.53739394E+03  0.12927583E+05                                 8.453268                            7.163015       0.476033       2.191460                    0.997843      28.244820      74.463401       0.711134       0.358039      -1.138844       0.003506       0.004806       0.043403       0.043809       0.001887       0.025742      -0.029746      -0.050608      -0.333730      -0.120145       0.034644       0.085501              9.530727      14.040887       0.652626       3.848498       6.042733       0.345853       8.508561           0.000017
          529              O      15.499784       3.423051      15.064066      -0.719625      44.791958 0.69188379E+03  0.17720910E+05                                10.001763                            8.144208       0.174479       2.056301                    0.997877      30.552972      82.984344       0.665208       0.359497      -1.138229      -0.071404      -0.087027      -0.025712       0.115470       0.052780       0.003345       0.023236       0.018898       0.280920      -0.101715       0.003497       0.098218             11.426172      11.566622       5.142680      -2.532277      13.394140      -4.049381       9.317755           0.000011
          530              O      13.479445       3.345644      15.881130      -0.618744      39.447898 0.65582085E+03  0.16579370E+05                                 9.251797                            8.029475      -0.077519       2.025588                    0.993258      28.505269      77.001009       0.657208       0.368655      -1.130724       0.014141      -0.053954       0.035784       0.066268      -0.015961       0.015151       0.057604       0.090905       0.143822      -0.096546       0.023750       0.072796             10.104104      13.196253      -2.825069       0.454535      10.387024      -1.475374       6.729036           0.000012
          531              O      24.888157      18.559791      17.285188      -0.574536      33.562395 0.50997916E+03  0.12109613E+05                                 8.279126                            6.998274       0.478652       2.212676                    0.995442      27.480406      71.999432       0.716255       0.360131      -1.137086       0.010913       0.030720       0.005451       0.033054      -0.044083      -0.000479       0.006613       0.158215       0.237831      -0.130388       0.050765       0.079622              9.245768      12.525745      -3.526596       1.861257       8.585401      -0.756276       6.626159           0.000017
          532              O      22.881988      17.915817      16.832578      -0.767788      52.228865 0.82038560E+03  0.21951810E+05                                11.135008                            8.920219      -0.029445       1.982140                    0.997431      32.026693      89.247958       0.629346       0.363718      -1.133599       0.056067       0.063317       0.028875       0.089366       0.053207      -0.033343       0.011990      -0.035521       0.217553      -0.099142       0.018359       0.080783             12.908327      14.152718       3.772489       2.130322      17.403838       1.802896       7.168424           0.000010
          533              O      14.784874      15.672556       7.843377      -0.749221      50.631917 0.81787554E+03  0.21892607E+05                                10.978892                            8.953566      -0.151601       1.947776                    0.997370      31.977777      89.457371       0.622529       0.367567      -1.129343      -0.001621      -0.037043       0.086913       0.094492      -0.009983       0.052472       0.037905      -0.123257      -0.059392      -0.096362       0.010531       0.085831             12.670638      12.257387       0.886459       4.286296       7.065244      -0.450057      18.689282           0.000012
          534              O      16.606803      16.549178       8.651195      -0.609792      34.455050 0.54799584E+03  0.13266992E+05                                 8.436199                            7.283557       0.258805       2.123533                    0.996595      28.349659      75.345775       0.696899       0.363029      -1.133214      -0.015505       0.032790       0.076692       0.084837      -0.019241      -0.009518      -0.011806      -0.028359      -0.287904      -0.097765       0.025643       0.072123              9.232187      12.893859       1.169916      -1.890877       5.576818      -1.155127       9.225883           0.000016
          535              O      14.602214      16.641199      15.190281      -0.742258      54.695766 0.83643503E+03  0.22502914E+05                                11.557270                            9.065558      -0.218789       1.931545                    0.996113      31.854355      89.176625       0.617890       0.368458      -1.129283      -0.000559      -0.005993      -0.092675       0.092871      -0.034514       0.049734       0.025802      -0.073064      -0.074132      -0.087536       0.024374       0.063161             13.663904      14.015770       4.513248       4.588197      10.695131       5.043034      16.280810           0.000011
          536              O      13.110972      15.056097      14.876787      -0.605579      36.210048 0.58089420E+03  0.14246991E+05                                 8.708573                            7.511132       0.289188       2.138202                    0.995936      28.287687      75.273219       0.685701       0.364204      -1.134123      -0.006874      -0.048380      -0.092436       0.104558      -0.002539      -0.016473      -0.023483       0.027103      -0.283616      -0.100425       0.037877       0.062549              9.518971      10.802564       3.054345      -3.251322       7.884913      -0.578918       9.869436           0.000017
          537              O      24.381102      14.645196      19.326987      -0.619904      33.556674 0.58348283E+03  0.14283129E+05                                 8.178366                            7.450692       0.575366       2.231197                    0.995558      28.193329      74.213548       0.701317       0.356777      -1.143434      -0.010693      -0.036851       0.058836       0.070242      -0.008718      -0.006375       0.061768       0.039556      -0.177420      -0.095415       0.036837       0.058579              8.732413       7.063973      -0.989138      -2.063115       7.864385       2.214067      11.268882           0.000014
          538              O      23.313457      16.548739      19.300540      -0.661082      38.330882 0.65796132E+03  0.16652521E+05                                 9.055979                            7.989094       0.144667       2.066792                    0.995364      29.719089      80.412285       0.665274       0.363769      -1.134128      -0.026918       0.004410       0.060840       0.066675       0.018423       0.043921      -0.047998      -0.055397      -0.087239      -0.084773       0.018223       0.066550              9.761336       6.553499      -0.984644       0.616030      10.264578      -3.357755      12.465931           0.000012
          539              O      14.902974      15.516887       4.990966      -0.754846      46.446887 0.81262669E+03  0.21704530E+05                                10.294199                            8.908958      -0.064888       1.970852                    0.997325      32.023107      89.316760       0.626113       0.366264      -1.131002      -0.044479      -0.033550      -0.074600       0.093108       0.014655       0.047086      -0.037305      -0.136536      -0.039296      -0.096535       0.007975       0.088560             11.220918      11.692342       0.600054       2.419175       6.783113       1.278827      15.187298           0.000011
          540              O      12.884208      15.677505       4.176268      -0.609887      34.741543 0.53696707E+03  0.12914598E+05                                 8.449218                            7.159838       0.478137       2.192337                    0.997741      28.234572      74.425735       0.711349       0.358006      -1.138884       0.003717      -0.004764      -0.043040       0.043462      -0.001883      -0.025531      -0.029456      -0.050274      -0.334061      -0.120094       0.034795       0.085299              9.525862      14.033365      -0.652214      -3.846003       6.040191       0.345401       8.504028           0.000017
          541              O      15.499788      18.078594       6.437599      -0.718993      44.780473 0.69164212E+03  0.17713534E+05                                10.001404                            8.143978       0.172548       2.055919                    0.997841      30.545076      82.965643       0.665058       0.359603      -1.138123      -0.071952       0.086901       0.025409       0.115648      -0.052785      -0.002969       0.023226       0.019001       0.280856      -0.101757       0.003632       0.098125             11.425562      11.566715      -5.142022       2.532569      13.392346      -4.049020       9.317624           0.000011
          542              O      13.479447      18.156001       5.620535      -0.618630      39.483024 0.65655277E+03  0.16603906E+05                                 9.260940                            8.037007      -0.083477       2.023626                    0.993149      28.516168      77.065722       0.656470       0.368935      -1.130414       0.013823       0.053831      -0.036207       0.066331       0.015988      -0.015693       0.056983       0.089537       0.143236      -0.095597       0.023127       0.072470             10.114592      13.209364       2.827901      -0.455397      10.398874      -1.478128       6.735539           0.000012
          543              O       9.141138       2.941854       4.216477      -0.574836      33.518431 0.50920248E+03  0.12085725E+05                                 8.269172                            6.990614       0.485492       2.214784                    0.995454      27.469393      71.938051       0.717055       0.359891      -1.137355       0.011317      -0.030708      -0.005610       0.033205       0.044631       0.000354       0.006624       0.157587       0.236579      -0.130176       0.050979       0.079197              9.233945      12.509537       3.520756      -1.858568       8.573489      -0.754833       6.618809           0.000017
          544              O       7.134971       3.585828       4.669087      -0.768992      52.245663 0.82077367E+03  0.21963985E+05                                11.135357                            8.920653      -0.034575       1.980690                    0.997469      32.034985      89.264004       0.629531       0.363581      -1.133747       0.055163      -0.062013      -0.028724       0.087827      -0.052219       0.033199       0.011796      -0.036031       0.217032      -0.098175       0.017636       0.080539             12.908815      14.151874      -3.771881      -2.129843      17.405778       1.803459       7.168794           0.000011

******************************************************
Auxiliary information for the entire system
The total spin magnetic moment of the unit cell is   0.000003
The total net atomic charge of the unit cell is   0.000003
Accuracy of reproducing the electrostatic potential in the unit cell:
  The inner radius (bohr) =    5.0000
  The outer radius (bohr) =   12.0000
  Valid grid points have density less than (e/(bohr^3)) =    0.0001
  The number of valid grid points were=        65056
  The rms potential error without charges in kcal/mol is=      3.66673
  The rms potential error with partial charges in kcal/mol is=      1.18131
  The RRMSE value at monopole order=      0.32217
  The rms potential error with partial charges and cloud penetration in kcal/mol is=      1.19474
  The RRMSE value at monopole order with cloud penetration is=      0.32583
  The rms potential error with partial charges and atomic dipoles in kcal/mol is=      0.41960
  The RRMSE value at dipole order=      0.11443
  The rms potential error with partial charges, atomic dipoles and cloud penetration in kcal/mol is=      0.41208
  The RRMSE value at dipole order with cloud penetration=      0.11238

******************************************************
The electron densities and ab initio electrostatic potential were computed in VASP using the PBE functional and
projector augmented wave method. See the main text of the journal article for a description of computational details.
The atomic charges, dipoles, and quadrupoles were computed with the DDEC6 method as described in
(a) T. A. Manz and N. Gabaldon Limas, RSC Adv. 6 (2016) 47771-47801 DOI: 10.1039/c6ra04656h
(b) N. Gabaldon Limas and T. A. Manz, RSC Adv. 8 (2018) 2678-2707 DOI: 10.1039/c7ra11829e.
For each atom in the material, the electron cloud parameters were fit to the spherically averaged atom-in-material
electron density using radial positions for which this density was between 10^-4 and 10^-2 electrons per cubic bohr.
The polarizabilities, dispersion coefficients, and quantum Drude oscillator (QDO) parameters were fit using the MCLF method.
The magnetic structure of the system was optimized in VASP from the default ferromagnetic initial guess using spin polarization.
The atomic spin moments (ASMs) were computed on this optimized magnetic structure using the DDEC6 partition as inputs
to the method of T. A. Manz and D. S. Sholl, J. Chem. Theory Comput. 7 (2011) 4146-4164 DOI: 10.1021/ct200539n.
The RMSE and RRMSE were computed using a uniform grid with Ewald summation.
