# Supplementary material for: A collection of forcefield precursors for metal–organic frameworks
Source: RSC Adv. 2019 Nov 13;9(63):36492–507. doi: 10.1039/c9ra07327b (PMC9075174; doi:10.1039/c9ra07327b)
Supplement: RA-009-C9RA07327B-s5580 [file RA-009-C9RA07327B-s5580.xyz]

  312
jmolscript: load "" {1 1 1} spacegroup "x,y,z" unitcell [{     14.240000     0.000000     0.000000 }, {     -3.410717    14.797001     0.000000 }, {      0.000000     0.000000    22.191000 }]
Eu     5.655346     6.450605     6.117615     1.337303
Eu     1.738951     4.950485     5.456323     1.341481
Eu    -0.240705     0.947896    17.213115     1.337301
Eu     3.675691     2.448016    16.551823     1.341478
Eu     5.173937     8.346396    16.073385     1.337299
Eu     9.090332     9.846516    16.734677     1.341479
Eu    -3.170012    13.849105     4.977885     1.337305
Eu     7.153592    12.348985     5.639177     1.341479
H      5.255575     4.264496     9.817298     0.128803
H      5.340910     3.548321    12.031960     0.125692
H      0.916842     5.906963     9.344630     0.128151
H     -0.820966     6.242855    10.751539     0.109972
H     -0.642840     5.655414    13.008364     0.109539
H      1.239744     4.672893    13.782830     0.115670
H      2.802756    10.371218     6.510839     0.128961
H      1.031187    11.842040     6.373255     0.118738
H      2.236163     7.528714     2.911459     0.118574
H      0.772563     7.379264     1.189438     0.107446
H     -0.944800     8.929990     0.974185     0.103685
H     -1.263539    10.541384     2.540870     0.119635
H      6.291150     2.885415     4.322807     0.120062
H      7.894124     1.182280     4.271767     0.122774
H      3.704455     1.968001     7.984322     0.112684
H      3.609355     0.304818     9.579855     0.105626
H      1.765031    13.372050     9.506624     0.103288
H      3.353780    13.293626     7.908872     0.121874
H      5.126029     5.079810     3.053482     0.082734
H      4.866197     5.366872     0.785561     0.118820
H      6.217486     9.098676     1.253792     0.123373
H      6.337834     8.712474     3.477330     0.095731
H      0.159066     3.134005    20.912798     0.128804
H      0.073731     3.850180     0.936460     0.125691
H      4.497800     1.491538    20.440130     0.128151
H      6.235607     1.155646    21.847040     0.109972
H      6.057482     1.743087     1.912864     0.109539
H      4.174898     2.725608     2.687330     0.115669
H     -0.798832    11.824283    17.606339     0.128961
H      0.972737    10.353462    17.468755     0.118739
H     -0.232239    14.666787    14.006959     0.118573
H      4.642078     0.019236    12.284938     0.107445
H      2.948724    13.265511    12.069685     0.103684
H      3.267463    11.654118    13.636370     0.119635
H     -0.876509     4.513085    15.418307     0.120061
H     11.760518     6.216220    15.367268     0.122774
H      1.710187     5.430499    19.079822     0.112685
H      1.805286     7.093682    20.675355     0.105626
H      0.238893     8.823452    20.602124     0.103287
H     -1.349855     8.901876    19.004372     0.121874
H      0.288613     2.318690    14.148982     0.082734
H      0.548445     2.031628    11.881061     0.118820
H     10.026438    13.096826    12.349292     0.123373
H      9.906091    13.483027    14.572830     0.095731
H      5.573708    10.532505    12.373702     0.128804
H      5.488373    11.248680    10.159040     0.125692
H      9.912441     8.890038    12.846370     0.128151
H     11.650249     8.554146    11.439460     0.109972
H     11.472123     9.141587     9.182636     0.109539
H      9.589539    10.124108     8.408170     0.115669
H      8.026527     4.425783    15.680161     0.128962
H      9.798096     2.954961    15.817745     0.118739
H      8.593120     7.268287    19.279541     0.118574
H     10.056720     7.417737    21.001562     0.107446
H     11.774083     5.867011    21.216815     0.103685
H     12.092822     4.255617    19.650130     0.119635
H      4.538133    11.911586    17.868193     0.120062
H      2.935159    13.614721    17.919232     0.122774
H      7.124828    12.829000    14.206678     0.112685
H      7.219928    14.492183    12.611145     0.105626
H      9.064252     1.424951    12.684376     0.103287
H      7.475503     1.503375    14.282128     0.121875
H      5.703254     9.717191    19.137518     0.082734
H      5.963086     9.430129    21.405439     0.118820
H      4.611797     5.698325    20.937209     0.123373
H      4.491449     6.084527    18.713670     0.095731
H     10.670217    11.662996     1.278202     0.128803
H     10.755552    10.946821    21.254540     0.125692
H      6.331483    13.305463     1.750870     0.128150
H      4.593676    13.641355     0.343960     0.109971
H      4.771801    13.053914    20.278136     0.109539
H      6.654385    12.071393    19.503670     0.115670
H     11.628115     2.972718     4.584661     0.128961
H      9.856546     4.443539     4.722245     0.118738
H     11.061522     0.130214     8.184041     0.118573
H      9.597922    -0.019236     9.906062     0.107445
H      7.880559     1.531490    10.121315     0.103684
H      7.561820     3.142883     8.554631     0.119634
H     11.705792    10.283916     6.772693     0.120061
H     -0.931235     8.580781     6.823732     0.122774
H      9.119096     9.366502     3.111178     0.112684
H      9.023997     7.703319     1.515645     0.105626
H     10.590390     5.973549     1.588876     0.103287
H     12.179138     5.895125     3.186628     0.121874
H     10.540670    12.478311     8.042018     0.082734
H     10.280838    12.765373    10.309939     0.118821
H      0.802845     1.700175     9.841708     0.123373
H      0.923192     1.313974     7.618170     0.095731
C      3.366213     5.245537     8.388198     0.614402
C      3.352824     4.871173     9.848366    -0.036236
C      4.504198     4.348839    10.358759    -0.091892
C      4.561250     3.934523    11.705752    -0.106745
C      3.498393     4.091371    12.531258    -0.010740
C      2.297153     4.681771    12.045275     0.040951
C      2.211826     5.045777    10.678309     0.043360
C      0.995783     5.650975    10.234489    -0.110133
C     -0.035951     5.858133    11.068871    -0.081374
C      0.067548     5.495606    12.429179    -0.075677
C      1.189905     4.920003    12.888533    -0.120634
C      3.579559     3.597151    13.944824     0.551378
C      3.341838     8.193099     5.272582     0.584403
C      2.273279     9.196336     4.977441    -0.011051
C      2.162928    10.255801     5.845109    -0.087502
C      1.105488    11.161378     5.743031    -0.088008
C      0.179052    11.078515     4.746655    -0.024540
C      0.322471    10.085636     3.736964     0.047274
C      1.382443     9.113473     3.883425     0.034194
C      1.529171     8.130952     2.860420    -0.086666
C      0.673253     8.051048     1.824100    -0.068355
C     -0.368284     8.980300     1.704269    -0.082200
C     -0.550731     9.950983     2.631853    -0.104220
C     -0.966803    12.077312     4.804352     0.562699
C      4.212623     3.253861     5.734154     0.584935
C      5.288285     2.213631     5.878396    -0.031184
C      6.258310     2.206233     4.957469    -0.112054
C      7.237660     1.182280     4.930840    -0.091644
C      7.215955     0.195320     5.878396    -0.046155
C      6.235100     0.187922     6.888086     0.054143
C      5.250455     1.216313     6.908058     0.053061
C      4.307503     1.260704     7.946597    -0.117049
C      4.255612     0.281143     8.911906    -0.078274
C      1.792798    14.042354     8.860866    -0.087439
C      2.739962    13.992044     7.904434    -0.112577
C      4.955945    14.015719     5.789632     0.557699
C      5.310342     5.917321     2.693987     0.127636
C      5.168813     6.074169     1.309269    -0.201742
C      5.484426     7.293442     0.718988     0.100376
C      5.953548     8.273003     1.588876    -0.192171
C      6.028678     8.027373     2.931431     0.080724
C      2.048429     2.152964    19.483698     0.614404
C      2.061818     2.527328    20.943866    -0.036238
C      0.910443     3.049662    21.454259    -0.091893
C      0.853391     3.463978     0.610253    -0.106744
C      1.916249     3.307130     1.435758    -0.010742
C      3.117488     2.716729     0.949775     0.040952
C      3.202816     2.352723    21.773809     0.043361
C      4.418858     1.747526    21.329989    -0.110134
C      5.450592     1.540368    -0.026629    -0.081374
C      5.347094     1.902894     1.333679    -0.075676
C      4.224737     2.478498     1.793033    -0.120635
C      1.835083     3.801350     2.849324     0.551377
C     -1.337913    14.002402    16.368082     0.584404
C     -0.269355    12.999165    16.072941    -0.011052
C     -0.159004    11.939700    16.940609    -0.087502
C      0.898436    11.034124    16.838531    -0.088008
C      1.824872    11.116987    15.842155    -0.024541
C      1.681453    12.109866    14.832464     0.047275
C      0.621481    13.082029    14.978925     0.034194
C      0.474753    14.064549    13.955920    -0.086667
C      1.330672    14.144453    12.919600    -0.068356
C      2.372209    13.215202    12.799769    -0.082200
C      2.554656    12.244518    13.727353    -0.104221
C      2.970728    10.118189    15.899851     0.562700
C      1.202018     4.144640    16.829654     0.584935
C      0.126357     5.184869    16.973896    -0.031185
C     -0.843669     5.192268    16.052969    -0.112053
C     12.416982     6.216220    16.026340    -0.091643
C     12.438687     7.203180    16.973896    -0.046160
C     -0.820458     7.210579    17.983586     0.054146
C      0.164186     6.182187    18.003558     0.053062
C      1.107139     6.137796    19.042097    -0.117050
C      1.159029     7.117357    20.007406    -0.078275
C      0.211127     8.153148    19.956366    -0.087438
C     -0.736038     8.203457    18.999934    -0.112579
C     11.287980     8.179782    16.885132     0.557704
C      0.104299     1.481180    13.789487     0.127636
C      0.245829     1.324332    12.404769    -0.201742
C     14.170216     0.105059    11.814488     0.100376
C     10.290376    13.922498    12.684376    -0.192171
C     10.215246    14.168128    14.026931     0.080724
C      7.463070     9.551464    13.802802     0.614403
C      7.476459     9.925828    12.342634    -0.036236
C      6.325085    10.448162    11.832241    -0.091892
C      6.268033    10.862478    10.485247    -0.106745
C      7.330890    10.705630     9.659742    -0.010741
C      8.532130    10.115230    10.145725     0.040951
C      8.617457     9.751224    11.512691     0.043361
C      9.833500     9.146026    11.956511    -0.110133
C     10.865234     8.938868    11.122129    -0.081374
C     10.761735     9.301395     9.761821    -0.075677
C      9.639378     9.876998     9.302467    -0.120634
C      7.249724    11.199850     8.246176     0.551379
C      7.487445     6.603902    16.918418     0.584406
C      8.556004     5.600665    17.213559    -0.011054
C      8.666355     4.541200    16.345891    -0.087502
C      9.723795     3.635623    16.447969    -0.088008
C     10.650231     3.718486    17.444345    -0.024544
C     10.506812     4.711365    18.454036     0.047276
C      9.446840     5.683528    18.307575     0.034195
C      9.300112     6.666049    19.330580    -0.086668
C     10.156030     6.745953    20.366900    -0.068356
C     11.197567     5.816701    20.486731    -0.082200
C     11.380014     4.846018    19.559147    -0.104222
C     11.796086     2.719689    17.386648     0.562701
C      6.616660    11.543140    16.456846     0.584938
C      5.540998    12.583370    16.312604    -0.031187
C      4.570973    12.590768    17.233531    -0.112054
C      3.591623    13.614721    17.260160    -0.091644
C      3.613328    14.601681    16.312604    -0.046160
C      4.594183    14.609079    15.302914     0.054146
C      5.578828    13.580688    15.282942     0.053063
C      6.521780    13.536297    14.244403    -0.117051
C      6.573671    14.515858    13.279094    -0.078276
C      9.036485     0.754647    13.330134    -0.087438
C      8.089321     0.804957    14.286566    -0.112580
C      5.873338     0.781282    16.401368     0.557704
C      5.518941     8.879680    19.497013     0.127636
C      5.660470     8.722832    20.881731    -0.201742
C      5.344857     7.503559    21.472012     0.100378
C      4.875735     6.523998    20.602124    -0.192171
C      4.800605     6.769628    19.259569     0.080724
C      8.780854    12.644037     2.707302     0.614403
C      8.767465    12.269673     1.247134    -0.036236
C      9.918840    11.747339     0.736741    -0.091892
C      9.975892    11.333023    21.580747    -0.106745
C      8.913034    11.489871    20.755242    -0.010740
C      7.711795    12.080272    21.241225     0.040951
C      7.626467    12.444278     0.417191     0.043360
C      6.410425    13.049475     0.861011    -0.110134
C      5.378691    13.256633     0.026629    -0.081374
C      5.482189    12.894107    20.857321    -0.075676
C      6.604546    12.318503    20.397967    -0.120634
C      8.994200    10.995651    19.341676     0.551377
C     12.167196     0.794599     5.822918     0.584402
C     11.098638     1.797836     6.118059    -0.011051
C     10.988287     2.857301     5.250391    -0.087501
C      9.930847     3.762877     5.352469    -0.088008
C      9.004411     3.680014     6.348845    -0.024541
C      9.147830     2.687135     7.358536     0.047274
C     10.207802     1.714972     7.212075     0.034194
C     10.354530     0.732452     8.235080    -0.086666
C      9.498611     0.652548     9.271400    -0.068355
C      8.457074     1.581799     9.391231    -0.082200
C      8.274627     2.552483     8.463647    -0.104220
C      7.858555     4.678812     6.291148     0.562700
C      9.627265    10.652361     5.361346     0.584935
C     10.702926     9.612132     5.217104    -0.031183
C     11.672952     9.604733     6.138031    -0.112053
C     -1.587699     8.580781     6.164660    -0.091643
C     -1.609404     7.593821     5.217104    -0.046154
C     11.649741     7.586422     4.207414     0.054142
C     10.665097     8.614814     4.187442     0.053061
C      9.722144     8.659205     3.148903    -0.117048
C      9.670254     7.679644     2.183594    -0.078274
C     10.618156     6.643853     2.234634    -0.087440
C     11.565321     6.593544     3.191066    -0.112575
C     -0.458697     6.617219     5.305868     0.557698
C     10.724984    13.315821     8.401513     0.127636
C     10.583454    13.472669     9.786231    -0.201742
C     -3.340933    14.691942    10.376512     0.100378
C      0.538907     0.874503     9.506624    -0.192171
C      0.614037     0.628873     8.164069     0.080724
N      5.683699     6.861369     3.517274    -0.261685
N     13.970943     0.537131    14.612773    -0.261684
N      5.145584     7.935632    18.673727    -0.261684
N     -3.141660    14.259870     7.578227    -0.261685
O      4.425611     5.733838     7.939496    -0.576197
O      2.341188     5.059095     7.714035    -0.561989
O      4.299696     4.191990    14.773658    -0.495007
O      2.915271     2.574678    14.253279    -0.526097
O      3.096044     6.942753     5.257492    -0.594666
O      4.476273     8.602976     5.616764    -0.548620
O     -1.266242    12.567093     5.931210    -0.575849
O     -1.591725    12.416164     3.783566    -0.569781
O      4.517629     4.445019     5.425256    -0.592338
O      3.020401     2.903172     5.845109    -0.553946
O      5.227064    13.259593     6.748283    -0.562633
O      5.637521    13.999443     4.734672    -0.562771
O      0.989030     1.664663    19.034996    -0.576199
O      3.073454     2.339406    18.809535    -0.561990
O      1.114946     3.206510     3.678158    -0.495007
O      2.499370     4.823822     3.157779    -0.526097
O      2.318598     0.455748    16.352992    -0.594666
O     -2.472349    13.592525    16.712264    -0.548621
O      3.270166     9.628409    17.026710    -0.575848
O      3.595649     9.779338    14.879065    -0.569780
O      0.897013     2.953481    16.520756    -0.592337
O      2.394240     4.495329    16.940609    -0.553945
O     11.016860     8.935909    17.843783    -0.562637
O     10.606404     8.196059    15.830172    -0.562774
O      6.403672     9.063163    14.251504    -0.576197
O      8.488095     9.737906    14.476965    -0.561990
O      6.529587    10.605011     7.417342    -0.495008
O      7.914012    12.222323     7.937721    -0.526097
O      7.733239     7.854248    16.933508    -0.594667
O      6.353010     6.194025    16.574236    -0.548621
O     12.095525     2.229908    16.259790    -0.575850
O     12.421008     2.380837    18.407435    -0.569781
O      6.311654    10.351982    16.765744    -0.592339
O      7.808882    11.893829    16.345891    -0.553948
O      5.602219     1.537408    15.442717    -0.562636
O      5.191762     0.797558    17.456328    -0.562774
O      9.840253    13.132338     3.156004    -0.576198
O      7.755829    12.457595     3.381465    -0.561987
O      9.714337    11.590491    18.512842    -0.495004
O      8.329913     9.973179    19.033221    -0.526097
O      8.510685    14.341253     5.838008    -0.594666
O     13.301632     1.204476     5.478736    -0.548620
O      7.559117     5.168592     5.164290    -0.575849
O      7.233634     5.017663     7.311934    -0.569781
O      9.932270    11.843520     5.670244    -0.592339
O      8.435043    10.301672     5.250391    -0.553946
O     -0.187577     5.861092     4.347217    -0.562636
O      0.222879     6.600942     6.360828    -0.562773

The following XYZ coordinates are in angstroms. Other properties are in atomic units.
The sperically averaged electron density of each atom fit to a function of the form exp(a - br)
eigen_1, eigen_2 and eigen_3 are the three eigenvalues of traceless quadrupole moment tensor
  atom number  atomic symbol              X              Y              Z     net charge C6 coefficient C8 coefficient C10 coefficient fluctuating dipole atomic polarizability isotropic forcefield polarizability              a              b squared Pearson coefficient          <r^3>          <r^4>         wp_QDO          m_QDO          q_QDO       dipole_x       dipole_y       dipole_z         dipole            Qxy            Qxz            Qyz     Q(x^2-y^2)  Q(3z^2 - R^2)        eigen_1        eigen_2        eigen_3 static polarizability      alpha(xx)      alpha(xy)      alpha(xz)      alpha(yy)      alpha(yz)      alpha(zz) atomic spin moment
            1             Eu       5.655346       6.450605       6.117615       1.337303     204.625298 0.56757204E+04  0.22897142E+06                                24.234379                           21.538620       0.675436       1.894270                    0.999042      93.962544     253.321185       0.495336       0.306511      -1.272717       0.015789      -0.000861       0.082475       0.083977       0.178717       0.055893       0.146532      -0.056028      -0.257315      -0.190967      -0.092895       0.283862             27.318772      29.744655      -5.442841       0.940329      28.955493      -5.921388      23.256168           0.010148
            2             Eu       1.738951       4.950485       5.456323       1.341481     216.220087 0.59101543E+04  0.24077802E+06                                25.129447                           21.921992       0.472303       1.841417                    0.999085      93.920691     254.191064       0.493055       0.304925      -1.274770      -0.014158       0.002171       0.026021       0.029702       0.137282      -0.101272      -0.085389       0.019437      -0.130586      -0.119210      -0.105474       0.224684             29.124903      31.311809     -10.071180       4.599682      29.067591      -0.849480      26.995310           0.019298
            3             Eu      -0.240705       0.947896      17.213115       1.337301     204.625727 0.56757344E+04  0.22897214E+06                                24.234415                           21.538649       0.675437       1.894270                    0.999042      93.962624     253.321515       0.495335       0.306511      -1.272717      -0.015792       0.000861       0.082481       0.083983       0.178718      -0.055893      -0.146533      -0.056029      -0.257311      -0.190968      -0.092895       0.283863             27.318820      29.744727      -5.442866      -0.940342      28.955550       5.921399      23.256182           0.010093
            4             Eu       3.675691       2.448016      16.551823       1.341478     216.221194 0.59101896E+04  0.24077984E+06                                25.129534                           21.922061       0.472313       1.841419                    0.999085      93.920919     254.191943       0.493054       0.304925      -1.274770       0.014152      -0.002166       0.026028       0.029706       0.137285       0.101274       0.085392       0.019439      -0.130586      -0.119212      -0.105476       0.224688             29.125017      31.311951     -10.071242      -4.599700      29.067709       0.849493      26.995392           0.019249
            5             Eu       5.173937       8.346396      16.073385       1.337299     204.626032 0.56757459E+04  0.22897272E+06                                24.234442                           21.538674       0.675437       1.894270                    0.999042      93.962685     253.321773       0.495335       0.306511      -1.272716      -0.015794       0.000855      -0.082477       0.083980       0.178720       0.055893       0.146533      -0.056028      -0.257311      -0.190968      -0.092896       0.283864             27.318849      29.744751      -5.442868       0.940344      28.955587      -5.921405      23.256209           0.010100
            6             Eu       9.090332       9.846516      16.734677       1.341479     216.220785 0.59101756E+04  0.24077912E+06                                25.129501                           21.922034       0.472309       1.841418                    0.999085      93.920830     254.191600       0.493055       0.304925      -1.274770       0.014158      -0.002168      -0.026022       0.029704       0.137285      -0.101274      -0.085390       0.019439      -0.130583      -0.119213      -0.105474       0.224687             29.124978      31.311908     -10.071231       4.599698      29.067674      -0.849494      26.995351           0.019247
            7             Eu      -3.170012      13.849105       4.977885       1.337305     204.625035 0.56757107E+04  0.22897093E+06                                24.234357                           21.538600       0.675433       1.894270                    0.999042      93.962487     253.320964       0.495336       0.306511      -1.272717       0.015791      -0.000862      -0.082479       0.083982       0.178716      -0.055893      -0.146532      -0.056028      -0.257314      -0.190966      -0.092895       0.283861             27.318749      29.744643      -5.442848      -0.940333      28.955471       5.921379      23.256133           0.010143
            8             Eu       7.153592      12.348985       5.639177       1.341479     216.220501 0.59101692E+04  0.24077879E+06                                25.129479                           21.922021       0.472306       1.841417                    0.999085      93.920790     254.191442       0.493055       0.304925      -1.274770      -0.014149       0.002165      -0.026028       0.029704       0.137283       0.101273       0.085391       0.019438      -0.130588      -0.119211      -0.105475       0.224686             29.124940      31.311849     -10.071190      -4.599680      29.067628       0.849480      26.995345           0.019288
            9              H       5.255575       4.264496       9.817298       0.128803       0.998431 0.69384481E+01  0.65741494E+02                                 1.655498                            1.544028      -0.859675       2.485268                    0.999339       3.302419       9.085722       0.501706       1.288484      -0.707647       0.035977      -0.000748      -0.021910       0.042130      -0.006600      -0.003415       0.000240       0.027926       0.004979      -0.016289       0.000843       0.015446              1.707951       1.953962      -0.120923      -0.462937       1.349713       0.035900       1.820179          -0.000503
           10              H       5.340910       3.548321      12.031960       0.125692       0.998697 0.70048486E+01  0.65621437E+02                                 1.576549                            1.492670      -0.744231       2.536755                    0.999797       3.083066       8.064225       0.548150       1.192779      -0.731410       0.033218      -0.014429       0.014525       0.039021      -0.008657      -0.000721      -0.009388       0.021140       0.009251      -0.018979       0.005978       0.013000              1.604356       1.874513      -0.300589       0.235869       1.421428      -0.148201       1.517126          -0.000361
           11              H       0.916842       5.906963       9.344630       0.128151       1.042296 0.72829929E+01  0.69709934E+02                                 1.679728                            1.562744      -1.073609       2.379685                    0.997225       3.403339       9.350733       0.508891       1.257468      -0.713373      -0.007457       0.013267      -0.037705       0.040660      -0.003851       0.004490      -0.010701       0.012405       0.012735      -0.014522       0.000678       0.013843              1.732085       1.450061      -0.097479       0.001625       1.401278      -0.262241       2.344917           0.000771
           12              H      -0.820966       6.242855      10.751539       0.109972       1.086642 0.74516540E+01  0.70492277E+02                                 1.626562                            1.505402      -0.736710       2.525821                    0.999844       3.152902       8.134630       0.567719       1.140470      -0.743878      -0.030582       0.013864      -0.015934       0.037166      -0.009967       0.000051      -0.007960       0.020693       0.030800      -0.021237       0.007371       0.013866              1.676841       2.058734      -0.447443       0.251522       1.519777      -0.155750       1.452012          -0.000165
           13              H      -0.642840       5.655414      13.008364       0.109539       1.055523 0.72759356E+01  0.68937065E+02                                 1.638548                            1.520716      -0.769855       2.511067                    0.999672       3.241529       8.577944       0.542380       1.191896      -0.730209      -0.029826       0.007268       0.023901       0.038906      -0.008908      -0.006601      -0.004562       0.024233       0.011703      -0.018846       0.003457       0.015389              1.689364       1.863370      -0.207187      -0.494382       1.350897       0.112411       1.853825           0.000048
           14              H       1.239744       4.672893      13.782830       0.115670       0.993964 0.70543657E+01  0.68085059E+02                                 1.732374                            1.618292      -1.196158       2.319466                    0.994518       3.676546      10.697581       0.455854       1.392153      -0.684222      -0.000029      -0.009848       0.036779       0.038075      -0.001917      -0.000708      -0.004769       0.010897       0.033440      -0.012339       0.000202       0.012137              1.791848       1.491613      -0.074340      -0.032700       1.490081      -0.225960       2.393849           0.000320
           15              H       2.802756      10.371218       6.510839       0.128961       1.074980 0.76753610E+01  0.73816285E+02                                 1.676820                            1.578091      -0.861209       2.483765                    0.999451       3.211615       8.606872       0.523427       1.216736      -0.725305       0.028740       0.008304       0.028457       0.041288      -0.001491       0.011331       0.007009      -0.003565       0.012139      -0.014033       0.000124       0.013909              1.718106       1.888824       0.074829       0.481613       1.515396       0.187563       1.750099          -0.000349
           16              H       1.031187      11.842040       6.373255       0.118738       1.072340 0.76565125E+01  0.74240415E+02                                 1.712762                            1.602124      -1.167427       2.327889                    0.996403       3.501114       9.696026       0.502463       1.257166      -0.713097      -0.002746       0.027040       0.025464       0.037244      -0.003546       0.006504       0.004309      -0.006690       0.010064      -0.010768       0.002912       0.007856              1.769019       1.499479      -0.023351       0.047424       2.060360       0.576893       1.747218          -0.000161
           17              H       2.236163       7.528714       2.911459       0.118574       0.960366 0.69138702E+01  0.66577905E+02                                 1.707808                            1.613876      -1.244065       2.297258                    0.994379       3.725955      10.927178       0.450243       1.412702      -0.679840       0.029096      -0.028793      -0.000204       0.040935      -0.009066       0.003174       0.007800       0.010322      -0.011927      -0.014862       0.002337       0.012525              1.753316       2.006364      -0.498124       0.063332       1.783081       0.003368       1.470504           0.000510
           18              H       0.772563       7.379264       1.189438       0.107446       0.995509 0.69664482E+01  0.65917717E+02                                 1.633314                            1.532728      -0.745384       2.523157                    0.999808       3.344590       9.125000       0.511877       1.264591      -0.712644       0.004194      -0.029899      -0.020566       0.036530      -0.009307       0.006119       0.008108      -0.001083      -0.001598      -0.015713       0.005592       0.010121              1.677467       1.352655      -0.107846      -0.063424       1.723935       0.487807       1.955810          -0.000075
           19              H      -0.944800       8.929990       0.974185       0.103685       1.060868 0.74949289E+01  0.71827351E+02                                 1.668573                            1.562551      -0.761145       2.508767                    0.999728       3.340766       9.008200       0.523180       1.221609      -0.722828      -0.024207      -0.000135      -0.027021       0.036278      -0.012293       0.012055       0.005810       0.000511       0.005548      -0.020515       0.006112       0.014403              1.713454       1.695556       0.012493       0.442693       1.337898       0.109575       2.106909          -0.000114
           20              H      -1.263539      10.541384       2.540870       0.119635       1.023562 0.74475164E+01  0.72219261E+02                                 1.707109                            1.618494      -1.027285       2.391622                    0.997745       3.555066      10.073299       0.478875       1.318992      -0.699679      -0.030360       0.023477      -0.006821       0.038979      -0.008470       0.011179      -0.001044       0.011647       0.008890      -0.013359      -0.003541       0.016900              1.736927       1.944400      -0.465722       0.069824       1.795328       0.047527       1.471054           0.000966
           21              H       6.291150       2.885415       4.322807       0.120062       1.055937 0.76573721E+01  0.75007530E+02                                 1.772452                            1.662568      -1.049113       2.388345                    0.996730       3.585959      10.317743       0.461924       1.353663      -0.692972       0.005383       0.030047      -0.025392       0.039706      -0.004100      -0.007341      -0.012505       0.002525       0.012177      -0.016497       0.002173       0.014324              1.843027       1.514123      -0.079053       0.085519       2.031227      -0.518725       1.983731           0.000029
           22              H       7.894124       1.182280       4.271767       0.122774       1.120800 0.84541265E+01  0.83688988E+02                                 1.750635                            1.678503      -1.021113       2.402727                    0.997951       3.401862       9.393341       0.495108       1.249703      -0.717074       0.028302       0.002466      -0.029996       0.041314       0.000515      -0.011028      -0.010155       0.002910       0.026184      -0.013890      -0.004868       0.018758              1.766593       1.929647      -0.114357      -0.371940       1.523767      -0.012534       1.846365           0.000154
           23              H       3.704455       1.968001       7.984322       0.112684       0.974598 0.71287750E+01  0.68955147E+02                                 1.701291                            1.620974      -1.175620       2.320497                    0.995213       3.729696      10.849401       0.458127       1.382192      -0.685738      -0.027151       0.027984       0.002194       0.039052      -0.008601      -0.012307      -0.002202      -0.002249      -0.020127      -0.017515       0.002822       0.014693              1.731278       1.785542      -0.405583      -0.088768       1.920451      -0.041302       1.487842           0.000449
           24              H       3.609355       0.304818       9.579855       0.105626       1.066325 0.74913782E+01  0.72272868E+02                                 1.715032                            1.592497      -0.856704       2.464510                    0.999138       3.461685       9.574968       0.500110       1.269483      -0.711080      -0.027451      -0.001716       0.025049       0.037202      -0.008035      -0.013392      -0.007084      -0.008432       0.004670      -0.020322       0.008172       0.012149              1.781864       1.981367      -0.010074      -0.551388       1.361667      -0.032109       2.002557           0.000096
           25              H       1.765031      13.372050       9.506624       0.103288       1.122816 0.79757439E+01  0.76838605E+02                                 1.670103                            1.564095      -0.759654       2.508279                    0.999716       3.242202       8.475987       0.552728       1.150234      -0.741372      -0.001430      -0.027865       0.023377       0.036401      -0.010258      -0.009427      -0.008924      -0.004238      -0.008292      -0.019266       0.007273       0.011993              1.708833       1.368309       0.034000      -0.065238       1.750254      -0.468127       2.007934          -0.000189
           26              H       3.353780      13.293626       7.908872       0.121874       1.009631 0.72710826E+01  0.69625473E+02                                 1.652693                            1.569390      -0.927626       2.436833                    0.999051       3.396034       9.358087       0.503550       1.270264      -0.710977       0.023786      -0.030961       0.003379       0.039189      -0.007615      -0.000114      -0.010677      -0.019171      -0.001864      -0.013407      -0.004669       0.018077              1.679587       1.831432      -0.373449      -0.092523       1.796054       0.027746       1.411276           0.000669
           27              H       5.126029       5.079810       3.053482       0.082734       1.134993 0.78803082E+01  0.78151627E+02                                 1.881667                            1.698091      -1.253025       2.270932                    0.994140       3.937875      11.595468       0.450092       1.372176      -0.687048      -0.009777      -0.036981       0.018733       0.042592       0.002335       0.001998      -0.003200      -0.023538      -0.002812      -0.012023      -0.001090       0.013113              2.013024       1.543585       0.286934      -0.074586       2.604602      -0.586758       1.890886           0.000272
           28              H       4.866197       5.366872       0.785561       0.118820       1.034392 0.76894839E+01  0.75490938E+02                                 1.741760                            1.662623      -1.247638       2.291307                    0.994083       3.707858      10.722135       0.462793       1.348099      -0.692858      -0.012109      -0.024193      -0.019533       0.033369       0.005084       0.003187       0.003759      -0.014162       0.020256      -0.012291       0.001546       0.010746              1.757168       1.459025       0.278167       0.161558       1.950794       0.222601       1.861686           0.000075
           29              H       6.217486       9.098676       1.253792       0.123373       0.979842 0.69843630E+01  0.66452353E+02                                 1.646521                            1.559025      -0.868421       2.472719                    0.999193       3.382626       9.402549       0.493301       1.305001      -0.703629       0.010161       0.030493      -0.011381       0.034097       0.008622       0.002620      -0.000589      -0.015990       0.013083      -0.014311       0.004681       0.009630              1.679010       1.409440       0.268035      -0.058152       1.959480      -0.324330       1.668111           0.000010
           30              H       6.337834       8.712474       3.477330       0.095731       1.071593 0.75317684E+01  0.72981610E+02                                 1.744255                            1.613942      -0.914749       2.442966                    0.998466       3.506269       9.816469       0.487393       1.296911      -0.705145       0.015931       0.034740       0.025966       0.046205       0.009786       0.004158       0.001200      -0.026460       0.018915      -0.020095       0.005989       0.014107              1.810160       1.645089       0.344632       0.223087       1.944102       0.440263       1.841290           0.000074
           31              H       0.159066       3.134005      20.912798       0.128804       0.998430 0.69384466E+01  0.65741486E+02                                 1.655498                            1.544028      -0.859678       2.485267                    0.999339       3.302420       9.085730       0.501706       1.288486      -0.707647      -0.035977       0.000748      -0.021910       0.042130      -0.006600       0.003415      -0.000240       0.027926       0.004979      -0.016289       0.000843       0.015446              1.707952       1.953962      -0.120923       0.462937       1.349713      -0.035900       1.820179          -0.000509
           32              H       0.073731       3.850180       0.936460       0.125691       0.998696 0.70048366E+01  0.65621298E+02                                 1.576548                            1.492669      -0.744231       2.536756                    0.999797       3.083064       8.064219       0.548150       1.192779      -0.731410      -0.033218       0.014429       0.014525       0.039021      -0.008657       0.000721       0.009388       0.021140       0.009251      -0.018979       0.005978       0.013000              1.604354       1.874512      -0.300589      -0.235868       1.421427       0.148200       1.517124          -0.000358
           33              H       4.497800       1.491538      20.440130       0.128151       1.042299 0.72830172E+01  0.69710216E+02                                 1.679730                            1.562745      -1.073615       2.379682                    0.997225       3.403344       9.350746       0.508891       1.257466      -0.713373       0.007457      -0.013267      -0.037705       0.040660      -0.003851      -0.004490       0.010701       0.012406       0.012735      -0.014522       0.000679       0.013843              1.732087       1.450063      -0.097479      -0.001626       1.401279       0.262242       2.344920           0.000761
           34              H       6.235607       1.155646      21.847040       0.109972       1.086641 0.74516426E+01  0.70492142E+02                                 1.626561                            1.505401      -0.736710       2.525821                    0.999844       3.152900       8.134623       0.567719       1.140470      -0.743878       0.030582      -0.013864      -0.015934       0.037167      -0.009967      -0.000051       0.007960       0.020693       0.030800      -0.021237       0.007371       0.013866              1.676839       2.058732      -0.447443      -0.251521       1.519776       0.155750       1.452011          -0.000174
           35              H       6.057482       1.743087       1.912864       0.109539       1.055524 0.72759469E+01  0.68937197E+02                                 1.638549                            1.520717      -0.769855       2.511066                    0.999672       3.241531       8.577950       0.542380       1.191896      -0.730209       0.029827      -0.007268       0.023901       0.038906      -0.008908       0.006601       0.004562       0.024233       0.011703      -0.018846       0.003457       0.015389              1.689365       1.863372      -0.207187       0.494383       1.350898      -0.112411       1.853827           0.000054
           36              H       4.174898       2.725608       2.687330       0.115669       0.993965 0.70543706E+01  0.68085122E+02                                 1.732375                            1.618293      -1.196159       2.319465                    0.994518       3.676548      10.697590       0.455853       1.392154      -0.684222       0.000029       0.009848       0.036779       0.038075      -0.001917       0.000708       0.004769       0.010897       0.033440      -0.012339       0.000202       0.012137              1.791849       1.491613      -0.074340       0.032700       1.490082       0.225960       2.393850           0.000325
           37              H      -0.798832      11.824283      17.606339       0.128961       1.074980 0.76753639E+01  0.73816323E+02                                 1.676820                            1.578091      -0.861212       2.483764                    0.999451       3.211615       8.606874       0.523427       1.216737      -0.725305      -0.028740      -0.008304       0.028457       0.041288      -0.001491      -0.011331      -0.007009      -0.003565       0.012139      -0.014033       0.000125       0.013909              1.718107       1.888826       0.074829      -0.481614       1.515397      -0.187563       1.750100          -0.000364
           38              H       0.972737      10.353462      17.468755       0.118739       1.072340 0.76565188E+01  0.74240492E+02                                 1.712763                            1.602125      -1.167432       2.327887                    0.996403       3.501116       9.696033       0.502463       1.257166      -0.713097       0.002746      -0.027040       0.025464       0.037244      -0.003546      -0.006504      -0.004309      -0.006690       0.010064      -0.010768       0.002912       0.007856              1.769020       1.499480      -0.023351      -0.047424       2.060361      -0.576893       1.747218          -0.000171
           39              H      -0.232239      14.666787      14.006959       0.118573       0.960368 0.69138927E+01  0.66578180E+02                                 1.707811                            1.613879      -1.244070       2.297256                    0.994379       3.725963      10.927208       0.450242       1.412703      -0.679840      -0.029096       0.028793      -0.000204       0.040935      -0.009066      -0.003174      -0.007800       0.010322      -0.011927      -0.014862       0.002337       0.012525              1.753319       2.006368      -0.498125      -0.063332       1.783084      -0.003368       1.470506           0.000505
           40              H       4.642078       0.019236      12.284938       0.107445       0.995511 0.69664694E+01  0.65917980E+02                                 1.633318                            1.532731      -0.745385       2.523157                    0.999808       3.344597       9.125029       0.511875       1.264593      -0.712644      -0.004193       0.029898      -0.020566       0.036530      -0.009307      -0.006119      -0.008108      -0.001083      -0.001598      -0.015713       0.005593       0.010121              1.677470       1.352658      -0.107847       0.063425       1.723939      -0.487808       1.955815          -0.000077
           41              H       2.948724      13.265511      12.069685       0.103684       1.060869 0.74949463E+01  0.71827570E+02                                 1.668576                            1.562554      -0.761146       2.508767                    0.999727       3.340772       9.008224       0.523179       1.221611      -0.722827       0.024207       0.000135      -0.027021       0.036278      -0.012293      -0.012055      -0.005810       0.000511       0.005548      -0.020515       0.006112       0.014403              1.713457       1.695558       0.012492      -0.442694       1.337900      -0.109574       2.106913          -0.000114
           42              H       3.267463      11.654118      13.636370       0.119635       1.023564 0.74475359E+01  0.72219512E+02                                 1.707112                            1.618497      -1.027289       2.391620                    0.997745       3.555075      10.073336       0.478874       1.318993      -0.699679       0.030360      -0.023476      -0.006821       0.038979      -0.008470      -0.011179       0.001044       0.011647       0.008890      -0.013359      -0.003541       0.016900              1.736931       1.944404      -0.465723      -0.069824       1.795332      -0.047527       1.471056           0.000962
           43              H      -0.876509       4.513085      15.418307       0.120061       1.055939 0.76573946E+01  0.75007809E+02                                 1.772455                            1.662571      -1.049115       2.388344                    0.996730       3.585964      10.317763       0.461923       1.353664      -0.692972      -0.005383      -0.030047      -0.025392       0.039706      -0.004100       0.007341       0.012505       0.002525       0.012177      -0.016497       0.002173       0.014324              1.843030       1.514125      -0.079053      -0.085520       2.031232       0.518727       1.983733           0.000024
           44              H      11.760518       6.216220      15.367268       0.122774       1.120805 0.84541745E+01  0.83689582E+02                                 1.750640                            1.678507      -1.021120       2.402722                    0.997951       3.401872       9.393375       0.495107       1.249702      -0.717074      -0.028302      -0.002466      -0.029997       0.041315       0.000515       0.011028       0.010156       0.002910       0.026184      -0.013890      -0.004868       0.018759              1.766598       1.929654      -0.114358       0.371942       1.523771       0.012534       1.846369           0.000148
           45              H       1.710187       5.430499      19.079822       0.112685       0.974600 0.71287936E+01  0.68955377E+02                                 1.701293                            1.620976      -1.175623       2.320495                    0.995213       3.729702      10.849425       0.458127       1.382192      -0.685738       0.027151      -0.027984       0.002194       0.039052      -0.008601       0.012308       0.002202      -0.002249      -0.020127      -0.017515       0.002822       0.014693              1.731280       1.785544      -0.405584       0.088768       1.920453       0.041302       1.487844           0.000443
           46              H       1.805286       7.093682      20.675355       0.105626       1.066326 0.74913883E+01  0.72272998E+02                                 1.715034                            1.592499      -0.856705       2.464509                    0.999138       3.461688       9.574982       0.500110       1.269484      -0.711080       0.027451       0.001717       0.025049       0.037202      -0.008035       0.013392       0.007084      -0.008432       0.004669      -0.020322       0.008172       0.012149              1.781866       1.981369      -0.010074       0.551389       1.361669       0.032109       2.002559           0.000092
           47              H       0.238893       8.823452      20.602124       0.103287       1.122819 0.79757704E+01  0.76838927E+02                                 1.670106                            1.564098      -0.759656       2.508278                    0.999716       3.242207       8.476005       0.552728       1.150234      -0.741372       0.001430       0.027865       0.023377       0.036401      -0.010258       0.009427       0.008924      -0.004238      -0.008292      -0.019266       0.007273       0.011993              1.708836       1.368312       0.034000       0.065237       1.750258       0.468128       2.007938          -0.000198
           48              H      -1.349855       8.901876      19.004372       0.121874       1.009632 0.72711004E+01  0.69625683E+02                                 1.652694                            1.569392      -0.927631       2.436831                    0.999051       3.396038       9.358099       0.503550       1.270263      -0.710977      -0.023786       0.030961       0.003379       0.039189      -0.007615       0.000114       0.010677      -0.019171      -0.001864      -0.013407      -0.004669       0.018077              1.679589       1.831432      -0.373449       0.092522       1.796057      -0.027746       1.411278           0.000663
           49              H       0.288613       2.318690      14.148982       0.082734       1.134992 0.78802987E+01  0.78151512E+02                                 1.881666                            1.698090      -1.253025       2.270932                    0.994140       3.937874      11.595465       0.450092       1.372176      -0.687048       0.009776       0.036981       0.018733       0.042592       0.002335      -0.001998       0.003200      -0.023538      -0.002812      -0.012023      -0.001090       0.013113              2.013024       1.543585       0.286934       0.074587       2.604600       0.586758       1.890886           0.000268
           50              H       0.548445       2.031628      11.881061       0.118820       1.034392 0.76894877E+01  0.75490984E+02                                 1.741760                            1.662623      -1.247638       2.291306                    0.994083       3.707860      10.722141       0.462793       1.348099      -0.692858       0.012109       0.024193      -0.019533       0.033369       0.005084      -0.003187      -0.003759      -0.014162       0.020256      -0.012291       0.001546       0.010746              1.757169       1.459025       0.278167      -0.161558       1.950794      -0.222601       1.861687           0.000075
           51              H      10.026438      13.096826      12.349292       0.123373       0.979842 0.69843612E+01  0.66452335E+02                                 1.646521                            1.559025      -0.868421       2.472719                    0.999193       3.382627       9.402553       0.493301       1.305001      -0.703629      -0.010161      -0.030493      -0.011381       0.034097       0.008622      -0.002620       0.000589      -0.015990       0.013083      -0.014311       0.004681       0.009630              1.679010       1.409441       0.268035       0.058152       1.959479       0.324330       1.668111           0.000008
           52              H       9.906091      13.483027      14.572830       0.095731       1.071594 0.75317820E+01  0.72981788E+02                                 1.744258                            1.613944      -0.914754       2.442964                    0.998465       3.506274       9.816492       0.487392       1.296912      -0.705145      -0.015931      -0.034740       0.025966       0.046205       0.009786      -0.004157      -0.001200      -0.026460       0.018915      -0.020096       0.005989       0.014107              1.810163       1.645091       0.344633      -0.223087       1.944106      -0.440264       1.841293           0.000066
           53              H       5.573708      10.532505      12.373702       0.128804       0.998431 0.69384513E+01  0.65741544E+02                                 1.655499                            1.544029      -0.859678       2.485267                    0.999339       3.302421       9.085735       0.501706       1.288486      -0.707647      -0.035977       0.000748       0.021910       0.042130      -0.006600      -0.003415       0.000240       0.027926       0.004979      -0.016289       0.000843       0.015446              1.707953       1.953964      -0.120923      -0.462938       1.349714       0.035900       1.820180          -0.000508
           54              H       5.488373      11.248680      10.159040       0.125692       0.998696 0.70048405E+01  0.65621344E+02                                 1.576549                            1.492669      -0.744230       2.536756                    0.999797       3.083065       8.064222       0.548150       1.192779      -0.731410      -0.033218       0.014429      -0.014525       0.039021      -0.008657      -0.000721      -0.009388       0.021140       0.009251      -0.018979       0.005978       0.013000              1.604355       1.874513      -0.300589       0.235868       1.421427      -0.148200       1.517124          -0.000357
           55              H       9.912441       8.890038      12.846370       0.128151       1.042297 0.72830018E+01  0.69710041E+02                                 1.679729                            1.562744      -1.073613       2.379683                    0.997225       3.403341       9.350740       0.508891       1.257468      -0.713373       0.007457      -0.013267       0.037705       0.040660      -0.003851       0.004490      -0.010701       0.012406       0.012735      -0.014522       0.000679       0.013843              1.732086       1.450062      -0.097479       0.001625       1.401279      -0.262242       2.344919           0.000764
           56              H      11.650249       8.554146      11.439460       0.109972       1.086641 0.74516419E+01  0.70492136E+02                                 1.626561                            1.505401      -0.736710       2.525821                    0.999844       3.152900       8.134624       0.567719       1.140470      -0.743878       0.030582      -0.013864       0.015934       0.037167      -0.009967       0.000051      -0.007960       0.020693       0.030800      -0.021237       0.007371       0.013866              1.676840       2.058732      -0.447443       0.251521       1.519776      -0.155750       1.452011          -0.000171
           57              H      11.472123       9.141587       9.182636       0.109539       1.055524 0.72759468E+01  0.68937202E+02                                 1.638550                            1.520717      -0.769856       2.511066                    0.999672       3.241531       8.577953       0.542380       1.191897      -0.730208       0.029826      -0.007268      -0.023901       0.038906      -0.008908      -0.006601      -0.004562       0.024233       0.011703      -0.018846       0.003457       0.015389              1.689366       1.863372      -0.207187      -0.494383       1.350898       0.112411       1.853827           0.000056
           58              H       9.589539      10.124108       8.408170       0.115669       0.993965 0.70543686E+01  0.68085097E+02                                 1.732375                            1.618292      -1.196159       2.319465                    0.994518       3.676547      10.697586       0.455853       1.392153      -0.684222       0.000029       0.009848      -0.036779       0.038075      -0.001917      -0.000708      -0.004768       0.010897       0.033440      -0.012339       0.000202       0.012137              1.791849       1.491613      -0.074340      -0.032700       1.490082      -0.225960       2.393850           0.000326
           59              H       8.026527       4.425783      15.680161       0.128962       1.074980 0.76753615E+01  0.73816299E+02                                 1.676820                            1.578091      -0.861213       2.483763                    0.999451       3.211615       8.606876       0.523427       1.216737      -0.725305      -0.028740      -0.008304      -0.028457       0.041288      -0.001491       0.011331       0.007009      -0.003565       0.012139      -0.014033       0.000125       0.013909              1.718107       1.888825       0.074829       0.481614       1.515397       0.187563       1.750100          -0.000360
           60              H       9.798096       2.954961      15.817745       0.118739       1.072340 0.76565156E+01  0.74240462E+02                                 1.712763                            1.602125      -1.167434       2.327886                    0.996403       3.501116       9.696037       0.502462       1.257167      -0.713097       0.002746      -0.027040      -0.025464       0.037244      -0.003546       0.006504       0.004309      -0.006690       0.010063      -0.010768       0.002912       0.007856              1.769020       1.499480      -0.023351       0.047425       2.060361       0.576893       1.747219          -0.000170
           61              H       8.593120       7.268287      19.279541       0.118574       0.960369 0.69138979E+01  0.66578248E+02                                 1.707812                            1.613880      -1.244073       2.297255                    0.994379       3.725965      10.927218       0.450242       1.412703      -0.679840      -0.029096       0.028793       0.000204       0.040935      -0.009066       0.003174       0.007800       0.010322      -0.011927      -0.014862       0.002337       0.012525              1.753320       2.006369      -0.498126       0.063332       1.783085       0.003368       1.470507           0.000505
           62              H      10.056720       7.417737      21.001562       0.107446       0.995509 0.69664561E+01  0.65917831E+02                                 1.633317                            1.532731      -0.745386       2.523156                    0.999808       3.344594       9.125023       0.511875       1.264594      -0.712644      -0.004193       0.029899       0.020566       0.036530      -0.009307       0.006119       0.008108      -0.001083      -0.001598      -0.015714       0.005593       0.010121              1.677470       1.352657      -0.107847      -0.063424       1.723938       0.487808       1.955814          -0.000078
           63              H      11.774083       5.867011      21.216815       0.103685       1.060868 0.74949356E+01  0.71827452E+02                                 1.668575                            1.562554      -0.761147       2.508767                    0.999727       3.340769       9.008219       0.523179       1.221612      -0.722827       0.024207       0.000135       0.027021       0.036278      -0.012293       0.012055       0.005810       0.000511       0.005548      -0.020515       0.006112       0.014403              1.713457       1.695558       0.012493       0.442694       1.337900       0.109575       2.106913          -0.000115
           64              H      12.092822       4.255617      19.650130       0.119635       1.023568 0.74475656E+01  0.72219874E+02                                 1.707116                            1.618501      -1.027295       2.391617                    0.997745       3.555080      10.073356       0.478874       1.318993      -0.699679       0.030360      -0.023476       0.006821       0.038979      -0.008470       0.011180      -0.001044       0.011647       0.008890      -0.013359      -0.003541       0.016900              1.736935       1.944409      -0.465725       0.069824       1.795336       0.047527       1.471059           0.000962
           65              H       4.538133      11.911586      17.868193       0.120062       1.055938 0.76573818E+01  0.75007659E+02                                 1.772454                            1.662570      -1.049116       2.388343                    0.996730       3.585963      10.317761       0.461923       1.353664      -0.692971      -0.005383      -0.030047       0.025392       0.039706      -0.004100      -0.007341      -0.012505       0.002525       0.012177      -0.016497       0.002173       0.014324              1.843029       1.514124      -0.079053       0.085520       2.031229      -0.518726       1.983732           0.000022
           66              H       2.935159      13.614721      17.919232       0.122774       1.120805 0.84541767E+01  0.83689618E+02                                 1.750641                            1.678508      -1.021124       2.402721                    0.997951       3.401873       9.393382       0.495107       1.249703      -0.717074      -0.028302      -0.002466       0.029997       0.041315       0.000515      -0.011028      -0.010156       0.002910       0.026184      -0.013890      -0.004868       0.018759              1.766599       1.929654      -0.114358      -0.371942       1.523772      -0.012534       1.846370           0.000143
           67              H       7.124828      12.829000      14.206678       0.112685       0.974602 0.71288157E+01  0.68955654E+02                                 1.701296                            1.620979      -1.175630       2.320492                    0.995213       3.729710      10.849459       0.458126       1.382193      -0.685738       0.027151      -0.027984      -0.002194       0.039052      -0.008601      -0.012308      -0.002202      -0.002249      -0.020127      -0.017515       0.002822       0.014693              1.731284       1.785548      -0.405585      -0.088769       1.920458      -0.041302       1.487847           0.000443
           68              H       7.219928      14.492183      12.611145       0.105626       1.066327 0.74913940E+01  0.72273073E+02                                 1.715035                            1.592500      -0.856708       2.464508                    0.999138       3.461690       9.574991       0.500109       1.269484      -0.711080       0.027451       0.001717      -0.025049       0.037202      -0.008035      -0.013392      -0.007084      -0.008432       0.004669      -0.020322       0.008172       0.012149              1.781867       1.981371      -0.010074      -0.551389       1.361670      -0.032109       2.002561           0.000093
           69              H       9.064252       1.424951      12.684376       0.103287       1.122818 0.79757658E+01  0.76838880E+02                                 1.670106                            1.564098      -0.759656       2.508278                    0.999716       3.242206       8.476005       0.552727       1.150235      -0.741372       0.001430       0.027865      -0.023377       0.036401      -0.010258      -0.009427      -0.008924      -0.004238      -0.008292      -0.019266       0.007273       0.011993              1.708836       1.368312       0.034000      -0.065238       1.750258      -0.468128       2.007939          -0.000194
           70              H       7.475503       1.503375      14.282128       0.121875       1.009636 0.72711275E+01  0.69626006E+02                                 1.652697                            1.569394      -0.927638       2.436827                    0.999051       3.396044       9.358119       0.503550       1.270262      -0.710977      -0.023786       0.030961      -0.003379       0.039189      -0.007615      -0.000114      -0.010677      -0.019171      -0.001863      -0.013408      -0.004669       0.018077              1.679592       1.831437      -0.373450      -0.092523       1.796059       0.027746       1.411280           0.000663
           71              H       5.703254       9.717191      19.137518       0.082734       1.134992 0.78803001E+01  0.78151527E+02                                 1.881667                            1.698090      -1.253025       2.270932                    0.994140       3.937873      11.595461       0.450092       1.372176      -0.687048       0.009776       0.036981      -0.018733       0.042592       0.002335       0.001998      -0.003200      -0.023538      -0.002812      -0.012023      -0.001090       0.013113              2.013024       1.543584       0.286934      -0.074586       2.604601      -0.586758       1.890885           0.000266
           72              H       5.963086       9.430129      21.405439       0.118820       1.034392 0.76894833E+01  0.75490929E+02                                 1.741760                            1.662623      -1.247637       2.291307                    0.994083       3.707858      10.722134       0.462793       1.348099      -0.692858       0.012109       0.024193       0.019533       0.033369       0.005084       0.003187       0.003759      -0.014162       0.020256      -0.012291       0.001546       0.010746              1.757168       1.459025       0.278167       0.161558       1.950793       0.222601       1.861686           0.000074
           73              H       4.611797       5.698325      20.937209       0.123373       0.979842 0.69843606E+01  0.66452326E+02                                 1.646521                            1.559025      -0.868421       2.472720                    0.999193       3.382625       9.402547       0.493301       1.305001      -0.703629      -0.010161      -0.030493       0.011381       0.034097       0.008622       0.002620      -0.000589      -0.015990       0.013083      -0.014311       0.004681       0.009630              1.679010       1.409440       0.268035      -0.058152       1.959479      -0.324330       1.668111           0.000007
           74              H       4.491449       6.084527      18.713670       0.095731       1.071593 0.75317705E+01  0.72981639E+02                                 1.744256                            1.613942      -0.914752       2.442965                    0.998466       3.506270       9.816474       0.487393       1.296911      -0.705145      -0.015931      -0.034740      -0.025966       0.046205       0.009786       0.004158       0.001200      -0.026460       0.018915      -0.020096       0.005989       0.014107              1.810161       1.645090       0.344633       0.223087       1.944103       0.440264       1.841290           0.000066
           75              H      10.670217      11.662996       1.278202       0.128803       0.998431 0.69384548E+01  0.65741568E+02                                 1.655498                            1.544028      -0.859676       2.485267                    0.999339       3.302420       9.085723       0.501707       1.288484      -0.707647       0.035977      -0.000748       0.021910       0.042130      -0.006600       0.003415      -0.000240       0.027926       0.004979      -0.016289       0.000843       0.015446              1.707951       1.953962      -0.120923       0.462937       1.349713      -0.035900       1.820179          -0.000506
           76              H      10.755552      10.946821      21.254540       0.125692       0.998697 0.70048417E+01  0.65621349E+02                                 1.576548                            1.492668      -0.744231       2.536755                    0.999797       3.083065       8.064218       0.548150       1.192778      -0.731410       0.033218      -0.014430      -0.014525       0.039021      -0.008657       0.000721       0.009388       0.021140       0.009251      -0.018979       0.005978       0.013000              1.604354       1.874512      -0.300588      -0.235868       1.421426       0.148200       1.517123          -0.000365
           77              H       6.331483      13.305463       1.750870       0.128150       1.042298 0.72830139E+01  0.69710185E+02                                 1.679731                            1.562746      -1.073612       2.379683                    0.997225       3.403344       9.350750       0.508890       1.257468      -0.713373      -0.007457       0.013267       0.037705       0.040660      -0.003851      -0.004490       0.010701       0.012406       0.012735      -0.014522       0.000679       0.013843              1.732088       1.450063      -0.097479      -0.001626       1.401280       0.262242       2.344922           0.000767
           78              H       4.593676      13.641355       0.343960       0.109971       1.086644 0.74516643E+01  0.70492405E+02                                 1.626564                            1.505404      -0.736711       2.525820                    0.999844       3.152904       8.134639       0.567718       1.140471      -0.743878      -0.030582       0.013864       0.015934       0.037166      -0.009967      -0.000051       0.007960       0.020693       0.030800      -0.021237       0.007371       0.013866              1.676843       2.058737      -0.447444      -0.251522       1.519779       0.155750       1.452014          -0.000169
           79              H       4.771801      13.053914      20.278136       0.109539       1.055523 0.72759345E+01  0.68937055E+02                                 1.638548                            1.520716      -0.769855       2.511067                    0.999672       3.241529       8.577945       0.542380       1.191897      -0.730208      -0.029826       0.007268      -0.023901       0.038907      -0.008908       0.006601       0.004562       0.024233       0.011703      -0.018846       0.003457       0.015389              1.689364       1.863370      -0.207186       0.494382       1.350897      -0.112410       1.853826           0.000045
           80              H       6.654385      12.071393      19.503670       0.115670       0.993964 0.70543631E+01  0.68085033E+02                                 1.732374                            1.618292      -1.196159       2.319465                    0.994518       3.676546      10.697584       0.455853       1.392154      -0.684222      -0.000029      -0.009848      -0.036779       0.038075      -0.001917       0.000708       0.004769       0.010897       0.033440      -0.012339       0.000202       0.012137              1.791848       1.491613      -0.074340       0.032700       1.490082       0.225960       2.393849           0.000318
           81              H      11.628115       2.972718       4.584661       0.128961       1.074980 0.76753611E+01  0.73816283E+02                                 1.676819                            1.578091      -0.861209       2.483765                    0.999451       3.211615       8.606871       0.523427       1.216736      -0.725305       0.028740       0.008304      -0.028457       0.041288      -0.001491      -0.011331      -0.007009      -0.003565       0.012139      -0.014033       0.000125       0.013909              1.718106       1.888824       0.074829      -0.481613       1.515396      -0.187563       1.750099          -0.000350
           82              H       9.856546       4.443539       4.722245       0.118738       1.072339 0.76565042E+01  0.74240316E+02                                 1.712762                            1.602124      -1.167427       2.327890                    0.996403       3.501112       9.696020       0.502463       1.257167      -0.713097      -0.002746       0.027040      -0.025464       0.037244      -0.003546      -0.006504      -0.004309      -0.006690       0.010064      -0.010768       0.002912       0.007856              1.769019       1.499479      -0.023351      -0.047424       2.060360      -0.576893       1.747217          -0.000161
           83              H      11.061522       0.130214       8.184041       0.118573       0.960367 0.69138788E+01  0.66578008E+02                                 1.707809                            1.613877      -1.244067       2.297257                    0.994379       3.725958      10.927188       0.450242       1.412702      -0.679840       0.029096      -0.028793       0.000204       0.040935      -0.009066      -0.003174      -0.007800       0.010322      -0.011927      -0.014862       0.002337       0.012525              1.753317       2.006365      -0.498124      -0.063332       1.783082      -0.003368       1.470504           0.000510
           84              H       9.597922      -0.019236       9.906062       0.107445       0.995509 0.69664567E+01  0.65917821E+02                                 1.633316                            1.532729      -0.745385       2.523157                    0.999808       3.344593       9.125012       0.511876       1.264592      -0.712644       0.004194      -0.029898       0.020566       0.036530      -0.009307      -0.006119      -0.008108      -0.001083      -0.001598      -0.015713       0.005592       0.010121              1.677468       1.352656      -0.107847       0.063425       1.723936      -0.487807       1.955812          -0.000075
           85              H       7.880559       1.531490      10.121315       0.103684       1.060867 0.74949280E+01  0.71827345E+02                                 1.668573                            1.562552      -0.761145       2.508767                    0.999728       3.340767       9.008205       0.523180       1.221610      -0.722827      -0.024207      -0.000135       0.027021       0.036278      -0.012293      -0.012055      -0.005810       0.000511       0.005548      -0.020515       0.006112       0.014403              1.713455       1.695556       0.012492      -0.442693       1.337898      -0.109574       2.106910          -0.000112
           86              H       7.561820       3.142883       8.554631       0.119634       1.023563 0.74475240E+01  0.72219352E+02                                 1.707109                            1.618495      -1.027286       2.391621                    0.997745       3.555070      10.073311       0.478875       1.318992      -0.699679      -0.030360       0.023477       0.006822       0.038979      -0.008470      -0.011179       0.001044       0.011647       0.008890      -0.013359      -0.003541       0.016900              1.736928       1.944401      -0.465722      -0.069824       1.795329      -0.047526       1.471054           0.000968
           87              H      11.705792      10.283916       6.772693       0.120061       1.055939 0.76573871E+01  0.75007706E+02                                 1.772453                            1.662569      -1.049112       2.388345                    0.996730       3.585961      10.317747       0.461924       1.353662      -0.692972       0.005383       0.030047       0.025392       0.039706      -0.004100       0.007341       0.012505       0.002525       0.012177      -0.016497       0.002173       0.014324              1.843028       1.514123      -0.079053      -0.085520       2.031229       0.518726       1.983731           0.000030
           88              H      -0.931235       8.580781       6.823732       0.122774       1.120799 0.84541191E+01  0.83688899E+02                                 1.750635                            1.678503      -1.021110       2.402728                    0.997951       3.401861       9.393338       0.495108       1.249703      -0.717074       0.028302       0.002465       0.029996       0.041314       0.000515       0.011028       0.010155       0.002910       0.026184      -0.013890      -0.004868       0.018758              1.766593       1.929648      -0.114357       0.371940       1.523766       0.012534       1.846364           0.000157
           89              H       9.119096       9.366502       3.111178       0.112684       0.974598 0.71287679E+01  0.68955051E+02                                 1.701289                            1.620972      -1.175616       2.320499                    0.995213       3.729692      10.849382       0.458128       1.382191      -0.685738      -0.027151       0.027984      -0.002194       0.039052      -0.008600       0.012307       0.002202      -0.002249      -0.020127      -0.017515       0.002822       0.014693              1.731276       1.785540      -0.405583       0.088768       1.920449       0.041302       1.487840           0.000448
           90              H       9.023997       7.703319       1.515645       0.105626       1.066325 0.74913748E+01  0.72272831E+02                                 1.715032                            1.592497      -0.856702       2.464511                    0.999138       3.461684       9.574966       0.500110       1.269483      -0.711080      -0.027451      -0.001716      -0.025049       0.037202      -0.008035       0.013392       0.007084      -0.008432       0.004670      -0.020321       0.008172       0.012149              1.781864       1.981367      -0.010074       0.551388       1.361667       0.032109       2.002557           0.000095
           91              H      10.590390       5.973549       1.588876       0.103287       1.122817 0.79757578E+01  0.76838780E+02                                 1.670105                            1.564097      -0.759655       2.508278                    0.999716       3.242204       8.475997       0.552727       1.150235      -0.741372      -0.001430      -0.027865      -0.023377       0.036401      -0.010258       0.009427       0.008924      -0.004238      -0.008292      -0.019266       0.007273       0.011993              1.708835       1.368311       0.034000       0.065237       1.750258       0.468128       2.007937          -0.000191
           92              H      12.179138       5.895125       3.186628       0.121874       1.009626 0.72710430E+01  0.69625002E+02                                 1.652689                            1.569387      -0.927618       2.436838                    0.999051       3.396025       9.358057       0.503551       1.270265      -0.710977       0.023786      -0.030961      -0.003379       0.039189      -0.007615       0.000114       0.010677      -0.019170      -0.001865      -0.013407      -0.004669       0.018076              1.679583       1.831426      -0.373447       0.092522       1.796051      -0.027746       1.411273           0.000670
           93              H      10.540670      12.478311       8.042018       0.082734       1.134992 0.78803000E+01  0.78151523E+02                                 1.881666                            1.698089      -1.253025       2.270932                    0.994140       3.937874      11.595462       0.450093       1.372175      -0.687048      -0.009777      -0.036981      -0.018733       0.042592       0.002335      -0.001998       0.003200      -0.023538      -0.002812      -0.012023      -0.001090       0.013113              2.013023       1.543584       0.286934       0.074586       2.604599       0.586757       1.890885           0.000272
           94              H      10.280838      12.765373      10.309939       0.118821       1.034392 0.76894843E+01  0.75490943E+02                                 1.741760                            1.662623      -1.247638       2.291306                    0.994083       3.707859      10.722138       0.462793       1.348098      -0.692858      -0.012109      -0.024193       0.019533       0.033369       0.005084      -0.003187      -0.003759      -0.014162       0.020256      -0.012291       0.001546       0.010746              1.757168       1.459025       0.278167      -0.161558       1.950793      -0.222601       1.861687           0.000075
           95              H       0.802845       1.700175       9.841708       0.123373       0.979842 0.69843562E+01  0.66452280E+02                                 1.646521                            1.559025      -0.868422       2.472719                    0.999193       3.382626       9.402552       0.493300       1.305002      -0.703629       0.010161       0.030493       0.011381       0.034097       0.008622      -0.002620       0.000589      -0.015990       0.013083      -0.014311       0.004681       0.009630              1.679010       1.409441       0.268035       0.058152       1.959479       0.324330       1.668111           0.000012
           96              H       0.923192       1.313974       7.618170       0.095731       1.071593 0.75317714E+01  0.72981654E+02                                 1.744256                            1.613943      -0.914751       2.442965                    0.998466       3.506271       9.816479       0.487393       1.296911      -0.705145       0.015931       0.034740      -0.025966       0.046205       0.009786      -0.004158      -0.001200      -0.026460       0.018915      -0.020095       0.005989       0.014107              1.810161       1.645090       0.344632      -0.223087       1.944103      -0.440264       1.841291           0.000076
           97              C       3.366213       5.245537       8.388198       0.614402      22.549354 0.24093388E+03  0.49503239E+04                                 7.421690                            5.556496      -0.105917       2.034937                    0.999057      21.936693      61.477963       0.620347       0.480546      -1.013685       0.005374       0.022855      -0.060253       0.064666      -0.072738      -0.015178       0.032631      -0.100496      -0.154603      -0.063298      -0.058338       0.121636              8.706052       8.320108       1.125357      -0.313003       4.987305      -1.923842      12.810743          -0.004915
           98              C       3.352824       4.871173       9.848366      -0.036236      39.088331 0.44775214E+03  0.10513279E+05                                 9.912527                            7.005983       0.033009       2.011339                    0.999317      27.354327      76.403407       0.634562       0.411085      -1.076897       0.000053       0.000375       0.041581       0.041583       0.026089       0.016059       0.016493      -0.043021      -0.088961      -0.038060      -0.016274       0.054334             12.103421      11.515151      -1.774267      -2.255577       6.295588      -2.442096      18.499523           0.093641
           99              C       4.504198       4.348839      10.358759      -0.091892      32.623683 0.41692162E+03  0.97117574E+04                                 8.924044                            6.864069       0.126849       2.020313                    0.999764      28.742225      82.582376       0.620473       0.423780      -1.058238      -0.000267       0.011817       0.029214       0.031515       0.011012      -0.003966       0.013543       0.003679      -0.049545      -0.024841       0.004323       0.020518             10.137926       9.692834      -1.713501      -0.330592       5.984205      -2.298049      14.736738           0.022795
          100              C       4.561250       3.934523      11.705752      -0.106745      32.275821 0.40356708E+03  0.93077307E+04                                 8.787159                            6.706348       0.203207       2.045677                    0.999789      28.517036      81.052001       0.635463       0.417915      -1.063842      -0.003804       0.019711      -0.019075       0.027692       0.002094       0.005122      -0.009497       0.006723      -0.050667      -0.021348       0.008612       0.012736              9.998591       9.406353      -1.379753      -1.417239       5.750627      -2.059444      14.838794           0.037251
          101              C       3.498393       4.091371      12.531258      -0.010740      38.114424 0.44677970E+03  0.10508242E+05                                 9.801576                            7.055858      -0.131377       1.961425                    0.999082      27.311976      76.910096       0.623207       0.417866      -1.070103       0.001337       0.016483      -0.028413       0.032875       0.028691       0.008761       0.021025      -0.055452      -0.071314      -0.030116      -0.028004       0.058119             11.649424      11.172437      -2.116543      -0.348774       6.847242      -3.322764      16.928593           0.075457
          102              C       2.297153       4.681771      12.045275       0.040951      34.604331 0.42351332E+03  0.98631163E+04                                 9.265297                            6.926255      -0.033921       1.998525                    0.999503      26.963351      76.421354       0.619153       0.424777      -1.062008      -0.004767       0.009852       0.010534       0.015190      -0.008949      -0.005414      -0.001926       0.029067      -0.058928      -0.020912      -0.006447       0.027359             10.647872      12.257472      -2.856892      -1.013303       6.391339      -1.701223      13.294804           0.000078
          103              C       2.211826       5.045777      10.678309       0.043360      35.699121 0.42665485E+03  0.99367554E+04                                 9.411211                            6.920739      -0.061818       1.985551                    0.999218      26.945748      75.925651       0.624710       0.420978      -1.066313      -0.003404       0.012002      -0.009556       0.015715      -0.010956      -0.004059       0.001965       0.033383      -0.026577      -0.015619      -0.009362       0.024981             10.930413      12.601072      -2.623391      -2.267594       6.190975      -1.453608      13.999193          -0.007126
          104              C       0.995783       5.650975      10.234489      -0.110133      32.530328 0.42260341E+03  0.98855357E+04                                 8.895101                            6.935298       0.008507       1.982091                    0.999584      29.052645      83.872857       0.613494       0.426804      -1.055497       0.009699      -0.005985       0.016780       0.020285       0.015140       0.020087      -0.012121      -0.026534       0.022964      -0.036339       0.015128       0.021210              9.697684      11.725446      -2.835555      -1.647548       6.067757      -0.841662      11.299849           0.038594
          105              C      -0.035951       5.858133      11.068871      -0.081374      29.779678 0.38121454E+03  0.86482961E+04                                 8.229330                            6.456026       0.250341       2.062427                    0.999783      27.885850      78.029211       0.658495       0.410008      -1.071350       0.014882      -0.010868       0.016825       0.024953      -0.014019       0.012610      -0.012173       0.028369       0.037786      -0.027485      -0.002299       0.029784              8.929674      10.011891      -2.473933      -0.974245       5.762772      -1.052292      11.014360           0.008966
          106              C       0.067548       5.495606      12.429179      -0.075677      29.646183 0.38960696E+03  0.89067010E+04                                 8.279675                            6.583183       0.263879       2.069193                    0.999809      28.048247      79.358781       0.642302       0.417135      -1.064378       0.015508       0.003631      -0.025943       0.030442      -0.003161      -0.016038       0.000770       0.021736      -0.002520      -0.012629      -0.010021       0.022650              8.932921       9.584859      -2.580914      -0.540006       6.013491      -1.151542      11.200413           0.019628
          107              C       1.189905       4.920003      12.888533      -0.120634      32.671871 0.43726170E+03  0.10354036E+05                                 9.026952                            7.117396      -0.029744       1.973119                    0.998798      29.524548      86.794513       0.595396       0.434442      -1.046966       0.006476       0.003308      -0.019073       0.020412       0.023719       0.003591      -0.001755      -0.044521       0.042429      -0.039895       0.014435       0.025460              9.882738      11.772341      -3.015574      -1.334366       6.683909      -0.956933      11.191964           0.029928
          108              C       3.579559       3.597151      13.944824       0.551378      24.097944 0.26404620E+03  0.55507595E+04                                 7.725244                            5.789081      -0.238800       1.975481                    0.998669      22.970822      65.112537       0.612157       0.475960      -1.016139       0.004385      -0.020689       0.037853       0.043360      -0.088928      -0.045126       0.023463       0.069553      -0.160651      -0.073794      -0.061951       0.135745              9.082642       6.452992       1.762884       1.638315       7.905794      -1.922706      12.889141          -0.009916
          109              C       3.341838       8.193099       5.272582       0.584403      24.057758 0.25702277E+03  0.53709160E+04                                 7.726650                            5.722321      -0.136498       2.012645                    0.999171      22.666639      64.218430       0.613515       0.477754      -1.014410       0.033618      -0.036413       0.015366       0.051887       0.004433      -0.041848       0.020576      -0.001570       0.337927      -0.072288      -0.052128       0.124416              9.165240      11.267760      -2.130492       1.841771      11.408008      -0.655805       4.819954          -0.005177
          110              C       2.273279       9.196336       4.977441      -0.011051      37.323669 0.44644035E+03  0.10504167E+05                                 9.713142                            7.070457      -0.062907       1.988006                    0.999211      27.246558      76.881140       0.619933       0.419916      -1.068194      -0.026086       0.017837       0.001429       0.031634       0.038038      -0.030775      -0.016382       0.008065      -0.029374      -0.038258      -0.021525       0.059783             11.621814      12.624434      -4.781587       3.509254      12.887946       1.583847       9.353061           0.070853
          111              C       2.162928      10.255801       5.845109      -0.087502      31.308554 0.39789541E+03  0.91547108E+04                                 8.646406                            6.676103       0.193553       2.048428                    0.999760      28.269960      80.545332       0.633756       0.420057      -1.061299      -0.016886       0.010115      -0.009630       0.021913       0.022609      -0.007292      -0.016179      -0.006049       0.022944      -0.027554      -0.003820       0.031374              9.777955      10.372360      -3.321210       1.673100      11.633963       2.733357       7.327542           0.028555
          112              C       1.105488      11.161378       5.743031      -0.088008      31.758393 0.41323004E+03  0.96203178E+04                                 8.791093                            6.855994       0.051592       1.998549                    0.999716      28.787154      83.136904       0.616777       0.426560      -1.054760       0.009424      -0.020141      -0.003230       0.022470       0.021759      -0.019325      -0.014677      -0.004138       0.010385      -0.024839      -0.012338       0.037176              9.835184      11.558688      -2.898013       2.451396      10.257219       2.307460       7.689645           0.017331
          113              C       0.179052      11.078515       4.746655      -0.024540      36.669472 0.45484450E+03  0.10750288E+05                                 9.585823                            7.134037      -0.067180       1.983418                    0.999137      27.516590      77.779849       0.617604       0.419603      -1.068556       0.021618      -0.017157      -0.000870       0.027612       0.023823      -0.011912      -0.031435      -0.009923       0.055206      -0.036698      -0.012733       0.049431             11.268978      12.511268      -4.248362       1.178448      11.997942       3.804704       9.297723           0.079222
          114              C       0.322471      10.085636       3.736964       0.047274      33.645066 0.44085725E+03  0.10390785E+05                                 9.171008                            7.118397      -0.200680       1.942990                    0.999056      27.392966      78.603812       0.602918       0.431020      -1.056083      -0.006384       0.004183      -0.008364       0.011323      -0.000416       0.011136       0.013397      -0.001872       0.026358      -0.016644      -0.004114       0.020758             10.387647       9.773522      -2.587290       2.036858      10.534935       3.800991      10.854485          -0.007039
          115              C       1.382443       9.113473       3.883425       0.034194      33.511764 0.44456252E+03  0.10500351E+05                                 9.150449                            7.151386      -0.159569       1.957274                    0.999064      27.444519      78.842295       0.601113       0.431399      -1.055822      -0.004214      -0.009876       0.002186       0.010957       0.009789       0.012367       0.011697      -0.015842       0.028530      -0.019273      -0.005778       0.025050             10.313977      10.574051      -2.763073       2.843162       9.636354       2.753574      10.731526          -0.005239
          116              C       1.529171       8.130952       2.860420      -0.086666      31.149211 0.44223993E+03  0.10522947E+05                                 8.839974                            7.222584      -0.187057       1.926706                    0.998686      29.474787      87.437280       0.581927       0.442342      -1.040145      -0.026003       0.001032       0.010694       0.028135       0.004314      -0.020019      -0.015119      -0.008973      -0.070901      -0.036163       0.007776       0.028387              9.556265       9.265926      -2.029894       2.386190       8.392696       2.483391      11.010174           0.053518
          117              C       0.673253       8.051048       1.824100      -0.068355      28.754710 0.39927901E+03  0.92160952E+04                                 8.223619                            6.743357       0.186380       2.050850                    0.999628      28.225868      81.167983       0.621339       0.427078      -1.054436      -0.019964       0.002768       0.025188       0.032259      -0.003716      -0.008823       0.004163      -0.022270      -0.020374      -0.016102      -0.000500       0.016601              8.797224       8.749835      -2.197172       2.041067       7.565974       1.941550      10.075864           0.022124
          118              C      -0.368284       8.980300       1.704269      -0.082200      29.243479 0.40477431E+03  0.93601758E+04                                 8.248451                            6.737243       0.176258       2.038548                    0.999783      28.495465      81.598237       0.629872       0.420516      -1.060193       0.011912      -0.007966       0.024243       0.028161      -0.005881       0.015478      -0.007818       0.006488      -0.007049      -0.015359      -0.005475       0.020833              8.852338       8.277510      -2.259577       1.262936       8.180805       2.643087      10.098698           0.016509
          119              C      -0.550731       9.950983       2.631853      -0.104220      31.176183 0.43915621E+03  0.10418684E+05                                 8.784096                            7.163873      -0.169684       1.926804                    0.998855      29.607664      87.355347       0.589121       0.438236      -1.043836       0.013435      -0.009868       0.008114       0.018540       0.002754      -0.005420      -0.025369       0.005000      -0.043802      -0.032264       0.008009       0.024255              9.447996       8.613389      -1.786258       1.644258       8.890388       3.387220      10.840211           0.054618
          120              C      -0.966803      12.077312       4.804352       0.562699      22.432283 0.26664120E+03  0.56050407E+04                                 7.323552                            5.784268      -0.124208       2.007707                    0.999094      22.892220      64.361849       0.619233       0.470545      -1.021594      -0.033405       0.029670       0.003401       0.044808       0.085338      -0.002697      -0.005112      -0.016371      -0.112524      -0.067047      -0.037658       0.104705              8.296043       9.269731      -4.046916      -0.119659       8.078646       1.172434       7.539752          -0.003783
          121              C       4.212623       3.253861       5.734154       0.584935      22.912423 0.25493419E+03  0.53352085E+04                                 7.585908                            5.755900      -0.186974       1.999584                    0.998848      22.848827      65.533800       0.600555       0.487337      -1.005830      -0.035975       0.040859      -0.009724       0.055301       0.005406      -0.005824       0.025783      -0.008974       0.339389      -0.065336      -0.051862       0.117197              8.962952      10.284999      -2.277127       0.277114      11.495763      -1.904118       5.108095          -0.003312
          122              C       5.288285       2.213631       5.878396      -0.031184      36.948002 0.45034463E+03  0.10638772E+05                                 9.694086                            7.117778       0.001610       2.008026                    0.999298      27.528996      78.306089       0.614588       0.421867      -1.064987       0.021461      -0.027205       0.006782       0.035309       0.037428       0.017842       0.028883      -0.003455      -0.035369      -0.036251      -0.022803       0.059053             11.681459      11.916257      -4.526483      -1.238621      13.060346      -4.159970      10.067772           0.035464
          123              C       6.258310       2.206233       4.957469      -0.112054      32.221547 0.43737665E+03  0.10374536E+05                                 9.022104                            7.135232      -0.100110       1.949841                    0.998760      29.663151      87.748260       0.591563       0.436508      -1.044002       0.023296      -0.014915       0.009998       0.029413       0.022341       0.012444       0.002461      -0.004644       0.016900      -0.027164       0.001928       0.025236             10.238978      11.235882      -4.105947      -1.231690      10.970663      -2.189590       8.510389           0.011766
          124              C       7.237660       1.182280       4.930840      -0.091644      31.938365 0.43708496E+03  0.10349604E+05                                 8.926433                            7.107736      -0.111820       1.939497                    0.999473      29.614643      87.080296       0.596788       0.433439      -1.047490      -0.015855       0.017266       0.004306       0.023833       0.015672       0.002046       0.009974       0.010987       0.015285      -0.021116       0.002527       0.018589             10.047902      10.557246      -4.416148      -0.675434      11.564852      -2.363850       8.021608           0.018035
          125              C       7.215955       0.195320       5.878396      -0.046155      37.068463 0.46080428E+03  0.10943526E+05                                 9.692999                            7.189687      -0.103651       1.969253                    0.998998      27.896995      79.443964       0.613099       0.420663      -1.066235      -0.026341       0.014964       0.007454       0.031199       0.016643       0.021252       0.007828      -0.023201       0.034581      -0.032194       0.000387       0.031807             11.613125      14.068038      -4.791942      -3.134199      11.486918      -1.644703       9.284420           0.041391
          126              C       6.235100       0.187922       6.888086       0.054143      33.367255 0.43310931E+03  0.10167743E+05                                 9.125340                            7.065365      -0.186339       1.950000                    0.999057      27.186662      77.975447       0.603637       0.432218      -1.054860       0.007259      -0.011168       0.004383       0.014022       0.001666      -0.010008      -0.014749       0.006482       0.023156      -0.017245      -0.003732       0.020976             10.355049      11.210698      -1.940863      -3.736259       9.797446      -2.479816      10.057002           0.000296
          127              C       5.250455       1.216313       6.908058       0.053061      34.268210 0.42821465E+03  0.10017868E+05                                 9.281698                            7.004908      -0.118372       1.972515                    0.999272      27.040078      77.257589       0.609281       0.429709      -1.057076      -0.012498      -0.000829      -0.002000       0.012684       0.012338      -0.010108      -0.015337      -0.005463       0.022391      -0.016637      -0.009882       0.026519             10.810520      10.386801      -2.341472      -3.134146      10.822275      -3.634097      11.222483           0.002223
          128              C       4.307503       1.260704       7.946597      -0.117049      33.169798 0.45728415E+03  0.10940349E+05                                 9.104062                            7.259298      -0.041898       1.961961                    0.999481      29.826016      87.879421       0.592416       0.432150      -1.049279       0.005169      -0.021813      -0.015454       0.027228      -0.004317       0.011854       0.015121      -0.002005      -0.078147      -0.034531       0.015411       0.019119             10.059516       9.326703      -0.919318      -3.598703       9.596221      -3.172897      11.255625           0.023182
          129              C       4.255612       0.281143       8.911906      -0.078274      29.985455 0.41645619E+03  0.96923509E+04                                 8.394934                            6.834334       0.198372       2.044920                    0.999827      28.562177      81.867145       0.625737       0.420586      -1.060882       0.007220      -0.021674      -0.026985       0.035356       0.001688      -0.014100      -0.003098       0.004316       0.004279      -0.012770      -0.003370       0.016140              9.081578       9.026445      -1.449051      -2.852797       8.500419      -2.217833       9.717869           0.018704
          130              C       1.792798      14.042354       8.860866      -0.087439      28.973427 0.38957385E+03  0.88991530E+04                                 8.106310                            6.543362       0.344781       2.090738                    0.999646      28.147734      79.417286       0.650585       0.412139      -1.068381      -0.017419       0.016424      -0.020638       0.031609      -0.004847       0.001709      -0.021371      -0.015563      -0.013569      -0.019965      -0.006144       0.026109              8.730340       8.871194      -1.506563      -3.061793       7.724082      -1.522192       9.595743           0.002630
          131              C       2.739962      13.992044       7.904434      -0.112577      31.899449 0.43770369E+03  0.10335029E+05                                 8.806873                            7.073252       0.021329       1.985647                    0.999647      29.243514      84.981064       0.605181       0.428637      -1.053755      -0.010099       0.016905      -0.009188       0.021730      -0.003287       0.019773       0.006147      -0.011433      -0.057157      -0.031499       0.015174       0.016325              9.578093       9.735223      -0.817574      -3.758451       8.654916      -2.031673      10.344140           0.030747
          132              C       4.955945      14.015719       5.789632       0.557699      22.655350 0.26420983E+03  0.55469395E+04                                 7.396354                            5.758230      -0.059981       2.028185                    0.999351      22.962363      64.735946       0.619928       0.470609      -1.020507       0.034549      -0.026843       0.000246       0.043752       0.072362       0.025875       0.026196      -0.027085      -0.060021      -0.063905      -0.031394       0.095299              8.601938      10.250992      -4.313636      -1.374633       8.327764      -0.407375       7.227058          -0.002752
          133              C       5.310342       5.917321       2.693987       0.127636      26.448421 0.33030384E+03  0.73220130E+04                                 8.018348                            6.260496      -0.130206       1.985261                    0.998717      26.128876      75.335912       0.620946       0.444974      -1.036397       0.000403       0.045973       0.008704       0.046791      -0.019191      -0.014289      -0.014889       0.066764      -0.131649      -0.053577      -0.007852       0.061429              9.183007       5.270544       1.894563       0.458423      10.067017      -1.876134      12.211459           0.000963
          134              C       5.168813       6.074169       1.309269      -0.201742      35.369730 0.47570189E+03  0.11472461E+05                                 9.465741                            7.348007       0.024263       1.975102                    0.999263      30.546946      89.815341       0.596690       0.425633      -1.055240      -0.010403       0.007055       0.009998       0.016061      -0.001023       0.003388       0.026223       0.018676       0.000345      -0.031506       0.009201       0.022304             10.963043       5.918927       2.257240      -0.077191      10.922417      -3.498695      16.047785           0.001458
          135              C       5.484426       7.293442       0.718988       0.100376      35.641070 0.39683284E+03  0.90715724E+04                                 9.458714                            6.662189      -0.016892       2.006808                    0.999147      26.046552      72.588010       0.638813       0.419428      -1.067851      -0.001486       0.006033       0.005863       0.008543       0.003499      -0.002129       0.000571      -0.000144       0.008453      -0.005368       0.001480       0.003888             11.857606       5.804863       1.840643       0.835968       9.494368      -3.042526      20.273589          -0.000163
          136              C       5.953548       8.273003       1.588876      -0.192171      32.532712 0.43949880E+03  0.10354895E+05                                 8.812659                            6.979003       0.292617       2.065923                    0.999814      29.531987      84.835986       0.625544       0.415585      -1.065331      -0.004980      -0.008555       0.000007       0.009899       0.011096      -0.004948      -0.014649      -0.014687      -0.052881      -0.023121      -0.004195       0.027316              9.851716       5.963694       2.042225       1.013127       8.676431      -0.755691      14.915023           0.000907
          137              C       6.028678       8.027373       2.931431       0.080724      26.888904 0.34005363E+03  0.75430170E+04                                 7.883214                            6.216369       0.269813       2.099282                    0.999821      26.236050      74.049200       0.647964       0.426145      -1.054625      -0.017663      -0.049118       0.001133       0.052210      -0.000178       0.000392       0.020497       0.026322      -0.110997      -0.045299       0.013636       0.031663              8.860603       5.870216       2.373615       0.163118       9.202887      -1.080590      11.508706           0.000653
          138              C       2.048429       2.152964      19.483698       0.614404      22.549398 0.24093449E+03  0.49503396E+04                                 7.421701                            5.556504      -0.105915       2.034937                    0.999057      21.936718      61.478056       0.620347       0.480547      -1.013685      -0.005374      -0.022856      -0.060253       0.064666      -0.072739       0.015178      -0.032632      -0.100500      -0.154606      -0.063300      -0.058339       0.121639              8.706064       8.320122       1.125357       0.313003       4.987309       1.923843      12.810760          -0.004922
          139              C       2.061818       2.527328      20.943866      -0.036238      39.088413 0.44775342E+03  0.10513316E+05                                 9.912535                            7.005989       0.033009       2.011338                    0.999317      27.354368      76.403521       0.634562       0.411085      -1.076898      -0.000052      -0.000375       0.041581       0.041582       0.026088      -0.016058      -0.016493      -0.043021      -0.088961      -0.038059      -0.016273       0.054333             12.103429      11.515164      -1.774271       2.255584       6.295591       2.442090      18.499531           0.093631
          140              C       0.910443       3.049662      21.454259      -0.091893      32.623729 0.41692273E+03  0.97117889E+04                                 8.924050                            6.864076       0.126850       2.020313                    0.999764      28.742252      82.582462       0.620472       0.423779      -1.058238       0.000267      -0.011816       0.029214       0.031515       0.011012       0.003966      -0.013543       0.003681      -0.049543      -0.024840       0.004323       0.020517             10.137931       9.692844      -1.713503       0.330595       5.984209       2.298045      14.736741           0.022782
          141              C       0.853391       3.463978       0.610253      -0.106744      32.275810 0.40356721E+03  0.93077349E+04                                 8.787160                            6.706351       0.203206       2.045676                    0.999789      28.517033      81.052004       0.635463       0.417915      -1.063842       0.003804      -0.019710      -0.019076       0.027692       0.002095      -0.005122       0.009497       0.006723      -0.050667      -0.021348       0.008612       0.012736              9.998589       9.406361      -1.379753       1.417244       5.750626       2.059438      14.838780           0.037250
          142              C       1.916249       3.307130       1.435758      -0.010742      38.114441 0.44677994E+03  0.10508248E+05                                 9.801575                            7.055857      -0.131374       1.961427                    0.999082      27.311988      76.910113       0.623207       0.417866      -1.070103      -0.001337      -0.016482      -0.028413       0.032875       0.028691      -0.008760      -0.021024      -0.055450      -0.071311      -0.030115      -0.028003       0.058118             11.649422      11.172439      -2.116546       0.348771       6.847244       3.322765      16.928584           0.075458
          143              C       3.117488       2.716729       0.949775       0.040952      34.604343 0.42351344E+03  0.98631200E+04                                 9.265299                            6.926256      -0.033922       1.998525                    0.999503      26.963354      76.421368       0.619153       0.424777      -1.062008       0.004767      -0.009851       0.010533       0.015190      -0.008949       0.005414       0.001927       0.029067      -0.058928      -0.020913      -0.006446       0.027359             10.647875      12.257471      -2.856893       1.013293       6.391342       1.701229      13.294812           0.000081
          144              C       3.202816       2.352723      21.773809       0.043361      35.699127 0.42665472E+03  0.99367520E+04                                 9.411211                            6.920738      -0.061820       1.985550                    0.999218      26.945756      75.925680       0.624710       0.420978      -1.066313       0.003405      -0.012003      -0.009556       0.015715      -0.010956       0.004059      -0.001964       0.033383      -0.026578      -0.015619      -0.009362       0.024981             10.930414      12.601076      -2.623396       2.267586       6.190977       1.453608      13.999190          -0.007131
          145              C       4.418858       1.747526      21.329989      -0.110134      32.530368 0.42260368E+03  0.98855435E+04                                 8.895105                            6.935298       0.008504       1.982090                    0.999584      29.052674      83.872946       0.613494       0.426804      -1.055498      -0.009699       0.005986       0.016781       0.020285       0.015141      -0.020088       0.012121      -0.026533       0.022964      -0.036339       0.015128       0.021210              9.697691      11.725457      -2.835559       1.647544       6.067760       0.841664      11.299855           0.038570
          146              C       5.450592       1.540368      -0.026629      -0.081374      29.779680 0.38121447E+03  0.86482936E+04                                 8.229328                            6.456024       0.250341       2.062427                    0.999783      27.885856      78.029214       0.658496       0.410008      -1.071350      -0.014882       0.010869       0.016825       0.024953      -0.014019      -0.012610       0.012173       0.028369       0.037786      -0.027486      -0.002299       0.029785              8.929673      10.011891      -2.473931       0.974254       5.762769       1.052287      11.014360           0.008954
          147              C       5.347094       1.902894       1.333679      -0.075676      29.646158 0.38960657E+03  0.89066894E+04                                 8.279668                            6.583178       0.263881       2.069194                    0.999809      28.048237      79.358728       0.642303       0.417135      -1.064378      -0.015507      -0.003631      -0.025944       0.030442      -0.003162       0.016038      -0.000770       0.021737      -0.002521      -0.012629      -0.010021       0.022650              8.932914       9.584848      -2.580909       0.540012       6.013485       1.151540      11.200409           0.019637
          148              C       4.224737       2.478498       1.793033      -0.120635      32.671893 0.43726234E+03  0.10354054E+05                                 9.026955                            7.117400      -0.029743       1.973119                    0.998798      29.524561      86.794552       0.595396       0.434442      -1.046966      -0.006476      -0.003307      -0.019073       0.020412       0.023718      -0.003591       0.001755      -0.044521       0.042429      -0.039895       0.014435       0.025460              9.882740      11.772340      -3.015572       1.334365       6.683911       0.956936      11.191969           0.029937
          149              C       1.835083       3.801350       2.849324       0.551377      24.097905 0.26404567E+03  0.55507461E+04                                 7.725238                            5.789077      -0.238803       1.975480                    0.998669      22.970805      65.112492       0.612157       0.475960      -1.016139      -0.004385       0.020689       0.037852       0.043360      -0.088928       0.045126      -0.023463       0.069553      -0.160651      -0.073794      -0.061952       0.135745              9.082635       6.452985       1.762885      -1.638310       7.905793       1.922705      12.889128          -0.009910
          150              C      -1.337913      14.002402      16.368082       0.584404      24.057827 0.25702355E+03  0.53709367E+04                                 7.726667                            5.722332      -0.136499       2.012644                    0.999171      22.666664      64.218534       0.613514       0.477754      -1.014409      -0.033618       0.036413       0.015366       0.051886       0.004433       0.041848      -0.020576      -0.001570       0.337931      -0.072289      -0.052129       0.124417              9.165264      11.267790      -2.130508      -1.841777      11.408038       0.655809       4.819963          -0.005187
          151              C      -0.269355      12.999165      16.072941      -0.011052      37.323757 0.44644148E+03  0.10504198E+05                                 9.713146                            7.070458      -0.062902       1.988008                    0.999211      27.246609      76.881261       0.619935       0.419915      -1.068195       0.026086      -0.017836       0.001429       0.031633       0.038036       0.030774       0.016380       0.008065      -0.029373      -0.038257      -0.021523       0.059780             11.621821      12.624442      -4.781591      -3.509256      12.887957      -1.583849       9.353064           0.070837
          152              C      -0.159004      11.939700      16.940609      -0.087502      31.308584 0.39789574E+03  0.91547198E+04                                 8.646406                            6.676102       0.193556       2.048429                    0.999760      28.269989      80.545402       0.633757       0.420057      -1.061299       0.016886      -0.010116      -0.009629       0.021914       0.022608       0.007291       0.016178      -0.006050       0.022943      -0.027554      -0.003819       0.031373              9.777956      10.372365      -3.321210      -1.673101      11.633963      -2.733358       7.327541           0.028525
          153              C       0.898436      11.034124      16.838531      -0.088008      31.758446 0.41323078E+03  0.96203390E+04                                 8.791098                            6.855997       0.051592       1.998548                    0.999716      28.787197      83.137040       0.616777       0.426560      -1.054760      -0.009425       0.020141      -0.003230       0.022470       0.021759       0.019325       0.014677      -0.004138       0.010385      -0.024839      -0.012337       0.037175              9.835191      11.558698      -2.898014      -2.451398      10.257225      -2.307462       7.689649           0.017307
          154              C       1.824872      11.116987      15.842155      -0.024541      36.669556 0.45484616E+03  0.10750336E+05                                 9.585828                            7.134043      -0.067178       1.983419                    0.999137      27.516648      77.780006       0.617604       0.419603      -1.068556      -0.021617       0.017157      -0.000871       0.027612       0.023821       0.011910       0.031433      -0.009923       0.055205      -0.036696      -0.012732       0.049428             11.268982      12.511275      -4.248358      -1.178455      11.997944      -3.804702       9.297727           0.079205
          155              C       1.681453      12.109866      14.832464       0.047275      33.645119 0.44085834E+03  0.10390818E+05                                 9.171018                            7.118406      -0.200686       1.942988                    0.999056      27.393006      78.603971       0.602917       0.431020      -1.056083       0.006385      -0.004183      -0.008364       0.011323      -0.000417      -0.011136      -0.013397      -0.001871       0.026359      -0.016645      -0.004113       0.020758             10.387658       9.773541      -2.587296      -2.036863      10.534944      -3.800990      10.854491          -0.007051
          156              C       0.621481      13.082029      14.978925       0.034194      33.511806 0.44456313E+03  0.10500370E+05                                 9.150456                            7.151390      -0.159572       1.957273                    0.999064      27.444553      78.842424       0.601113       0.431399      -1.055822       0.004214       0.009876       0.002186       0.010958       0.009788      -0.012367      -0.011697      -0.015842       0.028529      -0.019273      -0.005778       0.025050             10.313986      10.574061      -2.763075      -2.843165       9.636362      -2.753579      10.731536          -0.005251
          157              C       0.474753      14.064549      13.955920      -0.086667      31.149271 0.44224091E+03  0.10522976E+05                                 8.839981                            7.222587      -0.187055       1.926706                    0.998686      29.474836      87.437439       0.581927       0.442342      -1.040145       0.026003      -0.001033       0.010695       0.028136       0.004313       0.020018       0.015118      -0.008973      -0.070901      -0.036162       0.007777       0.028385              9.556273       9.265938      -2.029898      -2.386192       8.392701      -2.483393      11.010181           0.053506
          158              C       1.330672      14.144453      12.919600      -0.068356      28.754796 0.39928047E+03  0.92161374E+04                                 8.223633                            6.743367       0.186377       2.050848                    0.999628      28.225933      81.168213       0.621339       0.427078      -1.054436       0.019965      -0.002768       0.025187       0.032259      -0.003717       0.008822      -0.004164      -0.022270      -0.020372      -0.016101      -0.000501       0.016602              8.797239       8.749857      -2.197181      -2.041069       7.565985      -1.941552      10.075876           0.022119
          159              C       2.372209      13.215202      12.799769      -0.082200      29.243500 0.40477476E+03  0.93601896E+04                                 8.248456                            6.737247       0.176258       2.038547                    0.999783      28.495499      81.598377       0.629872       0.420516      -1.060192      -0.011912       0.007967       0.024243       0.028161      -0.005882      -0.015478       0.007818       0.006489      -0.007048      -0.015358      -0.005476       0.020834              8.852342       8.277519      -2.259582      -1.262937       8.180809      -2.643084      10.098699           0.016508
          160              C       2.554656      12.244518      13.727353      -0.104221      31.176227 0.43915728E+03  0.10418716E+05                                 8.784105                            7.163882      -0.169686       1.926803                    0.998855      29.607720      87.355565       0.589120       0.438236      -1.043836      -0.013435       0.009868       0.008114       0.018540       0.002753       0.005420       0.025369       0.005001      -0.043802      -0.032263       0.008009       0.024254              9.448004       8.613402      -1.786264      -1.644260       8.890397      -3.387218      10.840213           0.054609
          161              C       2.970728      10.118189      15.899851       0.562700      22.432332 0.26664211E+03  0.56050649E+04                                 7.323563                            5.784278      -0.124209       2.007706                    0.999094      22.892265      64.362013       0.619232       0.470545      -1.021594       0.033405      -0.029670       0.003401       0.044808       0.085339       0.002698       0.005112      -0.016372      -0.112525      -0.067047      -0.037658       0.104705              8.296052       9.269737      -4.046915       0.119655       8.078651      -1.172433       7.539769          -0.003796
          162              C       1.202018       4.144640      16.829654       0.584935      22.912491 0.25493483E+03  0.53352247E+04                                 7.585918                            5.755904      -0.186971       1.999584                    0.998848      22.848859      65.533889       0.600556       0.487337      -1.005830       0.035975      -0.040859      -0.009724       0.055301       0.005405       0.005824      -0.025783      -0.008974       0.339387      -0.065335      -0.051862       0.117197              8.962968      10.285017      -2.277145      -0.277118      11.495788       1.904123       5.108101          -0.003318
          163              C       0.126357       5.184869      16.973896      -0.031185      36.948095 0.45034561E+03  0.10638800E+05                                 9.694093                            7.117780       0.001615       2.008028                    0.999298      27.529037      78.306191       0.614589       0.421866      -1.064987      -0.021461       0.027206       0.006782       0.035309       0.037427      -0.017841      -0.028882      -0.003454      -0.035370      -0.036250      -0.022802       0.059051             11.681472      11.916282      -4.526505       1.238615      13.060366       4.159968      10.067769           0.035435
          164              C      -0.843669       5.192268      16.052969      -0.112053      32.221618 0.43737750E+03  0.10374560E+05                                 9.022114                            7.135236      -0.100110       1.949841                    0.998760      29.663185      87.748377       0.591563       0.436507      -1.044002      -0.023296       0.014915       0.009998       0.029413       0.022341      -0.012444      -0.002460      -0.004645       0.016899      -0.027164       0.001929       0.025235             10.238992      11.235904      -4.105965       1.231689      10.970685       2.189589       8.510388           0.011752
          165              C      12.416982       6.216220      16.026340      -0.091643      31.938399 0.43708506E+03  0.10349607E+05                                 8.926433                            7.107732      -0.111819       1.939497                    0.999473      29.614693      87.080451       0.596789       0.433438      -1.047490       0.015856      -0.017267       0.004306       0.023835       0.015671      -0.002045      -0.009973       0.010988       0.015287      -0.021116       0.002529       0.018587             10.047904      10.557251      -4.416153       0.675435      11.564857       2.363849       8.021604           0.018013
          166              C      12.438687       7.203180      16.973896      -0.046160      37.068649 0.46080689E+03  0.10943602E+05                                 9.693019                            7.189700      -0.103648       1.969252                    0.998998      27.897093      79.444254       0.613099       0.420663      -1.066236       0.026342      -0.014966       0.007456       0.031201       0.016642      -0.021252      -0.007826      -0.023199       0.034580      -0.032193       0.000388       0.031805             11.613153      14.068069      -4.791955       3.134205      11.486950       1.644711       9.284439           0.041361
          167              C      -0.820458       7.210579      17.983586       0.054146      33.367249 0.43310901E+03  0.10167735E+05                                 9.125342                            7.065365      -0.186345       1.949998                    0.999057      27.186665      77.975484       0.603637       0.432218      -1.054860      -0.007260       0.011168       0.004382       0.014023       0.001665       0.010008       0.014750       0.006483       0.023157      -0.017246      -0.003731       0.020977             10.355051      11.210692      -1.940861       3.736257       9.797455       2.479822      10.057006           0.000290
          168              C       0.164186       6.182187      18.003558       0.053062      34.268238 0.42821513E+03  0.10017883E+05                                 9.281705                            7.004913      -0.118376       1.972513                    0.999272      27.040093      77.257657       0.609281       0.429709      -1.057076       0.012498       0.000829      -0.002000       0.012684       0.012338       0.010108       0.015337      -0.005463       0.022392      -0.016637      -0.009882       0.026519             10.810528      10.386808      -2.341481       3.134142      10.822291       3.634100      11.222485           0.002215
          169              C       1.107139       6.137796      19.042097      -0.117050      33.169889 0.45728588E+03  0.10940400E+05                                 9.104072                            7.259306      -0.041895       1.961961                    0.999481      29.826081      87.879623       0.592416       0.432149      -1.049280      -0.005169       0.021813      -0.015455       0.027229      -0.004318      -0.011852      -0.015120      -0.002006      -0.078148      -0.034530       0.015410       0.019120             10.059526       9.326712      -0.919321       3.598702       9.596235       3.172901      11.255632           0.023155
          170              C       1.159029       7.117357      20.007406      -0.078275      29.985530 0.41645753E+03  0.96923899E+04                                 8.394944                            6.834342       0.198374       2.044919                    0.999827      28.562238      81.867348       0.625737       0.420585      -1.060883      -0.007220       0.021675      -0.026985       0.035357       0.001688       0.014102       0.003099       0.004316       0.004279      -0.012771      -0.003370       0.016141              9.081588       9.026451      -1.449056       2.852796       8.500435       2.217837       9.717878           0.018684
          171              C       0.211127       8.153148      19.956366      -0.087438      28.973476 0.38957470E+03  0.88991776E+04                                 8.106318                            6.543369       0.344780       2.090737                    0.999646      28.147770      79.417419       0.650584       0.412139      -1.068381       0.017420      -0.016425      -0.020638       0.031609      -0.004847      -0.001709       0.021372      -0.015563      -0.013569      -0.019966      -0.006144       0.026110              8.730349       8.871199      -1.506565       3.061793       7.724096       1.522197       9.595750           0.002614
          172              C      -0.736038       8.203457      18.999934      -0.112579      31.899521 0.43770485E+03  0.10335062E+05                                 8.806879                            7.073255       0.021334       1.985648                    0.999647      29.243563      84.981194       0.605182       0.428636      -1.053755       0.010099      -0.016905      -0.009188       0.021730      -0.003288      -0.019771      -0.006146      -0.011433      -0.057158      -0.031498       0.015173       0.016325              9.578099       9.735224      -0.817573       3.758451       8.654928       2.031681      10.344147           0.030717
          173              C      11.287980       8.179782      16.885132       0.557704      22.655404 0.26421052E+03  0.55469563E+04                                 7.396356                            5.758230      -0.059968       2.028188                    0.999351      22.962395      64.735999       0.619929       0.470608      -1.020508      -0.034550       0.026844       0.000247       0.043754       0.072362      -0.025874      -0.026197      -0.027087      -0.060022      -0.063904      -0.031395       0.095299              8.601943      10.251001      -4.313646       1.374633       8.327773       0.407371       7.227054          -0.002758
          174              C       0.104299       1.481180      13.789487       0.127636      26.448414 0.33030367E+03  0.73220085E+04                                 8.018347                            6.260495      -0.130207       1.985260                    0.998717      26.128877      75.335921       0.620946       0.444975      -1.036397      -0.000403      -0.045973       0.008704       0.046791      -0.019191       0.014289       0.014889       0.066764      -0.131649      -0.053577      -0.007852       0.061429              9.183006       5.270545       1.894564      -0.458424      10.067021       1.876134      12.211451           0.000955
          175              C       0.245829       1.324332      12.404769      -0.201742      35.369716 0.47570170E+03  0.11472455E+05                                 9.465739                            7.348005       0.024262       1.975102                    0.999263      30.546951      89.815361       0.596690       0.425633      -1.055240       0.010402      -0.007055       0.009998       0.016061      -0.001023      -0.003388      -0.026223       0.018676       0.000344      -0.031506       0.009201       0.022304             10.963039       5.918928       2.257239       0.077188      10.922411       3.498691      16.047778           0.001456
          176              C      14.170216       0.105059      11.814488       0.100376      35.641076 0.39683317E+03  0.90715815E+04                                 9.458716                            6.662192      -0.016892       2.006808                    0.999147      26.046554      72.588019       0.638813       0.419428      -1.067851       0.001486      -0.006033       0.005863       0.008543       0.003499       0.002129      -0.000571      -0.000144       0.008453      -0.005368       0.001480       0.003888             11.857607       5.804866       1.840646      -0.835964       9.494374       3.042534      20.273581          -0.000163
          177              C      10.290376      13.922498      12.684376      -0.192171      32.532699 0.43949886E+03  0.10354897E+05                                 8.812657                            6.979004       0.292618       2.065924                    0.999814      29.531992      84.836005       0.625544       0.415585      -1.065331       0.004980       0.008556       0.000007       0.009899       0.011096       0.004948       0.014649      -0.014688      -0.052881      -0.023121      -0.004195       0.027316              9.851713       5.963696       2.042225      -1.013126       8.676427       0.755695      14.915015           0.000900
          178              C      10.215246      14.168128      14.026931       0.080724      26.888917 0.34005384E+03  0.75430235E+04                                 7.883218                            6.216372       0.269809       2.099280                    0.999821      26.236067      74.049282       0.647964       0.426145      -1.054625       0.017663       0.049118       0.001133       0.052210      -0.000178      -0.000392      -0.020497       0.026321      -0.110996      -0.045299       0.013636       0.031663              8.860608       5.870222       2.373619      -0.163117       9.202896       1.080588      11.508704           0.000641
          179              C       7.463070       9.551464      13.802802       0.614403      22.549387 0.24093429E+03  0.49503346E+04                                 7.421698                            5.556501      -0.105914       2.034937                    0.999057      21.936714      61.478038       0.620347       0.480547      -1.013685      -0.005374      -0.022855       0.060253       0.064666      -0.072739      -0.015178       0.032632      -0.100499      -0.154605      -0.063299      -0.058339       0.121639              8.706060       8.320116       1.125358      -0.313004       4.987309      -1.923844      12.810757          -0.004923
          180              C       7.476459       9.925828      12.342634      -0.036236      39.088375 0.44775281E+03  0.10513298E+05                                 9.912528                            7.005984       0.033011       2.011339                    0.999317      27.354356      76.403481       0.634562       0.411085      -1.076898      -0.000052      -0.000375      -0.041581       0.041582       0.026088       0.016058       0.016493      -0.043021      -0.088960      -0.038059      -0.016273       0.054332             12.103421      11.515154      -1.774268      -2.255580       6.295588      -2.442093      18.499522           0.093635
          181              C       6.325085      10.448162      11.832241      -0.091892      32.623719 0.41692238E+03  0.97117793E+04                                 8.924049                            6.864074       0.126849       2.020313                    0.999764      28.742248      82.582455       0.620473       0.423779      -1.058238       0.000267      -0.011816      -0.029214       0.031514       0.011012      -0.003966       0.013543       0.003681      -0.049542      -0.024840       0.004324       0.020517             10.137931       9.692842      -1.713503      -0.330595       5.984208      -2.298046      14.736743           0.022788
          182              C       6.268033      10.862478      10.485247      -0.106745      32.275837 0.40356741E+03  0.93077410E+04                                 8.787164                            6.706352       0.203206       2.045676                    0.999789      28.517050      81.052067       0.635463       0.417915      -1.063842       0.003804      -0.019710       0.019076       0.027692       0.002095       0.005122      -0.009497       0.006723      -0.050667      -0.021348       0.008612       0.012736              9.998596       9.406364      -1.379753      -1.417247       5.750628      -2.059440      14.838796           0.037256
          183              C       7.330890      10.705630       9.659742      -0.010741      38.114438 0.44677984E+03  0.10508245E+05                                 9.801575                            7.055856      -0.131374       1.961427                    0.999082      27.311990      76.910122       0.623207       0.417866      -1.070103      -0.001337      -0.016482       0.028413       0.032875       0.028691       0.008760       0.021024      -0.055451      -0.071311      -0.030115      -0.028003       0.058118             11.649422      11.172439      -2.116543      -0.348775       6.847240      -3.322761      16.928586           0.075462
          184              C       8.532130      10.115230      10.145725       0.040951      34.604353 0.42351354E+03  0.98631229E+04                                 9.265301                            6.926257      -0.033922       1.998525                    0.999503      26.963360      76.421391       0.619153       0.424777      -1.062008       0.004767      -0.009852      -0.010533       0.015190      -0.008949      -0.005414      -0.001926       0.029067      -0.058928      -0.020913      -0.006447       0.027359             10.647877      12.257479      -2.856894      -1.013304       6.391341      -1.701223      13.294810           0.000082
          185              C       8.617457       9.751224      11.512691       0.043361      35.699153 0.42665525E+03  0.99367674E+04                                 9.411217                            6.920743      -0.061820       1.985550                    0.999218      26.945764      75.925716       0.624710       0.420978      -1.066313       0.003404      -0.012003       0.009556       0.015715      -0.010956      -0.004059       0.001964       0.033383      -0.026577      -0.015619      -0.009362       0.024981             10.930421      12.601081      -2.623394      -2.267596       6.190979      -1.453608      13.999202          -0.007129
          186              C       9.833500       9.146026      11.956511      -0.110133      32.530348 0.42260367E+03  0.98855431E+04                                 8.895102                            6.935299       0.008506       1.982091                    0.999584      29.052660      83.872899       0.613494       0.426804      -1.055498      -0.009699       0.005985      -0.016780       0.020285       0.015140       0.020087      -0.012121      -0.026533       0.022964      -0.036338       0.015128       0.021211              9.697686      11.725449      -2.835556      -1.647549       6.067758      -0.841663      11.299851           0.038580
          187              C      10.865234       8.938868      11.122129      -0.081374      29.779686 0.38121467E+03  0.86482997E+04                                 8.229331                            6.456027       0.250341       2.062427                    0.999783      27.885860      78.029240       0.658495       0.410008      -1.071350      -0.014882       0.010868      -0.016825       0.024953      -0.014020       0.012610      -0.012173       0.028369       0.037787      -0.027486      -0.002299       0.029785              8.929675      10.011894      -2.473934      -0.974249       5.762773      -1.052290      11.014359           0.008961
          188              C      10.761735       9.301395       9.761821      -0.075677      29.646189 0.38960702E+03  0.89067033E+04                                 8.279677                            6.583184       0.263878       2.069193                    0.999809      28.048251      79.358805       0.642302       0.417135      -1.064377      -0.015507      -0.003631       0.025943       0.030442      -0.003161      -0.016038       0.000770       0.021736      -0.002521      -0.012629      -0.010021       0.022650              8.932924       9.584863      -2.580915      -0.540006       6.013493      -1.151542      11.200415           0.019642
          189              C       9.639378       9.876998       9.302467      -0.120634      32.671872 0.43726168E+03  0.10354035E+05                                 9.026951                            7.117395      -0.029743       1.973119                    0.998798      29.524549      86.794513       0.595396       0.434442      -1.046966      -0.006476      -0.003308       0.019072       0.020412       0.023718       0.003591      -0.001755      -0.044521       0.042429      -0.039895       0.014435       0.025460              9.882738      11.772341      -3.015574      -1.334366       6.683908      -0.956933      11.191964           0.029941
          190              C       7.249724      11.199850       8.246176       0.551379      24.097917 0.26404583E+03  0.55507501E+04                                 7.725240                            5.789078      -0.238803       1.975480                    0.998669      22.970806      65.112496       0.612157       0.475960      -1.016139      -0.004385       0.020689      -0.037853       0.043360      -0.088927      -0.045126       0.023463       0.069553      -0.160650      -0.073793      -0.061951       0.135745              9.082638       6.452989       1.762884       1.638313       7.905790      -1.922704      12.889137          -0.009910
          191              C       7.487445       6.603902      16.918418       0.584406      24.057808 0.25702327E+03  0.53709295E+04                                 7.726663                            5.722329      -0.136498       2.012644                    0.999171      22.666668      64.218549       0.613514       0.477754      -1.014409      -0.033618       0.036413      -0.015366       0.051886       0.004433      -0.041848       0.020576      -0.001570       0.337932      -0.072289      -0.052129       0.124417              9.165258      11.267783      -2.130502       1.841776      11.408030      -0.655808       4.819961          -0.005183
          192              C       8.556004       5.600665      17.213559      -0.011054      37.323838 0.44644271E+03  0.10504233E+05                                 9.713150                            7.070461      -0.062896       1.988009                    0.999211      27.246654      76.881361       0.619936       0.419915      -1.068196       0.026086      -0.017836      -0.001428       0.031633       0.038034      -0.030772      -0.016379       0.008064      -0.029372      -0.038255      -0.021522       0.059777             11.621826      12.624449      -4.781595       3.509259      12.887960       1.583847       9.353067           0.070834
          193              C       8.666355       4.541200      16.345891      -0.087502      31.308645 0.39789678E+03  0.91547489E+04                                 8.646414                            6.676108       0.193559       2.048429                    0.999760      28.270030      80.545527       0.633757       0.420056      -1.061300       0.016887      -0.010117       0.009629       0.021914       0.022607      -0.007290      -0.016177      -0.006050       0.022942      -0.027553      -0.003818       0.031371              9.777964      10.372370      -3.321214       1.673102      11.633975       2.733360       7.327547           0.028528
          194              C       9.723795       3.635623      16.447969      -0.088008      31.758495 0.41323161E+03  0.96203629E+04                                 8.791105                            6.856002       0.051593       1.998548                    0.999716      28.787228      83.137138       0.616778       0.426560      -1.054760      -0.009426       0.020141       0.003230       0.022471       0.021758      -0.019324      -0.014676      -0.004138       0.010385      -0.024838      -0.012336       0.037174              9.835198      11.558705      -2.898016       2.451401      10.257235       2.307464       7.689655           0.017308
          195              C      10.650231       3.718486      17.444345      -0.024544      36.669652 0.45484719E+03  0.10750364E+05                                 9.585832                            7.134042      -0.067169       1.983421                    0.999137      27.516701      77.780121       0.617606       0.419602      -1.068557      -0.021617       0.017157       0.000871       0.027612       0.023819      -0.011908      -0.031431      -0.009923       0.055205      -0.036694      -0.012731       0.049425             11.268990      12.511281      -4.248367       1.178449      11.997957       3.804710       9.297732           0.079199
          196              C      10.506812       4.711365      18.454036       0.047276      33.645148 0.44085840E+03  0.10390821E+05                                 9.171026                            7.118409      -0.200689       1.942986                    0.999056      27.393016      78.604032       0.602917       0.431021      -1.056082       0.006385      -0.004183       0.008364       0.011324      -0.000416       0.011136       0.013397      -0.001871       0.026358      -0.016645      -0.004113       0.020758             10.387670       9.773545      -2.587297       2.036864      10.534958       3.801001      10.854508          -0.007050
          197              C       9.446840       5.683528      18.307575       0.034195      33.511832 0.44456347E+03  0.10500381E+05                                 9.150464                            7.151396      -0.159575       1.957272                    0.999064      27.444562      78.842481       0.601112       0.431399      -1.055822       0.004213       0.009876      -0.002186       0.010958       0.009789       0.012368       0.011697      -0.015842       0.028528      -0.019272      -0.005778       0.025050             10.313996      10.574073      -2.763081       2.843169       9.636373       2.753579      10.731544          -0.005250
          198              C       9.300112       6.666049      19.330580      -0.086668      31.149308 0.44224156E+03  0.10522994E+05                                 8.839980                            7.222587      -0.187049       1.926708                    0.998686      29.474868      87.437507       0.581928       0.442341      -1.040145       0.026004      -0.001033      -0.010696       0.028136       0.004312      -0.020016      -0.015117      -0.008973      -0.070902      -0.036161       0.007778       0.028382              9.556272       9.265935      -2.029900       2.386192       8.392703       2.483392      11.010179           0.053501
          199              C      10.156030       6.745953      20.366900      -0.068356      28.754818 0.39928086E+03  0.92161485E+04                                 8.223636                            6.743369       0.186379       2.050849                    0.999628      28.225953      81.168276       0.621339       0.427077      -1.054436       0.019966      -0.002768      -0.025187       0.032260      -0.003718      -0.008821       0.004165      -0.022271      -0.020372      -0.016101      -0.000502       0.016603              8.797242       8.749854      -2.197179       2.041071       7.565989       1.941555      10.075883           0.022116
          200              C      11.197567       5.816701      20.486731      -0.082200      29.243572 0.40477588E+03  0.93602220E+04                                 8.248468                            6.737255       0.176258       2.038547                    0.999783      28.495537      81.598508       0.629871       0.420516      -1.060193      -0.011912       0.007968      -0.024243       0.028162      -0.005882       0.015479      -0.007817       0.006489      -0.007047      -0.015359      -0.005476       0.020835              8.852356       8.277528      -2.259584       1.262937       8.180823       2.643094      10.098718           0.016503
          201              C      11.380014       4.846018      19.559147      -0.104222      31.176301 0.43915820E+03  0.10418742E+05                                 8.784109                            7.163882      -0.169680       1.926804                    0.998855      29.607764      87.355674       0.589121       0.438235      -1.043836      -0.013436       0.009868      -0.008115       0.018540       0.002751      -0.005418      -0.025367       0.005001      -0.043802      -0.032262       0.008011       0.024251              9.448011       8.613404      -1.786264       1.644261       8.890403       3.387225      10.840225           0.054601
          202              C      11.796086       2.719689      17.386648       0.562701      22.432350 0.26664214E+03  0.56050654E+04                                 7.323567                            5.784278      -0.124206       2.007706                    0.999094      22.892259      64.361992       0.619232       0.470545      -1.021594       0.033405      -0.029670      -0.003401       0.044808       0.085339      -0.002697      -0.005112      -0.016372      -0.112525      -0.067048      -0.037658       0.104706              8.296060       9.269751      -4.046928      -0.119663       8.078665       1.172440       7.539765          -0.003794
          203              C       6.616660      11.543140      16.456846       0.584938      22.912499 0.25493502E+03  0.53352310E+04                                 7.585927                            5.755911      -0.186976       1.999581                    0.998848      22.848886      65.534035       0.600555       0.487338      -1.005830       0.035975      -0.040859       0.009724       0.055301       0.005406      -0.005823       0.025784      -0.008973       0.339394      -0.065336      -0.051863       0.117199              8.962978      10.285029      -2.277142       0.277117      11.495799      -1.904125       5.108106          -0.003319
          204              C       5.540998      12.583370      16.312604      -0.031187      36.948216 0.45034751E+03  0.10638854E+05                                 9.694102                            7.117786       0.001621       2.008029                    0.999298      27.529110      78.306385       0.614590       0.421865      -1.064988      -0.021460       0.027206      -0.006782       0.035309       0.037424       0.017839       0.028880      -0.003454      -0.035369      -0.036247      -0.022799       0.059047             11.681482      11.916283      -4.526499      -1.238621      13.060376      -4.159978      10.067786           0.035432
          205              C       4.570973      12.590768      17.233531      -0.112054      32.221690 0.43737879E+03  0.10374599E+05                                 9.022126                            7.135246      -0.100109       1.949840                    0.998760      29.663248      87.748607       0.591563       0.436507      -1.044002      -0.023297       0.014916      -0.009997       0.029414       0.022340       0.012443       0.002458      -0.004644       0.016899      -0.027163       0.001930       0.025233             10.239006      11.235917      -4.105966      -1.231693      10.970696      -2.189595       8.510406           0.011748
          206              C       3.591623      13.614721      17.260160      -0.091644      31.938521 0.43708733E+03  0.10349674E+05                                 8.926452                            7.107747      -0.111818       1.939496                    0.999473      29.614773      87.080726       0.596789       0.433438      -1.047491       0.015856      -0.017268      -0.004306       0.023836       0.015670       0.002043       0.009971       0.010989       0.015287      -0.021115       0.002530       0.018585             10.047926      10.557275      -4.416164      -0.675436      11.564880      -2.363855       8.021621           0.018006
          207              C       3.613328      14.601681      16.312604      -0.046160      37.068752 0.46080835E+03  0.10943643E+05                                 9.693022                            7.189700      -0.103640       1.969254                    0.998998      27.897158      79.444408       0.613101       0.420661      -1.066237       0.026341      -0.014966      -0.007457       0.031200       0.016639       0.021249       0.007824      -0.023198       0.034577      -0.032189       0.000390       0.031800             11.613159      14.068083      -4.791962      -3.134209      11.486952      -1.644707       9.284441           0.041357
          208              C       4.594183      14.609079      15.302914       0.054146      33.367325 0.43311011E+03  0.10167769E+05                                 9.125359                            7.065377      -0.186350       1.949996                    0.999057      27.186706      77.975664       0.603636       0.432219      -1.054859      -0.007259       0.011168      -0.004382       0.014023       0.001665      -0.010008      -0.014750       0.006483       0.023157      -0.017245      -0.003731       0.020977             10.355073      11.210727      -1.940869      -3.736270       9.797469      -2.479822      10.057023           0.000287
          209              C       5.578828      13.580688      15.282942       0.053063      34.268303 0.42821574E+03  0.10017902E+05                                 9.281719                            7.004920      -0.118382       1.972511                    0.999272      27.040130      77.257822       0.609280       0.429710      -1.057076       0.012498       0.000828       0.002000       0.012684       0.012337      -0.010108      -0.015337      -0.005464       0.022390      -0.016636      -0.009883       0.026519             10.810547      10.386829      -2.341481      -3.134156      10.822302      -3.634106      11.222509           0.002211
          210              C       6.521780      13.536297      14.244403      -0.117051      33.169981 0.45728711E+03  0.10940436E+05                                 9.104080                            7.259309      -0.041891       1.961961                    0.999481      29.826143      87.879806       0.592417       0.432148      -1.049281      -0.005170       0.021813       0.015456       0.027229      -0.004320       0.011850       0.015119      -0.002008      -0.078149      -0.034529       0.015408       0.019121             10.059537       9.326724      -0.919321      -3.598712       9.596241      -3.172904      11.255646           0.023153
          211              C       6.573671      14.515858      13.279094      -0.078276      29.985589 0.41645838E+03  0.96924138E+04                                 8.394949                            6.834344       0.198377       2.044920                    0.999827      28.562278      81.867457       0.625738       0.420585      -1.060883      -0.007221       0.021676       0.026985       0.035358       0.001687      -0.014103      -0.003100       0.004316       0.004279      -0.012773      -0.003369       0.016143              9.081595       9.026463      -1.449054      -2.852804       8.500436      -2.217839       9.717887           0.018685
          212              C       9.036485       0.754647      13.330134      -0.087438      28.973504 0.38957497E+03  0.88991857E+04                                 8.106323                            6.543371       0.344779       2.090736                    0.999646      28.147793      79.417504       0.650584       0.412139      -1.068381       0.017420      -0.016425       0.020638       0.031610      -0.004847       0.001708      -0.021372      -0.015564      -0.013569      -0.019966      -0.006144       0.026111              8.730355       8.871209      -1.506566      -3.061801       7.724095      -1.522196       9.595760           0.002618
          213              C       8.089321       0.804957      14.286566      -0.112580      31.899607 0.43770622E+03  0.10335101E+05                                 8.806886                            7.073259       0.021338       1.985649                    0.999647      29.243627      84.981380       0.605182       0.428635      -1.053756       0.010099      -0.016906       0.009188       0.021730      -0.003290       0.019770       0.006145      -0.011435      -0.057158      -0.031497       0.015172       0.016325              9.578108       9.735238      -0.817576      -3.758459       8.654930      -2.031676      10.344155           0.030716
          214              C       5.873338       0.781282      16.401368       0.557704      22.655459 0.26421118E+03  0.55469753E+04                                 7.396375                            5.758243      -0.059975       2.028185                    0.999351      22.962444      64.736228       0.619928       0.470609      -1.020507      -0.034550       0.026843      -0.000246       0.043753       0.072364       0.025875       0.026197      -0.027088      -0.060022      -0.063906      -0.031395       0.095301              8.601967      10.251032      -4.313658      -1.374638       8.327794      -0.407374       7.227074          -0.002762
          215              C       5.518941       8.879680      19.497013       0.127636      26.448409 0.33030360E+03  0.73220066E+04                                 8.018346                            6.260494      -0.130206       1.985261                    0.998717      26.128870      75.335896       0.620946       0.444975      -1.036397      -0.000403      -0.045973      -0.008704       0.046791      -0.019191      -0.014289      -0.014889       0.066764      -0.131648      -0.053576      -0.007852       0.061429              9.183005       5.270544       1.894564       0.458422      10.067021      -1.876134      12.211450           0.000952
          216              C       5.660470       8.722832      20.881731      -0.201742      35.369731 0.47570200E+03  0.11472464E+05                                 9.465741                            7.348007       0.024263       1.975102                    0.999263      30.546949      89.815348       0.596690       0.425633      -1.055240       0.010402      -0.007055      -0.009998       0.016061      -0.001023       0.003388       0.026223       0.018676       0.000344      -0.031506       0.009201       0.022304             10.963042       5.918927       2.257240      -0.077191      10.922416      -3.498694      16.047782           0.001451
          217              C       5.344857       7.503559      21.472012       0.100378      35.641047 0.39683260E+03  0.90715654E+04                                 9.458710                            6.662187      -0.016892       2.006808                    0.999147      26.046543      72.587980       0.638813       0.419428      -1.067851       0.001486      -0.006033      -0.005863       0.008543       0.003499      -0.002129       0.000571      -0.000144       0.008453      -0.005368       0.001480       0.003888             11.857601       5.804861       1.840642       0.835968       9.494364      -3.042526      20.273579          -0.000165
          218              C       4.875735       6.523998      20.602124      -0.192171      32.532725 0.43949906E+03  0.10354902E+05                                 8.812661                            6.979005       0.292618       2.065924                    0.999814      29.531991      84.835997       0.625544       0.415585      -1.065331       0.004980       0.008555      -0.000008       0.009899       0.011096      -0.004948      -0.014649      -0.014688      -0.052881      -0.023121      -0.004195       0.027316              9.851718       5.963696       2.042224       1.013126       8.676431      -0.755696      14.915028           0.000899
          219              C       4.800605       6.769628      19.259569       0.080724      26.888909 0.34005366E+03  0.75430180E+04                                 7.883215                            6.216369       0.269812       2.099281                    0.999821      26.236055      74.049222       0.647964       0.426145      -1.054625       0.017663       0.049118      -0.001133       0.052210      -0.000178       0.000392       0.020497       0.026321      -0.110996      -0.045299       0.013636       0.031663              8.860604       5.870219       2.373618       0.163119       9.202893      -1.080588      11.508702           0.000641
          220              C       8.780854      12.644037       2.707302       0.614403      22.549375 0.24093423E+03  0.49503329E+04                                 7.421695                            5.556500      -0.105917       2.034937                    0.999057      21.936700      61.477989       0.620347       0.480547      -1.013685       0.005374       0.022855       0.060253       0.064666      -0.072738       0.015178      -0.032632      -0.100497      -0.154604      -0.063299      -0.058338       0.121637              8.706057       8.320115       1.125357       0.313004       4.987306       1.923840      12.810748          -0.004915
          221              C       8.767465      12.269673       1.247134      -0.036236      39.088342 0.44775250E+03  0.10513290E+05                                 9.912528                            7.005986       0.033008       2.011338                    0.999317      27.354330      76.403414       0.634562       0.411085      -1.076897       0.000053       0.000375      -0.041581       0.041583       0.026089      -0.016058      -0.016493      -0.043022      -0.088962      -0.038060      -0.016274       0.054334             12.103420      11.515157      -1.774269       2.255584       6.295587       2.442088      18.499516           0.093637
          222              C       9.918840      11.747339       0.736741      -0.091892      32.623664 0.41692173E+03  0.97117596E+04                                 8.924039                            6.864069       0.126851       2.020314                    0.999764      28.742212      82.582317       0.620473       0.423780      -1.058238      -0.000267       0.011817      -0.029214       0.031514       0.011012       0.003966      -0.013543       0.003679      -0.049545      -0.024841       0.004323       0.020518             10.137918       9.692833      -1.713500       0.330595       5.984202       2.298043      14.736721           0.022787
          223              C       9.975892      11.333023      21.580747      -0.106745      32.275790 0.40356696E+03  0.93077271E+04                                 8.787155                            6.706348       0.203206       2.045676                    0.999789      28.517022      81.051954       0.635463       0.417915      -1.063842      -0.003805       0.019710       0.019075       0.027692       0.002095      -0.005122       0.009497       0.006722      -0.050668      -0.021348       0.008612       0.012736              9.998583       9.406357      -1.379753       1.417243       5.750624       2.059437      14.838769           0.037242
          224              C       8.913034      11.489871      20.755242      -0.010740      38.114402 0.44677940E+03  0.10508233E+05                                 9.801573                            7.055856      -0.131376       1.961426                    0.999082      27.311967      76.910064       0.623207       0.417866      -1.070103       0.001337       0.016483       0.028414       0.032876       0.028691      -0.008761      -0.021025      -0.055452      -0.071314      -0.030116      -0.028004       0.058120             11.649418      11.172437      -2.116546       0.348770       6.847243       3.322764      16.928574           0.075453
          225              C       7.711795      12.080272      21.241225       0.040951      34.604337 0.42351338E+03  0.98631180E+04                                 9.265298                            6.926255      -0.033922       1.998525                    0.999503      26.963350      76.421352       0.619153       0.424777      -1.062008      -0.004767       0.009851      -0.010533       0.015190      -0.008949       0.005414       0.001926       0.029066      -0.058928      -0.020913      -0.006446       0.027359             10.647873      12.257469      -2.856894       1.013291       6.391342       1.701230      13.294809           0.000075
          226              C       7.626467      12.444278       0.417191       0.043360      35.699119 0.42665463E+03  0.99367493E+04                                 9.411210                            6.920737      -0.061818       1.985551                    0.999218      26.945751      75.925665       0.624710       0.420978      -1.066313      -0.003404       0.012002       0.009556       0.015715      -0.010956       0.004059      -0.001965       0.033383      -0.026578      -0.015619      -0.009362       0.024981             10.930413      12.601075      -2.623396       2.267585       6.190976       1.453608      13.999188          -0.007130
          227              C       6.410425      13.049475       0.861011      -0.110134      32.530364 0.42260362E+03  0.98855425E+04                                 8.895108                            6.935300       0.008504       1.982090                    0.999584      29.052667      83.872951       0.613494       0.426804      -1.055497       0.009698      -0.005985      -0.016780       0.020285       0.015141      -0.020088       0.012121      -0.026534       0.022964      -0.036339       0.015128       0.021210              9.697694      11.725462      -2.835560       1.647546       6.067761       0.841664      11.299860           0.038582
          228              C       5.378691      13.256633       0.026629      -0.081374      29.779692 0.38121461E+03  0.86482985E+04                                 8.229333                            6.456027       0.250339       2.062427                    0.999783      27.885862      78.029261       0.658495       0.410008      -1.071350       0.014882      -0.010868      -0.016824       0.024953      -0.014020      -0.012610       0.012173       0.028369       0.037787      -0.027486      -0.002299       0.029784              8.929679      10.011898      -2.473934       0.974254       5.762773       1.052288      11.014366           0.008957
          229              C       5.482189      12.894107      20.857321      -0.075676      29.646156 0.38960656E+03  0.89066896E+04                                 8.279670                            6.583179       0.263880       2.069194                    0.999809      28.048232      79.358725       0.642303       0.417135      -1.064378       0.015507       0.003631       0.025943       0.030442      -0.003161       0.016038      -0.000770       0.021736      -0.002520      -0.012629      -0.010021       0.022650              8.932916       9.584847      -2.580908       0.540011       6.013486       1.151541      11.200414           0.019621
          230              C       6.604546      12.318503      20.397967      -0.120634      32.671868 0.43726196E+03  0.10354043E+05                                 9.026951                            7.117398      -0.029743       1.973119                    0.998798      29.524544      86.794494       0.595396       0.434442      -1.046966       0.006476       0.003308       0.019072       0.020412       0.023719      -0.003591       0.001755      -0.044521       0.042428      -0.039895       0.014435       0.025460              9.882736      11.772334      -3.015571       1.334364       6.683909       0.956936      11.191964           0.029922
          231              C       8.994200      10.995651      19.341676       0.551377      24.097919 0.26404591E+03  0.55507517E+04                                 7.725237                            5.789076      -0.238799       1.975482                    0.998669      22.970813      65.112495       0.612158       0.475960      -1.016139       0.004385      -0.020689      -0.037853       0.043360      -0.088927       0.045126      -0.023463       0.069553      -0.160649      -0.073794      -0.061951       0.135744              9.082633       6.452984       1.762884      -1.638309       7.905792       1.922705      12.889122          -0.009919
          232              C      12.167196       0.794599       5.822918       0.584402      24.057769 0.25702293E+03  0.53709199E+04                                 7.726652                            5.722322      -0.136499       2.012645                    0.999171      22.666632      64.218401       0.613515       0.477754      -1.014410       0.033618      -0.036413      -0.015365       0.051886       0.004433       0.041847      -0.020576      -0.001570       0.337925      -0.072287      -0.052128       0.124415              9.165243      11.267763      -2.130497      -1.841772      11.408012       0.655806       4.819955          -0.005179
          233              C      11.098638       1.797836       6.118059      -0.011051      37.323661 0.44644014E+03  0.10504161E+05                                 9.713141                            7.070456      -0.062907       1.988006                    0.999211      27.246554      76.881132       0.619933       0.419916      -1.068194      -0.026086       0.017838      -0.001428       0.031634       0.038038       0.030776       0.016382       0.008066      -0.029374      -0.038259      -0.021525       0.059783             11.621814      12.624432      -4.781585      -3.509254      12.887948      -1.583850       9.353061           0.070854
          234              C      10.988287       2.857301       5.250391      -0.087501      31.308541 0.39789510E+03  0.91547024E+04                                 8.646405                            6.676101       0.193552       2.048428                    0.999760      28.269952      80.545314       0.633756       0.420057      -1.061299      -0.016886       0.010115       0.009630       0.021913       0.022609       0.007292       0.016179      -0.006049       0.022944      -0.027555      -0.003820       0.031375              9.777954      10.372362      -3.321210      -1.673100      11.633960      -2.733357       7.327540           0.028554
          235              C       9.930847       3.762877       5.352469      -0.088008      31.758379 0.41322979E+03  0.96203099E+04                                 8.791088                            6.855990       0.051595       1.998550                    0.999716      28.787151      83.136876       0.616778       0.426560      -1.054760       0.009424      -0.020140       0.003230       0.022469       0.021759       0.019325       0.014677      -0.004139       0.010385      -0.024839      -0.012337       0.037176              9.835178      11.558682      -2.898012      -2.451393      10.257211      -2.307459       7.689640           0.017332
          236              C       9.004411       3.680014       6.348845      -0.024541      36.669466 0.45484486E+03  0.10750298E+05                                 9.585820                            7.134039      -0.067181       1.983418                    0.999137      27.516594      77.779849       0.617604       0.419603      -1.068556       0.021618      -0.017157       0.000870       0.027612       0.023823       0.011912       0.031435      -0.009924       0.055205      -0.036698      -0.012733       0.049431             11.268972      12.511261      -4.248353      -1.178451      11.997933      -3.804701       9.297722           0.079225
          237              C       9.147830       2.687135       7.358536       0.047274      33.645070 0.44085756E+03  0.10390794E+05                                 9.171007                            7.118398      -0.200679       1.942990                    0.999056      27.392973      78.603824       0.602918       0.431020      -1.056083      -0.006384       0.004183       0.008364       0.011323      -0.000416      -0.011136      -0.013397      -0.001872       0.026359      -0.016645      -0.004114       0.020758             10.387644       9.773526      -2.587290      -2.036861      10.534928      -3.800984      10.854479          -0.007038
          238              C      10.207802       1.714972       7.212075       0.034194      33.511754 0.44456233E+03  0.10500345E+05                                 9.150447                            7.151384      -0.159569       1.957274                    0.999064      27.444519      78.842294       0.601113       0.431399      -1.055822      -0.004214      -0.009876      -0.002187       0.010957       0.009789      -0.012367      -0.011697      -0.015842       0.028531      -0.019273      -0.005777       0.025050             10.313975      10.574047      -2.763069      -2.843161       9.636350      -2.753576      10.731527          -0.005238
          239              C      10.354530       0.732452       8.235080      -0.086666      31.149233 0.44224025E+03  0.10522957E+05                                 8.839977                            7.222585      -0.187058       1.926706                    0.998686      29.474801      87.437330       0.581927       0.442342      -1.040145      -0.026003       0.001033      -0.010694       0.028135       0.004314       0.020019       0.015119      -0.008973      -0.070901      -0.036162       0.007776       0.028387              9.556269       9.265932      -2.029895      -2.386192       8.392697      -2.483393      11.010179           0.053521
          240              C       9.498611       0.652548       9.271400      -0.068355      28.754738 0.39927945E+03  0.92161077E+04                                 8.223623                            6.743359       0.186380       2.050850                    0.999628      28.225886      81.168039       0.621339       0.427078      -1.054436      -0.019964       0.002768      -0.025187       0.032259      -0.003717       0.008823      -0.004163      -0.022270      -0.020373      -0.016101      -0.000500       0.016601              8.797228       8.749845      -2.197176      -2.041068       7.565975      -1.941549      10.075865           0.022127
          241              C       8.457074       1.581799       9.391231      -0.082200      29.243455 0.40477402E+03  0.93601676E+04                                 8.248447                            6.737241       0.176260       2.038548                    0.999783      28.495463      81.598229       0.629872       0.420516      -1.060193       0.011912      -0.007966      -0.024243       0.028161      -0.005881      -0.015478       0.007818       0.006488      -0.007049      -0.015358      -0.005475       0.020833              8.852332       8.277509      -2.259579      -1.262936       8.180799      -2.643080      10.098687           0.016515
          242              C       8.274627       2.552483       8.463647      -0.104220      31.176170 0.43915630E+03  0.10418686E+05                                 8.784094                            7.163874      -0.169684       1.926804                    0.998855      29.607675      87.355382       0.589121       0.438236      -1.043836       0.013436      -0.009868      -0.008114       0.018540       0.002754       0.005420       0.025370       0.005000      -0.043801      -0.032264       0.008009       0.024255              9.447992       8.613391      -1.786260      -1.644261       8.890383      -3.387210      10.840201           0.054626
          243              C       7.858555       4.678812       6.291148       0.562700      22.432252 0.26664094E+03  0.56050341E+04                                 7.323547                            5.784267      -0.124207       2.007707                    0.999094      22.892211      64.361824       0.619232       0.470545      -1.021594      -0.033405       0.029670      -0.003401       0.044808       0.085339       0.002698       0.005112      -0.016372      -0.112525      -0.067048      -0.037658       0.104706              8.296034       9.269713      -4.046902       0.119657       8.078631      -1.172433       7.539756          -0.003781
          244              C       9.627265      10.652361       5.361346       0.584935      22.912402 0.25493379E+03  0.53351974E+04                                 7.585900                            5.755893      -0.186971       1.999585                    0.998848      22.848801      65.533685       0.600556       0.487337      -1.005830      -0.035975       0.040859       0.009724       0.055301       0.005405       0.005824      -0.025783      -0.008973       0.339386      -0.065335      -0.051862       0.117196              8.962944      10.284989      -2.277132      -0.277116      11.495753       1.904116       5.108090          -0.003311
          245              C      10.702926       9.612132       5.217104      -0.031183      36.947937 0.45034348E+03  0.10638739E+05                                 9.694083                            7.117775       0.001605       2.008025                    0.999298      27.528952      78.305975       0.614588       0.421867      -1.064986       0.021462      -0.027205      -0.006782       0.035309       0.037430      -0.017843      -0.028885      -0.003455      -0.035370      -0.036252      -0.022804       0.059056             11.681456      11.916264      -4.526494       1.238615      13.060346       4.159963      10.067760           0.035463
          246              C      11.672952       9.604733       6.138031      -0.112053      32.221512 0.43737590E+03  0.10374513E+05                                 9.022099                            7.135227      -0.100111       1.949841                    0.998760      29.663112      87.748126       0.591563       0.436508      -1.044001       0.023295      -0.014915      -0.009999       0.029412       0.022341      -0.012445      -0.002461      -0.004645       0.016900      -0.027164       0.001927       0.025237             10.238974      11.235881      -4.105953       1.231688      10.970664       2.189585       8.510376           0.011768
          247              C      -1.587699       8.580781       6.164660      -0.091643      31.938262 0.43708291E+03  0.10349544E+05                                 8.926417                            7.107722      -0.111822       1.939498                    0.999473      29.614584      87.080097       0.596788       0.433439      -1.047490      -0.015855       0.017265      -0.004306       0.023833       0.015672      -0.002047      -0.009975       0.010987       0.015285      -0.021117       0.002526       0.018591             10.047885      10.557229      -4.416143       0.675433      11.564835       2.363845       8.021591           0.018040
          248              C      -1.609404       7.593821       5.217104      -0.046154      37.068376 0.46080301E+03  0.10943490E+05                                 9.692995                            7.189686      -0.103656       1.969252                    0.998998      27.896938      79.443818       0.613098       0.420664      -1.066234      -0.026342       0.014964      -0.007453       0.031199       0.016645      -0.021254      -0.007830      -0.023202       0.034582      -0.032196       0.000385       0.031811             11.613120      14.068025      -4.791937       3.134195      11.486918       1.644708       9.284418           0.041393
          249              C      11.649741       7.586422       4.207414       0.054142      33.367178 0.43310814E+03  0.10167708E+05                                 9.125325                            7.065355      -0.186334       1.950002                    0.999057      27.186619      77.975269       0.603638       0.432218      -1.054860       0.007259      -0.011168      -0.004383       0.014022       0.001666       0.010008       0.014749       0.006482       0.023156      -0.017245      -0.003732       0.020977             10.355029      11.210666      -1.940856       3.736246       9.797435       2.479817      10.056987           0.000299
          250              C      10.665097       8.614814       4.187442       0.053061      34.268160 0.42821420E+03  0.10017854E+05                                 9.281687                            7.004903      -0.118368       1.972516                    0.999272      27.040048      77.257457       0.609282       0.429709      -1.057076      -0.012497      -0.000829       0.002001       0.012684       0.012338       0.010107       0.015337      -0.005463       0.022392      -0.016637      -0.009882       0.026519             10.810505      10.386784      -2.341474       3.134134      10.822269       3.634092      11.222463           0.002224
          251              C       9.722144       8.659205       3.148903      -0.117048      33.169719 0.45728306E+03  0.10940318E+05                                 9.104055                            7.259294      -0.041901       1.961960                    0.999481      29.825963      87.879258       0.592415       0.432150      -1.049279       0.005169      -0.021813       0.015454       0.027228      -0.004315      -0.011855      -0.015122      -0.002004      -0.078146      -0.034532       0.015412       0.019119             10.059506       9.326691      -0.919319       3.598693       9.596216       3.172895      11.255611           0.023181
          252              C       9.670254       7.679644       2.183594      -0.078274      29.985400 0.41645537E+03  0.96923275E+04                                 8.394927                            6.834330       0.198370       2.044920                    0.999827      28.562140      81.867034       0.625737       0.420586      -1.060882       0.007220      -0.021673       0.026985       0.035356       0.001689       0.014099       0.003097       0.004316       0.004279      -0.012769      -0.003370       0.016139              9.081569       9.026431      -1.449053       2.852788       8.500418       2.217833       9.717859           0.018702
          253              C      10.618156       6.643853       2.234634      -0.087440      28.973397 0.38957353E+03  0.88991437E+04                                 8.106306                            6.543360       0.344781       2.090738                    0.999646      28.147710      79.417206       0.650585       0.412139      -1.068381      -0.017418       0.016424       0.020638       0.031608      -0.004847      -0.001710       0.021370      -0.015562      -0.013568      -0.019965      -0.006144       0.026109              8.730335       8.871183      -1.506562       3.061786       7.724084       1.522196       9.595736           0.002627
          254              C      11.565321       6.593544       3.191066      -0.112575      31.899353 0.43770212E+03  0.10334984E+05                                 8.806864                            7.073245       0.021326       1.985647                    0.999647      29.243440      84.980836       0.605180       0.428637      -1.053754      -0.010099       0.016905       0.009187       0.021730      -0.003286      -0.019775      -0.006148      -0.011431      -0.057156      -0.031500       0.015175       0.016325              9.578083       9.735205      -0.817570       3.758443       8.654912       2.031677      10.344131           0.030748
          255              C      -0.458697       6.617219       5.305868       0.557698      22.655280 0.26420892E+03  0.55469147E+04                                 7.396334                            5.758216      -0.059979       2.028187                    0.999350      22.962309      64.735723       0.619930       0.470608      -1.020507       0.034549      -0.026843      -0.000246       0.043752       0.072360      -0.025874      -0.026196      -0.027085      -0.060020      -0.063903      -0.031393       0.095296              8.601914      10.250961      -4.313624       1.374627       8.327744       0.407372       7.227038          -0.002748
          256              C      10.724984      13.315821       8.401513       0.127636      26.448413 0.33030365E+03  0.73220081E+04                                 8.018347                            6.260495      -0.130207       1.985260                    0.998717      26.128877      75.335923       0.620946       0.444975      -1.036397       0.000403       0.045973      -0.008704       0.046791      -0.019191       0.014289       0.014889       0.066764      -0.131649      -0.053577      -0.007852       0.061429              9.183006       5.270545       1.894564      -0.458424      10.067020       1.876133      12.211453           0.000964
          257              C      10.583454      13.472669       9.786231      -0.201742      35.369717 0.47570171E+03  0.11472455E+05                                 9.465738                            7.348004       0.024264       1.975102                    0.999263      30.546951      89.815351       0.596690       0.425633      -1.055240      -0.010402       0.007055      -0.009998       0.016061      -0.001023      -0.003388      -0.026223       0.018676       0.000345      -0.031506       0.009201       0.022304             10.963038       5.918927       2.257239       0.077188      10.922409       3.498691      16.047778           0.001460
          258              C      -3.340933      14.691942      10.376512       0.100378      35.641058 0.39683295E+03  0.90715752E+04                                 9.458712                            6.662189      -0.016892       2.006808                    0.999147      26.046546      72.587985       0.638813       0.419428      -1.067852      -0.001486       0.006033      -0.005863       0.008543       0.003499       0.002129      -0.000571      -0.000144       0.008453      -0.005368       0.001480       0.003888             11.857602       5.804863       1.840645      -0.835963       9.494370       3.042533      20.273572          -0.000161
          259              C       0.538907       0.874503       9.506624      -0.192171      32.532704 0.43949892E+03  0.10354898E+05                                 8.812658                            6.979004       0.292617       2.065923                    0.999814      29.531993      84.836006       0.625544       0.415585      -1.065331      -0.004980      -0.008555      -0.000008       0.009899       0.011096       0.004948       0.014649      -0.014688      -0.052881      -0.023121      -0.004195       0.027316              9.851713       5.963695       2.042225      -1.013125       8.676427       0.755695      14.915017           0.000911
          260              C       0.614037       0.628873       8.164069       0.080724      26.888916 0.34005382E+03  0.75430229E+04                                 7.883218                            6.216372       0.269810       2.099280                    0.999821      26.236065      74.049273       0.647964       0.426145      -1.054625      -0.017663      -0.049118      -0.001133       0.052210      -0.000178      -0.000392      -0.020497       0.026322      -0.110997      -0.045299       0.013636       0.031663              8.860607       5.870221       2.373618      -0.163117       9.202895       1.080589      11.508706           0.000656
          261              N       5.683699       6.861369       3.517274      -0.261685      35.737621 0.53286497E+03  0.12944638E+05                                 9.084359                            7.521058       0.141316       2.074829                    0.997353      27.984517      77.076863       0.633376       0.398081      -1.095940      -0.016752       0.028834      -0.201557       0.204297       0.012287      -0.010817       0.022336      -0.025192      -0.427629      -0.145428       0.055324       0.090104             10.070056       6.832494       2.600714      -0.133706      12.195489      -1.444151      11.182184           0.000394
          262              N      13.970943       0.537131      14.612773      -0.261684      35.737612 0.53286459E+03  0.12944627E+05                                 9.084358                            7.521057       0.141314       2.074829                    0.997353      27.984509      77.076848       0.633376       0.398082      -1.095940       0.016752      -0.028834      -0.201557       0.204297       0.012287       0.010817      -0.022336      -0.025193      -0.427628      -0.145428       0.055324       0.090104             10.070056       6.832497       2.600721       0.133707      12.195503       1.444147      11.182167           0.000385
          263              N       5.145584       7.935632      18.673727      -0.261684      35.737581 0.53286404E+03  0.12944610E+05                                 9.084353                            7.521053       0.141315       2.074829                    0.997353      27.984501      77.076818       0.633376       0.398082      -1.095940       0.016752      -0.028834       0.201557       0.204297       0.012287      -0.010817       0.022336      -0.025193      -0.427628      -0.145428       0.055324       0.090104             10.070050       6.832492       2.600717      -0.133705      12.195492      -1.444148      11.182166           0.000385
          264              N      -3.141660      14.259870       7.578227      -0.261685      35.737631 0.53286495E+03  0.12944638E+05                                 9.084361                            7.521059       0.141315       2.074829                    0.997353      27.984520      77.076882       0.633376       0.398082      -1.095940      -0.016752       0.028834       0.201558       0.204297       0.012287       0.010818      -0.022336      -0.025192      -0.427629      -0.145428       0.055325       0.090104             10.070059       6.832498       2.600721       0.133707      12.195505       1.444148      11.182173           0.000394
          265              O       4.425611       5.733838       7.939496      -0.576197      34.669813 0.52007667E+03  0.12392910E+05                                 8.391092                            7.033910       0.458454       2.194663                    0.998208      27.568969      72.032516       0.720514       0.356745      -1.141352      -0.039979      -0.031669       0.008868       0.051768       0.000025      -0.035243      -0.002084      -0.011646      -0.161516      -0.067846       0.032532       0.035314              9.292943      10.755356       2.386276      -4.089471       6.811665      -2.283446      10.311809           0.080865
          266              O       2.341188       5.059095       7.714035      -0.561989      35.209000 0.53957607E+03  0.12962626E+05                                 8.480743                            7.181653       0.366907       2.174052                    0.997078      27.296772      71.363740       0.711276       0.358449      -1.141207       0.025510       0.036983       0.021958       0.050007      -0.024584       0.032057       0.038866      -0.011297      -0.121420      -0.075718       0.027704       0.048015              9.369549       9.824877      -0.175010       3.667778       5.710033      -0.271711      12.573737           0.061027
          267              O       4.299696       4.191990      14.773658      -0.495007      31.108290 0.46719897E+03  0.10812860E+05                                 7.753341                            6.619317       0.754368       2.299337                    0.998828      26.567543      67.885162       0.752509       0.351687      -1.148143      -0.008403      -0.011548      -0.006193       0.015567      -0.015851       0.022481       0.057952       0.029849       0.011043      -0.073585       0.019855       0.053730              8.650792       8.117810       2.281929       3.252340       7.620458       2.062395      10.214107           0.145182
          268              O       2.915271       2.574678      14.253279      -0.526097      35.693868 0.58357315E+03  0.14302254E+05                                 8.625932                            7.542590       0.259131       2.145785                    0.993636      27.340020      72.279707       0.683628       0.365575      -1.135190       0.002970       0.009859      -0.005302       0.011581       0.010195      -0.038809      -0.007428      -0.026436      -0.184782      -0.077520       0.025407       0.052113              9.369854       7.880159       2.532652      -0.410860      11.697261      -2.593410       8.532140           0.110152
          269              O       3.096044       6.942753       5.257492      -0.594666      44.361772 0.70631672E+03  0.18204502E+05                                10.074937                            8.374643      -0.108223       2.002700                    0.993465      29.160008      79.740200       0.638208       0.372361      -1.127010       0.014258       0.035815      -0.007918       0.039354       0.017558      -0.030538       0.016595      -0.095326       0.100777      -0.077477       0.027238       0.050239             11.469105       8.841507       0.288719       0.578358      18.646662      -1.479177       6.919147           0.052083
          270              O       4.476273       8.602976       5.616764      -0.548620      33.251881 0.49792230E+03  0.11701039E+05                                 8.087853                            6.821839       0.734959       2.289143                    0.998476      27.032696      69.450456       0.743653       0.350488      -1.149894      -0.019913       0.004831       0.000213       0.020492       0.032245      -0.007055       0.008332       0.123992       0.060746      -0.080949       0.020591       0.060358              9.025824      13.304279       1.241663       2.088530       7.780151       0.686526       5.993042           0.081347
          271              O      -1.266242      12.567093       5.931210      -0.575849      33.196525 0.53937809E+03  0.12947905E+05                                 8.113556                            7.138128       0.563194       2.216484                    0.998931      27.892670      72.732441       0.720267       0.354247      -1.145351       0.014732      -0.023032      -0.010829       0.029407       0.035852      -0.045476       0.010832      -0.021220       0.066032      -0.069372       0.016322       0.053050              8.869983       8.272573      -2.047240      -2.134794       8.465409       3.655511       9.871968           0.075554
          272              O      -1.591725      12.416164       3.783566      -0.569781      28.576987 0.46177490E+03  0.10677208E+05                                 7.281278                            6.573706       0.581458       2.237147                    0.997884      27.186230      69.881904       0.754844       0.350931      -1.146497       0.010202      -0.028332       0.008529       0.031298       0.021595       0.038761      -0.019242      -0.000336      -0.005509      -0.054348       0.015936       0.038412              7.571354       8.132878      -2.035141       1.863684       6.698651      -0.737305       7.882533           0.048517
          273              O       4.517629       4.445019       5.425256      -0.592338      45.362177 0.72610084E+03  0.18835617E+05                                10.255191                            8.487402      -0.163785       1.988390                    0.992966      29.085355      79.675796       0.634657       0.372035      -1.127765      -0.020915      -0.035453      -0.013860       0.043434       0.026794      -0.006873      -0.009822      -0.088739       0.098865      -0.068468       0.022881       0.045587             11.922212       8.722808       0.483064      -0.059953      18.681351      -3.099337       8.362475           0.056363
          274              O       3.020401       2.903172       5.845109      -0.553946      32.447994 0.52017690E+03  0.12378967E+05                                 7.999146                            7.019128       0.581420       2.240195                    0.998062      27.256761      70.852853       0.724646       0.355178      -1.144171       0.018764       0.001851      -0.002950       0.019085       0.029479      -0.002008       0.020372       0.114697       0.106758      -0.085666       0.038066       0.047600              8.684287      12.153865       0.259307       0.167963       7.606801      -1.132945       6.292196           0.054038
          275              O       5.227064      13.259593       6.748283      -0.562633      32.998055 0.55093465E+03  0.13297466E+05                                 8.111677                            7.260536       0.464676       2.206459                    0.996592      27.362206      71.576315       0.707243       0.358813      -1.141530      -0.022089       0.021248       0.002785       0.030776       0.017942       0.032362      -0.023271      -0.025595       0.041394      -0.052547       0.014173       0.038374              8.682761       9.008669      -2.839691       0.872160       9.048898      -2.155384       7.990715           0.060976
          276              O       5.637521      13.999443       4.734672      -0.562771      31.195950 0.48562011E+03  0.11349718E+05                                 7.750991                            6.723959       0.574062       2.231399                    0.998629      27.207383      69.887858       0.750642       0.349128      -1.150106      -0.010063       0.019713       0.012313       0.025328       0.031852      -0.042035       0.028219       0.021952       0.038950      -0.068794       0.017807       0.050987              8.544293       9.783680      -2.413740      -3.424963       6.598704       1.363907       9.250495           0.069971
          277              O       0.989030       1.664663      19.034996      -0.576199      34.669842 0.52007741E+03  0.12392928E+05                                 8.391081                            7.033902       0.458461       2.194665                    0.998208      27.569027      72.032593       0.720517       0.356743      -1.141354       0.039979       0.031669       0.008866       0.051767       0.000023       0.035249       0.002086      -0.011650      -0.161531      -0.067855       0.032538       0.035317              9.292930      10.755347       2.386270       4.089464       6.811654       2.283438      10.311788           0.080835
          278              O       3.073454       2.339406      18.809535      -0.561990      35.209090 0.53957778E+03  0.12962673E+05                                 8.480739                            7.181650       0.366915       2.174054                    0.997078      27.296854      71.363894       0.711279       0.358448      -1.141208      -0.025510      -0.036983       0.021956       0.050006      -0.024589      -0.032063      -0.038872      -0.011299      -0.121427      -0.075729       0.027708       0.048020              9.369544       9.824872      -0.175012      -3.667776       5.710031       0.271712      12.573729           0.061001
          279              O       1.114946       3.206510       3.678158      -0.495007      31.108278 0.46719886E+03  0.10812857E+05                                 7.753344                            6.619320       0.754367       2.299337                    0.998828      26.567520      67.885116       0.752508       0.351687      -1.148143       0.008403       0.011548      -0.006194       0.015567      -0.015848      -0.022480      -0.057949       0.029847       0.011044      -0.073580       0.019852       0.053728              8.650794       8.117811       2.281932      -3.252339       7.620464      -2.062399      10.214108           0.145207
          280              O       2.499370       4.823822       3.157779      -0.526097      35.693771 0.58357087E+03  0.14302187E+05                                 8.625924                            7.542582       0.259129       2.145785                    0.993636      27.339970      72.279588       0.683628       0.365576      -1.135190      -0.002970      -0.009859      -0.005303       0.011582       0.010196       0.038806       0.007426      -0.026435      -0.184771      -0.077515       0.025405       0.052110              9.369846       7.880149       2.532650       0.410861      11.697252       2.593411       8.532136           0.110166
          281              O       2.318598       0.455748      16.352992      -0.594666      44.361852 0.70631838E+03  0.18204551E+05                                10.074939                            8.374644      -0.108223       2.002700                    0.993465      29.160041      79.740254       0.638209       0.372360      -1.127011      -0.014257      -0.035814      -0.007917       0.039353       0.017558       0.030538      -0.016595      -0.095334       0.100785      -0.077482       0.027240       0.050242             11.469109       8.841509       0.288709      -0.578359      18.646669       1.479182       6.919149           0.052065
          282              O      -2.472349      13.592525      16.712264      -0.548621      33.251892 0.49792263E+03  0.11701045E+05                                 8.087842                            6.821831       0.734966       2.289145                    0.998476      27.032736      69.450492       0.743656       0.350487      -1.149895       0.019913      -0.004830       0.000214       0.020491       0.032245       0.007056      -0.008334       0.124001       0.060755      -0.080955       0.020594       0.060361              9.025812      13.304266       1.241657      -2.088526       7.780136      -0.686523       5.993034           0.081320
          283              O       3.270166       9.628409      17.026710      -0.575848      33.196516 0.53937804E+03  0.12947900E+05                                 8.113541                            7.138117       0.563198       2.216486                    0.998931      27.892708      72.732468       0.720269       0.354246      -1.145353      -0.014731       0.023030      -0.010830       0.029406       0.035855       0.045479      -0.010836      -0.021219       0.066027      -0.069378       0.016326       0.053052              8.869965       8.272553      -2.047229       2.134787       8.465390      -3.655502       9.871952           0.075527
          284              O       3.595649       9.779338      14.879065      -0.569780      28.576997 0.46177503E+03  0.10677211E+05                                 7.281273                            6.573702       0.581457       2.237146                    0.997884      27.186264      69.881970       0.754845       0.350930      -1.146498      -0.010200       0.028331       0.008530       0.031296       0.021598      -0.038764       0.019245      -0.000337      -0.005520      -0.054354       0.015940       0.038415              7.571348       8.132867      -2.035137      -1.863682       6.698646       0.737304       7.882530           0.048496
          285              O       0.897013       2.953481      16.520756      -0.592337      45.362239 0.72610186E+03  0.18835648E+05                                10.255195                            8.487403      -0.163781       1.988391                    0.992966      29.085373      79.675826       0.634658       0.372035      -1.127766       0.020915       0.035453      -0.013859       0.043433       0.026794       0.006874       0.009822      -0.088740       0.098866      -0.068469       0.022882       0.045587             11.922220       8.722812       0.483053       0.059949      18.681368       3.099341       8.362479           0.056345
          286              O       2.394240       4.495329      16.940609      -0.553945      32.448001 0.52017689E+03  0.12378966E+05                                 7.999144                            7.019126       0.581423       2.240196                    0.998062      27.256771      70.852864       0.724647       0.355178      -1.144172      -0.018764      -0.001851      -0.002950       0.019084       0.029480       0.002007      -0.020372       0.114699       0.106762      -0.085667       0.038067       0.047600              8.684286      12.153867       0.259302      -0.167964       7.606798       1.132945       6.292194           0.054011
          287              O      11.016860       8.935909      17.843783      -0.562637      32.998183 0.55093737E+03  0.13297546E+05                                 8.111691                            7.260549       0.464676       2.206458                    0.996592      27.362278      71.576510       0.707243       0.358813      -1.141531       0.022086      -0.021247       0.002783       0.030773       0.017944      -0.032366       0.023272      -0.025597       0.041384      -0.052552       0.014178       0.038374              8.682778       9.008692      -2.839703      -0.872164       9.048920       2.155386       7.990723           0.060954
          288              O      10.606404       8.196059      15.830172      -0.562774      31.196057 0.48562218E+03  0.11349774E+05                                 7.750989                            6.723957       0.574071       2.231400                    0.998629      27.207508      69.888124       0.750645       0.349126      -1.150108       0.010060      -0.019710       0.012314       0.025324       0.031855       0.042040      -0.028224       0.021951       0.038950      -0.068803       0.017811       0.050992              8.544291       9.783679      -2.413743       3.424963       6.598705      -1.363910       9.250490           0.069937
          289              O       6.403672       9.063163      14.251504      -0.576197      34.669789 0.52007631E+03  0.12392896E+05                                 8.391074                            7.033896       0.458463       2.194666                    0.998208      27.569002      72.032522       0.720517       0.356744      -1.141354       0.039979       0.031669      -0.008867       0.051767       0.000023      -0.035248      -0.002085      -0.011649      -0.161530      -0.067854       0.032537       0.035317              9.292922      10.755334       2.386269      -4.089459       6.811651      -2.283439      10.311780           0.080844
          290              O       8.488095       9.737906      14.476965      -0.561990      35.209047 0.53957702E+03  0.12962651E+05                                 8.480736                            7.181648       0.366914       2.174054                    0.997078      27.296828      71.363829       0.711279       0.358448      -1.141208      -0.025510      -0.036983      -0.021956       0.050006      -0.024588       0.032062       0.038871      -0.011298      -0.121426      -0.075727       0.027707       0.048020              9.369540       9.824868      -0.175012       3.667774       5.710029      -0.271711      12.573723           0.061005
          291              O       6.529587      10.605011       7.417342      -0.495008      31.108317 0.46719948E+03  0.10812875E+05                                 7.753350                            6.619324       0.754365       2.299336                    0.998828      26.567541      67.885188       0.752508       0.351687      -1.148143       0.008403       0.011548       0.006194       0.015567      -0.015849       0.022480       0.057950       0.029848       0.011043      -0.073582       0.019853       0.053728              8.650802       8.117818       2.281932       3.252345       7.620466       2.062398      10.214121           0.145201
          292              O       7.914012      12.222323       7.937721      -0.526097      35.693841 0.58357261E+03  0.14302239E+05                                 8.625934                            7.542592       0.259130       2.145785                    0.993636      27.339996      72.279669       0.683627       0.365576      -1.135190      -0.002969      -0.009859       0.005303       0.011582       0.010196      -0.038807      -0.007427      -0.026435      -0.184773      -0.077516       0.025405       0.052111              9.369856       7.880161       2.532654      -0.410861      11.697263      -2.593411       8.532144           0.110163
          293              O       7.733239       7.854248      16.933508      -0.594667      44.361864 0.70631834E+03  0.18204549E+05                                10.074936                            8.374641      -0.108222       2.002700                    0.993465      29.160056      79.740285       0.638210       0.372360      -1.127011      -0.014257      -0.035814       0.007917       0.039353       0.017558      -0.030539       0.016595      -0.095336       0.100788      -0.077484       0.027241       0.050243             11.469106       8.841506       0.288711       0.578359      18.646667      -1.479180       6.919146           0.052066
          294              O       6.353010       6.194025      16.574236      -0.548621      33.251890 0.49792241E+03  0.11701038E+05                                 8.087837                            6.821826       0.734967       2.289145                    0.998476      27.032750      69.450512       0.743657       0.350486      -1.149895       0.019912      -0.004830      -0.000214       0.020490       0.032245      -0.007056       0.008335       0.124005       0.060758      -0.080958       0.020595       0.060362              9.025806      13.304255       1.241659       2.088526       7.780134       0.686523       5.993030           0.081320
          295              O      12.095525       2.229908      16.259790      -0.575850      33.196534 0.53937817E+03  0.12947904E+05                                 8.113543                            7.138116       0.563198       2.216486                    0.998931      27.892718      72.732490       0.720269       0.354246      -1.145353      -0.014731       0.023030       0.010830       0.029406       0.035856      -0.045479       0.010837      -0.021216       0.066026      -0.069379       0.016326       0.053052              8.869969       8.272559      -2.047237      -2.134792       8.465397       3.655506       9.871950           0.075527
          296              O      12.421008       2.380837      18.407435      -0.569781      28.577015 0.46177560E+03  0.10677226E+05                                 7.281277                            6.573706       0.581458       2.237147                    0.997884      27.186263      69.881965       0.754845       0.350930      -1.146498      -0.010200       0.028331      -0.008530       0.031296       0.021598       0.038765      -0.019245      -0.000338      -0.005521      -0.054355       0.015940       0.038415              7.571352       8.132875      -2.035141       1.863682       6.698652      -0.737304       7.882529           0.048491
          297              O       6.311654      10.351982      16.765744      -0.592339      45.362358 0.72610409E+03  0.18835716E+05                                10.255199                            8.487406      -0.163777       1.988392                    0.992966      29.085434      79.675969       0.634659       0.372034      -1.127766       0.020915       0.035453       0.013860       0.043433       0.026795      -0.006874      -0.009822      -0.088749       0.098878      -0.068475       0.022885       0.045590             11.922225       8.722816       0.483059      -0.059952      18.681378      -3.099343       8.362480           0.056340
          298              O       7.808882      11.893829      16.345891      -0.553948      32.448146 0.52017981E+03  0.12379050E+05                                 7.999154                            7.019133       0.581427       2.240196                    0.998062      27.256879      70.853134       0.724649       0.355177      -1.144173      -0.018764      -0.001853       0.002950       0.019084       0.029481      -0.002008       0.020372       0.114711       0.106774      -0.085675       0.038071       0.047604              8.684297      12.153881       0.259303       0.167965       7.606809      -1.132947       6.292201           0.054005
          299              O       5.602219       1.537408      15.442717      -0.562636      32.998208 0.55093765E+03  0.13297551E+05                                 8.111681                            7.260538       0.464686       2.206461                    0.996592      27.362326      71.576577       0.707246       0.358812      -1.141532       0.022086      -0.021246      -0.002782       0.030772       0.017947       0.032371      -0.023273      -0.025599       0.041376      -0.052559       0.014183       0.038376              8.682767       9.008678      -2.839697       0.872162       9.048906      -2.155385       7.990716           0.060955
          300              O       5.191762       0.797558      17.456328      -0.562774      31.196112 0.48562313E+03  0.11349800E+05                                 7.750988                            6.723955       0.574074       2.231401                    0.998629      27.207565      69.888242       0.750647       0.349125      -1.150109       0.010060      -0.019710      -0.012315       0.025325       0.031857      -0.042043       0.028228       0.021951       0.038945      -0.068808       0.017814       0.050994              8.544291       9.783680      -2.413742      -3.424964       6.598703       1.363909       9.250489           0.069930
          301              O       9.840253      13.132338       3.156004      -0.576198      34.669817 0.52007693E+03  0.12392917E+05                                 8.391089                            7.033909       0.458457       2.194664                    0.998208      27.568982      72.032523       0.720515       0.356744      -1.141353      -0.039979      -0.031669      -0.008868       0.051768       0.000024       0.035244       0.002084      -0.011647      -0.161518      -0.067848       0.032533       0.035314              9.292938      10.755355       2.386273       4.089469       6.811660       2.283441      10.311800           0.080858
          302              O       7.755829      12.457595       3.381465      -0.561987      35.208971 0.53957558E+03  0.12962609E+05                                 8.480730                            7.181644       0.366912       2.174054                    0.997078      27.296778      71.363706       0.711278       0.358448      -1.141207       0.025510       0.036983      -0.021958       0.050006      -0.024585      -0.032059      -0.038868      -0.011297      -0.121421      -0.075721       0.027705       0.048016              9.369534       9.824861      -0.175010      -3.667770       5.710025       0.271710      12.573716           0.061025
          303              O       9.714337      11.590491      18.512842      -0.495004      31.108228 0.46719795E+03  0.10812832E+05                                 7.753339                            6.619316       0.754365       2.299336                    0.998828      26.567486      67.885029       0.752508       0.351687      -1.148143      -0.008403      -0.011549       0.006194       0.015568      -0.015848      -0.022479      -0.057947       0.029845       0.011044      -0.073579       0.019852       0.053727              8.650788       8.117807       2.281930      -3.252336       7.620460      -2.062397      10.214098           0.145186
          304              O       8.329913       9.973179      19.033221      -0.526097      35.693801 0.58357152E+03  0.14302206E+05                                 8.625928                            7.542585       0.259128       2.145785                    0.993636      27.339986      72.279637       0.683628       0.365576      -1.135190       0.002970       0.009859       0.005302       0.011581       0.010196       0.038806       0.007426      -0.026435      -0.184776      -0.077517       0.025405       0.052111              9.369850       7.880152       2.532650       0.410861      11.697259       2.593412       8.532139           0.110153
          305              O       8.510685      14.341253       5.838008      -0.594666      44.361801 0.70631746E+03  0.18204527E+05                                10.074947                            8.374651      -0.108225       2.002699                    0.993465      29.160006      79.740225       0.638207       0.372361      -1.127010       0.014258       0.035815       0.007918       0.039354       0.017558       0.030537      -0.016595      -0.095324       0.100772      -0.077475       0.027238       0.050238             11.469117       8.841516       0.288715      -0.578359      18.646682       1.479181       6.919154           0.052081
          306              O      13.301632       1.204476       5.478736      -0.548620      33.251914 0.49792302E+03  0.11701062E+05                                 8.087867                            6.821852       0.734954       2.289141                    0.998476      27.032677      69.450461       0.743651       0.350488      -1.149893      -0.019914       0.004832      -0.000213       0.020493       0.032244       0.007056      -0.008331       0.123985       0.060742      -0.080945       0.020589       0.060356              9.025841      13.304308       1.241662      -2.088534       7.780164      -0.686526       5.993052           0.081351
          307              O       7.559117       5.168592       5.164290      -0.575849      33.196484 0.53937720E+03  0.12947877E+05                                 8.113543                            7.138117       0.563195       2.216485                    0.998931      27.892673      72.732402       0.720268       0.354247      -1.145352       0.014732      -0.023031       0.010830       0.029406       0.035853       0.045478      -0.010833      -0.021220       0.066029      -0.069375       0.016324       0.053051              8.869967       8.272554      -2.047231       2.134788       8.465390      -3.655503       9.871957           0.075555
          308              O       7.233634       5.017663       7.311934      -0.569781      28.576944 0.46177400E+03  0.10677181E+05                                 7.281265                            6.573695       0.581461       2.237148                    0.997884      27.186232      69.881867       0.754845       0.350930      -1.146498       0.010201      -0.028331      -0.008529       0.031297       0.021596      -0.038763       0.019244      -0.000336      -0.005514      -0.054351       0.015938       0.038414              7.571339       8.132857      -2.035133      -1.863680       6.698637       0.737302       7.882525           0.048523
          309              O       9.932270      11.843520       5.670244      -0.592339      45.362200 0.72610135E+03  0.18835637E+05                                10.255206                            8.487414      -0.163787       1.988389                    0.992966      29.085349      79.675843       0.634656       0.372036      -1.127764      -0.020916      -0.035453       0.013859       0.043434       0.026793       0.006873       0.009822      -0.088733       0.098860      -0.068464       0.022880       0.045585             11.922230       8.722821       0.483058       0.059950      18.681382       3.099342       8.362488           0.056356
          310              O       8.435043      10.301672       5.250391      -0.553946      32.447966 0.52017633E+03  0.12378951E+05                                 7.999147                            7.019129       0.581418       2.240194                    0.998062      27.256733      70.852794       0.724646       0.355179      -1.144171       0.018764       0.001850       0.002950       0.019085       0.029479       0.002008      -0.020372       0.114692       0.106752      -0.085663       0.038064       0.047599              8.684289      12.153868       0.259306      -0.167963       7.606801       1.132946       6.292197           0.054030
          311              O      -0.187577       5.861092       4.347217      -0.562636      32.998070 0.55093521E+03  0.13297488E+05                                 8.111703                            7.260560       0.464661       2.206454                    0.996593      27.362154      71.576308       0.707239       0.358815      -1.141528      -0.022090       0.021249      -0.002786       0.030778       0.017938      -0.032356       0.023267      -0.025592       0.041402      -0.052538       0.014168       0.038370              8.682790       9.008703      -2.839705      -0.872164       9.048931       2.155390       7.990738           0.060967
          312              O       0.222879       6.600942       6.360828      -0.562773      31.195978 0.48562074E+03  0.11349739E+05                                 7.751008                            6.723974       0.574055       2.231396                    0.998629      27.207358      69.887866       0.750639       0.349129      -1.150105      -0.010063       0.019714      -0.012313       0.025328       0.031850       0.042033      -0.028215       0.021950       0.038954      -0.068789       0.017803       0.050985              8.544312       9.783701      -2.413749       3.424970       6.598720      -1.363912       9.250514           0.069971

******************************************************
Auxiliary information for the entire system
The total spin magnetic moment of the unit cell is   6.944209
The total net atomic charge of the unit cell is   0.000003
Accuracy of reproducing the electrostatic potential in the unit cell:
  The inner radius (bohr) =    5.0000
  The outer radius (bohr) =   12.0000
  Valid grid points have density less than (e/(bohr^3)) =    0.0001
  The number of valid grid points were=       114134
  The rms potential error without charges in kcal/mol is=      3.69661
  The rms potential error with partial charges in kcal/mol is=      0.91272
  The RRMSE value at monopole order=      0.24691
  The rms potential error with partial charges and cloud penetration in kcal/mol is=      0.91656
  The RRMSE value at monopole order with cloud penetration is=      0.24795
  The rms potential error with partial charges and atomic dipoles in kcal/mol is=      0.52106
  The RRMSE value at dipole order=      0.14096
  The rms potential error with partial charges, atomic dipoles and cloud penetration in kcal/mol is=      0.49163
  The RRMSE value at dipole order with cloud penetration=      0.13299

******************************************************
The electron densities and ab initio electrostatic potential were computed in VASP using the PBE functional and
projector augmented wave method. See the main text of the journal article for a description of computational details.
The atomic charges, dipoles, and quadrupoles were computed with the DDEC6 method as described in
(a) T. A. Manz and N. Gabaldon Limas, RSC Adv. 6 (2016) 47771-47801 DOI: 10.1039/c6ra04656h
(b) N. Gabaldon Limas and T. A. Manz, RSC Adv. 8 (2018) 2678-2707 DOI: 10.1039/c7ra11829e.
For each atom in the material, the electron cloud parameters were fit to the spherically averaged atom-in-material
electron density using radial positions for which this density was between 10^-4 and 10^-2 electrons per cubic bohr.
The polarizabilities, dispersion coefficients, and quantum Drude oscillator (QDO) parameters were fit using the MCLF method.
The magnetic structure of the system was optimized in VASP from the default ferromagnetic initial guess using spin polarization.
The atomic spin moments (ASMs) were computed on this optimized magnetic structure using the DDEC6 partition as inputs
to the method of T. A. Manz and D. S. Sholl, J. Chem. Theory Comput. 7 (2011) 4146-4164 DOI: 10.1021/ct200539n.
The RMSE and RRMSE were computed using a uniform grid with Ewald summation.
