# Supplementary material for: A collection of forcefield precursors for metal–organic frameworks
Source: RSC Adv. 2019 Nov 13;9(63):36492–507. doi: 10.1039/c9ra07327b (PMC9075174; doi:10.1039/c9ra07327b)
Supplement: RA-009-C9RA07327B-s5581 [file RA-009-C9RA07327B-s5581.xyz]

  356
jmolscript: load "" {1 1 1} spacegroup "x,y,z" unitcell [{     13.697000     0.000000     0.000000 }, {      0.000000    20.648200     0.000000 }, {      0.000000     4.391933    20.175705 }]
Cu     2.319176    16.676801     7.756550     0.334672
Cu     2.410809    13.893374     5.109901     0.307132
Cu     2.319176    16.491466     2.331303     0.334698
Cu     2.410809    19.274892     4.977952     0.307136
Cu     4.529324    11.126261    14.645343     0.334678
Cu     4.437691     7.948132    12.488560     0.307135
Cu     4.529324     5.785739    15.618215     0.334679
Cu     4.437691     8.963867    17.774998     0.307132
Cu    11.377824     8.363332    12.419155     0.334689
Cu    11.286191    11.146759    15.065804     0.307128
Cu    11.377824     8.548667    17.844402     0.334670
Cu    11.286191     5.765241    15.197753     0.307128
Cu     9.167676    13.913872     5.530362     0.334693
Cu     9.259309    17.092001     7.687145     0.307131
Cu     9.167676    19.254394     4.557490     0.334673
Cu     9.259309    16.076266     2.400707     0.307129
H     11.363031     3.969601    12.847889     0.082283
H     10.072774    23.142845    11.716032     0.114245
H      7.049846     3.339568    14.193608     0.120976
H      8.463376     4.774459    15.293184     0.094524
H      6.449917    19.438806     8.558534     0.119991
H      5.093914    17.909589     7.509397     0.094966
H      2.405193    18.256255    10.287592     0.088012
H      3.655729    19.809412    11.399273     0.124928
H      1.213554    11.003038     5.338492     0.086142
H     13.028586    10.064276     6.252451     0.126003
H     12.457422    13.408232     8.268004     0.129296
H      0.506789    14.341250     7.166410     0.073651
H     11.363031    12.942399    17.415669     0.082283
H     10.072774    14.417354    18.547526     0.114242
H      7.049846    13.572431    16.069949     0.120975
H      8.463376    12.137540    14.970373     0.094524
H      6.449917    13.729461     1.529318     0.119991
H      5.093914    15.258678     2.578455     0.094968
H      2.405193    19.303944    19.975966     0.088013
H      3.655729    17.750788    18.864284     0.124930
H      1.213554     1.517029     4.749361     0.086144
H     13.028586     2.455790     3.835402     0.126000
H     12.457422    19.760034     1.819849     0.129296
H      0.506789    18.827016     2.921442     0.073649
H      9.182469    13.398236     1.145980     0.082282
H     10.472726    16.370485    20.121231     0.114243
H     13.495654    14.579151     0.244126     0.120975
H     12.082124    15.958771     1.412299     0.094524
H      0.398583    12.497380    17.173560     0.119990
H      1.754586    11.146982    15.902491     0.094967
H      4.443307    13.935340    15.650294     0.088011
H      3.192771    15.351943    16.931452     0.124929
H      5.634946     7.556709     9.615741     0.086143
H      7.516914     8.250077     8.504060     0.126004
H      8.088079    10.930777    11.342781     0.129295
H      6.341711    10.052847    12.488761     0.073651
H      9.182469    19.770031     8.941872     0.082283
H     10.472726    21.189715    10.142327     0.114243
H     13.495654    18.589115     9.843726     0.120975
H     12.082124    17.209496     8.675553     0.094523
H      0.398583     4.414620    13.089997     0.119990
H      1.754586     5.765018    14.361067     0.094966
H      4.443307    23.624860    14.613263     0.088012
H      3.192771    22.208256    13.332106     0.124928
H      5.634946     4.963358     0.472111     0.086142
H      7.516914     4.269990     1.583793     0.126000
H      8.088079     5.981222    18.920776     0.129294
H      6.341711     6.859152    17.774796     0.073651
H      2.333969    21.070532     7.327816     0.082283
H      3.624226     1.897288     8.459673     0.114244
H      6.647154    21.700565     5.982097     0.120976
H      5.233624    20.265674     4.882521     0.094524
H      7.247083     5.601327    11.617171     0.119992
H      8.603086     7.130544    12.666308     0.094968
H     11.291807     6.783878     9.888113     0.088013
H     10.041271     5.230721     8.776432     0.124931
H     12.483446    14.037095    14.837213     0.086143
H      0.668414    14.975857    13.923254     0.126002
H      1.239579    11.631901    11.907701     0.129296
H     13.190211    10.698883    13.009295     0.073650
H      2.333969    12.097734     2.760036     0.082283
H      3.624226    10.622779     1.628179     0.114243
H      6.647154    11.467702     4.105756     0.120975
H      5.233624    12.902593     5.205332     0.094524
H      7.247083    11.310672    18.646387     0.119990
H      8.603086     9.781455    17.597250     0.094968
H     11.291807     5.736189     0.199739     0.088012
H     10.041271     7.289345     1.311421     0.124927
H     12.483446    23.523104    15.426344     0.086144
H      0.668414    22.584343    16.340303     0.126003
H      1.239579     5.280099    18.355856     0.129296
H     13.190211     6.213117    17.254263     0.073651
H      4.514531    11.641897    19.029725     0.082282
H      3.224274     8.669648     0.054474     0.114242
H      0.201346    10.460982    19.931579     0.120976
H      1.614876     9.081362    18.763406     0.094525
H     13.298417    12.542753     3.002145     0.119991
H     11.942414    13.893151     4.273214     0.094967
H      9.253693    11.104793     4.525411     0.088012
H     10.504229     9.688190     3.244253     0.124929
H      8.062054    17.483424    10.559964     0.086144
H      6.180086    16.790056    11.671645     0.126003
H      5.608922    14.109356     8.832924     0.129294
H      7.355289    14.987286     7.686944     0.073650
H      4.514531     5.270102    11.233833     0.082283
H      3.224274     3.850418    10.033378     0.114244
H      0.201346     6.451018    10.331979     0.120975
H      1.614876     7.830637    11.500152     0.094523
H     13.298417    20.625513     7.085708     0.119991
H     11.942414    19.275115     5.814638     0.094966
H      9.253693     1.415273     5.562442     0.088012
H     10.504229     2.831877     6.843599     0.124928
H      8.062054    20.076775    19.703594     0.086142
H      6.180086    20.770143    18.591912     0.126001
H      5.608922    19.058911     1.254929     0.129296
H      7.355289    18.180981     2.400909     0.073651
W      2.341639    16.584133     5.043926     0.762178
W      4.506861     8.456000    15.131779     0.762175
W     11.355361     8.456000    15.131779     0.762178
W      9.190139    16.584133     5.043926     0.762179
C     10.487793     3.833115    13.130551     0.082073
C      9.718022     2.957347    12.441550    -0.168358
C      8.383934    23.394163    12.826906     0.052454
C      7.926454     3.441760    13.903280    -0.144703
C      8.785256     4.304870    14.558789     0.095497
C      7.516914    22.449785    12.082624     0.248950
C      6.043116    20.819068    10.805301     0.246547
C      5.196642    19.807760    10.096932     0.050539
C      5.623988    19.218400     8.923311    -0.174450
C      4.807647    18.301124     8.300689     0.084004
C      3.227013    18.507576     9.931087     0.097951
C      3.970760    19.436521    10.606368    -0.148048
C      0.697177    11.513582     5.919552     0.079278
C     13.276502    10.929509     6.480436    -0.166776
C     12.542343    11.647596     7.371799     0.089116
C     12.927229    12.907048     7.644575    -0.138632
C      0.298595    13.450532     7.011057     0.096372
C     11.313722    11.072323     7.999667     0.243823
C     10.487793    13.078884    17.133007     0.082072
C      9.718022    13.954653    17.822007    -0.168360
C      8.383934    14.166036    17.436651     0.052450
C      7.926454    13.470239    16.360277    -0.144700
C      8.785256    12.607130    15.704769     0.095501
C      7.516914    15.110415    18.180933     0.248949
C      6.043116    16.741132    19.458257     0.246546
C      5.196642    13.360506    -0.009079     0.050538
C      5.623988    13.949866     1.164542    -0.174449
C      4.807647    14.867142     1.787164     0.084007
C      3.227013    14.660691     0.156765     0.097952
C      3.970760    18.123678    19.657189    -0.148049
C      0.697177     1.006485     4.168301     0.079280
C     13.276502     1.590557     3.607416    -0.166773
C     12.542343     0.872471     2.716053     0.089116
C     12.927229    20.261218     2.443278    -0.138633
C      0.298595    19.717734     3.076795     0.096371
C     11.313722     1.447743     2.088185     0.243825
C     10.057707    13.645398     0.952495     0.082073
C     10.827479    12.785886     0.243319    -0.168360
C     12.161566    17.509395    20.130511     0.052452
C     12.619046    14.317203     0.405733    -0.144701
C     11.760244    15.141297     1.109664     0.095501
C     13.028586    16.581272    19.366054     0.248949
C      0.805384    14.986319    18.044344     0.246547
C      1.651858    14.079052    17.206850     0.050536
C      1.224512    12.806928    16.880609    -0.174449
C      2.040853    12.003446    16.116757     0.084006
C      3.621487    13.640449    15.971693     0.097951
C      2.877740    14.497867    16.735747    -0.148050
C      6.151323     8.233067     9.991009     0.079280
C      7.268998     8.656883     9.301000    -0.166775
C      8.003157     9.680588     9.813059     0.089115
C      7.618271    10.215010    10.985671    -0.138634
C      6.549905     9.711591    11.651470     0.096372
C      9.231778    10.171726     9.117401     0.243820
C     10.057707    19.522868     9.135357     0.082073
C     10.827479    20.382381     9.844533    -0.168359
C     12.161566    20.050805    10.133046     0.052455
C     12.619046    18.851064     9.682119    -0.144703
C     11.760244    18.026969     8.978189     0.095497
C     13.028586    20.978927    10.897504     0.248949
C      0.805384    22.573880    12.219214     0.246546
C      1.651858     2.832948    13.056707     0.050541
C      1.224512     4.105071    13.382949    -0.174450
C      2.040853     4.908553    14.146801     0.084004
C      3.621487     3.271550    14.291864     0.097950
C      2.877740    23.062332    13.527810    -0.148048
C      6.151323     4.286999     0.096843     0.079277
C      7.268998     3.863184     0.786852    -0.166775
C      8.003157     2.839479     0.274793     0.089116
C      7.618271     6.696989    19.277886    -0.138633
C      6.549905     7.200409    18.612088     0.096372
C      9.231778     2.348341     0.970451     0.243819
C      3.209207    21.207018     7.045154     0.082073
C      3.978978    22.082786     7.734155    -0.168358
C      5.313066     1.645970     7.348799     0.052456
C      5.770546    21.598373     6.272425    -0.144701
C      4.911744    20.735263     5.616916     0.095498
C      6.180086     2.590348     8.093081     0.248950
C      7.653884     4.221065     9.370404     0.246547
C      8.500358     5.232373    10.078773     0.050541
C      8.073012     5.821733    11.252394    -0.174450
C      8.889353     6.739009    11.875016     0.084005
C     10.469987     6.532557    10.244618     0.097951
C      9.726240     5.603612     9.569337    -0.148048
C     12.999823    13.526551    14.256153     0.079278
C      0.420498    14.110624    13.695269    -0.166775
C      1.154657    13.392537    12.803906     0.089116
C      0.769771    12.133085    12.531130    -0.138634
C     13.398405    11.589601    13.164648     0.096372
C      2.383278    13.967810    12.176038     0.243824
C      3.209207    11.961249     3.042698     0.082073
C      3.978978    11.085480     2.353698    -0.168360
C      5.313066    10.874097     2.739054     0.052451
C      5.770546    11.569894     3.815428    -0.144700
C      4.911744    12.433003     4.470936     0.095501
C      6.180086     9.929718     1.994772     0.248950
C      7.653884     8.299001     0.717448     0.246547
C      8.500358     7.287694     0.009079     0.050535
C      8.073012    11.090267    19.011163    -0.174449
C      8.889353    10.172991    18.388541     0.084007
C     10.469987    10.379442    20.018940     0.097951
C      9.726240     6.916455     0.518516    -0.148049
C     12.999823    24.033648    16.007404     0.079281
C      0.420498    23.449576    16.568289    -0.166774
C      1.154657    24.167662    17.459652     0.089114
C      0.769771     4.778915    17.732427    -0.138633
C     13.398405     5.322399    17.098910     0.096372
C      2.383278    23.592390    18.087520     0.243824
C      3.639293    11.394735    19.223210     0.082072
C      2.869521    12.254247    19.932386    -0.168360
C      1.535434     7.530738     0.045194     0.052452
C      1.077954    10.722930    19.769972    -0.144700
C      1.936756     9.898836    19.066041     0.095501
C      0.668414     8.458861     0.809651     0.248950
C     12.891616    10.053814     2.131361     0.246547
C     12.045142    10.961081     2.968855     0.050537
C     12.472488    12.233205     3.295096    -0.174449
C     11.656147    13.036687     4.058948     0.084007
C     10.075513    11.399684     4.204012     0.097951
C     10.819260    10.542266     3.439958    -0.148049
C      7.545677    16.807066    10.184696     0.079281
C      6.428002    16.383250    10.874705    -0.166775
C      5.693843    15.359545    10.362646     0.089115
C      6.078729    14.825123     9.190034    -0.138634
C      7.147095    15.328542     8.524235     0.096371
C      4.465222    14.868407    11.058304     0.243820
C      3.639293     5.517265    11.040348     0.082073
C      2.869521     4.657752    10.331172    -0.168358
C      1.535434     4.989328    10.042659     0.052456
C      1.077954     6.189069    10.493586    -0.144703
C      1.936756     7.013164    11.197516     0.095498
C      0.668414     4.061206     9.278201     0.248949
C     12.891616     2.466253     7.956491     0.246546
C     12.045142     1.558985     7.118998     0.050540
C     12.472488    20.935062     6.792756    -0.174450
C     11.656147    20.131580     6.028904     0.084004
C     10.075513    21.768583     5.883841     0.097951
C     10.819260     1.977801     6.647895    -0.148048
C      7.545677    20.753134    20.078862     0.079278
C      6.428002    21.176949    19.388853    -0.166775
C      5.693843    22.200654    19.900912     0.089115
C      6.078729    18.343144     0.897819    -0.138634
C      7.147095    17.839724     1.563617     0.096373
C      4.465222    22.691792    19.205254     0.243819
S      3.618200    15.345685     6.399532    -0.431831
S      1.065216    17.920800     6.287960    -0.447745
S      3.618200    17.822581     3.688321    -0.431835
S      1.065216    15.247467     3.799892    -0.447754
S      3.230300     9.517163    13.633329    -0.431832
S      5.783284     9.955879    16.173249    -0.447752
S      3.230300     7.394836    16.630228    -0.431832
S      5.783284     6.956120    14.090309    -0.447748
S     10.078800     9.694448    13.776173    -0.431835
S     12.631784     7.119333    13.887745    -0.447748
S     10.078800     7.217552    16.487384    -0.431833
S     12.631784     9.792666    16.375813    -0.447754
S     10.466700    15.522970     6.542376    -0.431836
S      7.913716    15.084254     4.002456    -0.447758
S     10.466700    17.645297     3.545477    -0.431835
S      7.913716    18.084013     6.085396    -0.447748
Br     0.984266    15.818157     9.579223    -0.502225
Br     0.984266    17.350109     0.508630    -0.502221
Br     5.864234    12.724590    13.418660    -0.502225
Br     5.864234     4.187410    16.844898    -0.502223
Br    12.712734     9.221976    10.596482    -0.502216
Br    12.712734     7.690024    19.667075    -0.502228
Br     7.832766    12.315543     6.757045    -0.502222
Br     7.832766    20.852723     3.330807    -0.502227
N     10.057707     4.498565    14.185135    -0.179582
N      8.007266    21.900763    10.981434    -0.156248
N      7.245713    21.056791    10.311399    -0.156733
N      5.524000    21.428746    11.845560    -0.145351
N      6.282814    22.294491    12.513174    -0.137662
N      3.616008    17.952190     8.797818    -0.181374
N      1.071105    12.742732     6.161257    -0.186750
N     10.827479     9.943170     7.521099    -0.154425
N     10.813782    11.792484     9.012487    -0.123664
N     10.057707    12.413434    16.078423    -0.179580
N      8.007266    15.659437    19.282123    -0.156240
N      7.245713    16.503408    19.952158    -0.156724
N      5.524000    16.131453    18.417998    -0.145342
N      6.282814    15.265708    17.750384    -0.137650
N      3.616008    15.216076     1.290035    -0.181373
N      1.071105    20.425535     3.926596    -0.186750
N     10.827479     2.576897     2.566753    -0.154425
N     10.813782     0.727582     1.075365    -0.123666
N     10.487793    14.817393     1.378404    -0.179580
N     12.538234    15.388502    19.063822    -0.156240
N     13.299787    14.554284    18.381681    -0.156723
N      1.324500    16.132455    18.418805    -0.145343
N      0.565686    16.968938    19.122735    -0.137652
N      3.232492    12.414981    15.670067    -0.181372
N      5.777395     8.730685    11.140621    -0.186749
N      9.718022     9.463935     8.115879    -0.154407
N      9.731719    11.314550     9.605653    -0.123632
N     10.487793    18.350873     8.709448    -0.179583
N     12.538234    22.171697    11.199736    -0.156250
N     13.299787    23.005915    11.881876    -0.156736
N      1.324500    21.427745    11.844753    -0.145354
N      0.565686    20.591261    11.140823    -0.137664
N      3.232492     4.497019    14.593491    -0.181374
N      5.777395     8.181315    19.122937    -0.186750
N      9.718022     3.056132     1.971973    -0.154409
N      9.731719     1.205516     0.482199    -0.123634
N      3.639293    20.541568     5.990570    -0.179584
N      5.689734     3.139370     9.194271    -0.156248
N      6.451287     3.983342     9.864306    -0.156734
N      8.173000     3.611387     8.330145    -0.145353
N      7.414186     2.745642     7.662531    -0.137661
N     10.080992     7.087943    11.377887    -0.181375
N     12.625895    12.297401    14.014448    -0.186749
N      2.869521    15.096963    12.654606    -0.154425
N      2.883219    13.247649    11.163218    -0.123666
N      3.639293    12.626699     4.097282    -0.179580
N      5.689734     9.380696     0.893582    -0.156238
N      6.451287     8.536725     0.223547    -0.156720
N      8.173000     8.908680     1.757707    -0.145340
N      7.414186     9.774425     2.425321    -0.137649
N     10.080992     9.824057    18.885670    -0.181369
N     12.625895     4.614598    16.249109    -0.186749
N      2.869521    22.463236    17.608952    -0.154423
N      2.883219    24.312551    19.100340    -0.123664
N      3.209207    10.222740    18.797301    -0.179580
N      1.158766     9.651631     1.111883    -0.156242
N      0.397213    10.485849     1.794024    -0.156726
N     12.372500     8.907678     1.756900    -0.145344
N     13.131314     8.071195     1.052970    -0.137651
N     10.464508    12.625152     4.505638    -0.181373
N      7.919605    16.309448     9.035084    -0.186749
N      3.978978    15.576198    12.059826    -0.154407
N      3.965281    13.725583    10.570052    -0.123634
N      3.209207     6.689260    11.466257    -0.179583
N      1.158766     2.868436     8.975969    -0.156248
N      0.397213     2.034218     8.293829    -0.156733
N     12.372500     3.612388     8.330952    -0.145353
N     13.131314     4.448872     9.034882    -0.137663
N     10.464508    20.543114     5.582214    -0.181372
N      7.919605    16.858818     1.052768    -0.186749
N      3.978978    21.984001    18.203732    -0.154408
N      3.965281    23.834617    19.693506    -0.123633

The following XYZ coordinates are in angstroms. Other properties are in atomic units.
The sperically averaged electron density of each atom fit to a function of the form exp(a - br)
eigen_1, eigen_2 and eigen_3 are the three eigenvalues of traceless quadrupole moment tensor
  atom number  atomic symbol              X              Y              Z     net charge C6 coefficient C8 coefficient C10 coefficient fluctuating dipole atomic polarizability isotropic forcefield polarizability              a              b squared Pearson coefficient          <r^3>          <r^4>         wp_QDO          m_QDO          q_QDO       dipole_x       dipole_y       dipole_z         dipole            Qxy            Qxz            Qyz     Q(x^2-y^2)  Q(3z^2 - R^2)        eigen_1        eigen_2        eigen_3 static polarizability      alpha(xx)      alpha(xy)      alpha(xz)      alpha(yy)      alpha(yz)      alpha(zz) atomic spin moment
            1             Cu       2.319176      16.676801       7.756550       0.334672      90.488874 0.21115857E+04  0.69742585E+05                                18.130486                           16.435047       0.662323       1.981593                    0.998914      56.144971     159.770412       0.386591       0.479694      -1.085475      -0.022486      -0.023463       0.035097       0.047832      -0.078359      -0.026792      -0.015002       0.032780      -0.048808      -0.084066      -0.005399       0.089465             20.036113      16.385643       2.684861       2.931475      18.780545       2.275415      24.942152          -0.000206
            2             Cu       2.410809      13.893374       5.109901       0.307132      90.636738 0.19653469E+04  0.63491874E+05                                17.536041                           15.381752       0.759216       2.028671                    0.997309      54.692979     151.835494       0.419975       0.451444      -1.106696      -0.002411       0.001893       0.019100       0.019345      -0.011078       0.088819       0.025428       0.073871       0.059635      -0.083942      -0.028980       0.112921             20.146362      19.992364       0.092680      -5.236861      23.186411       1.875182      17.260310          -0.000252
            3             Cu       2.319176      16.491466       2.331303       0.334698      90.488312 0.21115681E+04  0.69741773E+05                                18.130283                           16.434871       0.662349       1.981604                    0.998914      56.144739     159.768823       0.386598       0.479688      -1.085480      -0.022482       0.023458      -0.035100       0.047830       0.078367       0.026794      -0.015009       0.032775      -0.048822      -0.084076      -0.005398       0.089474             20.035883      16.385468      -2.684831      -2.931441      18.780341       2.275395      24.941840          -0.000275
            4             Cu       2.410809      19.274892       4.977952       0.307136      90.636711 0.19653452E+04  0.63491788E+05                                17.536010                           15.381723       0.759238       2.028678                    0.997309      54.693003     151.835373       0.419977       0.451442      -1.106697      -0.002410      -0.001892      -0.019099       0.019343       0.011075      -0.088821       0.025426       0.073872       0.059633      -0.083940      -0.028983       0.112924             20.146330      19.992340      -0.092668       5.236858      23.186369       1.875181      17.260283          -0.000260
            5             Cu       4.529324      11.126261      14.645343       0.334678      90.488875 0.21115851E+04  0.69742533E+05                                18.130440                           16.435006       0.662337       1.981597                    0.998914      56.144979     159.770162       0.386594       0.479692      -1.085477       0.022485       0.029305      -0.030392       0.047833       0.042845       0.070868      -0.011981       0.046669      -0.007140      -0.084067      -0.005398       0.089465             20.036064      16.385602      -3.435466      -1.999882      25.609157       0.788916      18.113435          -0.000230
            6             Cu       4.437691       7.948132      12.488560       0.307135      90.636347 0.19653359E+04  0.63491438E+05                                17.536011                           15.381726       0.759206       2.028670                    0.997309      54.692793     151.834942       0.419975       0.451445      -1.106695       0.002410       0.019064      -0.002212       0.019343      -0.084432       0.029714       0.009253      -0.000431      -0.163274      -0.083940      -0.028983       0.112923             20.146333      19.992343       5.097316      -1.204431      18.307862       2.937164      22.138794          -0.000259
            7             Cu       4.529324       5.785739      15.618215       0.334679      90.488829 0.21115837E+04  0.69742471E+05                                18.130428                           16.434995       0.662339       1.981598                    0.998914      56.144953     159.770049       0.386594       0.479692      -1.085477       0.022485      -0.029305       0.030391       0.047833      -0.042847      -0.070869      -0.011979       0.046669      -0.007142      -0.084068      -0.005399       0.089467             20.036051      16.385600       3.435466       1.999887      25.609122       0.788929      18.113431          -0.000226
            8             Cu       4.437691       8.963867      17.774998       0.307132      90.636482 0.19653399E+04  0.63491607E+05                                17.536036                           15.381748       0.759207       2.028669                    0.997309      54.692834     151.835162       0.419974       0.451445      -1.106695       0.002410      -0.019066       0.002211       0.019344       0.084430      -0.029716       0.009253      -0.000430      -0.163272      -0.083941      -0.028980       0.112921             20.146359      19.992364      -5.097311       1.204455      18.307873       2.937158      22.138840          -0.000256
            9             Cu      11.377824       8.363332      12.419155       0.334689      90.488454 0.21115726E+04  0.69741984E+05                                18.130336                           16.434917       0.662338       1.981600                    0.998914      56.144760     159.769137       0.386596       0.479690      -1.085479       0.022484       0.023460      -0.035100       0.047832      -0.078364      -0.026795      -0.015005       0.032778      -0.048818      -0.084073      -0.005399       0.089471             20.035945      16.385516       2.684844       2.931456      18.780405       2.275409      24.941916          -0.000205
           10             Cu      11.286191      11.146759      15.065804       0.307128      90.636727 0.19653466E+04  0.63491896E+05                                17.536086                           15.381789       0.759203       2.028667                    0.997309      54.692895     151.835545       0.419973       0.451446      -1.106694       0.002410      -0.001895      -0.019099       0.019344      -0.011076       0.088818       0.025426       0.073872       0.059628      -0.083939      -0.028981       0.112920             20.146417      19.992415       0.092679      -5.236874      23.186482       1.875183      17.260355          -0.000257
           11             Cu      11.377824       8.548667      17.844402       0.334670      90.488930 0.21115874E+04  0.69742667E+05                                18.130508                           16.435066       0.662324       1.981592                    0.998914      56.145025     159.770685       0.386591       0.479695      -1.085475       0.022487      -0.023467       0.035097       0.047834       0.078357       0.026789      -0.015001       0.032782      -0.048804      -0.084063      -0.005400       0.089463             20.036137      16.385654      -2.684855      -2.931469      18.780554       2.275406      24.942204          -0.000256
           12             Cu      11.286191       5.765241      15.197753       0.307128      90.636789 0.19653483E+04  0.63491942E+05                                17.536062                           15.381770       0.759219       2.028672                    0.997309      54.692977     151.835597       0.419974       0.451444      -1.106695       0.002411       0.001892       0.019100       0.019344       0.011077      -0.088822       0.025429       0.073873       0.059628      -0.083944      -0.028981       0.112925             20.146389      19.992386      -0.092665       5.236864      23.186449       1.875199      17.260331          -0.000257
           13             Cu       9.167676      13.913872       5.530362       0.334693      90.488486 0.21115735E+04  0.69742009E+05                                18.130328                           16.434911       0.662345       1.981602                    0.998914      56.144810     159.769200       0.386597       0.479689      -1.085480      -0.022484      -0.029308       0.030389       0.047833       0.042848       0.070873      -0.011983       0.046673      -0.007128      -0.084074      -0.005398       0.089471             20.035936      16.385507      -3.435448      -1.999874      25.608971       0.788922      18.113331          -0.000221
           14             Cu       9.259309      17.092001       7.687145       0.307131      90.636464 0.19653390E+04  0.63491576E+05                                17.536040                           15.381749       0.759207       2.028669                    0.997309      54.692813     151.835129       0.419974       0.451445      -1.106694      -0.002409      -0.019064       0.002212       0.019342      -0.084433       0.029713       0.009252      -0.000429      -0.163271      -0.083939      -0.028984       0.112924             20.146368      19.992376       5.097325      -1.204435      18.307891       2.937168      22.138836          -0.000262
           15             Cu       9.167676      19.254394       4.557490       0.334673      90.488722 0.21115811E+04  0.69742399E+05                                18.130467                           16.435030       0.662328       1.981595                    0.998914      56.144907     159.770196       0.386592       0.479694      -1.085475      -0.022486       0.029302      -0.030393       0.047833      -0.042845      -0.070867      -0.011978       0.046665      -0.007149      -0.084065      -0.005399       0.089464             20.036095      16.385630       3.435467       1.999887      25.609186       0.788926      18.113470          -0.000268
           16             Cu       9.259309      16.076266       2.400707       0.307129      90.636922 0.19653517E+04  0.63492077E+05                                17.536072                           15.381776       0.759219       2.028671                    0.997309      54.693036     151.835771       0.419974       0.451444      -1.106695      -0.002412       0.019066      -0.002212       0.019345       0.084429      -0.029717       0.009255      -0.000429      -0.163272      -0.083942      -0.028978       0.112921             20.146402      19.992402      -5.097322       1.204449      18.307914       2.937175      22.138891          -0.000255
           17              H      11.363031       3.969601      12.847889       0.082283       1.179624 0.85019761E+01  0.85829334E+02                                 1.916523                            1.754724      -1.315511       2.235361                    0.994409       4.022590      11.903752       0.446746       1.358092      -0.689652       0.035070       0.009951      -0.017803       0.040569       0.012863      -0.002098       0.003507       0.005829       0.017636      -0.016850       0.006522       0.010328              2.009112       2.869907       0.134241      -0.234576       1.534572       0.046875       1.622857           0.000022
           18              H      10.072774      23.142845      11.716032       0.114245       1.189366 0.88735756E+01  0.90484155E+02                                 1.910262                            1.780828      -1.610451       2.103047                    0.992831       4.076660      12.098323       0.448183       1.340221      -0.692397       0.013666      -0.012083      -0.026097       0.031841       0.005067      -0.007644      -0.001140      -0.008928       0.018606      -0.012282       0.001553       0.010729              1.958062       1.920273      -0.181289      -0.267757       1.866521       0.530005       2.087392           0.000053
           19              H       7.049846       3.339568      14.193608       0.120976       1.232620 0.91049304E+01  0.93880102E+02                                 1.997203                            1.834856      -1.618887       2.107238                    0.991869       4.123850      12.495719       0.428401       1.386624      -0.683331      -0.031159      -0.001160       0.010944       0.033046      -0.004809      -0.004328      -0.001998       0.010857      -0.017471      -0.008930      -0.001933       0.010864              2.072685       2.793956       0.177506      -0.343371       1.604814       0.089557       1.819286           0.000020
           20              H       8.463376       4.774459      15.293184       0.094524       1.221651 0.88506793E+01  0.90118499E+02                                 1.955856                            1.788079      -1.319673       2.244108                    0.993870       3.936031      11.641206       0.444059       1.354652      -0.691111      -0.017228       0.023660       0.035483       0.045996      -0.001789       0.000732       0.011494       0.000488       0.007051      -0.011502      -0.000639       0.012141              2.045227       1.780997      -0.136121      -0.316284       1.873330       0.612841       2.481353           0.000008
           21              H       6.449917      19.438806       8.558534       0.119991       1.009902 0.75390993E+01  0.74393447E+02                                 1.776071                            1.692711      -1.486310       2.176171                    0.991926       3.950242      11.834205       0.435525       1.425205      -0.676462       0.030514       0.005583      -0.019387       0.036581       0.001721      -0.013733       0.000841       0.014857       0.010299      -0.010969      -0.007401       0.018370              1.816532       2.248830       0.215530      -0.236909       1.611523      -0.015497       1.589243           0.000014
           22              H       5.093914      17.909589       7.509397       0.094966       0.987492 0.72139863E+01  0.70135455E+02                                 1.729265                            1.640330      -1.236678       2.290717                    0.993942       3.825892      11.235097       0.450428       1.398681      -0.682260       0.017375      -0.018389      -0.037298       0.045068       0.004546      -0.009475       0.008698       0.005787       0.012582      -0.015421       0.002297       0.013124              1.771785       1.521922      -0.088198      -0.180652       1.685602       0.387737       2.107832           0.000006
           23              H       2.405193      18.256255      10.287592       0.088012       1.384828 0.10360360E+02  0.10957331E+03                                 2.115323                            1.926773      -1.456535       2.175574                    0.992215       4.089053      12.269474       0.430981       1.343748      -0.693478      -0.034738      -0.010730       0.022579       0.042798       0.006039      -0.005564       0.004449       0.014465       0.041588      -0.017556       0.001532       0.016024              2.207848       2.933461       0.397980      -0.389864       1.922247      -0.106787       1.767837           0.000002
           24              H       3.655729      19.809412      11.399273       0.124928       1.374880 0.10545012E+02  0.11088869E+03                                 2.030214                            1.891754      -1.556374       2.143507                    0.992308       3.804740      11.012483       0.457670       1.272663      -0.710136      -0.015946       0.004533       0.031876       0.035929       0.006988      -0.010549      -0.007278       0.014013       0.044001      -0.017527      -0.005133       0.022660              2.061935       1.913390      -0.117493      -0.316552       1.959478       0.471707       2.312936           0.000015
           25              H       1.213554      11.003038       5.338492       0.086142       1.243800 0.90302610E+01  0.89958568E+02                                 1.809746                            1.681147      -0.793161       2.491787                    0.999309       3.386882       9.075124       0.523868       1.173660      -0.735861       0.023853      -0.026767      -0.024780       0.043583       0.000960      -0.008847       0.010600      -0.012347      -0.028203      -0.018291       0.002436       0.015855              1.868922       1.953605      -0.283095      -0.533330       1.662952       0.337291       1.990208           0.000021
           26              H      13.028586      10.064276       6.252451       0.126003       1.279443 0.99727654E+01  0.10251008E+03                                 1.888045                            1.806436      -1.146745       2.339916                    0.996993       3.494463       9.715857       0.485617       1.227046      -0.722996      -0.006246      -0.035483      -0.009413       0.037238      -0.005715      -0.005511       0.013071      -0.027671      -0.006826      -0.015071      -0.008552       0.023623              1.888068       1.681691       0.265011      -0.049954       2.298317       0.124588       1.684196           0.000003
           27              H      12.457422      13.408232       8.268004       0.129296       1.242788 0.96357689E+01  0.10002476E+03                                 1.969759                            1.863789      -1.434062       2.207739                    0.992785       3.843124      11.404073       0.436462       1.351880      -0.692810      -0.013998       0.022597       0.023258       0.035320      -0.010439       0.001132       0.008902      -0.014653      -0.008722      -0.014113      -0.002950       0.017063              1.999305       1.947634      -0.124708      -0.403322       1.981977       0.301110       2.068304           0.000004
           28              H       0.506789      14.341250       7.166410       0.073651       1.272394 0.92457432E+01  0.95889647E+02                                 2.043346                            1.848232      -1.617994       2.079168                    0.991972       4.431762      13.556022       0.426259       1.385486      -0.682108       0.001721       0.038903       0.010895       0.040436      -0.005461      -0.006536       0.001942      -0.007840      -0.023332      -0.011562      -0.000285       0.011847              2.165090       1.825103       0.533962       0.003473       2.981937       0.225775       1.688230          -0.000000
           29              H      11.363031      12.942399      17.415669       0.082283       1.179624 0.85019781E+01  0.85829367E+02                                 1.916524                            1.754725      -1.315508       2.235362                    0.994409       4.022590      11.903756       0.446746       1.358093      -0.689652       0.035070      -0.009951       0.017803       0.040569      -0.012863       0.002098       0.003507       0.005830       0.017636      -0.016850       0.006522       0.010328              2.009113       2.869909      -0.134241       0.234576       1.534573       0.046875       1.622857           0.000012
           30              H      10.072774      14.417354      18.547526       0.114242       1.189374 0.88736509E+01  0.90485112E+02                                 1.910271                            1.780835      -1.610452       2.103046                    0.992831       4.076676      12.098382       0.448182       1.340221      -0.692397       0.013666       0.012083       0.026097       0.031840      -0.005067       0.007644      -0.001140      -0.008928       0.018606      -0.012282       0.001553       0.010728              1.958071       1.920282       0.181290       0.267759       1.866529       0.530008       2.087403           0.000039
           31              H       7.049846      13.572431      16.069949       0.120975       1.232627 0.91049934E+01  0.93880908E+02                                 1.997210                            1.834862      -1.618890       2.107236                    0.991869       4.123862      12.495763       0.428401       1.386623      -0.683331      -0.031159       0.001160      -0.010944       0.033046       0.004809       0.004328      -0.001998       0.010857      -0.017473      -0.008930      -0.001933       0.010864              2.072693       2.793969      -0.177507       0.343374       1.604818       0.089558       1.819292           0.000012
           32              H       8.463376      12.137540      14.970373       0.094524       1.221653 0.88506986E+01  0.90118740E+02                                 1.955858                            1.788080      -1.319675       2.244107                    0.993870       3.936032      11.641210       0.444059       1.354652      -0.691112      -0.017228      -0.023660      -0.035483       0.045996       0.001789      -0.000732       0.011494       0.000487       0.007051      -0.011502      -0.000639       0.012141              2.045229       1.780998       0.136121       0.316284       1.873332       0.612843       2.481357           0.000004
           33              H       6.449917      13.729461       1.529318       0.119991       1.009901 0.75390891E+01  0.74393328E+02                                 1.776070                            1.692710      -1.486312       2.176170                    0.991926       3.950241      11.834204       0.435525       1.425206      -0.676462       0.030514      -0.005583       0.019387       0.036581      -0.001721       0.013733       0.000841       0.014857       0.010299      -0.010969      -0.007401       0.018370              1.816532       2.248830      -0.215529       0.236909       1.611522      -0.015496       1.589242           0.000005
           34              H       5.093914      15.258678       2.578455       0.094968       0.987488 0.72139505E+01  0.70135030E+02                                 1.729261                            1.640327      -1.236682       2.290717                    0.993942       3.825885      11.235076       0.450428       1.398682      -0.682260       0.017375       0.018389       0.037298       0.045069      -0.004546       0.009475       0.008698       0.005787       0.012583      -0.015421       0.002297       0.013124              1.771781       1.521919       0.088198       0.180651       1.685599       0.387736       2.107827           0.000001
           35              H       2.405193      19.303944      19.975966       0.088013       1.384835 0.10360429E+02  0.10957422E+03                                 2.115329                            1.926779      -1.456537       2.175572                    0.992215       4.089065      12.269517       0.430981       1.343746      -0.693478      -0.034737       0.010730      -0.022580       0.042798      -0.006038       0.005564       0.004449       0.014465       0.041589      -0.017556       0.001532       0.016024              2.207855       2.933471      -0.397981       0.389865       1.922252      -0.106787       1.767841          -0.000007
           36              H       3.655729      17.750788      18.864284       0.124930       1.374868 0.10544904E+02  0.11088721E+03                                 2.030198                            1.891740      -1.556362       2.143513                    0.992308       3.804720      11.012388       0.457673       1.272658      -0.710137      -0.015946      -0.004532      -0.031876       0.035929      -0.006988       0.010549      -0.007278       0.014013       0.044002      -0.017527      -0.005133       0.022661              2.061918       1.913375       0.117491       0.316548       1.959462       0.471700       2.312917           0.000001
           37              H       1.213554       1.517029       4.749361       0.086144       1.243797 0.90302340E+01  0.89958245E+02                                 1.809744                            1.681145      -0.793162       2.491787                    0.999309       3.386877       9.075112       0.523868       1.173661      -0.735860       0.023853       0.026767       0.024780       0.043583      -0.000959       0.008847       0.010600      -0.012347      -0.028203      -0.018291       0.002435       0.015855              1.868919       1.953603       0.283095       0.533329       1.662950       0.337291       1.990206           0.000033
           38              H      13.028586       2.455790       3.835402       0.126000       1.279454 0.99728782E+01  0.10251160E+03                                 1.888063                            1.806452      -1.146749       2.339914                    0.996993       3.494476       9.715932       0.485613       1.227054      -0.722995      -0.006246       0.035483       0.009413       0.037238       0.005715       0.005511       0.013071      -0.027670      -0.006825      -0.015071      -0.008552       0.023623              1.888086       1.681706      -0.265015       0.049955       2.298341       0.124591       1.684211           0.000008
           39              H      12.457422      19.760034       1.819849       0.129296       1.242797 0.96358525E+01  0.10002581E+03                                 1.969764                            1.863794      -1.434065       2.207736                    0.992785       3.843140      11.404120       0.436463       1.351876      -0.692811      -0.013998      -0.022596      -0.023258       0.035320       0.010439      -0.001133       0.008902      -0.014653      -0.008722      -0.014113      -0.002950       0.017063              1.999311       1.947640       0.124709       0.403324       1.981982       0.301110       2.068309           0.000004
           40              H       0.506789      18.827016       2.921442       0.073649       1.272404 0.92458359E+01  0.95890837E+02                                 2.043355                            1.848239      -1.617995       2.079166                    0.991972       4.431784      13.556100       0.426259       1.385484      -0.682109       0.001720      -0.038903      -0.010895       0.040436       0.005462       0.006536       0.001942      -0.007841      -0.023331      -0.011561      -0.000286       0.011847              2.165101       1.825112      -0.533967      -0.003473       2.981953       0.225776       1.688237          -0.000001
           41              H       9.182469      13.398236       1.145980       0.082282       1.179627 0.85020017E+01  0.85829659E+02                                 1.916526                            1.754727      -1.315512       2.235360                    0.994409       4.022595      11.903772       0.446746       1.358092      -0.689652      -0.035070      -0.015279       0.013510       0.040569      -0.000686      -0.013015       0.000751      -0.006830      -0.020344      -0.016850       0.006522       0.010328              2.009116       2.869915       0.200654      -0.181065       1.638349       0.024285       1.519084           0.000012
           42              H      10.472726      16.370485      20.121231       0.114243       1.189379 0.88736880E+01  0.90485449E+02                                 1.910263                            1.780829      -1.610486       2.103030                    0.992830       4.076668      12.098296       0.448188       1.340206      -0.692400      -0.013666      -0.028070      -0.006256       0.031840       0.006391      -0.006577      -0.002043      -0.013074       0.006166      -0.012282       0.001553       0.010729              1.958063       1.920275       0.300191       0.120188       2.297709       0.436142       1.656207           0.000039
           43              H      13.495654      14.579151       0.244126       0.120975       1.232630 0.91050247E+01  0.93881300E+02                                 1.997212                            1.834864      -1.618892       2.107234                    0.991869       4.123869      12.495784       0.428401       1.386621      -0.683331       0.031159       0.010447      -0.003461       0.033045       0.005252       0.003778      -0.001130       0.014845      -0.005506      -0.008930      -0.001933       0.010864              2.072695       2.793972       0.297761      -0.246482       1.846817       0.036879       1.577296           0.000011
           44              H      12.082124      15.958771       1.412299       0.094524       1.221653 0.88507025E+01  0.90118796E+02                                 1.955859                            1.788081      -1.319677       2.244106                    0.993870       3.936034      11.641220       0.444059       1.354653      -0.691111       0.017228       0.039704       0.015571       0.045996      -0.000334       0.001904       0.009671      -0.007889      -0.018078      -0.011502      -0.000640       0.012141              2.045230       1.780999       0.338000       0.065731       2.708592       0.431021       1.646100           0.000004
           45              H       0.398583      12.497380      17.173560       0.119990       1.009902 0.75390977E+01  0.74393430E+02                                 1.776071                            1.692711      -1.486311       2.176170                    0.991926       3.950243      11.834209       0.435525       1.425206      -0.676462      -0.030514      -0.017756       0.009579       0.036581       0.013053      -0.004602      -0.001849       0.002499      -0.026776      -0.010969      -0.007401       0.018370              1.816532       2.248830       0.185644      -0.260989       1.583810      -0.009464       1.616956           0.000005
           46              H       1.754586      11.146982      15.902491       0.094967       0.987487 0.72139422E+01  0.70134928E+02                                 1.729261                            1.640326      -1.236681       2.290717                    0.993942       3.825883      11.235068       0.450428       1.398682      -0.682260      -0.017375      -0.040356      -0.010035       0.045068       0.008291      -0.006458       0.006002      -0.006598      -0.024571      -0.015421       0.002297       0.013124              1.771781       1.521918       0.195277       0.047754       2.249894       0.264898       1.543530           0.000002
           47              H       4.443307      13.935340      15.650294       0.088011       1.384836 0.10360434E+02  0.10957428E+03                                 2.115330                            1.926779      -1.456537       2.175573                    0.992215       4.089063      12.269509       0.430981       1.343746      -0.693478       0.034737       0.019780      -0.015288       0.042798       0.004152      -0.007084      -0.001778      -0.014143      -0.044236      -0.017556       0.001532       0.016024              2.207856       2.933473       0.296293      -0.471801       1.730440      -0.065033       1.959656          -0.000006
           48              H       3.192771      15.351943      16.931452       0.124929       1.374875 0.10544971E+02  0.11088808E+03                                 2.030204                            1.891745      -1.556367       2.143510                    0.992308       3.804731      11.012424       0.457673       1.272657      -0.710137       0.015946       0.032110      -0.002352       0.035929       0.008822      -0.009072      -0.012648      -0.010657      -0.030008      -0.017527      -0.005133       0.022661              2.061924       1.913380       0.334296       0.047472       2.493005       0.355560       1.779386           0.000002
           49              H       5.634946       7.556709       9.615741       0.086143       1.243796 0.90302235E+01  0.89958115E+02                                 1.809744                            1.681145      -0.793161       2.491788                    0.999309       3.386874       9.075103       0.523867       1.173662      -0.735860      -0.023853      -0.029907      -0.020884       0.043583       0.008440      -0.002819       0.013855       0.002605       0.016652      -0.018291       0.002435       0.015855              1.868919       1.953603       0.581340       0.163176       2.115602       0.238756       1.537553           0.000033
           50              H       7.516914       8.250077       8.504060       0.126004       1.279446 0.99727938E+01  0.10251045E+03                                 1.888049                            1.806439      -1.146748       2.339914                    0.996993       3.494466       9.715872       0.485617       1.227047      -0.722996       0.006246      -0.016745      -0.032669       0.037238       0.006600       0.004412       0.015473      -0.016636       0.026279      -0.015071      -0.008552       0.023623              1.888071       1.681694      -0.007558      -0.269572       1.763772       0.240952       2.218748           0.000005
           51              H       8.088079      10.930777      11.342781       0.129295       1.242810 0.96359776E+01  0.10002745E+03                                 1.969779                            1.863807      -1.434074       2.207732                    0.992785       3.843155      11.404188       0.436461       1.351877      -0.692811       0.013998       0.027532       0.017133       0.035320       0.001113       0.010441       0.010526      -0.007195       0.013654      -0.014114      -0.002950       0.017063              1.999325       1.947654       0.420625       0.036067       2.189584       0.255926       1.860738           0.000003
           52              H       6.341711      10.052847      12.488761       0.073651       1.272394 0.92457424E+01  0.95889637E+02                                 2.043345                            1.848231      -1.617993       2.079168                    0.991972       4.431763      13.556025       0.426259       1.385486      -0.682108      -0.001721       0.018920       0.035695       0.040436       0.007548       0.003946       0.005006       0.006233       0.018889      -0.011561      -0.000286       0.011847              2.165090       1.825103      -0.116969      -0.521005       1.840608       0.474223       2.829558          -0.000000
           53              H       9.182469      19.770031       8.941872       0.082283       1.179623 0.85019645E+01  0.85829174E+02                                 1.916521                            1.754722      -1.315506       2.235363                    0.994410       4.022584      11.903725       0.446747       1.358091      -0.689652      -0.035070       0.015279      -0.013510       0.040569       0.000686       0.013015       0.000751      -0.006830      -0.020344      -0.016850       0.006522       0.010329              2.009110       2.869904      -0.200654       0.181064       1.638345       0.024284       1.519080           0.000023
           54              H      10.472726      21.189715      10.142327       0.114243       1.189375 0.88736513E+01  0.90484987E+02                                 1.910260                            1.780826      -1.610487       2.103030                    0.992830       4.076661      12.098272       0.448188       1.340207      -0.692399      -0.013665       0.028070       0.006255       0.031840      -0.006391       0.006577      -0.002043      -0.013074       0.006167      -0.012282       0.001553       0.010729              1.958060       1.920272      -0.300191      -0.120188       2.297703       0.436141       1.656204           0.000053
           55              H      13.495654      18.589115       9.843726       0.120975       1.232621 0.91049471E+01  0.93880337E+02                                 1.997206                            1.834859      -1.618888       2.107237                    0.991869       4.123857      12.495753       0.428400       1.386626      -0.683330       0.031159      -0.010447       0.003461       0.033046      -0.005252      -0.003778      -0.001130       0.014845      -0.005507      -0.008930      -0.001933       0.010864              2.072689       2.793961      -0.297760       0.246481       1.846813       0.036879       1.577293           0.000022
           56              H      12.082124      17.209496       8.675553       0.094523       1.221655 0.88507133E+01  0.90118926E+02                                 1.955859                            1.788082      -1.319673       2.244107                    0.993870       3.936037      11.641227       0.444059       1.354652      -0.691112       0.017228      -0.039703      -0.015571       0.045996       0.000334      -0.001904       0.009671      -0.007889      -0.018078      -0.011502      -0.000639       0.012141              2.045231       1.781000      -0.338000      -0.065731       2.708592       0.431022       1.646101           0.000009
           57              H       0.398583       4.414620      13.089997       0.119990       1.009904 0.75391206E+01  0.74393709E+02                                 1.776073                            1.692713      -1.486313       2.176169                    0.991926       3.950249      11.834230       0.435525       1.425205      -0.676462      -0.030514       0.017755      -0.009579       0.036580      -0.013053       0.004602      -0.001849       0.002498      -0.026776      -0.010969      -0.007401       0.018370              1.816535       2.248833      -0.185645       0.260990       1.583812      -0.009464       1.616959           0.000013
           58              H       1.754586       5.765018      14.361067       0.094966       0.987494 0.72140000E+01  0.70135624E+02                                 1.729267                            1.640332      -1.236681       2.290716                    0.993942       3.825897      11.235116       0.450428       1.398681      -0.682260      -0.017375       0.040355       0.010034       0.045068      -0.008291       0.006458       0.006002      -0.006598      -0.024571      -0.015421       0.002297       0.013124              1.771787       1.521923      -0.195278      -0.047754       2.249903       0.264899       1.543535           0.000006
           59              H       4.443307      23.624860      14.613263       0.088012       1.384831 0.10360387E+02  0.10957367E+03                                 2.115326                            1.926776      -1.456536       2.175574                    0.992215       4.089057      12.269490       0.430981       1.343748      -0.693478       0.034738      -0.019780       0.015287       0.042798      -0.004152       0.007084      -0.001778      -0.014143      -0.044235      -0.017556       0.001532       0.016024              2.207852       2.933466      -0.296291       0.471800       1.730437      -0.065032       1.959652           0.000001
           60              H       3.192771      22.208256      13.332106       0.124928       1.374885 0.10545063E+02  0.11088936E+03                                 2.030219                            1.891758      -1.556378       2.143505                    0.992308       3.804749      11.012517       0.457670       1.272663      -0.710136       0.015946      -0.032110       0.002351       0.035929      -0.008822       0.009072      -0.012648      -0.010656      -0.030007      -0.017527      -0.005133       0.022661              2.061940       1.913394      -0.334300      -0.047472       2.493026       0.355564       1.779398           0.000014
           61              H       5.634946       4.963358       0.472111       0.086142       1.243801 0.90302679E+01  0.89958640E+02                                 1.809746                            1.681146      -0.793160       2.491787                    0.999309       3.386883       9.075122       0.523868       1.173658      -0.735861      -0.023853       0.029906       0.020884       0.043583      -0.008440       0.002819       0.013854       0.002605       0.016652      -0.018291       0.002436       0.015855              1.868921       1.953604      -0.581341      -0.163176       2.115604       0.238756       1.537554           0.000019
           62              H       7.516914       4.269990       1.583793       0.126000       1.279464 0.99729741E+01  0.10251281E+03                                 1.888070                            1.806459      -1.146760       2.339908                    0.996993       3.494491       9.715978       0.485613       1.227051      -0.722995       0.006246       0.016745       0.032669       0.037238      -0.006600      -0.004412       0.015473      -0.016636       0.026278      -0.015071      -0.008552       0.023623              1.888093       1.681712       0.007558       0.269577       1.763791       0.240956       2.218777           0.000001
           63              H       8.088079       5.981222      18.920776       0.129294       1.242807 0.96359546E+01  0.10002715E+03                                 1.969777                            1.863805      -1.434074       2.207732                    0.992785       3.843151      11.404175       0.436461       1.351878      -0.692810       0.013998      -0.027532      -0.017132       0.035320      -0.001113      -0.010441       0.010526      -0.007195       0.013654      -0.014114      -0.002950       0.017063              1.999324       1.947653      -0.420625      -0.036067       2.189582       0.255925       1.860737           0.000005
           64              H       6.341711       6.859152      17.774796       0.073651       1.272398 0.92457792E+01  0.95890103E+02                                 2.043349                            1.848234      -1.617993       2.079167                    0.991972       4.431768      13.556041       0.426260       1.385485      -0.682108      -0.001720      -0.018920      -0.035695       0.040436      -0.007548      -0.003946       0.005006       0.006233       0.018889      -0.011562      -0.000285       0.011847              2.165093       1.825106       0.116970       0.521006       1.840611       0.474225       2.829563           0.000000
           65              H       2.333969      21.070532       7.327816       0.082283       1.179623 0.85019667E+01  0.85829219E+02                                 1.916522                            1.754724      -1.315510       2.235361                    0.994409       4.022588      11.903746       0.446746       1.358093      -0.689652      -0.035070      -0.009951       0.017803       0.040569       0.012863      -0.002098       0.003507       0.005830       0.017636      -0.016850       0.006522       0.010328              2.009111       2.869906       0.134241      -0.234576       1.534572       0.046875       1.622856           0.000023
           66              H       3.624226       1.897288       8.459673       0.114244       1.189364 0.88735644E+01  0.90484019E+02                                 1.910262                            1.780828      -1.610450       2.103048                    0.992831       4.076658      12.098319       0.448183       1.340223      -0.692396      -0.013666       0.012083       0.026097       0.031841       0.005067      -0.007644      -0.001140      -0.008928       0.018607      -0.012282       0.001553       0.010729              1.958062       1.920273      -0.181289      -0.267757       1.866521       0.530005       2.087392           0.000053
           67              H       6.647154      21.700565       5.982097       0.120976       1.232620 0.91049338E+01  0.93880157E+02                                 1.997204                            1.834857      -1.618887       2.107238                    0.991869       4.123852      12.495731       0.428401       1.386625      -0.683330       0.031159       0.001160      -0.010944       0.033046      -0.004809      -0.004328      -0.001998       0.010857      -0.017471      -0.008930      -0.001933       0.010864              2.072687       2.793958       0.177507      -0.343372       1.604815       0.089557       1.819287           0.000022
           68              H       5.233624      20.265674       4.882521       0.094524       1.221657 0.88507363E+01  0.90119224E+02                                 1.955862                            1.788084      -1.319677       2.244105                    0.993870       3.936044      11.641254       0.444059       1.354652      -0.691112       0.017228      -0.023660      -0.035483       0.045996      -0.001789       0.000732       0.011494       0.000487       0.007051      -0.011502      -0.000639       0.012141              2.045233       1.781002      -0.136121      -0.316285       1.873336       0.612845       2.481362           0.000008
           69              H       7.247083       5.601327      11.617171       0.119992       1.009899 0.75390709E+01  0.74393104E+02                                 1.776068                            1.692708      -1.486311       2.176171                    0.991926       3.950235      11.834183       0.435525       1.425206      -0.676462      -0.030514      -0.005584       0.019387       0.036581       0.001721      -0.013733       0.000841       0.014857       0.010299      -0.010969      -0.007401       0.018370              1.816529       2.248826       0.215529      -0.236909       1.611521      -0.015497       1.589241           0.000013
           70              H       8.603086       7.130544      12.666308       0.094968       0.987490 0.72139702E+01  0.70135257E+02                                 1.729262                            1.640328      -1.236678       2.290718                    0.993942       3.825887      11.235078       0.450428       1.398680      -0.682260      -0.017375       0.018388       0.037298       0.045068       0.004546      -0.009475       0.008698       0.005787       0.012583      -0.015421       0.002297       0.013124              1.771783       1.521920      -0.088197      -0.180651       1.685599       0.387736       2.107829           0.000005
           71              H      11.291807       6.783878       9.888113       0.088013       1.384833 0.10360406E+02  0.10957390E+03                                 2.115326                            1.926776      -1.456534       2.175574                    0.992215       4.089061      12.269498       0.430982       1.343745      -0.693478       0.034738       0.010730      -0.022579       0.042798       0.006039      -0.005564       0.004449       0.014465       0.041589      -0.017556       0.001532       0.016024              2.207852       2.933465       0.397981      -0.389865       1.922250      -0.106787       1.767839           0.000000
           72              H      10.041271       5.230721       8.776432       0.124931       1.374875 0.10544972E+02  0.11088816E+03                                 2.030208                            1.891749      -1.556372       2.143509                    0.992308       3.804734      11.012456       0.457671       1.272661      -0.710136       0.015946      -0.004533      -0.031876       0.035929       0.006988      -0.010549      -0.007278       0.014013       0.044001      -0.017527      -0.005133       0.022661              2.061929       1.913385      -0.117492      -0.316550       1.959473       0.471704       2.312929           0.000014
           73              H      12.483446      14.037095      14.837213       0.086143       1.243803 0.90302853E+01  0.89958884E+02                                 1.809750                            1.681150      -0.793163       2.491786                    0.999309       3.386885       9.075140       0.523867       1.173661      -0.735860      -0.023853       0.026767       0.024780       0.043583       0.000960      -0.008847       0.010600      -0.012347      -0.028203      -0.018291       0.002436       0.015855              1.868925       1.953609      -0.283096      -0.533332       1.662955       0.337293       1.990212           0.000020
           74              H       0.668414      14.975857      13.923254       0.126002       1.279446 0.99727987E+01  0.10251055E+03                                 1.888052                            1.806442      -1.146745       2.339916                    0.996993       3.494466       9.715884       0.485615       1.227051      -0.722995       0.006246       0.035483       0.009413       0.037238      -0.005715      -0.005510       0.013070      -0.027671      -0.006825      -0.015071      -0.008552       0.023623              1.888075       1.681697       0.265012      -0.049954       2.298327       0.124589       1.684202           0.000002
           75              H       1.239579      11.631901      11.907701       0.129296       1.242795 0.96358343E+01  0.10002558E+03                                 1.969763                            1.863792      -1.434065       2.207737                    0.992785       3.843136      11.404108       0.436463       1.351877      -0.692811       0.013998      -0.022596      -0.023258       0.035320      -0.010439       0.001132       0.008902      -0.014653      -0.008722      -0.014113      -0.002950       0.017063              1.999309       1.947639      -0.124709      -0.403324       1.981981       0.301110       2.068308           0.000004
           76              H      13.190211      10.698883      13.009295       0.073650       1.272401 0.92458010E+01  0.95890381E+02                                 2.043351                            1.848236      -1.617993       2.079167                    0.991972       4.431774      13.556061       0.426259       1.385484      -0.682109      -0.001720      -0.038903      -0.010894       0.040436      -0.005461      -0.006536       0.001942      -0.007840      -0.023332      -0.011561      -0.000286       0.011847              2.165096       1.825108       0.533965       0.003473       2.981947       0.225776       1.688234          -0.000001
           77              H       2.333969      12.097734       2.760036       0.082283       1.179626 0.85019944E+01  0.85829567E+02                                 1.916525                            1.754726      -1.315512       2.235360                    0.994409       4.022594      11.903768       0.446746       1.358092      -0.689652      -0.035070       0.009951      -0.017803       0.040569      -0.012863       0.002098       0.003507       0.005830       0.017636      -0.016850       0.006522       0.010328              2.009114       2.869911      -0.134241       0.234577       1.534574       0.046875       1.622858           0.000012
           78              H       3.624226      10.622779       1.628179       0.114243       1.189371 0.88736204E+01  0.90484712E+02                                 1.910266                            1.780832      -1.610449       2.103047                    0.992831       4.076667      12.098344       0.448183       1.340220      -0.692397      -0.013666      -0.012083      -0.026097       0.031840      -0.005067       0.007644      -0.001140      -0.008928       0.018606      -0.012282       0.001553       0.010728              1.958067       1.920277       0.181290       0.267758       1.866525       0.530007       2.087398           0.000038
           79              H       6.647154      11.467702       4.105756       0.120975       1.232628 0.91049947E+01  0.93880891E+02                                 1.997207                            1.834860      -1.618889       2.107236                    0.991869       4.123858      12.495734       0.428402       1.386619      -0.683331       0.031159      -0.001160       0.010944       0.033046       0.004809       0.004328      -0.001998       0.010856      -0.017472      -0.008930      -0.001933       0.010864              2.072690       2.793965      -0.177507       0.343374       1.604816       0.089557       1.819289           0.000012
           80              H       5.233624      12.902593       5.205332       0.094524       1.221651 0.88506826E+01  0.90118539E+02                                 1.955856                            1.788079      -1.319675       2.244107                    0.993870       3.936029      11.641200       0.444059       1.354653      -0.691111       0.017228       0.023660       0.035483       0.045996       0.001790      -0.000732       0.011494       0.000488       0.007052      -0.011502      -0.000639       0.012141              2.045227       1.780997       0.136121       0.316284       1.873331       0.612842       2.481354           0.000004
           81              H       7.247083      11.310672      18.646387       0.119990       1.009902 0.75391019E+01  0.74393477E+02                                 1.776071                            1.692711      -1.486310       2.176171                    0.991926       3.950243      11.834207       0.435525       1.425205      -0.676462      -0.030514       0.005583      -0.019387       0.036581      -0.001721       0.013733       0.000841       0.014857       0.010299      -0.010969      -0.007401       0.018370              1.816532       2.248831      -0.215529       0.236909       1.611523      -0.015497       1.589243           0.000005
           82              H       8.603086       9.781455      17.597250       0.094968       0.987488 0.72139533E+01  0.70135059E+02                                 1.729261                            1.640327      -1.236680       2.290717                    0.993942       3.825884      11.235070       0.450428       1.398681      -0.682260      -0.017375      -0.018389      -0.037298       0.045068      -0.004546       0.009475       0.008698       0.005787       0.012583      -0.015421       0.002297       0.013124              1.771781       1.521918       0.088198       0.180651       1.685599       0.387736       2.107826           0.000002
           83              H      11.291807       5.736189       0.199739       0.088012       1.384830 0.10360379E+02  0.10957358E+03                                 2.115326                            1.926776      -1.456538       2.175573                    0.992215       4.089057      12.269492       0.430981       1.343748      -0.693478       0.034737      -0.010731       0.022579       0.042798      -0.006039       0.005564       0.004449       0.014465       0.041588      -0.017556       0.001532       0.016024              2.207851       2.933465      -0.397980       0.389864       1.922249      -0.106786       1.767839          -0.000005
           84              H      10.041271       7.289345       1.311421       0.124927       1.374876 0.10544980E+02  0.11088823E+03                                 2.030208                            1.891749      -1.556364       2.143511                    0.992308       3.804733      11.012443       0.457672       1.272660      -0.710137       0.015946       0.004532       0.031876       0.035929      -0.006988       0.010549      -0.007278       0.014013       0.044001      -0.017527      -0.005133       0.022660              2.061928       1.913384       0.117492       0.316551       1.959472       0.471704       2.312929           0.000001
           85              H      12.483446      23.523104      15.426344       0.086144       1.243799 0.90302482E+01  0.89958432E+02                                 1.809747                            1.681147      -0.793162       2.491788                    0.999309       3.386878       9.075120       0.523867       1.173662      -0.735860      -0.023853      -0.026767      -0.024781       0.043583      -0.000960       0.008847       0.010600      -0.012347      -0.028203      -0.018291       0.002436       0.015855              1.868922       1.953606       0.283096       0.533331       1.662952       0.337292       1.990209           0.000034
           86              H       0.668414      22.584343      16.340303       0.126003       1.279449 0.99728302E+01  0.10251096E+03                                 1.888055                            1.806445      -1.146747       2.339915                    0.996993       3.494471       9.715903       0.485615       1.227050      -0.722995       0.006246      -0.035483      -0.009414       0.037238       0.005715       0.005511       0.013071      -0.027670      -0.006825      -0.015071      -0.008552       0.023623              1.888078       1.681699      -0.265013       0.049954       2.298329       0.124590       1.684205           0.000007
           87              H       1.239579       5.280099      18.355856       0.129296       1.242791 0.96357957E+01  0.10002508E+03                                 1.969759                            1.863789      -1.434062       2.207738                    0.992785       3.843128      11.404079       0.436463       1.351877      -0.692811       0.013998       0.022597       0.023258       0.035320       0.010439      -0.001132       0.008902      -0.014653      -0.008722      -0.014113      -0.002950       0.017063              1.999305       1.947635       0.124708       0.403323       1.981977       0.301109       2.068304           0.000003
           88              H      13.190211       6.213117      17.254263       0.073651       1.272394 0.92457442E+01  0.95889659E+02                                 2.043346                            1.848232      -1.617991       2.079169                    0.991972       4.431762      13.556022       0.426259       1.385486      -0.682108      -0.001721       0.038903       0.010895       0.040436       0.005461       0.006536       0.001942      -0.007840      -0.023332      -0.011561      -0.000285       0.011847              2.165090       1.825103      -0.533963      -0.003473       2.981937       0.225775       1.688230           0.000000
           89              H       4.514531      11.641897      19.029725       0.082282       1.179625 0.85019860E+01  0.85829450E+02                                 1.916524                            1.754725      -1.315509       2.235362                    0.994409       4.022590      11.903749       0.446746       1.358091      -0.689652       0.035070       0.015279      -0.013510       0.040569      -0.000686      -0.013014       0.000751      -0.006830      -0.020344      -0.016850       0.006521       0.010328              2.009113       2.869910       0.200654      -0.181065       1.638347       0.024285       1.519082           0.000012
           90              H       3.224274       8.669648       0.054474       0.114242       1.189381 0.88737103E+01  0.90485715E+02                                 1.910264                            1.780830      -1.610486       2.103029                    0.992830       4.076671      12.098300       0.448188       1.340204      -0.692400       0.013666       0.028070       0.006256       0.031840       0.006391      -0.006577      -0.002043      -0.013074       0.006167      -0.012282       0.001553       0.010728              1.958065       1.920276       0.300191       0.120188       2.297710       0.436142       1.656208           0.000038
           91              H       0.201346      10.460982      19.931579       0.120976       1.232622 0.91049548E+01  0.93880435E+02                                 1.997207                            1.834860      -1.618889       2.107237                    0.991869       4.123857      12.495754       0.428400       1.386626      -0.683330      -0.031159      -0.010447       0.003461       0.033046       0.005252       0.003778      -0.001130       0.014846      -0.005506      -0.008930      -0.001933       0.010864              2.072690       2.793964       0.297760      -0.246481       1.846813       0.036879       1.577293           0.000013
           92              H       1.614876       9.081362      18.763406       0.094525       1.221649 0.88506678E+01  0.90118354E+02                                 1.955855                            1.788078      -1.319675       2.244108                    0.993870       3.936026      11.641190       0.444059       1.354653      -0.691111      -0.017228      -0.039704      -0.015571       0.045996      -0.000334       0.001904       0.009671      -0.007889      -0.018078      -0.011502      -0.000640       0.012141              2.045226       1.780995       0.337999       0.065731       2.708585       0.431019       1.646097           0.000004
           93              H      13.298417      12.542753       3.002145       0.119991       1.009902 0.75391031E+01  0.74393499E+02                                 1.776071                            1.692712      -1.486313       2.176169                    0.991926       3.950245      11.834218       0.435525       1.425206      -0.676462       0.030514       0.017756      -0.009579       0.036581       0.013053      -0.004602      -0.001849       0.002498      -0.026777      -0.010969      -0.007401       0.018370              1.816533       2.248831       0.185644      -0.260989       1.583810      -0.009464       1.616957           0.000005
           94              H      11.942414      13.893151       4.273214       0.094967       0.987490 0.72139630E+01  0.70135184E+02                                 1.729263                            1.640328      -1.236684       2.290715                    0.993942       3.825890      11.235094       0.450428       1.398682      -0.682260       0.017375       0.040356       0.010035       0.045068       0.008292      -0.006458       0.006002      -0.006598      -0.024571      -0.015421       0.002297       0.013124              1.771783       1.521920       0.195278       0.047754       2.249898       0.264898       1.543532           0.000002
           95              H       9.253693      11.104793       4.525411       0.088012       1.384841 0.10360474E+02  0.10957480E+03                                 2.115334                            1.926782      -1.456539       2.175571                    0.992215       4.089069      12.269530       0.430981       1.343745      -0.693478      -0.034737      -0.019780       0.015288       0.042798       0.004152      -0.007084      -0.001779      -0.014143      -0.044236      -0.017556       0.001532       0.016024              2.207860       2.933478       0.296294      -0.471802       1.730443      -0.065033       1.959659          -0.000006
           96              H      10.504229       9.688190       3.244253       0.124929       1.374871 0.10544931E+02  0.11088756E+03                                 2.030200                            1.891742      -1.556366       2.143511                    0.992308       3.804724      11.012398       0.457673       1.272657      -0.710137      -0.015946      -0.032111       0.002352       0.035929       0.008822      -0.009072      -0.012648      -0.010657      -0.030007      -0.017527      -0.005133       0.022661              2.061920       1.913376       0.334295       0.047472       2.493000       0.355559       1.779383           0.000001
           97              H       8.062054      17.483424      10.559964       0.086144       1.243795 0.90302121E+01  0.89957965E+02                                 1.809742                            1.681143      -0.793159       2.491789                    0.999309       3.386872       9.075093       0.523868       1.173661      -0.735860       0.023853       0.029907       0.020883       0.043583       0.008440      -0.002819       0.013854       0.002605       0.016652      -0.018291       0.002435       0.015855              1.868917       1.953600       0.581339       0.163176       2.115599       0.238755       1.537551           0.000033
           98              H       6.180086      16.790056      11.671645       0.126003       1.279448 0.99728173E+01  0.10251076E+03                                 1.888052                            1.806442      -1.146749       2.339914                    0.996993       3.494469       9.715886       0.485616       1.227048      -0.722996      -0.006246       0.016745       0.032669       0.037238       0.006600       0.004412       0.015473      -0.016636       0.026278      -0.015071      -0.008552       0.023623              1.888074       1.681696      -0.007558      -0.269573       1.763775       0.240952       2.218752           0.000007
           99              H       5.608922      14.109356       8.832924       0.129294       1.242811 0.96359906E+01  0.10002762E+03                                 1.969780                            1.863808      -1.434075       2.207731                    0.992785       3.843159      11.404203       0.436461       1.351877      -0.692811      -0.013998      -0.027532      -0.017132       0.035320       0.001113       0.010441       0.010526      -0.007195       0.013654      -0.014114      -0.002950       0.017063              1.999327       1.947655       0.420626       0.036067       2.189586       0.255926       1.860740           0.000004
          100              H       7.355289      14.987286       7.686944       0.073650       1.272400 0.92457966E+01  0.95890328E+02                                 2.043350                            1.848236      -1.617993       2.079167                    0.991972       4.431775      13.556065       0.426259       1.385484      -0.682109       0.001720      -0.018920      -0.035695       0.040436       0.007548       0.003946       0.005006       0.006233       0.018889      -0.011561      -0.000286       0.011847              2.165095       1.825108      -0.116969      -0.521008       1.840613       0.474225       2.829566          -0.000000
          101              H       4.514531       5.270102      11.233833       0.082283       1.179623 0.85019633E+01  0.85829159E+02                                 1.916520                            1.754722      -1.315507       2.235363                    0.994410       4.022584      11.903725       0.446747       1.358091      -0.689652       0.035070      -0.015279       0.013510       0.040569       0.000686       0.013015       0.000751      -0.006830      -0.020344      -0.016850       0.006522       0.010329              2.009110       2.869904      -0.200655       0.181064       1.638345       0.024284       1.519080           0.000023
          102              H       3.224274       3.850418      10.033378       0.114244       1.189372 0.88736303E+01  0.90484722E+02                                 1.910257                            1.780824      -1.610486       2.103031                    0.992830       4.076656      12.098255       0.448188       1.340207      -0.692399       0.013666      -0.028070      -0.006255       0.031840      -0.006391       0.006577      -0.002043      -0.013074       0.006166      -0.012282       0.001553       0.010729              1.958057       1.920270      -0.300190      -0.120188       2.297700       0.436140       1.656202           0.000053
          103              H       0.201346       6.451018      10.331979       0.120975       1.232628 0.91050079E+01  0.93881109E+02                                 1.997212                            1.834864      -1.618889       2.107236                    0.991869       4.123869      12.495794       0.428400       1.386624      -0.683330      -0.031159       0.010447      -0.003461       0.033045      -0.005252      -0.003778      -0.001130       0.014845      -0.005507      -0.008930      -0.001934       0.010864              2.072695       2.793970      -0.297761       0.246482       1.846818       0.036879       1.577297           0.000020
          104              H       1.614876       7.830637      11.500152       0.094523       1.221659 0.88507504E+01  0.90119391E+02                                 1.955863                            1.788084      -1.319674       2.244106                    0.993870       3.936045      11.641253       0.444059       1.354650      -0.691112      -0.017228       0.039703       0.015571       0.045996       0.000334      -0.001904       0.009671      -0.007889      -0.018079      -0.011502      -0.000639       0.012141              2.045234       1.781003      -0.338001      -0.065732       2.708597       0.431023       1.646104           0.000008
          105              H      13.298417      20.625513       7.085708       0.119991       1.009903 0.75391062E+01  0.74393536E+02                                 1.776071                            1.692712      -1.486311       2.176170                    0.991926       3.950245      11.834218       0.435525       1.425206      -0.676462       0.030514      -0.017756       0.009579       0.036581      -0.013053       0.004602      -0.001849       0.002498      -0.026776      -0.010969      -0.007401       0.018370              1.816533       2.248831      -0.185644       0.260989       1.583811      -0.009464       1.616958           0.000014
          106              H      11.942414      19.275115       5.814638       0.094966       0.987490 0.72139708E+01  0.70135266E+02                                 1.729263                            1.640329      -1.236675       2.290719                    0.993942       3.825888      11.235082       0.450428       1.398681      -0.682260       0.017375      -0.040356      -0.010035       0.045068      -0.008291       0.006458       0.006002      -0.006598      -0.024571      -0.015421       0.002297       0.013124              1.771784       1.521920      -0.195277      -0.047754       2.249898       0.264899       1.543533           0.000007
          107              H       9.253693       1.415273       5.562442       0.088012       1.384829 0.10360369E+02  0.10957344E+03                                 2.115324                            1.926774      -1.456535       2.175574                    0.992215       4.089055      12.269482       0.430981       1.343748      -0.693478      -0.034738       0.019780      -0.015288       0.042798      -0.004152       0.007084      -0.001778      -0.014143      -0.044235      -0.017556       0.001533       0.016023              2.207850       2.933463      -0.296291       0.471799       1.730435      -0.065032       1.959650           0.000003
          108              H      10.504229       2.831877       6.843599       0.124928       1.374888 0.10545098E+02  0.11088984E+03                                 2.030223                            1.891762      -1.556378       2.143505                    0.992308       3.804755      11.012544       0.457669       1.272664      -0.710136      -0.015946       0.032110      -0.002351       0.035929      -0.008822       0.009072      -0.012648      -0.010656      -0.030007      -0.017527      -0.005133       0.022661              2.061944       1.913399      -0.334301      -0.047473       2.493031       0.355565       1.779402           0.000015
          109              H       8.062054      20.076775      19.703594       0.086142       1.243805 0.90303024E+01  0.89959099E+02                                 1.809752                            1.681152      -0.793162       2.491787                    0.999309       3.386887       9.075148       0.523866       1.173661      -0.735860       0.023853      -0.029906      -0.020884       0.043583      -0.008440       0.002820       0.013854       0.002605       0.016652      -0.018291       0.002436       0.015855              1.868928       1.953612      -0.581344      -0.163177       2.115613       0.238757       1.537559           0.000022
          110              H       6.180086      20.770143      18.591912       0.126001       1.279457 0.99729037E+01  0.10251190E+03                                 1.888063                            1.806452      -1.146753       2.339911                    0.996993       3.494480       9.715938       0.485614       1.227051      -0.722995      -0.006246      -0.016745      -0.032669       0.037238      -0.006600      -0.004412       0.015473      -0.016636       0.026278      -0.015071      -0.008552       0.023623              1.888086       1.681706       0.007558       0.269576       1.763784       0.240955       2.218768           0.000003
          111              H       5.608922      19.058911       1.254929       0.129296       1.242805 0.96359311E+01  0.10002685E+03                                 1.969775                            1.863803      -1.434072       2.207733                    0.992785       3.843147      11.404161       0.436461       1.351878      -0.692810      -0.013998       0.027532       0.017132       0.035320      -0.001113      -0.010441       0.010526      -0.007195       0.013654      -0.014114      -0.002950       0.017063              1.999321       1.947649      -0.420624      -0.036067       2.189580       0.255925       1.860735           0.000004
          112              H       7.355289      18.180981       2.400909       0.073651       1.272395 0.92457528E+01  0.95889771E+02                                 2.043347                            1.848233      -1.617993       2.079168                    0.991972       4.431763      13.556027       0.426259       1.385486      -0.682108       0.001721       0.018920       0.035695       0.040436      -0.007548      -0.003946       0.005006       0.006234       0.018889      -0.011562      -0.000285       0.011847              2.165091       1.825104       0.116969       0.521006       1.840610       0.474225       2.829560           0.000001
          113              W       2.341639      16.584133       5.043926       0.762178     148.323306 0.35663917E+04  0.13345524E+06                                25.355569                           21.642252       1.826172       2.026929                    0.999880     125.630949     372.916034       0.332347       0.492501      -1.085044      -0.011195      -0.000001      -0.000000       0.011195       0.000011       0.000006      -0.007019       0.214086      -0.196113      -0.078198      -0.061530       0.139728             28.800930      18.228503       0.000012       0.000006      35.105830       2.956384      33.068456           0.000022
          114              W       4.506861       8.456000      15.131779       0.762175     148.323389 0.35663940E+04  0.13345535E+06                                25.355580                           21.642260       1.826166       2.026928                    0.999880     125.630910     372.915930       0.332347       0.492501      -1.085044       0.011195       0.000001       0.000000       0.011195       0.000001       0.000003      -0.008250       0.208426      -0.213080      -0.078195      -0.061532       0.139726             28.800944      18.228509       0.000011       0.000011      34.389550       3.112311      33.784772           0.000024
          115              W      11.355361       8.456000      15.131779       0.762178     148.323389 0.35663933E+04  0.13345528E+06                                25.355555                           21.642238       1.826179       2.026932                    0.999880     125.630802     372.915272       0.332348       0.492500      -1.085044       0.011196       0.000001       0.000003       0.011196      -0.000008       0.000004      -0.007020       0.214076      -0.196117      -0.078195      -0.061529       0.139724             28.800917      18.228486       0.000002       0.000008      35.105821       2.956387      33.068445           0.000023
          116              W       9.190139      16.584133       5.043926       0.762179     148.323214 0.35663884E+04  0.13345507E+06                                25.355549                           21.642234       1.826173       2.026930                    0.999880     125.630802     372.915383       0.332348       0.492501      -1.085044      -0.011196       0.000003      -0.000001       0.011196       0.000007       0.000013      -0.008251       0.208422      -0.213082      -0.078195      -0.061530       0.139725             28.800910      18.228490       0.000013       0.000012      34.389488       3.112316      33.784752           0.000026
          117              C      10.487793       3.833115      13.130551       0.082073      26.877127 0.33758666E+03  0.75344387E+04                                 8.084836                            6.319574      -0.109968       1.984515                    0.997809      26.776977      77.806257       0.618613       0.443631      -1.035794      -0.032404       0.019772       0.024610       0.045239      -0.009582      -0.007580      -0.042044      -0.019588       0.045218      -0.040341      -0.010857       0.051198              9.250239      11.201907       2.078058       0.563764       7.769958       3.604098       8.778851           0.000259
          118              C       9.718022       2.957347      12.441550      -0.168358      35.144299 0.46833551E+03  0.11314824E+05                                 9.576267                            7.397361      -0.316069       1.870466                    0.998213      30.849405      92.482786       0.578612       0.438155      -1.041693      -0.009398       0.008546       0.010341       0.016380      -0.012340      -0.011526      -0.038025      -0.036391       0.037943      -0.042035      -0.008255       0.050290             11.176388      14.667030       3.524328       1.240095       9.554931       4.104443       9.307204          -0.000131
          119              C       8.383934      23.394163      12.826906       0.052454      37.129521 0.41491918E+03  0.96209821E+04                                 9.806382                            6.850930      -0.168267       1.958587                    0.999287      26.786777      75.946724       0.622706       0.424196      -1.061553       0.010601       0.009003       0.006992       0.015566      -0.003213       0.006048      -0.015653      -0.011004      -0.009780      -0.015432      -0.004594       0.020027             12.608140      14.459557       5.335417       2.754232      11.775878       6.166705      11.588987           0.000237
          120              C       7.926454       3.441760      13.903280      -0.144703      34.440418 0.44617078E+03  0.10662484E+05                                 9.482447                            7.233820      -0.329539       1.876011                    0.998117      30.270559      90.615122       0.582751       0.439810      -1.039441       0.011191       0.005267       0.003194       0.012774      -0.032068       0.015431      -0.044439      -0.037089      -0.024995      -0.042249      -0.026818       0.069067             10.988990      12.105826       2.809982       0.510900       9.614796       4.923049      11.246347          -0.000192
          121              C       8.785256       4.304870      14.558789       0.095497      27.614599 0.34286843E+03  0.76726405E+04                                 8.241310                            6.373122      -0.121323       1.983242                    0.998523      26.578920      77.023359       0.616142       0.444230      -1.036718       0.033565      -0.009808      -0.022408       0.041533      -0.036797       0.009785      -0.032428      -0.039108       0.011073      -0.045414      -0.013997       0.059410              9.435943      11.527117       2.377823       0.149539       7.681097       3.474319       9.099615           0.000277
          122              C       7.516914      22.449785      12.082624       0.248950      31.094967 0.34445361E+03  0.76777189E+04                                 9.032823                            6.454289      -0.313925       1.926611                    0.998801      25.117093      71.442350       0.605909       0.453521      -1.036645      -0.003148      -0.016440      -0.001832       0.016838      -0.022659       0.038509      -0.050111      -0.086721      -0.027579      -0.066416      -0.022852       0.089268             11.650369      12.907744       5.739673       3.334141      11.540523       5.788123      10.502838          -0.000439
          123              C       6.043116      20.819068      10.805301       0.246547      31.274533 0.34836194E+03  0.77925821E+04                                 9.097658                            6.506846      -0.316990       1.925727                    0.998686      25.236469      72.085620       0.600778       0.455766      -1.034594       0.010051       0.005549       0.008021       0.014005      -0.022372       0.052798      -0.058244      -0.054255       0.007736      -0.072281      -0.023044       0.095326             11.774565      12.472716       6.160066       2.685517      13.196013       5.744538       9.654966          -0.000365
          124              C       5.196642      19.807760      10.096932       0.050539      36.396790 0.43173597E+03  0.10127721E+05                                 9.745878                            7.033720      -0.180095       1.953535                    0.999271      27.125836      77.777715       0.607616       0.429718      -1.056364      -0.010674      -0.010139      -0.008263       0.016882      -0.003549       0.010224      -0.004017      -0.004889      -0.002107      -0.011647      -0.000330       0.011977             12.352287      13.253486       6.245869       1.772798      13.429808       5.324118      10.373566           0.000184
          125              C       5.623988      19.218400       8.923311      -0.174450      32.875783 0.48827524E+03  0.11928861E+05                                 9.190925                            7.573876      -0.365834       1.853320                    0.997792      31.182769      94.229052       0.569074       0.440558      -1.039512      -0.014785      -0.004274       0.001390       0.015453      -0.019329      -0.012066      -0.020106       0.004606       0.012080      -0.035157       0.013854       0.021303             10.375859      10.535528       3.216387       0.495722      10.753179       3.968958       9.838870          -0.000180
          126              C       4.807647      18.301124       8.300689       0.084004      25.564517 0.35767241E+03  0.81054217E+04                                 7.879574                            6.565962      -0.206290       1.955587                    0.996667      27.055064      79.424679       0.597962       0.452004      -1.030134      -0.029706      -0.003197       0.029204       0.041779      -0.031268      -0.008623      -0.020622      -0.019645       0.000842      -0.041978       0.005107       0.036871              8.741715       9.674631       2.763485      -0.039963       8.373524       2.511763       8.176992           0.000225
          127              C       3.227013      18.507576       9.931087       0.097951      25.758578 0.33495140E+03  0.74800402E+04                                 7.920839                            6.329082      -0.174333       1.966012                    0.998231      26.825724      78.623049       0.611580       0.448467      -1.030360       0.029474      -0.011932      -0.027624       0.042121      -0.027678       0.005041      -0.038483      -0.019239       0.032687      -0.043661      -0.010174       0.053835              8.821454       9.817010       2.901535      -0.443881       8.603510       2.583299       8.043842           0.000216
          128              C       3.970760      19.436521      10.606368      -0.148048      32.212940 0.43223462E+03  0.10238914E+05                                 9.029609                            7.094854      -0.177209       1.927197                    0.998032      29.942827      88.987390       0.592070       0.436716      -1.042183      -0.000896      -0.008180      -0.006634       0.010570      -0.022218      -0.002559      -0.043631      -0.007791       0.052860      -0.049139      -0.004429       0.053568             10.251037      12.004319       4.083480      -0.074563      10.277541       3.120606       8.471251          -0.000192
          129              C       0.697177      11.513582       5.919552       0.079278      24.692173 0.31294944E+03  0.67923414E+04                                 7.401274                            5.915921       0.293779       2.109308                    0.999869      25.790565      71.769326       0.672913       0.419374      -1.059915       0.001965       0.036581       0.030497       0.047667      -0.028212       0.018741       0.011245      -0.000257       0.062529      -0.045466       0.015730       0.029736              8.303008       9.490045       1.889590      -3.425895       8.266624       0.373747       7.152356           0.000014
          130              C      13.276502      10.929509       6.480436      -0.166776      31.370578 0.43058106E+03  0.10159177E+05                                 8.797842                            7.032152      -0.091359       1.949768                    0.998748      29.854102      87.675895       0.602767       0.430678      -1.048987       0.007551       0.005912       0.006366       0.011510      -0.014936       0.026906       0.004553      -0.033710       0.013380      -0.040761       0.015840       0.024921             10.017035      11.733352       2.305318      -4.925351       8.808211      -0.208079       9.509543           0.000003
          131              C      12.542343      11.647596       7.371799       0.089116      35.902431 0.40049521E+03  0.92691014E+04                                 9.889780                            6.897994      -0.284289       1.935398                    0.999190      26.609026      77.107023       0.594000       0.445533      -1.041328       0.017245       0.003239       0.004379       0.018085      -0.005972       0.021612      -0.009341       0.017335       0.042785      -0.018471      -0.014467       0.032938             12.952595      15.974923       5.532739      -7.037273      11.897570      -1.950732      10.985291           0.000001
          132              C      12.927229      12.907048       7.644575      -0.138632      31.895432 0.40998767E+03  0.95991706E+04                                 9.019221                            6.911995      -0.212745       1.924459                    0.998138      29.441245      87.424032       0.598654       0.436986      -1.040426       0.014431      -0.008279       0.005356       0.017478      -0.038626       0.046224      -0.016448       0.007248       0.035557      -0.053385      -0.016669       0.070054             10.637226      11.940996       4.645205      -3.933529      11.761844      -0.854556       8.208838           0.000008
          133              C       0.298595      13.450532       7.011057       0.096372      27.942157 0.35002551E+03  0.78959279E+04                                 8.397228                            6.489883      -0.250527       1.938101                    0.998154      26.996101      79.284753       0.601724       0.451238      -1.029718       0.020473      -0.040548      -0.012387       0.047082      -0.035098       0.042411      -0.008674      -0.001879       0.054466      -0.054604      -0.006130       0.060734              9.755567      10.617394       3.263263      -3.681471      10.741737       0.163596       7.907570           0.000001
          134              C      11.313722      11.072323       7.999667       0.243823      33.116232 0.38069353E+03  0.87846591E+04                                 9.805746                            6.994237      -0.619333       1.824198                    0.997214      26.617926      79.498786       0.550833       0.481877      -1.011250      -0.007219      -0.005764       0.011549       0.014789      -0.034108       0.036251      -0.062325       0.037700       0.001709      -0.072462      -0.016490       0.088952             13.143042      17.083245       6.478139      -7.493716      10.656189      -3.138988      11.689693          -0.000000
          135              C      10.487793      13.078884      17.133007       0.082072      26.877113 0.33758649E+03  0.75344344E+04                                 8.084836                            6.319574      -0.109973       1.984514                    0.997809      26.776971      77.806254       0.618612       0.443631      -1.035794      -0.032404      -0.019773      -0.024609       0.045240       0.009581       0.007580      -0.042044      -0.019588       0.045216      -0.040341      -0.010858       0.051198              9.250238      11.201904      -2.078060      -0.563764       7.769963       3.604099       8.778849           0.000231
          136              C       9.718022      13.954653      17.822007      -0.168360      35.144423 0.46833752E+03  0.11314887E+05                                 9.576290                            7.397377      -0.316070       1.870464                    0.998213      30.849493      92.483145       0.578611       0.438155      -1.041693      -0.009399      -0.008547      -0.010342       0.016381       0.012340       0.011528      -0.038024      -0.036391       0.037944      -0.042036      -0.008254       0.050289             11.176415      14.667059      -3.524337      -1.240093       9.554959       4.104456       9.307228          -0.000153
          137              C       8.383934      14.166036      17.436651       0.052450      37.129613 0.41492060E+03  0.96210229E+04                                 9.806392                            6.850939      -0.168266       1.958586                    0.999287      26.786834      75.946909       0.622707       0.424196      -1.061553       0.010602      -0.009003      -0.006992       0.015567       0.003211      -0.006048      -0.015652      -0.011004      -0.009781      -0.015432      -0.004593       0.020025             12.608151      14.459559      -5.335411      -2.754221      11.775892       6.166713      11.589001           0.000208
          138              C       7.926454      13.470239      16.360277      -0.144700      34.440346 0.44616948E+03  0.10662445E+05                                 9.482436                            7.233811      -0.329544       1.876010                    0.998117      30.270529      90.615029       0.582751       0.439811      -1.039441       0.011192      -0.005268      -0.003194       0.012775       0.032069      -0.015431      -0.044439      -0.037090      -0.024997      -0.042250      -0.026818       0.069068             10.988974      12.105817      -2.809970      -0.510884       9.614778       4.923035      11.246327          -0.000202
          139              C       8.785256      12.607130      15.704769       0.095501      27.614476 0.34286646E+03  0.76725850E+04                                 8.241287                            6.373104      -0.121327       1.983242                    0.998523      26.578818      77.022984       0.616142       0.444230      -1.036718       0.033565       0.009808       0.022409       0.041532       0.036798      -0.009786      -0.032429      -0.039110       0.011071      -0.045414      -0.013998       0.059412              9.435915      11.527080      -2.377818      -0.149538       7.681078       3.474309       9.099589           0.000252
          140              C       7.516914      15.110415      18.180933       0.248949      31.095122 0.34445559E+03  0.76777736E+04                                 9.032854                            6.454309      -0.313922       1.926610                    0.998802      25.117151      71.442553       0.605908       0.453521      -1.036645      -0.003147       0.016442       0.001831       0.016840       0.022659      -0.038508      -0.050112      -0.086723      -0.027581      -0.066416      -0.022853       0.089269             11.650413      12.907783      -5.739697      -3.334159      11.540577       5.788155      10.502878          -0.000437
          141              C       6.043116      16.741132      19.458257       0.246546      31.274710 0.34836394E+03  0.77926370E+04                                 9.097691                            6.506864      -0.316986       1.925727                    0.998686      25.236528      72.085813       0.600777       0.455766      -1.034594       0.010052      -0.005547      -0.008023       0.014007       0.022372      -0.052798      -0.058245      -0.054255       0.007738      -0.072282      -0.023045       0.095327             11.774616      12.472770      -6.160107      -2.685543      13.196078       5.744568       9.654999          -0.000363
          142              C       5.196642      13.360506      -0.009079       0.050538      36.396842 0.43173664E+03  0.10127741E+05                                 9.745886                            7.033725      -0.180100       1.953533                    0.999271      27.125867      77.777839       0.607616       0.429718      -1.056364      -0.010674       0.010141       0.008262       0.016883       0.003548      -0.010225      -0.004016      -0.004889      -0.002105      -0.011648      -0.000329       0.011977             12.352298      13.253496      -6.245877      -1.772803      13.429822       5.324123      10.373577           0.000162
          143              C       5.623988      13.949866       1.164542      -0.174449      32.875737 0.48827445E+03  0.11928839E+05                                 9.190923                            7.573875      -0.365843       1.853318                    0.997792      31.182753      94.229043       0.569074       0.440558      -1.039511      -0.014784       0.004275      -0.001391       0.015453       0.019329       0.012066      -0.020106       0.004606       0.012083      -0.035158       0.013854       0.021304             10.375856      10.535527      -3.216382      -0.495723      10.753172       3.968956       9.838868          -0.000184
          144              C       4.807647      14.867142       1.787164       0.084007      25.564430 0.35767090E+03  0.81053803E+04                                 7.879564                            6.565955      -0.206304       1.955584                    0.996666      27.055006      79.424516       0.597961       0.452005      -1.030134      -0.029705       0.003199      -0.029204       0.041779       0.031268       0.008623      -0.020624      -0.019645       0.000840      -0.041979       0.005107       0.036872              8.741704       9.674619      -2.763480       0.039962       8.373513       2.511759       8.176980           0.000204
          145              C       3.227013      14.660691       0.156765       0.097952      25.758609 0.33495203E+03  0.74800599E+04                                 7.920854                            6.329094      -0.174346       1.966007                    0.998231      26.825771      78.623298       0.611578       0.448468      -1.030359       0.029476       0.011934       0.027623       0.042122       0.027679      -0.005041      -0.038484      -0.019239       0.032690      -0.043662      -0.010174       0.053836              8.821470       9.817036      -2.901543       0.443883       8.603520       2.583296       8.043852           0.000189
          146              C       3.970760      18.123678      19.657189      -0.148049      32.212970 0.43223540E+03  0.10238936E+05                                 9.029616                            7.094863      -0.177209       1.927197                    0.998031      29.942839      88.987426       0.592069       0.436716      -1.042183      -0.000894       0.008182       0.006633       0.010571       0.022219       0.002559      -0.043632      -0.007790       0.052865      -0.049140      -0.004429       0.053569             10.251044      12.004332      -4.083492       0.074561      10.277548       3.120599       8.471251          -0.000206
          147              C       0.697177       1.006485       4.168301       0.079280      24.692148 0.31294905E+03  0.67923315E+04                                 7.401273                            5.915920       0.293771       2.109307                    0.999869      25.790541      71.769270       0.672913       0.419375      -1.059915       0.001964      -0.036582      -0.030495       0.047666       0.028212      -0.018742       0.011245      -0.000257       0.062529      -0.045466       0.015730       0.029736              8.303009       9.490048      -1.889591       3.425897       8.266619       0.373746       7.152359           0.000024
          148              C      13.276502       1.590557       3.607416      -0.166773      31.370474 0.43057896E+03  0.10159116E+05                                 8.797826                            7.032135      -0.091364       1.949767                    0.998748      29.854036      87.675698       0.602768       0.430678      -1.048987       0.007550      -0.005912      -0.006364       0.011509       0.014936      -0.026906       0.004553      -0.033709       0.013383      -0.040761       0.015840       0.024922             10.017019      11.733327      -2.305314       4.925342       8.808200      -0.208071       9.509529           0.000010
          149              C      12.542343       0.872471       2.716053       0.089116      35.902395 0.40049452E+03  0.92690816E+04                                 9.889777                            6.897991      -0.284292       1.935398                    0.999190      26.608994      77.106921       0.593999       0.445533      -1.041327       0.017245      -0.003239      -0.004379       0.018084       0.005972      -0.021613      -0.009342       0.017334       0.042787      -0.018471      -0.014468       0.032938             12.952593      15.974920      -5.532731       7.037280      11.897561      -1.950730      10.985299           0.000003
          150              C      12.927229      20.261218       2.443278      -0.138633      31.895480 0.40998824E+03  0.95991873E+04                                 9.019229                            6.911998      -0.212740       1.924460                    0.998138      29.441281      87.424157       0.598654       0.436986      -1.040426       0.014430       0.008280      -0.005355       0.017477       0.038627      -0.046224      -0.016448       0.007248       0.035558      -0.053385      -0.016669       0.070054             10.637237      11.941011      -4.645211       3.933536      11.761854      -0.854560       8.208845           0.000010
          151              C       0.298595      19.717734       3.076795       0.096371      27.942228 0.35002649E+03  0.78959554E+04                                 8.397237                            6.489888      -0.250518       1.938102                    0.998154      26.996159      79.284950       0.601724       0.451237      -1.029719       0.020472       0.040548       0.012389       0.047082       0.035098      -0.042411      -0.008673      -0.001881       0.054465      -0.054604      -0.006129       0.060733              9.755579      10.617406      -3.263271       3.681473      10.741752       0.163597       7.907578           0.000002
          152              C      11.313722       1.447743       2.088185       0.243825      33.116130 0.38069219E+03  0.87846210E+04                                 9.805730                            6.994227      -0.619331       1.824200                    0.997214      26.617875      79.498620       0.550833       0.481878      -1.011250      -0.007219       0.005763      -0.011549       0.014789       0.034108      -0.036252      -0.062326       0.037701       0.001711      -0.072462      -0.016491       0.088953             13.143018      17.083212      -6.478119       7.493705      10.656164      -3.138978      11.689679           0.000003
          153              C      10.057707      13.645398       0.952495       0.082073      26.877114 0.33758640E+03  0.75344321E+04                                 8.084836                            6.319573      -0.109974       1.984514                    0.997809      26.776974      77.806271       0.618612       0.443631      -1.035794       0.032404       0.028252       0.014085       0.045239       0.009444       0.007750      -0.040903      -0.014346       0.060944      -0.040341      -0.010858       0.051199              9.250242      11.201921      -0.992883      -1.910601      10.231318       3.068296       6.317486           0.000232
          154              C      10.827479      12.785886       0.243319      -0.168360      35.144382 0.46833640E+03  0.11314853E+05                                 9.576287                            7.397373      -0.316069       1.870464                    0.998213      30.849471      92.483066       0.578611       0.438156      -1.041693       0.009399       0.011923       0.006151       0.016381       0.013888       0.009606      -0.034746      -0.021327       0.083139      -0.042036      -0.008254       0.050290             11.176416      14.667074      -1.961363      -3.179928      11.024530       3.784547       7.837644          -0.000151
          155              C      12.161566      17.509395      20.130511       0.052452      37.129717 0.41492129E+03  0.96210472E+04                                 9.806425                            6.850954      -0.168274       1.958584                    0.999287      26.786872      75.947160       0.622704       0.424197      -1.061552      -0.010602       0.008747       0.007309       0.015567      -0.005226       0.004424      -0.012076       0.005424       0.039505      -0.015432      -0.004593       0.020025             12.608203      14.459617      -3.826085      -4.627517      14.160844       5.647590       9.204148           0.000208
          156              C      12.619046      14.317203       0.405733      -0.144701      34.440375 0.44616981E+03  0.10662456E+05                                 9.482439                            7.233812      -0.329542       1.876010                    0.998117      30.270550      90.615107       0.582752       0.439810      -1.039441      -0.011192       0.004242       0.004467       0.012775      -0.008256       0.034617      -0.033967       0.011022       0.119338      -0.042250      -0.026818       0.069069             10.988981      12.105817      -1.096886      -2.637005      13.218892       4.138487       7.642235          -0.000203
          157              C      11.760244      15.141297       1.109664       0.095501      27.614514 0.34286704E+03  0.76726017E+04                                 8.241296                            6.373111      -0.121329       1.983241                    0.998523      26.578846      77.023102       0.616142       0.444231      -1.036718      -0.033565      -0.023982      -0.004817       0.041533      -0.001735       0.038037      -0.026581      -0.012245       0.091667      -0.045414      -0.013998       0.059412              9.435927      11.527091      -0.651887      -2.291602      10.479600       2.865124       6.301092           0.000253
          158              C      13.028586      16.581272      19.366054       0.248949      31.095255 0.34445714E+03  0.76778168E+04                                 9.032875                            6.454319      -0.313920       1.926609                    0.998802      25.117231      71.442825       0.605908       0.453521      -1.036646       0.003147      -0.005287      -0.015677       0.016841      -0.032809       0.030331      -0.033699      -0.011327       0.198607      -0.066417      -0.022851       0.089268             11.650448      12.907818      -4.478737      -4.899189      12.955840       5.480106       9.087686          -0.000436
          159              C       0.805384      14.986319      18.044344       0.246547      31.274830 0.34836551E+03  0.77926814E+04                                 9.097712                            6.506877      -0.316986       1.925725                    0.998686      25.236599      72.086068       0.600777       0.455765      -1.034594      -0.010053       0.009020       0.003714       0.014007      -0.046832       0.033090      -0.048140      -0.007839       0.146988      -0.072282      -0.023044       0.095327             11.774648      12.472800      -3.934378      -5.447940      12.203094       5.960754      10.648049          -0.000362
          160              C       1.651858      14.079052      17.206850       0.050536      36.396954 0.43173807E+03  0.10127784E+05                                 9.745904                            7.033735      -0.180105       1.953531                    0.999271      27.125921      77.778032       0.607616       0.429717      -1.056364       0.010675      -0.010230      -0.008151       0.016883      -0.009236       0.005641      -0.002925       0.000119       0.012918      -0.011648      -0.000328       0.011976             12.352326      13.253527      -3.060768      -5.725894      12.724956       5.477582      11.078495           0.000161
          161              C       1.224512      12.806928      16.880609      -0.174449      32.875761 0.48827506E+03  0.11928858E+05                                 9.190928                            7.573880      -0.365842       1.853318                    0.997792      31.182773      94.229125       0.569073       0.440559      -1.039511       0.014785       0.000449      -0.004473       0.015454       0.015902       0.016320      -0.020021       0.004998       0.013256      -0.035158       0.013855       0.021303             10.375862      10.535529      -1.168517      -3.037344      11.530024       3.799854       9.062034          -0.000184
          162              C       2.040853      12.003446      16.116757       0.084006      25.564405 0.35767045E+03  0.81053671E+04                                 7.879558                            6.565950      -0.206302       1.955585                    0.996666      27.054987      79.424431       0.597961       0.452005      -1.030134       0.029705       0.027855      -0.009337       0.041779       0.015076       0.028719      -0.016803      -0.002096       0.053489      -0.041978       0.005106       0.036872              8.741697       9.674607      -0.548749      -2.708739       9.229936       2.325327       7.320549           0.000205
          163              C       3.621487      13.640449      15.971693       0.097951      25.758580 0.33495124E+03  0.74800377E+04                                 7.920846                            6.329085      -0.174344       1.966009                    0.998231      26.825742      78.623172       0.611579       0.448468      -1.030359      -0.029475      -0.029529      -0.005785       0.042122       0.000961       0.028117      -0.036399      -0.009663       0.061417      -0.043661      -0.010176       0.053836              8.821463       9.817026      -0.183441      -2.929562       9.142972       2.465864       7.504391           0.000191
          164              C       2.877740      14.497867      16.735747      -0.148050      32.213048 0.43223642E+03  0.10238967E+05                                 9.029632                            7.094872      -0.177211       1.927196                    0.998032      29.942888      88.987628       0.592069       0.436716      -1.042183       0.000894      -0.008222      -0.006584       0.010572       0.007227       0.021165      -0.044368      -0.011172       0.042722      -0.049140      -0.004429       0.053569             10.251066      12.004355      -0.795727      -4.005923       9.850136       3.213658       8.898706          -0.000205
          165              C       6.151323       8.233067       9.991009       0.079280      24.692115 0.31294864E+03  0.67923195E+04                                 7.401265                            5.915915       0.293777       2.109309                    0.999869      25.790514      71.769158       0.672913       0.419374      -1.059915      -0.001964       0.037579       0.029258       0.047666      -0.012312       0.031552       0.003756      -0.034659      -0.040677      -0.045466       0.015730       0.029736              8.302998       9.490036       2.945578      -2.575041       7.358120       0.571511       8.060838           0.000023
          166              C       7.268998       8.656883       9.301000      -0.166775      31.370587 0.43058126E+03  0.10159184E+05                                 8.797847                            7.032156      -0.091365       1.949766                    0.998748      29.854122      87.676007       0.602767       0.430678      -1.048987      -0.007551       0.007476       0.004423       0.011510      -0.023113       0.020317       0.006254      -0.025899       0.036818      -0.040762       0.015841       0.024921             10.017042      11.733358       4.322302      -3.300197       9.391336      -0.335010       8.926431           0.000007
          167              C       8.003157       9.680588       9.813059       0.089115      35.902515 0.40049610E+03  0.92691295E+04                                 9.889799                            6.898005      -0.284296       1.935395                    0.999190      26.609082      77.107281       0.593999       0.445533      -1.041327      -0.017245       0.004967       0.002233       0.018085      -0.019848       0.010432      -0.014744      -0.007482      -0.031665      -0.018471      -0.014467       0.032938             12.952621      15.974950       5.699416      -6.902996      10.215721      -1.584617      12.667191           0.000001
          168              C       7.618271      10.215010      10.985671      -0.138634      31.895517 0.40998875E+03  0.95992041E+04                                 9.019236                            6.912003      -0.212746       1.924458                    0.998138      29.441323      87.424353       0.598654       0.436986      -1.040426      -0.014431       0.003472      -0.009229       0.017478      -0.036951       0.047575      -0.019407      -0.006350      -0.005233      -0.053386      -0.016668       0.070054             10.637244      11.941017       2.855473      -5.375589       8.014383      -0.038785      11.956333           0.000009
          169              C       6.549905       9.711591      11.651470       0.096372      27.942162 0.35002553E+03  0.78959286E+04                                 8.397228                            6.489883      -0.250523       1.938102                    0.998154      26.996108      79.284775       0.601724       0.451238      -1.029718      -0.020472      -0.020729      -0.036985       0.047082      -0.033975       0.043315      -0.013353      -0.023378      -0.010030      -0.054604      -0.006130       0.060734              9.755568      10.617400       2.903120      -3.971655       8.103794       0.737832      10.545510           0.000003
          170              C       9.231778      10.171726       9.117401       0.243820      33.116694 0.38069876E+03  0.87848089E+04                                 9.805845                            6.994292      -0.619338       1.824195                    0.997214      26.618036      79.499213       0.550830       0.481878      -1.011250       0.007219       0.010059      -0.008089       0.014789      -0.028167       0.041038      -0.060782       0.044795       0.022990      -0.072463      -0.016489       0.088952             13.143204      17.083478       5.944416      -7.923960      10.338258      -3.069824      12.007875           0.000001
          171              C      10.057707      19.522868       9.135357       0.082073      26.877105 0.33758636E+03  0.75344298E+04                                 8.084831                            6.319571      -0.109967       1.984516                    0.997809      26.776952      77.806155       0.618613       0.443631      -1.035795       0.032405      -0.028251      -0.014086       0.045239      -0.009445      -0.007750      -0.040903      -0.014346       0.060942      -0.040341      -0.010857       0.051198              9.250237      11.201913       0.992879       1.910597      10.231315       3.068294       6.317482           0.000262
          172              C      10.827479      20.382381       9.844533      -0.168359      35.144329 0.46833564E+03  0.11314830E+05                                 9.576281                            7.397369      -0.316073       1.870464                    0.998213      30.849418      92.482878       0.578611       0.438156      -1.041693       0.009398      -0.011922      -0.006152       0.016380      -0.013887      -0.009606      -0.034746      -0.021326       0.083141      -0.042036      -0.008255       0.050291             11.176411      14.667075       1.961366       3.179928      11.024519       3.784543       7.837640          -0.000132
          173              C      12.161566      20.050805      10.133046       0.052455      37.129722 0.41492070E+03  0.96210330E+04                                 9.806439                            6.850958      -0.168290       1.958579                    0.999287      26.786849      75.947162       0.622703       0.424198      -1.061551      -0.010601      -0.008746      -0.007310       0.015566       0.005226      -0.004426      -0.012078       0.005424       0.039508      -0.015433      -0.004595       0.020028             12.608233      14.459652       3.826115       4.627543      14.160873       5.647612       9.204174           0.000240
          174              C      12.619046      18.851064       9.682119      -0.144703      34.440460 0.44617099E+03  0.10662491E+05                                 9.482459                            7.233824      -0.329544       1.876010                    0.998117      30.270575      90.615234       0.582751       0.439811      -1.039441      -0.011191      -0.004241      -0.004467       0.012774       0.008257      -0.034616      -0.033966       0.011021       0.119334      -0.042249      -0.026818       0.069067             10.989010      12.105832       1.096907       2.637015      13.218943       4.138511       7.642257          -0.000191
          175              C      11.760244      18.026969       8.978189       0.095497      27.614586 0.34286805E+03  0.76726294E+04                                 8.241305                            6.373116      -0.121319       1.983243                    0.998523      26.578904      77.023282       0.616142       0.444230      -1.036718      -0.033565       0.023982       0.004817       0.041533       0.001734      -0.038036      -0.026580      -0.012245       0.091663      -0.045414      -0.013997       0.059410              9.435942      11.527104       0.651898       2.291608      10.479619       2.865133       6.301102           0.000280
          176              C      13.028586      20.978927      10.897504       0.248949      31.095267 0.34445696E+03  0.76778142E+04                                 9.032881                            6.454319      -0.313927       1.926607                    0.998802      25.117265      71.443004       0.605908       0.453521      -1.036645       0.003148       0.005287       0.015675       0.016840       0.032812      -0.030329      -0.033697      -0.011327       0.198607      -0.066420      -0.022847       0.089267             11.650464      12.907841       4.478750       4.899204      12.955850       5.480115       9.087699          -0.000445
          177              C       0.805384      22.573880      12.219214       0.246546      31.274819 0.34836508E+03  0.77926713E+04                                 9.097710                            6.506872      -0.316989       1.925724                    0.998686      25.236633      72.086226       0.600777       0.455765      -1.034594      -0.010052      -0.009019      -0.003715       0.014007       0.046835      -0.033088      -0.048138      -0.007838       0.146990      -0.072285      -0.023040       0.095325             11.774652      12.472800       3.934383       5.447943      12.203104       5.960760      10.648052          -0.000371
          178              C       1.651858       2.832948      13.056707       0.050541      36.396877 0.43173634E+03  0.10127735E+05                                 9.745902                            7.033728      -0.180114       1.953529                    0.999271      27.125860      77.777872       0.607615       0.429718      -1.056363       0.010674       0.010230       0.008149       0.016882       0.009236      -0.005643      -0.002927       0.000120       0.012923      -0.011648      -0.000330       0.011978             12.352333      13.253523       3.060775       5.725895      12.724976       5.477597      11.078500           0.000185
          179              C       1.224512       4.105071      13.382949      -0.174450      32.875811 0.48827526E+03  0.11928863E+05                                 9.190933                            7.573878      -0.365837       1.853319                    0.997792      31.182782      94.229130       0.569074       0.440558      -1.039512       0.014785      -0.000450       0.004471       0.015453      -0.015901      -0.016320      -0.020021       0.004998       0.013258      -0.035157       0.013854       0.021304             10.375875      10.535532       1.168525       3.037353      11.530043       3.799871       9.062051          -0.000182
          180              C       2.040853       4.908553      14.146801       0.084004      25.564526 0.35767236E+03  0.81054207E+04                                 7.879577                            6.565963      -0.206292       1.955587                    0.996667      27.055073      79.424723       0.597961       0.452004      -1.030134       0.029706      -0.027856       0.009336       0.041779      -0.015077      -0.028718      -0.016802      -0.002097       0.053487      -0.041978       0.005107       0.036871              8.741723       9.674633       0.548760       2.708752       9.229963       2.325342       7.320574           0.000226
          181              C       3.621487       3.271550      14.291864       0.097950      25.758580 0.33495137E+03  0.74800392E+04                                 7.920840                            6.329081      -0.174331       1.966012                    0.998231      26.825727      78.623059       0.611580       0.448467      -1.030360      -0.029475       0.029530       0.005783       0.042121      -0.000962      -0.028117      -0.036399      -0.009663       0.061417      -0.043661      -0.010175       0.053836              8.821457       9.817017       0.183447       2.929559       9.142966       2.465869       7.504390           0.000216
          182              C       2.877740      23.062332      13.527810      -0.148048      32.212962 0.43223485E+03  0.10238922E+05                                 9.029617                            7.094858      -0.177214       1.927196                    0.998032      29.942835      88.987452       0.592070       0.436716      -1.042183       0.000895       0.008222       0.006582       0.010570      -0.007226      -0.021166      -0.044367      -0.011170       0.042726      -0.049140      -0.004430       0.053569             10.251051      12.004335       0.795720       4.005913       9.850129       3.213654       8.898689          -0.000195
          183              C       6.151323       4.286999       0.096843       0.079277      24.692189 0.31294950E+03  0.67923428E+04                                 7.401275                            5.915920       0.293783       2.109309                    0.999869      25.790571      71.769330       0.672913       0.419374      -1.059915      -0.001965      -0.037580      -0.029258       0.047667       0.012311      -0.031553       0.003756      -0.034659      -0.040676      -0.045466       0.015731       0.029736              8.303012       9.490051      -2.945577       2.575057       7.358122       0.571511       8.060862           0.000011
          184              C       7.268998       3.863184       0.786852      -0.166775      31.370551 0.43058028E+03  0.10159156E+05                                 8.797840                            7.032146      -0.091364       1.949766                    0.998748      29.854102      87.675959       0.602767       0.430678      -1.048987      -0.007552      -0.007478      -0.004422       0.011511       0.023113      -0.020317       0.006253      -0.025898       0.036818      -0.040761       0.015839       0.024922             10.017034      11.733345      -4.322287       3.300205       9.391313      -0.335003       8.926445           0.000001
          185              C       8.003157       2.839479       0.274793       0.089116      35.902435 0.40049525E+03  0.92691044E+04                                 9.889786                            6.897999      -0.284296       1.935396                    0.999190      26.609038      77.107117       0.593999       0.445533      -1.041327      -0.017245      -0.004968      -0.002233       0.018085       0.019848      -0.010433      -0.014744      -0.007482      -0.031663      -0.018471      -0.014468       0.032939             12.952601      15.974924      -5.699403       6.902981      10.215705      -1.584607      12.667174           0.000002
          186              C       7.618271       6.696989      19.277886      -0.138633      31.895466 0.40998811E+03  0.95991851E+04                                 9.019228                            6.911998      -0.212748       1.924458                    0.998138      29.441286      87.424215       0.598654       0.436986      -1.040426      -0.014431      -0.003472       0.009229       0.017478       0.036951      -0.047575      -0.019408      -0.006350      -0.005233      -0.053386      -0.016669       0.070055             10.637232      11.941002      -2.855471       5.375576       8.014379      -0.038781      11.956316           0.000010
          187              C       6.549905       7.200409      18.612088       0.096372      27.942179 0.35002582E+03  0.78959361E+04                                 8.397230                            6.489884      -0.250521       1.938102                    0.998154      26.996107      79.284763       0.601724       0.451237      -1.029718      -0.020472       0.020729       0.036985       0.047082       0.033975      -0.043316      -0.013353      -0.023378      -0.010029      -0.054604      -0.006129       0.060733              9.755570      10.617399      -2.903121       3.971651       8.103799       0.737837      10.545512           0.000002
          188              C       9.231778       2.348341       0.970451       0.243819      33.116612 0.38069792E+03  0.87847840E+04                                 9.805827                            6.994284      -0.619336       1.824196                    0.997214      26.617999      79.499065       0.550831       0.481878      -1.011250       0.007218      -0.010059       0.008089       0.014789       0.028167      -0.041038      -0.060783       0.044796       0.022990      -0.072463      -0.016489       0.088953             13.143175      17.083438      -5.944398       7.923940      10.338235      -3.069813      12.007852           0.000001
          189              C       3.209207      21.207018       7.045154       0.082073      26.877117 0.33758648E+03  0.75344341E+04                                 8.084836                            6.319574      -0.109973       1.984514                    0.997809      26.776972      77.806254       0.618612       0.443631      -1.035794       0.032405      -0.019773      -0.024609       0.045240      -0.009582      -0.007581      -0.042044      -0.019588       0.045219      -0.040342      -0.010857       0.051199              9.250239      11.201907       2.078059       0.563765       7.769959       3.604098       8.778851           0.000260
          190              C       3.978978      22.082786       7.734155      -0.168358      35.144291 0.46833528E+03  0.11314818E+05                                 9.576266                            7.397360      -0.316072       1.870465                    0.998213      30.849394      92.482750       0.578612       0.438155      -1.041693       0.009398      -0.008547      -0.010340       0.016380      -0.012340      -0.011527      -0.038026      -0.036391       0.037944      -0.042035      -0.008255       0.050291             11.176389      14.667030       3.524331       1.240098       9.554932       4.104445       9.307205          -0.000130
          191              C       5.313066       1.645970       7.348799       0.052456      37.129528 0.41491907E+03  0.96209792E+04                                 9.806384                            6.850930      -0.168275       1.958585                    0.999287      26.786773      75.946716       0.622706       0.424196      -1.061553      -0.010601      -0.009003      -0.006991       0.015566      -0.003213       0.006048      -0.015654      -0.011005      -0.009780      -0.015433      -0.004595       0.020027             12.608147      14.459563       5.335424       2.754238      11.775886       6.166710      11.588991           0.000239
          192              C       5.770546      21.598373       6.272425      -0.144701      34.440389 0.44617019E+03  0.10662466E+05                                 9.482443                            7.233816      -0.329541       1.876011                    0.998117      30.270535      90.615044       0.582751       0.439811      -1.039441      -0.011191      -0.005268      -0.003194       0.012774      -0.032068       0.015431      -0.044439      -0.037089      -0.024996      -0.042249      -0.026819       0.069068             10.988987      12.105822       2.809984       0.510903       9.614795       4.923050      11.246344          -0.000190
          193              C       4.911744      20.735263       5.616916       0.095498      27.614592 0.34286820E+03  0.76726345E+04                                 8.241309                            6.373119      -0.121327       1.983240                    0.998523      26.578922      77.023372       0.616142       0.444230      -1.036718      -0.033565       0.009808       0.022409       0.041533      -0.036798       0.009785      -0.032428      -0.039108       0.011071      -0.045414      -0.013997       0.059411              9.435942      11.527113       2.377821       0.149538       7.681096       3.474320       9.099616           0.000277
          194              C       6.180086       2.590348       8.093081       0.248950      31.095065 0.34445471E+03  0.76777498E+04                                 9.032841                            6.454299      -0.313926       1.926609                    0.998802      25.117144      71.442536       0.605908       0.453521      -1.036645       0.003148       0.016440       0.001832       0.016839      -0.022658       0.038510      -0.050111      -0.086723      -0.027581      -0.066418      -0.022851       0.089269             11.650398      12.907776       5.739694       3.334156      11.540556       5.788142      10.502863          -0.000438
          195              C       7.653884       4.221065       9.370404       0.246547      31.274640 0.34836312E+03  0.77926156E+04                                 9.097679                            6.506857      -0.316991       1.925725                    0.998686      25.236528      72.085844       0.600777       0.455766      -1.034594      -0.010051      -0.005549      -0.008021       0.014006      -0.022371       0.052800      -0.058244      -0.054257       0.007735      -0.072284      -0.023042       0.095326             11.774598      12.472749       6.160089       2.685531      13.196054       5.744559       9.654992          -0.000364
          196              C       8.500358       5.232373      10.078773       0.050541      36.396811 0.43173595E+03  0.10127722E+05                                 9.745887                            7.033724      -0.180107       1.953531                    0.999271      27.125841      77.777779       0.607616       0.429718      -1.056363       0.010675       0.010139       0.008263       0.016882      -0.003550       0.010224      -0.004017      -0.004889      -0.002107      -0.011647      -0.000331       0.011978             12.352304      13.253503       6.245884       1.772809      13.429832       5.324130      10.373578           0.000184
          197              C       8.073012       5.821733      11.252394      -0.174450      32.875774 0.48827507E+03  0.11928856E+05                                 9.190927                            7.573878      -0.365841       1.853319                    0.997792      31.182760      94.229047       0.569074       0.440558      -1.039512       0.014785       0.004273      -0.001390       0.015453      -0.019329      -0.012065      -0.020106       0.004605       0.012080      -0.035157       0.013853       0.021303             10.375863      10.535529       3.216388       0.495725      10.753184       3.968962       9.838874          -0.000181
          198              C       8.889353       6.739009      11.875016       0.084005      25.564493 0.35767199E+03  0.81054106E+04                                 7.879573                            6.565962      -0.206298       1.955586                    0.996667      27.055049      79.424648       0.597961       0.452005      -1.030134       0.029706       0.003197      -0.029204       0.041780      -0.031268      -0.008623      -0.020623      -0.019644       0.000841      -0.041979       0.005108       0.036871              8.741715       9.674628       2.763484      -0.039962       8.373523       2.511763       8.176992           0.000222
          199              C      10.469987       6.532557      10.244618       0.097951      25.758611 0.33495184E+03  0.74800532E+04                                 7.920847                            6.329087      -0.174334       1.966011                    0.998231      26.825757      78.623188       0.611579       0.448468      -1.030360      -0.029474       0.011931       0.027624       0.042121      -0.027679       0.005041      -0.038483      -0.019238       0.032688      -0.043662      -0.010174       0.053835              8.821464       9.817024       2.901541      -0.443881       8.603520       2.583301       8.043848           0.000213
          200              C       9.726240       5.603612       9.569337      -0.148048      32.212967 0.43223498E+03  0.10238925E+05                                 9.029616                            7.094859      -0.177213       1.927196                    0.998031      29.942836      88.987437       0.592070       0.436716      -1.042183       0.000896       0.008179       0.006635       0.010570      -0.022219      -0.002558      -0.043631      -0.007791       0.052859      -0.049139      -0.004430       0.053569             10.251048      12.004334       4.083492      -0.074557      10.277554       3.120609       8.471254          -0.000194
          201              C      12.999823      13.526551      14.256153       0.079278      24.692161 0.31294922E+03  0.67923351E+04                                 7.401269                            5.915916       0.293782       2.109309                    0.999869      25.790558      71.769284       0.672914       0.419374      -1.059915      -0.001965      -0.036581      -0.030497       0.047667      -0.028212       0.018741       0.011244      -0.000257       0.062529      -0.045466       0.015730       0.029736              8.303004       9.490039       1.889587      -3.425893       8.266620       0.373748       7.152352           0.000012
          202              C       0.420498      14.110624      13.695269      -0.166775      31.370534 0.43058028E+03  0.10159154E+05                                 8.797836                            7.032146      -0.091359       1.949768                    0.998748      29.854073      87.675813       0.602767       0.430678      -1.048987      -0.007552      -0.005911      -0.006366       0.011511      -0.014936       0.026906       0.004552      -0.033710       0.013381      -0.040761       0.015839       0.024922             10.017029      11.733341       2.305316      -4.925345       8.808210      -0.208076       9.509535           0.000002
          203              C       1.154657      13.392537      12.803906       0.089116      35.902379 0.40049453E+03  0.92690820E+04                                 9.889774                            6.897990      -0.284292       1.935398                    0.999190      26.608999      77.106937       0.594000       0.445533      -1.041327      -0.017246      -0.003238      -0.004380       0.018085      -0.005972       0.021612      -0.009342       0.017334       0.042785      -0.018471      -0.014468       0.032938             12.952586      15.974910       5.532732      -7.037267      11.897563      -1.950727      10.985285           0.000001
          204              C       0.769771      12.133085      12.531130      -0.138634      31.895493 0.40998847E+03  0.95991941E+04                                 9.019232                            6.912001      -0.212742       1.924459                    0.998138      29.441279      87.424157       0.598654       0.436986      -1.040426      -0.014430       0.008280      -0.005355       0.017478      -0.038627       0.046223      -0.016448       0.007248       0.035557      -0.053385      -0.016669       0.070054             10.637242      11.941018       4.645213      -3.933539      11.761858      -0.854560       8.208849           0.000008
          205              C      13.398405      11.589601      13.164648       0.096372      27.942164 0.35002546E+03  0.78959259E+04                                 8.397225                            6.489879      -0.250518       1.938103                    0.998154      26.996109      79.284755       0.601725       0.451237      -1.029719      -0.020472       0.040548       0.012389       0.047082      -0.035098       0.042411      -0.008674      -0.001880       0.054465      -0.054604      -0.006130       0.060734              9.755565      10.617391       3.263262      -3.681470      10.741737       0.163597       7.907567           0.000000
          206              C       2.383278      13.967810      12.176038       0.243824      33.116182 0.38069287E+03  0.87846403E+04                                 9.805738                            6.994232      -0.619333       1.824199                    0.997214      26.617899      79.498694       0.550833       0.481877      -1.011250       0.007218       0.005764      -0.011550       0.014789      -0.034108       0.036251      -0.062326       0.037700       0.001708      -0.072462      -0.016490       0.088952             13.143031      17.083232       6.478131      -7.493711      10.656178      -3.138984      11.689684           0.000000
          207              C       3.209207      11.961249       3.042698       0.082073      26.877109 0.33758651E+03  0.75344351E+04                                 8.084834                            6.319574      -0.109972       1.984514                    0.997809      26.776973      77.806258       0.618612       0.443631      -1.035794       0.032404       0.019772       0.024610       0.045239       0.009581       0.007580      -0.042045      -0.019588       0.045217      -0.040341      -0.010857       0.051199              9.250234      11.201900      -2.078054      -0.563759       7.769957       3.604096       8.778846           0.000230
          208              C       3.978978      11.085480       2.353698      -0.168360      35.144343 0.46833645E+03  0.11314853E+05                                 9.576272                            7.397367      -0.316067       1.870465                    0.998213      30.849446      92.482925       0.578612       0.438155      -1.041693       0.009398       0.008546       0.010342       0.016380       0.012340       0.011527      -0.038025      -0.036391       0.037943      -0.042035      -0.008254       0.050290             11.176389      14.667022      -3.524322      -1.240085       9.554935       4.104445       9.307210          -0.000151
          209              C       5.313066      10.874097       2.739054       0.052451      37.129486 0.41491946E+03  0.96209882E+04                                 9.806367                            6.850927      -0.168256       1.958590                    0.999287      26.786784      75.946690       0.622707       0.424196      -1.061553      -0.010602       0.009002       0.006992       0.015567       0.003212      -0.006048      -0.015652      -0.011004      -0.009781      -0.015432      -0.004593       0.020025             12.608108      14.459511      -5.335383      -2.754203      11.775848       6.166686      11.588965           0.000205
          210              C       5.770546      11.569894       3.815428      -0.144700      34.440296 0.44616884E+03  0.10662425E+05                                 9.482424                            7.233804      -0.329539       1.876012                    0.998117      30.270505      90.614905       0.582752       0.439810      -1.039441      -0.011191       0.005267       0.003195       0.012775       0.032069      -0.015431      -0.044439      -0.037091      -0.024997      -0.042250      -0.026819       0.069069             10.988956      12.105803      -2.809964      -0.510881       9.614759       4.923022      11.246307          -0.000201
          211              C       4.911744      12.433003       4.470936       0.095501      27.614502 0.34286694E+03  0.76725991E+04                                 8.241295                            6.373112      -0.121331       1.983241                    0.998523      26.578835      77.023072       0.616142       0.444231      -1.036718      -0.033565      -0.009808      -0.022408       0.041533       0.036798      -0.009786      -0.032430      -0.039110       0.011071      -0.045414      -0.013999       0.059413              9.435923      11.527095      -2.377820      -0.149537       7.681081       3.474309       9.099594           0.000252
          212              C       6.180086       9.929718       1.994772       0.248950      31.094949 0.34445380E+03  0.76777220E+04                                 9.032818                            6.454291      -0.313923       1.926612                    0.998801      25.117060      71.442190       0.605909       0.453521      -1.036645       0.003147      -0.016441      -0.001831       0.016840       0.022661      -0.038507      -0.050112      -0.086720      -0.027579      -0.066413      -0.022855       0.089269             11.650354      12.907720      -5.739656      -3.334131      11.540514       5.788117      10.502829          -0.000435
          213              C       7.653884       8.299001       0.717448       0.246547      31.274548 0.34836218E+03  0.77925877E+04                                 9.097665                            6.506852      -0.316990       1.925727                    0.998686      25.236436      72.085497       0.600777       0.455766      -1.034594      -0.010052       0.005547       0.008023       0.014007       0.022374      -0.052795      -0.058246      -0.054254       0.007740      -0.072278      -0.023049       0.095327             11.774570      12.472724      -6.160074      -2.685522      13.196022       5.744538       9.654963          -0.000361
          214              C       8.500358       7.287694       0.009079       0.050535      36.396828 0.43173699E+03  0.10127749E+05                                 9.745874                            7.033722      -0.180084       1.953538                    0.999271      27.125874      77.777799       0.607617       0.429717      -1.056365       0.010674      -0.010141      -0.008262       0.016883       0.003547      -0.010225      -0.004015      -0.004888      -0.002105      -0.011648      -0.000327       0.011975             12.352272      13.253470      -6.245854      -1.772786      13.429788       5.324105      10.373559           0.000160
          215              C       8.073012      11.090267      19.011163      -0.174449      32.875755 0.48827500E+03  0.11928855E+05                                 9.190922                            7.573877      -0.365837       1.853319                    0.997792      31.182771      94.229083       0.569074       0.440558      -1.039512       0.014785      -0.004276       0.001391       0.015454       0.019329       0.012067      -0.020106       0.004607       0.012082      -0.035158       0.013855       0.021303             10.375852      10.535524      -3.216378      -0.495717      10.753167       3.968950       9.838864          -0.000183
          216              C       8.889353      10.172991      18.388541       0.084007      25.564419 0.35767079E+03  0.81053765E+04                                 7.879560                            6.565952      -0.206300       1.955586                    0.996666      27.054993      79.424450       0.597961       0.452005      -1.030134       0.029705      -0.003199       0.029204       0.041779       0.031268       0.008622      -0.020623      -0.019646       0.000841      -0.041978       0.005106       0.036872              8.741697       9.674612      -2.763478       0.039963       8.373508       2.511756       8.176973           0.000205
          217              C      10.469987      10.379442      20.018940       0.097951      25.758574 0.33495157E+03  0.74800462E+04                                 7.920844                            6.329088      -0.174343       1.966009                    0.998231      26.825734      78.623132       0.611579       0.448468      -1.030359      -0.029476      -0.011934      -0.027622       0.042122       0.027677      -0.005042      -0.038484      -0.019239       0.032689      -0.043660      -0.010175       0.053836              8.821457       9.817017      -2.901536       0.443882       8.603509       2.583295       8.043845           0.000191
          218              C       9.726240       6.916455       0.518516      -0.148049      32.212969 0.43223552E+03  0.10238940E+05                                 9.029614                            7.094862      -0.177204       1.927199                    0.998032      29.942855      88.987484       0.592070       0.436716      -1.042183       0.000893      -0.008183      -0.006633       0.010572       0.022218       0.002560      -0.043631      -0.007790       0.052866      -0.049140      -0.004429       0.053569             10.251038      12.004320      -4.083481       0.074569      10.277540       3.120598       8.471254          -0.000204
          219              C      12.999823      24.033648      16.007404       0.079281      24.692120 0.31294862E+03  0.67923193E+04                                 7.401265                            5.915914       0.293774       2.109308                    0.999869      25.790522      71.769187       0.672913       0.419374      -1.059915      -0.001963       0.036582       0.030495       0.047666       0.028211      -0.018741       0.011245      -0.000256       0.062530      -0.045466       0.015730       0.029736              8.303000       9.490038      -1.889585       3.425895       8.266608       0.373747       7.152354           0.000025
          220              C       0.420498      23.449576      16.568289      -0.166774      31.370566 0.43058063E+03  0.10159165E+05                                 8.797842                            7.032149      -0.091364       1.949766                    0.998748      29.854096      87.675905       0.602767       0.430678      -1.048987      -0.007550       0.005913       0.006363       0.011509       0.014936      -0.026906       0.004554      -0.033710       0.013382      -0.040761       0.015841       0.024921             10.017037      11.733353      -2.305314       4.925357       8.808206      -0.208073       9.509553           0.000009
          221              C       1.154657      24.167662      17.459652       0.089114      35.902488 0.40049576E+03  0.92691176E+04                                 9.889790                            6.897999      -0.284292       1.935397                    0.999190      26.609050      77.107115       0.593999       0.445533      -1.041328      -0.017244       0.003239       0.004378       0.018084       0.005971      -0.021612      -0.009341       0.017334       0.042786      -0.018471      -0.014466       0.032937             12.952610      15.974944      -5.532738       7.037292      11.897572      -1.950735      10.985315           0.000002
          222              C       0.769771       4.778915      17.732427      -0.138633      31.895495 0.40998868E+03  0.95992001E+04                                 9.019232                            6.912003      -0.212742       1.924459                    0.998138      29.441281      87.424160       0.598654       0.436986      -1.040426      -0.014430      -0.008279       0.005355       0.017477       0.038626      -0.046224      -0.016447       0.007248       0.035558      -0.053385      -0.016668       0.070053             10.637239      11.941015      -4.645212       3.933535      11.761857      -0.854561       8.208845           0.000010
          223              C      13.398405       5.322399      17.098910       0.096372      27.942166 0.35002569E+03  0.78959321E+04                                 8.397225                            6.489881      -0.250520       1.938103                    0.998154      26.996102      79.284724       0.601725       0.451237      -1.029719      -0.020472      -0.040548      -0.012388       0.047082       0.035097      -0.042411      -0.008673      -0.001879       0.054466      -0.054604      -0.006130       0.060733              9.755563      10.617390      -3.263264       3.681466      10.741733       0.163597       7.907565           0.000004
          224              C       2.383278      23.592390      18.087520       0.243824      33.116238 0.38069343E+03  0.87846566E+04                                 9.805750                            6.994239      -0.619335       1.824198                    0.997214      26.617913      79.498759       0.550833       0.481878      -1.011250       0.007219      -0.005763       0.011548       0.014788       0.034108      -0.036252      -0.062326       0.037700       0.001712      -0.072461      -0.016491       0.088952             13.143050      17.083259      -6.478136       7.493730      10.656184      -3.138991      11.689707           0.000001
          225              C       3.639293      11.394735      19.223210       0.082072      26.877107 0.33758633E+03  0.75344295E+04                                 8.084832                            6.319571      -0.109970       1.984515                    0.997809      26.776964      77.806206       0.618613       0.443631      -1.035794      -0.032404      -0.028252      -0.014086       0.045240       0.009444       0.007750      -0.040903      -0.014345       0.060944      -0.040341      -0.010858       0.051199              9.250236      11.201913      -0.992883      -1.910600      10.231313       3.068294       6.317483           0.000231
          226              C       2.869521      12.254247      19.932386      -0.168360      35.144385 0.46833652E+03  0.11314856E+05                                 9.576283                            7.397371      -0.316068       1.870464                    0.998213      30.849481      92.483067       0.578611       0.438155      -1.041693      -0.009399      -0.011923      -0.006151       0.016381       0.013889       0.009606      -0.034745      -0.021327       0.083140      -0.042036      -0.008254       0.050290             11.176410      14.667064      -1.961360      -3.179925      11.024526       3.784544       7.837640          -0.000154
          227              C       1.535434       7.530738       0.045194       0.052452      37.129688 0.41492106E+03  0.96210396E+04                                 9.806417                            6.850950      -0.168271       1.958585                    0.999287      26.786862      75.947099       0.622705       0.424197      -1.061552       0.010602      -0.008747      -0.007309       0.015567      -0.005226       0.004424      -0.012076       0.005424       0.039506      -0.015432      -0.004593       0.020025             12.608189      14.459600      -3.826079      -4.627511      14.160830       5.647583       9.204138           0.000209
          228              C       1.077954      10.722930      19.769972      -0.144700      34.440346 0.44616956E+03  0.10662448E+05                                 9.482438                            7.233813      -0.329546       1.876010                    0.998117      30.270522      90.615026       0.582751       0.439811      -1.039441       0.011192      -0.004242      -0.004467       0.012775      -0.008256       0.034617      -0.033967       0.011021       0.119338      -0.042250      -0.026819       0.069069             10.988977      12.105810      -1.096884      -2.637002      13.218890       4.138486       7.642233          -0.000202
          229              C       1.936756       9.898836      19.066041       0.095501      27.614478 0.34286660E+03  0.76725892E+04                                 8.241290                            6.373108      -0.121329       1.983242                    0.998523      26.578817      77.022998       0.616142       0.444231      -1.036718       0.033565       0.023982       0.004818       0.041533      -0.001735       0.038037      -0.026582      -0.012244       0.091667      -0.045414      -0.013999       0.059413              9.435920      11.527082      -0.651886      -2.291599      10.479590       2.865120       6.301087           0.000253
          230              C       0.668414       8.458861       0.809651       0.248950      31.095192 0.34445638E+03  0.76777955E+04                                 9.032862                            6.454312      -0.313920       1.926610                    0.998802      25.117199      71.442708       0.605908       0.453521      -1.036646      -0.003147       0.005287       0.015677       0.016841      -0.032808       0.030331      -0.033699      -0.011327       0.198607      -0.066417      -0.022852       0.089268             11.650429      12.907796      -4.478726      -4.899179      12.955820       5.480094       9.087670          -0.000438
          231              C      12.891616      10.053814       2.131361       0.246547      31.274786 0.34836499E+03  0.77926667E+04                                 9.097703                            6.506872      -0.316986       1.925726                    0.998686      25.236580      72.086000       0.600777       0.455765      -1.034594       0.010053      -0.009019      -0.003714       0.014007      -0.046832       0.033090      -0.048140      -0.007838       0.146988      -0.072283      -0.023044       0.095326             11.774635      12.472786      -3.934370      -5.447932      12.203082       5.960745      10.648036          -0.000364
          232              C      12.045142      10.961081       2.968855       0.050537      36.396903 0.43173737E+03  0.10127763E+05                                 9.745897                            7.033731      -0.180106       1.953531                    0.999271      27.125893      77.777939       0.607616       0.429718      -1.056364      -0.010674       0.010230       0.008151       0.016883      -0.009236       0.005642      -0.002926       0.000119       0.012919      -0.011647      -0.000329       0.011976             12.352317      13.253516      -3.060765      -5.725890      12.724948       5.477578      11.078488           0.000163
          233              C      12.472488      12.233205       3.295096      -0.174449      32.875760 0.48827501E+03  0.11928856E+05                                 9.190927                            7.573879      -0.365842       1.853318                    0.997792      31.182771      94.229114       0.569073       0.440558      -1.039511      -0.014785      -0.000450       0.004473       0.015453       0.015901       0.016320      -0.020021       0.004997       0.013256      -0.035158       0.013854       0.021304             10.375862      10.535529      -1.168518      -3.037346      11.530023       3.799854       9.062034          -0.000184
          234              C      11.656147      13.036687       4.058948       0.084007      25.564425 0.35767078E+03  0.81053770E+04                                 7.879563                            6.565953      -0.206305       1.955584                    0.996666      27.055010      79.424530       0.597961       0.452005      -1.030134      -0.029706      -0.027855       0.009337       0.041779       0.015076       0.028719      -0.016803      -0.002095       0.053489      -0.041979       0.005106       0.036872              8.741703       9.674613      -0.548749      -2.708741       9.229942       2.325328       7.320553           0.000206
          235              C      10.075513      11.399684       4.204012       0.097951      25.758592 0.33495143E+03  0.74800428E+04                                 7.920847                            6.329086      -0.174342       1.966009                    0.998231      26.825758      78.623225       0.611579       0.448468      -1.030359       0.029475       0.029529       0.005785       0.042122       0.000961       0.028117      -0.036400      -0.009663       0.061417      -0.043661      -0.010175       0.053837              8.821464       9.817030      -0.183439      -2.929564       9.142971       2.465862       7.504391           0.000191
          236              C      10.819260      10.542266       3.439958      -0.148049      32.213016 0.43223592E+03  0.10238952E+05                                 9.029624                            7.094867      -0.177210       1.927197                    0.998032      29.942861      88.987511       0.592069       0.436716      -1.042183      -0.000894       0.008222       0.006584       0.010571       0.007227       0.021166      -0.044368      -0.011172       0.042723      -0.049140      -0.004430       0.053570             10.251057      12.004343      -0.795727      -4.005920       9.850128       3.213655       8.898699          -0.000206
          237              C       7.545677      16.807066      10.184696       0.079281      24.692091 0.31294828E+03  0.67923093E+04                                 7.401258                            5.915910       0.293779       2.109310                    0.999869      25.790497      71.769076       0.672914       0.419374      -1.059915       0.001963      -0.037578      -0.029258       0.047666      -0.012312       0.031552       0.003756      -0.034659      -0.040676      -0.045466       0.015730       0.029736              8.302990       9.490026       2.945574      -2.575039       7.358112       0.571510       8.060831           0.000024
          238              C       6.428002      16.383250      10.874705      -0.166775      31.370564 0.43058086E+03  0.10159172E+05                                 8.797844                            7.032153      -0.091368       1.949765                    0.998748      29.854107      87.675963       0.602767       0.430679      -1.048987       0.007551      -0.007476      -0.004424       0.011509      -0.023113       0.020318       0.006253      -0.025899       0.036817      -0.040762       0.015840       0.024922             10.017038      11.733351       4.322298      -3.300195       9.391332      -0.335007       8.926431           0.000009
          239              C       5.693843      15.359545      10.362646       0.089115      35.902490 0.40049574E+03  0.92691191E+04                                 9.889797                            6.898003      -0.284300       1.935394                    0.999190      26.609066      77.107230       0.593999       0.445533      -1.041327       0.017245      -0.004967      -0.002234       0.018084      -0.019848       0.010432      -0.014744      -0.007482      -0.031664      -0.018471      -0.014467       0.032938             12.952618      15.974945       5.699414      -6.902994      10.215719      -1.584616      12.667189           0.000003
          240              C       6.078729      14.825123       9.190034      -0.138634      31.895523 0.40998876E+03  0.95992044E+04                                 9.019236                            6.912002      -0.212746       1.924458                    0.998138      29.441334      87.424390       0.598654       0.436986      -1.040426       0.014430      -0.003471       0.009229       0.017477      -0.036951       0.047575      -0.019407      -0.006350      -0.005234      -0.053386      -0.016668       0.070054             10.637245      11.941017       2.855473      -5.375592       8.014384      -0.038786      11.956336           0.000011
          241              C       7.147095      15.328542       8.524235       0.096371      27.942181 0.35002574E+03  0.78959341E+04                                 8.397228                            6.489882      -0.250517       1.938103                    0.998154      26.996127      79.284825       0.601725       0.451237      -1.029719       0.020472       0.020730       0.036985       0.047082      -0.033975       0.043315      -0.013353      -0.023378      -0.010029      -0.054604      -0.006129       0.060733              9.755569      10.617402       2.903121      -3.971657       8.103794       0.737831      10.545512           0.000004
          242              C       4.465222      14.868407      11.058304       0.243820      33.116647 0.38069814E+03  0.87847911E+04                                 9.805837                            6.994287      -0.619339       1.824195                    0.997214      26.618014      79.499137       0.550830       0.481878      -1.011250      -0.007219      -0.010059       0.008088       0.014789      -0.028167       0.041038      -0.060783       0.044795       0.022990      -0.072463      -0.016489       0.088953             13.143192      17.083462       5.944412      -7.923951      10.338252      -3.069821      12.007863           0.000002
          243              C       3.639293       5.517265      11.040348       0.082073      26.877079 0.33758598E+03  0.75344196E+04                                 8.084828                            6.319569      -0.109969       1.984516                    0.997809      26.776934      77.806104       0.618613       0.443631      -1.035794      -0.032405       0.028251       0.014086       0.045239      -0.009445      -0.007750      -0.040903      -0.014347       0.060943      -0.040342      -0.010857       0.051199              9.250233      11.201910       0.992876       1.910596      10.231310       3.068291       6.317479           0.000260
          244              C       2.869521       4.657752      10.331172      -0.168358      35.144291 0.46833505E+03  0.11314812E+05                                 9.576275                            7.397366      -0.316075       1.870464                    0.998213      30.849390      92.482779       0.578611       0.438156      -1.041693      -0.009398       0.011922       0.006152       0.016380      -0.013887      -0.009606      -0.034747      -0.021326       0.083141      -0.042036      -0.008256       0.050291             11.176404      14.667066       1.961362       3.179924      11.024511       3.784539       7.837634          -0.000131
          245              C       1.535434       4.989328      10.042659       0.052456      37.129716 0.41492061E+03  0.96210308E+04                                 9.806440                            6.850958      -0.168296       1.958577                    0.999287      26.786845      75.947159       0.622702       0.424198      -1.061551       0.010600       0.008746       0.007310       0.015566       0.005226      -0.004426      -0.012078       0.005424       0.039509      -0.015433      -0.004595       0.020028             12.608233      14.459653       3.826114       4.627542      14.160874       5.647611       9.204174           0.000238
          246              C       1.077954       6.189069      10.493586      -0.144703      34.440470 0.44617102E+03  0.10662492E+05                                 9.482458                            7.233822      -0.329543       1.876010                    0.998117      30.270590      90.615276       0.582751       0.439810      -1.039441       0.011191       0.004241       0.004468       0.012774       0.008257      -0.034617      -0.033966       0.011022       0.119334      -0.042250      -0.026818       0.069068             10.989010      12.105835       1.096906       2.637016      13.218939       4.138510       7.642256          -0.000193
          247              C       1.936756       7.013164      11.197516       0.095498      27.614606 0.34286827E+03  0.76726361E+04                                 8.241311                            6.373119      -0.121321       1.983242                    0.998523      26.578919      77.023353       0.616142       0.444230      -1.036718       0.033565      -0.023983      -0.004817       0.041533       0.001734      -0.038037      -0.026580      -0.012245       0.091663      -0.045414      -0.013997       0.059411              9.435949      11.527114       0.651899       2.291610      10.479627       2.865136       6.301106           0.000278
          248              C       0.668414       4.061206       9.278201       0.248949      31.095307 0.34445751E+03  0.76778290E+04                                 9.032885                            6.454322      -0.313928       1.926606                    0.998802      25.117286      71.443057       0.605908       0.453520      -1.036645      -0.003148      -0.005288      -0.015675       0.016839       0.032812      -0.030329      -0.033697      -0.011327       0.198609      -0.066421      -0.022847       0.089268             11.650469      12.907847       4.478753       4.899207      12.955857       5.480118       9.087704          -0.000441
          249              C      12.891616       2.466253       7.956491       0.246546      31.274866 0.34836568E+03  0.77926882E+04                                 9.097719                            6.506877      -0.316989       1.925724                    0.998686      25.236655      72.086302       0.600777       0.455765      -1.034594       0.010052       0.009019       0.003716       0.014007       0.046835      -0.033088      -0.048138      -0.007839       0.146990      -0.072286      -0.023040       0.095326             11.774663      12.472811       3.934388       5.447949      12.203116       5.960767      10.648063          -0.000367
          250              C      12.045142       1.558985       7.118998       0.050540      36.396914 0.43173687E+03  0.10127751E+05                                 9.745908                            7.033733      -0.180116       1.953528                    0.999271      27.125883      77.777962       0.607615       0.429718      -1.056363      -0.010674      -0.010230      -0.008149       0.016883       0.009236      -0.005643      -0.002926       0.000120       0.012923      -0.011648      -0.000329       0.011977             12.352340      13.253531       3.060775       5.725898      12.724983       5.477600      11.078507           0.000184
          251              C      12.472488      20.935062       6.792756      -0.174450      32.875827 0.48827565E+03  0.11928875E+05                                 9.190937                            7.573882      -0.365839       1.853319                    0.997792      31.182795      94.229188       0.569074       0.440558      -1.039512      -0.014786       0.000449      -0.004471       0.015453      -0.015901      -0.016320      -0.020021       0.004998       0.013258      -0.035157       0.013854       0.021303             10.375879      10.535534       1.168523       3.037351      11.530048       3.799872       9.062054          -0.000180
          252              C      11.656147      20.131580       6.028904       0.084004      25.564515 0.35767223E+03  0.81054166E+04                                 7.879575                            6.565961      -0.206291       1.955587                    0.996667      27.055057      79.424656       0.597962       0.452004      -1.030134      -0.029706       0.027855      -0.009336       0.041779      -0.015077      -0.028718      -0.016802      -0.002097       0.053487      -0.041978       0.005107       0.036871              8.741720       9.674630       0.548761       2.708751       9.229959       2.325341       7.320572           0.000226
          253              C      10.075513      21.768583       5.883841       0.097951      25.758568 0.33495119E+03  0.74800343E+04                                 7.920839                            6.329081      -0.174332       1.966012                    0.998231      26.825713      78.623016       0.611580       0.448468      -1.030360       0.029475      -0.029529      -0.005784       0.042121      -0.000961      -0.028117      -0.036399      -0.009662       0.061418      -0.043661      -0.010175       0.053836              8.821457       9.817014       0.183448       2.929559       9.142966       2.465871       7.504390           0.000218
          254              C      10.819260       1.977801       6.647895      -0.148048      32.212981 0.43223516E+03  0.10238932E+05                                 9.029622                            7.094862      -0.177215       1.927195                    0.998031      29.942853      88.987541       0.592069       0.436716      -1.042183      -0.000895      -0.008223      -0.006582       0.010571      -0.007227      -0.021166      -0.044367      -0.011170       0.042726      -0.049140      -0.004430       0.053569             10.251057      12.004342       0.795718       4.005914       9.850135       3.213656       8.898694          -0.000193
          255              C       7.545677      20.753134      20.078862       0.079278      24.692168 0.31294914E+03  0.67923330E+04                                 7.401270                            5.915915       0.293784       2.109310                    0.999869      25.790559      71.769290       0.672914       0.419374      -1.059915       0.001965       0.037581       0.029257       0.047667       0.012311      -0.031552       0.003756      -0.034659      -0.040675      -0.045466       0.015730       0.029736              8.303007       9.490045      -2.945579       2.575050       7.358122       0.571513       8.060853           0.000015
          256              C       6.428002      21.176949      19.388853      -0.166775      31.370562 0.43058052E+03  0.10159163E+05                                 8.797842                            7.032148      -0.091359       1.949768                    0.998748      29.854100      87.675938       0.602767       0.430678      -1.048987       0.007552       0.007479       0.004422       0.011512       0.023113      -0.020317       0.006253      -0.025898       0.036819      -0.040762       0.015840       0.024922             10.017037      11.733351      -4.322293       3.300204       9.391319      -0.335005       8.926441           0.000004
          257              C       5.693843      22.200654      19.900912       0.089115      35.902461 0.40049555E+03  0.92691126E+04                                 9.889788                            6.898000      -0.284293       1.935397                    0.999190      26.609052      77.107153       0.593999       0.445533      -1.041327       0.017247       0.004969       0.002232       0.018086       0.019848      -0.010432      -0.014744      -0.007482      -0.031664      -0.018471      -0.014468       0.032938             12.952604      15.974930      -5.699406       6.902984      10.215708      -1.584609      12.667175           0.000001
          258              C       6.078729      18.343144       0.897819      -0.138634      31.895483 0.40998845E+03  0.95991946E+04                                 9.019230                            6.912000      -0.212745       1.924458                    0.998138      29.441303      87.424267       0.598654       0.436986      -1.040426       0.014432       0.003473      -0.009230       0.017480       0.036951      -0.047575      -0.019408      -0.006350      -0.005232      -0.053386      -0.016669       0.070055             10.637234      11.941001      -2.855469       5.375578       8.014381      -0.038780      11.956320           0.000009
          259              C       7.147095      17.839724       1.563617       0.096373      27.942140 0.35002525E+03  0.78959196E+04                                 8.397221                            6.489878      -0.250520       1.938103                    0.998154      26.996077      79.284642       0.601725       0.451237      -1.029719       0.020473      -0.020728      -0.036986       0.047083       0.033975      -0.043315      -0.013354      -0.023378      -0.010029      -0.054604      -0.006130       0.060734              9.755560      10.617386      -2.903119       3.971644       8.103792       0.737838      10.545501           0.000003
          260              C       4.465222      22.691792      19.205254       0.243819      33.116702 0.38069904E+03  0.87848156E+04                                 9.805841                            6.994291      -0.619335       1.824196                    0.997214      26.618034      79.499173       0.550831       0.481878      -1.011250      -0.007217       0.010060      -0.008090       0.014790       0.028166      -0.041038      -0.060782       0.044796       0.022990      -0.072463      -0.016489       0.088952             13.143197      17.083468      -5.944411       7.923955      10.338252      -3.069821      12.007870          -0.000000
          261              S       3.618200      15.345685       6.399532      -0.431831     174.302579 0.54951044E+04  0.23008376E+06                                21.313665                           20.111771       0.860869       1.890646                    0.998454      82.923065     264.051721       0.529956       0.276030      -1.248657       0.245854      -0.145317       0.163958       0.329308      -0.003334       0.012201      -0.023992      -0.011913      -0.050689      -0.032379       0.002086       0.030293             22.617669      19.967875      -1.293322       4.344037      23.068795       5.027143      24.816339          -0.000021
          262              S       1.065216      17.920800       6.287960      -0.447745     180.815182 0.58592623E+04  0.24885811E+06                                21.778504                           20.705485       0.894579       1.895509                    0.998819      83.515512     266.300413       0.525579       0.274384      -1.252738      -0.253739       0.116264       0.128403       0.307227       0.010400      -0.014725       0.011341       0.003976       0.015990      -0.024473       0.006787       0.017686             23.068110      22.851066      -5.702193      -1.901294      24.803542      -1.104555      21.549722          -0.000036
          263              S       3.618200      17.822581       3.688321      -0.431835     174.303685 0.54951485E+04  0.23008606E+06                                21.313743                           20.111842       0.860867       1.890644                    0.998454      82.923432     264.053117       0.529956       0.276030      -1.248658       0.245858       0.145324      -0.163952       0.329310       0.003345      -0.012194      -0.023995      -0.011902      -0.050662      -0.032370       0.002075       0.030295             22.617755      19.967958       1.293331      -4.344061      23.068875       5.027154      24.816434          -0.000028
          264              S       1.065216      15.247467       3.799892      -0.447754     180.816863 0.58593315E+04  0.24886176E+06                                21.778617                           20.705590       0.894573       1.895505                    0.998819      83.516025     266.302368       0.525578       0.274384      -1.252739      -0.253736      -0.116257      -0.128396       0.307218      -0.010396       0.014728       0.011338       0.003969       0.016003      -0.024469       0.006781       0.017689             23.068232      22.851195       5.702232       1.901319      24.803670      -1.104550      21.549830          -0.000067
          265              S       3.230300       9.517163      13.633329      -0.431832     174.302837 0.54951141E+04  0.23008426E+06                                21.313681                           20.111785       0.860872       1.890646                    0.998454      82.923140     264.051983       0.529956       0.276030      -1.248657      -0.245854       0.129291      -0.176869       0.329307      -0.011208       0.005857      -0.015317       0.027936       0.068874      -0.032371       0.002079       0.030293             22.617691      19.967887      -3.969535       2.187725      26.826950       4.209061      21.058237          -0.000022
          266              S       5.783284       9.955879      16.173249      -0.447752     180.816139 0.58593018E+04  0.24886022E+06                                21.778578                           20.705553       0.894574       1.895506                    0.998819      83.515777     266.301530       0.525578       0.274384      -1.252738       0.253737       0.150186       0.086289       0.307220       0.012177      -0.013294       0.008235      -0.010271      -0.026736      -0.024470       0.006784       0.017686             23.068189      22.851159       3.070674       5.167320      21.237871      -0.328357      25.115538          -0.000061
          267              S       3.230300       7.394836      16.630228      -0.431832     174.302680 0.54951078E+04  0.23008394E+06                                21.313675                           20.111779       0.860869       1.890645                    0.998454      82.923081     264.051804       0.529956       0.276030      -1.248657      -0.245855      -0.129294       0.176869       0.329309       0.011210      -0.005855      -0.015316       0.027940       0.068877      -0.032375       0.002082       0.030293             22.617684      19.967887       3.969546      -2.187719      26.826935       4.209060      21.058229          -0.000023
          268              S       5.783284       6.956120      14.090309      -0.447748     180.815476 0.58592744E+04  0.24885875E+06                                21.778525                           20.705505       0.894579       1.895508                    0.998819      83.515596     266.300743       0.525579       0.274384      -1.252738       0.253737      -0.150193      -0.086290       0.307224      -0.012178       0.013297       0.008239      -0.010273      -0.026737      -0.024475       0.006788       0.017686             23.068132      22.851103      -3.070663      -5.167300      21.237815      -0.328347      25.115477          -0.000041
          269              S      10.078800       9.694448      13.776173      -0.431835     174.303057 0.54951232E+04  0.23008475E+06                                21.313704                           20.111806       0.860868       1.890645                    0.998454      82.923193     264.052243       0.529956       0.276030      -1.248657      -0.245855       0.145322      -0.163951       0.329307      -0.003340       0.012198      -0.023987      -0.011913      -0.050666      -0.032367       0.002077       0.030290             22.617714      19.967914      -1.293321       4.344060      23.068839       5.027148      24.816391          -0.000027
          270              S      12.631784       7.119333      13.887745      -0.447748     180.815644 0.58592812E+04  0.24885910E+06                                21.778534                           20.705514       0.894577       1.895508                    0.998819      83.515653     266.300923       0.525579       0.274384      -1.252739       0.253737      -0.116267      -0.128397       0.307223       0.010395      -0.014725       0.011338       0.003970       0.016011      -0.024467       0.006779       0.017688             23.068141      22.851099      -5.702200      -1.901312      24.803575      -1.104540      21.549750          -0.000040
          271              S      10.078800       7.217552      16.487384      -0.431833     174.302591 0.54951048E+04  0.23008381E+06                                21.313679                           20.111783       0.860868       1.890645                    0.998454      82.923030     264.051725       0.529956       0.276030      -1.248657      -0.245853      -0.145323       0.163957       0.329309       0.003340      -0.012195      -0.023989      -0.011910      -0.050672      -0.032368       0.002079       0.030290             22.617686      19.967890       1.293330      -4.344031      23.068809       5.027153      24.816360          -0.000020
          272              S      12.631784       9.792666      16.375813      -0.447754     180.816077 0.58592992E+04  0.24886010E+06                                21.778581                           20.705555       0.894576       1.895507                    0.998819      83.515734     266.301461       0.525578       0.274384      -1.252738       0.253734       0.116257       0.128398       0.307218      -0.010403       0.014726       0.011333       0.003970       0.015990      -0.024470       0.006786       0.017684             23.068194      22.851150       5.702220       1.901300      24.803634      -1.104571      21.549800          -0.000060
          273              S      10.466700      15.522970       6.542376      -0.431836     174.303241 0.54951307E+04  0.23008513E+06                                21.313712                           20.111814       0.860870       1.890645                    0.998454      82.923266     264.052474       0.529956       0.276030      -1.248657       0.245855      -0.129286       0.176873       0.329308      -0.011204       0.005862      -0.015318       0.027931       0.068865      -0.032366       0.002073       0.030293             22.617724      19.967919      -3.969550       2.187728      26.826982       4.209063      21.058271          -0.000021
          274              S       7.913716      15.084254       4.002456      -0.447758     180.817311 0.58593507E+04  0.24886280E+06                                21.778658                           20.705627       0.894573       1.895504                    0.998819      83.516140     266.302922       0.525578       0.274384      -1.252739      -0.253735      -0.150184      -0.086289       0.307218       0.012178      -0.013291       0.008234      -0.010281      -0.026738      -0.024468       0.006780       0.017688             23.068276      22.851249       3.070697       5.167335      21.237947      -0.328350      25.115632          -0.000059
          275              S      10.466700      17.645297       3.545477      -0.431835     174.303000 0.54951206E+04  0.23008463E+06                                21.313706                           20.111806       0.860869       1.890645                    0.998454      82.923145     264.052151       0.529956       0.276030      -1.248657       0.245851       0.129298      -0.176867       0.329306       0.011211      -0.005852      -0.015315       0.027941       0.068880      -0.032375       0.002084       0.030291             22.617719      19.967916       3.969550      -2.187723      26.826981       4.209072      21.058259          -0.000021
          276              S       7.913716      18.084013       6.085396      -0.447748     180.815116 0.58592597E+04  0.24885798E+06                                21.778506                           20.705488       0.894581       1.895509                    0.998819      83.515462     266.300289       0.525579       0.274384      -1.252738      -0.253735       0.150195       0.086291       0.307223      -0.012176       0.013296       0.008238      -0.010269      -0.026734      -0.024472       0.006788       0.017684             23.068113      22.851083      -3.070657      -5.167298      21.237795      -0.328352      25.115463          -0.000035
          277             Br       0.984266      15.818157       9.579223      -0.502225     227.739080 0.82434392E+04  0.37232855E+06                                23.875047                           23.483184       1.790927       2.069162                    0.999554     105.221689     320.060866       0.540569       0.250863      -1.312044      -0.041597      -0.075871       0.072457       0.112857       0.044058      -0.049973      -0.089346      -0.019148       0.051605      -0.080662      -0.048296       0.128959             24.456622      21.988334       1.534225      -0.421849      25.143298      -7.156637      26.238234          -0.000025
          278             Br       0.984266      17.350109       0.508630      -0.502221     227.740176 0.82434897E+04  0.37233132E+06                                23.875077                           23.483216       1.790936       2.069163                    0.999554     105.222228     320.062480       0.540570       0.250862      -1.312045      -0.041595       0.075882      -0.072455       0.112862      -0.044046       0.049964      -0.089334      -0.019142       0.051646      -0.080650      -0.048290       0.128940             24.456650      21.988366      -1.534229       0.421832      25.143306      -7.156629      26.238278          -0.000061
          279             Br       5.864234      12.724590      13.418660      -0.502225     227.739853 0.82434761E+04  0.37233063E+06                                23.875099                           23.483235       1.790919       2.069160                    0.999554     105.221889     320.061660       0.540569       0.250863      -1.312044       0.041593       0.054655      -0.089555       0.112859       0.039456      -0.053676      -0.084634       0.002494       0.116530      -0.080661      -0.048294       0.128955             24.456675      21.988399       0.085856      -1.588853      23.213955      -6.736655      28.167671          -0.000049
          280             Br       5.864234       4.187410      16.844898      -0.502223     227.739166 0.82434432E+04  0.37232877E+06                                23.875049                           23.483187       1.790928       2.069162                    0.999554     105.221741     320.061017       0.540569       0.250863      -1.312044       0.041599      -0.054660       0.089549       0.112859      -0.039457       0.053678      -0.084631       0.002496       0.116539      -0.080659      -0.048296       0.128955             24.456621      21.988357      -0.085856       1.588855      23.213887      -6.736621      28.167618          -0.000027
          281             Br      12.712734       9.221976      10.596482      -0.502216     227.738818 0.82434260E+04  0.37232776E+06                                23.875009                           23.483149       1.790930       2.069164                    0.999554     105.221746     320.060827       0.540570       0.250863      -1.312044       0.041597       0.075873      -0.072455       0.112857       0.044048      -0.049967      -0.089343      -0.019157       0.051611      -0.080657      -0.048292       0.128949             24.456580      21.988302       1.534222      -0.421836      25.143263      -7.156610      26.238175          -0.000031
          282             Br      12.712734       7.690024      19.667075      -0.502228     227.739781 0.82434735E+04  0.37233054E+06                                23.875124                           23.483257       1.790915       2.069159                    0.999554     105.221684     320.061209       0.540568       0.250864      -1.312043       0.041593      -0.075884       0.072456       0.112864      -0.044056       0.049973      -0.089351      -0.019165       0.051585      -0.080665      -0.048299       0.128963             24.456702      21.988402      -1.534234       0.421851      25.143347      -7.156667      26.238356          -0.000047
          283             Br       7.832766      12.315543       6.757045      -0.502222     227.739944 0.82434794E+04  0.37233077E+06                                23.875078                           23.483216       1.790929       2.069162                    0.999554     105.222079     320.062079       0.540570       0.250863      -1.312045      -0.041594      -0.054653       0.089555       0.112859       0.039453      -0.053668      -0.084630       0.002484       0.116515      -0.080654      -0.048290       0.128944             24.456651      21.988382       0.085848      -1.588855      23.213931      -6.736641      28.167641          -0.000047
          284             Br       7.832766      20.852723       3.330807      -0.502227     227.739469 0.82434592E+04  0.37232973E+06                                23.875098                           23.483234       1.790919       2.069160                    0.999554     105.221639     320.060963       0.540568       0.250864      -1.312043      -0.041593       0.054661      -0.089551       0.112859      -0.039459       0.053678      -0.084634       0.002501       0.116574      -0.080664      -0.048298       0.128962             24.456673      21.988401      -0.085858       1.588853      23.213940      -6.736645      28.167679          -0.000030
          285              N      10.057707       4.498565      14.185135      -0.179582      34.929422 0.49114459E+03  0.11711573E+05                                 8.946528                            7.165290       0.013187       2.033934                    0.999204      27.292813      74.917892       0.655256       0.392003      -1.098177      -0.067860      -0.077953      -0.056109       0.117601      -0.026059      -0.036926      -0.014356       0.031971       0.036057      -0.053014       0.004041       0.048973             10.239332      12.583151       2.105881       0.279492       8.155213       3.673278       9.979631          -0.000201
          286              N       8.007266      21.900763      10.981434      -0.156248      32.199580 0.43678218E+03  0.10058426E+05                                 8.369567                            6.705762       0.647386       2.245682                    0.999217      26.303391      69.682516       0.688935       0.386067      -1.108495      -0.207970      -0.084566       0.041747       0.228355      -0.054960       0.105902       0.009596      -0.220552       0.153733      -0.194147       0.083348       0.110799              9.767978       9.368378       2.987429       1.792349      10.334676       4.927448       9.600879           0.011497
          287              N       7.245713      21.056791      10.311399      -0.156733      32.457993 0.44315402E+03  0.10239952E+05                                 8.403151                            6.747487       0.675913       2.250932                    0.999412      26.406498      70.025143       0.688022       0.385266      -1.109312      -0.032548       0.117128       0.197675       0.232064       0.040480       0.097715      -0.098706      -0.006738      -0.319659      -0.198051       0.092866       0.105185              9.909474      12.541588       4.542766       1.724939       9.869857       3.085138       7.316976           0.011709
          288              N       5.524000      21.428746      11.845560      -0.145351      31.167128 0.40933637E+03  0.92625663E+04                                 8.120210                            6.434943       0.617258       2.229847                    0.999756      26.078372      68.191509       0.713534       0.379350      -1.114826       0.220480       0.067453      -0.030562       0.232584      -0.037405       0.100880       0.004857      -0.270019       0.167910      -0.206662       0.091297       0.115365              9.370405       8.638757       2.735790       1.293657      10.191987       4.873504       9.280470           0.010646
          289              N       6.282814      22.294491      12.513174      -0.137662      30.717845 0.40568884E+03  0.91609728E+04                                 8.060435                            6.420691       0.638085       2.241536                    0.999576      25.922915      67.749950       0.711796       0.381067      -1.113391       0.039237      -0.131492      -0.181910       0.227862       0.050414       0.107080      -0.107739      -0.000076      -0.241425      -0.201240       0.090647       0.110593              9.348747      11.932437       3.943186       1.414386       8.685563       3.032006       7.428240           0.011059
          290              N       3.616008      17.952190       8.797818      -0.181374      33.760061 0.52310677E+03  0.12729322E+05                                 8.872813                            7.516524      -0.188181       1.968295                    0.998294      27.997401      78.790578       0.621464       0.405019      -1.084332       0.069319       0.081932       0.060269       0.123086      -0.033563      -0.039310      -0.023839       0.038829       0.036496      -0.066786       0.013832       0.052954              9.752828      10.845909       2.648846      -0.605174       8.646318       2.639120       9.766258          -0.000202
          291              N       1.071105      12.742732       6.161257      -0.186750      32.719640 0.47915070E+03  0.11352920E+05                                 8.546484                            7.083954       0.040664       2.041460                    0.999404      27.263368      74.550442       0.658203       0.392745      -1.097876      -0.094022      -0.045333       0.059777       0.120285      -0.028414       0.017537       0.012080      -0.080123       0.063012      -0.064495       0.023474       0.041021              9.538678       9.866645       2.307185      -3.467379      10.579283       0.694105       8.170106          -0.000017
          292              N      10.827479       9.943170       7.521099      -0.154425      33.884156 0.46946857E+03  0.11063610E+05                                 8.785200                            7.018424       0.182372       2.071788                    0.999384      27.610356      75.222855       0.660559       0.393463      -1.097700      -0.132241       0.082479       0.187266       0.243638       0.058784       0.098012      -0.143083       0.066408      -0.230984      -0.227909       0.102706       0.125203             10.435706      12.375042       4.910561      -4.266628       9.759034      -2.353952       9.173042          -0.000000
          293              N      10.813782      11.792484       9.012487      -0.123664      32.499436 0.44456126E+03  0.10319782E+05                                 8.521400                            6.811738       0.176084       2.080191                    0.999375      26.828075      72.197952       0.674142       0.391395      -1.100749      -0.121844      -0.188822      -0.039888       0.228234      -0.105563      -0.027447      -0.108618       0.182908       0.182259      -0.214388       0.088349       0.126039             10.161066      12.539362       3.095305      -5.442979       7.679548      -1.773528      10.264287           0.000007
          294              N      10.057707      12.413434      16.078423      -0.179580      34.929284 0.49114232E+03  0.11711506E+05                                 8.946510                            7.165278       0.013183       2.033934                    0.999204      27.292733      74.917637       0.655256       0.392004      -1.098177      -0.067860       0.077952       0.056110       0.117601       0.026060       0.036926      -0.014358       0.031969       0.036058      -0.053016       0.004044       0.048972             10.239310      12.583119      -2.105877      -0.279491       8.155199       3.673269       9.979612          -0.000198
          295              N       8.007266      15.659437      19.282123      -0.156240      32.199430 0.43677929E+03  0.10058338E+05                                 8.369526                            6.705727       0.647400       2.245687                    0.999217      26.303333      69.682185       0.688939       0.386066      -1.108497      -0.207968       0.084568      -0.041748       0.228353       0.054957      -0.105900       0.009600      -0.220548       0.153731      -0.194144       0.083350       0.110793              9.767933       9.368327      -2.987418      -1.792347      10.334635       4.927430       9.600836           0.010965
          296              N       7.245713      16.503408      19.952158      -0.156724      32.457781 0.44315006E+03  0.10239833E+05                                 8.403098                            6.747443       0.675933       2.250940                    0.999412      26.406411      70.024707       0.688026       0.385264      -1.109313      -0.032546      -0.117126      -0.197676       0.232063      -0.040482      -0.097713      -0.098702      -0.006735      -0.319657      -0.198047       0.092868       0.105179              9.909413      12.541510      -4.542745      -1.724938       9.869798       3.085119       7.316932           0.011171
          297              N       5.524000      16.131453      18.417998      -0.145342      31.166787 0.40933133E+03  0.92624168E+04                                 8.120127                            6.434885       0.617284       2.229857                    0.999756      26.078265      68.190936       0.713541       0.379348      -1.114829       0.220480      -0.067451       0.030560       0.232583       0.037404      -0.100878       0.004860      -0.270016       0.167911      -0.206659       0.091298       0.115361              9.370305       8.638657      -2.735753      -1.293643      10.191883       4.873449       9.280376           0.010151
          298              N       6.282814      15.265708      17.750384      -0.137650      30.717401 0.40568204E+03  0.91607741E+04                                 8.060334                            6.420619       0.638109       2.241546                    0.999576      25.922759      67.749214       0.711804       0.381065      -1.113393       0.039237       0.131492       0.181908       0.227860      -0.050416      -0.107078      -0.107736      -0.000074      -0.241424      -0.201237       0.090649       0.110588              9.348622      11.932278      -3.943124      -1.414363       8.685448       3.031956       7.428141           0.010547
          299              N       3.616008      15.216076       1.290035      -0.181373      33.760150 0.52310865E+03  0.12729378E+05                                 8.872824                            7.516534      -0.188195       1.968291                    0.998294      27.997444      78.790703       0.621464       0.405018      -1.084332       0.069323      -0.081935      -0.060272       0.123092       0.033565       0.039310      -0.023841       0.038829       0.036499      -0.066790       0.013835       0.052955              9.752840      10.845924      -2.648852       0.605175       8.646323       2.639120       9.766272          -0.000206
          300              N       1.071105      20.425535       3.926596      -0.186750      32.719783 0.47915339E+03  0.11353001E+05                                 8.546513                            7.083977       0.040654       2.041456                    0.999404      27.263436      74.550719       0.658202       0.392745      -1.097875      -0.094023       0.045333      -0.059776       0.120285       0.028414      -0.017537       0.012080      -0.080122       0.063013      -0.064494       0.023474       0.041021              9.538714       9.866685      -2.307197       3.467396      10.579318       0.694105       8.170138          -0.000014
          301              N      10.827479       2.576897       2.566753      -0.154425      33.884237 0.46946988E+03  0.11063652E+05                                 8.785228                            7.018445       0.182362       2.071785                    0.999384      27.610347      75.222939       0.660556       0.393464      -1.097699      -0.132242      -0.082479      -0.187265       0.243637      -0.058785      -0.098013      -0.143083       0.066409      -0.230980      -0.227909       0.102706       0.125203             10.435742      12.375085      -4.910579       4.266649       9.759062      -2.353965       9.173080           0.000004
          302              N      10.813782       0.727582       1.075365      -0.123666      32.499537 0.44456293E+03  0.10319832E+05                                 8.521419                            6.811753       0.176078       2.080189                    0.999375      26.828118      72.198130       0.674141       0.391396      -1.100749      -0.121845       0.188824       0.039888       0.228236       0.105564       0.027447      -0.108619       0.182910       0.182261      -0.214390       0.088350       0.126040             10.161090      12.539390      -3.095310       5.442994       7.679563      -1.773533      10.264317           0.000010
          303              N      10.487793      14.817393       1.378404      -0.179580      34.929340 0.49114332E+03  0.11711536E+05                                 8.946518                            7.165284       0.013179       2.033932                    0.999204      27.292769      74.917760       0.655255       0.392003      -1.098177       0.067860      -0.071406      -0.064235       0.117601       0.041624       0.017609      -0.020128       0.005463      -0.043462      -0.053016       0.004043       0.048972             10.239321      12.583136      -0.721027      -1.998244      11.423954       2.961718       6.710873          -0.000197
          304              N      12.538234      15.388502      19.063822      -0.156240      32.199546 0.43678139E+03  0.10058397E+05                                 8.369541                            6.705739       0.647398       2.245686                    0.999217      26.303405      69.682399       0.688939       0.386065      -1.108497       0.207969       0.022802      -0.091513       0.228354      -0.091785       0.076222       0.015677      -0.192642       0.237439      -0.194140       0.083352       0.110787              9.767952       9.368341      -2.386769      -2.537824      11.682253       4.634092       8.253262           0.010959
          305              N      13.299787      14.554284      18.381681      -0.156723      32.457872 0.44315182E+03  0.10239883E+05                                 8.403108                            6.747452       0.675927       2.250938                    0.999412      26.406471      70.024884       0.688027       0.385264      -1.109314       0.032545       0.218065       0.072402       0.232064      -0.104086      -0.018775      -0.055850       0.190103       0.270850      -0.198043       0.092871       0.105172              9.909426      12.541521      -2.651722      -4.071895       8.714839       3.336545       8.471917           0.011164
          306              N       1.324500      16.132455      18.418805      -0.145343      31.166907 0.40933313E+03  0.92624675E+04                                 8.120143                            6.434895       0.617279       2.229854                    0.999756      26.078340      68.191165       0.713541       0.379348      -1.114829      -0.220481      -0.015513       0.072409       0.232584      -0.090613       0.058002       0.015034      -0.223291       0.308068      -0.206655       0.091300       0.115355              9.370326       8.638678      -1.845953      -2.398000      11.347392       4.621929       8.124908           0.010143
          307              N       0.565686      16.968938      19.122735      -0.137652      30.717572 0.40568467E+03  0.91608481E+04                                 8.060358                            6.420635       0.638109       2.241544                    0.999576      25.922866      67.749543       0.711804       0.381065      -1.113394      -0.039235      -0.205716      -0.089792       0.227862      -0.115350      -0.026488      -0.072888       0.159996       0.238771      -0.201233       0.090650       0.110583              9.348653      11.932315      -2.220725      -3.552070       8.745353       3.018936       7.368291           0.010537
          308              N       3.232492      12.414981      15.670067      -0.181372      33.760025 0.52310599E+03  0.12729299E+05                                 8.872810                            7.516520      -0.188189       1.968293                    0.998294      27.997378      78.790512       0.621464       0.405019      -1.084332      -0.069320       0.076318       0.067238       0.123087       0.045549       0.024435      -0.029511       0.012778      -0.041651      -0.066788       0.013834       0.052954              9.752824      10.845902       0.027913      -2.716954      10.812598       2.167550       7.599973          -0.000202
          309              N       5.777395       8.730685      11.140621      -0.186749      32.719617 0.47915053E+03  0.11352915E+05                                 8.546482                            7.083955       0.040662       2.041460                    0.999404      27.263345      74.550371       0.658203       0.392745      -1.097876       0.094023       0.048766      -0.057010       0.120285      -0.011092       0.031494       0.012766      -0.076976       0.072452      -0.064495       0.023473       0.041021              9.538677       9.866648       2.897292      -2.991909       8.567625       1.132009      10.181758          -0.000014
          310              N       9.718022       9.463935       8.115879      -0.154407      33.883449 0.46945672E+03  0.11063253E+05                                 8.785049                            7.018311       0.182404       2.071801                    0.999384      27.610082      75.221664       0.660569       0.393460      -1.097703       0.132242       0.200525       0.040760       0.243638      -0.108273      -0.036594      -0.113034       0.204450       0.183136      -0.227910       0.102708       0.125202             10.435519      12.374825       3.124436      -5.705605       8.220936      -2.019120      10.710795           0.000000
          311              N       9.731719      11.314550       9.605653      -0.123632      32.498181 0.44454043E+03  0.10319162E+05                                 8.521122                            6.811528       0.176157       2.080221                    0.999376      26.827594      72.195819       0.674161       0.391389      -1.100755       0.121845      -0.079139      -0.176019       0.228237       0.049276       0.097309      -0.136738       0.053734      -0.205269      -0.214391       0.088353       0.126038             10.160717      12.538930       4.659874      -4.182040       9.409833      -2.150153       8.533389           0.000006
          312              N      10.487793      18.350873       8.709448      -0.179583      34.929381 0.49114396E+03  0.11711554E+05                                 8.946523                            7.165287       0.013187       2.033934                    0.999204      27.292790      74.917816       0.655256       0.392003      -1.098177       0.067861       0.071407       0.064233       0.117601      -0.041624      -0.017608      -0.020127       0.005463      -0.043463      -0.053014       0.004042       0.048972             10.239329      12.583147       0.721037       1.998252      11.423961       2.961722       6.710879          -0.000201
          313              N      12.538234      22.171697      11.199736      -0.156250      32.199933 0.43678771E+03  0.10058584E+05                                 8.369614                            6.705793       0.647387       2.245679                    0.999217      26.303606      69.683181       0.688935       0.386066      -1.108496       0.207974      -0.022800       0.091512       0.228358       0.091784      -0.076221       0.015677      -0.192643       0.237436      -0.194139       0.083353       0.110786              9.768041       9.368437       2.386795       2.537853      11.682354       4.634136       8.253332           0.011576
          314              N      13.299787      23.005915      11.881876      -0.156736      32.458358 0.44315987E+03  0.10240121E+05                                 8.403196                            6.747518       0.675915       2.250929                    0.999412      26.406723      70.025826       0.688022       0.385264      -1.109313       0.032545      -0.218069      -0.072406       0.232068       0.104085       0.018777      -0.055850       0.190104       0.270847      -0.198043       0.092873       0.105170              9.909535      12.541656       2.651754       4.071944       8.714940       3.336591       8.472008           0.011790
          315              N       1.324500      21.427745      11.844753      -0.145354      31.167477 0.40934173E+03  0.92627174E+04                                 8.120258                            6.434976       0.617256       2.229843                    0.999756      26.078582      68.192161       0.713534       0.379349      -1.114827      -0.220483       0.015512      -0.072413       0.232587       0.090612      -0.058002       0.015036      -0.223290       0.308061      -0.206654       0.091301       0.115353              9.370469       8.638817       1.845988       2.398047      11.347563       4.622010       8.125028           0.010722
          316              N       0.565686      20.591261      11.140823      -0.137664      30.718167 0.40569385E+03  0.91611136E+04                                 8.060477                            6.420720       0.638084       2.241532                    0.999576      25.923121      67.750576       0.711797       0.381066      -1.113392      -0.039234       0.205720       0.089792       0.227865       0.115349       0.026489      -0.072886       0.159999       0.238765      -0.201232       0.090652       0.110580              9.348802      11.932501       2.220768       3.552133       8.745501       3.018998       7.368402           0.011140
          317              N       3.232492       4.497019      14.593491      -0.181374      33.760120 0.52310786E+03  0.12729354E+05                                 8.872820                            7.516529      -0.188181       1.968294                    0.998294      27.997427      78.790646       0.621464       0.405018      -1.084332      -0.069319      -0.076317      -0.067238       0.123087      -0.045549      -0.024433      -0.029510       0.012779      -0.041653      -0.066786       0.013832       0.052954              9.752839      10.845921      -0.027902       2.716962      10.812607       2.167560       7.599990          -0.000205
          318              N       5.777395       8.181315      19.122937      -0.186750      32.719644 0.47915057E+03  0.11352917E+05                                 8.546487                            7.083955       0.040662       2.041459                    0.999404      27.263365      74.550446       0.658203       0.392745      -1.097876       0.094022      -0.048767       0.057010       0.120285       0.011092      -0.031494       0.012765      -0.076975       0.072453      -0.064494       0.023474       0.041021              9.538684       9.866652      -2.897289       2.991918       8.567623       1.132011      10.181776          -0.000017
          319              N       9.718022       3.056132       1.971973      -0.154409      33.883574 0.46945876E+03  0.11063316E+05                                 8.785082                            7.018335       0.182400       2.071800                    0.999384      27.610111      75.221864       0.660566       0.393461      -1.097701       0.132242      -0.200526      -0.040759       0.243638       0.108274       0.036593      -0.113034       0.204451       0.183139      -0.227911       0.102708       0.125203             10.435560      12.374875      -3.124452       5.705632       8.220965      -2.019132      10.710841           0.000002
          320              N       9.731719       1.205516       0.482199      -0.123634      32.498259 0.44454180E+03  0.10319203E+05                                 8.521140                            6.811542       0.176148       2.080217                    0.999376      26.827619      72.195941       0.674160       0.391390      -1.100755       0.121846       0.079139       0.176020       0.228237      -0.049275      -0.097309      -0.136739       0.053736      -0.205268      -0.214391       0.088353       0.126039             10.160737      12.538952      -4.659880       4.182050       9.409848      -2.150158       8.533411           0.000011
          321              N       3.639293      20.541568       5.990570      -0.179584      34.929539 0.49114656E+03  0.11711633E+05                                 8.946549                            7.165305       0.013181       2.033931                    0.999204      27.292873      74.918112       0.655255       0.392003      -1.098177       0.067861       0.077953       0.056110       0.117601      -0.026059      -0.036926      -0.014357       0.031970       0.036057      -0.053014       0.004042       0.048972             10.239357      12.583185       2.105890       0.279498       8.155233       3.673288       9.979655          -0.000200
          322              N       5.689734       3.139370       9.194271      -0.156248      32.199640 0.43678311E+03  0.10058451E+05                                 8.369569                            6.705763       0.647390       2.245682                    0.999217      26.303440      69.682626       0.688936       0.386066      -1.108496       0.207972       0.084567      -0.041745       0.228356      -0.054957       0.105899       0.009599      -0.220548       0.153735      -0.194144       0.083350       0.110794              9.767981       9.368382       2.987432       1.792351      10.334680       4.927450       9.600881           0.011484
          323              N       6.451287       3.983342       9.864306      -0.156734      32.458095 0.44315567E+03  0.10239998E+05                                 8.403158                            6.747491       0.675921       2.250933                    0.999412      26.406569      70.025321       0.688023       0.385265      -1.109312       0.032547      -0.117131      -0.197676       0.232066       0.040483       0.097712      -0.098703      -0.006733      -0.319656      -0.198048       0.092869       0.105179              9.909484      12.541600       4.542772       1.724942       9.869868       3.085143       7.316984           0.011695
          324              N       8.173000       3.611387       8.330145      -0.145353      31.167272 0.40933858E+03  0.92626279E+04                                 8.120227                            6.434955       0.617261       2.229847                    0.999756      26.078465      68.191778       0.713534       0.379350      -1.114827      -0.220481      -0.067455       0.030562       0.232586      -0.037405       0.100878       0.004861      -0.270015       0.167910      -0.206659       0.091299       0.115360              9.370428       8.638778       2.735800       1.293663      10.192013       4.873519       9.280492           0.010634
          325              N       7.414186       2.745642       7.662531      -0.137661      30.717921 0.40568998E+03  0.91610040E+04                                 8.060441                            6.420695       0.638086       2.241535                    0.999576      25.922974      67.750104       0.711797       0.381067      -1.113391      -0.039236       0.131492       0.181912       0.227863       0.050416       0.107078      -0.107735      -0.000072      -0.241427      -0.201237       0.090649       0.110588              9.348755      11.932447       3.943191       1.414390       8.685572       3.032012       7.428247           0.011048
          326              N      10.080992       7.087943      11.377887      -0.181375      33.760146 0.52310836E+03  0.12729371E+05                                 8.872828                            7.516535      -0.188189       1.968292                    0.998294      27.997447      78.790742       0.621464       0.405019      -1.084332      -0.069321      -0.081935      -0.060270       0.123090      -0.033564      -0.039310      -0.023840       0.038829       0.036497      -0.066788       0.013834       0.052954              9.752846      10.845926       2.648854      -0.605171       8.646336       2.639128       9.766275          -0.000205
          327              N      12.625895      12.297401      14.014448      -0.186749      32.719624 0.47915033E+03  0.11352910E+05                                 8.546485                            7.083954       0.040659       2.041459                    0.999404      27.263351      74.550411       0.658203       0.392745      -1.097875       0.094022       0.045332      -0.059776       0.120285      -0.028414       0.017537       0.012080      -0.080123       0.063012      -0.064494       0.023474       0.041021              9.538681       9.866647       2.307184      -3.467381      10.579287       0.694107       8.170109          -0.000018
          328              N       2.869521      15.096963      12.654606      -0.154425      33.884127 0.46946823E+03  0.11063601E+05                                 8.785198                            7.018424       0.182372       2.071788                    0.999384      27.610335      75.222802       0.660559       0.393463      -1.097700       0.132241      -0.082478      -0.187267       0.243638       0.058784       0.098012      -0.143083       0.066408      -0.230986      -0.227909       0.102706       0.125203             10.435702      12.375036       4.910557      -4.266626       9.759030      -2.353950       9.173040           0.000002
          329              N       2.883219      13.247649      11.163218      -0.123666      32.499554 0.44456296E+03  0.10319833E+05                                 8.521424                            6.811754       0.176074       2.080187                    0.999375      26.828122      72.198155       0.674141       0.391396      -1.100749       0.121844       0.188823       0.039888       0.228235      -0.105563      -0.027447      -0.108618       0.182909       0.182261      -0.214389       0.088349       0.126040             10.161099      12.539405       3.095320      -5.443001       7.679573      -1.773540      10.264319           0.000008
          330              N       3.639293      12.626699       4.097282      -0.179580      34.929318 0.49114295E+03  0.11711524E+05                                 8.946512                            7.165280       0.013180       2.033933                    0.999204      27.292755      74.917689       0.655256       0.392003      -1.098177       0.067860      -0.077953      -0.056109       0.117601       0.026060       0.036926      -0.014357       0.031970       0.036059      -0.053016       0.004043       0.048973             10.239310      12.583122      -2.105874      -0.279487       8.155197       3.673267       9.979612          -0.000197
          331              N       5.689734       9.380696       0.893582      -0.156238      32.199221 0.43677612E+03  0.10058247E+05                                 8.369498                            6.705710       0.647398       2.245688                    0.999217      26.303211      69.681811       0.688939       0.386066      -1.108496       0.207966      -0.084566       0.041749       0.228351       0.054962      -0.105903       0.009595      -0.220554       0.153729      -0.194149       0.083347       0.110802              9.767895       9.368290      -2.987400      -1.792336      10.334592       4.927406       9.600801           0.010896
          332              N       6.451287       8.536725       0.223547      -0.156720      32.457536 0.44314622E+03  0.10239724E+05                                 8.403069                            6.747424       0.675922       2.250939                    0.999412      26.406262      70.024274       0.688026       0.385266      -1.109312       0.032548       0.117123       0.197674       0.232060      -0.040478      -0.097716      -0.098706      -0.006742      -0.319661      -0.198052       0.092864       0.105188              9.909373      12.541463      -4.542723      -1.724927       9.869756       3.085099       7.316901           0.011099
          333              N       8.173000       8.908680       1.757707      -0.145340      31.166580 0.40932818E+03  0.92623289E+04                                 8.120103                            6.434869       0.617279       2.229857                    0.999756      26.078130      68.190545       0.713540       0.379349      -1.114828      -0.220478       0.067447      -0.030562       0.232581       0.037405      -0.100881       0.004854      -0.270023       0.167911      -0.206664       0.091296       0.115368              9.370272       8.638624      -2.735739      -1.293635      10.191846       4.873429       9.280346           0.010083
          334              N       7.414186       9.774425       2.425321      -0.137649      30.717232 0.40567952E+03  0.91607032E+04                                 8.060311                            6.420605       0.638113       2.241548                    0.999576      25.922656      67.748899       0.711804       0.381066      -1.113393      -0.039239      -0.131491      -0.181906       0.227858      -0.050414      -0.107081      -0.107742      -0.000080      -0.241421      -0.201242       0.090646       0.110596              9.348592      11.932239      -3.943107      -1.414355       8.685418       3.031942       7.428117           0.010476
          335              N      10.080992       9.824057      18.885670      -0.181369      33.759967 0.52310524E+03  0.12729276E+05                                 8.872801                            7.516516      -0.188186       1.968294                    0.998294      27.997345      78.790406       0.621464       0.405019      -1.084331      -0.069319       0.081930       0.060269       0.123085       0.033563       0.039309      -0.023840       0.038829       0.036498      -0.066787       0.013833       0.052954              9.752812      10.845893      -2.648839       0.605178       8.646297       2.639109       9.766246          -0.000201
          336              N      12.625895       4.614598      16.249109      -0.186749      32.719633 0.47915082E+03  0.11352924E+05                                 8.546486                            7.083958       0.040662       2.041460                    0.999404      27.263353      74.550412       0.658203       0.392745      -1.097876       0.094022      -0.045332       0.059776       0.120284       0.028414      -0.017537       0.012081      -0.080122       0.063013      -0.064494       0.023474       0.041021              9.538681       9.866648      -2.307187       3.467379      10.579284       0.694105       8.170111          -0.000013
          337              N       2.869521      22.463236      17.608952      -0.154423      33.884120 0.46946799E+03  0.11063594E+05                                 8.785201                            7.018425       0.182367       2.071787                    0.999384      27.610312      75.222749       0.660558       0.393464      -1.097699       0.132243       0.082480       0.187264       0.243637      -0.058785      -0.098013      -0.143083       0.066410      -0.230977      -0.227909       0.102706       0.125203             10.435707      12.375045      -4.910561       4.266632       9.759031      -2.353955       9.173047           0.000002
          338              N       2.883219      24.312551      19.100340      -0.123664      32.499455 0.44456139E+03  0.10319786E+05                                 8.521404                            6.811740       0.176080       2.080190                    0.999375      26.828081      72.197983       0.674142       0.391395      -1.100749       0.121845      -0.188822      -0.039889       0.228235       0.105563       0.027448      -0.108618       0.182908       0.182259      -0.214388       0.088349       0.126039             10.161071      12.539369      -3.095304       5.442986       7.679548      -1.773530      10.264297           0.000007
          339              N       3.209207      10.222740      18.797301      -0.179580      34.929263 0.49114210E+03  0.11711498E+05                                 8.946504                            7.165274       0.013183       2.033934                    0.999204      27.292729      74.917599       0.655256       0.392003      -1.098177      -0.067860       0.071407       0.064234       0.117601       0.041624       0.017609      -0.020128       0.005462      -0.043462      -0.053016       0.004044       0.048972             10.239302      12.583112      -0.721024      -1.998238      11.423933       2.961710       6.710861          -0.000199
          340              N       1.158766       9.651631       1.111883      -0.156242      32.199607 0.43678235E+03  0.10058426E+05                                 8.369553                            6.705748       0.647394       2.245684                    0.999217      26.303433      69.682516       0.688939       0.386065      -1.108497      -0.207970      -0.022803       0.091513       0.228355      -0.091786       0.076222       0.015676      -0.192642       0.237443      -0.194141       0.083352       0.110789              9.767967       9.368355      -2.386775      -2.537829      11.682272       4.634100       8.253275           0.010985
          341              N       0.397213      10.485849       1.794024      -0.156726      32.457963 0.44315330E+03  0.10239927E+05                                 8.403126                            6.747465       0.675925       2.250936                    0.999412      26.406515      70.025054       0.688026       0.385264      -1.109313      -0.032545      -0.218066      -0.072401       0.232065      -0.104086      -0.018774      -0.055851       0.190104       0.270854      -0.198045       0.092870       0.105174              9.909447      12.541547      -2.651728      -4.071904       8.714858       3.336554       8.471935           0.011192
          342              N      12.372500       8.907678       1.756900      -0.145344      31.166905 0.40933317E+03  0.92624694E+04                                 8.120147                            6.434899       0.617280       2.229855                    0.999756      26.078330      68.191158       0.713540       0.379348      -1.114829       0.220480       0.015512      -0.072409       0.232584      -0.090612       0.058003       0.015033      -0.223292       0.308070      -0.206656       0.091299       0.115356              9.370329       8.638680      -1.845950      -2.397998      11.347397       4.621930       8.124910           0.010170
          343              N      13.131314       8.071195       1.052970      -0.137651      30.717517 0.40568383E+03  0.91608254E+04                                 8.060355                            6.420633       0.638103       2.241544                    0.999576      25.922821      67.749437       0.711803       0.381065      -1.113393       0.039235       0.205714       0.089792       0.227860      -0.115350      -0.026488      -0.072888       0.159995       0.238772      -0.201233       0.090650       0.110584              9.348648      11.932308      -2.220720      -3.552066       8.745349       3.018933       7.368286           0.010567
          344              N      10.464508      12.625152       4.505638      -0.181373      33.760107 0.52310756E+03  0.12729346E+05                                 8.872819                            7.516528      -0.188194       1.968291                    0.998294      27.997423      78.790644       0.621464       0.405018      -1.084332       0.069321      -0.076319      -0.067239       0.123090       0.045550       0.024435      -0.029512       0.012779      -0.041650      -0.066789       0.013835       0.052954              9.752835      10.845915       0.027913      -2.716958      10.812609       2.167552       7.599981          -0.000202
          345              N       7.919605      16.309448       9.035084      -0.186749      32.719636 0.47915086E+03  0.11352925E+05                                 8.546488                            7.083959       0.040658       2.041458                    0.999404      27.263353      74.550415       0.658203       0.392745      -1.097875      -0.094023      -0.048765       0.057010       0.120285      -0.011092       0.031494       0.012765      -0.076976       0.072451      -0.064494       0.023474       0.041021              9.538684       9.866655       2.897296      -2.991912       8.567631       1.132009      10.181764          -0.000013
          346              N       3.978978      15.576198      12.059826      -0.154407      33.883415 0.46945625E+03  0.11063240E+05                                 8.785046                            7.018309       0.182402       2.071801                    0.999384      27.610058      75.221600       0.660568       0.393461      -1.097702      -0.132243      -0.200524      -0.040761       0.243638      -0.108274      -0.036594      -0.113035       0.204449       0.183134      -0.227910       0.102708       0.125203             10.435514      12.374818       3.124433      -5.705600       8.220933      -2.019118      10.710790           0.000004
          347              N       3.965281      13.725583      10.570052      -0.123634      32.498260 0.44454148E+03  0.10319194E+05                                 8.521140                            6.811540       0.176147       2.080217                    0.999376      26.827625      72.195966       0.674160       0.391390      -1.100755      -0.121846       0.079139       0.176019       0.228237       0.049276       0.097309      -0.136739       0.053735      -0.205268      -0.214392       0.088353       0.126038             10.160741      12.538959       4.659887      -4.182054       9.409854      -2.150163       8.533411           0.000009
          348              N       3.209207       6.689260      11.466257      -0.179583      34.929383 0.49114398E+03  0.11711555E+05                                 8.946525                            7.165288       0.013182       2.033933                    0.999204      27.292789      74.917821       0.655255       0.392003      -1.098177      -0.067861      -0.071407      -0.064233       0.117601      -0.041624      -0.017608      -0.020127       0.005463      -0.043463      -0.053014       0.004042       0.048972             10.239331      12.583153       0.721036       1.998252      11.423961       2.961721       6.710880          -0.000201
          349              N       1.158766       2.868436       8.975969      -0.156248      32.199841 0.43678629E+03  0.10058541E+05                                 8.369592                            6.705777       0.647390       2.245681                    0.999217      26.303571      69.683009       0.688937       0.386065      -1.108497      -0.207974       0.022798      -0.091512       0.228358       0.091783      -0.076219       0.015678      -0.192644       0.237431      -0.194137       0.083354       0.110783              9.768013       9.368410       2.386785       2.537843      11.682321       4.634120       8.253308           0.011527
          350              N       0.397213       2.034218       8.293829      -0.156733      32.458267 0.44315846E+03  0.10240078E+05                                 8.403176                            6.747503       0.675918       2.250931                    0.999412      26.406685      70.025655       0.688024       0.385264      -1.109313      -0.032545       0.218068       0.072407       0.232068       0.104084       0.018778      -0.055849       0.190103       0.270841      -0.198041       0.092874       0.105167              9.909508      12.541624       2.651745       4.071931       8.714916       3.336578       8.471986           0.011740
          351              N      12.372500       3.612388       8.330952      -0.145353      31.167479 0.40934173E+03  0.92627164E+04                                 8.120253                            6.434971       0.617255       2.229843                    0.999756      26.078598      68.192173       0.713535       0.379349      -1.114828       0.220483      -0.015513       0.072414       0.232588       0.090612      -0.058002       0.015038      -0.223289       0.308059      -0.206653       0.091301       0.115351              9.370463       8.638810       1.845989       2.398046      11.347555       4.622008       8.125024           0.010673
          352              N      13.131314       4.448872       9.034882      -0.137663      30.718193 0.40569428E+03  0.91611240E+04                                 8.060473                            6.420716       0.638089       2.241533                    0.999576      25.923158      67.750639       0.711798       0.381065      -1.113392       0.039233      -0.205722      -0.089792       0.227867       0.115349       0.026490      -0.072885       0.160000       0.238764      -0.201232       0.090653       0.110579              9.348797      11.932495       2.220769       3.552132       8.745497       3.018998       7.368400           0.011088
          353              N      10.464508      20.543114       5.582214      -0.181372      33.760024 0.52310604E+03  0.12729299E+05                                 8.872804                            7.516516      -0.188175       1.968297                    0.998294      27.997371      78.790444       0.621465       0.405018      -1.084332       0.069319       0.076317       0.067238       0.123086      -0.045549      -0.024433      -0.029509       0.012779      -0.041652      -0.066786       0.013832       0.052954              9.752821      10.845899      -0.027904       2.716955      10.812587       2.167555       7.599976          -0.000205
          354              N       7.919605      16.858818       1.052768      -0.186749      32.719637 0.47915047E+03  0.11352913E+05                                 8.546484                            7.083953       0.040665       2.041460                    0.999404      27.263362      74.550425       0.658203       0.392745      -1.097876      -0.094022       0.048767      -0.057010       0.120285       0.011092      -0.031494       0.012765      -0.076976       0.072454      -0.064495       0.023474       0.041021              9.538680       9.866647      -2.897287       2.991915       8.567621       1.132013      10.181772          -0.000015
          355              N       3.978978      21.984001      18.203732      -0.154408      33.883511 0.46945777E+03  0.11063285E+05                                 8.785063                            7.018321       0.182408       2.071802                    0.999384      27.610103      75.221768       0.660568       0.393461      -1.097702      -0.132241       0.200527       0.040757       0.243639       0.108273       0.036593      -0.113034       0.204453       0.183141      -0.227911       0.102708       0.125203             10.435537      12.374848      -3.124443       5.705617       8.220946      -2.019126      10.710816           0.000001
          356              N       3.965281      23.834617      19.693506      -0.123633      32.498198 0.44454065E+03  0.10319168E+05                                 8.521125                            6.811531       0.176157       2.080220                    0.999376      26.827601      72.195846       0.674161       0.391390      -1.100755      -0.121845      -0.079138      -0.176020       0.228237      -0.049275      -0.097309      -0.136738       0.053735      -0.205271      -0.214391       0.088353       0.126038             10.160720      12.538931      -4.659873       4.182043       9.409833      -2.150155       8.533396           0.000007

******************************************************
Auxiliary information for the entire system
The total spin magnetic moment of the unit cell is   0.342956
The total net atomic charge of the unit cell is   0.000003
Accuracy of reproducing the electrostatic potential in the unit cell:
  The inner radius (bohr) =    5.0000
  The outer radius (bohr) =   12.0000
  Valid grid points have density less than (e/(bohr^3)) =    0.0001
  The number of valid grid points were=       188476
  The rms potential error without charges in kcal/mol is=      8.51942
  The rms potential error with partial charges in kcal/mol is=      3.18122
  The RRMSE value at monopole order=      0.37341
  The rms potential error with partial charges and cloud penetration in kcal/mol is=      3.17688
  The RRMSE value at monopole order with cloud penetration is=      0.37290
  The rms potential error with partial charges and atomic dipoles in kcal/mol is=      1.16279
  The RRMSE value at dipole order=      0.13649
  The rms potential error with partial charges, atomic dipoles and cloud penetration in kcal/mol is=      1.15568
  The RRMSE value at dipole order with cloud penetration=      0.13565

******************************************************
The electron densities and ab initio electrostatic potential were computed in VASP using the PBE functional and
projector augmented wave method. See the main text of the journal article for a description of computational details.
The atomic charges, dipoles, and quadrupoles were computed with the DDEC6 method as described in
(a) T. A. Manz and N. Gabaldon Limas, RSC Adv. 6 (2016) 47771-47801 DOI: 10.1039/c6ra04656h
(b) N. Gabaldon Limas and T. A. Manz, RSC Adv. 8 (2018) 2678-2707 DOI: 10.1039/c7ra11829e.
For each atom in the material, the electron cloud parameters were fit to the spherically averaged atom-in-material
electron density using radial positions for which this density was between 10^-4 and 10^-2 electrons per cubic bohr.
The polarizabilities, dispersion coefficients, and quantum Drude oscillator (QDO) parameters were fit using the MCLF method.
The magnetic structure of the system was optimized in VASP from the default ferromagnetic initial guess using spin polarization.
The atomic spin moments (ASMs) were computed on this optimized magnetic structure using the DDEC6 partition as inputs
to the method of T. A. Manz and D. S. Sholl, J. Chem. Theory Comput. 7 (2011) 4146-4164 DOI: 10.1021/ct200539n.
The RMSE and RRMSE were computed using a uniform grid with Ewald summation.
