# Supplementary material for: A collection of forcefield precursors for metal–organic frameworks
Source: RSC Adv. 2019 Nov 13;9(63):36492–507. doi: 10.1039/c9ra07327b (PMC9075174; doi:10.1039/c9ra07327b)
Supplement: RA-009-C9RA07327B-s5582 [file RA-009-C9RA07327B-s5582.xyz]

  356
jmolscript: load "" {1 1 1} spacegroup "x,y,z" unitcell [{     13.739000     0.000000     0.000000 }, {      0.000000    20.713000     0.000000 }, {      0.000000     3.647069    20.389391 }]
Cu     2.215276    19.111180     4.621052     0.301836
Cu     2.330821    15.903063     2.466709     0.322185
Cu     2.215276    13.781855     5.573644     0.301814
Cu     2.330821    16.989972     7.727987     0.322188
Cu     4.654224     7.913881    17.998939     0.301840
Cu     4.538679     5.228323    15.220273     0.322186
Cu     4.654224     7.913223    12.585148     0.301818
Cu     4.538679    10.598781    15.363814     0.322190
Cu    11.523724     5.248889    15.768339     0.301817
Cu    11.408179     8.457006    17.922682     0.322185
Cu    11.523724    10.578214    14.815747     0.301816
Cu    11.408179     7.370097    12.661404     0.322186
Cu     9.084776    16.446188     2.390452     0.301813
Cu     9.200321    19.131746     5.169118     0.322186
Cu     9.084776    16.446846     7.804243     0.301819
Cu     9.200321    13.761288     5.025577     0.322186
H      5.079308    19.034374     5.831366     0.110054
H      6.384513    20.410606     7.260662     0.120768
H      3.638087     2.588481     7.083274     0.128716
H      2.320517     1.308987     5.662134     0.099846
H     10.106408     3.345328    10.202851     0.111056
H     11.527021     4.688531    11.354852     0.098572
H      8.585501     7.421792    11.662732     0.102066
H      7.184123     6.035457    10.512770     0.114072
H      0.206085    17.876714     2.601686     0.085990
H     12.079329    18.741792     1.370167     0.133179
H     13.146849    20.160181    18.621631     0.131327
H      1.247501    19.271224    19.847033     0.104587
H      5.079308    13.858661     4.363330     0.110054
H      6.384513    12.482428     2.934033     0.120768
H      3.638087     9.591553     3.111421     0.128716
H      2.320517    10.871048     4.532562     0.099851
H     10.106408     8.834707    -0.008156     0.111056
H     11.527021    11.138573    19.229235     0.098572
H      8.585501     8.405311    18.921355     0.102061
H      7.184123     9.791647    20.071317     0.114082
H      0.206085    15.016321     7.593009     0.085989
H     12.079329    14.151242     8.824528     0.133179
H     13.146849    16.379923    11.962456     0.131326
H      1.247501    17.268880    10.737053     0.104586
H      1.790192     9.091762    17.710225     0.110054
H      0.484987    10.741050    18.813291     0.120768
H      3.231413     7.428379     1.300843     0.128716
H      4.548983     5.804153     0.291568     0.099846
H     10.502092    10.632480     1.496581     0.111057
H      9.081479    12.002989     2.615959     0.098572
H     12.022999    12.787321     5.252307     0.102066
H     13.424377    11.411225     4.090112     0.114072
H      6.663415     5.708705    17.139322     0.085990
H      8.529171     4.648746    18.207726     0.133178
H      7.461651    21.880426    16.566380     0.131327
H      5.621999    22.930160    15.475548     0.104586
H      1.790192     6.735341    12.873861     0.110054
H      0.484987     5.086054    11.770795     0.120768
H      3.231413     4.751655     8.893852     0.128716
H      4.548983     6.375881     9.903127     0.099851
H     10.502092     1.547554     8.698114     0.111056
H      9.081479    20.890046     7.578737     0.098572
H     12.022999    20.105714     4.942388     0.102062
H     13.424377    21.481810     6.104584     0.114082
H      6.663415    10.118398    13.444764     0.085989
H      8.529171    11.178357    12.376360     0.133179
H      7.461651    14.659677    14.017706     0.131326
H      5.621999    13.609944    15.108539     0.104586
H      8.659692     5.325695    14.558025     0.110054
H      7.354487     3.949463    13.128729     0.120768
H     10.100913    21.771588    13.306117     0.128716
H     11.418483    23.051082    14.727257     0.099851
H      3.632592    21.014741    10.186540     0.111056
H      2.211979    19.671538     9.034539     0.098572
H      5.153499    16.938277     8.726659     0.102066
H      6.554877    18.324612     9.876621     0.114072
H     13.532915     6.483355    17.787705     0.085990
H      1.659671     5.618277    19.019224     0.133180
H      0.592151     4.199888     1.767760     0.131327
H     12.491499     5.088845     0.542358     0.104586
H      8.659692    10.501408    16.026061     0.110054
H      7.354487    11.877641    17.455358     0.120768
H     10.100913    14.768516    17.277970     0.128716
H     11.418483    13.489021    15.856829     0.099851
H      3.632592    11.878293     0.008156     0.111056
H      2.211979    13.221496     1.160156     0.098572
H      5.153499    15.954758     1.468036     0.102065
H      6.554877    14.568422     0.318074     0.114072
H     13.532915     9.343748    12.796382     0.085989
H      1.659671    10.208827    11.564863     0.133179
H      0.592151     7.980146     8.426935     0.131326
H     12.491499     7.091189     9.652338     0.104586
H     11.948808    15.268307     2.679166     0.110054
H     13.254013    13.619019     1.576100     0.120768
H     10.507587    16.931690    19.088548     0.128716
H      9.190017    18.555916    20.097823     0.099851
H      3.236908    13.727589    18.892810     0.111056
H      4.657521    12.357080    17.773432     0.098573
H      1.716001    11.572748    15.137084     0.102066
H      0.314623    12.948844    16.299279     0.114072
H      7.075585    18.651364     3.250069     0.085990
H      5.209829    19.711323     2.181665     0.133179
H      6.277349     2.479643     3.823011     0.131326
H      8.117001     1.429909     4.913843     0.104586
H     11.948808    17.624728     7.515530     0.110054
H     13.254013    19.274015     8.618596     0.120768
H     10.507587    19.608414    11.495539     0.128716
H      9.190017    17.984188    10.486264     0.099851
H      3.236908     2.099515    11.691277     0.111056
H      4.657521     3.470023    12.810654     0.098572
H      1.716001     4.254355    15.447003     0.102066
H      0.314623     2.878259    14.284807     0.114072
H      7.075585    14.241671     6.944627     0.085989
H      5.209829    13.181712     8.013031     0.133179
H      6.277349     9.700392     6.371685     0.131326
H      8.117001    10.750125     5.280852     0.104585
W      2.221459    16.446517     5.097348     0.767298
W      4.648041     7.913552    15.292043     0.767298
W     11.517541     7.913552    15.292043     0.767304
W      9.090959    16.446517     5.097348     0.767302
C      4.786668    19.880826     6.082155     0.063982
C      5.576660    20.715591     6.916081    -0.158038
C      5.135638    21.960448     7.205611     0.066758
C      3.919737     1.745938     6.808018    -0.136630
C      3.122875    21.681921     5.984286     0.092509
C      5.983335     2.146335     7.957979     0.246470
C      7.601789     3.668452     9.589131     0.249296
C      8.496198     4.530359    10.192657     0.064427
C      9.801403     4.175195    10.488303    -0.149631
C     10.660090     4.972981    11.173386     0.074416
C      8.897376     6.602412    11.354852     0.076038
C      8.063419     5.769050    10.667729    -0.135260
C      0.031600    17.585372     1.737176     0.078864
C     12.645376    18.113976     0.986847    -0.130011
C     12.433795    21.332903    20.140640     0.081779
C     13.295230    20.413014    19.502452    -0.148204
C      0.663594    19.882222    20.240548     0.069332
C     11.296206    21.808588    19.488180     0.241564
C      4.786668    13.012209     4.112540     0.063982
C      5.576660    12.177443     3.278614    -0.158039
C      5.135638    10.932586     2.989085     0.066758
C      3.919737    10.434097     3.386678    -0.136630
C      3.122875    11.211113     4.210409     0.092509
C      5.983335    10.033700     2.236716     0.246470
C      7.601789     8.511582     0.605565     0.249295
C      8.496198     7.649676     0.002039     0.064425
C      9.801403    11.651908    20.095784    -0.149632
C     10.660090    10.854123    19.410700     0.074415
C      8.897376     9.224692    19.229235     0.076039
C      8.063419    10.058054    19.916357    -0.135257
C      0.031600    15.307662     8.457519     0.078871
C     12.645376    14.779058     9.207849    -0.130013
C     12.433795    15.207201    10.443446     0.081777
C     13.295230    16.127090    11.081634    -0.148205
C      0.663594    16.657882    10.343538     0.069330
C     11.296206    14.731515    11.095907     0.241564
C      2.082832     9.487674    18.499294     0.063982
C      1.292840    10.455553    19.174183    -0.158039
C      1.733862    10.959749    20.348612     0.066759
C      2.949763     7.009071     0.519929    -0.136630
C      3.746625     9.708464    20.289483     0.092510
C      0.886166     8.211567     0.711590     0.246470
C     13.006711    10.085243     1.922720     0.249295
C     12.112302    10.831101     2.664893     0.064427
C     10.807097    11.059592     2.263222    -0.149631
C      9.948410    11.874443     2.927917     0.074416
C     11.711124    12.339978     4.499939     0.076038
C     12.545081    11.516855     3.800582    -0.135259
C      6.837900     4.806403    17.004752     0.078864
C      7.963124     4.160871    17.657213    -0.130011
C      8.174705    23.582192    17.453319     0.081779
C      7.313270    22.792005    16.660171    -0.148204
C      6.205906    23.425109    16.007711     0.069333
C      9.312294    23.023683    18.036455     0.241562
C      2.082832     6.339430    12.084792     0.063983
C      1.292840     5.371550    11.409903    -0.158038
C      1.733862     4.867354    10.235474     0.066758
C      2.949763     5.170964     9.674766    -0.136630
C      3.746625     6.118640    10.294604     0.092509
C      0.886166     3.968468     9.483106     0.246471
C     13.006711     2.094792     8.271976     0.249296
C     12.112302     1.348934     7.529802     0.064425
C     10.807097    21.833443     7.931473    -0.149631
C      9.948410    21.018591     7.266779     0.074415
C     11.711124    20.553057     5.694757     0.076040
C     12.545081    21.376179     6.394113    -0.135257
C      6.837900    11.020700    13.579334     0.078871
C      7.963124    11.666233    12.926874    -0.130013
C      8.174705    12.957911    13.130768     0.081778
C      7.313270    13.748099    13.923915    -0.148205
C      6.205906    13.114995    14.576376     0.069331
C      9.312294    13.516421    12.547631     0.241562
C      8.952332     4.479243    14.307236     0.063982
C      8.162340     3.644478    13.473310    -0.158039
C      8.603362     2.399621    13.183780     0.066758
C      9.819263    22.614131    13.581373    -0.136630
C     10.616125     2.678148    14.405105     0.092508
C      7.755665    22.213734    12.431412     0.246469
C      6.137211    20.691617    10.800260     0.249295
C      5.242802    19.829710    10.196734     0.064427
C      3.937597    20.184874     9.901088    -0.149631
C      3.078910    19.387088     9.216005     0.074416
C      4.841624    17.757657     9.034539     0.076038
C      5.675581    18.591019     9.721662    -0.135259
C     -0.031600     6.774697    18.652215     0.078872
C      1.093624     6.246093    19.402544    -0.130013
C      1.305205     3.027166     0.248751     0.081777
C      0.443770     3.947055     0.886939    -0.148205
C     13.075406     4.477847     0.148843     0.069331
C      2.442794     2.551481     0.901211     0.241563
C      8.952332    11.347860    16.276851     0.063982
C      8.162340    12.182626    17.110777    -0.158038
C      8.603362    13.427483    17.400306     0.066758
C      9.819263    13.925972    17.002713    -0.136630
C     10.616125    13.148956    16.178982     0.092509
C      7.755665    14.326369    18.152675     0.246470
C      6.137211    15.848487    19.783826     0.249296
C      5.242802    13.063324    -0.002039     0.064427
C      3.937597    12.708161     0.293607    -0.149631
C      3.078910    13.505946     0.978691     0.074416
C      4.841624    15.135377     1.160156     0.076038
C      5.675581    14.302015     0.473034    -0.135259
C     -0.031600     9.052407    11.931872     0.078871
C      1.093624     9.581011    11.181542    -0.130013
C      1.305205     9.152868     9.945945     0.081777
C      0.443770     8.232979     9.307757    -0.148206
C     13.075406     7.702187    10.045853     0.069330
C      2.442794     9.628554     9.293484     0.241564
C     11.656168    14.872395     1.890097     0.063983
C     12.446160    13.904516     1.215208    -0.158039
C     12.005138    13.400320     0.040779     0.066758
C     10.789237    17.350998    19.869462    -0.136630
C      9.992375    14.651605     0.099908     0.092509
C     12.852835    16.148502    19.677801     0.246470
C      0.732289    14.274826    18.466671     0.249295
C      1.626698    13.528968    17.724498     0.064427
C      2.931903    13.300477    18.126169    -0.149631
C      3.790590    12.485626    17.461474     0.074416
C      2.027876    12.020091    15.889452     0.076038
C      1.193919    12.843214    16.588809    -0.135259
C      6.901100    19.553666     3.384639     0.078872
C      5.775876    20.199198     2.732178    -0.130012
C      5.564295     0.777877     2.936072     0.081777
C      6.425730     1.568064     3.729220    -0.148205
C      7.533094     0.934960     4.381680     0.069332
C      4.426706     1.336386     2.352936     0.241561
C     11.656168    18.020639     8.304599     0.063983
C     12.446160    18.988519     8.979488    -0.158038
C     12.005138    19.492715    10.153917     0.066758
C     10.789237    19.189105    10.714625    -0.136630
C      9.992375    18.241429    10.094787     0.092509
C     12.852835    20.391601    10.906285     0.246471
C      0.732289    22.265277    12.117415     0.249296
C      1.626698     2.298135    12.859589     0.064427
C      2.931903     2.526626    12.457918    -0.149631
C      3.790590     3.341478    13.122612     0.074416
C      2.027876     3.807012    14.694634     0.076038
C      1.193919     2.983890    13.995278    -0.135259
C      6.901100    13.339369     6.810057     0.078871
C      5.775876    12.693836     7.462517    -0.130013
C      5.564295    11.402158     7.258623     0.081777
C      6.425730    10.611970     6.465476    -0.148205
C      7.533094    11.245074     5.813015     0.069331
C      4.426706    10.843648     7.841760     0.241563
S      3.497125    17.473648     3.613816    -0.420945
S      0.978354    17.966121     6.129663    -0.442094
S      3.497125    15.419387     6.580880    -0.420938
S      0.978354    14.926913     4.065033    -0.442088
S      3.372375     6.634051    16.564341    -0.420949
S      5.891146     9.197305    16.606139    -0.442095
S      3.372375     9.193053    14.019745    -0.420940
S      5.891146     6.629799    13.977947    -0.442089
S     10.241875     6.886421    16.775575    -0.420942
S     12.760646     6.393948    14.259728    -0.442091
S     10.241875     8.940682    13.808511    -0.420941
S     12.760646     9.433156    16.324358    -0.442091
S     10.366625    17.726018     3.825050    -0.420945
S      7.847854    15.162764     3.783252    -0.442090
S     10.366625    15.167016     6.369646    -0.420942
S      7.847854    17.730270     6.411444    -0.442091
I      0.873113    20.794220     3.223971    -0.431069
I      0.873113    12.098851     6.970929    -0.431076
I      5.996387     6.834971    19.901677    -0.431070
I      5.996387     8.992340    10.682410    -0.431078
I     12.865887     3.565886    17.165624    -0.431086
I     12.865887    12.261218    13.418462    -0.431077
I      7.742613    17.525305     0.487714    -0.431086
I      7.742613    15.367729     9.706981    -0.431078
N      3.522680    20.391274     5.639094    -0.203438
N      5.595895     3.354104     8.369029    -0.176914
N      6.407870     4.147192     9.220083    -0.157209
N      8.053802     2.406089     9.201732    -0.171255
N      7.228088     1.633958     8.347417    -0.186317
N     10.225938     6.221925    11.601563    -0.194624
N      0.843575    16.631601     1.126106    -0.207287
N     10.857932    23.041485    19.826644    -0.141147
N     10.851062    21.197421    18.300498    -0.163261
N      3.522680    12.501761     4.555602    -0.203430
N      5.595895     8.825931     1.825666    -0.176913
N      6.407870     8.032842     0.974613    -0.157209
N      8.053802     9.773945     0.992963    -0.171254
N      7.228088    10.546076     1.847279    -0.186316
N     10.225938     9.605179    18.982523    -0.194624
N      0.843575    16.261434     9.068589    -0.207289
N     10.857932    13.498618    10.757443    -0.141150
N     10.851062    15.342682    12.283589    -0.163266
N      3.346820     9.141412    19.079780    -0.203439
N      1.273605     8.828854     1.828113    -0.176914
N      0.461630     9.806255     2.458961    -0.157208
N     12.554698     9.481624     0.748291    -0.171255
N     13.380412     8.504702     0.138648    -0.186316
N     10.382562    12.515840     4.081956    -0.194624
N      6.025925     4.036944    16.173477    -0.207287
N      9.750568    23.573943    19.190495    -0.141139
N      9.757438    21.746944    17.643960    -0.163253
N      3.346820     6.685691    11.504306    -0.203431
N      1.273605     3.351180     8.366583    -0.176914
N      0.461630     2.373779     7.735735    -0.157209
N     12.554698     2.698410     9.446405    -0.171255
N     13.380412     3.675332    10.056048    -0.186316
N     10.382562    20.377194     6.112739    -0.194625
N      6.025925    11.790160    14.410610    -0.207290
N      9.750568    12.966161    11.393592    -0.141142
N      9.757438    14.793159    12.940127    -0.163257
N     10.216320     3.968795    14.750297    -0.203430
N      8.143105    21.005965    12.020362    -0.176914
N      7.331130    20.212877    11.169308    -0.157209
N      5.685198    21.953980    11.187659    -0.171255
N      6.510912    22.726111    12.041974    -0.186317
N      3.513062    18.138144     8.787828    -0.194625
N     12.895425     7.728468    19.263285    -0.207288
N      2.881068     1.318584     0.562747    -0.141153
N      2.887938     3.162648     2.088893    -0.163259
N     10.216320    11.858308    15.833789    -0.203430
N      8.143105    15.534138    18.563725    -0.176914
N      7.331130    16.327227    19.414778    -0.157210
N      5.685198    14.586124    19.396428    -0.171256
N      6.510912    13.813993    18.542112    -0.186317
N      3.513062    14.754890     1.406868    -0.194625
N     12.895425     8.098635    11.320802    -0.207289
N      2.881068    10.861451     9.631948    -0.141150
N      2.887938     9.017387     8.105802    -0.163266
N     10.392180    15.218657     1.309611    -0.203431
N     12.465395    15.531215    18.561278    -0.176915
N     13.277370    14.553814    17.930430    -0.157208
N      1.184302    14.878445    19.641100    -0.171255
N      0.358588    15.855367    20.250743    -0.186317
N      3.356438    11.844229    16.307435    -0.194625
N      7.713075    20.323125     4.215914    -0.207289
N      3.988432     0.786126     1.198896    -0.141146
N      3.981562     2.613125     2.745431    -0.163251
N     10.392180    17.674378     8.885085    -0.203430
N     12.465395    21.008889    12.022808    -0.176915
N     13.277370    21.986290    12.653656    -0.157209
N      1.184302    21.661659    10.942986    -0.171255
N      0.358588    20.684737    10.333343    -0.186316
N      3.356438     3.982875    14.276652    -0.194625
N      7.713075    12.569909     5.978781    -0.207289
N      3.988432    11.393908     8.995799    -0.141143
N      3.981562     9.566910     7.449264    -0.163258

The following XYZ coordinates are in angstroms. Other properties are in atomic units.
The sperically averaged electron density of each atom fit to a function of the form exp(a - br)
eigen_1, eigen_2 and eigen_3 are the three eigenvalues of traceless quadrupole moment tensor
  atom number  atomic symbol              X              Y              Z     net charge C6 coefficient C8 coefficient C10 coefficient fluctuating dipole atomic polarizability isotropic forcefield polarizability              a              b squared Pearson coefficient          <r^3>          <r^4>         wp_QDO          m_QDO          q_QDO       dipole_x       dipole_y       dipole_z         dipole            Qxy            Qxz            Qyz     Q(x^2-y^2)  Q(3z^2 - R^2)        eigen_1        eigen_2        eigen_3 static polarizability      alpha(xx)      alpha(xy)      alpha(xz)      alpha(yy)      alpha(yz)      alpha(zz) atomic spin moment
            1             Cu       2.215276      19.111180       4.621052       0.301836      91.322582 0.21273253E+04  0.70525790E+05                                18.580514                           16.786631       0.651899       1.969807                    0.998885      57.411299     164.690520       0.371935       0.496735      -1.074018       0.002610       0.015208      -0.011453       0.019217      -0.037667      -0.075893      -0.007024       0.049174       0.013499      -0.080999      -0.013602       0.094601             20.627106      16.867184       3.857908       1.763695      26.447491       0.932766      18.566643          -0.001328
            2             Cu       2.330821      15.903063       2.466709       0.322185      90.229167 0.19272069E+04  0.61987985E+05                                17.498073                           15.226073       0.763652       2.032397                    0.997116      54.485586     151.188269       0.422132       0.451106      -1.106322      -0.014993       0.023045      -0.005013       0.027947       0.079615      -0.033984       0.002287      -0.021745      -0.159076      -0.081679      -0.027879       0.109557             20.339089      20.308526      -5.029166       0.207822      18.393638       4.363265      22.315105          -0.001735
            3             Cu       2.215276      13.781855       5.573644       0.301814      91.326632 0.21274507E+04  0.70531018E+05                                18.581043                           16.787112       0.651874       1.969792                    0.998885      57.412498     164.695431       0.371930       0.496734      -1.074018       0.002606      -0.015216       0.011455       0.019224       0.037664       0.075902      -0.007015       0.049163       0.013513      -0.080999      -0.013610       0.094609             20.627719      16.867614      -3.858229      -1.763744      26.447879       0.932717      18.567662          -0.001320
            4             Cu       2.330821      16.989972       7.727987       0.322188      90.228890 0.19272015E+04  0.61987756E+05                                17.498021                           15.226040       0.763659       2.032399                    0.997116      54.485542     151.188009       0.422133       0.451105      -1.106322      -0.014994      -0.023045       0.005014       0.027947      -0.079616       0.033985       0.002286      -0.021747      -0.159078      -0.081680      -0.027878       0.109558             20.339014      20.308444       5.029155      -0.207825      18.393619       4.363218      22.314977          -0.001734
            5             Cu       4.654224       7.913881      17.998939       0.301840      91.322505 0.21273226E+04  0.70525661E+05                                18.580476                           16.786598       0.651906       1.969809                    0.998885      57.411260     164.690233       0.371937       0.496733      -1.074019      -0.002610      -0.008596       0.016987       0.019216       0.081338       0.023716      -0.012021       0.021243      -0.070292      -0.080998      -0.013601       0.094600             20.627065      16.867149      -2.415424      -3.487077      19.134285       2.240882      25.879760          -0.001316
            6             Cu       4.538679       5.228323      15.220273       0.322186      90.229126 0.19272050E+04  0.61987902E+05                                17.498055                           15.226055       0.763658       2.032399                    0.997116      54.485587     151.188186       0.422133       0.451105      -1.106322       0.014993      -0.000877       0.023568       0.027947       0.019434      -0.084354       0.017815       0.065070       0.101372      -0.081678      -0.027879       0.109556             20.339071      20.308514       0.680941       4.987185      23.706030       3.413025      17.002668          -0.001735
            7             Cu       4.654224       7.913223      12.585148       0.301818      91.326561 0.21274488E+04  0.70530944E+05                                18.581038                           16.787109       0.651868       1.969790                    0.998885      57.412496     164.695438       0.371930       0.496734      -1.074018      -0.002607       0.008596      -0.016995       0.019223      -0.081347      -0.023712      -0.012012       0.021228      -0.070292      -0.080998      -0.013609       0.094608             20.627713      16.867603       2.415524       3.487383      19.135297       2.240723      25.880239          -0.001314
            8             Cu       4.538679      10.598781      15.363814       0.322190      90.228687 0.19271963E+04  0.61987546E+05                                17.497996                           15.226020       0.763657       2.032399                    0.997116      54.485465     151.187734       0.422133       0.451105      -1.106322       0.014993       0.000877      -0.023568       0.027947      -0.019435       0.084355       0.017814       0.065069       0.101377      -0.081679      -0.027879       0.109557             20.338983      20.308413      -0.680937      -4.987168      23.705878       3.413001      17.002659          -0.001735
            9             Cu      11.523724       5.248889      15.768339       0.301817      91.326436 0.21274450E+04  0.70530785E+05                                18.581026                           16.787097       0.651876       1.969792                    0.998885      57.412406     164.695151       0.371930       0.496734      -1.074018      -0.002606      -0.015216       0.011454       0.019223      -0.037665      -0.075900      -0.007015       0.049162       0.013513      -0.080998      -0.013609       0.094607             20.627701      16.867594       3.858226       1.763743      26.447875       0.932702      18.567634          -0.001320
           10             Cu      11.408179       8.457006      17.922682       0.322185      90.228810 0.19272018E+04  0.61987785E+05                                17.498033                           15.226062       0.763644       2.032395                    0.997116      54.485507     151.188050       0.422132       0.451107      -1.106321       0.014993      -0.023045       0.005013       0.027946       0.079615      -0.033984       0.002286      -0.021747      -0.159078      -0.081679      -0.027879       0.109558             20.339018      20.308421      -5.029126       0.207853      18.393600       4.363228      22.315032          -0.001736
           11             Cu      11.523724      10.578214      14.815747       0.301816      91.326558 0.21274491E+04  0.70530946E+05                                18.581024                           16.787099       0.651879       1.969793                    0.998885      57.412463     164.695273       0.371931       0.496733      -1.074018      -0.002606       0.015216      -0.011455       0.019223       0.037664       0.075902      -0.007015       0.049162       0.013514      -0.080998      -0.013610       0.094608             20.627693      16.867601      -3.858223      -1.763740      26.447833       0.932709      18.567647          -0.001319
           12             Cu      11.408179       7.370097      12.661404       0.322186      90.228984 0.19272037E+04  0.61987850E+05                                17.498037                           15.226051       0.763655       2.032398                    0.997116      54.485564     151.188113       0.422133       0.451106      -1.106322       0.014994       0.023046      -0.005014       0.027947      -0.079615       0.033985       0.002286      -0.021748      -0.159077      -0.081680      -0.027878       0.109557             20.339038      20.308465       5.029162      -0.207826      18.393627       4.363232      22.315023          -0.001734
           13             Cu       9.084776      16.446188       2.390452       0.301813      91.326786 0.21274546E+04  0.70531183E+05                                18.581071                           16.787134       0.651867       1.969789                    0.998885      57.412617     164.695845       0.371930       0.496734      -1.074018       0.002605       0.008597      -0.016997       0.019225       0.081348       0.023713      -0.012011       0.021228      -0.070292      -0.080999      -0.013610       0.094609             20.627755      16.867629      -2.415535      -3.487394      19.135314       2.240723      25.880323          -0.001314
           14             Cu       9.200321      19.131746       5.169118       0.322186      90.228908 0.19272032E+04  0.61987821E+05                                17.498011                           15.226039       0.763666       2.032401                    0.997116      54.485594     151.188126       0.422133       0.451105      -1.106323      -0.014993       0.000877      -0.023569       0.027947       0.019435      -0.084354       0.017815       0.065070       0.101371      -0.081679      -0.027878       0.109557             20.338996      20.308405       0.680904       4.987152      23.705943       3.413000      17.002640          -0.001735
           15             Cu       9.084776      16.446846       7.804243       0.301819      91.326238 0.21274404E+04  0.70530619E+05                                18.581034                           16.787108       0.651859       1.969788                    0.998885      57.412352     164.695148       0.371929       0.496736      -1.074016       0.002607      -0.008595       0.016994       0.019221      -0.081346      -0.023711      -0.012012       0.021228      -0.070292      -0.080997      -0.013609       0.094606             20.627703      16.867599       2.415519       3.487378      19.135288       2.240708      25.880222          -0.001320
           16             Cu       9.200321      13.761288       5.025577       0.322186      90.228838 0.19272001E+04  0.61987710E+05                                17.498026                           15.226044       0.763653       2.032398                    0.997116      54.485499     151.187938       0.422132       0.451106      -1.106322      -0.014993      -0.000877       0.023568       0.027947      -0.019436       0.084354       0.017814       0.065069       0.101375      -0.081678      -0.027878       0.109557             20.339025      20.308448      -0.680938      -4.987179      23.705951       3.413009      17.002675          -0.001736
           17              H       5.079308      19.034374       5.831366       0.110054       0.954640 0.69654445E+01  0.67210894E+02                                 1.697417                            1.618054      -1.272168       2.280306                    0.994039       3.780689      11.105226       0.450346       1.409511      -0.680107       0.020573      -0.043558      -0.011668       0.049565      -0.008852       0.007467       0.007058      -0.007217      -0.024768      -0.017129       0.003272       0.013857              1.741802       1.503072      -0.170768      -0.064139       2.157408       0.281389       1.564926           0.000021
           18              H       6.384513      20.410606       7.260662       0.120768       0.984465 0.73351674E+01  0.71961753E+02                                 1.753248                            1.674997      -1.476196       2.180958                    0.992186       3.944478      11.822944       0.435276       1.434331      -0.674678       0.030989      -0.017895       0.013624       0.038291      -0.014860       0.005499      -0.003107       0.000636      -0.020836      -0.012069      -0.007667       0.019737              1.796037       2.168208      -0.174996       0.283029       1.588782      -0.012262       1.631121           0.000047
           19              H       3.638087       2.588481       7.083274       0.128716       1.303160 0.98774075E+01  0.10256448E+03                                 1.984850                            1.849213      -1.496479       2.170188                    0.993324       3.805515      11.079124       0.454349       1.298262      -0.703987      -0.014328       0.031127       0.004124       0.034513      -0.007956       0.008322      -0.008908      -0.012124      -0.010277      -0.012232      -0.005935       0.018167              2.022470       1.881509      -0.302033      -0.063983       2.392654       0.416348       1.793246           0.000015
           20              H       2.320517       1.308987       5.662134       0.099846       1.333816 0.10039326E+02  0.10544517E+03                                 2.071394                            1.904466      -1.467730       2.178118                    0.992363       4.023187      12.067238       0.430438       1.354794      -0.691407      -0.035315       0.026822      -0.015023       0.046822      -0.005068       0.007511      -0.000073      -0.018599      -0.043283      -0.018109       0.000180       0.017929              2.150264       2.786480      -0.317515       0.419939       1.722736      -0.090649       1.941575          -0.000007
           21              H      10.106408       3.345328      10.202851       0.111056       1.131027 0.84239756E+01  0.84788217E+02                                 1.849071                            1.735561      -1.549315       2.130681                    0.993405       4.023272      11.861494       0.453831       1.340892      -0.692326       0.010555      -0.030217      -0.006825       0.032727      -0.005208       0.005802      -0.001554      -0.017865       0.008138      -0.013413       0.003023       0.010391              1.893824       1.844763      -0.253695      -0.092191       2.228914       0.417147       1.607795           0.000142
           22              H      11.527021       4.688531      11.354852       0.098572       1.128174 0.80678097E+01  0.80685418E+02                                 1.886279                            1.729260      -1.359060       2.223186                    0.993938       4.003544      11.935992       0.440626       1.389941      -0.683123       0.035516      -0.019668       0.012875       0.042591       0.000569       0.015352       0.000247      -0.011910      -0.020014      -0.020132       0.009092       0.011040              1.981655       2.820161      -0.235488       0.135866       1.621395       0.032871       1.503410           0.000030
           23              H       8.585501       7.421792      11.662732       0.102066       1.188499 0.86050280E+01  0.87237719E+02                                 1.937006                            1.775600      -1.359478       2.227181                    0.993531       3.965441      11.806265       0.439729       1.373945      -0.686819      -0.017675       0.039657       0.016110       0.046310       0.001682      -0.001851       0.010344      -0.005080      -0.018961      -0.012721       0.001042       0.011680              2.027178       1.737486      -0.285021      -0.056028       2.686316       0.448142       1.657734           0.000023
           24              H       7.184123       6.035457      10.512770       0.114072       1.227974 0.91988368E+01  0.95294334E+02                                 2.005846                            1.853512      -1.622658       2.098489                    0.991802       4.229179      12.934469       0.422166       1.400519      -0.680182      -0.031902       0.010365      -0.002301       0.033623      -0.004902      -0.005159      -0.001066       0.013249      -0.009717      -0.008359      -0.002971       0.011330              2.079219       2.778166      -0.259942       0.253669       1.860310       0.055532       1.599180           0.000047
           25              H       0.206085      17.876714       2.601686       0.085990       1.227766 0.89588133E+01  0.92355851E+02                                 2.008786                            1.830658      -1.665589       2.064835                    0.991796       4.396856      13.490427       0.423542       1.402798      -0.678732       0.000591       0.018549       0.040864       0.044880      -0.009442      -0.004885       0.004078       0.007924       0.025396      -0.014495       0.000804       0.013691              2.126580       1.784646       0.073403       0.436991       1.779589       0.400505       2.815504          -0.000000
           26              H      12.079329      18.741792       1.370167       0.133179       1.163531 0.89942608E+01  0.92235677E+02                                 1.922530                            1.829099      -1.429280       2.215049                    0.992651       3.850131      11.544342       0.428186       1.394891      -0.683945      -0.022353       0.025458       0.019102       0.038893      -0.003779      -0.010350       0.013478       0.007567       0.014543      -0.015767      -0.004304       0.020071              1.952459       1.949880      -0.402786      -0.103673       1.974049       0.222822       1.933448          -0.000001
           27              H      13.146849      20.160181      18.621631       0.131327       1.258383 0.98229039E+01  0.10069583E+03                                 1.881779                            1.805406      -1.094140       2.371121                    0.997663       3.434365       9.569183       0.480168       1.244346      -0.719700      -0.002342      -0.011922      -0.040877       0.042644      -0.010423      -0.006551       0.012732      -0.012163       0.039630      -0.018691      -0.005470       0.024161              1.879951       1.638995      -0.073920       0.181529       1.642367       0.112278       2.358492           0.000006
           28              H       1.247501      19.271224      19.847033       0.104587       1.206875 0.87411801E+01  0.86460570E+02                                 1.784128                            1.663663      -0.840080       2.482287                    0.999111       3.303297       8.848810       0.521514       1.187386      -0.732984       0.029726      -0.029605      -0.025192       0.048935      -0.010524      -0.001532       0.011813       0.005810       0.033858      -0.019162       0.000569       0.018593              1.837715       2.001437      -0.561159      -0.190640       1.973959       0.207836       1.537750           0.000081
           29              H       5.079308      13.858661       4.363330       0.110054       0.954640 0.69654471E+01  0.67210921E+02                                 1.697417                            1.618054      -1.272168       2.280306                    0.994039       3.780689      11.105224       0.450347       1.409510      -0.680108       0.020573       0.043558       0.011668       0.049565       0.008852      -0.007467       0.007058      -0.007217      -0.024768      -0.017129       0.003272       0.013857              1.741802       1.503071       0.170766       0.064139       2.157407       0.281390       1.564927           0.000020
           30              H       6.384513      12.482428       2.934033       0.120768       0.984464 0.73351615E+01  0.71961681E+02                                 1.753247                            1.674997      -1.476195       2.180958                    0.992186       3.944476      11.822937       0.435276       1.434331      -0.674678       0.030989       0.017895      -0.013624       0.038291       0.014860      -0.005499      -0.003107       0.000637      -0.020836      -0.012069      -0.007667       0.019737              1.796036       2.168205       0.174996      -0.283028       1.588781      -0.012261       1.631120           0.000047
           31              H       3.638087       9.591553       3.111421       0.128716       1.303163 0.98774338E+01  0.10256480E+03                                 1.984852                            1.849215      -1.496478       2.170188                    0.993324       3.805518      11.079131       0.454349       1.298261      -0.703987      -0.014327      -0.031127      -0.004125       0.034513       0.007956      -0.008322      -0.008907      -0.012124      -0.010278      -0.012232      -0.005935       0.018167              2.022472       1.881512       0.302035       0.063984       2.392656       0.416349       1.793248           0.000016
           32              H       2.320517      10.871048       4.532562       0.099851       1.333764 0.10038833E+02  0.10543862E+03                                 2.071342                            1.904422      -1.467660       2.178159                    0.992364       4.023050      12.066721       0.430442       1.354798      -0.691407      -0.035318      -0.026820       0.015025       0.046823       0.005065      -0.007514      -0.000070      -0.018593      -0.043284      -0.018111       0.000187       0.017925              2.150209       2.786405       0.317506      -0.419916       1.722697      -0.090649       1.941524          -0.000007
           33              H      10.106408       8.834707      -0.008156       0.111056       1.131028 0.84239883E+01  0.84788381E+02                                 1.849072                            1.735562      -1.549315       2.130681                    0.993405       4.023275      11.861507       0.453830       1.340892      -0.692326       0.010555       0.030217       0.006825       0.032727       0.005208      -0.005802      -0.001554      -0.017865       0.008138      -0.013414       0.003023       0.010391              1.893825       1.844764       0.253695       0.092191       2.228916       0.417146       1.607796           0.000142
           34              H      11.527021      11.138573      19.229235       0.098572       1.128174 0.80678090E+01  0.80685415E+02                                 1.886279                            1.729261      -1.359060       2.223185                    0.993938       4.003545      11.935998       0.440626       1.389942      -0.683122       0.035516       0.019668      -0.012875       0.042591      -0.000569      -0.015352       0.000248      -0.011910      -0.020014      -0.020132       0.009092       0.011040              1.981656       2.820162       0.235488      -0.135865       1.621396       0.032871       1.503410           0.000030
           35              H       8.585501       8.405311      18.921355       0.102061       1.188558 0.86055185E+01  0.87243967E+02                                 1.937070                            1.775650      -1.359507       2.227160                    0.993531       3.965541      11.806663       0.439722       1.373944      -0.686818      -0.017674      -0.039656      -0.016110       0.046309      -0.001684       0.001850       0.010344      -0.005080      -0.018955      -0.012720       0.001041       0.011680              2.027251       1.737544       0.285046       0.056033       2.686427       0.448169       1.657781           0.000023
           36              H       7.184123       9.791647      20.071317       0.114082       1.227734 0.91966351E+01  0.95265722E+02                                 2.005592                            1.853298      -1.622447       2.098605                    0.991803       4.228730      12.932656       0.422188       1.400531      -0.680181      -0.031901      -0.010370       0.002302       0.033623       0.004901       0.005159      -0.001067       0.013237      -0.009726      -0.008356      -0.002970       0.011326              2.078945       2.777742       0.259893      -0.253617       1.860088       0.055519       1.599004           0.000047
           37              H       0.206085      15.016321       7.593009       0.085989       1.227793 0.89590385E+01  0.92358851E+02                                 2.008822                            1.830685      -1.665652       2.064805                    0.991795       4.396928      13.490745       0.423537       1.402804      -0.678730       0.000590      -0.018551      -0.040863       0.044881       0.009444       0.004886       0.004077       0.007918       0.025392      -0.014494       0.000804       0.013690              2.126621       1.784672      -0.073408      -0.437007       1.779622       0.400519       2.815569          -0.000001
           38              H      12.079329      14.151242       8.824528       0.133179       1.163480 0.89937843E+01  0.92229596E+02                                 1.922476                            1.829053      -1.429253       2.215064                    0.992650       3.850075      11.544110       0.428190       1.394895      -0.683944      -0.022353      -0.025459      -0.019102       0.038893       0.003778       0.010350       0.013478       0.007566       0.014541      -0.015767      -0.004303       0.020071              1.952403       1.949824       0.402761       0.103665       1.973991       0.222810       1.933394          -0.000000
           39              H      13.146849      16.379923      11.962456       0.131326       1.258384 0.98229056E+01  0.10069578E+03                                 1.881773                            1.805400      -1.094145       2.371118                    0.997663       3.434370       9.569172       0.480172       1.244338      -0.719701      -0.002343       0.011922       0.040877       0.042644       0.010423       0.006551       0.012732      -0.012163       0.039630      -0.018691      -0.005470       0.024162              1.879945       1.638990       0.073920      -0.181528       1.642362       0.112277       2.358484           0.000007
           40              H       1.247501      17.268880      10.737053       0.104586       1.206875 0.87411775E+01  0.86460511E+02                                 1.784125                            1.663661      -0.840081       2.482286                    0.999111       3.303299       8.848805       0.521516       1.187383      -0.732985       0.029726       0.029605       0.025192       0.048935       0.010524       0.001532       0.011813       0.005810       0.033858      -0.019162       0.000569       0.018593              1.837712       2.001434       0.561158       0.190639       1.973955       0.207835       1.537748           0.000082
           41              H       1.790192       9.091762      17.710225       0.110054       0.954639 0.69654359E+01  0.67210788E+02                                 1.697416                            1.618053      -1.272167       2.280307                    0.994039       3.780688      11.105220       0.450347       1.409511      -0.680108      -0.020573      -0.019155      -0.040823       0.049565      -0.005792       0.010028       0.009392       0.005833       0.014382      -0.017129       0.003272       0.013857              1.741801       1.503070       0.093205       0.156806       1.680838       0.366633       2.041493           0.000020
           42              H       0.484987      10.741050      18.813291       0.120768       0.984465 0.73351639E+01  0.71961709E+02                                 1.753247                            1.674997      -1.476195       2.180958                    0.992186       3.944477      11.822940       0.435276       1.434331      -0.674678      -0.030989       0.010261      -0.020014       0.038291      -0.002796       0.015596      -0.001164       0.011500       0.011755      -0.012069      -0.007667       0.019737              1.796036       2.168207      -0.247794       0.222096       1.625557      -0.018840       1.594344           0.000047
           43              H       3.231413       7.428379       1.300843       0.128716       1.303160 0.98774125E+01  0.10256453E+03                                 1.984850                            1.849213      -1.496477       2.170188                    0.993324       3.805515      11.079120       0.454350       1.298261      -0.703987       0.014328       0.009541       0.029914       0.034513      -0.006791       0.009297      -0.006414       0.001817       0.031547      -0.012232      -0.005935       0.018167              2.022470       1.881509       0.116165       0.286048       1.956157       0.494425       2.229742           0.000015
           44              H       4.548983       5.804153       0.291568       0.099846       1.333817 0.10039336E+02  0.10544529E+03                                 2.071395                            1.904467      -1.467730       2.178118                    0.992363       4.023188      12.067241       0.430438       1.354794      -0.691407       0.035315      -0.010065       0.029048       0.046822      -0.006501       0.006311       0.005294       0.011408       0.046739      -0.018109       0.000180       0.017929              2.150265       2.786482      -0.357473       0.386495       1.903369      -0.122959       1.760944          -0.000008
           45              H      10.502092      10.632480       1.496581       0.111057       1.131028 0.84239780E+01  0.84788250E+02                                 1.849071                            1.735561      -1.549315       2.130681                    0.993405       4.023272      11.861496       0.453831       1.340892      -0.692326      -0.010555      -0.012039      -0.028543       0.032727      -0.004794       0.006148      -0.000614      -0.012614       0.023892      -0.013413       0.003023       0.010390              1.893824       1.844763       0.135420       0.233499       1.771656       0.498937       2.065054           0.000142
           46              H       9.081479      12.002989       2.615959       0.098572       1.128174 0.80678074E+01  0.80685387E+02                                 1.886278                            1.729260      -1.359059       2.223186                    0.993938       4.003543      11.935987       0.440626       1.389941      -0.683123      -0.035516       0.009211      -0.021627       0.042591      -0.015212       0.002143       0.002999       0.003472       0.026129      -0.020132       0.009092       0.011040              1.981655       2.820160      -0.092280       0.255732       1.518463       0.051283       1.606343           0.000030
           47              H      12.022999      12.787321       5.252307       0.102066       1.188500 0.86050360E+01  0.87237816E+02                                 1.937006                            1.775601      -1.359477       2.227181                    0.993531       3.965442      11.806267       0.439729       1.373944      -0.686819       0.017675       0.022841       0.036201       0.046310       0.001526      -0.001982       0.011786       0.002982       0.005224      -0.012721       0.001042       0.011680              2.027179       1.737486       0.105338       0.270703       1.844972       0.598634       2.499079           0.000023
           48              H      13.424377      11.411225       4.090112       0.114072       1.227974 0.91988420E+01  0.95294396E+02                                 2.005846                            1.853512      -1.622657       2.098489                    0.991802       4.229178      12.934464       0.422166       1.400519      -0.680182       0.031902      -0.000440       0.010609       0.033623       0.005942       0.003917      -0.001306       0.011907      -0.013741      -0.008359      -0.002971       0.011330              2.079219       2.778165      -0.203935       0.300546       1.626526       0.097349       1.832964           0.000048
           49              H       6.663415       5.708705      17.139322       0.085990       1.227764 0.89588034E+01  0.92355727E+02                                 2.008785                            1.830658      -1.665589       2.064836                    0.991796       4.396852      13.490415       0.423542       1.402799      -0.678732      -0.000591       0.043491       0.011064       0.044880       0.006471       0.008434       0.000938      -0.009633      -0.027275      -0.014495       0.000804       0.013690              2.126579       1.784645      -0.443088       0.004688       2.922222       0.196121       1.672869          -0.000001
           50              H       8.529171       4.648746      18.207726       0.133178       1.163537 0.89943208E+01  0.92236440E+02                                 1.922536                            1.829105      -1.429284       2.215047                    0.992651       3.850141      11.544379       0.428185       1.394890      -0.683945       0.022353       0.023286       0.021697       0.038893       0.010854       0.001897       0.010726      -0.007817      -0.031609      -0.015767      -0.004304       0.020071              1.952466       1.949887       0.172975       0.378240       2.011956       0.216044       1.895555          -0.000001
           51              H       7.461651      21.880426      16.566380       0.131327       1.258389 0.98229695E+01  0.10069664E+03                                 1.881784                            1.805410      -1.094143       2.371120                    0.997663       3.434375       9.569210       0.480169       1.244343      -0.719700       0.002342      -0.042337      -0.004538       0.042644       0.008284       0.009107       0.009562      -0.029884      -0.013533      -0.018691      -0.005470       0.024161              1.879955       1.638998      -0.165677       0.104729       2.375218      -0.018807       1.625651           0.000004
           52              H       5.621999      22.930160      15.475548       0.104586       1.206880 0.87412201E+01  0.86461096E+02                                 1.784135                            1.663670      -0.840081       2.482286                    0.999111       3.303302       8.848841       0.521512       1.187390      -0.732984      -0.029726      -0.030011      -0.024706       0.048935       0.003361       0.010089       0.007643      -0.017504      -0.036083      -0.019162       0.000569       0.018593              1.837724       2.001447       0.286470       0.518829       1.623327       0.270557       1.888397           0.000080
           53              H       1.790192       6.735341      12.873861       0.110054       0.954638 0.69654245E+01  0.67210649E+02                                 1.697414                            1.618051      -1.272165       2.280308                    0.994039       3.780685      11.105208       0.450347       1.409510      -0.680108      -0.020573       0.019155       0.040823       0.049565       0.005792      -0.010028       0.009392       0.005833       0.014382      -0.017129       0.003272       0.013857              1.741799       1.503069      -0.093205      -0.156805       1.680837       0.366633       2.041492           0.000020
           54              H       0.484987       5.086054      11.770795       0.120768       0.984464 0.73351580E+01  0.71961638E+02                                 1.753246                            1.674996      -1.476196       2.180958                    0.992186       3.944476      11.822936       0.435276       1.434331      -0.674678      -0.030990      -0.010260       0.020014       0.038291       0.002796      -0.015596      -0.001164       0.011500       0.011755      -0.012069      -0.007667       0.019737              1.796035       2.168205       0.247793      -0.222096       1.625556      -0.018839       1.594344           0.000047
           55              H       3.231413       4.751655       8.893852       0.128716       1.303162 0.98774221E+01  0.10256465E+03                                 1.984850                            1.849213      -1.496476       2.170188                    0.993324       3.805516      11.079121       0.454350       1.298260      -0.703987       0.014327      -0.009541      -0.029915       0.034513       0.006791      -0.009297      -0.006414       0.001817       0.031547      -0.012232      -0.005935       0.018167              2.022470       1.881510      -0.116166      -0.286050       1.956157       0.494425       2.229743           0.000015
           56              H       4.548983       6.375881       9.903127       0.099851       1.333764 0.10038826E+02  0.10543852E+03                                 2.071341                            1.904421      -1.467659       2.178159                    0.992364       4.023049      12.066716       0.430443       1.354798      -0.691407       0.035318       0.010068      -0.029046       0.046823       0.006505      -0.006309       0.005296       0.011410       0.046728      -0.018111       0.000186       0.017925              2.150208       2.786404       0.357449      -0.386484       1.903314      -0.122957       1.760906          -0.000008
           57              H      10.502092       1.547554       8.698114       0.111056       1.131027 0.84239742E+01  0.84788202E+02                                 1.849071                            1.735561      -1.549314       2.130681                    0.993405       4.023272      11.861495       0.453831       1.340892      -0.692326      -0.010555       0.012039       0.028543       0.032727       0.004794      -0.006148      -0.000614      -0.012614       0.023892      -0.013413       0.003023       0.010391              1.893823       1.844763      -0.135420      -0.233498       1.771655       0.498936       2.065053           0.000142
           58              H       9.081479      20.890046       7.578737       0.098572       1.128175 0.80678234E+01  0.80685588E+02                                 1.886280                            1.729262      -1.359061       2.223185                    0.993938       4.003548      11.936006       0.440626       1.389941      -0.683123      -0.035516      -0.009211       0.021627       0.042591       0.015212      -0.002143       0.002999       0.003472       0.026130      -0.020132       0.009092       0.011040              1.981657       2.820162       0.092279      -0.255732       1.518464       0.051283       1.606344           0.000030
           59              H      12.022999      20.105714       4.942388       0.102062       1.188556 0.86055058E+01  0.87243809E+02                                 1.937068                            1.775649      -1.359506       2.227161                    0.993531       3.965540      11.806659       0.439723       1.373944      -0.686818       0.017674      -0.022841      -0.036200       0.046309      -0.001524       0.001983       0.011786       0.002979       0.005222      -0.012720       0.001041       0.011680              2.027249       1.737542      -0.105347      -0.270726       1.845028       0.598669       2.499175           0.000024
           60              H      13.424377      21.481810       6.104584       0.114082       1.227732 0.91966214E+01  0.95265538E+02                                 2.005590                            1.853296      -1.622445       2.098606                    0.991803       4.228727      12.932641       0.422188       1.400531      -0.680181       0.031902       0.000440      -0.010613       0.033623      -0.005941      -0.003916      -0.001305       0.011906      -0.013719      -0.008356      -0.002970       0.011326              2.078943       2.777740       0.203893      -0.300487       1.626343       0.097329       1.832746           0.000048
           61              H       6.663415      10.118398      13.444764       0.085989       1.227791 0.89590269E+01  0.92358705E+02                                 2.008821                            1.830684      -1.665652       2.064806                    0.991795       4.396924      13.490732       0.423537       1.402805      -0.678730      -0.000590      -0.043491      -0.011066       0.044881      -0.006472      -0.008436       0.000938      -0.009634      -0.027264      -0.014494       0.000804       0.013690              2.126620       1.784672       0.443104      -0.004685       2.922290       0.196129       1.672899          -0.000002
           62              H       8.529171      11.178357      12.376360       0.133179       1.163484 0.89938302E+01  0.92230173E+02                                 1.922479                            1.829057      -1.429256       2.215063                    0.992650       3.850082      11.544133       0.428190       1.394893      -0.683945       0.022353      -0.023286      -0.021698       0.038893      -0.010853      -0.001897       0.010727      -0.007816      -0.031607      -0.015767      -0.004303       0.020070              1.952407       1.949827      -0.172962      -0.378217       2.011894       0.216032       1.895499          -0.000001
           63              H       7.461651      14.659677      14.017706       0.131326       1.258387 0.98229394E+01  0.10069622E+03                                 1.881777                            1.805404      -1.094147       2.371117                    0.997663       3.434375       9.569192       0.480171       1.244338      -0.719701       0.002342       0.042337       0.004538       0.042644      -0.008285      -0.009107       0.009562      -0.029884      -0.013533      -0.018691      -0.005470       0.024161              1.879949       1.638993       0.165677      -0.104728       2.375208      -0.018807       1.625646           0.000004
           64              H       5.621999      13.609944      15.108539       0.104586       1.206879 0.87412165E+01  0.86461024E+02                                 1.784132                            1.663667      -0.840082       2.482285                    0.999111       3.303304       8.848835       0.521513       1.187387      -0.732984      -0.029726       0.030011       0.024706       0.048935      -0.003361      -0.010090       0.007643      -0.017504      -0.036083      -0.019162       0.000569       0.018593              1.837720       2.001443      -0.286469      -0.518827       1.623324       0.270556       1.888393           0.000080
           65              H       8.659692       5.325695      14.558025       0.110054       0.954640 0.69654433E+01  0.67210877E+02                                 1.697417                            1.618054      -1.272168       2.280306                    0.994039       3.780689      11.105224       0.450347       1.409510      -0.680108      -0.020573       0.043558       0.011668       0.049565      -0.008852       0.007467       0.007058      -0.007216      -0.024768      -0.017129       0.003272       0.013857              1.741801       1.503070      -0.170767      -0.064139       2.157408       0.281389       1.564926           0.000020
           66              H       7.354487       3.949463      13.128729       0.120768       0.984464 0.73351631E+01  0.71961703E+02                                 1.753247                            1.674997      -1.476196       2.180958                    0.992186       3.944477      11.822942       0.435276       1.434331      -0.674678      -0.030989       0.017895      -0.013624       0.038291      -0.014860       0.005499      -0.003107       0.000637      -0.020836      -0.012069      -0.007667       0.019737              1.796036       2.168206      -0.174996       0.283028       1.588782      -0.012261       1.631120           0.000047
           67              H      10.100913      21.771588      13.306117       0.128716       1.303163 0.98774358E+01  0.10256484E+03                                 1.984853                            1.849216      -1.496480       2.170187                    0.993324       3.805521      11.079145       0.454349       1.298261      -0.703987       0.014327      -0.031127      -0.004125       0.034513      -0.007956       0.008322      -0.008907      -0.012124      -0.010278      -0.012232      -0.005935       0.018167              2.022473       1.881513      -0.302035      -0.063984       2.392657       0.416348       1.793248           0.000015
           68              H      11.418483      23.051082      14.727257       0.099851       1.333764 0.10038831E+02  0.10543859E+03                                 2.071342                            1.904422      -1.467660       2.178159                    0.992364       4.023050      12.066720       0.430443       1.354798      -0.691407       0.035318      -0.026820       0.015025       0.046823      -0.005065       0.007514      -0.000070      -0.018593      -0.043284      -0.018111       0.000187       0.017925              2.150208       2.786404      -0.317507       0.419915       1.722698      -0.090649       1.941523          -0.000007
           69              H       3.632592      21.014741      10.186540       0.111056       1.131027 0.84239717E+01  0.84788168E+02                                 1.849070                            1.735560      -1.549315       2.130681                    0.993405       4.023271      11.861490       0.453831       1.340892      -0.692326      -0.010555       0.030217       0.006825       0.032727      -0.005208       0.005802      -0.001554      -0.017865       0.008138      -0.013413       0.003023       0.010390              1.893823       1.844762      -0.253695      -0.092191       2.228913       0.417146       1.607795           0.000142
           70              H       2.211979      19.671538       9.034539       0.098572       1.128171 0.80677886E+01  0.80685152E+02                                 1.886276                            1.729258      -1.359056       2.223188                    0.993938       4.003538      11.935969       0.440626       1.389941      -0.683123      -0.035516       0.019668      -0.012876       0.042591       0.000569       0.015352       0.000247      -0.011910      -0.020014      -0.020132       0.009092       0.011040              1.981652       2.820155      -0.235487       0.135866       1.621393       0.032871       1.503409           0.000030
           71              H       5.153499      16.938277       8.726659       0.102066       1.188499 0.86050247E+01  0.87237678E+02                                 1.937006                            1.775600      -1.359477       2.227181                    0.993531       3.965440      11.806262       0.439729       1.373945      -0.686818       0.017675      -0.039657      -0.016110       0.046310       0.001682      -0.001851       0.010344      -0.005080      -0.018961      -0.012721       0.001042       0.011680              2.027178       1.737485      -0.285022      -0.056028       2.686315       0.448142       1.657734           0.000023
           72              H       6.554877      18.324612       9.876621       0.114072       1.227972 0.91988201E+01  0.95294121E+02                                 2.005845                            1.853510      -1.622657       2.098490                    0.991802       4.229175      12.934455       0.422166       1.400520      -0.680182       0.031902      -0.010365       0.002301       0.033623      -0.004902      -0.005159      -0.001066       0.013249      -0.009717      -0.008359      -0.002971       0.011330              2.079217       2.778164      -0.259942       0.253668       1.860308       0.055531       1.599179           0.000047
           73              H      13.532915       6.483355      17.787705       0.085990       1.227789 0.89590084E+01  0.92358469E+02                                 2.008819                            1.830683      -1.665652       2.064806                    0.991795       4.396920      13.490718       0.423538       1.402805      -0.678730      -0.000590      -0.018551      -0.040863       0.044881      -0.009444      -0.004886       0.004077       0.007918       0.025392      -0.014494       0.000804       0.013690              2.126618       1.784670       0.073408       0.437006       1.779620       0.400519       2.815564          -0.000001
           74              H       1.659671       5.618277      19.019224       0.133180       1.163484 0.89938181E+01  0.92230008E+02                                 1.922478                            1.829055      -1.429251       2.215065                    0.992650       3.850073      11.544100       0.428191       1.394893      -0.683945       0.022353      -0.025459      -0.019102       0.038893      -0.003778      -0.010349       0.013478       0.007567       0.014542      -0.015767      -0.004303       0.020070              1.952405       1.949825      -0.402762      -0.103665       1.973994       0.222811       1.933396          -0.000001
           75              H       0.592151       4.199888       1.767760       0.131327       1.258388 0.98229458E+01  0.10069629E+03                                 1.881778                            1.805404      -1.094127       2.371127                    0.997663       3.434372       9.569182       0.480171       1.244338      -0.719701       0.002342       0.011922       0.040876       0.042644      -0.010423      -0.006551       0.012732      -0.012164       0.039628      -0.018691      -0.005470       0.024161              1.879950       1.638993      -0.073920       0.181530       1.642364       0.112278       2.358494           0.000006
           76              H      12.491499       5.088845       0.542358       0.104586       1.206879 0.87412157E+01  0.86461001E+02                                 1.784131                            1.663666      -0.840083       2.482285                    0.999111       3.303301       8.848822       0.521514       1.187386      -0.732985      -0.029726       0.029605       0.025192       0.048935      -0.010524      -0.001532       0.011813       0.005810       0.033858      -0.019162       0.000569       0.018593              1.837718       2.001440      -0.561160      -0.190640       1.973961       0.207836       1.537753           0.000081
           77              H       8.659692      10.501408      16.026061       0.110054       0.954638 0.69654257E+01  0.67210665E+02                                 1.697415                            1.618052      -1.272165       2.280308                    0.994039       3.780683      11.105203       0.450347       1.409511      -0.680107      -0.020573      -0.043558      -0.011668       0.049565       0.008852      -0.007467       0.007058      -0.007216      -0.024768      -0.017129       0.003272       0.013857              1.741799       1.503069       0.170766       0.064139       2.157403       0.281389       1.564925           0.000020
           78              H       7.354487      11.877641      17.455358       0.120768       0.984464 0.73351608E+01  0.71961666E+02                                 1.753246                            1.674996      -1.476195       2.180958                    0.992186       3.944474      11.822927       0.435277       1.434330      -0.674678      -0.030990      -0.017895       0.013624       0.038291       0.014860      -0.005499      -0.003106       0.000637      -0.020837      -0.012069      -0.007667       0.019737              1.796035       2.168206       0.174996      -0.283028       1.588781      -0.012261       1.631119           0.000047
           79              H      10.100913      14.768516      17.277970       0.128716       1.303163 0.98774368E+01  0.10256484E+03                                 1.984852                            1.849215      -1.496478       2.170188                    0.993324       3.805519      11.079134       0.454349       1.298260      -0.703987       0.014327       0.031127       0.004125       0.034513       0.007956      -0.008322      -0.008907      -0.012124      -0.010278      -0.012232      -0.005935       0.018167              2.022472       1.881513       0.302035       0.063984       2.392656       0.416349       1.793248           0.000015
           80              H      11.418483      13.489021      15.856829       0.099851       1.333764 0.10038832E+02  0.10543861E+03                                 2.071342                            1.904422      -1.467660       2.178159                    0.992364       4.023050      12.066720       0.430443       1.354798      -0.691407       0.035318       0.026820      -0.015025       0.046823       0.005065      -0.007514      -0.000070      -0.018593      -0.043284      -0.018111       0.000187       0.017925              2.150209       2.786405       0.317506      -0.419916       1.722697      -0.090649       1.941524          -0.000007
           81              H       3.632592      11.878293       0.008156       0.111056       1.131027 0.84239749E+01  0.84788215E+02                                 1.849071                            1.735561      -1.549315       2.130681                    0.993405       4.023272      11.861497       0.453830       1.340893      -0.692326      -0.010555      -0.030217      -0.006825       0.032727       0.005208      -0.005802      -0.001554      -0.017865       0.008138      -0.013413       0.003023       0.010391              1.893824       1.844763       0.253695       0.092191       2.228914       0.417146       1.607795           0.000142
           82              H       2.211979      13.221496       1.160156       0.098572       1.128174 0.80678126E+01  0.80685458E+02                                 1.886280                            1.729261      -1.359061       2.223185                    0.993938       4.003546      11.936001       0.440626       1.389942      -0.683123      -0.035516      -0.019668       0.012875       0.042591      -0.000569      -0.015352       0.000248      -0.011910      -0.020014      -0.020132       0.009092       0.011040              1.981656       2.820162       0.235488      -0.135866       1.621396       0.032871       1.503411           0.000030
           83              H       5.153499      15.954758       1.468036       0.102065       1.188498 0.86050167E+01  0.87237576E+02                                 1.937005                            1.775600      -1.359475       2.227182                    0.993531       3.965437      11.806251       0.439729       1.373946      -0.686818       0.017675       0.039657       0.016110       0.046310      -0.001682       0.001851       0.010344      -0.005079      -0.018961      -0.012721       0.001042       0.011680              2.027178       1.737485       0.285021       0.056028       2.686315       0.448142       1.657733           0.000023
           84              H       6.554877      14.568422       0.318074       0.114072       1.227969 0.91987949E+01  0.95293795E+02                                 2.005842                            1.853508      -1.622654       2.098491                    0.991802       4.229170      12.934436       0.422166       1.400520      -0.680182       0.031902       0.010366      -0.002301       0.033623       0.004902       0.005159      -0.001066       0.013248      -0.009717      -0.008359      -0.002971       0.011330              2.079214       2.778160       0.259941      -0.253669       1.860306       0.055531       1.599177           0.000047
           85              H      13.532915       9.343748      12.796382       0.085989       1.227793 0.89590392E+01  0.92358866E+02                                 2.008823                            1.830685      -1.665653       2.064805                    0.991795       4.396929      13.490751       0.423537       1.402805      -0.678730      -0.000590       0.018551       0.040863       0.044881       0.009444       0.004886       0.004077       0.007918       0.025392      -0.014494       0.000804       0.013690              2.126622       1.784673      -0.073408      -0.437007       1.779622       0.400519       2.815570          -0.000001
           86              H       1.659671      10.208827      11.564863       0.133179       1.163480 0.89937884E+01  0.92229637E+02                                 1.922475                            1.829053      -1.429253       2.215064                    0.992650       3.850076      11.544109       0.428191       1.394894      -0.683944       0.022353       0.025459       0.019102       0.038893       0.003778       0.010350       0.013478       0.007566       0.014541      -0.015767      -0.004303       0.020071              1.952402       1.949823       0.402761       0.103665       1.973990       0.222810       1.933394          -0.000000
           87              H       0.592151       7.980146       8.426935       0.131326       1.258383 0.98229009E+01  0.10069576E+03                                 1.881777                            1.805403      -1.094145       2.371119                    0.997663       3.434366       9.569174       0.480170       1.244343      -0.719701       0.002343      -0.011922      -0.040877       0.042644       0.010423       0.006551       0.012732      -0.012163       0.039630      -0.018691      -0.005470       0.024162              1.879948       1.638993       0.073920      -0.181528       1.642365       0.112277       2.358488           0.000006
           88              H      12.491499       7.091189       9.652338       0.104586       1.206876 0.87411913E+01  0.86460690E+02                                 1.784127                            1.663663      -0.840081       2.482286                    0.999111       3.303301       8.848815       0.521515       1.187384      -0.732985      -0.029726      -0.029605      -0.025192       0.048935       0.010524       0.001532       0.011813       0.005810       0.033858      -0.019162       0.000569       0.018593              1.837715       2.001436       0.561159       0.190639       1.973958       0.207836       1.537749           0.000081
           89              H      11.948808      15.268307       2.679166       0.110054       0.954638 0.69654250E+01  0.67210659E+02                                 1.697415                            1.618052      -1.272166       2.280307                    0.994039       3.780686      11.105213       0.450347       1.409511      -0.680107       0.020573       0.019155       0.040823       0.049565      -0.005792       0.010028       0.009392       0.005833       0.014382      -0.017129       0.003272       0.013857              1.741799       1.503069       0.093205       0.156805       1.680837       0.366633       2.041492           0.000021
           90              H      13.254013      13.619019       1.576100       0.120768       0.984464 0.73351607E+01  0.71961674E+02                                 1.753247                            1.674997      -1.476196       2.180957                    0.992186       3.944477      11.822942       0.435276       1.434332      -0.674678       0.030989      -0.010261       0.020014       0.038291      -0.002796       0.015596      -0.001164       0.011500       0.011755      -0.012069      -0.007667       0.019737              1.796036       2.168206      -0.247794       0.222096       1.625557      -0.018839       1.594344           0.000047
           91              H      10.507587      16.931690      19.088548       0.128716       1.303162 0.98774299E+01  0.10256476E+03                                 1.984852                            1.849215      -1.496478       2.170188                    0.993324       3.805519      11.079136       0.454349       1.298261      -0.703987      -0.014327      -0.009541      -0.029914       0.034513      -0.006791       0.009297      -0.006414       0.001817       0.031547      -0.012232      -0.005935       0.018167              2.022472       1.881512       0.116166       0.286050       1.956158       0.494425       2.229745           0.000015
           92              H       9.190017      18.555916      20.097823       0.099851       1.333762 0.10038813E+02  0.10543836E+03                                 2.071340                            1.904421      -1.467659       2.178159                    0.992364       4.023048      12.066714       0.430443       1.354798      -0.691407      -0.035318       0.010068      -0.029046       0.046823      -0.006505       0.006309       0.005296       0.011410       0.046728      -0.018111       0.000187       0.017925              2.150207       2.786402      -0.357449       0.386483       1.903314      -0.122957       1.760904          -0.000008
           93              H       3.236908      13.727589      18.892810       0.111056       1.131027 0.84239723E+01  0.84788183E+02                                 1.849071                            1.735561      -1.549314       2.130681                    0.993405       4.023271      11.861494       0.453830       1.340893      -0.692326       0.010555       0.012039       0.028543       0.032727      -0.004794       0.006148      -0.000614      -0.012614       0.023892      -0.013413       0.003023       0.010390              1.893824       1.844763       0.135420       0.233499       1.771656       0.498936       2.065054           0.000142
           94              H       4.657521      12.357080      17.773432       0.098573       1.128170 0.80677800E+01  0.80685045E+02                                 1.886275                            1.729257      -1.359054       2.223189                    0.993938       4.003535      11.935959       0.440626       1.389942      -0.683123       0.035516      -0.009211       0.021627       0.042591      -0.015212       0.002143       0.002999       0.003471       0.026129      -0.020132       0.009092       0.011040              1.981651       2.820153      -0.092279       0.255731       1.518460       0.051282       1.606340           0.000030
           95              H       1.716001      11.572748      15.137084       0.102066       1.188500 0.86050360E+01  0.87237816E+02                                 1.937006                            1.775601      -1.359477       2.227181                    0.993531       3.965442      11.806267       0.439729       1.373944      -0.686819      -0.017675      -0.022841      -0.036201       0.046310       0.001526      -0.001982       0.011786       0.002982       0.005224      -0.012721       0.001042       0.011680              2.027179       1.737486       0.105338       0.270703       1.844972       0.598634       2.499079           0.000023
           96              H       0.314623      12.948844      16.299279       0.114072       1.227973 0.91988321E+01  0.95294271E+02                                 2.005845                            1.853511      -1.622656       2.098490                    0.991802       4.229176      12.934458       0.422166       1.400519      -0.680182      -0.031902       0.000440      -0.010609       0.033623       0.005942       0.003917      -0.001306       0.011907      -0.013741      -0.008359      -0.002971       0.011330              2.079218       2.778164      -0.203935       0.300546       1.626525       0.097349       1.832964           0.000048
           97              H       7.075585      18.651364       3.250069       0.085990       1.227789 0.89590054E+01  0.92358428E+02                                 2.008819                            1.830682      -1.665652       2.064806                    0.991795       4.396918      13.490710       0.423538       1.402805      -0.678730       0.000590      -0.043491      -0.011066       0.044881       0.006472       0.008436       0.000938      -0.009634      -0.027264      -0.014494       0.000804       0.013690              2.126618       1.784669      -0.443103       0.004685       2.922287       0.196129       1.672897          -0.000002
           98              H       5.209829      19.711323       2.181665       0.133179       1.163487 0.89938553E+01  0.92230483E+02                                 1.922482                            1.829059      -1.429254       2.215063                    0.992650       3.850080      11.544126       0.428190       1.394893      -0.683945      -0.022353      -0.023286      -0.021698       0.038893       0.010853       0.001897       0.010726      -0.007816      -0.031608      -0.015767      -0.004303       0.020070              1.952409       1.949829       0.172963       0.378217       2.011898       0.216033       1.895501          -0.000001
           99              H       6.277349       2.479643       3.823011       0.131326       1.258392 0.98229926E+01  0.10069694E+03                                 1.881788                            1.805413      -1.094130       2.371125                    0.997663       3.434372       9.569206       0.480168       1.244344      -0.719700      -0.002342       0.042337       0.004538       0.042644       0.008284       0.009107       0.009562      -0.029884      -0.013532      -0.018691      -0.005470       0.024161              1.879960       1.639001      -0.165679       0.104729       2.375227      -0.018808       1.625653           0.000004
          100              H       8.117001       1.429909       4.913843       0.104586       1.206883 0.87412557E+01  0.86461524E+02                                 1.784138                            1.663672      -0.840083       2.482285                    0.999111       3.303307       8.848854       0.521512       1.187389      -0.732984       0.029726       0.030011       0.024707       0.048935       0.003361       0.010090       0.007643      -0.017504      -0.036083      -0.019162       0.000569       0.018593              1.837726       2.001449       0.286470       0.518829       1.623329       0.270557       1.888398           0.000080
          101              H      11.948808      17.624728       7.515530       0.110054       0.954636 0.69654116E+01  0.67210491E+02                                 1.697413                            1.618050      -1.272163       2.280309                    0.994039       3.780681      11.105192       0.450347       1.409510      -0.680108       0.020573      -0.019155      -0.040823       0.049565       0.005792      -0.010028       0.009392       0.005834       0.014382      -0.017129       0.003272       0.013857              1.741797       1.503067      -0.093204      -0.156805       1.680835       0.366632       2.041489           0.000020
          102              H      13.254013      19.274015       8.618596       0.120768       0.984464 0.73351568E+01  0.71961619E+02                                 1.753246                            1.674996      -1.476195       2.180958                    0.992186       3.944474      11.822928       0.435277       1.434331      -0.674678       0.030990       0.010260      -0.020014       0.038291       0.002796      -0.015596      -0.001163       0.011500       0.011755      -0.012069      -0.007667       0.019737              1.796035       2.168206       0.247793      -0.222096       1.625556      -0.018839       1.594343           0.000047
          103              H      10.507587      19.608414      11.495539       0.128716       1.303161 0.98774200E+01  0.10256462E+03                                 1.984851                            1.849214      -1.496476       2.170188                    0.993324       3.805516      11.079123       0.454350       1.298261      -0.703987      -0.014327       0.009541       0.029914       0.034513       0.006791      -0.009297      -0.006414       0.001817       0.031547      -0.012232      -0.005935       0.018167              2.022470       1.881511      -0.116166      -0.286050       1.956157       0.494424       2.229743           0.000015
          104              H       9.190017      17.984188      10.486264       0.099851       1.333763 0.10038825E+02  0.10543852E+03                                 2.071341                            1.904421      -1.467660       2.178159                    0.992364       4.023049      12.066717       0.430443       1.354798      -0.691407      -0.035318      -0.010068       0.029046       0.046823       0.006505      -0.006309       0.005296       0.011410       0.046728      -0.018111       0.000187       0.017925              2.150208       2.786404       0.357449      -0.386484       1.903315      -0.122957       1.760906          -0.000008
          105              H       3.236908       2.099515      11.691277       0.111056       1.131026 0.84239685E+01  0.84788135E+02                                 1.849070                            1.735561      -1.549314       2.130682                    0.993405       4.023271      11.861493       0.453830       1.340893      -0.692326       0.010555      -0.012039      -0.028543       0.032727       0.004794      -0.006148      -0.000614      -0.012614       0.023892      -0.013414       0.003023       0.010390              1.893823       1.844763      -0.135420      -0.233499       1.771654       0.498936       2.065053           0.000142
          106              H       4.657521       3.470023      12.810654       0.098572       1.128174 0.80678107E+01  0.80685434E+02                                 1.886279                            1.729261      -1.359060       2.223185                    0.993938       4.003545      11.935997       0.440626       1.389942      -0.683123       0.035516       0.009211      -0.021628       0.042591       0.015212      -0.002143       0.002999       0.003472       0.026129      -0.020132       0.009092       0.011040              1.981656       2.820161       0.092279      -0.255732       1.518463       0.051283       1.606343           0.000030
          107              H       1.716001       4.254355      15.447003       0.102066       1.188499 0.86050305E+01  0.87237752E+02                                 1.937006                            1.775601      -1.359475       2.227182                    0.993531       3.965440      11.806263       0.439728       1.373945      -0.686818      -0.017675       0.022841       0.036201       0.046310      -0.001525       0.001981       0.011786       0.002982       0.005224      -0.012721       0.001042       0.011680              2.027179       1.737486      -0.105338      -0.270703       1.844972       0.598634       2.499080           0.000023
          108              H       0.314623       2.878259      14.284807       0.114072       1.227971 0.91988100E+01  0.95293990E+02                                 2.005844                            1.853510      -1.622654       2.098491                    0.991802       4.229172      12.934444       0.422166       1.400520      -0.680182      -0.031902      -0.000440       0.010609       0.033623      -0.005942      -0.003917      -0.001306       0.011907      -0.013741      -0.008359      -0.002971       0.011330              2.079216       2.778163       0.203936      -0.300545       1.626524       0.097348       1.832961           0.000048
          109              H       7.075585      14.241671       6.944627       0.085989       1.227792 0.89590323E+01  0.92358767E+02                                 2.008821                            1.830684      -1.665652       2.064806                    0.991795       4.396925      13.490732       0.423538       1.402804      -0.678730       0.000590       0.043491       0.011066       0.044881      -0.006472      -0.008436       0.000938      -0.009634      -0.027264      -0.014495       0.000804       0.013690              2.126620       1.784671       0.443104      -0.004685       2.922291       0.196129       1.672898          -0.000001
          110              H       5.209829      13.181712       8.013031       0.133179       1.163484 0.89938305E+01  0.92230180E+02                                 1.922480                            1.829057      -1.429255       2.215063                    0.992650       3.850082      11.544135       0.428190       1.394894      -0.683944      -0.022353       0.023286       0.021698       0.038893      -0.010853      -0.001897       0.010727      -0.007816      -0.031607      -0.015767      -0.004303       0.020070              1.952407       1.949828      -0.172962      -0.378217       2.011895       0.216032       1.895499          -0.000000
          111              H       6.277349       9.700392       6.371685       0.131326       1.258384 0.98229189E+01  0.10069599E+03                                 1.881779                            1.805405      -1.094147       2.371117                    0.997663       3.434368       9.569183       0.480169       1.244343      -0.719700      -0.002342      -0.042337      -0.004538       0.042644      -0.008284      -0.009107       0.009562      -0.029885      -0.013533      -0.018691      -0.005470       0.024161              1.879950       1.638995       0.165677      -0.104728       2.375210      -0.018807       1.625647           0.000004
          112              H       8.117001      10.750125       5.280852       0.104585       1.206881 0.87412341E+01  0.86461245E+02                                 1.784134                            1.663669      -0.840082       2.482285                    0.999111       3.303307       8.848847       0.521513       1.187387      -0.732984       0.029726      -0.030011      -0.024706       0.048935      -0.003361      -0.010090       0.007643      -0.017504      -0.036084      -0.019162       0.000569       0.018593              1.837723       2.001446      -0.286470      -0.518828       1.623326       0.270556       1.888396           0.000080
          113              W       2.221459      16.446517       5.097348       0.767298     143.729493 0.33638047E+04  0.12426763E+06                                25.033310                           21.159454       1.788459       2.021147                    0.999935     125.038425     370.923248       0.332177       0.499125      -1.079509      -0.017927      -0.000004      -0.000001       0.017927       0.000002      -0.000002      -0.009635       0.173749      -0.212146      -0.074717      -0.047515       0.122232             28.845507      18.130033      -0.000027       0.000019      34.643005       4.335933      33.763481           0.000197
          114              W       4.648041       7.913552      15.292043       0.767298     143.729312 0.33637994E+04  0.12426740E+06                                25.033312                           21.159454       1.788454       2.021146                    0.999935     125.038365     370.923243       0.332176       0.499126      -1.079509       0.017927      -0.000002      -0.000003       0.017927       0.000002      -0.000001      -0.005710       0.195693      -0.146319      -0.074716      -0.047517       0.122233             28.845509      18.130038      -0.000010       0.000028      35.293804       4.219506      33.112684           0.000193
          115              W      11.517541       7.913552      15.292043       0.767304     143.728979 0.33637934E+04  0.12426710E+06                                25.033258                           21.159422       1.788454       2.021147                    0.999935     125.038106     370.922119       0.332177       0.499125      -1.079509       0.017928       0.000000       0.000000       0.017928       0.000001      -0.000001      -0.009636       0.173738      -0.212145      -0.074716      -0.047510       0.122227             28.845437      18.129995       0.000002       0.000016      34.642878       4.335843      33.763439           0.000194
          116              W       9.090959      16.446517       5.097348       0.767302     143.729028 0.33637941E+04  0.12426714E+06                                25.033267                           21.159426       1.788455       2.021147                    0.999935     125.038194     370.922439       0.332177       0.499125      -1.079509      -0.017928      -0.000000       0.000001       0.017928       0.000002       0.000001      -0.005710       0.195690      -0.146297      -0.074718      -0.047509       0.122228             28.845449      18.130001      -0.000013      -0.000003      35.293731       4.219409      33.112616           0.000191
          117              C       4.786668      19.880826       6.082155       0.063982      28.280446 0.42517550E+03  0.10030913E+05                                 8.423873                            7.164544      -0.286996       1.914453                    0.996497      28.227767      83.736578       0.573448       0.452731      -1.032781      -0.031176       0.020473      -0.014503       0.040018      -0.011670      -0.012194      -0.016888       0.010164       0.014389      -0.028242       0.010253       0.017988              9.346725       9.803601       0.584488       2.575064       9.986908       2.839210       8.249667           0.001176
          118              C       5.576660      20.715591       6.916081      -0.158038      33.076337 0.48878763E+03  0.11954706E+05                                 9.268622                            7.605819      -0.415327       1.840210                    0.997650      31.143472      94.425609       0.564267       0.443816      -1.036714      -0.010858      -0.002968      -0.002637       0.011561      -0.010851      -0.016183      -0.016539       0.011464       0.021218      -0.029829       0.007418       0.022412             10.531784      10.183404       0.945798       3.048274      11.887162       4.010886       9.524785          -0.000763
          119              C       5.135638      21.960448       7.205611       0.066758      34.350046 0.40341743E+03  0.93444400E+04                                 9.438162                            6.849222      -0.301085       1.920750                    0.999125      26.930839      77.819083       0.606385       0.436073      -1.047969      -0.013699      -0.013684      -0.008866       0.021296       0.004874      -0.000146      -0.002279       0.005299       0.027865      -0.010373       0.000716       0.009657             11.769885      13.108543       2.112207       5.097349      12.115767       4.703800      10.085344           0.000737
          120              C       3.919737       1.745938       6.808018      -0.136630      32.377917 0.43229577E+03  0.10242339E+05                                 9.092144                            7.113735      -0.207313       1.922619                    0.997839      29.744249      88.451288       0.588901       0.438981      -1.040672      -0.000501      -0.002378      -0.001559       0.002888      -0.000981      -0.019920      -0.046678      -0.007537       0.063312      -0.046877      -0.012294       0.059171             10.385466      12.641039       0.461937       4.124966       9.312222       3.126234       9.203137          -0.000893
          121              C       3.122875      21.681921       5.984286       0.092509      27.303395 0.37179563E+03  0.85077720E+04                                 8.234958                            6.678224      -0.216921       1.944186                    0.997889      27.483165      81.084677       0.595039       0.449831      -1.031337       0.022395      -0.032376      -0.012353       0.041259      -0.001604      -0.028777      -0.026051      -0.034884       0.024811      -0.043496       0.000631       0.042864              9.146377      10.264565       0.107314       3.160285       8.982546       2.453079       8.192020           0.000964
          122              C       5.983335       2.146335       7.957979       0.246470      33.230610 0.37354633E+03  0.84989709E+04                                 9.426535                            6.724764      -0.320380       1.916081                    0.998791      25.794005      74.190358       0.592984       0.453984      -1.036101       0.008081       0.006004      -0.002532       0.010381       0.021191      -0.030991      -0.045132       0.019337       0.110015      -0.051901      -0.024330       0.076231             12.174846      12.800662       4.132015       5.754614      12.633932       6.121188      11.089943          -0.001658
          123              C       7.601789       3.668452       9.589131       0.249296      32.798642 0.35493810E+03  0.79823513E+04                                 9.335548                            6.556436      -0.332860       1.914701                    0.999005      25.531911      73.288779       0.599672       0.454166      -1.034796      -0.003706      -0.014007      -0.002493       0.014702       0.013840      -0.036763      -0.025370      -0.003972       0.164928      -0.044626      -0.032129       0.076754             12.208076      14.135847       4.886264       5.602939      12.924597       5.442956       9.563783          -0.002138
          124              C       8.496198       4.530359      10.192657       0.064427      36.255622 0.38229510E+03  0.87095048E+04                                 9.677218                            6.602086      -0.199014       1.957967                    0.999257      26.278471      74.537688       0.628806       0.427558      -1.056464       0.012905       0.014672      -0.003275       0.019812      -0.004686      -0.009373      -0.011401      -0.006988       0.068413      -0.021567      -0.006339       0.027906             12.629745      15.478095       4.058378       4.959529      13.469123       5.299612       8.942016           0.001381
          125              C       9.801403       4.175195      10.488303      -0.149631      35.082778 0.45300314E+03  0.10858321E+05                                 9.586796                            7.286834      -0.337399       1.869064                    0.998318      30.417550      90.955107       0.581349       0.439550      -1.040423      -0.012393       0.015941       0.002597       0.020358      -0.009938      -0.012829      -0.036004      -0.032901       0.108070      -0.045273      -0.012948       0.058221             11.432002      16.001501       2.226729       3.633963      10.525902       3.528542       7.768604          -0.000839
          126              C      10.660090       4.972981      11.173386       0.074416      28.904294 0.37201298E+03  0.84952683E+04                                 8.503383                            6.651430      -0.223114       1.942292                    0.997431      27.364584      80.074063       0.601428       0.445967      -1.035841      -0.025546       0.030205       0.015910       0.042639      -0.008683      -0.007660      -0.031801      -0.039222       0.048929      -0.035450      -0.010327       0.045777              9.841098      12.486334       1.228133       2.107218      10.421441       3.127556       6.615520           0.001094
          127              C       8.897376       6.602412      11.354852       0.076038      29.517250 0.37387609E+03  0.85495742E+04                                 8.628994                            6.669404      -0.162805       1.958477                    0.998308      27.439455      80.381910       0.600360       0.446147      -1.035605       0.042553      -0.016693       0.003505       0.045844       0.001881      -0.034080      -0.021918       0.009003       0.065678      -0.036158      -0.014240       0.050398              9.953519      11.907188       1.059369       2.468490      11.227400       3.226577       6.725970           0.001064
          128              C       8.063419       5.769050      10.667729      -0.135260      35.447738 0.45545850E+03  0.10946625E+05                                 9.703211                            7.326893      -0.360964       1.865724                    0.998124      30.390581      91.396869       0.576571       0.442000      -1.037585       0.012242      -0.009296      -0.003382       0.015739       0.007128      -0.041952      -0.032063       0.014095       0.126177      -0.045628      -0.028701       0.074329             11.416041      12.238909       1.703879       2.890015      13.999281       4.601414       8.009934          -0.001077
          129              C       0.031600      17.585372       1.737176       0.078864      31.010043 0.41495986E+03  0.97448460E+04                                 9.000121                            7.074073      -0.295722       1.908119                    0.997770      28.248698      84.007250       0.576731       0.452235      -1.031549       0.022709      -0.013719      -0.032820       0.042203       0.021563      -0.037838      -0.012706      -0.013263      -0.008607      -0.042904      -0.005524       0.048428             10.503258      11.274273      -2.996122       4.117213       8.201491       0.612147      12.034012          -0.000005
          130              C      12.645376      18.113976       0.986847      -0.130011      33.906427 0.44925221E+03  0.10764463E+05                                 9.479180                            7.279656      -0.350195       1.874115                    0.997660      30.185152      90.749652       0.577885       0.442347      -1.036998       0.015901       0.010907      -0.003814       0.019656       0.037791      -0.037571      -0.019118      -0.002616      -0.031833      -0.044493      -0.020259       0.064752             11.385039      12.202424      -3.315152       5.453205       7.873291      -0.796894      14.079402           0.000044
          131              C      12.433795      21.332903      20.140640       0.081779      35.644642 0.38773099E+03  0.89416352E+04                                 9.891175                            6.827084      -0.423171       1.890876                    0.998504      26.935764      79.073120       0.589181       0.450787      -1.033598       0.024848      -0.000372      -0.002809       0.025009       0.018416      -0.006349      -0.009831      -0.021559      -0.046723      -0.018518      -0.013480       0.031997             13.034926      15.267230      -6.218037       6.389810      10.079728      -2.241464      13.757821          -0.000003
          132              C      13.295230      20.413014      19.502452      -0.148204      32.936956 0.46523734E+03  0.11163277E+05                                 9.094334                            7.311049      -0.032730       1.967157                    0.998624      29.993220      88.103097       0.592479       0.430840      -1.051528      -0.002673       0.015276       0.007590       0.017266       0.014073      -0.013530       0.016154      -0.040067       0.023811      -0.036024       0.007180       0.028844             10.373819      12.011449      -4.976122       2.869398       9.287338      -0.928682       9.822670           0.000035
          133              C       0.663594      19.882222      20.240548       0.069332      25.760696 0.34175167E+03  0.75657445E+04                                 7.588901                            6.170323       0.317317       2.110048                    0.999793      26.317366      73.429623       0.662260       0.417769      -1.063288       0.007115       0.022781       0.037283       0.044267       0.007892      -0.020464       0.012828      -0.025320      -0.013896      -0.032540       0.010992       0.021548              8.481372       9.548878      -3.437581       2.060399       7.393849       0.138855       8.501389           0.000057
          134              C      11.296206      21.808588      19.488180       0.241564      35.927301 0.38953207E+03  0.90512320E+04                                10.325469                            7.073246      -0.610255       1.822409                    0.997551      26.994617      81.223138       0.547288       0.481643      -1.010155      -0.011909      -0.008857       0.002298       0.015018       0.031766      -0.047320      -0.036220       0.052140       0.043557      -0.053676      -0.030057       0.083733             14.318218      17.069261      -7.123434       9.028838      11.881377      -4.736341      14.004016           0.000001
          135              C       4.786668      13.012209       4.112540       0.063982      28.280426 0.42517576E+03  0.10030920E+05                                 8.423873                            7.164549      -0.286996       1.914454                    0.996497      28.227736      83.736451       0.573447       0.452731      -1.032780      -0.031176      -0.020473       0.014504       0.040018       0.011669       0.012193      -0.016888       0.010165       0.014388      -0.028241       0.010253       0.017987              9.346727       9.803573      -0.584508      -2.575060       9.986922       2.839231       8.249685           0.001176
          136              C       5.576660      12.177443       3.278614      -0.158039      33.076338 0.48878773E+03  0.11954709E+05                                 9.268623                            7.605820      -0.415328       1.840210                    0.997650      31.143468      94.425592       0.564267       0.443816      -1.036714      -0.010857       0.002967       0.002637       0.011560       0.010851       0.016183      -0.016539       0.011464       0.021218      -0.029829       0.007417       0.022412             10.531786      10.183379      -0.945796      -3.048260      11.887186       4.010900       9.524793          -0.000763
          137              C       5.135638      10.932586       2.989085       0.066758      34.349998 0.40341701E+03  0.93444279E+04                                 9.438153                            6.849219      -0.301085       1.920750                    0.999125      26.930830      77.819052       0.606385       0.436073      -1.047969      -0.013699       0.013683       0.008867       0.021296      -0.004873       0.000146      -0.002279       0.005299       0.027865      -0.010373       0.000716       0.009658             11.769865      13.108505      -2.112187      -5.097324      12.115760       4.703795      10.085330           0.000737
          138              C       3.919737      10.434097       3.386678      -0.136630      32.377922 0.43229653E+03  0.10242361E+05                                 9.092145                            7.113745      -0.207320       1.922616                    0.997839      29.744262      88.451348       0.588900       0.438981      -1.040672      -0.000501       0.002379       0.001560       0.002889       0.000980       0.019919      -0.046677      -0.007537       0.063312      -0.046875      -0.012295       0.059169             10.385457      12.641022      -0.461913      -4.124936       9.312227       3.126226       9.203123          -0.000893
          139              C       3.122875      11.211113       4.210409       0.092509      27.303141 0.37179221E+03  0.85076628E+04                                 8.234883                            6.678177      -0.216884       1.944201                    0.997888      27.482900      81.083401       0.595044       0.449828      -1.031340       0.022393       0.032375       0.012355       0.041259       0.001603       0.028771      -0.026050      -0.034873       0.024814      -0.043488       0.000628       0.042860              9.146282      10.264432      -0.107302      -3.160201       8.982485       2.453058       8.191929           0.000963
          140              C       5.983335      10.033700       2.236716       0.246470      33.230565 0.37354576E+03  0.84989549E+04                                 9.426527                            6.724760      -0.320380       1.916081                    0.998791      25.793984      74.190283       0.592985       0.453985      -1.036101       0.008081      -0.006004       0.002533       0.010381      -0.021191       0.030991      -0.045132       0.019337       0.110015      -0.051901      -0.024330       0.076231             12.174831      12.800636      -4.132000      -5.754599      12.633923       6.121186      11.089936          -0.001657
          141              C       7.601789       8.511582       0.605565       0.249295      32.798700 0.35493791E+03  0.79823474E+04                                 9.335566                            6.556437      -0.332864       1.914699                    0.999005      25.531919      73.288842       0.599671       0.454166      -1.034795      -0.003706       0.014008       0.002493       0.014702      -0.013840       0.036764      -0.025371      -0.003970       0.164929      -0.044625      -0.032130       0.076755             12.208109      14.135913      -4.886276      -5.602969      12.924606       5.442966       9.563809          -0.002138
          142              C       8.496198       7.649676       0.002039       0.064425      36.255692 0.38229516E+03  0.87095066E+04                                 9.677224                            6.602081      -0.199014       1.957966                    0.999257      26.278503      74.537790       0.628807       0.427557      -1.056464       0.012905      -0.014672       0.003275       0.019812       0.004686       0.009373      -0.011400      -0.006988       0.068411      -0.021566      -0.006338       0.027905             12.629765      15.478137      -4.058441      -4.959575      13.469109       5.299628       8.942050           0.001380
          143              C       9.801403      11.651908      20.095784      -0.149632      35.082831 0.45300385E+03  0.10858343E+05                                 9.586808                            7.286841      -0.337401       1.869063                    0.998318      30.417577      90.955229       0.581348       0.439550      -1.040423      -0.012392      -0.015941      -0.002597       0.020357       0.009937       0.012829      -0.036003      -0.032901       0.108070      -0.045272      -0.012948       0.058221             11.432020      16.001531      -2.226740      -3.633979      10.525908       3.528550       7.768622          -0.000839
          144              C      10.660090      10.854123      19.410700       0.074415      28.904324 0.37201338E+03  0.84952803E+04                                 8.503390                            6.651434      -0.223114       1.942292                    0.997431      27.364606      80.074154       0.601428       0.445968      -1.035841      -0.025546      -0.030205      -0.015910       0.042639       0.008683       0.007660      -0.031800      -0.039222       0.048928      -0.035450      -0.010327       0.045777              9.841109      12.486344      -1.228136      -2.107221      10.421448       3.127566       6.615534           0.001094
          145              C       8.897376       9.224692      19.229235       0.076039      29.516541 0.37386508E+03  0.85492435E+04                                 8.628764                            6.669233      -0.162775       1.958487                    0.998308      27.439132      80.380098       0.600379       0.446137      -1.035612       0.042551       0.016693      -0.003505       0.045842      -0.001878       0.034074      -0.021919       0.009009       0.065675      -0.036157      -0.014237       0.050394              9.953236      11.906749      -1.059203      -2.468332      11.227181       3.226495       6.725777           0.001064
          146              C       8.063419      10.058054      19.916357      -0.135257      35.448350 0.45547048E+03  0.10946979E+05                                 9.703380                            7.327050      -0.361029       1.865706                    0.998123      30.390555      91.396923       0.576558       0.442007      -1.037581       0.012240       0.009290       0.003383       0.015734      -0.007118       0.041950      -0.032065       0.014078       0.126151      -0.045632      -0.028688       0.074320             11.416241      12.238909      -1.703946      -2.890029      13.999698       4.601590       8.010117          -0.001078
          147              C       0.031600      15.307662       8.457519       0.078871      31.009054 0.41494362E+03  0.97443488E+04                                 8.999843                            7.073860      -0.295568       1.908172                    0.997771      28.248124      84.004464       0.576750       0.452226      -1.031557       0.022710       0.013715       0.032820       0.042202      -0.021564       0.037838      -0.012700      -0.013276      -0.008620      -0.042909      -0.005515       0.048425             10.502919      11.273835       2.995963      -4.117055       8.201270       0.612193      12.033652          -0.000005
          148              C      12.645376      14.779058       9.207849      -0.130013      33.907205 0.44926558E+03  0.10764878E+05                                 9.479400                            7.279828      -0.350294       1.874081                    0.997660      30.185519      90.751551       0.577870       0.442354      -1.036992       0.015903      -0.010910       0.003813       0.019659      -0.037792       0.037569      -0.019113      -0.002618      -0.031830      -0.044493      -0.020255       0.064748             11.385317      12.202735       3.315179      -5.453423       7.873443      -0.796924      14.079772           0.000044
          149              C      12.433795      15.207201      10.443446       0.081777      35.644601 0.38773054E+03  0.89416220E+04                                 9.891158                            6.827073      -0.423162       1.890878                    0.998504      26.935778      79.073142       0.589182       0.450786      -1.033599       0.024849       0.000372       0.002810       0.025010      -0.018416       0.006349      -0.009830      -0.021560      -0.046724      -0.018518      -0.013480       0.031998             13.034904      15.267226       6.218025      -6.389808      10.079715      -2.241451      13.757772          -0.000003
          150              C      13.295230      16.127090      11.081634      -0.148205      32.937077 0.46523953E+03  0.11163338E+05                                 9.094337                            7.311053      -0.032731       1.967156                    0.998624      29.993300      88.103250       0.592481       0.430838      -1.051529      -0.002673      -0.015277      -0.007590       0.017267      -0.014072       0.013529       0.016154      -0.040067       0.023811      -0.036024       0.007180       0.028844             10.373824      12.011459       4.976129      -2.869400       9.287351      -0.928679       9.822663           0.000037
          151              C       0.663594      16.657882      10.343538       0.069330      25.760748 0.34175265E+03  0.75657724E+04                                 7.588911                            6.170333       0.317316       2.110047                    0.999793      26.317416      73.429814       0.662259       0.417769      -1.063288       0.007115      -0.022781      -0.037283       0.044268      -0.007892       0.020464       0.012829      -0.025321      -0.013897      -0.032540       0.010991       0.021549              8.481384       9.548899       3.437589      -2.060410       7.393865       0.138851       8.501389           0.000058
          152              C      11.296206      14.731515      11.095907       0.241564      35.927287 0.38953143E+03  0.90512134E+04                                10.325469                            7.073239      -0.610249       1.822411                    0.997551      26.994595      81.223056       0.547289       0.481643      -1.010156      -0.011908       0.008857      -0.002298       0.015018      -0.031766       0.047321      -0.036220       0.052140       0.043556      -0.053676      -0.030057       0.083734             14.318229      17.069296       7.123438      -9.028860      11.881368      -4.736337      14.004025           0.000001
          153              C       2.082832       9.487674      18.499294       0.063982      28.280445 0.42517553E+03  0.10030914E+05                                 8.423873                            7.164544      -0.286995       1.914454                    0.996497      28.227763      83.736558       0.573448       0.452731      -1.032781       0.031176      -0.010672       0.022706       0.040018       0.014058       0.009340      -0.017969       0.004122      -0.003736      -0.028241       0.010253       0.017988              9.346726       9.803596      -2.637748      -0.121952       9.287745       2.964274       8.948836           0.001176
          154              C       1.292840      10.455553      19.174183      -0.158039      33.076339 0.48878760E+03  0.11954705E+05                                 9.268623                            7.605819      -0.415328       1.840210                    0.997650      31.143473      94.425616       0.564267       0.443816      -1.036714       0.010858      -0.003118      -0.002457       0.011561       0.017841       0.007832      -0.018346       0.001363      -0.009086      -0.029830       0.007418       0.022412             10.531786      10.183405      -3.167183      -0.394295      10.988402       4.171649      10.423549          -0.000763
          155              C       1.733862      10.959749      20.348612       0.066759      34.350070 0.40341756E+03  0.93444441E+04                                 9.438168                            6.849224      -0.301089       1.920749                    0.999125      26.930846      77.819118       0.606385       0.436073      -1.047969       0.013699      -0.011137      -0.011909       0.021296      -0.000714      -0.004823      -0.005012      -0.009979      -0.017969      -0.010374       0.000716       0.009658             11.769895      13.108551      -5.389629      -1.181689      11.778883       4.764068      10.422251           0.000737
          156              C       2.949763       7.009071       0.519929      -0.136630      32.377943 0.43229593E+03  0.10242343E+05                                 9.092148                            7.113736      -0.207311       1.922619                    0.997839      29.744256      88.451311       0.588901       0.438981      -1.040672       0.000501      -0.001954      -0.002067       0.002888       0.019782      -0.002542      -0.048618      -0.018379       0.030786      -0.046877      -0.012294       0.059171             10.385474      12.641050      -4.141868       0.271583      10.290241       2.951299       8.225129          -0.000893
          157              C       3.746625       9.708464      20.289483       0.092510      27.303399 0.37179558E+03  0.85077704E+04                                 8.234959                            6.678223      -0.216921       1.944186                    0.997889      27.483165      81.084678       0.595039       0.449831      -1.031337      -0.022395      -0.017860      -0.029695       0.041259       0.028609      -0.003488      -0.023563      -0.020974       0.066543      -0.043496       0.000631       0.042865              9.146380      10.264570      -3.129815       0.450808       9.066896       2.437992       8.107672           0.000962
          158              C       0.886166       8.211567       0.711590       0.246470      33.230639 0.37354642E+03  0.84989739E+04                                 9.426541                            6.724765      -0.320379       1.916080                    0.998791      25.794017      74.190404       0.592984       0.453984      -1.036101      -0.008080      -0.001436       0.006358       0.010381       0.026774      -0.026314      -0.053544      -0.027685      -0.031063      -0.051902      -0.024328       0.076229             12.174857      12.800670      -6.392263      -3.054215      13.259740       6.009264      10.464163          -0.001657
          159              C      13.006711      10.085243       1.922720       0.249295      32.798719 0.35493873E+03  0.79823695E+04                                 9.335563                            6.556441      -0.332858       1.914701                    0.999005      25.531945      73.288908       0.599672       0.454166      -1.034796       0.003706      -0.004920      -0.013349       0.014702       0.033752      -0.020097      -0.037746      -0.073161      -0.042639      -0.044626      -0.032128       0.076754             12.208100      14.135879      -6.375779      -3.823391      11.554809       5.687989      10.933612          -0.002137
          160              C      12.112302      10.831101       2.664893       0.064427      36.255641 0.38229494E+03  0.87095013E+04                                 9.677224                            6.602087      -0.199018       1.957966                    0.999257      26.278480      74.537750       0.628805       0.427558      -1.056463      -0.012905      -0.000640       0.015020       0.019813       0.010052       0.002963      -0.016017      -0.032796      -0.009012      -0.021567      -0.006339       0.027906             12.629757      15.478115      -5.596640      -3.121722      10.919498       5.755674      11.491659           0.001382
          161              C      10.807097      11.059592       2.263222      -0.149631      35.082825 0.45300369E+03  0.10858338E+05                                 9.586807                            7.286840      -0.337400       1.869064                    0.998318      30.417561      90.955170       0.581348       0.439550      -1.040423       0.012393       0.005363       0.015235       0.020358       0.014379       0.007523      -0.040286      -0.056840       0.036254      -0.045273      -0.012948       0.058221             11.432018      16.001527      -3.969271      -1.552089       9.077271       3.787666       9.217256          -0.000839
          162              C       9.948410      11.874443       2.927917       0.074416      28.904305 0.37201309E+03  0.84952717E+04                                 8.503385                            6.651431      -0.223114       1.942292                    0.997431      27.364588      80.074083       0.601428       0.445968      -1.035841       0.025546       0.020980       0.026932       0.042639       0.009069       0.007199      -0.030670      -0.032902       0.067891      -0.035450      -0.010327       0.045777              9.841103      12.486339      -2.290543      -0.837916       7.817689       3.593295       9.219281           0.001093
          163              C      11.711124      12.339978       4.499939       0.076038      29.517248 0.37387613E+03  0.85495753E+04                                 8.628995                            6.669405      -0.162803       1.958478                    0.998308      27.439452      80.381904       0.600360       0.446147      -1.035605      -0.042553       0.000511      -0.017050       0.045844       0.033216      -0.007852      -0.027030      -0.019582      -0.020079      -0.036158      -0.014240       0.050398              9.953521      11.907183      -2.616452      -0.608176       7.984024       3.806725       9.969354           0.001065
          164              C      12.545081      11.516855       3.800582      -0.135259      35.447761 0.45545881E+03  0.10946635E+05                                 9.703218                            7.326898      -0.360965       1.865723                    0.998124      30.390586      91.396909       0.576570       0.442000      -1.037584      -0.012242      -0.004966      -0.008556       0.015739       0.040042      -0.014403      -0.042231      -0.042751      -0.044364      -0.045628      -0.028701       0.074329             11.416052      12.238911      -3.144877      -1.168398       9.790716       5.354217      12.218527          -0.001075
          165              C       6.837900       4.806403      17.004752       0.078864      31.010038 0.41495980E+03  0.97448441E+04                                 9.000121                            7.074072      -0.295722       1.908119                    0.997770      28.248690      84.007221       0.576731       0.452235      -1.031549      -0.022709      -0.034723      -0.007726       0.042203       0.033450      -0.027888      -0.010022       0.001738       0.036394      -0.042904      -0.005524       0.048428             10.503259      11.274274      -3.525342       3.674259      12.127392      -0.090085       8.108111          -0.000006
          166              C       7.963124       4.160871      17.657213      -0.130011      33.906423 0.44925215E+03  0.10764462E+05                                 9.479180                            7.279655      -0.350197       1.874114                    0.997660      30.185168      90.749723       0.577885       0.442347      -1.036998      -0.015901      -0.001834       0.011409       0.019656       0.030330      -0.043816      -0.014947       0.020701       0.038120      -0.044493      -0.020259       0.064752             11.385038      12.202421      -4.784283       4.223537      13.610750      -1.823154       8.341942           0.000043
          167              C       8.174705      23.582192      17.453319       0.081779      35.644679 0.38773138E+03  0.89416469E+04                                 9.891181                            6.827088      -0.423174       1.890874                    0.998504      26.935792      79.073228       0.589180       0.450787      -1.033598      -0.024848      -0.002830       0.000128       0.025009       0.003007      -0.019246      -0.003304       0.014931       0.062748      -0.018518      -0.013480       0.031997             13.034935      15.267240      -5.195130       7.245992      12.866788      -2.739986      10.970777          -0.000004
          168              C       7.313270      22.792005      16.660171      -0.148204      32.937042 0.46523861E+03  0.11163311E+05                                 9.094332                            7.311046      -0.032731       1.967157                    0.998624      29.993268      88.103156       0.592481       0.430839      -1.051529       0.002673       0.010161       0.013701       0.017266       0.010841      -0.016235       0.016561      -0.037791       0.030641      -0.036025       0.007181       0.028844             10.373820      12.011450      -1.948390       5.403614       9.484142      -0.963883       9.625866           0.000033
          169              C       6.205906      23.425109      16.007711       0.069333      25.760677 0.34175120E+03  0.75657321E+04                                 7.588897                            6.170318       0.317318       2.110048                    0.999793      26.317360      73.429612       0.662261       0.417769      -1.063288      -0.007115       0.040712       0.015860       0.044267       0.018755      -0.011372       0.015431      -0.010767       0.029765      -0.032540       0.010992       0.021548              8.481369       9.548878      -1.422927       3.746663       8.515179      -0.061716       7.380049           0.000055
          170              C       9.312294      23.023683      18.036455       0.241562      35.927495 0.38953416E+03  0.90512920E+04                                10.325507                            7.073266      -0.610257       1.822408                    0.997551      26.994665      81.223318       0.547287       0.481643      -1.010155       0.011908       0.000703      -0.009123       0.015018       0.040988      -0.039602      -0.042268       0.018331      -0.057872      -0.053677      -0.030057       0.083733             14.318282      17.069339      -7.633552       8.601955      12.296405      -4.810604      13.589103           0.000001
          171              C       2.082832       6.339430      12.084792       0.063983      28.280400 0.42517519E+03  0.10030902E+05                                 8.423866                            7.164543      -0.286993       1.914455                    0.996497      28.227718      83.736367       0.573448       0.452731      -1.032781       0.031176       0.010673      -0.022707       0.040018      -0.014057      -0.009340      -0.017968       0.004123      -0.003737      -0.028240       0.010253       0.017987              9.346719       9.803567       2.637742       0.121965       9.287755       2.964285       8.948834           0.001176
          172              C       1.292840       5.371550      11.409903      -0.158038      33.076332 0.48878766E+03  0.11954707E+05                                 9.268622                            7.605820      -0.415328       1.840210                    0.997650      31.143465      94.425577       0.564267       0.443816      -1.036714       0.010857       0.003118       0.002457       0.011560      -0.017841      -0.007832      -0.018345       0.001362      -0.009086      -0.029829       0.007417       0.022412             10.531785      10.183377       3.167167       0.394295      10.988416       4.171665      10.423560          -0.000763
          173              C       1.733862       4.867354      10.235474       0.066758      34.350027 0.40341730E+03  0.93444364E+04                                 9.438157                            6.849221      -0.301087       1.920750                    0.999125      26.930842      77.819093       0.606385       0.436073      -1.047969       0.013699       0.011137       0.011908       0.021296       0.000715       0.004823      -0.005012      -0.009979      -0.017969      -0.010373       0.000716       0.009658             11.769872      13.108502       5.389598       1.181678      11.778867       4.764068      10.422246           0.000737
          174              C       2.949763       5.170964       9.674766      -0.136630      32.377933 0.43229701E+03  0.10242375E+05                                 9.092146                            7.113748      -0.207316       1.922617                    0.997839      29.744265      88.451345       0.588900       0.438981      -1.040672       0.000501       0.001955       0.002067       0.002889      -0.019780       0.002542      -0.048617      -0.018380       0.030785      -0.046875      -0.012294       0.059170             10.385458      12.641017       4.141823      -0.271602      10.290220       2.951295       8.225137          -0.000893
          175              C       3.746625       6.118640      10.294604       0.092509      27.303112 0.37179173E+03  0.85076487E+04                                 8.234875                            6.678172      -0.216882       1.944202                    0.997888      27.482885      81.083333       0.595045       0.449828      -1.031340      -0.022394       0.017863       0.029694       0.041259      -0.028604       0.003488      -0.023563      -0.020970       0.066525      -0.043488       0.000627       0.042860              9.146272      10.264416       3.129706      -0.450819       9.066777       2.437977       8.107624           0.000962
          176              C       0.886166       3.968468       9.483106       0.246471      33.230561 0.37354542E+03  0.84989452E+04                                 9.426525                            6.724756      -0.320379       1.916081                    0.998791      25.793975      74.190246       0.592985       0.453984      -1.036101      -0.008080       0.001436      -0.006358       0.010381      -0.026775       0.026313      -0.053544      -0.027685      -0.031062      -0.051901      -0.024328       0.076229             12.174831      12.800626       6.392240       3.054201      13.259723       6.009257      10.464145          -0.001657
          177              C      13.006711       2.094792       8.271976       0.249296      32.798715 0.35493816E+03  0.79823538E+04                                 9.335566                            6.556437      -0.332860       1.914700                    0.999005      25.531929      73.288860       0.599672       0.454166      -1.034796       0.003706       0.004921       0.013350       0.014703      -0.033752       0.020097      -0.037746      -0.073160      -0.042640      -0.044625      -0.032129       0.076755             12.208109      14.135912       6.375787       3.823386      11.554810       5.687983      10.933606          -0.002137
          178              C      12.112302       1.348934       7.529802       0.064425      36.255709 0.38229543E+03  0.87095140E+04                                 9.677225                            6.602082      -0.199015       1.957966                    0.999257      26.278511      74.537808       0.628807       0.427557      -1.056464      -0.012905       0.000640      -0.015019       0.019812      -0.010051      -0.002963      -0.016016      -0.032795      -0.009012      -0.021566      -0.006338       0.027904             12.629768      15.478138       5.596685       3.121773      10.919524       5.755678      11.491642           0.001381
          179              C      10.807097      21.833443       7.931473      -0.149631      35.082816 0.45300375E+03  0.10858340E+05                                 9.586805                            7.286840      -0.337400       1.869064                    0.998318      30.417575      90.955218       0.581348       0.439550      -1.040423       0.012393      -0.005363      -0.015235       0.020358      -0.014379      -0.007523      -0.040285      -0.056840       0.036254      -0.045273      -0.012948       0.058221             11.432016      16.001524       3.969278       1.552092       9.077277       3.787665       9.217247          -0.000839
          180              C       9.948410      21.018591       7.266779       0.074415      28.904354 0.37201397E+03  0.84952971E+04                                 8.503396                            6.651440      -0.223116       1.942291                    0.997431      27.364624      80.074227       0.601428       0.445968      -1.035841       0.025547      -0.020980      -0.026932       0.042639      -0.009069      -0.007199      -0.030670      -0.032901       0.067891      -0.035450      -0.010327       0.045777              9.841116      12.486350       2.290547       0.837919       7.817708       3.593304       9.219289           0.001093
          181              C      11.711124      20.553057       5.694757       0.076040      29.516555 0.37386520E+03  0.85492471E+04                                 8.628767                            6.669234      -0.162776       1.958486                    0.998308      27.439144      80.380145       0.600379       0.446137      -1.035612      -0.042551      -0.000511       0.017049       0.045842      -0.033211       0.007848      -0.027032      -0.019577      -0.020084      -0.036157      -0.014237       0.050393              9.953240      11.906758       2.616273       0.608045       7.983803       3.806642       9.969158           0.001065
          182              C      12.545081      21.376179       6.394113      -0.135257      35.448349 0.45547028E+03  0.10946973E+05                                 9.703380                            7.327049      -0.361028       1.865706                    0.998123      30.390552      91.396907       0.576558       0.442007      -1.037581      -0.012240       0.004965       0.008549       0.015734      -0.040042       0.014393      -0.042229      -0.042747      -0.044326      -0.045632      -0.028687       0.074320             11.416243      12.238912       3.144906       1.168465       9.790958       5.354413      12.218858          -0.001075
          183              C       6.837900      11.020700      13.579334       0.078871      31.009055 0.41494365E+03  0.97443489E+04                                 8.999843                            7.073859      -0.295567       1.908172                    0.997771      28.248111      84.004407       0.576750       0.452225      -1.031557      -0.022710       0.034722       0.007722       0.042202      -0.033450       0.027890      -0.010015       0.001735       0.036414      -0.042909      -0.005515       0.048425             10.502919      11.273834       3.525217      -3.674068      12.127057      -0.090015       8.107866          -0.000006
          184              C       7.963124      11.666233      12.926874      -0.130013      33.907198 0.44926530E+03  0.10764870E+05                                 9.479398                            7.279825      -0.350295       1.874081                    0.997660      30.185520      90.751555       0.577870       0.442354      -1.036992      -0.015903       0.001832      -0.011412       0.019659      -0.030328       0.043817      -0.014943       0.020697       0.038118      -0.044493      -0.020255       0.064748             11.385315      12.202732       4.784497      -4.223600      13.611106      -1.823223       8.342107           0.000044
          185              C       8.174705      12.957911      13.130768       0.081778      35.644600 0.38773042E+03  0.89416189E+04                                 9.891157                            6.827071      -0.423164       1.890878                    0.998504      26.935785      79.073170       0.589182       0.450786      -1.033599      -0.024848       0.002832      -0.000129       0.025010      -0.003007       0.019247      -0.003303       0.014932       0.062749      -0.018518      -0.013480       0.031998             13.034902      15.267222       5.195125      -7.245969      12.866741      -2.739965      10.970742          -0.000004
          186              C       7.313270      13.748099      13.923915      -0.148205      32.937058 0.46523912E+03  0.11163326E+05                                 9.094334                            7.311049      -0.032730       1.967157                    0.998624      29.993297      88.103241       0.592481       0.430838      -1.051529       0.002673      -0.010161      -0.013702       0.017267      -0.010840       0.016235       0.016561      -0.037791       0.030640      -0.036024       0.007180       0.028844             10.373820      12.011455       1.948385      -5.403618       9.484135      -0.963875       9.625871           0.000034
          187              C       6.205906      13.114995      14.576376       0.069331      25.760724 0.34175223E+03  0.75657607E+04                                 7.588906                            6.170327       0.317318       2.110048                    0.999793      26.317407      73.429779       0.662260       0.417769      -1.063288      -0.007115      -0.040712      -0.015861       0.044268      -0.018755       0.011372       0.015432      -0.010767       0.029764      -0.032540       0.010991       0.021549              8.481378       9.548894       1.422934      -3.746671       8.515174      -0.061717       7.380066           0.000056
          188              C       9.312294      13.516421      12.547631       0.241562      35.927436 0.38953299E+03  0.90512580E+04                                10.325498                            7.073254      -0.610250       1.822410                    0.997551      26.994633      81.223188       0.547288       0.481643      -1.010156       0.011908      -0.000703       0.009123       0.015017      -0.040988       0.039602      -0.042268       0.018332      -0.057871      -0.053677      -0.030057       0.083734             14.318278      17.069358       7.633561      -8.601950      12.296399      -4.810589      13.589076           0.000001
          189              C       8.952332       4.479243      14.307236       0.063982      28.280414 0.42517538E+03  0.10030908E+05                                 8.423868                            7.164544      -0.286993       1.914455                    0.996497      28.227733      83.736423       0.573448       0.452731      -1.032781       0.031177      -0.020472       0.014504       0.040018      -0.011669      -0.012193      -0.016887       0.010165       0.014388      -0.028240       0.010253       0.017987              9.346720       9.803570       0.584503       2.575057       9.986918       2.839225       8.249671           0.001176
          190              C       8.162340       3.644478      13.473310      -0.158039      33.076353 0.48878794E+03  0.11954715E+05                                 9.268625                            7.605821      -0.415327       1.840210                    0.997650      31.143479      94.425627       0.564267       0.443816      -1.036714       0.010858       0.002968       0.002636       0.011561      -0.010851      -0.016183      -0.016538       0.011464       0.021217      -0.029829       0.007417       0.022412             10.531787      10.183382       0.945799       3.048261      11.887189       4.010899       9.524790          -0.000764
          191              C       8.603362       2.399621      13.183780       0.066758      34.350016 0.40341742E+03  0.93444398E+04                                 9.438155                            6.849222      -0.301086       1.920750                    0.999125      26.930841      77.819089       0.606385       0.436073      -1.047969       0.013699       0.013684       0.008866       0.021296       0.004873      -0.000146      -0.002279       0.005299       0.027864      -0.010373       0.000716       0.009657             11.769866      13.108502       2.112189       5.097319      12.115772       4.703795      10.085323           0.000737
          192              C       9.819263      22.614131      13.581373      -0.136630      32.377909 0.43229670E+03  0.10242367E+05                                 9.092144                            7.113747      -0.207320       1.922616                    0.997839      29.744273      88.451395       0.588900       0.438981      -1.040672       0.000501       0.002379       0.001559       0.002888      -0.000980      -0.019919      -0.046677      -0.007538       0.063311      -0.046875      -0.012295       0.059169             10.385453      12.641016       0.461908       4.124928       9.312229       3.126220       9.203113          -0.000893
          193              C      10.616125       2.678148      14.405105       0.092508      27.303133 0.37179225E+03  0.85076636E+04                                 8.234879                            6.678176      -0.216882       1.944202                    0.997888      27.482902      81.083394       0.595045       0.449828      -1.031340      -0.022393       0.032376       0.012354       0.041258      -0.001603      -0.028771      -0.026050      -0.034873       0.024814      -0.043487       0.000627       0.042860              9.146275      10.264421       0.107294       3.160190       8.982490       2.453052       8.191915           0.000963
          194              C       7.755665      22.213734      12.431412       0.246469      33.230596 0.37354641E+03  0.84989732E+04                                 9.426531                            6.724765      -0.320379       1.916081                    0.998791      25.794009      74.190371       0.592984       0.453984      -1.036101      -0.008081      -0.006004       0.002532       0.010381       0.021191      -0.030991      -0.045131       0.019337       0.110014      -0.051901      -0.024330       0.076231             12.174833      12.800641       4.132004       5.754599      12.633928       6.121182      11.089930          -0.001658
          195              C       6.137211      20.691617      10.800260       0.249295      32.798644 0.35493815E+03  0.79823530E+04                                 9.335550                            6.556437      -0.332860       1.914701                    0.999005      25.531914      73.288798       0.599672       0.454166      -1.034796       0.003706       0.014007       0.002493       0.014702       0.013840      -0.036763      -0.025370      -0.003972       0.164928      -0.044626      -0.032129       0.076754             12.208074      14.135845       4.886260       5.602938      12.924595       5.442954       9.563782          -0.002138
          196              C       5.242802      19.829710      10.196734       0.064427      36.255618 0.38229514E+03  0.87095056E+04                                 9.677217                            6.602086      -0.199014       1.957967                    0.999257      26.278472      74.537689       0.628806       0.427558      -1.056464      -0.012905      -0.014672       0.003275       0.019812      -0.004686      -0.009373      -0.011401      -0.006988       0.068412      -0.021567      -0.006339       0.027906             12.629739      15.478088       4.058374       4.959527      13.469117       5.299609       8.942014           0.001381
          197              C       3.937597      20.184874       9.901088      -0.149631      35.082765 0.45300310E+03  0.10858320E+05                                 9.586793                            7.286834      -0.337398       1.869064                    0.998318      30.417547      90.955091       0.581349       0.439550      -1.040423       0.012393      -0.015941      -0.002597       0.020358      -0.009938      -0.012829      -0.036004      -0.032901       0.108071      -0.045273      -0.012948       0.058221             11.431995      16.001488       2.226725       3.633961      10.525895       3.528538       7.768601          -0.000839
          198              C       3.078910      19.387088       9.216005       0.074416      28.904266 0.37201276E+03  0.84952617E+04                                 8.503376                            6.651428      -0.223112       1.942293                    0.997431      27.364571      80.074007       0.601429       0.445967      -1.035841       0.025546      -0.030205      -0.015910       0.042639      -0.008683      -0.007660      -0.031801      -0.039223       0.048930      -0.035450      -0.010327       0.045778              9.841087      12.486316       1.228131       2.107216      10.421431       3.127550       6.615514           0.001095
          199              C       4.841624      17.757657       9.034539       0.076038      29.517244 0.37387607E+03  0.85495734E+04                                 8.628992                            6.669403      -0.162805       1.958478                    0.998308      27.439454      80.381900       0.600360       0.446147      -1.035605      -0.042553       0.016693      -0.003505       0.045844       0.001881      -0.034080      -0.021918       0.009004       0.065677      -0.036158      -0.014240       0.050398              9.953515      11.907182       1.059366       2.468488      11.227395       3.226573       6.725967           0.001065
          200              C       5.675581      18.591019       9.721662      -0.135259      35.447718 0.45545831E+03  0.10946618E+05                                 9.703206                            7.326891      -0.360963       1.865724                    0.998124      30.390571      91.396819       0.576571       0.442000      -1.037585      -0.012242       0.009296       0.003382       0.015739       0.007128      -0.041952      -0.032063       0.014095       0.126177      -0.045628      -0.028701       0.074329             11.416033      12.238900       1.703875       2.890012      13.999270       4.601408       8.009928          -0.001077
          201              C      -0.031600       6.774697      18.652215       0.078872      31.009027 0.41494324E+03  0.97443382E+04                                 8.999841                            7.073860      -0.295572       1.908171                    0.997771      28.248107      84.004425       0.576749       0.452226      -1.031556      -0.022710       0.013715       0.032820       0.042202       0.021564      -0.037838      -0.012700      -0.013276      -0.008622      -0.042909      -0.005515       0.048425             10.502913      11.273832      -2.995948       4.117050       8.201260       0.612208      12.033647          -0.000005
          202              C       1.093624       6.246093      19.402544      -0.130013      33.907150 0.44926476E+03  0.10764853E+05                                 9.479384                            7.279818      -0.350291       1.874082                    0.997660      30.185505      90.751481       0.577870       0.442354      -1.036992      -0.015903      -0.010910       0.003813       0.019659       0.037792      -0.037569      -0.019115      -0.002620      -0.031829      -0.044493      -0.020256       0.064749             11.385291      12.202708      -3.315152       5.453410       7.873417      -0.796896      14.079747           0.000044
          203              C       1.305205       3.027166       0.248751       0.081777      35.644676 0.38773141E+03  0.89416514E+04                                 9.891188                            6.827096      -0.423177       1.890874                    0.998504      26.935833      79.073467       0.589179       0.450788      -1.033597      -0.024848       0.000373       0.002809       0.025009       0.018416      -0.006348      -0.009830      -0.021562      -0.046728      -0.018519      -0.013480       0.031999             13.034936      15.267267      -6.218010       6.389843      10.079695      -2.241437      13.757845          -0.000003
          204              C       0.443770       3.947055       0.886939      -0.148205      32.936847 0.46523590E+03  0.11163224E+05                                 9.094269                            7.311004      -0.032717       1.967161                    0.998624      29.993219      88.102761       0.592485       0.430836      -1.051531       0.002674      -0.015276      -0.007590       0.017266       0.014073      -0.013529       0.016154      -0.040067       0.023811      -0.036024       0.007180       0.028844             10.373734      12.011350      -4.976056       2.869375       9.287235      -0.928656       9.822617           0.000035
          205              C      13.075406       4.477847       0.148843       0.069331      25.760713 0.34175207E+03  0.75657562E+04                                 7.588905                            6.170328       0.317313       2.110046                    0.999793      26.317391      73.429723       0.662260       0.417769      -1.063288      -0.007115      -0.022781      -0.037283       0.044268       0.007892      -0.020464       0.012828      -0.025320      -0.013897      -0.032540       0.010991       0.021549              8.481374       9.548886      -3.437574       2.060407       7.393845       0.138858       8.501392           0.000057
          206              C       2.442794       2.551481       0.901211       0.241563      35.927507 0.38953432E+03  0.90512875E+04                                10.325465                            7.073238      -0.610262       1.822404                    0.997551      26.994630      81.222906       0.547292       0.481639      -1.010159       0.011908       0.008858      -0.002299       0.015018       0.031766      -0.047319      -0.036217       0.052139       0.043562      -0.053675      -0.030056       0.083731             14.318214      17.069255      -7.123410       9.028878      11.881324      -4.736324      14.004062           0.000001
          207              C       8.952332      11.347860      16.276851       0.063982      28.280407 0.42517550E+03  0.10030911E+05                                 8.423867                            7.164545      -0.286993       1.914455                    0.996497      28.227720      83.736374       0.573447       0.452731      -1.032781       0.031176       0.020472      -0.014504       0.040018       0.011670       0.012192      -0.016887       0.010165       0.014387      -0.028241       0.010254       0.017987              9.346718       9.803571      -0.584508      -2.575059       9.986908       2.839225       8.249677           0.001176
          208              C       8.162340      12.182626      17.110777      -0.158038      33.076327 0.48878764E+03  0.11954706E+05                                 9.268620                            7.605819      -0.415327       1.840210                    0.997650      31.143462      94.425560       0.564267       0.443816      -1.036714       0.010858      -0.002967      -0.002637       0.011561       0.010852       0.016183      -0.016538       0.011464       0.021217      -0.029829       0.007418       0.022411             10.531780      10.183382      -0.945794      -3.048261      11.887172       4.010892       9.524786          -0.000764
          209              C       8.603362      13.427483      17.400306       0.066758      34.350004 0.40341713E+03  0.93444312E+04                                 9.438153                            6.849219      -0.301085       1.920750                    0.999125      26.930833      77.819056       0.606385       0.436073      -1.047969       0.013699      -0.013683      -0.008867       0.021296      -0.004873       0.000146      -0.002279       0.005299       0.027865      -0.010373       0.000716       0.009657             11.769864      13.108513      -2.112187      -5.097327      12.115753       4.703790      10.085328           0.000736
          210              C       9.819263      13.925972      17.002713      -0.136630      32.377923 0.43229651E+03  0.10242361E+05                                 9.092146                            7.113745      -0.207319       1.922616                    0.997839      29.744262      88.451346       0.588900       0.438981      -1.040672       0.000501      -0.002379      -0.001560       0.002889       0.000980       0.019919      -0.046677      -0.007537       0.063312      -0.046875      -0.012294       0.059169             10.385458      12.641029      -0.461913      -4.124938       9.312223       3.126223       9.203122          -0.000893
          211              C      10.616125      13.148956      16.178982       0.092509      27.303136 0.37179215E+03  0.85076611E+04                                 8.234881                            6.678176      -0.216884       1.944201                    0.997888      27.482898      81.083389       0.595044       0.449828      -1.031340      -0.022393      -0.032375      -0.012355       0.041259       0.001603       0.028771      -0.026050      -0.034873       0.024814      -0.043488       0.000628       0.042860              9.146280      10.264433      -0.107302      -3.160201       8.982479       2.453056       8.191926           0.000963
          212              C       7.755665      14.326369      18.152675       0.246470      33.230526 0.37354536E+03  0.84989436E+04                                 9.426520                            6.724757      -0.320380       1.916082                    0.998791      25.793972      74.190244       0.592985       0.453985      -1.036101      -0.008081       0.006004      -0.002533       0.010381      -0.021191       0.030991      -0.045132       0.019337       0.110015      -0.051901      -0.024330       0.076231             12.174820      12.800633      -4.131996      -5.754596      12.633903       6.121174      11.089923          -0.001658
          213              C       6.137211      15.848487      19.783826       0.249296      32.798594 0.35493734E+03  0.79823304E+04                                 9.335541                            6.556430      -0.332861       1.914701                    0.999005      25.531890      73.288715       0.599672       0.454166      -1.034796       0.003706      -0.014007      -0.002493       0.014702      -0.013840       0.036763      -0.025370      -0.003972       0.164928      -0.044626      -0.032129       0.076754             12.208065      14.135841      -4.886254      -5.602939      12.924575       5.442948       9.563778          -0.002139
          214              C       5.242802      13.063324      -0.002039       0.064427      36.255627 0.38229496E+03  0.87095009E+04                                 9.677220                            6.602086      -0.199013       1.957967                    0.999257      26.278469      74.537690       0.628806       0.427558      -1.056463      -0.012904       0.014672      -0.003275       0.019812       0.004686       0.009373      -0.011401      -0.006988       0.068413      -0.021567      -0.006339       0.027906             12.629749      15.478108      -4.058384      -4.959541      13.469113       5.299616       8.942027           0.001380
          215              C       3.937597      12.708161       0.293607      -0.149631      35.082810 0.45300349E+03  0.10858332E+05                                 9.586803                            7.286838      -0.337401       1.869064                    0.998318      30.417558      90.955151       0.581349       0.439550      -1.040423       0.012393       0.015941       0.002597       0.020358       0.009938       0.012829      -0.036004      -0.032901       0.108070      -0.045273      -0.012948       0.058221             11.432012      16.001520      -2.226732      -3.633975      10.525902       3.528545       7.768615          -0.000839
          216              C       3.078910      13.505946       0.978691       0.074416      28.904312 0.37201325E+03  0.84952765E+04                                 8.503387                            6.651433      -0.223116       1.942291                    0.997431      27.364602      80.074140       0.601428       0.445968      -1.035841       0.025547       0.030205       0.015910       0.042639       0.008683       0.007660      -0.031800      -0.039222       0.048929      -0.035450      -0.010327       0.045777              9.841103      12.486343      -1.228130      -2.107221      10.421438       3.127560       6.615529           0.001095
          217              C       4.841624      15.135377       1.160156       0.076038      29.517260 0.37387617E+03  0.85495762E+04                                 8.628995                            6.669404      -0.162803       1.958478                    0.998308      27.439447      80.381876       0.600360       0.446147      -1.035605      -0.042552      -0.016693       0.003505       0.045844      -0.001880       0.034079      -0.021917       0.009004       0.065678      -0.036158      -0.014240       0.050398              9.953522      11.907190      -1.059371      -2.468495      11.227402       3.226578       6.725975           0.001065
          218              C       5.675581      14.302015       0.473034      -0.135259      35.447715 0.45545819E+03  0.10946615E+05                                 9.703207                            7.326891      -0.360962       1.865725                    0.998124      30.390561      91.396787       0.576571       0.442000      -1.037585      -0.012242      -0.009296      -0.003382       0.015739      -0.007127       0.041952      -0.032063       0.014095       0.126176      -0.045628      -0.028701       0.074328             11.416036      12.238905      -1.703881      -2.890018      13.999266       4.601412       8.009937          -0.001078
          219              C      -0.031600       9.052407      11.931872       0.078871      31.009057 0.41494365E+03  0.97443498E+04                                 8.999844                            7.073860      -0.295568       1.908172                    0.997771      28.248125      84.004473       0.576750       0.452226      -1.031557      -0.022710      -0.013715      -0.032820       0.042202      -0.021564       0.037838      -0.012700      -0.013276      -0.008621      -0.042909      -0.005515       0.048425             10.502921      11.273836       2.995961      -4.117056       8.201270       0.612195      12.033657          -0.000005
          220              C       1.093624       9.581011      11.181542      -0.130013      33.907208 0.44926561E+03  0.10764879E+05                                 9.479400                            7.279828      -0.350294       1.874081                    0.997660      30.185520      90.751554       0.577869       0.442354      -1.036992      -0.015903       0.010910      -0.003813       0.019659      -0.037792       0.037569      -0.019113      -0.002618      -0.031830      -0.044493      -0.020255       0.064748             11.385318      12.202736       3.315178      -5.453424       7.873442      -0.796923      14.079776           0.000044
          221              C       1.305205       9.152868       9.945945       0.081777      35.644586 0.38773033E+03  0.89416162E+04                                 9.891155                            6.827071      -0.423161       1.890878                    0.998504      26.935770      79.073116       0.589182       0.450786      -1.033599      -0.024849      -0.000372      -0.002810       0.025010      -0.018416       0.006348      -0.009830      -0.021560      -0.046724      -0.018518      -0.013480       0.031998             13.034901      15.267220       6.218023      -6.389804      10.079713      -2.241448      13.757769          -0.000003
          222              C       0.443770       8.232979       9.307757      -0.148206      32.937040 0.46523883E+03  0.11163321E+05                                 9.094347                            7.311060      -0.032730       1.967157                    0.998624      29.993261      88.103235       0.592479       0.430840      -1.051528       0.002673       0.015277       0.007590       0.017267      -0.014072       0.013529       0.016154      -0.040067       0.023811      -0.036024       0.007180       0.028844             10.373837      12.011474       4.976136      -2.869405       9.287362      -0.928679       9.822676           0.000036
          223              C      13.075406       7.702187      10.045853       0.069330      25.760747 0.34175260E+03  0.75657710E+04                                 7.588911                            6.170332       0.317317       2.110047                    0.999793      26.317415      73.429813       0.662260       0.417769      -1.063288      -0.007115       0.022781       0.037283       0.044268      -0.007892       0.020464       0.012829      -0.025320      -0.013897      -0.032540       0.010991       0.021549              8.481385       9.548899       3.437589      -2.060410       7.393866       0.138853       8.501390           0.000057
          224              C       2.442794       9.628554       9.293484       0.241564      35.927287 0.38953147E+03  0.90512141E+04                                10.325468                            7.073239      -0.610248       1.822411                    0.997551      26.994595      81.223047       0.547289       0.481643      -1.010156       0.011908      -0.008857       0.002298       0.015018      -0.031766       0.047320      -0.036220       0.052140       0.043555      -0.053676      -0.030057       0.083733             14.318227      17.069293       7.123437      -9.028858      11.881367      -4.736335      14.004022           0.000001
          225              C      11.656168      14.872395       1.890097       0.063983      28.280406 0.42517530E+03  0.10030906E+05                                 8.423867                            7.164544      -0.286992       1.914455                    0.996497      28.227722      83.736383       0.573448       0.452731      -1.032781      -0.031177       0.010672      -0.022706       0.040018       0.014057       0.009340      -0.017968       0.004123      -0.003738      -0.028240       0.010253       0.017987              9.346719       9.803565      -2.637745      -0.121970       9.287753       2.964288       8.948838           0.001176
          226              C      12.446160      13.904516       1.215208      -0.158039      33.076343 0.48878778E+03  0.11954710E+05                                 9.268623                            7.605820      -0.415327       1.840210                    0.997650      31.143475      94.425614       0.564267       0.443816      -1.036714      -0.010858       0.003118       0.002457       0.011561       0.017841       0.007832      -0.018345       0.001363      -0.009086      -0.029829       0.007417       0.022412             10.531785      10.183381      -3.167170      -0.394297      10.988408       4.171662      10.423565          -0.000763
          227              C      12.005138      13.400320       0.040779       0.066758      34.350040 0.40341771E+03  0.93444485E+04                                 9.438161                            6.849225      -0.301089       1.920749                    0.999125      26.930849      77.819131       0.606385       0.436073      -1.047969      -0.013699       0.011137       0.011909       0.021296      -0.000714      -0.004823      -0.005012      -0.009979      -0.017969      -0.010373       0.000716       0.009658             11.769875      13.108515      -5.389595      -1.181675      11.778857       4.764064      10.422254           0.000737
          228              C      10.789237      17.350998      19.869462      -0.136630      32.377934 0.43229691E+03  0.10242373E+05                                 9.092147                            7.113748      -0.207318       1.922616                    0.997839      29.744280      88.451414       0.588900       0.438981      -1.040672      -0.000501       0.001954       0.002067       0.002889       0.019780      -0.002542      -0.048617      -0.018380       0.030785      -0.046875      -0.012295       0.059170             10.385458      12.641024      -4.141820       0.271607      10.290210       2.951291       8.225140          -0.000894
          229              C       9.992375      14.651605       0.099908       0.092509      27.303124 0.37179201E+03  0.85076568E+04                                 8.234878                            6.678174      -0.216881       1.944202                    0.997888      27.482889      81.083349       0.595045       0.449828      -1.031340       0.022393       0.017862       0.029695       0.041259       0.028604      -0.003488      -0.023563      -0.020970       0.066525      -0.043487       0.000627       0.042860              9.146275      10.264422      -3.129715       0.450812       9.066781       2.437976       8.107622           0.000961
          230              C      12.852835      16.148502      19.677801       0.246470      33.230584 0.37354620E+03  0.84989676E+04                                 9.426529                            6.724763      -0.320379       1.916081                    0.998791      25.794010      74.190374       0.592985       0.453984      -1.036101       0.008080       0.001436      -0.006358       0.010381       0.026774      -0.026314      -0.053543      -0.027685      -0.031063      -0.051901      -0.024328       0.076229             12.174831      12.800641      -6.392236      -3.054197      13.259705       6.009246      10.464146          -0.001657
          231              C       0.732289      14.274826      18.466671       0.249295      32.798696 0.35493854E+03  0.79823640E+04                                 9.335557                            6.556439      -0.332859       1.914701                    0.999005      25.531937      73.288874       0.599672       0.454166      -1.034796      -0.003706       0.004920       0.013349       0.014702       0.033752      -0.020097      -0.037746      -0.073161      -0.042639      -0.044626      -0.032128       0.076754             12.208088      14.135864      -6.375770      -3.823383      11.554797       5.687981      10.933602          -0.002137
          232              C       1.626698      13.528968      17.724498       0.064427      36.255631 0.38229495E+03  0.87095013E+04                                 9.677221                            6.602086      -0.199017       1.957966                    0.999257      26.278479      74.537737       0.628805       0.427558      -1.056463       0.012904       0.000640      -0.015020       0.019812       0.010052       0.002963      -0.016017      -0.032796      -0.009012      -0.021567      -0.006339       0.027906             12.629748      15.478102      -5.596635      -3.121717      10.919490       5.755668      11.491652           0.001382
          233              C       2.931903      13.300477      18.126169      -0.149631      35.082794 0.45300340E+03  0.10858329E+05                                 9.586799                            7.286837      -0.337399       1.869064                    0.998318      30.417548      90.955110       0.581349       0.439550      -1.040423      -0.012393      -0.005363      -0.015235       0.020358       0.014379       0.007523      -0.040286      -0.056840       0.036254      -0.045273      -0.012948       0.058221             11.432004      16.001505      -3.969265      -1.552084       9.077262       3.787660       9.217247          -0.000839
          234              C       3.790590      12.485626      17.461474       0.074416      28.904266 0.37201272E+03  0.84952606E+04                                 8.503377                            6.651428      -0.223110       1.942294                    0.997431      27.364567      80.073996       0.601428       0.445968      -1.035841      -0.025546      -0.020980      -0.026932       0.042639       0.009069       0.007199      -0.030670      -0.032902       0.067891      -0.035450      -0.010327       0.045778              9.841088      12.486317      -2.290539      -0.837914       7.817678       3.593287       9.219270           0.001093
          235              C       2.027876      12.020091      15.889452       0.076038      29.517241 0.37387607E+03  0.85495738E+04                                 8.628993                            6.669405      -0.162804       1.958478                    0.998308      27.439450      80.381899       0.600360       0.446147      -1.035605       0.042553      -0.000511       0.017050       0.045844       0.033216      -0.007852      -0.027031      -0.019581      -0.020079      -0.036158      -0.014240       0.050398              9.953517      11.907179      -2.616450      -0.608173       7.984020       3.806722       9.969352           0.001065
          236              C       1.193919      12.843214      16.588809      -0.135259      35.447739 0.45545857E+03  0.10946627E+05                                 9.703214                            7.326896      -0.360965       1.865723                    0.998124      30.390575      91.396866       0.576570       0.442000      -1.037584       0.012242       0.004966       0.008556       0.015739       0.040042      -0.014403      -0.042231      -0.042752      -0.044364      -0.045628      -0.028701       0.074329             11.416044      12.238904      -3.144874      -1.168395       9.790708       5.354210      12.218519          -0.001075
          237              C       6.901100      19.553666       3.384639       0.078872      31.009011 0.41494303E+03  0.97443317E+04                                 8.999837                            7.073857      -0.295571       1.908172                    0.997771      28.248095      84.004370       0.576749       0.452226      -1.031556       0.022710       0.034722       0.007722       0.042202       0.033450      -0.027890      -0.010015       0.001736       0.036414      -0.042909      -0.005516       0.048425             10.502908      11.273825      -3.525209       3.674055      12.127048      -0.090003       8.107849          -0.000006
          238              C       5.775876      20.199198       2.732178      -0.130012      33.907122 0.44926437E+03  0.10764842E+05                                 9.479378                            7.279814      -0.350291       1.874082                    0.997660      30.185501      90.751463       0.577871       0.442354      -1.036993       0.015903       0.001832      -0.011411       0.019659       0.030328      -0.043817      -0.014944       0.020696       0.038121      -0.044493      -0.020256       0.064749             11.385281      12.202696      -4.784479       4.223569      13.611079      -1.823191       8.342069           0.000043
          239              C       5.564295       0.777877       2.936072       0.081777      35.644658 0.38773114E+03  0.89416444E+04                                 9.891187                            6.827095      -0.423179       1.890873                    0.998504      26.935833      79.073487       0.589179       0.450788      -1.033597       0.024848       0.002831      -0.000128       0.025009       0.003007      -0.019246      -0.003303       0.014932       0.062754      -0.018519      -0.013480       0.031999             13.034933      15.267264      -5.195159       7.245964      12.866807      -2.739965      10.970727          -0.000004
          240              C       6.425730       1.568064       3.729220      -0.148205      32.936850 0.46523563E+03  0.11163220E+05                                 9.094288                            7.311015      -0.032719       1.967161                    0.998624      29.993182      88.102776       0.592483       0.430838      -1.051530      -0.002674      -0.010161      -0.013701       0.017266       0.010840      -0.016235       0.016561      -0.037791       0.030641      -0.036024       0.007181       0.028844             10.373759      12.011380      -1.948387       5.403560       9.484119      -0.963872       9.625777           0.000033
          241              C       7.533094       0.934960       4.381680       0.069332      25.760711 0.34175193E+03  0.75657530E+04                                 7.588905                            6.170327       0.317311       2.110046                    0.999793      26.317398      73.429770       0.662260       0.417769      -1.063287       0.007115      -0.040712      -0.015860       0.044268       0.018755      -0.011372       0.015432      -0.010767       0.029765      -0.032540       0.010991       0.021549              8.481376       9.548892      -1.422940       3.746660       8.515189      -0.061717       7.380048           0.000055
          242              C       4.426706       1.336386       2.352936       0.241561      35.927671 0.38953608E+03  0.90513379E+04                                10.325498                            7.073255      -0.610263       1.822403                    0.997551      26.994663      81.223027       0.547292       0.481640      -1.010159      -0.011908      -0.000704       0.009124       0.015018       0.040987      -0.039601      -0.042266       0.018327      -0.057876      -0.053675      -0.030056       0.083731             14.318270      17.069325      -7.633588       8.601934      12.296444      -4.810601      13.589040           0.000002
          243              C      11.656168      18.020639       8.304599       0.063983      28.280388 0.42517509E+03  0.10030899E+05                                 8.423862                            7.164541      -0.286990       1.914456                    0.996497      28.227707      83.736309       0.573448       0.452731      -1.032781      -0.031176      -0.010673       0.022706       0.040018      -0.014057      -0.009340      -0.017968       0.004123      -0.003737      -0.028240       0.010254       0.017987              9.346712       9.803566       2.637741       0.121964       9.287745       2.964279       8.948824           0.001176
          244              C      12.446160      18.988519       8.979488      -0.158038      33.076314 0.48878755E+03  0.11954703E+05                                 9.268618                            7.605819      -0.415327       1.840210                    0.997650      31.143460      94.425554       0.564267       0.443816      -1.036714      -0.010857      -0.003119      -0.002457       0.011561      -0.017841      -0.007833      -0.018345       0.001363      -0.009086      -0.029829       0.007417       0.022412             10.531777      10.183380       3.167166       0.394292      10.988403       4.171655      10.423547          -0.000763
          245              C      12.005138      19.492715      10.153917       0.066758      34.350021 0.40341746E+03  0.93444408E+04                                 9.438156                            6.849222      -0.301086       1.920750                    0.999125      26.930842      77.819091       0.606385       0.436073      -1.047969      -0.013699      -0.011137      -0.011908       0.021296       0.000715       0.004823      -0.005012      -0.009979      -0.017969      -0.010373       0.000716       0.009658             11.769868      13.108512       5.389598       1.181673      11.778856       4.764057      10.422235           0.000737
          246              C      10.789237      19.189105      10.714625      -0.136630      32.377941 0.43229717E+03  0.10242380E+05                                 9.092149                            7.113750      -0.207317       1.922617                    0.997839      29.744271      88.451374       0.588900       0.438981      -1.040672      -0.000501      -0.001955      -0.002067       0.002889      -0.019780       0.002542      -0.048617      -0.018380       0.030785      -0.046875      -0.012295       0.059170             10.385460      12.641025       4.141823      -0.271605      10.290218       2.951292       8.225137          -0.000893
          247              C       9.992375      18.241429      10.094787       0.092509      27.303118 0.37179189E+03  0.85076533E+04                                 8.234875                            6.678172      -0.216881       1.944202                    0.997888      27.482890      81.083344       0.595045       0.449828      -1.031340       0.022393      -0.017862      -0.029694       0.041259      -0.028604       0.003488      -0.023563      -0.020970       0.066525      -0.043488       0.000627       0.042860              9.146271      10.264418       3.129706      -0.450819       9.066774       2.437974       8.107621           0.000962
          248              C      12.852835      20.391601      10.906285       0.246471      33.230500 0.37354499E+03  0.84989330E+04                                 9.426515                            6.724753      -0.320380       1.916081                    0.998791      25.793958      74.190189       0.592985       0.453985      -1.036101       0.008080      -0.001436       0.006358       0.010381      -0.026775       0.026313      -0.053544      -0.027685      -0.031062      -0.051901      -0.024328       0.076229             12.174812      12.800622       6.392231       3.054189      13.259694       6.009234      10.464120          -0.001657
          249              C       0.732289      22.265277      12.117415       0.249296      32.798605 0.35493760E+03  0.79823374E+04                                 9.335542                            6.556431      -0.332859       1.914701                    0.999005      25.531896      73.288727       0.599672       0.454166      -1.034796      -0.003706      -0.004920      -0.013349       0.014702      -0.033752       0.020097      -0.037746      -0.073160      -0.042638      -0.044625      -0.032129       0.076754             12.208065      14.135839       6.375752       3.823370      11.554773       5.687967      10.933582          -0.002138
          250              C       1.626698       2.298135      12.859589       0.064427      36.255631 0.38229512E+03  0.87095059E+04                                 9.677223                            6.602089      -0.199013       1.957967                    0.999257      26.278473      74.537718       0.628805       0.427558      -1.056463       0.012905      -0.000641       0.015020       0.019812      -0.010052      -0.002963      -0.016017      -0.032796      -0.009013      -0.021567      -0.006339       0.027906             12.629752      15.478107       5.596638       3.121719      10.919496       5.755671      11.491651           0.001382
          251              C       2.931903       2.526626      12.457918      -0.149631      35.082793 0.45300343E+03  0.10858331E+05                                 9.586802                            7.286839      -0.337401       1.869064                    0.998318      30.417557      90.955159       0.581348       0.439550      -1.040423      -0.012393       0.005363       0.015235       0.020358      -0.014379      -0.007523      -0.040285      -0.056840       0.036253      -0.045273      -0.012948       0.058221             11.432009      16.001514       3.969270       1.552082       9.077268       3.787660       9.217244          -0.000839
          252              C       3.790590       3.341478      13.122612       0.074416      28.904319 0.37201354E+03  0.84952846E+04                                 8.503389                            6.651436      -0.223115       1.942292                    0.997431      27.364602      80.074143       0.601428       0.445968      -1.035841      -0.025547       0.020980       0.026931       0.042639      -0.009069      -0.007199      -0.030670      -0.032902       0.067891      -0.035450      -0.010327       0.045777              9.841105      12.486342       2.290543       0.837911       7.817696       3.593294       9.219277           0.001093
          253              C       2.027876       3.807012      14.694634       0.076038      29.517266 0.37387612E+03  0.85495754E+04                                 8.628998                            6.669405      -0.162803       1.958478                    0.998308      27.439455      80.381921       0.600360       0.446147      -1.035605       0.042552       0.000511      -0.017050       0.045844      -0.033216       0.007852      -0.027030      -0.019581      -0.020080      -0.036158      -0.014240       0.050398              9.953527      11.907198       2.616464       0.608182       7.984030       3.806725       9.969351           0.001065
          254              C       1.193919       2.983890      13.995278      -0.135259      35.447738 0.45545834E+03  0.10946621E+05                                 9.703214                            7.326895      -0.360963       1.865724                    0.998124      30.390574      91.396868       0.576570       0.442000      -1.037584       0.012242      -0.004966      -0.008556       0.015739      -0.040042       0.014403      -0.042231      -0.042751      -0.044364      -0.045628      -0.028701       0.074328             11.416047      12.238919       3.144885       1.168403       9.790715       5.354208      12.218506          -0.001075
          255              C       6.901100      13.339369       6.810057       0.078871      31.009052 0.41494357E+03  0.97443465E+04                                 8.999842                            7.073859      -0.295566       1.908173                    0.997771      28.248108      84.004392       0.576750       0.452225      -1.031557       0.022711      -0.034722      -0.007721       0.042202      -0.033450       0.027890      -0.010015       0.001736       0.036414      -0.042909      -0.005515       0.048424             10.502918      11.273833       3.525216      -3.674066      12.127059      -0.090014       8.107863          -0.000006
          256              C       5.775876      12.693836       7.462517      -0.130013      33.907197 0.44926527E+03  0.10764869E+05                                 9.479397                            7.279825      -0.350294       1.874081                    0.997660      30.185518      90.751546       0.577870       0.442354      -1.036992       0.015903      -0.001833       0.011412       0.019660      -0.030328       0.043817      -0.014943       0.020697       0.038118      -0.044493      -0.020255       0.064748             11.385314      12.202730       4.784496      -4.223599      13.611107      -1.823222       8.342105           0.000044
          257              C       5.564295      11.402158       7.258623       0.081777      35.644583 0.38773020E+03  0.89416126E+04                                 9.891154                            6.827070      -0.423164       1.890878                    0.998504      26.935776      79.073142       0.589182       0.450786      -1.033599       0.024849      -0.002832       0.000129       0.025010      -0.003007       0.019247      -0.003303       0.014931       0.062749      -0.018518      -0.013480       0.031998             13.034899      15.267217       5.195122      -7.245966      12.866739      -2.739962      10.970739          -0.000003
          258              C       6.425730      10.611970       6.465476      -0.148205      32.937018 0.46523839E+03  0.11163308E+05                                 9.094344                            7.311056      -0.032730       1.967157                    0.998624      29.993254      88.103211       0.592479       0.430840      -1.051528      -0.002673       0.010161       0.013702       0.017267      -0.010840       0.016235       0.016561      -0.037791       0.030641      -0.036024       0.007180       0.028844             10.373833      12.011469       1.948388      -5.403625       9.484146      -0.963876       9.625883           0.000033
          259              C       7.533094      11.245074       5.813015       0.069331      25.760728 0.34175227E+03  0.75657618E+04                                 7.588906                            6.170327       0.317319       2.110048                    0.999793      26.317410      73.429793       0.662260       0.417769      -1.063288       0.007115       0.040712       0.015861       0.044268      -0.018755       0.011372       0.015432      -0.010767       0.029764      -0.032540       0.010991       0.021549              8.481380       9.548896       1.422934      -3.746672       8.515178      -0.061715       7.380067           0.000056
          260              C       4.426706      10.843648       7.841760       0.241563      35.927424 0.38953288E+03  0.90512544E+04                                10.325494                            7.073252      -0.610250       1.822410                    0.997551      26.994627      81.223158       0.547288       0.481643      -1.010156      -0.011908       0.000702      -0.009123       0.015017      -0.040988       0.039602      -0.042267       0.018332      -0.057871      -0.053677      -0.030057       0.083734             14.318272      17.069351       7.633557      -8.601947      12.296395      -4.810586      13.589071           0.000001
          261              S       3.497125      17.473648       3.613816      -0.420945     175.314831 0.54166867E+04  0.22610488E+06                                21.447000                           19.986364       0.820143       1.882454                    0.998491      82.496554     262.738232       0.530597       0.276545      -1.247424       0.236367       0.133605      -0.168454       0.319525       0.008248      -0.006799      -0.009990       0.012370       0.070274      -0.022867      -0.005049       0.027916             23.106361      19.788488       4.126344      -2.171804      28.128759       5.151719      21.401835          -0.000114
          262              S       0.978354      17.966121       6.129663      -0.442094     184.248878 0.58585950E+04  0.24894461E+06                                22.102697                           20.710217       0.830757       1.879811                    0.998723      83.413860     266.463698       0.525037       0.274541      -1.251946      -0.237223       0.164517       0.101893       0.306142      -0.009029       0.006126       0.015592      -0.002655      -0.033619      -0.023691       0.005747       0.017943             23.772897      23.513945      -3.091544      -5.749585      21.573688      -0.156946      26.231058          -0.000224
          263              S       3.497125      15.419387       6.580880      -0.420938     175.314793 0.54167008E+04  0.22610568E+06                                21.447008                           19.986402       0.820106       1.882444                    0.998491      82.496555     262.738560       0.530596       0.276545      -1.247424       0.236361      -0.133612       0.168454       0.319524      -0.008246       0.006801      -0.009989       0.012366       0.070273      -0.022864      -0.005052       0.027916             23.106352      19.788487      -4.126356       2.171779      28.128736       5.151628      21.401832          -0.000116
          264              S       0.978354      14.926913       4.065033      -0.442088     184.248274 0.58585582E+04  0.24894266E+06                                22.102651                           20.710147       0.830743       1.879809                    0.998722      83.413620     266.462746       0.525038       0.274541      -1.251946      -0.237216      -0.164516      -0.101886       0.306134       0.009029      -0.006125       0.015590      -0.002653      -0.033599      -0.023685       0.005745       0.017940             23.772874      23.513991       3.091553       5.749686      21.573476      -0.156838      26.231155          -0.000226
          265              S       3.372375       6.634051      16.564341      -0.420949     175.316266 0.54167438E+04  0.22610792E+06                                21.447136                           19.986485       0.820107       1.882443                    0.998491      82.496865     262.739796       0.530595       0.276545      -1.247424      -0.236367      -0.142297       0.161177       0.319525       0.005240      -0.009316      -0.016534      -0.024206      -0.039464      -0.022869      -0.005047       0.027917             23.106511      19.788612       1.411334      -4.444313      23.396389       5.998266      26.134531          -0.000117
          266              S       5.891146       9.197305      16.606139      -0.442095     184.248790 0.58585912E+04  0.24894439E+06                                22.102685                           20.710205       0.830759       1.879811                    0.998723      83.413862     266.463627       0.525037       0.274541      -1.251946       0.237223       0.129268       0.144006       0.306142      -0.004440       0.009968       0.017770       0.009516       0.002885      -0.023692       0.005748       0.017944             23.772885      23.513934       6.204106       2.030883      26.032250      -0.954448      21.772469          -0.000230
          267              S       3.372375       9.193053      14.019745      -0.420940     175.315963 0.54167481E+04  0.22610819E+06                                21.447123                           19.986506       0.820071       1.882435                    0.998491      82.496783     262.739786       0.530594       0.276545      -1.247423      -0.236362       0.142295      -0.161184       0.319523      -0.005242       0.009316      -0.016532      -0.024208      -0.039462      -0.022867      -0.005050       0.027917             23.106477      19.788593      -1.411312       4.444310      23.396322       5.998169      26.134518          -0.000117
          268              S       5.891146       6.629799      13.977947      -0.442089     184.248190 0.58585542E+04  0.24894244E+06                                22.102642                           20.710137       0.830743       1.879809                    0.998722      83.413611     266.462666       0.525038       0.274541      -1.251946       0.237217      -0.129262      -0.144006       0.306135       0.004439      -0.009966       0.017766       0.009509       0.002879      -0.023687       0.005746       0.017940             23.772866      23.513981      -6.204206      -2.030874      26.032383      -0.954411      21.772234          -0.000231
          269              S      10.241875       6.886421      16.775575      -0.420942     175.314495 0.54166920E+04  0.22610520E+06                                21.446975                           19.986378       0.820119       1.882448                    0.998491      82.496537     262.738359       0.530597       0.276545      -1.247424      -0.236361      -0.133610       0.168453       0.319522       0.008246      -0.006800      -0.009986       0.012366       0.070274      -0.022863      -0.005051       0.027914             23.106310      19.788446       4.126328      -2.171754      28.128695       5.151637      21.401790          -0.000117
          270              S      12.760646       6.393948      14.259728      -0.442091     184.248420 0.58585648E+04  0.24894300E+06                                22.102662                           20.710159       0.830743       1.879809                    0.998722      83.413661     266.462908       0.525038       0.274541      -1.251946       0.237217      -0.164516      -0.101889       0.306135      -0.009028       0.006124       0.015589      -0.002653      -0.033605      -0.023684       0.005745       0.017939             23.772883      23.513998      -3.091554      -5.749668      21.573511      -0.156872      26.231138          -0.000227
          271              S      10.241875       8.940682      13.808511      -0.420941     175.314885 0.54167063E+04  0.22610596E+06                                21.447014                           19.986410       0.820108       1.882444                    0.998491      82.496598     262.738708       0.530596       0.276545      -1.247424      -0.236362       0.133612      -0.168454       0.319525      -0.008247       0.006800      -0.009989       0.012367       0.070274      -0.022865      -0.005051       0.027916             23.106356      19.788489      -4.126354       2.171785      28.128728       5.151624      21.401852          -0.000116
          272              S      12.760646       9.433156      16.324358      -0.442091     184.248370 0.58585621E+04  0.24894286E+06                                22.102657                           20.710154       0.830742       1.879809                    0.998722      83.413639     266.462820       0.525038       0.274541      -1.251946       0.237217       0.164517       0.101888       0.306135       0.009029      -0.006125       0.015590      -0.002651      -0.033601      -0.023686       0.005746       0.017939             23.772880      23.514008       3.091562       5.749693      21.573481      -0.156856      26.231152          -0.000227
          273              S      10.366625      17.726018       3.825050      -0.420945     175.316242 0.54167614E+04  0.22610889E+06                                21.447141                           19.986526       0.820081       1.882436                    0.998491      82.496921     262.740307       0.530594       0.276545      -1.247423       0.236362       0.142295      -0.161182       0.319523       0.005242      -0.009314      -0.016531      -0.024206      -0.039461      -0.022864      -0.005050       0.027914             23.106495      19.788600       1.411293      -4.444290      23.396349       5.998199      26.134534          -0.000118
          274              S       7.847854      15.162764       3.783252      -0.442090     184.248272 0.58585582E+04  0.24894265E+06                                22.102649                           20.710146       0.830743       1.879809                    0.998722      83.413636     266.462784       0.525038       0.274541      -1.251946      -0.237218      -0.129264      -0.144006       0.306136      -0.004439       0.009967       0.017764       0.009509       0.002883      -0.023685       0.005745       0.017940             23.772871      23.513988       6.204192       2.030873      26.032350      -0.954431      21.772275          -0.000231
          275              S      10.366625      15.167016       6.369646      -0.420942     175.315863 0.54167463E+04  0.22610810E+06                                21.447118                           19.986505       0.820071       1.882435                    0.998491      82.496755     262.739689       0.530594       0.276545      -1.247423       0.236362      -0.142295       0.161185       0.319524      -0.005242       0.009316      -0.016531      -0.024210      -0.039460      -0.022866      -0.005051       0.027916             23.106470      19.788585      -1.411316       4.444307      23.396327       5.998156      26.134500          -0.000117
          276              S       7.847854      17.730270       6.411444      -0.442091     184.248364 0.58585616E+04  0.24894284E+06                                22.102660                           20.710155       0.830741       1.879808                    0.998722      83.413640     266.462833       0.525038       0.274541      -1.251946      -0.237217       0.129263       0.144007       0.306136       0.004438      -0.009966       0.017765       0.009511       0.002883      -0.023685       0.005745       0.017940             23.772885      23.514010      -6.204219      -2.030885      26.032386      -0.954424      21.772259          -0.000231
          277              I       0.873113      20.794220       3.223971      -0.431069     416.109232 0.18431544E+05  0.10069760E+07                                33.799064                           33.508994       1.867422       1.933646                    0.999804     164.807829     532.101676       0.490746       0.228451      -1.357792      -0.023564       0.089108      -0.147238       0.173708      -0.029951       0.043024      -0.117981       0.001476       0.298295      -0.115817      -0.060510       0.176327             34.315305      30.500239       0.874177       2.276131      33.612272     -10.990001      38.833406          -0.000653
          278              I       0.873113      12.098851       6.970929      -0.431076     416.123390 0.18432570E+05  0.10070461E+07                                33.799972                           33.510061       1.867475       1.933655                    0.999803     164.809795     532.111781       0.490735       0.228452      -1.357789      -0.023573      -0.089105       0.147265       0.173731       0.030012      -0.043014      -0.117930       0.001447       0.298297      -0.115776      -0.060522       0.176298             34.316202      30.500369      -0.875336      -2.276162      33.613801     -10.990879      38.834436          -0.000652
          279              I       5.996387       6.834971      19.901677      -0.431070     416.109943 0.18431584E+05  0.10069786E+07                                33.799072                           33.509003       1.867431       1.933648                    0.999804     164.808191     532.102795       0.490746       0.228450      -1.357793       0.023565      -0.129247       0.113641       0.173708      -0.037085       0.037060      -0.136639      -0.102839      -0.014683      -0.115810      -0.060509       0.176319             34.315313      30.500247      -2.394498      -0.459737      34.861852     -11.213509      37.583840          -0.000656
          280              I       5.996387       8.992340      10.682410      -0.431078     416.126136 0.18432733E+05  0.10070573E+07                                33.800130                           33.510217       1.867446       1.933648                    0.999803     164.810284     532.114082       0.490733       0.228453      -1.357789       0.023574       0.129276      -0.113644       0.173733       0.037061      -0.037121      -0.136589      -0.102873      -0.014707      -0.115771      -0.060518       0.176290             34.316363      30.500515       2.394745       0.460870      34.862735     -11.214305      37.585839          -0.000655
          281              I      12.865887       3.565886      17.165624      -0.431086     416.125694 0.18432703E+05  0.10070552E+07                                33.800116                           33.510197       1.867459       1.933650                    0.999803     164.810135     532.113544       0.490733       0.228453      -1.357789       0.023576      -0.089104       0.147259       0.173726      -0.030011       0.043013      -0.117928       0.001448       0.298292      -0.115774      -0.060521       0.176295             34.316361      30.500475       0.875365       2.276134      33.614049     -10.990977      38.834557          -0.000656
          282              I      12.865887      12.261218      13.418462      -0.431077     416.123668 0.18432587E+05  0.10070472E+07                                33.799999                           33.510087       1.867470       1.933654                    0.999803     164.809767     532.111832       0.490734       0.228453      -1.357789       0.023573       0.089106      -0.147266       0.173732       0.030013      -0.043014      -0.117928       0.001450       0.298299      -0.115776      -0.060521       0.176296             34.316231      30.500398      -0.875337      -2.276165      33.613820     -10.990893      38.834475          -0.000651
          283              I       7.742613      17.525305       0.487714      -0.431086     416.128399 0.18432862E+05  0.10070662E+07                                33.800279                           33.510355       1.867427       1.933642                    0.999803     164.810561     532.115674       0.490732       0.228453      -1.357788      -0.023575       0.129268      -0.113637       0.173722      -0.037056       0.037121      -0.136589      -0.102884      -0.014723      -0.115772      -0.060518       0.176290             34.316528      30.500620      -2.394721      -0.460896      34.862833     -11.214386      37.586133          -0.000662
          284              I       7.742613      15.367729       9.706981      -0.431078     416.125607 0.18432703E+05  0.10070552E+07                                33.800116                           33.510202       1.867443       1.933647                    0.999803     164.810071     532.113367       0.490733       0.228453      -1.357789      -0.023575      -0.129277       0.113644       0.173733       0.037058      -0.037120      -0.136591      -0.102882      -0.014725      -0.115775      -0.060518       0.176292             34.316351      30.500504       2.394745       0.460867      34.862724     -11.214309      37.585823          -0.000658
          285              N       3.522680      20.391274       5.639094      -0.203438      36.841360 0.61749296E+03  0.15599376E+05                                 9.354861                            8.126668      -0.200955       1.951818                    0.997923      28.947948      81.919586       0.604514       0.401074      -1.091377       0.068847       0.071187       0.074844       0.124133      -0.047883      -0.016637      -0.019678       0.002589      -0.102359      -0.058251      -0.006744       0.064995             10.235289      11.063170       0.194739       2.587391      11.486304       2.474695       8.156392          -0.001056
          286              N       5.595895       3.354104       8.369029      -0.176914      34.745818 0.46120029E+03  0.10736470E+05                                 8.733169                            6.826350       0.595828       2.207389                    0.999760      27.032257      71.355972       0.694409       0.378895      -1.116784       0.209706      -0.045747       0.086031       0.231238       0.124231      -0.055870       0.045072      -0.136568       0.238858      -0.199661       0.089572       0.110089             10.232158       9.134740       2.201848       3.032731      12.176600       5.258198       9.385135           0.033621
          287              N       6.407870       4.147192       9.220083      -0.157209      34.839842 0.46403449E+03  0.10823738E+05                                 8.812693                            6.892787       0.590166       2.215734                    0.999461      26.745701      70.770101       0.683925       0.383946      -1.112605       0.031318      -0.203549      -0.080089       0.220969       0.113626       0.029215      -0.037734       0.176156       0.233131      -0.190767       0.081934       0.108833             10.479210      13.745515       2.384380       4.766269       8.963507       3.245084       8.728608           0.035486
          288              N       8.053802       2.406089       9.201732      -0.171255      35.929564 0.51932884E+03  0.12447027E+05                                 9.017161                            7.320695       0.560560       2.206450                    0.998792      27.170999      72.644917       0.660373       0.386984      -1.111507      -0.192399       0.047929      -0.083732       0.215233       0.107413      -0.052976       0.037721      -0.144686       0.190475      -0.178455       0.077432       0.101022             10.566860       9.945690       2.483593       2.858295      12.215488       5.164162       9.539404           0.042664
          289              N       7.228088       1.633958       8.347417      -0.186317      36.834592 0.53489156E+03  0.12906982E+05                                 9.139268                            7.402459       0.617694       2.216390                    0.999377      27.496820      73.615244       0.660739       0.384165      -1.114234      -0.034537       0.198589       0.078991       0.216495       0.097501       0.036319      -0.044989       0.161571       0.184737      -0.171015       0.068612       0.102402             10.882495      14.136226       2.532940       4.811283       8.693834       3.510938       9.817426           0.043981
          290              N      10.225938       6.221925      11.601563      -0.194624      37.595352 0.54844270E+03  0.13405165E+05                                 9.354127                            7.528777       0.022049       2.027493                    0.999336      27.900268      76.814798       0.646571       0.387569      -1.104468      -0.070937      -0.067277      -0.062015       0.115776      -0.047021      -0.008928      -0.005762       0.006585      -0.062845      -0.041775      -0.015922       0.057697             10.818666      13.262589       1.200613       2.292611      11.935701       3.321486       7.257709          -0.001224
          291              N       0.843575      16.631601       1.126106      -0.207287      35.206132 0.54895660E+03  0.13454296E+05                                 9.009983                            7.627303      -0.093539       1.987044                    0.998893      28.319428      78.712023       0.628851       0.397407      -1.094841      -0.094579       0.055233      -0.073802       0.132071       0.008359      -0.036642       0.025386      -0.061799       0.067593      -0.062840       0.010664       0.052175              9.978038      10.191673      -3.157651       2.462607       8.455269       1.064313      11.287173          -0.000123
          292              N      10.857932      23.041485      19.826644      -0.141147      37.603995 0.50147992E+03  0.12006362E+05                                 9.503902                            7.284655       0.157740       2.064468                    0.999275      27.748987      76.032227       0.644692       0.396822      -1.096112      -0.109090      -0.074485      -0.182175       0.225025      -0.053866      -0.082802      -0.138801       0.094369      -0.208883      -0.215217       0.095478       0.119739             11.935333      13.627073      -6.156901       5.532396      11.892994      -3.933002      10.285931          -0.000005
          293              N      10.851062      21.197421      18.300498      -0.163261      37.573011 0.52899318E+03  0.12803098E+05                                 9.396925                            7.431393       0.192922       2.063330                    0.999355      28.300332      77.326522       0.646427       0.391491      -1.102593      -0.100306       0.213013       0.039847       0.238796       0.094460       0.035265      -0.105102       0.235102       0.168547      -0.222918       0.100106       0.122813             11.392781      12.389124      -3.786825       6.456646       9.080108      -3.039287      12.709110           0.000001
          294              N       3.522680      12.501761       4.555602      -0.203430      36.840750 0.61748052E+03  0.15598964E+05                                 9.354717                            8.126555      -0.200890       1.951842                    0.997923      28.947605      81.918015       0.604523       0.401071      -1.091381       0.068845      -0.071185      -0.074840       0.124129       0.047883       0.016632      -0.019676       0.002588      -0.102359      -0.058247      -0.006748       0.064995             10.235121      11.062932      -0.194732      -2.587300      11.486145       2.474674       8.156286          -0.001057
          295              N       5.595895       8.825931       1.825666      -0.176913      34.745762 0.46119938E+03  0.10736444E+05                                 8.733160                            6.826345       0.595833       2.207391                    0.999760      27.032225      71.355878       0.694409       0.378895      -1.116783       0.209706       0.045747      -0.086031       0.231237      -0.124231       0.055871       0.045071      -0.136569       0.238861      -0.199661       0.089573       0.110088             10.232146       9.134722      -2.201834      -3.032718      12.176593       5.258195       9.385125           0.033618
          296              N       6.407870       8.032842       0.974613      -0.157209      34.839989 0.46403671E+03  0.10823807E+05                                 8.812731                            6.892814       0.590156       2.215730                    0.999461      26.745733      70.770318       0.683922       0.383948      -1.112604       0.031318       0.203550       0.080089       0.220969      -0.113625      -0.029213      -0.037735       0.176160       0.233134      -0.190769       0.081936       0.108833             10.479254      13.745583      -2.384363      -4.766279       8.963543       3.245090       8.728635           0.035484
          297              N       8.053802       9.773945       0.992963      -0.171254      35.929505 0.51932779E+03  0.12446996E+05                                 9.017153                            7.320689       0.560562       2.206451                    0.998792      27.170964      72.644802       0.660373       0.386985      -1.111507      -0.192398      -0.047929       0.083731       0.215233      -0.107413       0.052977       0.037721      -0.144685       0.190478      -0.178456       0.077434       0.101022             10.566851       9.945679      -2.483585      -2.858292      12.215474       5.164157       9.539399           0.042661
          298              N       7.228088      10.546076       1.847279      -0.186316      36.834509 0.53489020E+03  0.12906940E+05                                 9.139255                            7.402450       0.617697       2.216392                    0.999377      27.496782      73.615110       0.660739       0.384165      -1.114234      -0.034537      -0.198589      -0.078990       0.216494      -0.097502      -0.036318      -0.044990       0.161571       0.184740      -0.171016       0.068614       0.102402             10.882478      14.136198      -2.532931      -4.811271       8.693820       3.510935       9.817416           0.043978
          299              N      10.225938       9.605179      18.982523      -0.194624      37.595327 0.54844268E+03  0.13405162E+05                                 9.354123                            7.528781       0.022052       2.027494                    0.999336      27.900239      76.814670       0.646571       0.387569      -1.104467      -0.070938       0.067276       0.062015       0.115776       0.047021       0.008929      -0.005761       0.006584      -0.062845      -0.041775      -0.015922       0.057697             10.818654      13.262557      -1.200582      -2.292593      11.935700       3.321487       7.257706          -0.001224
          300              N       0.843575      16.261434       9.068589      -0.207289      35.206339 0.54896087E+03  0.13454429E+05                                 9.010034                            7.627346      -0.093554       1.987038                    0.998893      28.319499      78.712346       0.628848       0.397408      -1.094840      -0.094579      -0.055233       0.073803       0.132071      -0.008358       0.036641       0.025386      -0.061799       0.067593      -0.062839       0.010664       0.052175              9.978100      10.191733       3.157678      -2.462640       8.455343       1.064314      11.287224          -0.000123
          301              N      10.857932      13.498618      10.757443      -0.141150      37.604084 0.50148113E+03  0.12006400E+05                                 9.503922                            7.284667       0.157739       2.064468                    0.999275      27.749006      76.032334       0.644691       0.396822      -1.096111      -0.109089       0.074484       0.182173       0.225023       0.053865       0.082802      -0.138800       0.094369      -0.208883      -0.215216       0.095478       0.119739             11.935363      13.627136       6.156916      -5.532423      11.893001      -3.933001      10.285952          -0.000007
          302              N      10.851062      15.342682      12.283589      -0.163266      37.573206 0.52899622E+03  0.12803191E+05                                 9.396962                            7.431418       0.192916       2.063327                    0.999355      28.300402      77.326815       0.646425       0.391491      -1.102593      -0.100306      -0.213013      -0.039846       0.238796      -0.094460      -0.035266      -0.105102       0.235103       0.168548      -0.222919       0.100106       0.122813             11.392831      12.389187       3.786847      -6.456681       9.080146      -3.039298      12.709159          -0.000002
          303              N       3.346820       9.141412      19.079780      -0.203439      36.841416 0.61749435E+03  0.15599419E+05                                 9.354868                            8.126675      -0.200954       1.951818                    0.997923      28.947971      81.919650       0.604514       0.401074      -1.091378      -0.068848       0.086209       0.056897       0.124134       0.024808       0.044206      -0.009811       0.057749       0.063120      -0.058251      -0.006744       0.064996             10.235298      11.063174      -2.581263       0.263876       9.117498       2.898412      10.525221          -0.001057
          304              N       1.273605       8.828854       1.828113      -0.176914      34.745881 0.46120096E+03  0.10736489E+05                                 8.733175                            6.826352       0.595834       2.207390                    0.999760      27.032294      71.356072       0.694409       0.378895      -1.116784      -0.209707       0.076634      -0.060180       0.231239       0.033123      -0.132127       0.033414      -0.201750       0.043310      -0.199659       0.089570       0.110089             10.232169       9.134748      -3.373048      -1.633464      11.294447       5.416002      10.267313           0.033621
          305              N       0.461630       9.806255       2.458961      -0.157208      34.839898 0.46403518E+03  0.10823758E+05                                 8.812700                            6.892790       0.590166       2.215734                    0.999461      26.745725      70.770171       0.683925       0.383946      -1.112606      -0.031317      -0.114678      -0.186267       0.220969      -0.048766      -0.106705      -0.070862      -0.009061      -0.322525      -0.190766       0.081931       0.108835             10.479222      13.745531      -5.111645      -1.507907       9.860811       3.084590       7.831324           0.035488
          306              N      12.554698       9.481624       0.748291      -0.171255      35.929617 0.51932978E+03  0.12447055E+05                                 9.017165                            7.320698       0.560562       2.206450                    0.998792      27.171028      72.644986       0.660374       0.386984      -1.111508       0.192399      -0.073985       0.061923       0.215234       0.033234      -0.115061       0.031416      -0.179945       0.084692      -0.178452       0.077429       0.101024             10.566867       9.945695      -3.250945      -1.941517      11.412539       5.307794      10.342368           0.042662
          307              N      13.380412       8.504702       0.138648      -0.186316      36.834629 0.53489226E+03  0.12907001E+05                                 9.139268                            7.402459       0.617697       2.216391                    0.999377      27.496844      73.615285       0.660739       0.384164      -1.114234       0.034536       0.112724       0.181578       0.216495      -0.052921      -0.089582      -0.072210       0.009382      -0.271832      -0.171013       0.068609       0.102404             10.882496      14.136230      -5.182103      -1.646216      10.999660       3.098495       7.511600           0.043980
          308              N      10.382562      12.515840       4.081956      -0.194624      37.595319 0.54844218E+03  0.13405149E+05                                 9.354122                            7.528774       0.022049       2.027493                    0.999336      27.900253      76.814749       0.646571       0.387569      -1.104468       0.070937      -0.072892      -0.055306       0.115776       0.017068       0.044714      -0.000529       0.035840       0.024920      -0.041775      -0.015922       0.057697             10.818661      13.262578      -2.468191      -0.778180       8.554134       3.926349      10.639271          -0.001225
          309              N       6.025925       4.036944      16.173477      -0.207287      35.206145 0.54895679E+03  0.13454302E+05                                 9.009985                            7.627303      -0.093539       1.987044                    0.998893      28.319434      78.712038       0.628851       0.397407      -1.094841       0.094579      -0.062924       0.067364       0.132071       0.034597      -0.014680       0.023309      -0.073406       0.032771      -0.062840       0.010664       0.052175              9.978041      10.191678      -1.868146       3.541926      11.568323       0.507479       8.174124          -0.000124
          310              N       9.750568      23.573943      19.190495      -0.141139      37.603658 0.50147471E+03  0.12006202E+05                                 9.503832                            7.284605       0.157754       2.064474                    0.999275      27.748874      76.031719       0.644696       0.396821      -1.096113       0.109090      -0.192444      -0.041245       0.225025       0.090993       0.038445      -0.120271       0.197967       0.101910      -0.215217       0.095479       0.119738             11.935238      13.626964      -4.361838       7.034768       8.972309      -3.410555      13.206440          -0.000005
          311              N       9.757438      21.746944      17.643960      -0.163253      37.572645 0.52898689E+03  0.12802903E+05                                 9.396850                            7.431336       0.192939       2.063337                    0.999355      28.300207      77.325965       0.646431       0.391490      -1.102595       0.100307       0.076731       0.202670       0.238797      -0.051347      -0.086775      -0.133566       0.075968      -0.308856      -0.222919       0.100106       0.122813             11.392686      12.389023      -5.688952       4.864478      11.542938      -3.479801      10.246098           0.000000
          312              N       3.346820       6.685691      11.504306      -0.203431      36.840768 0.61748048E+03  0.15598963E+05                                 9.354720                            8.126555      -0.200892       1.951841                    0.997923      28.947619      81.918065       0.604523       0.401071      -1.091381      -0.068846      -0.086205      -0.056896       0.124129      -0.024804      -0.044206      -0.009810       0.057747       0.063121      -0.058248      -0.006748       0.064995             10.235124      11.062933       2.581161      -0.263879       9.117368       2.898381      10.525071          -0.001057
          313              N       1.273605       3.351180       8.366583      -0.176914      34.745837 0.46120031E+03  0.10736471E+05                                 8.733170                            6.826350       0.595838       2.207392                    0.999760      27.032260      71.355983       0.694409       0.378895      -1.116784      -0.209707      -0.076633       0.060180       0.231238      -0.033125       0.132127       0.033412      -0.201752       0.043310      -0.199661       0.089573       0.110088             10.232161       9.134731       3.373035       1.633452      11.294446       5.416002      10.267307           0.033620
          314              N       0.461630       2.373779       7.735735      -0.157209      34.840047 0.46403753E+03  0.10823831E+05                                 8.812740                            6.892819       0.590154       2.215730                    0.999461      26.745759      70.770405       0.683922       0.383948      -1.112604      -0.031317       0.114678       0.186268       0.220970       0.048764       0.106706      -0.070864      -0.009061      -0.322532      -0.190768       0.081934       0.108834             10.479266      13.745599       5.111650       1.507886       9.860843       3.084598       7.831357           0.035487
          315              N      12.554698       2.698410       9.446405      -0.171255      35.929552 0.51932860E+03  0.12447020E+05                                 9.017158                            7.320693       0.560560       2.206450                    0.998792      27.170992      72.644886       0.660373       0.386984      -1.111507       0.192398       0.073985      -0.061923       0.215233      -0.033235       0.115062       0.031414      -0.179946       0.084691      -0.178454       0.077432       0.101022             10.566857       9.945685       3.250936       1.941507      11.412530       5.307786      10.342357           0.042662
          316              N      13.380412       3.675332      10.056048      -0.186316      36.834561 0.53489125E+03  0.12906972E+05                                 9.139262                            7.402456       0.617696       2.216391                    0.999377      27.496805      73.615179       0.660739       0.384165      -1.114234       0.034537      -0.112724      -0.181578       0.216494       0.052920       0.089583      -0.072211       0.009381      -0.271833      -0.171014       0.068612       0.102402             10.882486      14.136206       5.182096       1.646211      10.999659       3.098493       7.511594           0.043980
          317              N      10.382562      20.377194       6.112739      -0.194625      37.595444 0.54844460E+03  0.13405222E+05                                 9.354144                            7.528795       0.022048       2.027492                    0.999336      27.900291      76.814873       0.646570       0.387569      -1.104467       0.070938       0.072892       0.055306       0.115776      -0.017069      -0.044714      -0.000528       0.035839       0.024921      -0.041775      -0.015922       0.057697             10.818682      13.262595       2.468184       0.778168       8.554156       3.926363      10.639296          -0.001225
          318              N       6.025925      11.790160      14.410610      -0.207290      35.206323 0.54896069E+03  0.13454422E+05                                 9.010029                            7.627343      -0.093552       1.987039                    0.998893      28.319490      78.712291       0.628848       0.397408      -1.094840       0.094579       0.062924      -0.067366       0.132071      -0.034597       0.014679       0.023310      -0.073406       0.032771      -0.062839       0.010664       0.052176              9.978093      10.191724       1.868169      -3.541953      11.568367       0.507486       8.174189          -0.000124
          319              N       9.750568      12.966161      11.393592      -0.141142      37.603725 0.50147540E+03  0.12006224E+05                                 9.503847                            7.284613       0.157753       2.064473                    0.999275      27.748889      76.031805       0.644696       0.396821      -1.096113       0.109089       0.192442       0.041244       0.225024      -0.090993      -0.038445      -0.120270       0.197967       0.101909      -0.215216       0.095478       0.119738             11.935263      13.627022       4.361855      -7.034790       8.972319      -3.410551      13.206448          -0.000007
          320              N       9.757438      14.793159      12.940127      -0.163257      37.572803 0.52898929E+03  0.12802977E+05                                 9.396880                            7.431356       0.192934       2.063334                    0.999355      28.300267      77.326218       0.646430       0.391490      -1.102594       0.100306      -0.076731      -0.202669       0.238796       0.051347       0.086775      -0.133567       0.075968      -0.308858      -0.222920       0.100106       0.122813             11.392726      12.389077       5.688977      -4.864498      11.542972      -3.479805      10.246131          -0.000003
          321              N      10.216320       3.968795      14.750297      -0.203430      36.840753 0.61748027E+03  0.15598958E+05                                 9.354720                            8.126556      -0.200891       1.951841                    0.997923      28.947614      81.918068       0.604522       0.401071      -1.091381      -0.068845      -0.071184      -0.074841       0.124129      -0.047883      -0.016633      -0.019677       0.002588      -0.102359      -0.058247      -0.006748       0.064995             10.235123      11.062938       0.194726       2.587299      11.486154       2.474668       8.156278          -0.001056
          322              N       8.143105      21.005965      12.020362      -0.176914      34.745820 0.46120040E+03  0.10736474E+05                                 8.733170                            6.826352       0.595828       2.207389                    0.999760      27.032256      71.355978       0.694409       0.378895      -1.116783      -0.209706       0.045747      -0.086031       0.231238       0.124231      -0.055870       0.045072      -0.136568       0.238858      -0.199661       0.089572       0.110089             10.232157       9.134739       2.201843       3.032727      12.176601       5.258195       9.385132           0.033621
          323              N       7.331130      20.212877      11.169308      -0.157209      34.839842 0.46403455E+03  0.10823740E+05                                 8.812694                            6.892788       0.590166       2.215734                    0.999461      26.745699      70.770105       0.683925       0.383947      -1.112605      -0.031318       0.203549       0.080089       0.220969       0.113626       0.029215      -0.037733       0.176156       0.233131      -0.190767       0.081934       0.108833             10.479209      13.745515       2.384377       4.766268       8.963506       3.245082       8.728606           0.035487
          324              N       5.685198      21.953980      11.187659      -0.171255      35.929564 0.51932892E+03  0.12447030E+05                                 9.017161                            7.320696       0.560559       2.206450                    0.998792      27.171000      72.644925       0.660373       0.386984      -1.111507       0.192399      -0.047929       0.083732       0.215233       0.107413      -0.052976       0.037721      -0.144685       0.190475      -0.178455       0.077432       0.101022             10.566858       9.945685       2.483591       2.858292      12.215486       5.164161       9.539403           0.042664
          325              N       6.510912      22.726111      12.041974      -0.186317      36.834588 0.53489168E+03  0.12906986E+05                                 9.139267                            7.402460       0.617694       2.216390                    0.999377      27.496823      73.615256       0.660738       0.384165      -1.114234       0.034537      -0.198589      -0.078991       0.216495       0.097502       0.036319      -0.044990       0.161571       0.184737      -0.171015       0.068612       0.102402             10.882490      14.136214       2.532937       4.811277       8.693834       3.510937       9.817423           0.043982
          326              N       3.513062      18.138144       8.787828      -0.194625      37.595361 0.54844307E+03  0.13405176E+05                                 9.354128                            7.528779       0.022049       2.027493                    0.999336      27.900278      76.814830       0.646571       0.387569      -1.104468       0.070937       0.067277       0.062015       0.115777      -0.047021      -0.008928      -0.005762       0.006585      -0.062846      -0.041775      -0.015922       0.057697             10.818664      13.262587       1.200613       2.292611      11.935700       3.321481       7.257706          -0.001224
          327              N      12.895425       7.728468      19.263285      -0.207288      35.206263 0.54895928E+03  0.13454379E+05                                 9.010018                            7.627333      -0.093555       1.987039                    0.998893      28.319461      78.712189       0.628848       0.397408      -1.094840       0.094579      -0.055233       0.073803       0.132071       0.008358      -0.036642       0.025386      -0.061799       0.067593      -0.062840       0.010664       0.052176              9.978078      10.191703      -3.157657       2.462628       8.455315       1.064327      11.287216          -0.000123
          328              N       2.881068       1.318584       0.562747      -0.141153      37.603615 0.50147277E+03  0.12006133E+05                                 9.503788                            7.284565       0.157827       2.064493                    0.999275      27.748925      76.031555       0.644702       0.396818      -1.096116       0.109090       0.074486       0.182169       0.225020      -0.053867      -0.082796      -0.138798       0.094372      -0.208890      -0.215213       0.095480       0.119734             11.935184      13.626872      -6.156852       5.532366      11.892865      -3.932933      10.285814          -0.000005
          329              N       2.887938       3.162648       2.088893      -0.163259      37.573030 0.52899255E+03  0.12803080E+05                                 9.396938                            7.431394       0.192977       2.063349                    0.999355      28.300304      77.326459       0.646426       0.391491      -1.102593       0.100306      -0.213013      -0.039846       0.238796       0.094460       0.035266      -0.105103       0.235101       0.168542      -0.222919       0.100105       0.122813             11.392815      12.389136      -3.786841       6.456681       9.080120      -3.039337      12.709188           0.000000
          330              N      10.216320      11.858308      15.833789      -0.203430      36.840764 0.61748090E+03  0.15598976E+05                                 9.354721                            8.126559      -0.200892       1.951841                    0.997923      28.947614      81.918058       0.604522       0.401071      -1.091381      -0.068845       0.071185       0.074840       0.124129       0.047882       0.016633      -0.019676       0.002588      -0.102358      -0.058247      -0.006748       0.064995             10.235124      11.062939      -0.194734      -2.587302      11.486144       2.474673       8.156288          -0.001056
          331              N       8.143105      15.534138      18.563725      -0.176914      34.745821 0.46120032E+03  0.10736472E+05                                 8.733172                            6.826353       0.595828       2.207389                    0.999760      27.032247      71.355963       0.694408       0.378895      -1.116783      -0.209706      -0.045747       0.086031       0.231237      -0.124232       0.055871       0.045071      -0.136568       0.238861      -0.199661       0.089573       0.110088             10.232161       9.134744      -2.201845      -3.032729      12.176602       5.258199       9.385137           0.033624
          332              N       7.331130      16.327227      19.414778      -0.157210      34.839885 0.46403508E+03  0.10823757E+05                                 8.812705                            6.892795       0.590164       2.215733                    0.999461      26.745705      70.770150       0.683924       0.383947      -1.112605      -0.031318      -0.203549      -0.080088       0.220968      -0.113626      -0.029214      -0.037734       0.176156       0.233133      -0.190768       0.081935       0.108833             10.479224      13.745538      -2.384381      -4.766276       8.963517       3.245087       8.728618           0.035490
          333              N       5.685198      14.586124      19.396428      -0.171256      35.929563 0.51932895E+03  0.12447032E+05                                 9.017165                            7.320699       0.560557       2.206449                    0.998792      27.170990      72.644915       0.660372       0.386985      -1.111507       0.192398       0.047929      -0.083732       0.215233      -0.107413       0.052977       0.037721      -0.144686       0.190478      -0.178455       0.077434       0.101022             10.566864       9.945690      -2.483591      -2.858297      12.215490       5.164164       9.539411           0.042668
          334              N       6.510912      13.813993      18.542112      -0.186317      36.834558 0.53489104E+03  0.12906967E+05                                 9.139267                            7.402459       0.617692       2.216390                    0.999377      27.496798      73.615199       0.660738       0.384165      -1.114234       0.034537       0.198589       0.078991       0.216494      -0.097502      -0.036318      -0.044990       0.161571       0.184741      -0.171016       0.068614       0.102402             10.882492      14.136219      -2.532934      -4.811280       8.693829       3.510937       9.817428           0.043985
          335              N       3.513062      14.754890       1.406868      -0.194625      37.595379 0.54844317E+03  0.13405179E+05                                 9.354131                            7.528780       0.022050       2.027493                    0.999336      27.900280      76.814839       0.646571       0.387569      -1.104468       0.070938      -0.067277      -0.062015       0.115776       0.047021       0.008928      -0.005761       0.006585      -0.062845      -0.041775      -0.015923       0.057697             10.818673      13.262593      -1.200615      -2.292619      11.935704       3.321492       7.257722          -0.001224
          336              N      12.895425       8.098635      11.320802      -0.207289      35.206332 0.54896067E+03  0.13454423E+05                                 9.010032                            7.627344      -0.093554       1.987039                    0.998893      28.319494      78.712323       0.628848       0.397408      -1.094840       0.094579       0.055234      -0.073803       0.132071      -0.008358       0.036641       0.025386      -0.061799       0.067593      -0.062839       0.010664       0.052176              9.978099      10.191730       3.157675      -2.462640       8.455340       1.064318      11.287227          -0.000123
          337              N       2.881068      10.861451       9.631948      -0.141150      37.604101 0.50148139E+03  0.12006408E+05                                 9.503926                            7.284670       0.157739       2.064467                    0.999275      27.749013      76.032364       0.644691       0.396822      -1.096111       0.109089      -0.074484      -0.182173       0.225023       0.053865       0.082802      -0.138800       0.094369      -0.208883      -0.215216       0.095477       0.119739             11.935368      13.627141       6.156919      -5.532425      11.893007      -3.933002      10.285956          -0.000006
          338              N       2.887938       9.017387       8.105802      -0.163266      37.573207 0.52899627E+03  0.12803193E+05                                 9.396962                            7.431418       0.192916       2.063327                    0.999355      28.300404      77.326820       0.646425       0.391491      -1.102593       0.100306       0.213013       0.039847       0.238796      -0.094460      -0.035266      -0.105102       0.235103       0.168548      -0.222919       0.100106       0.122813             11.392831      12.389187       3.786847      -6.456681       9.080147      -3.039298      12.709159          -0.000002
          339              N      10.392180      15.218657       1.309611      -0.203431      36.840783 0.61748112E+03  0.15598982E+05                                 9.354721                            8.126558      -0.200888       1.951842                    0.997923      28.947624      81.918073       0.604523       0.401071      -1.091381       0.068845      -0.086206      -0.056895       0.124129       0.024804       0.044207      -0.009810       0.057748       0.063120      -0.058248      -0.006748       0.064996             10.235125      11.062934      -2.581167       0.263873       9.117367       2.898379      10.525073          -0.001057
          340              N      12.465395      15.531215      18.561278      -0.176915      34.745865 0.46120103E+03  0.10736491E+05                                 8.733174                            6.826354       0.595833       2.207390                    0.999760      27.032288      71.356062       0.694409       0.378895      -1.116784       0.209707      -0.076634       0.060180       0.231239       0.033124      -0.132127       0.033413      -0.201751       0.043311      -0.199660       0.089571       0.110089             10.232163       9.134744      -3.373038      -1.633454      11.294435       5.415995      10.267308           0.033622
          341              N      13.277370      14.553814      17.930430      -0.157208      34.839870 0.46403493E+03  0.10823751E+05                                 8.812697                            6.892790       0.590165       2.215734                    0.999461      26.745713      70.770143       0.683925       0.383946      -1.112605       0.031317       0.114678       0.186267       0.220969      -0.048766      -0.106706      -0.070862      -0.009062      -0.322525      -0.190766       0.081932       0.108834             10.479214      13.745522      -5.111638      -1.507902       9.860802       3.084585       7.831319           0.035489
          342              N       1.184302      14.878445      19.641100      -0.171255      35.929625 0.51932997E+03  0.12447061E+05                                 9.017169                            7.320702       0.560559       2.206449                    0.998792      27.171028      72.645006       0.660373       0.386984      -1.111507      -0.192399       0.073985      -0.061923       0.215234       0.033234      -0.115061       0.031415      -0.179945       0.084692      -0.178453       0.077430       0.101023             10.566870       9.945696      -3.250945      -1.941516      11.412543       5.307794      10.342370           0.042664
          343              N       0.358588      15.855367      20.250743      -0.186317      36.834633 0.53489237E+03  0.12907006E+05                                 9.139270                            7.402461       0.617695       2.216390                    0.999377      27.496850      73.615325       0.660739       0.384164      -1.114234      -0.034536      -0.112724      -0.181578       0.216495      -0.052921      -0.089582      -0.072210       0.009382      -0.271832      -0.171013       0.068610       0.102403             10.882495      14.136224      -5.182099      -1.646213      10.999660       3.098495       7.511602           0.043982
          344              N       3.356438      11.844229      16.307435      -0.194625      37.595339 0.54844275E+03  0.13405166E+05                                 9.354125                            7.528778       0.022049       2.027493                    0.999336      27.900268      76.814798       0.646571       0.387569      -1.104468      -0.070938       0.072892       0.055306       0.115776       0.017068       0.044714      -0.000529       0.035840       0.024921      -0.041775      -0.015922       0.057697             10.818661      13.262579      -2.468190      -0.778181       8.554131       3.926346      10.639273          -0.001225
          345              N       7.713075      20.323125       4.215914      -0.207289      35.206320 0.54896030E+03  0.13454411E+05                                 9.010029                            7.627341      -0.093556       1.987038                    0.998893      28.319490      78.712301       0.628848       0.397408      -1.094840      -0.094579       0.062924      -0.067365       0.132070       0.034597      -0.014680       0.023310      -0.073406       0.032771      -0.062840       0.010664       0.052176              9.978092      10.191719      -1.868172       3.541940      11.568384       0.507491       8.174172          -0.000124
          346              N       3.988432       0.786126       1.198896      -0.141146      37.603308 0.50146805E+03  0.12005988E+05                                 9.503725                            7.284520       0.157839       2.064498                    0.999275      27.748821      76.031092       0.644706       0.396817      -1.096117      -0.109090       0.192438       0.041247       0.225021       0.090987       0.038448      -0.120268       0.197971       0.101906      -0.215214       0.095480       0.119733             11.935099      13.626774      -4.361822       7.034720       8.972223      -3.410495      13.206299          -0.000005
          347              N       3.981562       2.613125       2.745431      -0.163251      37.572647 0.52898596E+03  0.12802876E+05                                 9.396860                            7.431335       0.192993       2.063356                    0.999355      28.300173      77.325875       0.646431       0.391490      -1.102594      -0.100306      -0.076730      -0.202669       0.238796      -0.051348      -0.086775      -0.133567       0.075970      -0.308851      -0.222919       0.100106       0.122813             11.392716      12.389032      -5.688980       4.864499      11.542991      -3.479857      10.246126          -0.000000
          348              N      10.392180      17.674378       8.885085      -0.203430      36.840705 0.61747929E+03  0.15598925E+05                                 9.354711                            8.126549      -0.200892       1.951842                    0.997923      28.947587      81.917955       0.604523       0.401071      -1.091381       0.068845       0.086205       0.056895       0.124129      -0.024804      -0.044206      -0.009810       0.057747       0.063121      -0.058247      -0.006748       0.064995             10.235111      11.062924       2.581156      -0.263881       9.117355       2.898373      10.525056          -0.001057
          349              N      12.465395      21.008889      12.022808      -0.176915      34.745834 0.46120053E+03  0.10736477E+05                                 8.733173                            6.826353       0.595834       2.207391                    0.999760      27.032257      71.355981       0.694409       0.378895      -1.116783       0.209707       0.076633      -0.060180       0.231238      -0.033125       0.132128       0.033411      -0.201753       0.043310      -0.199662       0.089574       0.110087             10.232162       9.134743       3.373040       1.633454      11.294442       5.415995      10.267301           0.033621
          350              N      13.277370      21.986290      12.653656      -0.157209      34.839863 0.46403477E+03  0.10823747E+05                                 8.812702                            6.892793       0.590165       2.215733                    0.999461      26.745695      70.770118       0.683924       0.383947      -1.112605       0.031318      -0.114677      -0.186267       0.220969       0.048764       0.106707      -0.070865      -0.009063      -0.322526      -0.190768       0.081935       0.108833             10.479221      13.745533       5.111641       1.507901       9.860809       3.084586       7.831320           0.035488
          351              N       1.184302      21.661659      10.942986      -0.171255      35.929539 0.51932853E+03  0.12447019E+05                                 9.017160                            7.320696       0.560559       2.206450                    0.998792      27.170982      72.644878       0.660373       0.386985      -1.111507      -0.192398      -0.073984       0.061923       0.215233      -0.033236       0.115063       0.031413      -0.179947       0.084691      -0.178455       0.077434       0.101022             10.566857       9.945682       3.250938       1.941509      11.412531       5.307785      10.342357           0.042663
          352              N       0.358588      20.684737      10.333343      -0.186316      36.834531 0.53489063E+03  0.12906954E+05                                 9.139260                            7.402454       0.617693       2.216391                    0.999377      27.496790      73.615153       0.660738       0.384165      -1.114234      -0.034537       0.112723       0.181578       0.216494       0.052919       0.089584      -0.072213       0.009380      -0.271834      -0.171016       0.068614       0.102402             10.882483      14.136206       5.182097       1.646207      10.999653       3.098487       7.511590           0.043981
          353              N       3.356438       3.982875      14.276652      -0.194625      37.595416 0.54844373E+03  0.13405197E+05                                 9.354139                            7.528785       0.022049       2.027492                    0.999336      27.900292      76.814895       0.646571       0.387569      -1.104468      -0.070938      -0.072892      -0.055306       0.115776      -0.017068      -0.044714      -0.000528       0.035839       0.024919      -0.041775      -0.015922       0.057697             10.818684      13.262611       2.468209       0.778190       8.554159       3.926357      10.639282          -0.001225
          354              N       7.713075      12.569909       5.978781      -0.207289      35.206309 0.54896034E+03  0.13454412E+05                                 9.010027                            7.627341      -0.093552       1.987039                    0.998893      28.319480      78.712257       0.628848       0.397408      -1.094840      -0.094579      -0.062924       0.067366       0.132071      -0.034597       0.014679       0.023310      -0.073406       0.032771      -0.062839       0.010664       0.052176              9.978092      10.191721       1.868170      -3.541950      11.568370       0.507488       8.174185          -0.000124
          355              N       3.988432      11.393908       8.995799      -0.141143      37.603759 0.50147593E+03  0.12006241E+05                                 9.503854                            7.284618       0.157752       2.064473                    0.999275      27.748902      76.031859       0.644695       0.396821      -1.096113      -0.109089      -0.192442      -0.041244       0.225023      -0.090993      -0.038445      -0.120270       0.197967       0.101909      -0.215216       0.095478       0.119738             11.935272      13.627032       4.361859      -7.034795       8.972327      -3.410555      13.206458          -0.000006
          356              N       3.981562       9.566910       7.449264      -0.163258      37.572796 0.52898923E+03  0.12802975E+05                                 9.396879                            7.431355       0.192934       2.063334                    0.999355      28.300268      77.326214       0.646430       0.391490      -1.102594      -0.100306       0.076730       0.202669       0.238796       0.051347       0.086775      -0.133567       0.075968      -0.308858      -0.222920       0.100106       0.122813             11.392724      12.389074       5.688976      -4.864497      11.542971      -3.479803      10.246129          -0.000002

******************************************************
Auxiliary information for the entire system
The total spin magnetic moment of the unit cell is   1.191702
The total net atomic charge of the unit cell is   -0.000004
Accuracy of reproducing the electrostatic potential in the unit cell:
  The inner radius (bohr) =    5.0000
  The outer radius (bohr) =   12.0000
  Valid grid points have density less than (e/(bohr^3)) =    0.0001
  The number of valid grid points were=       191414
  The rms potential error without charges in kcal/mol is=      8.57366
  The rms potential error with partial charges in kcal/mol is=      3.58591
  The RRMSE value at monopole order=      0.41825
  The rms potential error with partial charges and cloud penetration in kcal/mol is=      3.58100
  The RRMSE value at monopole order with cloud penetration is=      0.41767
  The rms potential error with partial charges and atomic dipoles in kcal/mol is=      1.24023
  The RRMSE value at dipole order=      0.14466
  The rms potential error with partial charges, atomic dipoles and cloud penetration in kcal/mol is=      1.23377
  The RRMSE value at dipole order with cloud penetration=      0.14390

******************************************************
The electron densities and ab initio electrostatic potential were computed in VASP using the PBE functional and
projector augmented wave method. See the main text of the journal article for a description of computational details.
The atomic charges, dipoles, and quadrupoles were computed with the DDEC6 method as described in
(a) T. A. Manz and N. Gabaldon Limas, RSC Adv. 6 (2016) 47771-47801 DOI: 10.1039/c6ra04656h
(b) N. Gabaldon Limas and T. A. Manz, RSC Adv. 8 (2018) 2678-2707 DOI: 10.1039/c7ra11829e.
For each atom in the material, the electron cloud parameters were fit to the spherically averaged atom-in-material
electron density using radial positions for which this density was between 10^-4 and 10^-2 electrons per cubic bohr.
The polarizabilities, dispersion coefficients, and quantum Drude oscillator (QDO) parameters were fit using the MCLF method.
The magnetic structure of the system was optimized in VASP from the default ferromagnetic initial guess using spin polarization.
The atomic spin moments (ASMs) were computed on this optimized magnetic structure using the DDEC6 partition as inputs
to the method of T. A. Manz and D. S. Sholl, J. Chem. Theory Comput. 7 (2011) 4146-4164 DOI: 10.1021/ct200539n.
The RMSE and RRMSE were computed using a uniform grid with Ewald summation.
