# Supplementary material for: A collection of forcefield precursors for metal–organic frameworks
Source: RSC Adv. 2019 Nov 13;9(63):36492–507. doi: 10.1039/c9ra07327b (PMC9075174; doi:10.1039/c9ra07327b)
Supplement: RA-009-C9RA07327B-s5583 [file RA-009-C9RA07327B-s5583.xyz]

  356
jmolscript: load "" {1 1 1} spacegroup "x,y,z" unitcell [{     13.829400     0.000000     0.000000 }, {      0.000000    20.403200     0.000000 }, {      0.000000     4.945689    19.794715 }]
Cu    11.468168     8.973317    17.550786     0.372179
Cu    11.311343     6.128996    14.974702     0.310852
Cu    11.468168     8.646816    12.141286     0.372177
Cu    11.311343    11.491137    14.717371     0.310852
Cu     9.275932    19.202480     4.451436     0.372180
Cu     9.432757    16.013765     2.316378     0.310849
Cu     9.275932    13.875165     5.445922     0.372178
Cu     9.432757    17.063879     7.580980     0.310850
Cu     2.361232    16.375572     2.243929     0.372176
Cu     2.518057    19.219893     4.820013     0.310849
Cu     2.361232    16.702073     7.653429     0.372180
Cu     2.518057    13.857752     5.077344     0.310848
Cu     4.553468     6.146409    15.343279     0.372181
Cu     4.396643     9.335124    17.478337     0.310852
Cu     4.553468    11.473724    14.348793     0.372179
Cu     4.396643     8.285010    12.213735     0.310852
H     11.376064     5.650134     0.263270     0.091342
H     10.123121     7.165504     1.379692     0.130136
H      7.290860    11.721136    18.355639     0.123834
H      8.637843    10.144244    17.344129     0.090738
H      6.775023    11.485037     4.026245     0.121058
H      5.374105    12.924421     5.140687     0.101736
H      2.402167    11.995521     2.802932     0.084416
H      3.684152    10.404781     1.735997     0.114077
H     12.588903    23.679415    15.170670     0.085156
H      0.656896    22.822023    16.075288     0.122323
H      1.070396     5.728906    18.201240     0.128871
H     13.005168     6.526698    17.221402     0.070506
H     11.376064     7.024311     9.634088     0.091343
H     10.123121     5.508940     8.517666     0.130137
H      7.290860     5.898997    11.336433     0.123835
H      8.637843     7.475889    12.347943     0.090738
H      6.775023    21.592608     5.871112     0.121057
H      5.374105    20.153223     4.756670     0.101736
H      2.402167    21.082123     7.094426     0.084415
H      3.684152     2.269664     8.161361     0.114077
H     12.588903    14.343918    14.521403     0.085158
H      0.656896    15.201310    13.616784     0.122333
H      1.070396    11.891227    11.490832     0.128873
H     13.005168    11.093435    12.470670     0.070507
H      9.368036     1.624998     5.417813     0.091342
H     10.620979     3.075447     6.617373     0.130136
H     13.453240    20.649395     6.922212     0.123834
H     12.106257    19.285816     5.637535     0.090737
H      0.139677     6.690117    10.166566     0.121058
H      1.540595     8.120227    11.292885     0.101737
H      4.512533     5.627027    10.958354     0.084417
H      3.230548     4.206319     9.673677     0.114077
H      8.155197    20.458070    19.295888     0.085158
H      6.257804    21.127880    18.244789     0.122329
H      5.844304    19.047098     1.146114     0.128872
H      7.738932    18.289864     2.157624     0.070506
H      9.368036    11.049447     4.479544     0.091342
H     10.620979     9.598998     3.279984     0.130136
H     13.453240    12.428250     2.975146     0.123833
H     12.106257    13.791828     4.259823     0.090737
H      0.139677    10.930017    19.525507     0.121058
H      1.540595     9.499907    18.399188     0.101736
H      4.512533    11.993107    18.733718     0.084416
H      3.230548     8.468126     0.223680     0.114076
H      8.155197    17.565263    10.396184     0.085155
H      6.257804    16.895453    11.447284     0.122329
H      5.844304    14.030547     8.751244     0.128871
H      7.738932    14.787780     7.739734     0.070506
H      2.453336    19.698755    19.531445     0.091347
H      3.706279    18.183385    18.415023     0.130138
H      6.538540    13.627753     1.439076     0.123837
H      5.191557    15.204645     2.450586     0.090741
H      7.054377    13.863852    15.768470     0.121058
H      8.455295    12.424468    14.654028     0.101737
H     11.427233    13.353368    16.991783     0.084415
H     10.145248    14.944108    18.058718     0.114077
H      1.240497     1.669474     4.624045     0.085158
H     13.172504     2.526866     3.719427     0.122329
H     12.759004    19.619983     1.593475     0.128875
H      0.824232    18.822191     2.573313     0.070508
H      2.453336    18.324578    10.160627     0.091342
H      3.706279    19.839949    11.277049     0.130138
H      6.538540    19.449892     8.458282     0.123834
H      5.191557    17.873000     7.446772     0.090737
H      7.054377     3.756281    13.923603     0.121057
H      8.455295     5.195666    15.038045     0.101736
H     11.427233     4.266766    12.700289     0.084416
H     10.145248    23.079225    11.633354     0.114078
H      1.240497    11.004971     5.273312     0.085157
H     13.172504    10.147579     6.177931     0.122330
H     12.759004    13.457662     8.303883     0.128872
H      0.824232    14.255454     7.324045     0.070506
H      4.461364    23.723891    14.376902     0.091341
H      3.208421    22.273442    13.177342     0.130135
H      0.376160     4.699494    12.872503     0.123833
H      1.723143     6.063073    14.157180     0.090737
H     13.689723    18.658772     9.628149     0.121057
H     12.288805    17.228662     8.501830     0.101735
H      9.316867    19.721862     8.836361     0.084416
H     10.598852    21.142570    10.121038     0.114077
H      5.674203     4.890819     0.498827     0.085159
H      7.571597     4.221009     1.549926     0.122329
H      7.985096     6.301791    18.648601     0.128872
H      6.090468     7.059025    17.637091     0.070506
H      4.461364    14.299442    15.315171     0.091342
H      3.208421    15.749891    16.514731     0.130137
H      0.376160    12.920639    16.819569     0.123834
H      1.723143    11.557061    15.534892     0.090738
H     13.689723    14.418872     0.269208     0.121059
H     12.288805    15.848982     1.395527     0.101738
H      9.316867    13.355782     1.060997     0.084416
H     10.598852    16.880763    19.571035     0.114076
H      5.674203     7.783626     9.398531     0.085156
H      7.571597     8.453436     8.347431     0.122327
H      7.985096    11.318342    11.043471     0.128872
H      6.090468    10.561109    12.054981     0.070506
W     11.415755     8.810067    14.846036     0.753974
W      9.328345    16.538822     4.948679     0.753973
W      2.413645    16.538822     4.948679     0.753971
W      4.501055     8.810067    14.846036     0.753976
C     10.544918    10.825523    19.711577     0.091783
C      9.811959     6.786583     0.589883    -0.153581
C      8.560399     7.143715     0.059384     0.056317
C      8.117858    11.503554    18.717883    -0.176504
C      8.946239    10.565642    18.116123     0.091639
C      7.718188     8.158415     0.756158     0.242665
C      6.242591     9.848693     2.009164     0.259668
C      5.386551    10.758594     2.735630     0.048366
C      5.881644    11.549221     3.776832    -0.142112
C      5.039433    12.426541     4.430057     0.086836
C      3.283100    11.871982     3.076099     0.081800
C      4.063078    10.925415     2.407037    -0.160750
C     13.067400    24.191828    15.784306     0.079546
C      0.367862    23.667265    16.330640    -0.162286
C      1.084225    24.377704    17.255053     0.078538
C      0.618174     5.206354    17.579686    -0.138526
C     13.309415     5.679786    16.983865     0.106369
C      2.373125    23.893143    17.838997     0.255451
C     10.544918     6.794611     9.980495     0.091783
C      9.811959     5.887862     9.307475    -0.153582
C      8.560399     5.530729     9.837973     0.056317
C      8.117858     6.116579    10.974190    -0.176504
C      8.946239     7.054492    11.575949     0.091639
C      7.718188     4.516029     9.141199     0.242665
C      6.242591     2.825751     7.888194     0.259668
C      5.386551     1.915850     7.161728     0.048366
C      5.881644    21.528424     6.120526    -0.142112
C      5.039433    20.651104     5.467300     0.086837
C      3.283100    21.205663     6.821259     0.081800
C      4.063078    22.152230     7.490320    -0.160751
C     13.067400    13.831505    13.907767     0.079548
C      0.367862    14.356068    13.361433    -0.162288
C      1.084225    13.645629    12.437019     0.078540
C      0.618174    12.413779    12.112386    -0.138526
C     13.309415    11.940347    12.708207     0.106370
C      2.373125    14.130190    11.853075     0.255451
C     10.199183    21.747800     5.724632     0.091783
C     10.932141     2.217343     6.441200    -0.153582
C     12.183701     1.789233     6.916273     0.056316
C     12.626242    20.948093     6.623312    -0.176504
C     11.797861    20.136933     5.859236     0.091640
C     13.025912     2.711188     7.731816     0.242666
C      0.672109     4.336545     9.067959     0.259669
C      1.528149     5.261903     9.774630     0.048366
C      1.033056     6.463700    10.289293    -0.142112
C      1.875267     7.310104    10.982108     0.086837
C      3.631600     5.862101    10.772284     0.081800
C      2.851622     4.983548    10.016126    -0.160751
C      7.676700    21.177613    19.644275     0.079549
C      6.546838    21.580501    19.002926    -0.162289
C      5.830475    22.649555    19.468102     0.078538
C      6.296526    18.317415     0.789809    -0.138527
C      7.434685    17.854122     1.393548     0.106370
C      4.541575    23.098627    18.856446     0.255446
C     10.199183    11.329845     4.172726     0.091783
C     10.932141    10.457102     3.456157    -0.153582
C     12.183701    10.885211     2.981084     0.056316
C     12.626242    12.129551     3.274046    -0.176504
C     11.797861    12.940712     4.038122     0.091639
C     13.025912     9.963256     2.165542     0.242666
C      0.672109     8.337900     0.829399     0.259669
C      1.528149     7.412541     0.122727     0.048366
C      1.033056    11.156434    19.402780    -0.142112
C      1.875267    10.310029    18.709965     0.086837
C      3.631600    11.758032    18.919789     0.081799
C      2.851622    12.636586    19.675947    -0.160750
C      7.676700    16.845720    10.047797     0.079546
C      6.546838    16.442832    10.689146    -0.162289
C      5.830475    15.373779    10.223970     0.078538
C      6.296526    14.760230     9.107548    -0.138527
C      7.434685    15.223522     8.503810     0.106368
C      4.541575    14.924706    10.835627     0.255445
C      3.284483    14.523366     0.083138     0.091783
C      4.017441    18.562306    19.204832    -0.153579
C      5.269001    18.205174    19.735331     0.056319
C      5.711542    13.845335     1.076832    -0.176503
C      4.883161    14.783247     1.678592     0.091641
C      6.111212    17.190474    19.038557     0.242664
C      7.586809    15.500196    17.785551     0.259670
C      8.442849    14.590295    17.059085     0.048366
C      7.947756    13.799668    16.017883    -0.142112
C      8.789967    12.922348    15.364658     0.086836
C     10.546300    13.476907    16.718616     0.081801
C      9.766322    14.423474    17.387678    -0.160749
C      0.762000     1.157061     4.010409     0.079548
C     13.461538     1.681624     3.464075    -0.162287
C     12.745175     0.971185     2.539662     0.078540
C     13.211226    20.142535     2.215029    -0.138528
C      0.519985    19.669103     2.810850     0.106368
C     11.456275     1.455746     1.955718     0.255451
C      3.284483    18.554278     9.814220     0.091783
C      4.017441    19.461027    10.487240    -0.153583
C      5.269001    19.818160     9.956742     0.056316
C      5.711542    19.232310     8.820525    -0.176504
C      4.883161    18.294397     8.218766     0.091639
C      6.111212    20.832860    10.653516     0.242666
C      7.586809    22.523138    11.906521     0.259668
C      8.442849    23.433039    12.632987     0.048367
C      7.947756     3.820465    13.674189    -0.142111
C      8.789967     4.697785    14.327415     0.086838
C     10.546300     4.143226    12.973456     0.081801
C      9.766322     3.196659    12.304395    -0.160750
C      0.762000    11.517384     5.886948     0.079547
C     13.461538    10.992821     6.433282    -0.162288
C     12.745175    11.703260     7.357696     0.078539
C     13.211226    12.935110     7.682329    -0.138527
C      0.519985    13.408542     7.086508     0.106369
C     11.456275    11.218699     7.941640     0.255452
C      3.630218     3.601089    14.070083     0.091782
C      2.897259    23.131546    13.353515    -0.153583
C      1.645699    23.559656    12.878442     0.056315
C      1.203158     4.400796    13.171403    -0.176504
C      2.031539     5.211956    13.935479     0.091639
C      0.803488    22.637701    12.062899     0.242666
C     13.157291    21.012344    10.726756     0.259669
C     12.301251    20.086986    10.020085     0.048366
C     12.796344    18.885189     9.505422    -0.142112
C     11.954133    18.038785     8.812607     0.086837
C     10.197800    19.486788     9.022431     0.081799
C     10.977778    20.365341     9.778589    -0.160752
C      6.152700     4.171276     0.150440     0.079549
C      7.282562     3.768388     0.791789    -0.162288
C      7.998925     2.699334     0.326613     0.078538
C      7.532874     7.031474    19.004906    -0.138527
C      6.394715     7.494767    18.401167     0.106370
C      9.287825     2.250262     0.938269     0.255446
C      3.630218    14.019044    15.621989     0.091783
C      2.897259    14.891787    16.338558    -0.153583
C      1.645699    14.463678    16.813631     0.056316
C      1.203158    13.219338    16.520669    -0.176504
C      2.031539    12.408177    15.756593     0.091639
C      0.803488    15.385633    17.629173     0.242666
C     13.157291    17.010989    18.965316     0.259668
C     12.301251    17.936348    19.671988     0.048366
C     12.796344    14.192455     0.391935    -0.142115
C     11.954133    15.038860     1.084750     0.086834
C     10.197800    13.590857     0.874926     0.081799
C     10.977778    12.712303     0.118768    -0.160749
C      6.152700     8.503169     9.746918     0.079548
C      7.282562     8.906057     9.105569    -0.162288
C      7.998925     9.975110     9.570745     0.078538
C      7.532874    10.588659    10.687167    -0.138527
C      6.394715    10.125367    11.290905     0.106370
C      9.287825    10.424183     8.959088     0.255445
S     10.135982     7.620868    16.238792    -0.435289
S     12.694006    10.195918    16.035303    -0.450750
S     10.135982     9.999265    13.453280    -0.435289
S     12.694006     7.424215    13.656770    -0.450749
S     10.608118    17.601783     3.457345    -0.435291
S      8.050094    18.028548     6.004925    -0.450749
S     10.608118    15.475861     6.440013    -0.435286
S      8.050094    15.049096     3.892433    -0.450752
S      3.693418    17.728021     3.555923    -0.435290
S      1.135394    15.152971     3.759412    -0.450749
S      3.693418    15.349624     6.341435    -0.435287
S      1.135394    17.924674     6.137945    -0.450750
S      3.221282     7.747106    16.337370    -0.435290
S      5.779306     7.320341    13.789790    -0.450751
S      3.221282     9.873028    13.354702    -0.435289
S      5.779306    10.299793    15.902282    -0.450751
N     10.154928    10.225174    18.570412    -0.186314
N      8.246471     8.787114     1.827052    -0.145560
N      7.481705     9.691700     2.450586    -0.141109
N      6.498435     8.369694     0.287023    -0.166670
N      5.747499     9.280648     0.944208    -0.167119
N      3.742236    12.592317     4.071971    -0.181311
N     12.622093     4.986968    16.089144    -0.188078
N      2.893110    24.616008    18.804979    -0.127526
N      2.879281    22.777225    17.365903    -0.151201
N     10.154928     7.394959    11.121661    -0.186314
N      8.246471     3.887331     8.070305    -0.145560
N      7.481705     2.982744     7.446772    -0.141108
N      6.498435     4.304751     9.610334    -0.166669
N      5.747499     3.393797     8.953150    -0.167118
N      3.742236    20.485327     5.825387    -0.181312
N     12.622093    12.633166    13.602928    -0.188077
N      2.893110    13.407325    10.887093    -0.127528
N      2.879281    15.246109    12.326169    -0.151201
N     10.589172    20.495144     5.418803    -0.186314
N     12.497629     3.902540     8.082182    -0.145560
N     13.262395     4.726748     8.808648    -0.141108
N      0.416265     2.307258     8.050511    -0.166669
N      1.167201     3.165657     8.774997    -0.167118
N      3.172464     7.002881    11.229740    -0.181312
N      8.122007    16.818147     0.938269    -0.188077
N      4.021590    24.211022    19.323601    -0.127495
N      4.035419    22.369147    17.888484    -0.151169
N     10.589172    12.582500     4.478554    -0.186314
N     12.497629     8.771904     1.815175    -0.145561
N     13.262395     7.947697     1.088709    -0.141109
N      0.416265    10.367186     1.846847    -0.166671
N      1.167201     9.508788     1.122360    -0.167119
N      3.172464    10.617252    18.462333    -0.181312
N      8.122007    16.259498     8.959088    -0.188076
N      4.021590    13.812312    10.368472    -0.127495
N      4.035419    15.654187    11.803589    -0.151168
N      3.674472    15.123715     1.224303    -0.186313
N      5.582929    16.561775    17.967663    -0.145562
N      6.347695    15.657189    17.344129    -0.141110
N      7.330965    16.979195    19.507692    -0.166671
N      8.081901    16.068241    18.850507    -0.167119
N     10.087164    12.756572    15.722744    -0.181313
N      1.207307    20.361921     3.705571    -0.188076
N     10.936290     0.732881     0.989736    -0.127529
N     10.950119     2.571664     2.428812    -0.151201
N      3.674472    17.953930     8.673054    -0.186314
N      5.582929    21.461558    11.724410    -0.145560
N      6.347695    22.366145    12.347943    -0.141109
N      7.330965    21.044138    10.184381    -0.166669
N      8.081901    21.955092    10.841565    -0.167118
N     10.087164     4.863562    13.969328    -0.181313
N      1.207307    12.715723     6.191787    -0.188076
N     10.936290    11.941564     8.907622    -0.127527
N     10.950119    10.102780     7.468546    -0.151201
N      3.240228     4.853745    14.375912    -0.186314
N      1.331771    21.446349    11.712533    -0.145559
N      0.567005    20.622141    10.986067    -0.141107
N     13.413135    23.041631    11.744204    -0.166669
N     12.662199    22.183232    11.019718    -0.167118
N     10.656936    18.346008     8.564975    -0.181310
N      5.707393     8.530742    18.856446    -0.188077
N      9.807810     1.137867     0.471114    -0.127496
N      9.793981     2.979742     1.906231    -0.151169
N      3.240228    12.766389    15.316161    -0.186314
N      1.331771    16.576985    17.979540    -0.145562
N      0.567005    17.401192    18.706006    -0.141112
N     13.413135    14.981703    17.947868    -0.166670
N     12.662199    15.840101    18.672355    -0.167119
N     10.656936    14.731637     1.332382    -0.181311
N      5.707393     9.089391    10.835627    -0.188078
N      9.807810    11.536577     9.426243    -0.127495
N      9.793981     9.694702     7.991126    -0.151169
Cl    12.767855     8.254675    19.281042    -0.528540
Cl    12.767855     9.365458    10.411030    -0.528538
Cl     7.976245    20.706937     3.334816    -0.528542
Cl     7.976245    12.370707     6.562542    -0.528539
Cl     1.061545    17.094214     0.513673    -0.528527
Cl     1.061545    15.983431     9.383685    -0.528541
Cl     5.853155     4.641952    16.459899    -0.528542
Cl     5.853155    12.978182    13.232173    -0.528540

The following XYZ coordinates are in angstroms. Other properties are in atomic units.
The sperically averaged electron density of each atom fit to a function of the form exp(a - br)
eigen_1, eigen_2 and eigen_3 are the three eigenvalues of traceless quadrupole moment tensor
  atom number  atomic symbol              X              Y              Z     net charge C6 coefficient C8 coefficient C10 coefficient fluctuating dipole atomic polarizability isotropic forcefield polarizability              a              b squared Pearson coefficient          <r^3>          <r^4>         wp_QDO          m_QDO          q_QDO       dipole_x       dipole_y       dipole_z         dipole            Qxy            Qxz            Qyz     Q(x^2-y^2)  Q(3z^2 - R^2)        eigen_1        eigen_2        eigen_3 static polarizability      alpha(xx)      alpha(xy)      alpha(xz)      alpha(yy)      alpha(yz)      alpha(zz) atomic spin moment
            1             Cu      11.468168       8.973317      17.550786       0.372179      87.799399 0.20233881E+04  0.66060573E+05                                17.661231                           15.995513       0.666157       1.992984                    0.998752      54.904739     154.880175       0.395635       0.474186      -1.089602       0.033609      -0.024466       0.046629       0.062469       0.077447       0.027843      -0.013274       0.028838      -0.032234      -0.084225      -0.001747       0.085971             19.458037      15.957106      -2.738128      -2.495680      18.086962       2.003065      24.330042          -0.000867
            2             Cu      11.311343       6.128996      14.974702       0.310852      89.578976 0.19580672E+04  0.63201693E+05                                17.401938                           15.349420       0.741917       2.024360                    0.997389      54.636471     151.641292       0.420550       0.451219      -1.106769       0.003396       0.002677       0.019089       0.019573       0.004971      -0.090585       0.032374       0.075642       0.036949      -0.087166      -0.028000       0.115166             19.824512      19.287579       0.454883       5.168334      22.958984       1.626068      17.226972          -0.000597
            3             Cu      11.468168       8.646816      12.141286       0.372177      87.799428 0.20233887E+04  0.66060609E+05                                17.661252                           15.995530       0.666155       1.992983                    0.998752      54.904746     154.880299       0.395634       0.474187      -1.089601       0.033610       0.024468      -0.046627       0.062470      -0.077444      -0.027842      -0.013271       0.028840      -0.032231      -0.084221      -0.001748       0.085969             19.458062      15.957128       2.738136       2.495684      18.086982       2.003073      24.330077          -0.000898
            4             Cu      11.311343      11.491137      14.717371       0.310852      89.579181 0.19580728E+04  0.63201916E+05                                17.401953                           15.349432       0.741932       2.024364                    0.997389      54.636566     151.641564       0.420550       0.451219      -1.106770       0.003397      -0.002677      -0.019090       0.019574      -0.004972       0.090584       0.032374       0.075641       0.036945      -0.087166      -0.027998       0.115165             19.824530      19.287587      -0.454902      -5.168335      22.959016       1.626079      17.226985          -0.000598
            5             Cu       9.275932      19.202480       4.451436       0.372180      87.799497 0.20233900E+04  0.66060635E+05                                17.661217                           15.995498       0.666174       1.992988                    0.998752      54.904777     154.880158       0.395636       0.474184      -1.089603      -0.033609       0.039308      -0.035041       0.062470      -0.045785      -0.068386      -0.011314       0.036677      -0.008713      -0.084222      -0.001746       0.085969             19.458023      15.957101       3.084971       2.051526      24.905318       0.299508      17.511651          -0.000896
            6             Cu       9.432757      16.013765       2.316378       0.310849      89.578912 0.19580663E+04  0.63201673E+05                                17.401953                           15.349435       0.741904       2.024357                    0.997389      54.636414     151.641253       0.420549       0.451220      -1.106768      -0.003396       0.019169      -0.002028       0.019573       0.086678      -0.026780       0.015330       0.007426      -0.167695      -0.087165      -0.028000       0.115166             19.824525      19.287585      -5.124460       0.811454      18.328582       2.782983      21.857409          -0.000598
            7             Cu       9.275932      13.875165       5.445922       0.372178      87.799551 0.20233924E+04  0.66060732E+05                                17.661228                           15.995510       0.666171       1.992987                    0.998752      54.904807     154.880284       0.395636       0.474184      -1.089603      -0.033610      -0.039308       0.035039       0.062470       0.045785       0.068387      -0.011315       0.036678      -0.008712      -0.084223      -0.001747       0.085970             19.458032      15.957101      -3.084970      -2.051516      24.905333       0.299500      17.511662          -0.000865
            8             Cu       9.432757      17.063879       7.580980       0.310850      89.578571 0.19580574E+04  0.63201333E+05                                17.401942                           15.349428       0.741887       2.024353                    0.997389      54.636238     151.640837       0.420547       0.451222      -1.106767      -0.003396      -0.019169       0.002027       0.019573      -0.086678       0.026780       0.015330       0.007426      -0.167694      -0.087165      -0.028001       0.115166             19.824509      19.287567       5.124448      -0.811469      18.328565       2.782976      21.857395          -0.000597
            9             Cu       2.361232      16.375572       2.243929       0.372176      87.799611 0.20233939E+04  0.66060819E+05                                17.661273                           15.995548       0.666161       1.992984                    0.998752      54.904822     154.880554       0.395634       0.474186      -1.089601      -0.033610       0.024468      -0.046628       0.062470       0.077444       0.027843      -0.013273       0.028840      -0.032229      -0.084222      -0.001746       0.085968             19.458086      15.957142      -2.738135      -2.495691      18.087004       2.003076      24.330112          -0.000920
           10             Cu       2.518057      19.219893       4.820013       0.310849      89.579030 0.19580690E+04  0.63201778E+05                                17.401962                           15.349441       0.741909       2.024358                    0.997389      54.636468     151.641411       0.420549       0.451220      -1.106769      -0.003396      -0.002678      -0.019089       0.019573       0.004971      -0.090585       0.032374       0.075643       0.036949      -0.087166      -0.028000       0.115166             19.824538      19.287601       0.454887       5.168339      22.959018       1.626074      17.226996          -0.000608
           11             Cu       2.361232      16.702073       7.653429       0.372180      87.799444 0.20233889E+04  0.66060591E+05                                17.661217                           15.995499       0.666169       1.992987                    0.998752      54.904749     154.880099       0.395636       0.474185      -1.089603      -0.033610      -0.024467       0.046630       0.062471      -0.077446      -0.027842      -0.013273       0.028839      -0.032232      -0.084223      -0.001748       0.085970             19.458023      15.957098       2.738134       2.495681      18.086947       2.003068      24.330023          -0.000907
           12             Cu       2.518057      13.857752       5.077344       0.310848      89.578822 0.19580642E+04  0.63201605E+05                                17.401966                           15.349448       0.741896       2.024355                    0.997389      54.636343     151.641175       0.420548       0.451222      -1.106767      -0.003397       0.002679       0.019089       0.019573      -0.004971       0.090584       0.032374       0.075642       0.036948      -0.087166      -0.028000       0.115166             19.824540      19.287591      -0.454897      -5.168329      22.959033       1.626076      17.226995          -0.000605
           13             Cu       4.553468       6.146409      15.343279       0.372181      87.799311 0.20233851E+04  0.66060440E+05                                17.661203                           15.995488       0.666166       1.992987                    0.998752      54.904700     154.879941       0.395636       0.474185      -1.089602       0.033609      -0.039308       0.035040       0.062470      -0.045785      -0.068388      -0.011315       0.036678      -0.008711      -0.084224      -0.001747       0.085971             19.458006      15.957088       3.084966       2.051522      24.905292       0.299504      17.511638          -0.000893
           14             Cu       4.396643       9.335124      17.478337       0.310852      89.579010 0.19580687E+04  0.63201755E+05                                17.401944                           15.349427       0.741923       2.024362                    0.997389      54.636487     151.641364       0.420550       0.451219      -1.106769       0.003396      -0.019169       0.002029       0.019573       0.086677      -0.026780       0.015330       0.007428      -0.167694      -0.087165      -0.028000       0.115165             19.824516      19.287574      -5.124459       0.811455      18.328574       2.782983      21.857399          -0.000598
           15             Cu       4.553468      11.473724      14.348793       0.372179      87.799385 0.20233878E+04  0.66060559E+05                                17.661226                           15.995510       0.666164       1.992985                    0.998752      54.904738     154.880153       0.395635       0.474186      -1.089602       0.033609       0.039307      -0.035040       0.062469       0.045785       0.068387      -0.011315       0.036678      -0.008713      -0.084223      -0.001747       0.085970             19.458031      15.957100      -3.084967      -2.051515      24.905330       0.299503      17.511661          -0.000897
           16             Cu       4.396643       8.285010      12.213735       0.310852      89.578889 0.19580651E+04  0.63201614E+05                                17.401937                           15.349420       0.741911       2.024359                    0.997389      54.636423     151.641188       0.420549       0.451220      -1.106769       0.003396       0.019169      -0.002029       0.019573      -0.086678       0.026780       0.015330       0.007426      -0.167696      -0.087166      -0.028000       0.115166             19.824508      19.287573       5.124457      -0.811466      18.328564       2.782977      21.857388          -0.000599
           17              H      11.376064       5.650134       0.263270       0.091342       1.336454 0.99670612E+01  0.10437628E+03                                 2.067754                            1.891578      -1.416592       2.198675                    0.992466       4.007955      11.958414       0.434469       1.346209      -0.693310       0.035729      -0.010175       0.022846       0.043613      -0.006304       0.006054       0.004591       0.014801       0.040836      -0.017864       0.001729       0.016135              2.153543       2.871557      -0.370251       0.351722       1.872299      -0.087725       1.716773          -0.000003
           18              H      10.123121       7.165504       1.379692       0.130136       1.353939 0.10333433E+02  0.10821684E+03                                 2.019316                            1.880596      -1.554496       2.149858                    0.992263       3.767071      10.914669       0.455699       1.283446      -0.707970       0.016499       0.004562       0.032113       0.036390      -0.007071       0.010747      -0.006485       0.013678       0.042671      -0.017083      -0.005139       0.022223              2.050133       1.886330       0.111429       0.300558       1.959389       0.477275       2.304680           0.000012
           19              H       7.290860      11.721136      18.355639       0.123834       1.005393 0.74816123E+01  0.73728406E+02                                 1.776075                            1.690675      -1.507565       2.170482                    0.991868       3.928381      11.783539       0.433820       1.432704      -0.675178      -0.030184       0.005903      -0.018324       0.035801      -0.001141       0.014988       0.001214       0.013466       0.007760      -0.011782      -0.007287       0.019069              1.814927       2.237016      -0.214799       0.243566       1.611048      -0.022675       1.596718           0.000025
           20              H       8.637843      10.144244      17.344129       0.090738       0.998741 0.73519062E+01  0.71719115E+02                                 1.733815                            1.649091      -1.204833       2.302982                    0.994219       3.827704      11.210186       0.452637       1.387142      -0.684594      -0.018887      -0.020648      -0.036881       0.046296      -0.003551       0.009055       0.008796       0.005224       0.008233      -0.014520       0.002129       0.012391              1.770964       1.534659       0.098091       0.190640       1.708996       0.388823       2.069238           0.000008
           21              H       6.775023      11.485037       4.026245       0.121058       1.196875 0.88325383E+01  0.90335552E+02                                 1.954948                            1.804549      -1.611218       2.112931                    0.991995       4.078218      12.286518       0.433162       1.382557      -0.684188       0.033700       0.001505       0.010695       0.035388       0.005943       0.003975      -0.002012       0.013271      -0.014135      -0.009224      -0.002602       0.011826              2.024163       2.734052      -0.134041       0.295499       1.586260       0.105466       1.752176           0.000031
           22              H       5.374105      12.924421       5.140687       0.101736       1.186808 0.85815531E+01  0.86698205E+02                                 1.921785                            1.763834      -1.305050       2.257951                    0.993938       3.850598      11.340676       0.445945       1.359504      -0.690558       0.018433       0.024111       0.035578       0.046764       0.002141      -0.000006       0.011756       0.000628       0.006388      -0.011753      -0.000657       0.012410              2.002305       1.762244       0.151544       0.310922       1.873732       0.597466       2.370939           0.000011
           23              H       2.402167      11.995521       2.802932       0.084416       1.186817 0.85754399E+01  0.86702253E+02                                 1.918793                            1.758399      -1.321800       2.232546                    0.994444       4.016092      11.868865       0.448046       1.352103      -0.690853      -0.036384       0.009684      -0.017244       0.041411      -0.012885       0.002832       0.004088       0.005650       0.012482      -0.016464       0.005333       0.011132              2.007237       2.858991      -0.120846       0.223332       1.538404       0.046795       1.624316           0.000030
           24              H       3.684152      10.404781       1.735997       0.114077       1.193327 0.88854018E+01  0.90433280E+02                                 1.898238                            1.769376      -1.603401       2.105866                    0.992906       4.034388      11.874831       0.455471       1.321279      -0.696414      -0.013850      -0.016312      -0.022945       0.031375      -0.002570       0.007302      -0.001049      -0.011900       0.006774      -0.011271       0.003405       0.007866              1.942071       1.939641       0.218671       0.273619       1.905402       0.526622       1.981170           0.000093
           25              H      12.588903      23.679415      15.170670       0.085156       1.275845 0.92732358E+01  0.93127431E+02                                 1.849037                            1.709450      -0.882420       2.449428                    0.998439       3.447351       9.317934       0.516115       1.181715      -0.733553      -0.021785      -0.028060      -0.025639       0.043810      -0.002287       0.008206       0.011314      -0.012081      -0.027381      -0.018457       0.002592       0.015865              1.915753       1.954643       0.277680       0.550074       1.694210       0.380199       2.098404           0.000049
           26              H       0.656896      22.822023      16.075288       0.122323       1.272551 0.99404527E+01  0.10210802E+03                                 1.878903                            1.801012      -1.140280       2.339667                    0.996752       3.521151       9.790764       0.487298       1.223653      -0.723405       0.006933      -0.034503      -0.010174       0.036634       0.005006       0.004231       0.013462      -0.028213      -0.006269      -0.014514      -0.009128       0.023642              1.879230       1.705124      -0.293030       0.022292       2.235044       0.153626       1.697521           0.000001
           27              H       1.070396       5.728906      18.201240       0.128871       1.238577 0.96100041E+01  0.99340763E+02                                 1.938976                            1.841466      -1.422589       2.212568                    0.992975       3.779701      11.064661       0.447782       1.323229      -0.698983       0.013510       0.024624       0.023128       0.036383       0.009406      -0.002175       0.009549      -0.016251      -0.000733      -0.015102      -0.001359       0.016461              1.963516       1.912623       0.117427       0.357196       1.943007       0.319176       2.034919          -0.000001
           28              H      13.005168       6.526698      17.221402       0.070506       1.300929 0.94255469E+01  0.98213240E+02                                 2.069572                            1.862014      -1.641931       2.063295                    0.992159       4.497929      13.784693       0.426140       1.379401      -0.682950      -0.009320       0.034156       0.016455       0.039042       0.002658       0.003701       0.004060       0.000820      -0.018967      -0.008452       0.000508       0.007944              2.193881       1.918774      -0.645200      -0.077699       2.909500       0.347477       1.753369          -0.000001
           29              H      11.376064       7.024311       9.634088       0.091343       1.336454 0.99670544E+01  0.10437620E+03                                 2.067754                            1.891577      -1.416592       2.198675                    0.992466       4.007955      11.958416       0.434469       1.346209      -0.693310       0.035729       0.010175      -0.022846       0.043613       0.006304      -0.006054       0.004592       0.014801       0.040835      -0.017864       0.001729       0.016135              2.153543       2.871557       0.370252      -0.351721       1.872299      -0.087724       1.716772          -0.000005
           30              H      10.123121       5.508940       8.517666       0.130137       1.353938 0.10333422E+02  0.10821670E+03                                 2.019314                            1.880594      -1.554494       2.149859                    0.992263       3.767069      10.914661       0.455700       1.283445      -0.707970       0.016499      -0.004561      -0.032113       0.036390       0.007071      -0.010747      -0.006485       0.013678       0.042671      -0.017083      -0.005139       0.022223              2.050131       1.886329      -0.111429      -0.300557       1.959388       0.477275       2.304677           0.000009
           31              H       7.290860       5.898997      11.336433       0.123835       1.005392 0.74816076E+01  0.73728349E+02                                 1.776074                            1.690675      -1.507564       2.170483                    0.991868       3.928380      11.783536       0.433821       1.432704      -0.675178      -0.030184      -0.005903       0.018324       0.035801       0.001141      -0.014988       0.001214       0.013466       0.007760      -0.011782      -0.007287       0.019069              1.814927       2.237015       0.214799      -0.243565       1.611048      -0.022675       1.596717           0.000023
           32              H       8.637843       7.475889      12.347943       0.090738       0.998741 0.73519026E+01  0.71719074E+02                                 1.733815                            1.649091      -1.204833       2.302981                    0.994219       3.827704      11.210187       0.452637       1.387142      -0.684594      -0.018887       0.020648       0.036881       0.046296       0.003551      -0.009055       0.008796       0.005224       0.008233      -0.014520       0.002129       0.012391              1.770964       1.534659      -0.098091      -0.190640       1.708995       0.388823       2.069238           0.000007
           33              H       6.775023      21.592608       5.871112       0.121057       1.196876 0.88325495E+01  0.90335689E+02                                 1.954950                            1.804550      -1.611218       2.112931                    0.991995       4.078220      12.286523       0.433162       1.382557      -0.684189       0.033700      -0.001505      -0.010695       0.035388      -0.005943      -0.003975      -0.002012       0.013271      -0.014135      -0.009224      -0.002602       0.011826              2.024164       2.734053       0.134041      -0.295500       1.586260       0.105466       1.752178           0.000029
           34              H       5.374105      20.153223       4.756670       0.101736       1.186810 0.85815687E+01  0.86698399E+02                                 1.921786                            1.763835      -1.305050       2.257951                    0.993938       3.850601      11.340686       0.445945       1.359504      -0.690558       0.018433      -0.024111      -0.035577       0.046764      -0.002141       0.000006       0.011756       0.000628       0.006388      -0.011753      -0.000657       0.012410              2.002307       1.762245      -0.151544      -0.310922       1.873734       0.597467       2.370941           0.000009
           35              H       2.402167      21.082123       7.094426       0.084415       1.186817 0.85754389E+01  0.86702243E+02                                 1.918793                            1.758400      -1.321799       2.232546                    0.994444       4.016092      11.868866       0.448045       1.352104      -0.690853      -0.036384      -0.009684       0.017244       0.041411       0.012885      -0.002832       0.004087       0.005650       0.012482      -0.016464       0.005333       0.011132              2.007237       2.858991       0.120847      -0.223332       1.538404       0.046795       1.624316           0.000028
           36              H       3.684152       2.269664       8.161361       0.114077       1.193328 0.88854115E+01  0.90433393E+02                                 1.898239                            1.769377      -1.603399       2.105867                    0.992906       4.034388      11.874828       0.455471       1.321278      -0.696415      -0.013850       0.016312       0.022945       0.031375       0.002570      -0.007302      -0.001049      -0.011900       0.006774      -0.011271       0.003405       0.007866              1.942071       1.939641      -0.218671      -0.273619       1.905402       0.526622       1.981171           0.000090
           37              H      12.588903      14.343918      14.521403       0.085158       1.275842 0.92732027E+01  0.93127001E+02                                 1.849032                            1.709446      -0.882419       2.449429                    0.998439       3.447345       9.317908       0.516117       1.181714      -0.733553      -0.021785       0.028059       0.025639       0.043810       0.002287      -0.008206       0.011314      -0.012082      -0.027381      -0.018457       0.002592       0.015865              1.915748       1.954637      -0.277680      -0.550072       1.694207       0.380198       2.098399           0.000050
           38              H       0.656896      15.201310      13.616784       0.122333       1.272523 0.99401585E+01  0.10210413E+03                                 1.878863                            1.800976      -1.140263       2.339675                    0.996752       3.521109       9.790571       0.487307       1.223640      -0.723408       0.006932       0.034503       0.010174       0.036633      -0.005006      -0.004231       0.013462      -0.028213      -0.006269      -0.014514      -0.009128       0.023642              1.879190       1.705090       0.293020      -0.022291       2.234992       0.153620       1.697487           0.000001
           39              H       1.070396      11.891227      11.490832       0.128873       1.238575 0.96099895E+01  0.99340564E+02                                 1.938973                            1.841464      -1.422587       2.212569                    0.992975       3.779698      11.064646       0.447783       1.323228      -0.698983       0.013510      -0.024624      -0.023128       0.036383      -0.009406       0.002175       0.009549      -0.016251      -0.000733      -0.015102      -0.001359       0.016461              1.963513       1.912621      -0.117426      -0.357195       1.943003       0.319175       2.034915          -0.000002
           40              H      13.005168      11.093435      12.470670       0.070507       1.300927 0.94255303E+01  0.98213031E+02                                 2.069571                            1.862012      -1.641930       2.063295                    0.992159       4.497925      13.784681       0.426140       1.379401      -0.682950      -0.009320      -0.034156      -0.016455       0.039042      -0.002658      -0.003701       0.004060       0.000820      -0.018968      -0.008452       0.000508       0.007944              2.193879       1.918773       0.645199       0.077699       2.909498       0.347476       1.753368          -0.000001
           41              H       9.368036       1.624998       5.417813       0.091342       1.336458 0.99670965E+01  0.10437674E+03                                 2.067757                            1.891581      -1.416592       2.198675                    0.992466       4.007957      11.958422       0.434469       1.346208      -0.693310      -0.035729       0.019698      -0.015409       0.043613      -0.004346       0.007584      -0.002490      -0.013542      -0.044195      -0.017863       0.001729       0.016135              2.153547       2.871563      -0.251484       0.444468       1.684653      -0.040841       1.904425          -0.000005
           42              H      10.620979       3.075447       6.617373       0.130136       1.353937 0.10333410E+02  0.10821653E+03                                 2.019312                            1.880592      -1.554494       2.149858                    0.992263       3.767068      10.914650       0.455700       1.283444      -0.707970      -0.016499       0.032261      -0.003359       0.036390      -0.008712       0.009465      -0.012348      -0.009791      -0.027736      -0.017083      -0.005139       0.022223              2.050129       1.886327      -0.318604      -0.035251       2.508867       0.339987       1.755194           0.000009
           43              H      13.453240      20.649395       6.922212       0.123834       1.005393 0.74816107E+01  0.73728388E+02                                 1.776075                            1.690675      -1.507564       2.170482                    0.991868       3.928381      11.783540       0.433820       1.432704      -0.675178       0.030184      -0.016347       0.010169       0.035801      -0.014264       0.004740      -0.001424       0.002906      -0.023922      -0.011782      -0.007287       0.019069              1.814928       2.237017      -0.184234       0.267434       1.586895      -0.016640       1.620871           0.000023
           44              H      12.106257      19.285816       5.637535       0.090737       0.998742 0.73519152E+01  0.71719226E+02                                 1.733816                            1.649093      -1.204834       2.302981                    0.994219       3.827706      11.210194       0.452637       1.387142      -0.684594       0.018887      -0.040787      -0.011092       0.046296      -0.007924       0.005640       0.006180      -0.005247      -0.023178      -0.014520       0.002129       0.012391              1.770966       1.534660      -0.208731      -0.048955       2.230951       0.258414       1.547285           0.000008
           45              H       0.139677       6.690117      10.166566       0.121058       1.196875 0.88325411E+01  0.90335585E+02                                 1.954949                            1.804549      -1.611217       2.112932                    0.991995       4.078218      12.286517       0.433162       1.382557      -0.684188      -0.033700       0.010740      -0.001132       0.035388      -0.005297      -0.004802      -0.001674       0.014624      -0.010076      -0.009224      -0.002602       0.011826              2.024163       2.734052      -0.254195       0.201672       1.792032       0.054054       1.546404           0.000028
           46              H       1.540595       8.120227      11.292885       0.101737       1.186810 0.85815703E+01  0.86698422E+02                                 1.921787                            1.763835      -1.305050       2.257951                    0.993938       3.850600      11.340685       0.445945       1.359504      -0.690558      -0.018433       0.040361       0.014768       0.046764      -0.000514      -0.002079       0.009550      -0.008203      -0.020106      -0.011753      -0.000657       0.012410              2.002307       1.762245      -0.338383      -0.071657       2.622738       0.410329       1.621937           0.000009
           47              H       4.512533       5.627027      10.958354       0.084417       1.186809 0.85753762E+01  0.86701497E+02                                 1.918790                            1.758397      -1.321799       2.232546                    0.994444       4.016083      11.868853       0.448044       1.352110      -0.690852       0.036383      -0.014382       0.013573       0.041410       0.000376       0.013189       0.001475      -0.004805      -0.018876      -0.016465       0.005331       0.011134              2.007234       2.858986      -0.187378       0.171377       1.641275       0.021092       1.521440           0.000028
           48              H       3.230548       4.206319       9.673677       0.114077       1.193328 0.88854112E+01  0.90433396E+02                                 1.898239                            1.769377      -1.603398       2.105867                    0.992906       4.034388      11.874831       0.455471       1.321279      -0.696414       0.013850      -0.026215      -0.010263       0.031375      -0.006461       0.004263      -0.000323      -0.008995       0.015491      -0.011271       0.003405       0.007866              1.942072       1.939641      -0.318464      -0.145825       2.224409       0.446919       1.662165           0.000090
           49              H       8.155197      20.458070      19.295888       0.085158       1.275834 0.92731257E+01  0.93125980E+02                                 1.849019                            1.709435      -0.882418       2.449429                    0.998439       3.447334       9.317848       0.516120       1.181708      -0.733555       0.021785      -0.031676      -0.021008       0.043810      -0.007407       0.004208       0.014625       0.001169       0.012371      -0.018457       0.002592       0.015865              1.915734       1.954623      -0.600970      -0.136061       2.253454       0.240464       1.539124           0.000052
           50              H       6.257804      21.127880      18.244789       0.122329       1.272548 0.99404166E+01  0.10210751E+03                                 1.878894                            1.801004      -1.140284       2.339665                    0.996752       3.521146       9.790731       0.487301       1.223647      -0.723406      -0.006932      -0.018234      -0.031007       0.036634      -0.005318      -0.003831       0.015935      -0.018317       0.023419      -0.014514      -0.009128       0.023642              1.879221       1.705116       0.049402       0.289692       1.801352       0.261979       2.131194           0.000002
           51              H       5.844304      19.047098       1.146114       0.128872       1.238590 0.96101404E+01  0.99342530E+02                                 1.938990                            1.841479      -1.422598       2.212563                    0.992975       3.779721      11.064742       0.447781       1.323229      -0.698983      -0.013510       0.028406       0.018283       0.036383      -0.000170      -0.009652       0.010424      -0.012750       0.009774      -0.015103      -0.001359       0.016461              1.963530       1.912637      -0.375011      -0.027341       2.179655       0.260056       1.798300          -0.000002
           52              H       7.738932      18.289864       2.157624       0.070506       1.300928 0.94255440E+01  0.98213221E+02                                 2.069573                            1.862015      -1.641931       2.063294                    0.992159       4.497931      13.784708       0.426139       1.379402      -0.682950       0.009320       0.024244       0.029148       0.039042      -0.004235      -0.001682       0.005717       0.007451       0.000925      -0.008452       0.000508       0.007944              2.193883       1.918776       0.231776       0.607125       1.984731       0.578530       2.678141          -0.000001
           53              H       9.368036      11.049447       4.479544       0.091342       1.336457 0.99670877E+01  0.10437662E+03                                 2.067756                            1.891579      -1.416591       2.198675                    0.992466       4.007956      11.958416       0.434469       1.346208      -0.693310      -0.035729      -0.019698       0.015409       0.043613       0.004346      -0.007584      -0.002490      -0.013542      -0.044195      -0.017864       0.001729       0.016135              2.153546       2.871561       0.251485      -0.444467       1.684652      -0.040841       1.904423          -0.000003
           54              H      10.620979       9.598998       3.279984       0.130136       1.353936 0.10333405E+02  0.10821647E+03                                 2.019312                            1.880592      -1.554495       2.149858                    0.992263       3.767067      10.914649       0.455700       1.283445      -0.707970      -0.016499      -0.032261       0.003358       0.036390       0.008712      -0.009465      -0.012349      -0.009791      -0.027736      -0.017083      -0.005139       0.022223              2.050129       1.886327       0.318604       0.035251       2.508867       0.339987       1.755194           0.000012
           55              H      13.453240      12.428250       2.975146       0.123833       1.005394 0.74816233E+01  0.73728537E+02                                 1.776076                            1.690676      -1.507565       2.170482                    0.991868       3.928384      11.783548       0.433820       1.432704      -0.675178       0.030184       0.016347      -0.010169       0.035800       0.014264      -0.004740      -0.001424       0.002906      -0.023922      -0.011782      -0.007287       0.019069              1.814929       2.237018       0.184235      -0.267433       1.586896      -0.016640       1.620872           0.000025
           56              H      12.106257      13.791828       4.259823       0.090737       0.998743 0.73519231E+01  0.71719322E+02                                 1.733817                            1.649093      -1.204834       2.302981                    0.994219       3.827709      11.210204       0.452637       1.387141      -0.684594       0.018887       0.040787       0.011092       0.046296       0.007924      -0.005640       0.006180      -0.005247      -0.023178      -0.014520       0.002129       0.012391              1.770966       1.534661       0.208732       0.048955       2.230952       0.258414       1.547286           0.000009
           57              H       0.139677      10.930017      19.525507       0.121058       1.196875 0.88325389E+01  0.90335552E+02                                 1.954948                            1.804548      -1.611218       2.112932                    0.991995       4.078217      12.286511       0.433162       1.382556      -0.684189      -0.033700      -0.010740       0.001132       0.035388       0.005297       0.004802      -0.001674       0.014624      -0.010076      -0.009224      -0.002602       0.011826              2.024162       2.734051       0.254195      -0.201672       1.792032       0.054054       1.546403           0.000031
           58              H       1.540595       9.499907      18.399188       0.101736       1.186810 0.85815714E+01  0.86698436E+02                                 1.921787                            1.763835      -1.305051       2.257950                    0.993938       3.850602      11.340691       0.445945       1.359504      -0.690558      -0.018433      -0.040361      -0.014768       0.046764       0.000514       0.002079       0.009550      -0.008203      -0.020106      -0.011753      -0.000657       0.012411              2.002307       1.762246       0.338384       0.071658       2.622739       0.410329       1.621937           0.000010
           59              H       4.512533      11.993107      18.733718       0.084416       1.186811 0.85753925E+01  0.86701706E+02                                 1.918792                            1.758399      -1.321802       2.232544                    0.994443       4.016087      11.868869       0.448044       1.352110      -0.690852       0.036383       0.014382      -0.013573       0.041410      -0.000376      -0.013189       0.001475      -0.004805      -0.018876      -0.016465       0.005331       0.011134              2.007236       2.858988       0.187379      -0.171378       1.641277       0.021092       1.521442           0.000030
           60              H       3.230548       8.468126       0.223680       0.114076       1.193329 0.88854188E+01  0.90433497E+02                                 1.898240                            1.769378      -1.603401       2.105866                    0.992906       4.034391      11.874843       0.455470       1.321279      -0.696414       0.013850       0.026215       0.010263       0.031375       0.006461      -0.004263      -0.000323      -0.008995       0.015491      -0.011271       0.003405       0.007866              1.942073       1.939643       0.318465       0.145825       2.224412       0.446919       1.662165           0.000093
           61              H       8.155197      17.565263      10.396184       0.085155       1.275850 0.92732728E+01  0.93127943E+02                                 1.849046                            1.709457      -0.882421       2.449428                    0.998439       3.447355       9.317967       0.516112       1.181721      -0.733552       0.021785       0.031676       0.021008       0.043810       0.007407      -0.004209       0.014625       0.001169       0.012370      -0.018457       0.002592       0.015865              1.915763       1.954653       0.600984       0.136064       2.253491       0.240469       1.539144           0.000047
           62              H       6.257804      16.895453      11.447284       0.122329       1.272550 0.99404378E+01  0.10210780E+03                                 1.878897                            1.801007      -1.140281       2.339666                    0.996752       3.521149       9.790747       0.487300       1.223648      -0.723406      -0.006932       0.018234       0.031007       0.036633       0.005318       0.003831       0.015935      -0.018317       0.023419      -0.014514      -0.009128       0.023642              1.879224       1.705119      -0.049402      -0.289693       1.801355       0.261979       2.131198          -0.000000
           63              H       5.844304      14.030547       8.751244       0.128871       1.238589 0.96101259E+01  0.99342331E+02                                 1.938988                            1.841477      -1.422596       2.212564                    0.992975       3.779718      11.064726       0.447781       1.323228      -0.698983      -0.013510      -0.028406      -0.018283       0.036383       0.000170       0.009652       0.010424      -0.012750       0.009774      -0.015103      -0.001359       0.016461              1.963529       1.912635       0.375011       0.027341       2.179653       0.260056       1.798297          -0.000001
           64              H       7.738932      14.787780       7.739734       0.070506       1.300928 0.94255387E+01  0.98213136E+02                                 2.069572                            1.862013      -1.641930       2.063295                    0.992159       4.497927      13.784686       0.426140       1.379401      -0.682950       0.009320      -0.024244      -0.029148       0.039042       0.004235       0.001682       0.005717       0.007451       0.000925      -0.008452       0.000508       0.007944              2.193880       1.918774      -0.231776      -0.607124       1.984730       0.578529       2.678138          -0.000001
           65              H       2.453336      19.698755      19.531445       0.091347       1.336448 0.99670112E+01  0.10437563E+03                                 2.067747                            1.891572      -1.416587       2.198678                    0.992466       4.007945      11.958377       0.434470       1.346208      -0.693310      -0.035729       0.010175      -0.022846       0.043613      -0.006304       0.006054       0.004592       0.014801       0.040835      -0.017864       0.001729       0.016135              2.153536       2.871546      -0.370249       0.351720       1.872294      -0.087724       1.716767          -0.000005
           66              H       3.706279      18.183385      18.415023       0.130138       1.353939 0.10333430E+02  0.10821684E+03                                 2.019318                            1.880597      -1.554493       2.149859                    0.992263       3.767071      10.914681       0.455698       1.283448      -0.707969      -0.016499      -0.004562      -0.032113       0.036390      -0.007071       0.010747      -0.006485       0.013678       0.042671      -0.017083      -0.005139       0.022223              2.050135       1.886332       0.111429       0.300559       1.959391       0.477276       2.304683           0.000012
           67              H       6.538540      13.627753       1.439076       0.123837       1.005390 0.74815856E+01  0.73728077E+02                                 1.776071                            1.690672      -1.507562       2.170484                    0.991868       3.928373      11.783510       0.433821       1.432704      -0.675178       0.030184      -0.005903       0.018324       0.035801      -0.001141       0.014988       0.001214       0.013466       0.007759      -0.011782      -0.007287       0.019069              1.814924       2.237011      -0.214798       0.243565       1.611045      -0.022675       1.596715           0.000025
           68              H       5.191557      15.204645       2.450586       0.090741       0.998739 0.73518894E+01  0.71718903E+02                                 1.733812                            1.649089      -1.204828       2.302984                    0.994219       3.827697      11.210158       0.452638       1.387140      -0.684594       0.018887       0.020648       0.036881       0.046296      -0.003551       0.009055       0.008796       0.005224       0.008233      -0.014520       0.002129       0.012391              1.770961       1.534656       0.098090       0.190639       1.708993       0.388822       2.069234           0.000008
           69              H       7.054377      13.863852      15.768470       0.121058       1.196874 0.88325353E+01  0.90335511E+02                                 1.954948                            1.804548      -1.611218       2.112932                    0.991995       4.078217      12.286513       0.433162       1.382557      -0.684188      -0.033700      -0.001505      -0.010695       0.035388       0.005943       0.003975      -0.002012       0.013271      -0.014135      -0.009224      -0.002602       0.011826              2.024162       2.734051      -0.134041       0.295498       1.586260       0.105466       1.752176           0.000030
           70              H       8.455295      12.424468      14.654028       0.101737       1.186808 0.85815512E+01  0.86698187E+02                                 1.921785                            1.763834      -1.305050       2.257951                    0.993938       3.850599      11.340682       0.445945       1.359505      -0.690558      -0.018433      -0.024111      -0.035578       0.046764       0.002141      -0.000005       0.011756       0.000628       0.006388      -0.011753      -0.000657       0.012411              2.002305       1.762244       0.151544       0.310922       1.873732       0.597466       2.370939           0.000009
           71              H      11.427233      13.353368      16.991783       0.084415       1.186819 0.85754598E+01  0.86702516E+02                                 1.918797                            1.758402      -1.321804       2.232544                    0.994444       4.016098      11.868892       0.448045       1.352105      -0.690853       0.036383      -0.009684       0.017244       0.041411      -0.012885       0.002832       0.004087       0.005650       0.012482      -0.016464       0.005333       0.011132              2.007241       2.858997      -0.120846       0.223333       1.538406       0.046795       1.624319           0.000030
           72              H      10.145248      14.944108      18.058718       0.114077       1.193328 0.88854132E+01  0.90433411E+02                                 1.898238                            1.769376      -1.603401       2.105866                    0.992906       4.034389      11.874829       0.455471       1.321277      -0.696415       0.013850       0.016312       0.022945       0.031375      -0.002570       0.007302      -0.001049      -0.011900       0.006774      -0.011271       0.003405       0.007866              1.942071       1.939640       0.218671       0.273619       1.905402       0.526622       1.981170           0.000093
           73              H       1.240497       1.669474       4.624045       0.085158       1.275843 0.92732138E+01  0.93127151E+02                                 1.849034                            1.709448      -0.882418       2.449429                    0.998439       3.447346       9.317916       0.516116       1.181715      -0.733553       0.021785       0.028059       0.025639       0.043810      -0.002287       0.008206       0.011314      -0.012081      -0.027380      -0.018457       0.002592       0.015865              1.915750       1.954640       0.277680       0.550073       1.694208       0.380199       2.098401           0.000049
           74              H      13.172504       2.526866       3.719427       0.122329       1.272537 0.99403063E+01  0.10210610E+03                                 1.878884                            1.800995      -1.140270       2.339672                    0.996752       3.521130       9.790673       0.487302       1.223647      -0.723406      -0.006932       0.034503       0.010174       0.036634       0.005006       0.004231       0.013462      -0.028213      -0.006269      -0.014514      -0.009127       0.023641              1.879211       1.705107      -0.293025       0.022292       2.235020       0.153623       1.697505           0.000002
           75              H      12.759004      19.619983       1.593475       0.128875       1.238571 0.96099485E+01  0.99340030E+02                                 1.938968                            1.841459      -1.422583       2.212571                    0.992975       3.779691      11.064618       0.447784       1.323227      -0.698983      -0.013510      -0.024624      -0.023128       0.036383       0.009406      -0.002175       0.009549      -0.016251      -0.000733      -0.015102      -0.001359       0.016461              1.963508       1.912616       0.117426       0.357194       1.942998       0.319173       2.034910          -0.000002
           76              H       0.824232      18.822191       2.573313       0.070508       1.300924 0.94255108E+01  0.98212770E+02                                 2.069568                            1.862010      -1.641927       2.063297                    0.992159       4.497919      13.784656       0.426140       1.379401      -0.682950       0.009320      -0.034156      -0.016455       0.039042       0.002658       0.003701       0.004060       0.000820      -0.018968      -0.008452       0.000508       0.007944              2.193876       1.918770      -0.645198      -0.077698       2.909492       0.347476       1.753366          -0.000003
           77              H       2.453336      18.324578      10.160627       0.091342       1.336458 0.99670936E+01  0.10437670E+03                                 2.067757                            1.891580      -1.416593       2.198674                    0.992466       4.007959      11.958425       0.434469       1.346207      -0.693310      -0.035729      -0.010175       0.022846       0.043613       0.006304      -0.006054       0.004592       0.014801       0.040836      -0.017864       0.001729       0.016135              2.153546       2.871563       0.370253      -0.351722       1.872302      -0.087725       1.716774          -0.000005
           78              H       3.706279      19.839949      11.277049       0.130138       1.353933 0.10333376E+02  0.10821604E+03                                 2.019306                            1.880587      -1.554493       2.149859                    0.992263       3.767060      10.914609       0.455702       1.283441      -0.707971      -0.016499       0.004562       0.032112       0.036390       0.007071      -0.010747      -0.006485       0.013678       0.042672      -0.017083      -0.005139       0.022223              2.050122       1.886320      -0.111428      -0.300555       1.959380       0.477272       2.304666           0.000010
           79              H       6.538540      19.449892       8.458282       0.123834       1.005392 0.74816079E+01  0.73728354E+02                                 1.776074                            1.690675      -1.507564       2.170482                    0.991868       3.928380      11.783537       0.433820       1.432705      -0.675178       0.030184       0.005903      -0.018324       0.035801       0.001141      -0.014988       0.001214       0.013466       0.007759      -0.011782      -0.007287       0.019069              1.814927       2.237016       0.214799      -0.243565       1.611048      -0.022675       1.596717           0.000023
           80              H       5.191557      17.873000       7.446772       0.090737       0.998743 0.73519188E+01  0.71719271E+02                                 1.733817                            1.649093      -1.204835       2.302980                    0.994219       3.827708      11.210201       0.452637       1.387142      -0.684594       0.018887      -0.020648      -0.036881       0.046296       0.003551      -0.009055       0.008796       0.005224       0.008233      -0.014520       0.002129       0.012391              1.770966       1.534661      -0.098091      -0.190640       1.708997       0.388823       2.069240           0.000008
           81              H       7.054377       3.756281      13.923603       0.121057       1.196876 0.88325457E+01  0.90335646E+02                                 1.954950                            1.804550      -1.611218       2.112931                    0.991995       4.078219      12.286522       0.433161       1.382557      -0.684188      -0.033700       0.001505       0.010695       0.035388      -0.005943      -0.003975      -0.002012       0.013271      -0.014135      -0.009224      -0.002602       0.011826              2.024164       2.734054       0.134041      -0.295500       1.586260       0.105466       1.752178           0.000028
           82              H       8.455295       5.195666      15.038045       0.101736       1.186811 0.85815825E+01  0.86698573E+02                                 1.921788                            1.763836      -1.305052       2.257950                    0.993938       3.850604      11.340697       0.445945       1.359503      -0.690558      -0.018433       0.024111       0.035577       0.046764      -0.002141       0.000006       0.011756       0.000628       0.006387      -0.011753      -0.000657       0.012410              2.002308       1.762247      -0.151544      -0.310923       1.873735       0.597468       2.370943           0.000009
           83              H      11.427233       4.266766      12.700289       0.084416       1.186817 0.85754467E+01  0.86702343E+02                                 1.918794                            1.758400      -1.321800       2.232545                    0.994444       4.016094      11.868874       0.448045       1.352104      -0.690853       0.036384       0.009684      -0.017244       0.041411       0.012885      -0.002832       0.004087       0.005650       0.012482      -0.016464       0.005333       0.011132              2.007238       2.858992       0.120847      -0.223332       1.538405       0.046795       1.624317           0.000028
           84              H      10.145248      23.079225      11.633354       0.114078       1.193327 0.88854058E+01  0.90433326E+02                                 1.898238                            1.769376      -1.603399       2.105867                    0.992906       4.034387      11.874826       0.455471       1.321278      -0.696414       0.013850      -0.016312      -0.022945       0.031375       0.002570      -0.007302      -0.001048      -0.011900       0.006774      -0.011271       0.003405       0.007866              1.942071       1.939640      -0.218671      -0.273619       1.905402       0.526622       1.981170           0.000090
           85              H       1.240497      11.004971       5.273312       0.085157       1.275840 0.92731814E+01  0.93126722E+02                                 1.849029                            1.709443      -0.882418       2.449429                    0.998439       3.447341       9.317890       0.516117       1.181713      -0.733554       0.021785      -0.028059      -0.025639       0.043810       0.002287      -0.008206       0.011314      -0.012082      -0.027381      -0.018457       0.002592       0.015865              1.915745       1.954634      -0.277679      -0.550071       1.694204       0.380197       2.098396           0.000052
           86              H      13.172504      10.147579       6.177931       0.122330       1.272535 0.99402841E+01  0.10210580E+03                                 1.878880                            1.800991      -1.140270       2.339672                    0.996752       3.521128       9.790661       0.487303       1.223646      -0.723406      -0.006932      -0.034503      -0.010174       0.036634      -0.005006      -0.004231       0.013462      -0.028213      -0.006269      -0.014514      -0.009128       0.023642              1.879207       1.705104       0.293024      -0.022292       2.235015       0.153622       1.697502           0.000002
           87              H      12.759004      13.457662       8.303883       0.128872       1.238576 0.96099994E+01  0.99340698E+02                                 1.938975                            1.841465      -1.422589       2.212568                    0.992975       3.779700      11.064656       0.447783       1.323229      -0.698983      -0.013510       0.024624       0.023128       0.036383      -0.009406       0.002175       0.009549      -0.016251      -0.000733      -0.015102      -0.001359       0.016461              1.963515       1.912622      -0.117426      -0.357195       1.943005       0.319175       2.034917          -0.000002
           88              H       0.824232      14.255454       7.324045       0.070506       1.300928 0.94255363E+01  0.98213106E+02                                 2.069572                            1.862013      -1.641931       2.063295                    0.992159       4.497926      13.784684       0.426140       1.379401      -0.682950       0.009320       0.034156       0.016455       0.039042      -0.002658      -0.003701       0.004060       0.000820      -0.018967      -0.008452       0.000508       0.007944              2.193881       1.918774       0.645200       0.077699       2.909499       0.347477       1.753368          -0.000001
           89              H       4.461364      23.723891      14.376902       0.091341       1.336458 0.99670961E+01  0.10437673E+03                                 2.067757                            1.891580      -1.416592       2.198675                    0.992466       4.007959      11.958426       0.434469       1.346208      -0.693310       0.035729      -0.019698       0.015409       0.043613      -0.004346       0.007584      -0.002490      -0.013542      -0.044195      -0.017863       0.001729       0.016135              2.153546       2.871562      -0.251485       0.444468       1.684653      -0.040841       1.904425          -0.000005
           90              H       3.208421      22.273442      13.177342       0.130135       1.353937 0.10333411E+02  0.10821652E+03                                 2.019311                            1.880591      -1.554494       2.149858                    0.992263       3.767067      10.914640       0.455701       1.283443      -0.707971       0.016499      -0.032261       0.003359       0.036390      -0.008712       0.009465      -0.012349      -0.009791      -0.027736      -0.017083      -0.005139       0.022223              2.050128       1.886326      -0.318603      -0.035251       2.508865       0.339986       1.755193           0.000010
           91              H       0.376160       4.699494      12.872503       0.123833       1.005394 0.74816201E+01  0.73728503E+02                                 1.776076                            1.690676      -1.507564       2.170482                    0.991868       3.928384      11.783551       0.433820       1.432704      -0.675178      -0.030184       0.016347      -0.010169       0.035800      -0.014264       0.004740      -0.001424       0.002906      -0.023922      -0.011782      -0.007287       0.019069              1.814929       2.237019      -0.184235       0.267434       1.586896      -0.016640       1.620873           0.000023
           92              H       1.723143       6.063073      14.157180       0.090737       0.998742 0.73519176E+01  0.71719256E+02                                 1.733817                            1.649093      -1.204834       2.302981                    0.994219       3.827707      11.210198       0.452637       1.387142      -0.684594      -0.018887       0.040787       0.011092       0.046296      -0.007924       0.005640       0.006180      -0.005247      -0.023178      -0.014520       0.002129       0.012391              1.770966       1.534660      -0.208731      -0.048955       2.230951       0.258414       1.547286           0.000008
           93              H      13.689723      18.658772       9.628149       0.121057       1.196877 0.88325567E+01  0.90335779E+02                                 1.954950                            1.804550      -1.611218       2.112931                    0.991995       4.078221      12.286526       0.433162       1.382556      -0.684189       0.033700      -0.010741       0.001132       0.035388      -0.005297      -0.004802      -0.001674       0.014624      -0.010076      -0.009224      -0.002602       0.011826              2.024164       2.734055      -0.254195       0.201672       1.792034       0.054054       1.546405           0.000029
           94              H      12.288805      17.228662       8.501830       0.101735       1.186809 0.85815659E+01  0.86698361E+02                                 1.921786                            1.763835      -1.305050       2.257951                    0.993938       3.850598      11.340675       0.445945       1.359504      -0.690558       0.018433      -0.040361      -0.014768       0.046764      -0.000514      -0.002079       0.009550      -0.008203      -0.020106      -0.011753      -0.000657       0.012410              2.002307       1.762245      -0.338383      -0.071657       2.622738       0.410329       1.621937           0.000009
           95              H       9.316867      19.721862       8.836361       0.084416       1.186807 0.85753554E+01  0.86701238E+02                                 1.918789                            1.758396      -1.321797       2.232547                    0.994444       4.016078      11.868836       0.448044       1.352111      -0.690852      -0.036383       0.014382      -0.013573       0.041410       0.000376       0.013189       0.001475      -0.004805      -0.018877      -0.016465       0.005331       0.011134              2.007232       2.858983      -0.187377       0.171377       1.641274       0.021092       1.521439           0.000028
           96              H      10.598852      21.142570      10.121038       0.114077       1.193328 0.88854162E+01  0.90433467E+02                                 1.898240                            1.769378      -1.603399       2.105867                    0.992906       4.034390      11.874841       0.455470       1.321280      -0.696414      -0.013850       0.026215       0.010263       0.031375      -0.006461       0.004263      -0.000323      -0.008995       0.015491      -0.011271       0.003405       0.007866              1.942073       1.939642      -0.318464      -0.145825       2.224410       0.446919       1.662166           0.000090
           97              H       5.674203       4.890819       0.498827       0.085159       1.275841 0.92731975E+01  0.93126940E+02                                 1.849032                            1.709445      -0.882419       2.449429                    0.998439       3.447344       9.317906       0.516117       1.181714      -0.733553      -0.021785       0.031676       0.021008       0.043810      -0.007407       0.004208       0.014625       0.001169       0.012370      -0.018457       0.002592       0.015865              1.915747       1.954637      -0.600976      -0.136062       2.253471       0.240466       1.539133           0.000051
           98              H       7.571597       4.221009       1.549926       0.122329       1.272548 0.99404179E+01  0.10210754E+03                                 1.878895                            1.801005      -1.140282       2.339666                    0.996752       3.521146       9.790735       0.487300       1.223648      -0.723406       0.006932       0.018235       0.031007       0.036633      -0.005318      -0.003831       0.015935      -0.018317       0.023419      -0.014514      -0.009128       0.023642              1.879222       1.705117       0.049402       0.289693       1.801353       0.261979       2.131195           0.000002
           99              H       7.985096       6.301791      18.648601       0.128872       1.238591 0.96101479E+01  0.99342615E+02                                 1.938990                            1.841479      -1.422597       2.212563                    0.992975       3.779722      11.064741       0.447781       1.323228      -0.698983       0.013510      -0.028406      -0.018283       0.036383      -0.000170      -0.009652       0.010424      -0.012750       0.009774      -0.015103      -0.001359       0.016461              1.963530       1.912636      -0.375011      -0.027341       2.179655       0.260056       1.798300          -0.000001
          100              H       6.090468       7.059025      17.637091       0.070506       1.300928 0.94255443E+01  0.98213226E+02                                 2.069574                            1.862015      -1.641932       2.063294                    0.992159       4.497931      13.784709       0.426139       1.379403      -0.682949      -0.009320      -0.024244      -0.029148       0.039042      -0.004235      -0.001682       0.005717       0.007451       0.000925      -0.008452       0.000508       0.007944              2.193883       1.918776       0.231776       0.607125       1.984732       0.578530       2.678141          -0.000001
          101              H       4.461364      14.299442      15.315171       0.091342       1.336457 0.99670867E+01  0.10437661E+03                                 2.067756                            1.891579      -1.416592       2.198675                    0.992466       4.007957      11.958419       0.434469       1.346208      -0.693310       0.035729       0.019698      -0.015409       0.043612       0.004346      -0.007584      -0.002490      -0.013542      -0.044195      -0.017863       0.001729       0.016135              2.153546       2.871561       0.251485      -0.444467       1.684652      -0.040841       1.904423          -0.000004
          102              H       3.208421      15.749891      16.514731       0.130137       1.353934 0.10333380E+02  0.10821612E+03                                 2.019308                            1.880588      -1.554493       2.149859                    0.992263       3.767063      10.914626       0.455701       1.283442      -0.707971       0.016499       0.032260      -0.003358       0.036390       0.008712      -0.009465      -0.012349      -0.009791      -0.027736      -0.017083      -0.005139       0.022223              2.050124       1.886323       0.318602       0.035251       2.508860       0.339985       1.755190           0.000012
          103              H       0.376160      12.920639      16.819569       0.123834       1.005393 0.74816174E+01  0.73728472E+02                                 1.776076                            1.690676      -1.507565       2.170482                    0.991868       3.928383      11.783548       0.433820       1.432704      -0.675178      -0.030184      -0.016347       0.010169       0.035801       0.014264      -0.004740      -0.001424       0.002906      -0.023922      -0.011782      -0.007287       0.019069              1.814928       2.237018       0.184235      -0.267433       1.586896      -0.016640       1.620872           0.000025
          104              H       1.723143      11.557061      15.534892       0.090738       0.998741 0.73519069E+01  0.71719125E+02                                 1.733815                            1.649092      -1.204833       2.302982                    0.994219       3.827705      11.210190       0.452637       1.387142      -0.684594      -0.018887      -0.040787      -0.011092       0.046296       0.007924      -0.005640       0.006180      -0.005247      -0.023178      -0.014520       0.002129       0.012391              1.770964       1.534660       0.208731       0.048955       2.230949       0.258414       1.547284           0.000008
          105              H      13.689723      14.418872       0.269208       0.121059       1.196875 0.88325393E+01  0.90335555E+02                                 1.954947                            1.804548      -1.611216       2.112932                    0.991995       4.078218      12.286513       0.433162       1.382555      -0.684189       0.033699       0.010740      -0.001132       0.035388       0.005297       0.004802      -0.001674       0.014624      -0.010076      -0.009224      -0.002602       0.011826              2.024161       2.734049       0.254194      -0.201672       1.792032       0.054054       1.546403           0.000029
          106              H      12.288805      15.848982       1.395527       0.101738       1.186807 0.85815475E+01  0.86698130E+02                                 1.921783                            1.763832      -1.305047       2.257952                    0.993938       3.850597      11.340670       0.445946       1.359503      -0.690559       0.018433       0.040361       0.014768       0.046764       0.000514       0.002079       0.009550      -0.008203      -0.020106      -0.011753      -0.000657       0.012410              2.002303       1.762243       0.338382       0.071657       2.622732       0.410327       1.621934           0.000009
          107              H       9.316867      13.355782       1.060997       0.084416       1.186811 0.85753931E+01  0.86701704E+02                                 1.918791                            1.758398      -1.321800       2.232545                    0.994444       4.016086      11.868861       0.448044       1.352109      -0.690852      -0.036383      -0.014382       0.013573       0.041410      -0.000376      -0.013189       0.001475      -0.004805      -0.018876      -0.016465       0.005331       0.011134              2.007235       2.858987       0.187379      -0.171378       1.641276       0.021092       1.521442           0.000031
          108              H      10.598852      16.880763      19.571035       0.114076       1.193329 0.88854200E+01  0.90433494E+02                                 1.898239                            1.769377      -1.603401       2.105865                    0.992906       4.034389      11.874828       0.455471       1.321277      -0.696415      -0.013850      -0.026215      -0.010263       0.031375       0.006461      -0.004263      -0.000323      -0.008995       0.015491      -0.011271       0.003405       0.007866              1.942072       1.939641       0.318465       0.145825       2.224410       0.446919       1.662164           0.000093
          109              H       5.674203       7.783626       9.398531       0.085156       1.275847 0.92732526E+01  0.93127667E+02                                 1.849041                            1.709454      -0.882420       2.449428                    0.998439       3.447352       9.317948       0.516114       1.181718      -0.733552      -0.021785      -0.031676      -0.021008       0.043810       0.007407      -0.004208       0.014625       0.001169       0.012370      -0.018457       0.002592       0.015865              1.915758       1.954648       0.600981       0.136063       2.253485       0.240468       1.539141           0.000049
          110              H       7.571597       8.453436       8.347431       0.122327       1.272553 0.99404710E+01  0.10210823E+03                                 1.878901                            1.801011      -1.140285       2.339664                    0.996752       3.521153       9.790764       0.487299       1.223649      -0.723406       0.006932      -0.018235      -0.031008       0.036634       0.005318       0.003831       0.015935      -0.018317       0.023419      -0.014514      -0.009128       0.023642              1.879228       1.705123      -0.049403      -0.289694       1.801359       0.261981       2.131204           0.000001
          111              H       7.985096      11.318342      11.043471       0.128872       1.238587 0.96101067E+01  0.99342091E+02                                 1.938987                            1.841476      -1.422595       2.212564                    0.992975       3.779715      11.064718       0.447781       1.323229      -0.698983       0.013510       0.028407       0.018283       0.036383       0.000170       0.009652       0.010424      -0.012750       0.009773      -0.015103      -0.001359       0.016461              1.963527       1.912634       0.375011       0.027341       2.179652       0.260055       1.798296          -0.000002
          112              H       6.090468      10.561109      12.054981       0.070506       1.300928 0.94255415E+01  0.98213179E+02                                 2.069573                            1.862014      -1.641931       2.063295                    0.992159       4.497929      13.784697       0.426140       1.379402      -0.682950      -0.009320       0.024244       0.029148       0.039042       0.004235       0.001682       0.005717       0.007451       0.000925      -0.008452       0.000508       0.007944              2.193881       1.918775      -0.231776      -0.607125       1.984731       0.578529       2.678139          -0.000002
          113              W      11.415755       8.810067      14.846036       0.753974     149.736331 0.36338496E+04  0.13659467E+06                                25.493127                           21.830348       1.807699       2.020234                    0.999882     126.111903     374.979899       0.331325       0.491797      -1.085617       0.013966      -0.000000      -0.000001       0.013966       0.000002      -0.000003      -0.007748       0.233336      -0.252522      -0.088490      -0.070265       0.158755             28.764262      18.028315      -0.000005       0.000007      35.224501       2.511465      33.039970           0.000095
          114              W       9.328345      16.538822       4.948679       0.753973     149.736229 0.36338468E+04  0.13659455E+06                                25.493132                           21.830354       1.807691       2.020232                    0.999882     126.111744     374.979538       0.331324       0.491797      -1.085617      -0.013965       0.000001       0.000001       0.013965       0.000002       0.000000      -0.004577       0.246012      -0.214476      -0.088493      -0.070260       0.158752             28.764267      18.028316       0.000002      -0.000004      34.349571       2.730070      33.914914           0.000100
          115              W       2.413645      16.538822       4.948679       0.753971     149.736367 0.36338508E+04  0.13659474E+06                                25.493147                           21.830364       1.807695       2.020233                    0.999882     126.111900     374.980081       0.331324       0.491797      -1.085617      -0.013965      -0.000001      -0.000001       0.013965      -0.000001      -0.000003      -0.007748       0.233325      -0.252535      -0.088492      -0.070260       0.158752             28.764285      18.028325      -0.000004       0.000004      35.224530       2.511469      33.040001           0.000094
          116              W       4.501055       8.810067      14.846036       0.753976     149.736334 0.36338496E+04  0.13659465E+06                                25.493113                           21.830338       1.807703       2.020235                    0.999882     126.111824     374.979485       0.331325       0.491796      -1.085618       0.013966      -0.000000      -0.000000       0.013966      -0.000003      -0.000000      -0.004580       0.246008      -0.214494      -0.088490      -0.070263       0.158753             28.764245      18.028306       0.000000      -0.000002      34.349538       2.730070      33.914892           0.000092
          117              C      10.544918      10.825523      19.711577       0.091783      25.928566 0.33942989E+03  0.76026475E+04                                 7.949569                            6.369335      -0.167239       1.966357                    0.998395      26.934576      78.970850       0.610129       0.448198      -1.030869      -0.030515      -0.016696      -0.034064       0.048686       0.026402       0.001439      -0.036245      -0.016697       0.045097      -0.045717      -0.003306       0.049022              8.827734       9.844607      -2.889796       0.303547       8.657187       2.674987       7.981408           0.000404
          118              C       9.811959       6.786583       0.589883      -0.153581      32.430728 0.43510682E+03  0.10321576E+05                                 9.060903                            7.114291      -0.168156       1.929444                    0.998066      30.003487      89.161597       0.591912       0.436213      -1.042731      -0.006242      -0.004021      -0.002170       0.007735       0.018607       0.006666      -0.043573       0.003757       0.044252      -0.050415       0.001760       0.048654             10.244675      12.000262      -4.046363       0.080212      10.231150       3.118998       8.502611          -0.000332
          119              C       8.560399       7.143715       0.059384       0.056317      35.928849 0.42675090E+03  0.99870069E+04                                 9.678022                            7.002948      -0.170943       1.958497                    0.999258      27.043853      77.583654       0.607333       0.430942      -1.055058       0.016716      -0.012732      -0.005909       0.021828       0.002189      -0.011864      -0.006810      -0.003866      -0.013605      -0.015062       0.001133       0.013929             12.176664      13.059086      -6.056276      -1.567134      13.276268       5.190334      10.194638           0.000350
          120              C       8.117858      11.503554      18.717883      -0.176504      32.522455 0.47794375E+03  0.11616485E+05                                 9.121475                            7.488952      -0.347161       1.861082                    0.997824      31.016865      93.546963       0.572679       0.440044      -1.039610       0.010522      -0.006826      -0.007696       0.014715       0.017800       0.006461      -0.018709       0.000781       0.007178      -0.029538       0.007109       0.022429             10.280176      10.433942      -3.246285      -0.421881      10.753412       3.865322       9.653174          -0.000378
          121              C       8.946239      10.565642      18.116123       0.091639      25.675231 0.35890371E+03  0.81351394E+04                                 7.895072                            6.571449      -0.171668       1.966634                    0.997170      26.970216      79.020064       0.598885       0.451207      -1.031245       0.026394       0.000996       0.032596       0.041954       0.033544       0.006644      -0.019816      -0.025996       0.015032      -0.044358       0.005623       0.038735              8.753030       9.814095      -2.849645      -0.001938       8.510106       2.500077       7.934890           0.000381
          122              C       7.718188       8.158415       0.756158       0.242665      32.052278 0.36201820E+03  0.81686016E+04                                 9.237882                            6.627734      -0.297574       1.929038                    0.998809      25.429539      72.729097       0.596565       0.455021      -1.035991      -0.004160       0.008917       0.008839       0.013227       0.022163      -0.045660      -0.054892      -0.058017       0.022920      -0.064803      -0.025261       0.090064             11.907076      12.512491      -6.255435      -2.729231      13.517184       5.819438       9.691554          -0.000900
          123              C       6.242591       9.848693       2.009164       0.259668      30.562086 0.33095028E+03  0.73159426E+04                                 8.945159                            6.342188      -0.339934       1.921381                    0.998853      24.942023      71.050090       0.607928       0.455771      -1.033582       0.007303      -0.012047       0.001585       0.014177       0.023406      -0.039386      -0.052977      -0.086295      -0.035922      -0.067841      -0.024587       0.092428             11.491851      12.728961      -5.710125      -3.127445      11.585380       5.664801      10.161213          -0.000652
          124              C       5.386551      10.758594       2.735630       0.048366      37.114468 0.40705529E+03  0.93972825E+04                                 9.788356                            6.778673      -0.183066       1.954128                    0.999254      26.724496      75.700994       0.626744       0.423318      -1.061686      -0.005944       0.006216       0.012323       0.015027       0.004037      -0.001945      -0.014675      -0.024231       0.006127      -0.013817      -0.008654       0.022471             12.575696      14.592454      -5.318531      -2.838833      12.096117       6.191136      11.038518           0.000452
          125              C       5.881644      11.549221       3.776832      -0.142112      35.017183 0.46090528E+03  0.11084789E+05                                 9.561696                            7.337584      -0.274136       1.891119                    0.998083      30.334341      90.569458       0.581386       0.438052      -1.042327      -0.011766      -0.001710      -0.001250       0.011955       0.030049      -0.007711      -0.042840      -0.028096       0.003899      -0.044706      -0.016342       0.061048             11.032505      12.086340      -2.618904      -0.542144      10.129417       5.103141      10.881758          -0.000365
          126              C       5.039433      12.426541       4.430057       0.086836      27.750710 0.34842654E+03  0.78177843E+04                                 8.226449                            6.398830      -0.074965       1.995600                    0.998648      26.658762      77.014532       0.619459       0.440678      -1.040216      -0.042516      -0.006972      -0.019468       0.047279       0.033883      -0.005735      -0.031203      -0.022743       0.015613      -0.043227      -0.008433       0.051659              9.358462      11.487308      -2.237160      -0.119732       7.815242       3.463478       8.772836           0.000572
          127              C       3.283100      11.871982       3.076099       0.081800      27.285719 0.34669167E+03  0.77788507E+04                                 8.157819                            6.398602      -0.082946       1.993256                    0.997852      26.807076      77.759032       0.616419       0.442851      -1.037642       0.034252       0.017204       0.015665       0.041408       0.008514       0.005312      -0.041546      -0.015377       0.049409      -0.038784      -0.011610       0.050394              9.299046      11.301942      -2.075042      -0.519956       8.169263       3.621499       8.425934           0.000460
          128              C       4.063078      10.925415       2.407037      -0.160750      35.166307 0.46463288E+03  0.11192152E+05                                 9.568158                            7.356489      -0.270328       1.886599                    0.998379      30.615416      91.352720       0.582157       0.436780      -1.043534       0.002941       0.013206       0.011499       0.017756       0.009984       0.008048      -0.036154      -0.040711       0.050536      -0.038570      -0.012067       0.050638             11.167814      14.824882      -3.498356      -1.282788       9.922312       4.101384       8.756248          -0.000322
          129              C      13.067400      24.191828      15.784306       0.079546      24.747892 0.30996512E+03  0.67148068E+04                                 7.416193                            5.890010       0.291370       2.110657                    0.999833      25.734069      71.660325       0.673651       0.419711      -1.059176      -0.007287       0.036631       0.027959       0.046655       0.028965      -0.018261       0.007016      -0.014577       0.051796      -0.044242       0.016611       0.027631              8.320256       9.616832      -1.928674       3.315755       8.016211       0.739705       7.327726           0.000021
          130              C       0.367862      23.667265      16.330640      -0.162286      31.292333 0.42651739E+03  0.10043254E+05                                 8.783918                            7.004061      -0.116584       1.942163                    0.998772      29.809374      87.565022       0.603079       0.431315      -1.048205      -0.004057       0.007622       0.013184       0.015760       0.015044      -0.030080       0.002757      -0.042637       0.012251      -0.045798       0.017190       0.028609              9.992984      12.014735      -2.220529       4.838343       8.397099       0.136366       9.567118          -0.000004
          131              C       1.084225      24.377704      17.255053       0.078538      36.561587 0.41198023E+03  0.95869202E+04                                 9.954122                            6.967794      -0.263250       1.938564                    0.998962      26.761344      77.347027       0.595604       0.441922      -1.045149      -0.019685      -0.004677       0.003306       0.020502       0.007369      -0.018266      -0.012282       0.006256       0.036288      -0.015567      -0.014047       0.029614             12.923769      17.036517      -5.275033       6.856096      10.920118      -1.199679      10.814673          -0.000003
          132              C       0.618174       5.206354      17.579686      -0.138526      31.788328 0.41681897E+03  0.97778206E+04                                 8.954602                            6.945778      -0.127657       1.951056                    0.998410      29.317525      86.511499       0.601570       0.434036      -1.044502      -0.011935      -0.004984       0.004419       0.013668       0.036937      -0.042298      -0.017922      -0.006792       0.055210      -0.053562      -0.013076       0.066638             10.447151      12.471367      -4.550274       3.561231      10.879557      -0.240594       7.990528           0.000005
          133              C      13.309415       5.679786      16.983865       0.106369      27.250213 0.33792494E+03  0.75498437E+04                                 8.224983                            6.353928      -0.205935       1.957371                    0.998437      26.577500      77.466636       0.611917       0.448018      -1.032433      -0.011392      -0.042561      -0.011036       0.045421       0.033938      -0.046689      -0.014891      -0.004301       0.052483      -0.054392      -0.012410       0.066802              9.486606      10.566129      -3.290853       3.244862       9.958353       0.831543       7.935335          -0.000004
          134              C       2.373125      23.893143      17.838997       0.255451      31.728200 0.36402324E+03  0.83138084E+04                                 9.545247                            6.855016      -0.645604       1.820945                    0.997002      26.275634      78.298158       0.554008       0.484082      -1.009206       0.004505      -0.003496       0.008662       0.010370       0.028847      -0.037216      -0.068036       0.033143       0.014453      -0.076196      -0.014663       0.090859             12.591323      17.561095      -5.675757       6.954524       9.544069      -2.213114      10.668806          -0.000003
          135              C      10.544918       6.794611       9.980495       0.091783      25.928587 0.33943011E+03  0.76026541E+04                                 7.949574                            6.369338      -0.167241       1.966356                    0.998395      26.934594      78.970926       0.610129       0.448198      -1.030869      -0.030515       0.016697       0.034064       0.048686      -0.026402      -0.001439      -0.036246      -0.016696       0.045097      -0.045716      -0.003306       0.049022              8.827741       9.844618       2.889803      -0.303544       8.657195       2.674987       7.981410           0.000400
          136              C       9.811959       5.887862       9.307475      -0.153582      32.430772 0.43510734E+03  0.10321591E+05                                 9.060911                            7.114295      -0.168156       1.929444                    0.998066      30.003508      89.161675       0.591912       0.436213      -1.042731      -0.006242       0.004021       0.002170       0.007736      -0.018607      -0.006666      -0.043573       0.003757       0.044253      -0.050414       0.001760       0.048654             10.244686      12.000276       4.046375      -0.080205      10.231168       3.119003       8.502614          -0.000337
          137              C       8.560399       5.530729       9.837973       0.056317      35.928853 0.42675102E+03  0.99870102E+04                                 9.678023                            7.002949      -0.170941       1.958497                    0.999258      27.043849      77.583635       0.607333       0.430942      -1.055058       0.016716       0.012733       0.005909       0.021828      -0.002189       0.011864      -0.006810      -0.003866      -0.013605      -0.015062       0.001133       0.013929             12.176666      13.059093       6.056284       1.567140      13.276269       5.190331      10.194634           0.000347
          138              C       8.117858       6.116579      10.974190      -0.176504      32.522457 0.47794403E+03  0.11616493E+05                                 9.121476                            7.488954      -0.347161       1.861082                    0.997824      31.016865      93.546963       0.572679       0.440044      -1.039610       0.010522       0.006827       0.007696       0.014715      -0.017800      -0.006461      -0.018709       0.000782       0.007178      -0.029539       0.007109       0.022429             10.280176      10.433946       3.246289       0.421882      10.753413       3.865317       9.653168          -0.000381
          139              C       8.946239       7.054492      11.575949       0.091639      25.675212 0.35890334E+03  0.81351292E+04                                 7.895068                            6.571446      -0.171669       1.966634                    0.997170      26.970212      79.020052       0.598885       0.451207      -1.031245       0.026394      -0.000996      -0.032597       0.041954      -0.033544      -0.006644      -0.019816      -0.025996       0.015032      -0.044358       0.005623       0.038735              8.753025       9.814095       2.849642       0.001934       8.510100       2.500072       7.934882           0.000378
          140              C       7.718188       4.516029       9.141199       0.242665      32.052237 0.36201769E+03  0.81685874E+04                                 9.237875                            6.627731      -0.297574       1.929039                    0.998809      25.429521      72.729035       0.596565       0.455021      -1.035990      -0.004160      -0.008917      -0.008840       0.013227      -0.022164       0.045660      -0.054893      -0.058017       0.022920      -0.064802      -0.025262       0.090064             11.907066      12.512485       6.255427       2.729226      13.517166       5.819430       9.691547          -0.000902
          141              C       6.242591       2.825751       7.888194       0.259668      30.562074 0.33095010E+03  0.73159375E+04                                 8.945159                            6.342188      -0.339935       1.921381                    0.998853      24.942004      71.050030       0.607927       0.455771      -1.033581       0.007303       0.012047      -0.001585       0.014177      -0.023406       0.039386      -0.052977      -0.086295      -0.035922      -0.067840      -0.024588       0.092428             11.491853      12.728960       5.710128       3.127448      11.585385       5.664804      10.161214          -0.000655
          142              C       5.386551       1.915850       7.161728       0.048366      37.114445 0.40705490E+03  0.93972715E+04                                 9.788352                            6.778670      -0.183065       1.954128                    0.999254      26.724490      75.700973       0.626744       0.423318      -1.061686      -0.005944      -0.006216      -0.012323       0.015027      -0.004037       0.001945      -0.014675      -0.024231       0.006126      -0.013817      -0.008654       0.022471             12.575692      14.592451       5.318525       2.838830      12.096108       6.191132      11.038515           0.000447
          143              C       5.881644      21.528424       6.120526      -0.142112      35.017154 0.46090478E+03  0.11084774E+05                                 9.561690                            7.337580      -0.274135       1.891119                    0.998083      30.334322      90.569381       0.581386       0.438052      -1.042327      -0.011766       0.001710       0.001250       0.011955      -0.030049       0.007711      -0.042840      -0.028096       0.003899      -0.044706      -0.016342       0.061048             11.032498      12.086329       2.618897       0.542137      10.129408       5.103139      10.881758          -0.000370
          144              C       5.039433      20.651104       5.467300       0.086837      27.750719 0.34842683E+03  0.78177925E+04                                 8.226453                            6.398834      -0.074969       1.995599                    0.998648      26.658760      77.014542       0.619458       0.440678      -1.040215      -0.042516       0.006972       0.019469       0.047279      -0.033883       0.005735      -0.031203      -0.022743       0.015613      -0.043227      -0.008433       0.051660              9.358466      11.487306       2.237161       0.119733       7.815248       3.463482       8.772844           0.000568
          145              C       3.283100      21.205663       6.821259       0.081800      27.285726 0.34669175E+03  0.77788537E+04                                 8.157824                            6.398606      -0.082950       1.993255                    0.997852      26.807080      77.759078       0.616418       0.442852      -1.037642       0.034253      -0.017204      -0.015665       0.041408      -0.008514      -0.005312      -0.041546      -0.015377       0.049409      -0.038785      -0.011610       0.050395              9.299054      11.301951       2.075050       0.519962       8.169273       3.621502       8.425937           0.000457
          146              C       4.063078      22.152230       7.490320      -0.160751      35.166348 0.46463323E+03  0.11192163E+05                                 9.568167                            7.356493      -0.270329       1.886599                    0.998379      30.615427      91.352778       0.582156       0.436780      -1.043534       0.002941      -0.013206      -0.011499       0.017756      -0.009984      -0.008048      -0.036154      -0.040711       0.050536      -0.038571      -0.012067       0.050638             11.167827      14.824901       3.498362       1.282791       9.922323       4.101390       8.756256          -0.000328
          147              C      13.067400      13.831505      13.907767       0.079548      24.747852 0.30996457E+03  0.67147915E+04                                 7.416182                            5.890003       0.291370       2.110657                    0.999833      25.734052      71.660244       0.673652       0.419711      -1.059176      -0.007287      -0.036631      -0.027960       0.046655      -0.028965       0.018261       0.007016      -0.014576       0.051796      -0.044242       0.016610       0.027631              8.320241       9.616809       1.928660      -3.315748       8.016193       0.739711       7.327721           0.000021
          148              C       0.367862      14.356068      13.361433      -0.162288      31.292451 0.42651981E+03  0.10043322E+05                                 8.783938                            7.004082      -0.116580       1.942163                    0.998772      29.809416      87.565103       0.603078       0.431315      -1.048205      -0.004058      -0.007622      -0.013185       0.015761      -0.015045       0.030081       0.002756      -0.042637       0.012250      -0.045799       0.017189       0.028610              9.993007      12.014771       2.220527      -4.838366       8.397095       0.136355       9.567154          -0.000004
          149              C       1.084225      13.645629      12.437019       0.078540      36.561556 0.41197994E+03  0.95869115E+04                                 9.954116                            6.967791      -0.263253       1.938563                    0.998962      26.761330      77.346977       0.595605       0.441922      -1.045149      -0.019686       0.004678      -0.003306       0.020502      -0.007369       0.018266      -0.012282       0.006256       0.036289      -0.015567      -0.014047       0.029614             12.923762      17.036511       5.275037      -6.856093      10.920108      -1.199688      10.814668          -0.000003
          150              C       0.618174      12.413779      12.112386      -0.138526      31.788346 0.41681942E+03  0.97778337E+04                                 8.954605                            6.945782      -0.127656       1.951056                    0.998410      29.317539      86.511544       0.601569       0.434036      -1.044502      -0.011935       0.004984      -0.004419       0.013668      -0.036937       0.042298      -0.017922      -0.006792       0.055210      -0.053562      -0.013076       0.066638             10.447153      12.471374       4.550277      -3.561233      10.879556      -0.240597       7.990531           0.000005
          151              C      13.309415      11.940347      12.708207       0.106370      27.250204 0.33792489E+03  0.75498417E+04                                 8.224978                            6.353925      -0.205932       1.957372                    0.998437      26.577490      77.466580       0.611918       0.448018      -1.032433      -0.011392       0.042561       0.011036       0.045421      -0.033937       0.046689      -0.014891      -0.004301       0.052482      -0.054391      -0.012410       0.066802              9.486599      10.566121       3.290849      -3.244859       9.958347       0.831544       7.935330          -0.000005
          152              C       2.373125      14.130190      11.853075       0.255451      31.728233 0.36402371E+03  0.83138213E+04                                 9.545254                            6.855021      -0.645605       1.820944                    0.997002      26.275638      78.298169       0.554008       0.484082      -1.009206       0.004504       0.003497      -0.008663       0.010371      -0.028847       0.037216      -0.068036       0.033143       0.014453      -0.076196      -0.014662       0.090859             12.591333      17.561107       5.675766      -6.954528       9.544080      -2.213118      10.668813          -0.000002
          153              C      10.199183      21.747800       5.724632       0.091783      25.928562 0.33942968E+03  0.76026417E+04                                 7.949568                            6.369334      -0.167238       1.966358                    0.998395      26.934562      78.970801       0.610129       0.448198      -1.030869       0.030515      -0.037095      -0.007942       0.048686      -0.007796      -0.025266      -0.035326      -0.013015       0.056144      -0.045717      -0.003306       0.049023              8.827735       9.844605       0.405991       2.877197       9.279260       2.519565       7.359339           0.000401
          154              C      10.932141       2.217343       6.441200      -0.153582      32.430747 0.43510699E+03  0.10321581E+05                                 9.060906                            7.114292      -0.168154       1.929444                    0.998066      30.003500      89.161634       0.591912       0.436213      -1.042731       0.006242      -0.003080      -0.003375       0.007736      -0.010977      -0.016436      -0.044098       0.001656       0.037952      -0.050415       0.001760       0.048654             10.244678      12.000261       0.903013       3.945134      10.071159       3.158977       8.662614          -0.000336
          155              C      12.183701       1.789233       6.916273       0.056316      35.928854 0.42675122E+03  0.99870154E+04                                 9.678021                            7.002949      -0.170939       1.958498                    0.999258      27.043855      77.583641       0.607333       0.430942      -1.055058      -0.016716      -0.008819      -0.010921       0.021828       0.010980      -0.004999      -0.003955       0.007559       0.020669      -0.015062       0.001134       0.013928             12.176662      13.059085       2.988424       5.495791      12.816907       5.305099      10.653993           0.000347
          156              C      12.626242      20.948093       6.623312      -0.176504      32.522415 0.47794301E+03  0.11616462E+05                                 9.121467                            7.488945      -0.347161       1.861082                    0.997824      31.016843      93.546868       0.572680       0.440044      -1.039610      -0.010522      -0.009121      -0.004757       0.014715      -0.010583      -0.015705      -0.017446       0.005835       0.022340      -0.029539       0.007109       0.022430             10.280166      10.433940       1.196190       3.047211      11.535804       3.669827       8.870753          -0.000379
          157              C      11.797861      20.136933       5.859236       0.091640      25.675210 0.35890320E+03  0.81351251E+04                                 7.895069                            6.571445      -0.171670       1.966634                    0.997170      26.970201      79.020018       0.598885       0.451207      -1.031245      -0.026394       0.031866      -0.006935       0.041954      -0.014577      -0.030933      -0.016198      -0.011516       0.058471      -0.044358       0.005623       0.038735              8.753028       9.814095       0.692628       2.764193       9.144559       2.341556       7.300429           0.000379
          158              C      13.025912       2.711188       7.731816       0.242666      32.052243 0.36201784E+03  0.81685916E+04                                 9.237877                            6.627732      -0.297574       1.929039                    0.998809      25.429521      72.729036       0.596565       0.455021      -1.035990       0.004160       0.010737       0.006508       0.013227       0.038925      -0.032571      -0.044315      -0.015682       0.149926      -0.064802      -0.025262       0.090064             11.907068      12.512486       4.164136       5.407316      12.653423       6.035237      10.555295          -0.000901
          159              C       0.672109       4.336545       9.067959       0.259669      30.562057 0.33094976E+03  0.73159283E+04                                 8.945155                            6.342183      -0.339933       1.921382                    0.998853      24.942002      71.050016       0.607928       0.455771      -1.033582      -0.007303      -0.001383      -0.012072       0.014177       0.032538      -0.032255      -0.032381      -0.003860       0.211383      -0.067840      -0.024588       0.092428             11.491847      12.728956       4.418295       4.781746      12.909254       5.334030       8.837332          -0.000654
          160              C       1.528149       5.261903       9.774630       0.048366      37.114467 0.40705503E+03  0.93972757E+04                                 9.788358                            6.778673      -0.183065       1.954128                    0.999254      26.724487      75.700980       0.626743       0.423319      -1.061685       0.005944       0.013462       0.003044       0.015027       0.000909      -0.004388      -0.010822      -0.008808       0.052396      -0.013817      -0.008654       0.022471             12.575704      14.592466       4.043382       4.471798      14.012586       5.712313       9.122059           0.000447
          161              C       1.033056       6.463700      10.289293      -0.142112      35.017180 0.46090524E+03  0.11084789E+05                                 9.561698                            7.337586      -0.274135       1.891119                    0.998083      30.334337      90.569461       0.581386       0.438052      -1.042327       0.011766      -0.001627      -0.001356       0.011955       0.000197      -0.031022      -0.034960       0.003441       0.098509      -0.044706      -0.016342       0.061048             11.032507      12.086346       1.160793       2.409388      13.237752       4.326526       7.773424          -0.000370
          162              C       1.875267       7.310104      10.982108       0.086837      27.750735 0.34842694E+03  0.78177964E+04                                 8.226459                            6.398837      -0.074970       1.995599                    0.998648      26.658768      77.014595       0.619458       0.440678      -1.040215       0.042517      -0.020578      -0.002045       0.047279      -0.002649      -0.034263      -0.026698      -0.004711       0.069707      -0.043227      -0.008433       0.051660              9.358473      11.487322       0.658450       2.141423      10.345587       2.831281       6.242511           0.000567
          163              C       3.631600       5.862101      10.772284       0.081800      27.285728 0.34669178E+03  0.77788546E+04                                 8.157823                            6.398604      -0.082950       1.993255                    0.997852      26.807081      77.759076       0.616419       0.442852      -1.037642      -0.034253       0.019368       0.012895       0.041409      -0.007217      -0.006972      -0.040666      -0.011853       0.059978      -0.038785      -0.011610       0.050395              9.299053      11.301953       1.007445       1.887127      10.114182       3.135567       6.481024           0.000456
          164              C       2.851622       4.983548      10.016126      -0.160751      35.166344 0.46463308E+03  0.11192158E+05                                 9.568167                            7.356493      -0.270326       1.886600                    0.998379      30.615422      91.352768       0.582156       0.436780      -1.043534      -0.002941       0.014357       0.010025       0.017756      -0.010229      -0.007736      -0.033061      -0.028331       0.087679      -0.038571      -0.012067       0.050638             11.167828      14.824901       2.092537       3.083089      10.753809       3.893647       7.924775          -0.000329
          165              C       7.676700      21.177613      19.644275       0.079549      24.747815 0.30996413E+03  0.67147774E+04                                 7.416168                            5.889995       0.291379       2.110660                    0.999833      25.734019      71.660055       0.673653       0.419710      -1.059177       0.007287       0.036005       0.028762       0.046655       0.010695      -0.032528       0.001815      -0.035392      -0.010650      -0.044242       0.016611       0.027631              8.320224       9.616792      -2.749348       2.674873       7.716065       0.814688       7.627816           0.000024
          166              C       6.546838      21.580501      19.002926      -0.162289      31.292448 0.42651979E+03  0.10043324E+05                                 8.783936                            7.004080      -0.116587       1.942161                    0.998772      29.809466      87.565336       0.603078       0.431315      -1.048205       0.004058       0.014639       0.004199       0.015761       0.025536      -0.021888       0.006006      -0.029634       0.051263      -0.045799       0.017189       0.028610              9.993001      12.014748      -4.155804       3.327107       9.562538      -0.154812       8.401717          -0.000002
          167              C       5.830475      22.649555      19.468102       0.078538      36.561703 0.41198169E+03  0.95869656E+04                                 9.954148                            6.967811      -0.263262       1.938559                    0.998962      26.761419      77.347373       0.595603       0.441922      -1.045148       0.019686       0.002074      -0.005340       0.020503       0.015935      -0.011577      -0.015842      -0.007989      -0.006448      -0.015567      -0.014047       0.029614             12.923803      17.036554      -5.372976       6.779640      10.256640      -1.033905      11.478215          -0.000003
          168              C       6.296526      18.317415       0.789809      -0.138527      31.788405 0.41682016E+03  0.97778579E+04                                 8.954619                            6.945790      -0.127663       1.951053                    0.998410      29.317598      86.511819       0.601569       0.434036      -1.044501       0.011936       0.003079      -0.005907       0.013669       0.032084      -0.046089      -0.021509      -0.021150       0.012141      -0.053563      -0.013076       0.066639             10.447171      12.471386      -2.352048       5.277818       8.047133       0.467094      10.822994           0.000005
          169              C       7.434685      17.854122       1.393548       0.106370      27.250188 0.33792456E+03  0.75498334E+04                                 8.224978                            6.353925      -0.205935       1.957371                    0.998437      26.577482      77.466577       0.611918       0.448018      -1.032433       0.011392      -0.021023      -0.038617       0.045420       0.037070      -0.044242      -0.018806      -0.019973       0.005467      -0.054391      -0.012410       0.066802              9.486601      10.566125      -2.350393       3.979258       8.445298       1.209575       9.448381          -0.000003
          170              C       4.541575      23.098627      18.856446       0.255446      31.728793 0.36403012E+03  0.83140029E+04                                 9.545371                            6.855086      -0.645609       1.820940                    0.997002      26.275801      78.298776       0.554005       0.484083      -1.009206      -0.004504       0.007557      -0.005493       0.010371       0.029113      -0.037007      -0.065638       0.042745       0.043253      -0.076198      -0.014660       0.090858             12.591518      17.561393      -5.371432       7.192403       9.561929      -2.217612      10.651233          -0.000003
          171              C      10.199183      11.329845       4.172726       0.091783      25.928557 0.33942951E+03  0.76026369E+04                                 7.949565                            6.369331      -0.167236       1.966358                    0.998395      26.934564      78.970797       0.610130       0.448197      -1.030870       0.030515       0.037095       0.007942       0.048686       0.007796       0.025266      -0.035326      -0.013015       0.056143      -0.045717      -0.003306       0.049023              8.827732       9.844602      -0.405986      -2.877193       9.279258       2.519563       7.359335           0.000405
          172              C      10.932141      10.457102       3.456157      -0.153582      32.430743 0.43510689E+03  0.10321578E+05                                 9.060904                            7.114291      -0.168153       1.929445                    0.998066      30.003492      89.161599       0.591912       0.436213      -1.042732       0.006242       0.003080       0.003375       0.007735       0.010977       0.016436      -0.044098       0.001656       0.037953      -0.050414       0.001760       0.048654             10.244677      12.000262      -0.903014      -3.945135      10.071156       3.158978       8.662614          -0.000331
          173              C      12.183701      10.885211       2.981084       0.056316      35.928863 0.42675109E+03  0.99870118E+04                                 9.678022                            7.002948      -0.170941       1.958497                    0.999258      27.043855      77.583642       0.607333       0.430942      -1.055058      -0.016716       0.008819       0.010920       0.021828      -0.010979       0.004999      -0.003955       0.007559       0.020669      -0.015062       0.001133       0.013928             12.176665      13.059091      -2.988431      -5.495795      12.816908       5.305103      10.653996           0.000351
          174              C      12.626242      12.129551       3.274046      -0.176504      32.522417 0.47794321E+03  0.11616468E+05                                 9.121468                            7.488947      -0.347161       1.861082                    0.997824      31.016839      93.546859       0.572680       0.440044      -1.039610      -0.010522       0.009121       0.004757       0.014715       0.010583       0.015705      -0.017446       0.005835       0.022341      -0.029539       0.007109       0.022430             10.280167      10.433936      -1.196189      -3.047208      11.535810       3.669831       8.870755          -0.000377
          175              C      11.797861      12.940712       4.038122       0.091639      25.675214 0.35890338E+03  0.81351305E+04                                 7.895070                            6.571447      -0.171670       1.966633                    0.997170      26.970218      79.020082       0.598885       0.451207      -1.031245      -0.026394      -0.031866       0.006935       0.041954       0.014577       0.030934      -0.016199      -0.011516       0.058472      -0.044358       0.005623       0.038735              8.753027       9.814093      -0.692622      -2.764188       9.144562       2.341555       7.300426           0.000382
          176              C      13.025912       9.963256       2.165542       0.242666      32.052264 0.36201797E+03  0.81685949E+04                                 9.237878                            6.627731      -0.297574       1.929038                    0.998809      25.429531      72.729058       0.596565       0.455020      -1.035991       0.004160      -0.010737      -0.006509       0.013227      -0.038926       0.032570      -0.044315      -0.015682       0.149927      -0.064803      -0.025261       0.090064             11.907071      12.512489      -4.164139      -5.407318      12.653425       6.035240      10.555298          -0.000899
          177              C       0.672109       8.337900       0.829399       0.259669      30.562045 0.33094990E+03  0.73159315E+04                                 8.945149                            6.342183      -0.339932       1.921382                    0.998853      24.942006      71.050011       0.607928       0.455771      -1.033582      -0.007303       0.001383       0.012072       0.014177      -0.032538       0.032255      -0.032381      -0.003860       0.211383      -0.067841      -0.024587       0.092428             11.491838      12.728943      -4.418286      -4.781737      12.909247       5.334024       8.837322          -0.000651
          178              C       1.528149       7.412541       0.122727       0.048366      37.114446 0.40705507E+03  0.93972764E+04                                 9.788352                            6.778671      -0.183066       1.954128                    0.999254      26.724491      75.700975       0.626744       0.423318      -1.061686       0.005944      -0.013462      -0.003044       0.015027      -0.000908       0.004388      -0.010822      -0.008808       0.052395      -0.013817      -0.008654       0.022471             12.575691      14.592448      -4.043364      -4.471783      14.012579       5.712305       9.122047           0.000452
          179              C       1.033056      11.156434      19.402780      -0.142112      35.017175 0.46090503E+03  0.11084782E+05                                 9.561695                            7.337582      -0.274135       1.891119                    0.998083      30.334337      90.569442       0.581386       0.438052      -1.042327       0.011766       0.001628       0.001356       0.011955      -0.000197       0.031022      -0.034961       0.003441       0.098509      -0.044706      -0.016342       0.061048             11.032503      12.086339      -1.160790      -2.409384      13.237752       4.326525       7.773419          -0.000365
          180              C       1.875267      10.310029      18.709965       0.086837      27.750729 0.34842689E+03  0.78177946E+04                                 8.226455                            6.398834      -0.074969       1.995599                    0.998648      26.658776      77.014604       0.619458       0.440678      -1.040215       0.042517       0.020578       0.002045       0.047279       0.002649       0.034263      -0.026698      -0.004712       0.069706      -0.043227      -0.008432       0.051659              9.358468      11.487313      -0.658447      -2.141419      10.345585       2.831280       6.242507           0.000571
          181              C       3.631600      11.758032      18.919789       0.081799      27.285763 0.34669248E+03  0.77788739E+04                                 8.157828                            6.398610      -0.082952       1.993254                    0.997852      26.807104      77.759154       0.616419       0.442851      -1.037642      -0.034254      -0.019368      -0.012896       0.041409       0.007217       0.006971      -0.040666      -0.011853       0.059977      -0.038785      -0.011610       0.050395              9.299058      11.301954      -1.007442      -1.887127      10.114193       3.135569       6.481027           0.000460
          182              C       2.851622      12.636586      19.675947      -0.160750      35.166309 0.46463275E+03  0.11192148E+05                                 9.568159                            7.356488      -0.270326       1.886600                    0.998379      30.615413      91.352719       0.582157       0.436780      -1.043534      -0.002941      -0.014357      -0.010025       0.017756       0.010229       0.007736      -0.033061      -0.028331       0.087679      -0.038571      -0.012067       0.050638             11.167815      14.824882      -2.092524      -3.083077      10.753803       3.893640       7.924762          -0.000322
          183              C       7.676700      16.845720      10.047797       0.079546      24.747818 0.30996394E+03  0.67147743E+04                                 7.416174                            5.889994       0.291376       2.110659                    0.999833      25.734030      71.660160       0.673653       0.419710      -1.059177       0.007287      -0.036005      -0.028761       0.046655      -0.010696       0.032527       0.001815      -0.035393      -0.010651      -0.044241       0.016610       0.027631              8.320233       9.616800       2.749361      -2.674868       7.716081       0.814693       7.627819           0.000019
          184              C       6.546838      16.442832      10.689146      -0.162289      31.292461 0.42651975E+03  0.10043324E+05                                 8.783947                            7.004085      -0.116587       1.942161                    0.998772      29.809456      87.565361       0.603077       0.431315      -1.048204       0.004058      -0.014639      -0.004199       0.015761      -0.025537       0.021888       0.006005      -0.029635       0.051262      -0.045800       0.017189       0.028610              9.993016      12.014770       4.155819      -3.327111       9.562551      -0.154814       8.401726          -0.000006
          185              C       5.830475      15.373779      10.223970       0.078538      36.561631 0.41198089E+03  0.95869419E+04                                 9.954135                            6.967803      -0.263260       1.938560                    0.998962      26.761389      77.347252       0.595603       0.441922      -1.045149       0.019686      -0.002074       0.005340       0.020502      -0.015936       0.011577      -0.015842      -0.007989      -0.006449      -0.015568      -0.014048       0.029615             12.923783      17.036522       5.372972      -6.779619      10.256634      -1.033901      11.478193          -0.000003
          186              C       6.296526      14.760230       9.107548      -0.138527      31.788356 0.41681938E+03  0.97778348E+04                                 8.954609                            6.945783      -0.127663       1.951053                    0.998410      29.317578      86.511739       0.601569       0.434036      -1.044501       0.011936      -0.003079       0.005907       0.013669      -0.032084       0.046089      -0.021509      -0.021150       0.012141      -0.053563      -0.013076       0.066639             10.447157      12.471370       2.352047      -5.277805       8.047127       0.467096      10.822975           0.000006
          187              C       7.434685      15.223522       8.503810       0.106368      27.250208 0.33792482E+03  0.75498403E+04                                 8.224982                            6.353927      -0.205934       1.957372                    0.998437      26.577490      77.466597       0.611917       0.448018      -1.032433       0.011392       0.021023       0.038617       0.045420      -0.037070       0.044242      -0.018806      -0.019973       0.005468      -0.054391      -0.012411       0.066802              9.486604      10.566130       2.350393      -3.979259       8.445303       1.209576       9.448381          -0.000004
          188              C       4.541575      14.924706      10.835627       0.255445      31.728760 0.36402984E+03  0.83139947E+04                                 9.545367                            6.855086      -0.645611       1.820940                    0.997002      26.275779      78.298694       0.554005       0.484083      -1.009206      -0.004504      -0.007557       0.005492       0.010371      -0.029113       0.037007      -0.065638       0.042745       0.043252      -0.076198      -0.014661       0.090859             12.591511      17.561378       5.371435      -7.192389       9.561933      -2.217610      10.651221          -0.000003
          189              C       3.284483      14.523366       0.083138       0.091783      25.928637 0.33943098E+03  0.76026780E+04                                 7.949582                            6.369346      -0.167237       1.966357                    0.998395      26.934615      78.970992       0.610129       0.448198      -1.030869       0.030515       0.016696       0.034064       0.048686       0.026402       0.001440      -0.036245      -0.016696       0.045097      -0.045716      -0.003305       0.049022              8.827751       9.844615      -2.889802       0.303540       8.657211       2.675001       7.981426           0.000402
          190              C       4.017441      18.562306      19.204832      -0.153579      32.430731 0.43510673E+03  0.10321574E+05                                 9.060902                            7.114289      -0.168156       1.929444                    0.998066      30.003494      89.161626       0.591913       0.436213      -1.042732       0.006242       0.004021       0.002170       0.007735       0.018607       0.006666      -0.043573       0.003757       0.044251      -0.050414       0.001761       0.048654             10.244674      12.000255      -4.046361       0.080211      10.231153       3.119002       8.502615          -0.000332
          191              C       5.269001      18.205174      19.735331       0.056319      35.928865 0.42675101E+03  0.99870105E+04                                 9.678026                            7.002949      -0.170946       1.958496                    0.999258      27.043859      77.583685       0.607332       0.430942      -1.055058      -0.016716       0.012732       0.005909       0.021828       0.002189      -0.011864      -0.006810      -0.003866      -0.013605      -0.015062       0.001133       0.013929             12.176671      13.059094      -6.056285      -1.567139      13.276278       5.190338      10.194641           0.000351
          192              C       5.711542      13.845335       1.076832      -0.176503      32.522478 0.47794422E+03  0.11616499E+05                                 9.121481                            7.488957      -0.347163       1.861081                    0.997824      31.016877      93.547018       0.572679       0.440045      -1.039610      -0.010522       0.006826       0.007696       0.014715       0.017800       0.006461      -0.018709       0.000781       0.007177      -0.029538       0.007109       0.022429             10.280183      10.433946      -3.246288      -0.421883      10.753422       3.865326       9.653180          -0.000377
          193              C       4.883161      14.783247       1.678592       0.091641      25.675228 0.35890369E+03  0.81351385E+04                                 7.895070                            6.571448      -0.171667       1.966634                    0.997170      26.970212      79.020041       0.598885       0.451207      -1.031245      -0.026394      -0.000996      -0.032597       0.041955       0.033544       0.006644      -0.019816      -0.025995       0.015033      -0.044358       0.005623       0.038735              8.753028       9.814091      -2.849644      -0.001938       8.510105       2.500076       7.934888           0.000379
          194              C       6.111212      17.190474      19.038557       0.242664      32.052322 0.36201869E+03  0.81686153E+04                                 9.237887                            6.627737      -0.297571       1.929039                    0.998809      25.429566      72.729181       0.596565       0.455020      -1.035991       0.004160      -0.008918      -0.008839       0.013228       0.022163      -0.045660      -0.054892      -0.058017       0.022920      -0.064803      -0.025260       0.090063             11.907085      12.512500      -6.255442      -2.729235      13.517195       5.819443       9.691560          -0.000899
          195              C       7.586809      15.500196      17.785551       0.259670      30.562080 0.33095017E+03  0.73159388E+04                                 8.945154                            6.342184      -0.339932       1.921381                    0.998853      24.942020      71.050052       0.607928       0.455771      -1.033582      -0.007303       0.012047      -0.001585       0.014177       0.023406      -0.039386      -0.052977      -0.086296      -0.035922      -0.067841      -0.024587       0.092428             11.491847      12.728956      -5.710125      -3.127445      11.585376       5.664798      10.161208          -0.000653
          196              C       8.442849      14.590295      17.059085       0.048366      37.114491 0.40705550E+03  0.93972885E+04                                 9.788358                            6.778674      -0.183067       1.954127                    0.999254      26.724503      75.701009       0.626744       0.423318      -1.061686       0.005944      -0.006216      -0.012323       0.015027       0.004037      -0.001945      -0.014675      -0.024231       0.006127      -0.013817      -0.008654       0.022470             12.575702      14.592460      -5.318537      -2.838838      12.096124       6.191140      11.038522           0.000450
          197              C       7.947756      13.799668      16.017883      -0.142112      35.017177 0.46090505E+03  0.11084783E+05                                 9.561697                            7.337584      -0.274135       1.891119                    0.998083      30.334334      90.569451       0.581386       0.438052      -1.042327       0.011766       0.001710       0.001250       0.011955       0.030049      -0.007711      -0.042840      -0.028095       0.003899      -0.044706      -0.016342       0.061048             11.032509      12.086347      -2.618910      -0.542149      10.129420       5.103142      10.881758          -0.000368
          198              C       8.789967      12.922348      15.364658       0.086836      27.750764 0.34842730E+03  0.78178073E+04                                 8.226466                            6.398842      -0.074974       1.995597                    0.998648      26.658798      77.014724       0.619457       0.440678      -1.040215       0.042517       0.006972       0.019469       0.047279       0.033883      -0.005735      -0.031203      -0.022742       0.015613      -0.043227      -0.008432       0.051660              9.358483      11.487338      -2.237168      -0.119735       7.815259       3.463485       8.772852           0.000569
          199              C      10.546300      13.476907      16.718616       0.081801      27.285728 0.34669175E+03  0.77788542E+04                                 8.157824                            6.398605      -0.082953       1.993254                    0.997852      26.807091      77.759124       0.616418       0.442852      -1.037642      -0.034253      -0.017204      -0.015665       0.041408       0.008514       0.005312      -0.041546      -0.015377       0.049411      -0.038785      -0.011610       0.050395              9.299053      11.301952      -2.075044      -0.519957       8.169268       3.621501       8.425939           0.000460
          200              C       9.766322      14.423474      17.387678      -0.160749      35.166280 0.46463233E+03  0.11192135E+05                                 9.568153                            7.356485      -0.270328       1.886599                    0.998379      30.615399      91.352655       0.582157       0.436780      -1.043534      -0.002941      -0.013206      -0.011499       0.017756       0.009984       0.008049      -0.036154      -0.040711       0.050537      -0.038571      -0.012067       0.050638             11.167809      14.824872      -3.498356      -1.282789       9.922310       4.101384       8.756246          -0.000324
          201              C       0.762000       1.157061       4.010409       0.079548      24.747837 0.30996437E+03  0.67147853E+04                                 7.416177                            5.889999       0.291375       2.110659                    0.999833      25.734033      71.660152       0.673652       0.419711      -1.059177       0.007286      -0.036631      -0.027959       0.046655       0.028965      -0.018261       0.007016      -0.014577       0.051797      -0.044242       0.016610       0.027631              8.320235       9.616804      -1.928662       3.315746       8.016190       0.739707       7.327711           0.000022
          202              C      13.461538       1.681624       3.464075      -0.162287      31.292373 0.42651836E+03  0.10043280E+05                                 8.783924                            7.004069      -0.116581       1.942164                    0.998772      29.809384      87.565017       0.603079       0.431315      -1.048205       0.004058      -0.007622      -0.013185       0.015761       0.015044      -0.030081       0.002756      -0.042637       0.012251      -0.045799       0.017189       0.028610              9.992989      12.014743      -2.220523       4.838349       8.397094       0.136364       9.567130          -0.000002
          203              C      12.745175       0.971185       2.539662       0.078540      36.561525 0.41197944E+03  0.95868973E+04                                 9.954112                            6.967788      -0.263252       1.938564                    0.998962      26.761317      77.346934       0.595605       0.441922      -1.045149       0.019686       0.004677      -0.003306       0.020502       0.007369      -0.018266      -0.012282       0.006256       0.036289      -0.015567      -0.014047       0.029614             12.923755      17.036501      -5.275029       6.856088      10.920104      -1.199681      10.814662          -0.000002
          204              C      13.211226      20.142535       2.215029      -0.138528      31.788396 0.41682011E+03  0.97778544E+04                                 8.954617                            6.945791      -0.127659       1.951055                    0.998410      29.317561      86.511646       0.601569       0.434036      -1.044501       0.011935       0.004985      -0.004419       0.013668       0.036937      -0.042298      -0.017923      -0.006792       0.055211      -0.053562      -0.013077       0.066639             10.447170      12.471394      -4.550289       3.561238      10.879575      -0.240601       7.990541           0.000005
          205              C       0.519985      19.669103       2.810850       0.106368      27.250250 0.33792556E+03  0.75498610E+04                                 8.224989                            6.353933      -0.205932       1.957371                    0.998437      26.577523      77.466714       0.611917       0.448018      -1.032433       0.011392       0.042562       0.011036       0.045421       0.033937      -0.046689      -0.014891      -0.004301       0.052482      -0.054391      -0.012411       0.066802              9.486613      10.566139      -3.290856       3.244866       9.958357       0.831541       7.935342          -0.000007
          206              C      11.456275       1.455746       1.955718       0.255451      31.728188 0.36402310E+03  0.83138040E+04                                 9.545243                            6.855014      -0.645603       1.820945                    0.997002      26.275624      78.298107       0.554008       0.484082      -1.009206      -0.004504       0.003497      -0.008663       0.010371       0.028847      -0.037216      -0.068036       0.033142       0.014453      -0.076196      -0.014663       0.090859             12.591317      17.561085      -5.675754       6.954519       9.544065      -2.213112      10.668802          -0.000002
          207              C       3.284483      18.554278       9.814220       0.091783      25.928588 0.33942993E+03  0.76026495E+04                                 7.949574                            6.369337      -0.167243       1.966356                    0.998395      26.934591      78.970923       0.610129       0.448198      -1.030869       0.030515      -0.016697      -0.034064       0.048686      -0.026402      -0.001439      -0.036246      -0.016696       0.045095      -0.045716      -0.003306       0.049022              8.827743       9.844619       2.889807      -0.303543       8.657198       2.674989       7.981411           0.000401
          208              C       4.017441      19.461027      10.487240      -0.153583      32.430818 0.43510800E+03  0.10321611E+05                                 9.060920                            7.114302      -0.168157       1.929443                    0.998066      30.003533      89.161766       0.591912       0.436213      -1.042731       0.006242      -0.004021      -0.002170       0.007736      -0.018607      -0.006666      -0.043573       0.003757       0.044253      -0.050415       0.001760       0.048654             10.244698      12.000289       4.046385      -0.080200      10.231185       3.119007       8.502619          -0.000335
          209              C       5.269001      19.818160       9.956742       0.056316      35.928871 0.42675117E+03  0.99870149E+04                                 9.678027                            7.002951      -0.170945       1.958496                    0.999258      27.043857      77.583674       0.607332       0.430942      -1.055058      -0.016716      -0.012733      -0.005909       0.021828      -0.002189       0.011864      -0.006810      -0.003866      -0.013605      -0.015062       0.001133       0.013929             12.176673      13.059100       6.056292       1.567146      13.276282       5.190337      10.194639           0.000347
          210              C       5.711542      19.232310       8.820525      -0.176504      32.522430 0.47794356E+03  0.11616479E+05                                 9.121471                            7.488951      -0.347162       1.861082                    0.997824      31.016849      93.546907       0.572679       0.440045      -1.039610      -0.010522      -0.006827      -0.007696       0.014715      -0.017801      -0.006461      -0.018709       0.000782       0.007178      -0.029539       0.007109       0.022430             10.280171      10.433941       3.246287       0.421882      10.753407       3.865315       9.653164          -0.000379
          211              C       4.883161      18.294397       8.218766       0.091639      25.675199 0.35890313E+03  0.81351236E+04                                 7.895067                            6.571445      -0.171672       1.966633                    0.997170      26.970208      79.020050       0.598885       0.451207      -1.031245      -0.026394       0.000996       0.032597       0.041954      -0.033544      -0.006644      -0.019816      -0.025996       0.015032      -0.044358       0.005623       0.038735              8.753024       9.814091       2.849641       0.001933       8.510098       2.500072       7.934883           0.000379
          212              C       6.111212      20.832860      10.653516       0.242666      32.052285 0.36201822E+03  0.81686023E+04                                 9.237883                            6.627735      -0.297573       1.929038                    0.998809      25.429543      72.729111       0.596565       0.455021      -1.035991       0.004160       0.008917       0.008840       0.013227      -0.022164       0.045660      -0.054893      -0.058018       0.022920      -0.064803      -0.025261       0.090064             11.907080      12.512497       6.255437       2.729232      13.517184       5.819439       9.691558          -0.000902
          213              C       7.586809      22.523138      11.906521       0.259668      30.562117 0.33095060E+03  0.73159513E+04                                 8.945165                            6.342191      -0.339933       1.921381                    0.998853      24.942030      71.050111       0.607927       0.455771      -1.033582      -0.007303      -0.012047       0.001585       0.014177      -0.023406       0.039386      -0.052977      -0.086296      -0.035922      -0.067841      -0.024587       0.092428             11.491862      12.728970       5.710133       3.127451      11.585394       5.664809      10.161221          -0.000656
          214              C       8.442849      23.433039      12.632987       0.048367      37.114451 0.40705490E+03  0.93972714E+04                                 9.788352                            6.778670      -0.183068       1.954127                    0.999254      26.724490      75.700971       0.626744       0.423318      -1.061686       0.005944       0.006216       0.012323       0.015027      -0.004037       0.001945      -0.014676      -0.024232       0.006126      -0.013817      -0.008654       0.022471             12.575693      14.592454       5.318528       2.838832      12.096110       6.191133      11.038516           0.000445
          215              C       7.947756       3.820465      13.674189      -0.142111      35.017137 0.46090450E+03  0.11084765E+05                                 9.561684                            7.337575      -0.274134       1.891120                    0.998083      30.334312      90.569319       0.581387       0.438052      -1.042327       0.011766      -0.001710      -0.001250       0.011955      -0.030049       0.007711      -0.042840      -0.028096       0.003898      -0.044706      -0.016342       0.061048             11.032491      12.086323       2.618896       0.542137      10.129401       5.103135      10.881750          -0.000371
          216              C       8.789967       4.697785      14.327415       0.086838      27.750704 0.34842658E+03  0.78177851E+04                                 8.226448                            6.398830      -0.074967       1.995599                    0.998648      26.658754      77.014503       0.619459       0.440678      -1.040216       0.042516      -0.006972      -0.019469       0.047279      -0.033883       0.005735      -0.031203      -0.022743       0.015612      -0.043227      -0.008433       0.051660              9.358460      11.487299       2.237158       0.119732       7.815242       3.463480       8.772839           0.000567
          217              C      10.546300       4.143226      12.973456       0.081801      27.285720 0.34669163E+03  0.77788505E+04                                 8.157823                            6.398605      -0.082952       1.993255                    0.997852      26.807078      77.759075       0.616418       0.442852      -1.037642      -0.034253       0.017204       0.015665       0.041408      -0.008514      -0.005312      -0.041546      -0.015377       0.049409      -0.038785      -0.011610       0.050395              9.299053      11.301951       2.075051       0.519962       8.169271       3.621501       8.425936           0.000456
          218              C       9.766322       3.196659      12.304395      -0.160750      35.166342 0.46463310E+03  0.11192158E+05                                 9.568165                            7.356492      -0.270329       1.886599                    0.998379      30.615421      91.352749       0.582157       0.436780      -1.043534      -0.002941       0.013206       0.011499       0.017756      -0.009984      -0.008048      -0.036154      -0.040711       0.050536      -0.038571      -0.012067       0.050638             11.167825      14.824899       3.498364       1.282793       9.922322       4.101389       8.756255          -0.000330
          219              C       0.762000      11.517384       5.886948       0.079547      24.747831 0.30996425E+03  0.67147817E+04                                 7.416173                            5.889996       0.291378       2.110659                    0.999833      25.734032      71.660126       0.673653       0.419710      -1.059177       0.007286       0.036631       0.027959       0.046655      -0.028965       0.018261       0.007016      -0.014577       0.051796      -0.044242       0.016611       0.027631              8.320231       9.616798       1.928662      -3.315742       8.016185       0.739708       7.327710           0.000025
          220              C      13.461538      10.992821       6.433282      -0.162288      31.292426 0.42651936E+03  0.10043310E+05                                 8.783934                            7.004078      -0.116582       1.942163                    0.998772      29.809418      87.565142       0.603078       0.431315      -1.048205       0.004057       0.007622       0.013184       0.015760      -0.015044       0.030080       0.002756      -0.042637       0.012251      -0.045799       0.017189       0.028610              9.993001      12.014757       2.220528      -4.838356       8.397101       0.136360       9.567144          -0.000001
          221              C      12.745175      11.703260       7.357696       0.078539      36.561584 0.41198035E+03  0.95869240E+04                                 9.954122                            6.967795      -0.263253       1.938563                    0.998962      26.761347      77.347047       0.595604       0.441922      -1.045149       0.019686      -0.004678       0.003306       0.020502      -0.007369       0.018266      -0.012282       0.006256       0.036289      -0.015567      -0.014047       0.029614             12.923768      17.036513       5.275037      -6.856093      10.920117      -1.199684      10.814673          -0.000002
          222              C      13.211226      12.935110       7.682329      -0.138527      31.788362 0.41681968E+03  0.97778416E+04                                 8.954609                            6.945785      -0.127658       1.951055                    0.998410      29.317552      86.511605       0.601569       0.434036      -1.044502       0.011935      -0.004984       0.004419       0.013668      -0.036937       0.042298      -0.017922      -0.006793       0.055210      -0.053562      -0.013076       0.066638             10.447158      12.471377       4.550281      -3.561232      10.879566      -0.240596       7.990533           0.000006
          223              C       0.519985      13.408542       7.086508       0.106369      27.250194 0.33792471E+03  0.75498364E+04                                 8.224975                            6.353923      -0.205930       1.957373                    0.998437      26.577477      77.466519       0.611918       0.448018      -1.032433       0.011392      -0.042561      -0.011036       0.045420      -0.033937       0.046688      -0.014891      -0.004301       0.052483      -0.054391      -0.012410       0.066801              9.486596      10.566116       3.290850      -3.244856       9.958346       0.831543       7.935326          -0.000004
          224              C      11.456275      11.218699       7.941640       0.255452      31.728221 0.36402361E+03  0.83138187E+04                                 9.545251                            6.855020      -0.645605       1.820944                    0.997002      26.275637      78.298169       0.554008       0.484082      -1.009206      -0.004504      -0.003497       0.008663       0.010371      -0.028847       0.037216      -0.068036       0.033143       0.014453      -0.076196      -0.014663       0.090859             12.591328      17.561099       5.675762      -6.954525       9.544076      -2.213117      10.668810          -0.000002
          225              C       3.630218       3.601089      14.070083       0.091782      25.928543 0.33942953E+03  0.76026375E+04                                 7.949564                            6.369332      -0.167237       1.966358                    0.998395      26.934558      78.970783       0.610129       0.448198      -1.030869      -0.030515       0.037095       0.007943       0.048686      -0.007796      -0.025266      -0.035326      -0.013015       0.056144      -0.045717      -0.003306       0.049023              8.827729       9.844604       0.405986       2.877194       9.279249       2.519558       7.359333           0.000401
          226              C       2.897259      23.131546      13.353515      -0.153583      32.430735 0.43510697E+03  0.10321580E+05                                 9.060904                            7.114293      -0.168154       1.929444                    0.998066      30.003491      89.161602       0.591912       0.436213      -1.042731      -0.006242       0.003079       0.003376       0.007736      -0.010977      -0.016437      -0.044098       0.001656       0.037953      -0.050415       0.001760       0.048655             10.244675      12.000263       0.903010       3.945132      10.071151       3.158971       8.662610          -0.000335
          227              C       1.645699      23.559656      12.878442       0.056315      35.928825 0.42675093E+03  0.99870071E+04                                 9.678016                            7.002948      -0.170940       1.958498                    0.999258      27.043844      77.583605       0.607333       0.430942      -1.055058       0.016716       0.008819       0.010921       0.021828       0.010980      -0.004999      -0.003955       0.007559       0.020670      -0.015062       0.001133       0.013929             12.176652      13.059077       2.988416       5.495785      12.816896       5.305091      10.653983           0.000347
          228              C       1.203158       4.400796      13.171403      -0.176504      32.522409 0.47794293E+03  0.11616460E+05                                 9.121465                            7.488945      -0.347162       1.861082                    0.997824      31.016843      93.546874       0.572680       0.440044      -1.039610       0.010522       0.009120       0.004757       0.014715      -0.010583      -0.015705      -0.017446       0.005835       0.022340      -0.029539       0.007109       0.022430             10.280164      10.433940       1.196189       3.047210      11.535800       3.669825       8.870751          -0.000380
          229              C       2.031539       5.211956      13.935479       0.091639      25.675224 0.35890345E+03  0.81351323E+04                                 7.895072                            6.571448      -0.171671       1.966633                    0.997170      26.970212      79.020065       0.598885       0.451207      -1.031245       0.026394      -0.031866       0.006936       0.041954      -0.014577      -0.030933      -0.016198      -0.011516       0.058472      -0.044358       0.005623       0.038735              8.753031       9.814101       0.692629       2.764196       9.144560       2.341556       7.300432           0.000378
          230              C       0.803488      22.637701      12.062899       0.242666      32.052232 0.36201783E+03  0.81685907E+04                                 9.237872                            6.627731      -0.297574       1.929038                    0.998809      25.429516      72.729001       0.596565       0.455021      -1.035991      -0.004160      -0.010738      -0.006508       0.013227       0.038926      -0.032571      -0.044315      -0.015682       0.149927      -0.064802      -0.025262       0.090064             11.907059      12.512480       4.164130       5.407311      12.653411       6.035229      10.555287          -0.000901
          231              C      13.157291      21.012344      10.726756       0.259669      30.562046 0.33094973E+03  0.73159266E+04                                 8.945149                            6.342181      -0.339934       1.921381                    0.998853      24.941996      71.049969       0.607928       0.455771      -1.033582       0.007303       0.001383       0.012072       0.014177       0.032538      -0.032255      -0.032381      -0.003860       0.211384      -0.067841      -0.024588       0.092429             11.491837      12.728943       4.418288       4.781739      12.909244       5.334024       8.837324          -0.000655
          232              C      12.301251      20.086986      10.020085       0.048366      37.114465 0.40705515E+03  0.93972789E+04                                 9.788356                            6.778673      -0.183065       1.954128                    0.999254      26.724492      75.700986       0.626744       0.423319      -1.061686      -0.005944      -0.013462      -0.003044       0.015027       0.000909      -0.004388      -0.010822      -0.008808       0.052396      -0.013817      -0.008654       0.022471             12.575697      14.592457       4.043373       4.471790      14.012580       5.712308       9.122053           0.000446
          233              C      12.796344      18.885189       9.505422      -0.142112      35.017143 0.46090476E+03  0.11084773E+05                                 9.561688                            7.337579      -0.274134       1.891120                    0.998083      30.334322      90.569376       0.581386       0.438052      -1.042327      -0.011766       0.001627       0.001356       0.011955       0.000197      -0.031022      -0.034960       0.003441       0.098509      -0.044706      -0.016342       0.061048             11.032493      12.086331       1.160784       2.409380      13.237735       4.326517       7.773413          -0.000370
          234              C      11.954133      18.038785       8.812607       0.086837      27.750688 0.34842630E+03  0.78177771E+04                                 8.226445                            6.398828      -0.074962       1.995601                    0.998648      26.658735      77.014429       0.619459       0.440678      -1.040216      -0.042516       0.020578       0.002045       0.047279      -0.002649      -0.034263      -0.026698      -0.004712       0.069706      -0.043227      -0.008433       0.051660              9.358456      11.487298       0.658445       2.141417      10.345570       2.831275       6.242500           0.000567
          235              C      10.197800      19.486788       9.022431       0.081799      27.285724 0.34669176E+03  0.77788534E+04                                 8.157820                            6.398603      -0.082946       1.993257                    0.997852      26.807071      77.759023       0.616419       0.442851      -1.037642       0.034253      -0.019368      -0.012895       0.041409      -0.007217      -0.006971      -0.040666      -0.011853       0.059978      -0.038784      -0.011610       0.050395              9.299050      11.301947       1.007445       1.887126      10.114180       3.135567       6.481022           0.000456
          236              C      10.977778      20.365341       9.778589      -0.160752      35.166374 0.46463363E+03  0.11192175E+05                                 9.568174                            7.356498      -0.270327       1.886599                    0.998379      30.615442      91.352856       0.582156       0.436780      -1.043533       0.002941      -0.014357      -0.010025       0.017756      -0.010229      -0.007735      -0.033061      -0.028330       0.087678      -0.038571      -0.012067       0.050638             11.167835      14.824911       2.092537       3.083090      10.753815       3.893649       7.924779          -0.000330
          237              C       6.152700       4.171276       0.150440       0.079549      24.747803 0.30996384E+03  0.67147704E+04                                 7.416167                            5.889992       0.291377       2.110659                    0.999833      25.734016      71.660070       0.673653       0.419710      -1.059177      -0.007286      -0.036005      -0.028762       0.046655       0.010696      -0.032528       0.001815      -0.035393      -0.010651      -0.044242       0.016610       0.027631              8.320224       9.616790      -2.749352       2.674867       7.716070       0.814691       7.627811           0.000023
          238              C       7.282562       3.768388       0.791789      -0.162288      31.292437 0.42651952E+03  0.10043316E+05                                 8.783938                            7.004080      -0.116587       1.942161                    0.998772      29.809446      87.565286       0.603078       0.431315      -1.048205      -0.004058      -0.014639      -0.004199       0.015761       0.025537      -0.021888       0.006005      -0.029634       0.051262      -0.045800       0.017189       0.028610              9.993004      12.014755      -4.155807       3.327110       9.562539      -0.154813       8.401718          -0.000002
          239              C       7.998925       2.699334       0.326613       0.078538      36.561662 0.41198123E+03  0.95869518E+04                                 9.954140                            6.967806      -0.263261       1.938560                    0.998962      26.761399      77.347289       0.595603       0.441922      -1.045149      -0.019686      -0.002074       0.005339       0.020502       0.015936      -0.011577      -0.015842      -0.007989      -0.006449      -0.015567      -0.014047       0.029615             12.923791      17.036536      -5.372972       6.779630      10.256634      -1.033903      11.478202          -0.000002
          240              C       7.532874       7.031474      19.004906      -0.138527      31.788393 0.41681998E+03  0.97778523E+04                                 8.954617                            6.945788      -0.127663       1.951053                    0.998410      29.317591      86.511791       0.601569       0.434036      -1.044501      -0.011935      -0.003079       0.005907       0.013668       0.032084      -0.046089      -0.021509      -0.021150       0.012141      -0.053563      -0.013076       0.066639             10.447168      12.471382      -2.352049       5.277814       8.047133       0.467094      10.822989           0.000006
          241              C       6.394715       7.494767      18.401167       0.106370      27.250202 0.33792479E+03  0.75498397E+04                                 8.224981                            6.353926      -0.205936       1.957371                    0.998437      26.577495      77.466625       0.611918       0.448018      -1.032433      -0.011392       0.021024       0.038617       0.045421       0.037070      -0.044242      -0.018806      -0.019973       0.005467      -0.054391      -0.012410       0.066802              9.486604      10.566127      -2.350394       3.979257       8.445301       1.209576       9.448382          -0.000004
          242              C       9.287825       2.250262       0.938269       0.255446      31.728767 0.36402982E+03  0.83139941E+04                                 9.545366                            6.855084      -0.645609       1.820941                    0.997002      26.275782      78.298697       0.554005       0.484083      -1.009206       0.004504      -0.007557       0.005492       0.010371       0.029113      -0.037007      -0.065638       0.042745       0.043252      -0.076198      -0.014661       0.090859             12.591510      17.561380      -5.371430       7.192395       9.561926      -2.217610      10.651224          -0.000002
          243              C       3.630218      14.019044      15.621989       0.091783      25.928549 0.33942948E+03  0.76026359E+04                                 7.949563                            6.369330      -0.167236       1.966358                    0.998395      26.934567      78.970806       0.610130       0.448197      -1.030870      -0.030515      -0.037095      -0.007942       0.048686       0.007796       0.025266      -0.035326      -0.013014       0.056144      -0.045717      -0.003306       0.049023              8.827729       9.844605      -0.405983      -2.877193       9.279251       2.519558       7.359332           0.000404
          244              C       2.897259      14.891787      16.338558      -0.153583      32.430784 0.43510769E+03  0.10321601E+05                                 9.060913                            7.114299      -0.168154       1.929444                    0.998067      30.003512      89.161677       0.591912       0.436213      -1.042731      -0.006242      -0.003080      -0.003375       0.007735       0.010977       0.016437      -0.044098       0.001656       0.037953      -0.050415       0.001760       0.048654             10.244688      12.000281      -0.903018      -3.945142      10.071160       3.158979       8.662623          -0.000332
          245              C       1.645699      14.463678      16.813631       0.056316      35.928870 0.42675112E+03  0.99870131E+04                                 9.678025                            7.002949      -0.170943       1.958496                    0.999258      27.043859      77.583666       0.607333       0.430942      -1.055058       0.016716      -0.008820      -0.010920       0.021828      -0.010980       0.004999      -0.003955       0.007559       0.020670      -0.015062       0.001133       0.013928             12.176668      13.059092      -2.988432      -5.495795      12.816915       5.305107      10.653998           0.000351
          246              C       1.203158      13.219338      16.520669      -0.176504      32.522437 0.47794355E+03  0.11616479E+05                                 9.121472                            7.488950      -0.347161       1.861082                    0.997824      31.016851      93.546907       0.572680       0.440044      -1.039610       0.010522      -0.009121      -0.004757       0.014715       0.010583       0.015705      -0.017446       0.005835       0.022341      -0.029539       0.007109       0.022430             10.280171      10.433940      -1.196189      -3.047208      11.535816       3.669834       8.870758          -0.000378
          247              C       2.031539      12.408177      15.756593       0.091639      25.675219 0.35890346E+03  0.81351323E+04                                 7.895070                            6.571447      -0.171668       1.966634                    0.997170      26.970216      79.020065       0.598885       0.451207      -1.031245       0.026394       0.031866      -0.006935       0.041954       0.014577       0.030933      -0.016198      -0.011516       0.058472      -0.044358       0.005623       0.038735              8.753027       9.814095      -0.692623      -2.764188       9.144561       2.341556       7.300427           0.000381
          248              C       0.803488      15.385633      17.629173       0.242666      32.052267 0.36201797E+03  0.81685948E+04                                 9.237877                            6.627730      -0.297574       1.929038                    0.998809      25.429534      72.729060       0.596565       0.455020      -1.035991      -0.004160       0.010737       0.006509       0.013227      -0.038926       0.032570      -0.044315      -0.015682       0.149927      -0.064803      -0.025261       0.090064             11.907070      12.512485      -4.164139      -5.407316      12.653429       6.035241      10.555296          -0.000899
          249              C      13.157291      17.010989      18.965316       0.259668      30.562037 0.33094980E+03  0.73159287E+04                                 8.945146                            6.342181      -0.339933       1.921381                    0.998853      24.942007      71.050003       0.607928       0.455771      -1.033582       0.007303      -0.001383      -0.012072       0.014177      -0.032538       0.032255      -0.032381      -0.003861       0.211384      -0.067841      -0.024587       0.092428             11.491833      12.728937      -4.418283      -4.781734      12.909242       5.334021       8.837318          -0.000652
          250              C      12.301251      17.936348      19.671988       0.048366      37.114424 0.40705477E+03  0.93972676E+04                                 9.788348                            6.778669      -0.183069       1.954127                    0.999254      26.724480      75.700934       0.626744       0.423319      -1.061686      -0.005944       0.013462       0.003044       0.015027      -0.000909       0.004388      -0.010822      -0.008809       0.052396      -0.013817      -0.008654       0.022471             12.575686      14.592441      -4.043362      -4.471781      14.012573       5.712302       9.122043           0.000451
          251              C      12.796344      14.192455       0.391935      -0.142115      35.017282 0.46090668E+03  0.11084834E+05                                 9.561720                            7.337600      -0.274140       1.891117                    0.998083      30.334398      90.569726       0.581385       0.438053      -1.042326      -0.011766      -0.001628      -0.001356       0.011955      -0.000198       0.031021      -0.034960       0.003441       0.098509      -0.044706      -0.016342       0.061048             11.032535      12.086369      -1.160801      -2.409394      13.237793       4.326541       7.773443          -0.000368
          252              C      11.954133      15.038860       1.084750       0.086834      27.750821 0.34842828E+03  0.78178352E+04                                 8.226480                            6.398853      -0.074974       1.995596                    0.998648      26.658830      77.014855       0.619457       0.440679      -1.040215      -0.042517      -0.020578      -0.002045       0.047279       0.002649       0.034263      -0.026698      -0.004712       0.069707      -0.043227      -0.008433       0.051660              9.358498      11.487354      -0.658456      -2.141431      10.345614       2.831289       6.242527           0.000570
          253              C      10.197800      13.590857       0.874926       0.081799      27.285726 0.34669196E+03  0.77788585E+04                                 8.157819                            6.398604      -0.082949       1.993256                    0.997852      26.807073      77.759020       0.616419       0.442851      -1.037642       0.034253       0.019368       0.012896       0.041409       0.007217       0.006971      -0.040666      -0.011853       0.059978      -0.038785      -0.011610       0.050395              9.299046      11.301942      -1.007436      -1.887124      10.114177       3.135562       6.481018           0.000462
          254              C      10.977778      12.712303       0.118768      -0.160749      35.166235 0.46463169E+03  0.11192114E+05                                 9.568139                            7.356476      -0.270325       1.886600                    0.998379      30.615376      91.352525       0.582158       0.436779      -1.043534       0.002941       0.014357       0.010026       0.017756       0.010229       0.007736      -0.033061      -0.028331       0.087680      -0.038571      -0.012067       0.050639             11.167789      14.824848      -2.092511      -3.083067      10.753777       3.893627       7.924743          -0.000322
          255              C       6.152700       8.503169       9.746918       0.079548      24.747808 0.30996378E+03  0.67147696E+04                                 7.416171                            5.889992       0.291376       2.110659                    0.999833      25.734023      71.660123       0.673653       0.419710      -1.059177      -0.007287       0.036005       0.028761       0.046655      -0.010696       0.032528       0.001815      -0.035393      -0.010651      -0.044242       0.016611       0.027631              8.320230       9.616798       2.749358      -2.674869       7.716075       0.814692       7.627817           0.000021
          256              C       7.282562       8.906057       9.105569      -0.162288      31.292418 0.42651895E+03  0.10043300E+05                                 8.783934                            7.004075      -0.116586       1.942162                    0.998772      29.809427      87.565226       0.603078       0.431315      -1.048205      -0.004058       0.014639       0.004199       0.015761      -0.025537       0.021888       0.006005      -0.029634       0.051263      -0.045800       0.017189       0.028610              9.993002      12.014753       4.155807      -3.327111       9.562533      -0.154812       8.401720          -0.000004
          257              C       7.998925       9.975110       9.570745       0.078538      36.561641 0.41198103E+03  0.95869458E+04                                 9.954136                            6.967804      -0.263259       1.938560                    0.998962      26.761392      77.347259       0.595603       0.441922      -1.045149      -0.019686       0.002074      -0.005340       0.020502      -0.015936       0.011577      -0.015842      -0.007989      -0.006449      -0.015567      -0.014048       0.029615             12.923786      17.036526       5.372972      -6.779623      10.256634      -1.033901      11.478197          -0.000003
          258              C       7.532874      10.588659      10.687167      -0.138527      31.788355 0.41681931E+03  0.97778326E+04                                 8.954608                            6.945782      -0.127662       1.951054                    0.998410      29.317572      86.511709       0.601569       0.434036      -1.044501      -0.011936       0.003079      -0.005907       0.013669      -0.032084       0.046089      -0.021509      -0.021150       0.012141      -0.053563      -0.013076       0.066639             10.447157      12.471372       2.352047      -5.277806       8.047125       0.467094      10.822975           0.000004
          259              C       6.394715      10.125367      11.290905       0.106370      27.250202 0.33792473E+03  0.75498379E+04                                 8.224980                            6.353925      -0.205935       1.957371                    0.998437      26.577492      77.466606       0.611918       0.448018      -1.032433      -0.011392      -0.021024      -0.038617       0.045421      -0.037070       0.044242      -0.018806      -0.019973       0.005467      -0.054391      -0.012410       0.066802              9.486603      10.566129       2.350393      -3.979258       8.445301       1.209576       9.448379          -0.000005
          260              C       9.287825      10.424183       8.959088       0.255445      31.728765 0.36402993E+03  0.83139968E+04                                 9.545365                            6.855085      -0.645609       1.820941                    0.997002      26.275782      78.298692       0.554005       0.484083      -1.009206       0.004504       0.007557      -0.005492       0.010371      -0.029113       0.037007      -0.065638       0.042745       0.043252      -0.076198      -0.014661       0.090859             12.591508      17.561374       5.371432      -7.192389       9.561930      -2.217609      10.651220          -0.000003
          261              S      10.135982       7.620868      16.238792      -0.435289     173.355409 0.55085998E+04  0.23078202E+06                                21.233889                           20.141097       0.860379       1.890231                    0.998471      82.996437     264.330653       0.529406       0.276157      -1.248558      -0.252384      -0.140211       0.162910       0.331506      -0.001028      -0.011390      -0.028781      -0.010004      -0.042134      -0.035380       0.003788       0.031592             22.372068      19.540992       1.211968      -4.190486      23.047122       4.603186      24.528090          -0.000063
          262              S      12.694006      10.195918      16.035303      -0.450750     178.026374 0.58122180E+04  0.24637640E+06                                21.546299                           20.623898       0.910402       1.899783                    0.998855      83.492376     266.012986       0.526524       0.274430      -1.252619       0.261957       0.122480       0.118962       0.312689      -0.012612       0.018468       0.009417       0.000479       0.019093      -0.027585       0.006823       0.020762             22.611525      22.356167       5.436190       1.908702      24.105873      -1.275060      21.372534          -0.000096
          263              S      10.135982       9.999265      13.453280      -0.435289     173.355519 0.55086039E+04  0.23078224E+06                                21.233900                           20.141105       0.860379       1.890231                    0.998471      82.996465     264.330798       0.529406       0.276157      -1.248558      -0.252383       0.140212      -0.162911       0.331507       0.001027       0.011389      -0.028781      -0.010002      -0.042134      -0.035380       0.003788       0.031592             22.372080      19.541000      -1.211972       4.190489      23.047127       4.603193      24.528114          -0.000066
          264              S      12.694006       7.424215      13.656770      -0.450749     178.026142 0.58122084E+04  0.24637589E+06                                21.546282                           20.623882       0.910402       1.899784                    0.998855      83.492300     266.012678       0.526524       0.274430      -1.252618       0.261956      -0.122478      -0.118962       0.312688       0.012614      -0.018470       0.009415       0.000475       0.019084      -0.027586       0.006824       0.020762             22.611507      22.356147      -5.436190      -1.908695      24.105858      -1.275061      21.372517          -0.000102
          265              S      10.608118      17.601783       3.457345      -0.435291     173.355415 0.55085996E+04  0.23078200E+06                                21.233887                           20.141094       0.860380       1.890232                    0.998471      82.996426     264.330585       0.529406       0.276157      -1.248558       0.252383       0.124063      -0.175520       0.331506       0.011301      -0.001763      -0.019268       0.028069       0.072092      -0.035381       0.003788       0.031593             22.372066      19.540985       3.771735      -2.191588      26.606136       3.713970      20.969078          -0.000061
          266              S       8.050094      18.028548       6.004925      -0.450749     178.025796 0.58121931E+04  0.24637507E+06                                21.546250                           20.623853       0.910404       1.899785                    0.998855      83.492208     266.012249       0.526524       0.274430      -1.252619      -0.261954       0.145101       0.089994       0.312687      -0.014862       0.016715       0.006009      -0.013157      -0.021819      -0.027586       0.006824       0.020763             22.611472      22.356109      -3.169487      -4.811391      20.933383      -0.482426      24.544924          -0.000098
          267              S      10.608118      15.475861       6.440013      -0.435286     173.354620 0.55085673E+04  0.23078030E+06                                21.233819                           20.141033       0.860387       1.890235                    0.998471      82.996221     264.329669       0.529407       0.276157      -1.248558       0.252383      -0.124061       0.175522       0.331506      -0.011300       0.001764      -0.019268       0.028069       0.072092      -0.035380       0.003787       0.031593             22.371992      19.540921      -3.771719       2.191581      26.606038       3.713956      20.969015          -0.000059
          268              S       8.050094      15.049096       3.892433      -0.450752     178.026323 0.58122154E+04  0.24637626E+06                                21.546294                           20.623893       0.910399       1.899783                    0.998855      83.492357     266.012906       0.526524       0.274430      -1.252619      -0.261955      -0.145102      -0.089992       0.312688       0.014862      -0.016716       0.006010      -0.013159      -0.021821      -0.027587       0.006824       0.020763             22.611519      22.356160       3.169496       4.811401      20.933422      -0.482429      24.544974          -0.000092
          269              S       3.693418      17.728021       3.555923      -0.435290     173.355299 0.55085947E+04  0.23078175E+06                                21.233878                           20.141084       0.860384       1.890233                    0.998471      82.996413     264.330537       0.529407       0.276157      -1.248558       0.252381       0.140213      -0.162909       0.331504      -0.001027      -0.011390      -0.028780      -0.010006      -0.042136      -0.035379       0.003787       0.031592             22.372057      19.540977       1.211967      -4.190482      23.047112       4.603190      24.528081          -0.000073
          270              S       1.135394      15.152971       3.759412      -0.450749     178.025724 0.58121901E+04  0.24637491E+06                                21.546242                           20.623845       0.910409       1.899786                    0.998855      83.492205     266.012228       0.526525       0.274429      -1.252619      -0.261952      -0.122482      -0.118959       0.312685      -0.012613       0.018469       0.009415       0.000476       0.019087      -0.027584       0.006822       0.020762             22.611464      22.356105       5.436176       1.908692      24.105806      -1.275057      21.372480          -0.000105
          271              S       3.693418      15.349624       6.341435      -0.435287     173.354934 0.55085801E+04  0.23078098E+06                                21.233850                           20.141060       0.860384       1.890233                    0.998471      82.996307     264.330090       0.529407       0.276157      -1.248558       0.252382      -0.140216       0.162908       0.331506       0.001028       0.011391      -0.028780      -0.010004      -0.042135      -0.035380       0.003788       0.031592             22.372026      19.540951      -1.211966       4.190480      23.047070       4.603177      24.528057          -0.000065
          272              S       1.135394      17.924674       6.137945      -0.450750     178.026130 0.58122077E+04  0.24637585E+06                                21.546279                           20.623880       0.910402       1.899784                    0.998855      83.492307     266.012687       0.526524       0.274430      -1.252619      -0.261956       0.122481       0.118962       0.312689       0.012614      -0.018471       0.009416       0.000476       0.019085      -0.027586       0.006823       0.020763             22.611503      22.356141      -5.436184      -1.908698      24.105852      -1.275059      21.372518          -0.000104
          273              S       3.221282       7.747106      16.337370      -0.435290     173.355470 0.55086023E+04  0.23078215E+06                                21.233895                           20.141102       0.860381       1.890232                    0.998471      82.996440     264.330663       0.529406       0.276157      -1.248558      -0.252385      -0.124064       0.175522       0.331509       0.011299      -0.001765      -0.019271       0.028071       0.072085      -0.035381       0.003787       0.031593             22.372073      19.540993       3.771738      -2.191589      26.606140       3.713969      20.969086          -0.000063
          274              S       5.779306       7.320341      13.789790      -0.450751     178.026374 0.58122179E+04  0.24637639E+06                                21.546300                           20.623900       0.910399       1.899783                    0.998855      83.492361     266.012931       0.526524       0.274430      -1.252618       0.261956      -0.145103      -0.089991       0.312688      -0.014862       0.016714       0.006010      -0.013159      -0.021820      -0.027586       0.006823       0.020763             22.611526      22.356166      -3.169498      -4.811403      20.933430      -0.482426      24.544983          -0.000104
          275              S       3.221282       9.873028      13.354702      -0.435289     173.355227 0.55085922E+04  0.23078161E+06                                21.233875                           20.141083       0.860382       1.890232                    0.998471      82.996373     264.330380       0.529406       0.276157      -1.248558      -0.252384       0.124065      -0.175520       0.331507      -0.011300       0.001763      -0.019269       0.028070       0.072092      -0.035381       0.003788       0.031594             22.372052      19.540978      -3.771731       2.191590      26.606108       3.713968      20.969070          -0.000066
          276              S       5.779306      10.299793      15.902282      -0.450751     178.026425 0.58122199E+04  0.24637651E+06                                21.546306                           20.623904       0.910400       1.899783                    0.998855      83.492375     266.013014       0.526524       0.274430      -1.252618       0.261956       0.145103       0.089992       0.312690       0.014861      -0.016714       0.006010      -0.013159      -0.021827      -0.027586       0.006823       0.020762             22.611532      22.356176       3.169500       4.811406      20.933430      -0.482427      24.544990          -0.000098
          277              N      10.154928      10.225174      18.570412      -0.186314      34.207864 0.53321175E+03  0.13021010E+05                                 8.931392                            7.572367      -0.164249       1.975342                    0.998222      28.022744      78.676388       0.621965       0.403269      -1.086875      -0.062852       0.082640       0.065646       0.122838       0.032989       0.042525      -0.018236       0.040859       0.037706      -0.064557       0.006993       0.057564              9.824050      11.056374      -2.816623       0.369014       8.811537       2.684844       9.604240          -0.000427
          278              N       8.246471       8.787114       1.827052      -0.145560      31.487338 0.41957502E+03  0.95393473E+04                                 8.154252                            6.498914       0.645459       2.236269                    0.999786      26.187505      68.317787       0.713664       0.377488      -1.117805      -0.218758       0.066090      -0.038980       0.231825       0.038644      -0.102955       0.011648      -0.259961       0.158541      -0.203817       0.094015       0.109801              9.356334       8.607363      -2.818281      -1.195474      10.380560       4.754406       9.081081           0.019183
          279              N       7.481705       9.691700       2.450586      -0.141109      31.315662 0.41397172E+03  0.93913475E+04                                 8.162616                            6.486244       0.645963       2.242047                    0.999601      26.032534      68.098787       0.708438       0.381107      -1.113838      -0.041574      -0.130309      -0.181881       0.227573      -0.050612      -0.103898      -0.109336       0.005658      -0.245691      -0.200903       0.091637       0.109265              9.445931      12.116667      -4.118713      -1.268519       8.962144       2.943630       7.258982           0.019223
          280              N       6.498435       8.369694       0.287023      -0.166670      33.187022 0.45468123E+03  0.10561613E+05                                 8.512302                            6.814295       0.716012       2.260132                    0.999573      26.585964      70.416718       0.688520       0.382971      -1.112270       0.037725       0.125599       0.190050       0.230906      -0.054332      -0.103437      -0.095992      -0.001692      -0.267456      -0.196027       0.095329       0.100698             10.046585      12.493294      -4.667444      -1.750630      10.344288       3.207795       7.302173           0.019932
          281              N       5.747499       9.280648       0.944208      -0.167119      33.200826 0.44806162E+03  0.10384033E+05                                 8.553395                            6.794792       0.652249       2.242627                    0.999193      26.539780      70.530143       0.683962       0.386408      -1.108263       0.210443      -0.083362       0.038711       0.229639       0.043861      -0.113149       0.012706      -0.225596       0.147117      -0.197826       0.090948       0.106878             10.019801       9.280483      -3.137580      -1.815175      10.992411       5.206222       9.786510           0.019608
          282              N       3.742236      12.592317       4.071971      -0.181311      35.074616 0.49750652E+03  0.11904398E+05                                 8.973900                            7.217591      -0.017633       2.021143                    0.999251      27.460092      75.567495       0.651899       0.392660      -1.097451       0.068337      -0.081188      -0.049513       0.117102       0.026140       0.036169      -0.015234       0.039220       0.039683      -0.054252       0.004063       0.050188             10.207186      12.662384      -1.992264      -0.270010       8.416049       3.674789       9.543124          -0.000375
          283              N      12.622093       4.986968      16.089144      -0.188078      32.448913 0.47105800E+03  0.11114107E+05                                 8.485710                            7.017496       0.081808       2.053467                    0.999535      27.201997      74.233558       0.662193       0.392032      -1.098339       0.103266      -0.043841       0.054607       0.124772       0.021644      -0.023459       0.009562      -0.094898       0.084651      -0.072457       0.031618       0.040840              9.423122       9.489046      -2.344519       3.252396      10.252892       1.109479       8.527428          -0.000035
          284              N       2.893110      24.616008      18.804979      -0.127526      31.696499 0.43055550E+03  0.99227731E+04                                 8.367522                            6.702717       0.218368       2.095288                    0.999502      26.685579      71.739299       0.679201       0.391295      -1.099957       0.130857      -0.192289      -0.045718       0.237042       0.110602       0.027722      -0.117545       0.175056       0.184968      -0.221342       0.086459       0.134883              9.877964      13.103038      -2.613293       5.045091       7.130205      -1.094126       9.400649          -0.000005
          285              N       2.879281      22.777225      17.365903      -0.151201      32.695484 0.45785534E+03  0.10722063E+05                                 8.564094                            6.927218       0.218838       2.087419                    0.999285      27.360722      74.296372       0.665480       0.393025      -1.098058       0.137201       0.093770       0.182893       0.247117      -0.060900      -0.102604      -0.150560       0.071118      -0.177339      -0.232233       0.097659       0.134574             10.033678      12.647089      -4.476850       3.838599       8.986836      -1.763308       8.467111          -0.000002
          286              N      10.154928       7.394959      11.121661      -0.186314      34.207866 0.53321168E+03  0.13021009E+05                                 8.931396                            7.572369      -0.164251       1.975341                    0.998222      28.022747      78.676425       0.621965       0.403269      -1.086875      -0.062851      -0.082639      -0.065646       0.122837      -0.032989      -0.042525      -0.018236       0.040859       0.037706      -0.064556       0.006993       0.057563              9.824055      11.056385       2.816626      -0.369013       8.811536       2.684845       9.604244          -0.000431
          287              N       8.246471       3.887331       8.070305      -0.145560      31.487277 0.41957410E+03  0.95393208E+04                                 8.154242                            6.498907       0.645460       2.236269                    0.999786      26.187476      68.317685       0.713665       0.377488      -1.117805      -0.218758      -0.066089       0.038980       0.231824      -0.038645       0.102955       0.011647      -0.259963       0.158541      -0.203818       0.094015       0.109803              9.356322       8.607350       2.818276       1.195468      10.380546       4.754397       9.081069           0.019162
          288              N       7.481705       2.982744       7.446772      -0.141108      31.315581 0.41397053E+03  0.93913135E+04                                 8.162603                            6.486235       0.645966       2.242048                    0.999601      26.032492      68.098643       0.708438       0.381107      -1.113838      -0.041574       0.130309       0.181880       0.227573       0.050612       0.103898      -0.109337       0.005656      -0.245691      -0.200904       0.091637       0.109267              9.445915      12.116646       4.118707       1.268516       8.962133       2.943624       7.258967           0.019201
          289              N       6.498435       4.304751       9.610334      -0.166669      33.186983 0.45468039E+03  0.10561588E+05                                 8.512297                            6.814290       0.716011       2.260132                    0.999573      26.585940      70.416647       0.688520       0.382971      -1.112270       0.037725      -0.125598      -0.190050       0.230905       0.054331       0.103437      -0.095993      -0.001694      -0.267457      -0.196029       0.095331       0.100698             10.046580      12.493290       4.667442       1.750628      10.344283       3.207793       7.302167           0.019912
          290              N       5.747499       3.393797       8.953150      -0.167118      33.200797 0.44806111E+03  0.10384018E+05                                 8.553392                            6.794789       0.652250       2.242627                    0.999193      26.539761      70.530083       0.683962       0.386408      -1.108263       0.210443       0.083362      -0.038712       0.229639      -0.043861       0.113150       0.012705      -0.225597       0.147116      -0.197828       0.090948       0.106880             10.019798       9.280481       3.137582       1.815175      10.992410       5.206220       9.786502           0.019587
          291              N       3.742236      20.485327       5.825387      -0.181312      35.074677 0.49750782E+03  0.11904437E+05                                 8.973911                            7.217601      -0.017636       2.021142                    0.999251      27.460123      75.567614       0.651899       0.392660      -1.097451       0.068337       0.081188       0.049513       0.117102      -0.026140      -0.036168      -0.015234       0.039220       0.039684      -0.054252       0.004063       0.050188             10.207199      12.662394       1.992271       0.270016       8.416064       3.674797       9.543140          -0.000376
          292              N      12.622093      12.633166      13.602928      -0.188077      32.448932 0.47105847E+03  0.11114122E+05                                 8.485715                            7.017502       0.081803       2.053465                    0.999535      27.202008      74.233619       0.662192       0.392032      -1.098339       0.103266       0.043841      -0.054607       0.124771      -0.021644       0.023458       0.009562      -0.094898       0.084650      -0.072457       0.031617       0.040840              9.423127       9.489050       2.344516      -3.252396      10.252895       1.109484       8.527435          -0.000036
          293              N       2.893110      13.407325      10.887093      -0.127528      31.696505 0.43055561E+03  0.99227764E+04                                 8.367523                            6.702718       0.218369       2.095288                    0.999502      26.685583      71.739313       0.679201       0.391295      -1.099957       0.130857       0.192290       0.045717       0.237043      -0.110603      -0.027722      -0.117545       0.175056       0.184968      -0.221342       0.086459       0.134884              9.877966      13.103042       2.613299      -5.045087       7.130211      -1.094128       9.400646          -0.000004
          294              N       2.879281      15.246109      12.326169      -0.151201      32.695429 0.45785471E+03  0.10722042E+05                                 8.564073                            6.927204       0.218840       2.087419                    0.999285      27.360728      74.296303       0.665483       0.393024      -1.098058       0.137201      -0.093771      -0.182895       0.247119       0.060900       0.102604      -0.150561       0.071118      -0.177338      -0.232234       0.097659       0.134575             10.033649      12.647048       4.476835      -3.838578       8.986817      -1.763299       8.467083          -0.000001
          295              N      10.589172      20.495144       5.418803      -0.186314      34.207897 0.53321221E+03  0.13021024E+05                                 8.931399                            7.572371      -0.164249       1.975342                    0.998223      28.022756      78.676437       0.621965       0.403269      -1.086875       0.062851       0.083720       0.064262       0.122837      -0.049253      -0.021697      -0.025331       0.012461      -0.047487      -0.064557       0.006993       0.057564              9.824060      11.056385       0.324744       2.822079      10.820455       2.182924       7.595339          -0.000429
          296              N      12.497629       3.902540       8.082182      -0.145560      31.487281 0.41957424E+03  0.95393248E+04                                 8.154242                            6.498907       0.645460       2.236269                    0.999786      26.187478      68.317689       0.713665       0.377488      -1.117805       0.218758      -0.021798       0.073567       0.231824       0.090517      -0.062448       0.022204      -0.217709       0.285299      -0.203817       0.094015       0.109802              9.356322       8.607351       1.842961       2.444447      11.393593       4.501288       8.068022           0.019160
          297              N      13.262395       4.726748       8.808648      -0.141108      31.315615 0.41397107E+03  0.93913286E+04                                 8.162609                            6.486240       0.645964       2.242048                    0.999601      26.032505      68.098687       0.708438       0.381107      -1.113838       0.041574      -0.208043      -0.082335       0.227572       0.113068       0.023918      -0.068264       0.170047       0.247480      -0.200903       0.091637       0.109266              9.445923      12.116658       2.229050       3.688391       8.743543       2.998241       7.477568           0.019199
          298              N       0.416265       2.307258       8.050511      -0.166669      33.186973 0.45468023E+03  0.10561584E+05                                 8.512295                            6.814288       0.716012       2.260132                    0.999573      26.585934      70.416622       0.688521       0.382971      -1.112270      -0.037725       0.214827       0.075785       0.230905       0.113522       0.027638      -0.053064       0.170123       0.247993      -0.196028       0.095330       0.100698             10.046578      12.493286       2.829799       4.103895       8.989659       3.546244       8.656790           0.019910
          299              N       1.167201       3.165657       8.774997      -0.167118      33.200795 0.44806088E+03  0.10384012E+05                                 8.553391                            6.794787       0.652250       2.242627                    0.999193      26.539761      70.530075       0.683962       0.386408      -1.108263      -0.210443       0.017351      -0.090259       0.229639       0.099143      -0.069980       0.020440      -0.194638       0.239993      -0.197827       0.090948       0.106880             10.019798       9.280478       2.521586       2.604014      12.306043       4.878014       8.472872           0.019586
          300              N       3.172464       7.002881      11.229740      -0.181312      35.074689 0.49750790E+03  0.11904440E+05                                 8.973916                            7.217603      -0.017639       2.021141                    0.999251      27.460127      75.567644       0.651898       0.392661      -1.097451      -0.068337      -0.067717      -0.066765       0.117103      -0.041426      -0.016593      -0.022722       0.009251      -0.050223      -0.054252       0.004063       0.050188             10.207206      12.662407       0.744890       1.867408      11.205314       2.977908       6.753896          -0.000376
          301              N       8.122007      16.818147       0.938269      -0.188077      32.448848 0.47105709E+03  0.11114080E+05                                 8.485697                            7.017489       0.081808       2.053467                    0.999535      27.201961      74.233417       0.662194       0.392032      -1.098339      -0.103266       0.042352      -0.055771       0.124772       0.017512      -0.026685       0.009644      -0.094573       0.085626      -0.072457       0.031617       0.040840              9.423106       9.489029      -2.587087       3.062959       9.150630       1.384878       9.629658          -0.000033
          302              N       4.021590      24.211022      19.323601      -0.127495      31.695320 0.43053612E+03  0.99221996E+04                                 8.367256                            6.702517       0.218443       2.095317                    0.999503      26.685115      71.737236       0.679220       0.391289      -1.099963      -0.130858      -0.090964      -0.175476       0.237045      -0.053708      -0.100584      -0.146066       0.060908      -0.157486      -0.221345       0.086463       0.134882              9.877634      13.102593      -4.261015       3.758127       8.752354      -1.499420       7.777957          -0.000005
          303              N       4.035419      22.369147      17.888484      -0.151169      32.694281 0.45783457E+03  0.10721440E+05                                 8.563825                            6.927010       0.218908       2.087447                    0.999285      27.360254      74.294270       0.665499       0.393020      -1.098063      -0.137201       0.200171       0.046640       0.247120       0.114307       0.034216      -0.120377       0.191924       0.185073      -0.232236       0.097663       0.134573             10.033349      12.646673      -2.638826       5.273620       7.668037      -1.433804       9.785336          -0.000002
          304              N      10.589172      12.582500       4.478554      -0.186314      34.207874 0.53321176E+03  0.13021011E+05                                 8.931394                            7.572367      -0.164249       1.975342                    0.998222      28.022755      78.676432       0.621965       0.403269      -1.086875       0.062851      -0.083720      -0.064262       0.122837       0.049253       0.021697      -0.025331       0.012461      -0.047487      -0.064557       0.006993       0.057564              9.824053      11.056377      -0.324732      -2.822070      10.820453       2.182919       7.595329          -0.000426
          305              N      12.497629       8.771904       1.815175      -0.145561      31.487306 0.41957463E+03  0.95393357E+04                                 8.154245                            6.498910       0.645460       2.236269                    0.999786      26.187497      68.317747       0.713665       0.377488      -1.117805       0.218758       0.021798      -0.073568       0.231825      -0.090517       0.062448       0.022205      -0.217709       0.285297      -0.203817       0.094015       0.109802              9.356325       8.607356      -1.842961      -2.444449      11.393594       4.501290       8.068026           0.019189
          306              N      13.262395       7.947697       1.088709      -0.141109      31.315621 0.41397115E+03  0.93913309E+04                                 8.162608                            6.486239       0.645964       2.242047                    0.999601      26.032521      68.098730       0.708438       0.381107      -1.113838       0.041574       0.208043       0.082335       0.227573      -0.113068      -0.023918      -0.068264       0.170047       0.247479      -0.200903       0.091637       0.109266              9.445921      12.116655      -2.229049      -3.688389       8.743541       2.998241       7.477566           0.019228
          307              N       0.416265      10.367186       1.846847      -0.166671      33.187031 0.45468118E+03  0.10561612E+05                                 8.512304                            6.814295       0.716010       2.260131                    0.999573      26.585966      70.416731       0.688520       0.382971      -1.112270      -0.037725      -0.214827      -0.075786       0.230906      -0.113522      -0.027638      -0.053064       0.170123       0.247992      -0.196028       0.095330       0.100698             10.046590      12.493300      -2.829802      -4.103903       8.989665       3.546250       8.656803           0.019938
          308              N       1.167201       9.508788       1.122360      -0.167119      33.200809 0.44806124E+03  0.10384022E+05                                 8.553392                            6.794789       0.652248       2.242626                    0.999193      26.539777      70.530131       0.683962       0.386408      -1.108263      -0.210443      -0.017350       0.090259       0.229639      -0.099143       0.069980       0.020440      -0.194638       0.239991      -0.197827       0.090948       0.106879             10.019798       9.280481      -2.521582      -2.604015      12.306039       4.878009       8.472873           0.019614
          309              N       3.172464      10.617252      18.462333      -0.181312      35.074761 0.49750913E+03  0.11904477E+05                                 8.973927                            7.217612      -0.017640       2.021140                    0.999252      27.460168      75.567790       0.651898       0.392661      -1.097451      -0.068337       0.067717       0.066765       0.117103       0.041426       0.016593      -0.022722       0.009251      -0.050223      -0.054252       0.004063       0.050188             10.207219      12.662423      -0.744892      -1.867412      11.205328       2.977913       6.753904          -0.000374
          310              N       8.122007      16.259498       8.959088      -0.188076      32.448750 0.47105520E+03  0.11114023E+05                                 8.485680                            7.017474       0.081814       2.053470                    0.999535      27.201902      74.233202       0.662194       0.392032      -1.098339      -0.103266      -0.042352       0.055770       0.124771      -0.017512       0.026685       0.009644      -0.094573       0.085626      -0.072457       0.031617       0.040840              9.423086       9.489001       2.587077      -3.062951       9.150613       1.384880       9.629644          -0.000035
          311              N       4.021590      13.812312      10.368472      -0.127495      31.695295 0.43053545E+03  0.99221809E+04                                 8.367254                            6.702513       0.218440       2.095317                    0.999503      26.685099      71.737194       0.679220       0.391289      -1.099962      -0.130858       0.090965       0.175475       0.237044       0.053707       0.100584      -0.146066       0.060908      -0.157486      -0.221344       0.086462       0.134882              9.877634      13.102595       4.261021      -3.758124       8.752356      -1.499421       7.777950          -0.000004
          312              N       4.035419      15.654187      11.803589      -0.151168      32.694181 0.45783329E+03  0.10721400E+05                                 8.563800                            6.926995       0.218909       2.087447                    0.999285      27.360231      74.294123       0.665500       0.393019      -1.098064      -0.137202      -0.200172      -0.046641       0.247120      -0.114307      -0.034216      -0.120378       0.191925       0.185074      -0.232236       0.097663       0.134574             10.033313      12.646624       2.638813      -5.273590       7.668017      -1.433793       9.785298          -0.000002
          313              N       3.674472      15.123715       1.224303      -0.186313      34.207888 0.53321212E+03  0.13021023E+05                                 8.931399                            7.572371      -0.164251       1.975341                    0.998222      28.022763      78.676480       0.621965       0.403269      -1.086875       0.062851      -0.082639      -0.065646       0.122837       0.032989       0.042525      -0.018235       0.040860       0.037707      -0.064556       0.006992       0.057564              9.824059      11.056378      -2.816629       0.369006       8.811549       2.684852       9.604250          -0.000433
          314              N       5.582929      16.561775      17.967663      -0.145562      31.487424 0.41957634E+03  0.95393851E+04                                 8.154265                            6.498923       0.645456       2.236267                    0.999786      26.187551      68.317938       0.713664       0.377488      -1.117805       0.218759      -0.066091       0.038980       0.231825       0.038644      -0.102954       0.011649      -0.259960       0.158540      -0.203816       0.094015       0.109800              9.356351       8.607378      -2.818288      -1.195478      10.380580       4.754416       9.081096           0.019188
          315              N       6.347695      15.657189      17.344129      -0.141110      31.315684 0.41397200E+03  0.93913552E+04                                 8.162618                            6.486244       0.645962       2.242046                    0.999601      26.032552      68.098829       0.708438       0.381107      -1.113838       0.041573       0.130309       0.181881       0.227573      -0.050613      -0.103897      -0.109335       0.005658      -0.245692      -0.200902       0.091638       0.109264              9.445934      12.116670      -4.118716      -1.268521       8.962149       2.943632       7.258984           0.019226
          316              N       7.330965      16.979195      19.507692      -0.166671      33.187090 0.45468231E+03  0.10561644E+05                                 8.512312                            6.814301       0.716009       2.260130                    0.999573      26.586002      70.416840       0.688520       0.382971      -1.112270      -0.037725      -0.125600      -0.190051       0.230906      -0.054332      -0.103436      -0.095991      -0.001691      -0.267455      -0.196027       0.095328       0.100699             10.046598      12.493310      -4.667451      -1.750633      10.344301       3.207800       7.302181           0.019938
          317              N       8.081901      16.068241      18.850507      -0.167119      33.200854 0.44806204E+03  0.10384045E+05                                 8.553397                            6.794793       0.652247       2.242625                    0.999193      26.539801      70.530193       0.683962       0.386408      -1.108263      -0.210444       0.083362      -0.038711       0.229639       0.043860      -0.113148       0.012707      -0.225595       0.147117      -0.197825       0.090948       0.106877             10.019804       9.280486      -3.137583      -1.815177      10.992413       5.206224       9.786512           0.019612
          318              N      10.087164      12.756572      15.722744      -0.181313      35.074803 0.49750961E+03  0.11904493E+05                                 8.973935                            7.217616      -0.017640       2.021139                    0.999252      27.460190      75.567883       0.651898       0.392661      -1.097450      -0.068337       0.081189       0.049513       0.117103       0.026140       0.036168      -0.015234       0.039220       0.039684      -0.054252       0.004063       0.050188             10.207230      12.662442      -1.992281      -0.270020       8.416085       3.674808       9.543163          -0.000375
          319              N       1.207307      20.361921       3.705571      -0.188076      32.448852 0.47105702E+03  0.11114078E+05                                 8.485698                            7.017488       0.081807       2.053467                    0.999535      27.201966      74.233443       0.662194       0.392032      -1.098339      -0.103267       0.043841      -0.054607       0.124772       0.021644      -0.023459       0.009562      -0.094899       0.084651      -0.072457       0.031617       0.040840              9.423108       9.489032      -2.344512       3.252391      10.252874       1.109478       8.527418          -0.000037
          320              N      10.936290       0.732881       0.989736      -0.127529      31.696542 0.43055617E+03  0.99227932E+04                                 8.367533                            6.702725       0.218364       2.095286                    0.999502      26.685593      71.739373       0.679200       0.391295      -1.099957      -0.130857       0.192290       0.045717       0.237042       0.110602       0.027721      -0.117545       0.175056       0.184968      -0.221342       0.086458       0.134883              9.877978      13.103057      -2.613298       5.045099       7.130215      -1.094129       9.400662          -0.000002
          321              N      10.950119       2.571664       2.428812      -0.151201      32.695442 0.45785474E+03  0.10722044E+05                                 8.564082                            6.927209       0.218840       2.087420                    0.999285      27.360716      74.296307       0.665482       0.393025      -1.098058      -0.137200      -0.093770      -0.182895       0.247118      -0.060900      -0.102604      -0.150560       0.071118      -0.177339      -0.232234       0.097659       0.134575             10.033661      12.647063      -4.476841       3.838587       8.986823      -1.763302       8.467096          -0.000000
          322              N       3.674472      17.953930       8.673054      -0.186314      34.207887 0.53321202E+03  0.13021019E+05                                 8.931399                            7.572371      -0.164251       1.975341                    0.998222      28.022759      78.676463       0.621965       0.403269      -1.086875       0.062851       0.082639       0.065646       0.122837      -0.032989      -0.042525      -0.018236       0.040859       0.037705      -0.064557       0.006993       0.057563              9.824059      11.056386       2.816628      -0.369010       8.811540       2.684848       9.604250          -0.000431
          323              N       5.582929      21.461558      11.724410      -0.145560      31.487295 0.41957437E+03  0.95393276E+04                                 8.154239                            6.498904       0.645461       2.236269                    0.999786      26.187502      68.317733       0.713665       0.377488      -1.117805       0.218758       0.066091      -0.038980       0.231825      -0.038644       0.102954       0.011649      -0.259960       0.158540      -0.203816       0.094015       0.109801              9.356319       8.607346       2.818275       1.195468      10.380544       4.754396       9.081067           0.019163
          324              N       6.347695      22.366145      12.347943      -0.141109      31.315641 0.41397146E+03  0.93913394E+04                                 8.162609                            6.486240       0.645965       2.242048                    0.999601      26.032534      68.098758       0.708438       0.381107      -1.113838       0.041573      -0.130309      -0.181881       0.227573       0.050613       0.103897      -0.109335       0.005658      -0.245692      -0.200902       0.091638       0.109264              9.445923      12.116655       4.118710       1.268517       8.962141       2.943627       7.258973           0.019201
          325              N       7.330965      21.044138      10.184381      -0.166669      33.186987 0.45468044E+03  0.10561589E+05                                 8.512294                            6.814287       0.716014       2.260133                    0.999573      26.585950      70.416654       0.688521       0.382971      -1.112270      -0.037724       0.125599       0.190050       0.230906       0.054332       0.103436      -0.095991      -0.001692      -0.267456      -0.196027       0.095328       0.100698             10.046577      12.493285       4.667441       1.750628      10.344280       3.207792       7.302164           0.019912
          326              N       8.081901      21.955092      10.841565      -0.167118      33.200831 0.44806165E+03  0.10384034E+05                                 8.553394                            6.794791       0.652251       2.242627                    0.999193      26.539785      70.530141       0.683962       0.386408      -1.108263      -0.210443      -0.083362       0.038711       0.229639      -0.043860       0.113149       0.012707      -0.225595       0.147116      -0.197826       0.090948       0.106877             10.019801       9.280484       3.137583       1.815176      10.992413       5.206221       9.786505           0.019587
          327              N      10.087164       4.863562      13.969328      -0.181313      35.074748 0.49750903E+03  0.11904474E+05                                 8.973924                            7.217610      -0.017640       2.021140                    0.999251      27.460159      75.567747       0.651898       0.392660      -1.097451      -0.068337      -0.081188      -0.049513       0.117103      -0.026140      -0.036168      -0.015234       0.039220       0.039684      -0.054252       0.004064       0.050188             10.207214      12.662414       1.992276       0.270019       8.416076       3.674803       9.543153          -0.000375
          328              N       1.207307      12.715723       6.191787      -0.188076      32.448788 0.47105594E+03  0.11114046E+05                                 8.485687                            7.017481       0.081811       2.053469                    0.999535      27.201929      74.233305       0.662194       0.392032      -1.098339      -0.103266      -0.043841       0.054607       0.124771      -0.021644       0.023458       0.009562      -0.094899       0.084651      -0.072457       0.031617       0.040840              9.423094       9.489012       2.344505      -3.252379      10.252863       1.109485       8.527406          -0.000034
          329              N      10.936290      11.941564       8.907622      -0.127527      31.696495 0.43055548E+03  0.99227723E+04                                 8.367520                            6.702717       0.218369       2.095288                    0.999502      26.685580      71.739297       0.679201       0.391295      -1.099957      -0.130857      -0.192290      -0.045717       0.237042      -0.110603      -0.027722      -0.117545       0.175056       0.184968      -0.221342       0.086459       0.134883              9.877962      13.103036       2.613296      -5.045085       7.130208      -1.094127       9.400642          -0.000004
          330              N      10.950119      10.102780       7.468546      -0.151201      32.695463 0.45785521E+03  0.10722058E+05                                 8.564085                            6.927213       0.218839       2.087419                    0.999285      27.360727      74.296347       0.665481       0.393025      -1.098058      -0.137201       0.093770       0.182894       0.247118       0.060900       0.102604      -0.150560       0.071118      -0.177338      -0.232234       0.097659       0.134575             10.033664      12.647068       4.476843      -3.838587       8.986829      -1.763304       8.467096          -0.000001
          331              N       3.240228       4.853745      14.375912      -0.186314      34.207870 0.53321183E+03  0.13021012E+05                                 8.931391                            7.572366      -0.164247       1.975343                    0.998222      28.022740      78.676359       0.621966       0.403269      -1.086875      -0.062852      -0.083720      -0.064262       0.122837      -0.049253      -0.021697      -0.025331       0.012461      -0.047487      -0.064557       0.006993       0.057564              9.824050      11.056379       0.324738       2.822075      10.820439       2.182917       7.595331          -0.000430
          332              N       1.331771      21.446349      11.712533      -0.145559      31.487194 0.41957305E+03  0.95392887E+04                                 8.154219                            6.498892       0.645464       2.236270                    0.999786      26.187464      68.317572       0.713667       0.377487      -1.117805      -0.218758       0.021798      -0.073568       0.231824       0.090517      -0.062448       0.022204      -0.217710       0.285300      -0.203818       0.094015       0.109803              9.356291       8.607322       1.842951       2.444436      11.393556       4.501270       8.067996           0.019162
          333              N       0.567005      20.622141      10.986067      -0.141107      31.315510 0.41396958E+03  0.93912843E+04                                 8.162582                            6.486221       0.645969       2.242049                    0.999601      26.032482      68.098535       0.708440       0.381107      -1.113839      -0.041574       0.208043       0.082335       0.227573       0.113068       0.023918      -0.068264       0.170047       0.247482      -0.200903       0.091637       0.109267              9.445888      12.116613       2.229038       3.688375       8.743509       2.998225       7.477541           0.019201
          334              N      13.413135      23.041631      11.744204      -0.166669      33.186977 0.45468030E+03  0.10561585E+05                                 8.512294                            6.814287       0.716013       2.260132                    0.999573      26.585939      70.416626       0.688521       0.382971      -1.112270       0.037725      -0.214827      -0.075785       0.230905       0.113522       0.027638      -0.053064       0.170123       0.247994      -0.196028       0.095330       0.100698             10.046577      12.493284       2.829800       4.103895       8.989656       3.546244       8.656790           0.019910
          335              N      12.662199      22.183232      11.019718      -0.167118      33.200789 0.44806077E+03  0.10384008E+05                                 8.553388                            6.794785       0.652251       2.242627                    0.999193      26.539761      70.530061       0.683962       0.386408      -1.108263       0.210443      -0.017351       0.090259       0.229639       0.099144      -0.069980       0.020440      -0.194638       0.239993      -0.197827       0.090948       0.106879             10.019794       9.280474       2.521586       2.604013      12.306039       4.878012       8.472870           0.019585
          336              N      10.656936      18.346008       8.564975      -0.181310      35.074535 0.49750534E+03  0.11904362E+05                                 8.973888                            7.217584      -0.017633       2.021144                    0.999251      27.460045      75.567330       0.651899       0.392660      -1.097451       0.068337       0.067716       0.066765       0.117102      -0.041426      -0.016594      -0.022722       0.009251      -0.050222      -0.054252       0.004064       0.050188             10.207171      12.662361       0.744879       1.867396      11.205277       2.977895       6.753874          -0.000375
          337              N       5.707393       8.530742      18.856446      -0.188077      32.448921 0.47105834E+03  0.11114118E+05                                 8.485712                            7.017500       0.081805       2.053466                    0.999535      27.201999      74.233571       0.662193       0.392032      -1.098339       0.103266      -0.042351       0.055770       0.124771       0.017512      -0.026685       0.009644      -0.094573       0.085626      -0.072457       0.031617       0.040840              9.423123       9.489045      -2.587092       3.062965       9.150647       1.384882       9.629677          -0.000034
          338              N       9.807810       1.137867       0.471114      -0.127496      31.695323 0.43053613E+03  0.99222001E+04                                 8.367258                            6.702517       0.218443       2.095318                    0.999503      26.685114      71.737238       0.679220       0.391289      -1.099963       0.130859       0.090965       0.175476       0.237045      -0.053708      -0.100585      -0.146066       0.060908      -0.157485      -0.221345       0.086463       0.134882              9.877636      13.102596      -4.261017       3.758128       8.752356      -1.499421       7.777958          -0.000002
          339              N       9.793981       2.979742       1.906231      -0.151169      32.694211 0.45783349E+03  0.10721407E+05                                 8.563809                            6.926999       0.218909       2.087448                    0.999285      27.360230      74.294148       0.665500       0.393019      -1.098064       0.137202      -0.200171      -0.046641       0.247120       0.114307       0.034216      -0.120378       0.191924       0.185073      -0.232236       0.097663       0.134573             10.033327      12.646644      -2.638818       5.273605       7.668022      -1.433798       9.785316          -0.000001
          340              N       3.240228      12.766389      15.316161      -0.186314      34.207848 0.53321132E+03  0.13020997E+05                                 8.931389                            7.572364      -0.164247       1.975343                    0.998222      28.022738      78.676364       0.621966       0.403269      -1.086875      -0.062851       0.083720       0.064262       0.122837       0.049253       0.021697      -0.025331       0.012461      -0.047487      -0.064557       0.006993       0.057564              9.824047      11.056373      -0.324729      -2.822068      10.820443       2.182916       7.595324          -0.000430
          341              N       1.331771      16.576985      17.979540      -0.145562      31.487381 0.41957572E+03  0.95393672E+04                                 8.154258                            6.498918       0.645456       2.236267                    0.999786      26.187533      68.317876       0.713664       0.377488      -1.117805      -0.218759      -0.021798       0.073568       0.231825      -0.090517       0.062448       0.022205      -0.217709       0.285295      -0.203816       0.094016       0.109801              9.356342       8.607370      -1.842966      -2.444454      11.393616       4.501300       8.068039           0.019188
          342              N       0.567005      17.401192      18.706006      -0.141112      31.315760 0.41397325E+03  0.93913919E+04                                 8.162636                            6.486258       0.645956       2.242044                    0.999601      26.032579      68.098962       0.708437       0.381107      -1.113837      -0.041574      -0.208043      -0.082336       0.227573      -0.113067      -0.023918      -0.068263       0.170047       0.247477      -0.200902       0.091637       0.109265              9.445955      12.116697      -2.229061      -3.688405       8.743575       2.998255       7.477593           0.019226
          343              N      13.413135      14.981703      17.947868      -0.166670      33.187022 0.45468110E+03  0.10561609E+05                                 8.512300                            6.814293       0.716011       2.260131                    0.999573      26.585967      70.416716       0.688521       0.382971      -1.112270       0.037725       0.214827       0.075786       0.230906      -0.113522      -0.027639      -0.053064       0.170123       0.247989      -0.196027       0.095329       0.100698             10.046583      12.493292      -2.829797      -4.103897       8.989660       3.546247       8.656797           0.019937
          344              N      12.662199      15.840101      18.672355      -0.167119      33.200793 0.44806106E+03  0.10384016E+05                                 8.553385                            6.794785       0.652250       2.242627                    0.999193      26.539779      70.530107       0.683963       0.386407      -1.108264       0.210444       0.017350      -0.090259       0.229639      -0.099143       0.069979       0.020441      -0.194638       0.239989      -0.197826       0.090948       0.106878             10.019788       9.280472      -2.521574      -2.604009      12.306027       4.878003       8.472864           0.019613
          345              N      10.656936      14.731637       1.332382      -0.181311      35.074645 0.49750713E+03  0.11904417E+05                                 8.973907                            7.217597      -0.017638       2.021142                    0.999251      27.460107      75.567570       0.651899       0.392661      -1.097451       0.068337      -0.067717      -0.066765       0.117103       0.041426       0.016593      -0.022722       0.009251      -0.050222      -0.054252       0.004064       0.050188             10.207195      12.662398      -0.744886      -1.867407      11.205298       2.977902       6.753889          -0.000373
          346              N       5.707393       9.089391      10.835627      -0.188078      32.448894 0.47105774E+03  0.11114099E+05                                 8.485707                            7.017494       0.081809       2.053467                    0.999535      27.201982      74.233502       0.662193       0.392032      -1.098339       0.103266       0.042352      -0.055771       0.124772      -0.017512       0.026685       0.009644      -0.094573       0.085626      -0.072457       0.031617       0.040840              9.423118       9.489040       2.587090      -3.062967       9.150640       1.384879       9.629675          -0.000036
          347              N       9.807810      11.536577       9.426243      -0.127495      31.695288 0.43053537E+03  0.99221784E+04                                 8.367252                            6.702512       0.218441       2.095317                    0.999503      26.685097      71.737184       0.679220       0.391289      -1.099962       0.130858      -0.090964      -0.175475       0.237044       0.053707       0.100584      -0.146066       0.060908      -0.157485      -0.221344       0.086462       0.134882              9.877631      13.102590       4.261019      -3.758122       8.752354      -1.499420       7.777949          -0.000005
          348              N       9.793981       9.694702       7.991126      -0.151169      32.694206 0.45783364E+03  0.10721411E+05                                 8.563808                            6.927000       0.218909       2.087448                    0.999285      27.360232      74.294159       0.665500       0.393019      -1.098063       0.137202       0.200171       0.046641       0.247120      -0.114307      -0.034216      -0.120378       0.191925       0.185073      -0.232236       0.097663       0.134573             10.033324      12.646639       2.638818      -5.273598       7.668024      -1.433796       9.785309          -0.000002
          349             Cl      12.767855       8.254675      19.281042      -0.528540     140.361042 0.43402712E+04  0.16884192E+06                                18.196862                           17.794414       1.791219       2.195160                    0.998986      74.770691     218.820979       0.575521       0.273578      -1.269824       0.037373      -0.042976       0.059919       0.082668      -0.031184       0.045871      -0.056023      -0.010921       0.049543      -0.052560      -0.039884       0.092444             18.710758      16.969734      -1.236741       0.816154      19.315657      -4.907846      19.846882          -0.000100
          350             Cl      12.767855       9.365458      10.411030      -0.528538     140.361162 0.43402761E+04  0.16884216E+06                                18.196877                           17.794427       1.791217       2.195159                    0.998986      74.770697     218.821058       0.575520       0.273578      -1.269824       0.037372       0.042976      -0.059919       0.082668       0.031185      -0.045872      -0.056024      -0.010924       0.049538      -0.052561      -0.039885       0.092445             18.710774      16.969749       1.236742      -0.816158      19.315673      -4.907853      19.846900          -0.000108
          351             Cl       7.976245      20.706937       3.334816      -0.528542     140.361605 0.43402940E+04  0.16884304E+06                                18.196917                           17.794467       1.791208       2.195156                    0.998986      74.770808     218.821519       0.575519       0.273579      -1.269824      -0.037373       0.047715      -0.056219       0.082668      -0.036945       0.041375      -0.053980      -0.002744       0.074061      -0.052560      -0.039885       0.092445             18.710815      16.969796      -0.492038       1.397704      17.507372      -4.456045      21.655277          -0.000104
          352             Cl       7.976245      12.370707       6.562542      -0.528539     140.361251 0.43402798E+04  0.16884234E+06                                18.196882                           17.794434       1.791213       2.195158                    0.998986      74.770737     218.821187       0.575520       0.273578      -1.269824      -0.037373      -0.047715       0.056218       0.082668       0.036946      -0.041375      -0.053981      -0.002745       0.074059      -0.052560      -0.039885       0.092445             18.710778      16.969757       0.492033      -1.397696      17.507341      -4.456038      21.655236          -0.000099
          353             Cl       1.061545      17.094214       0.513673      -0.528527     140.360704 0.43402574E+04  0.16884123E+06                                18.196822                           17.794375       1.791230       2.195163                    0.998986      74.770653     218.820719       0.575522       0.273578      -1.269825      -0.037372       0.042976      -0.059918       0.082666      -0.031185       0.045873      -0.056024      -0.010921       0.049543      -0.052561      -0.039885       0.092446             18.710715      16.969697      -1.236735       0.816153      19.315614      -4.907833      19.846834          -0.000113
          354             Cl       1.061545      15.983431       9.383685      -0.528541     140.361232 0.43402786E+04  0.16884228E+06                                18.196883                           17.794433       1.791213       2.195158                    0.998986      74.770722     218.821143       0.575520       0.273578      -1.269824      -0.037373      -0.042976       0.059919       0.082668       0.031185      -0.045871      -0.056023      -0.010921       0.049538      -0.052560      -0.039884       0.092444             18.710780      16.969754       1.236746      -0.816157      19.315683      -4.907856      19.846905          -0.000110
          355             Cl       5.853155       4.641952      16.459899      -0.528542     140.361592 0.43402936E+04  0.16884301E+06                                18.196912                           17.794462       1.791212       2.195157                    0.998986      74.770827     218.821548       0.575520       0.273578      -1.269824       0.037371      -0.047715       0.056218       0.082667      -0.036944       0.041372      -0.053980      -0.002747       0.074061      -0.052559      -0.039883       0.092442             18.710809      16.969789      -0.492036       1.397702      17.507368      -4.456044      21.655269          -0.000106
          356             Cl       5.853155      12.978182      13.232173      -0.528540     140.361294 0.43402816E+04  0.16884243E+06                                18.196888                           17.794439       1.791216       2.195158                    0.998986      74.770734     218.821199       0.575520       0.273579      -1.269824       0.037374       0.047715      -0.056219       0.082669       0.036946      -0.041375      -0.053981      -0.002744       0.074062      -0.052561      -0.039885       0.092446             18.710785      16.969765       0.492034      -1.397696      17.507348      -4.456039      21.655241          -0.000108

******************************************************
Auxiliary information for the entire system
The total spin magnetic moment of the unit cell is   0.602059
The total net atomic charge of the unit cell is   0.000006
Accuracy of reproducing the electrostatic potential in the unit cell:
  The inner radius (bohr) =    5.0000
  The outer radius (bohr) =   12.0000
  Valid grid points have density less than (e/(bohr^3)) =    0.0001
  The number of valid grid points were=       170356
  The rms potential error without charges in kcal/mol is=      7.85467
  The rms potential error with partial charges in kcal/mol is=      3.36118
  The RRMSE value at monopole order=      0.42792
  The rms potential error with partial charges and cloud penetration in kcal/mol is=      3.35855
  The RRMSE value at monopole order with cloud penetration is=      0.42759
  The rms potential error with partial charges and atomic dipoles in kcal/mol is=      1.20048
  The RRMSE value at dipole order=      0.15284
  The rms potential error with partial charges, atomic dipoles and cloud penetration in kcal/mol is=      1.19449
  The RRMSE value at dipole order with cloud penetration=      0.15207

******************************************************
The electron densities and ab initio electrostatic potential were computed in VASP using the PBE functional and
projector augmented wave method. See the main text of the journal article for a description of computational details.
The atomic charges, dipoles, and quadrupoles were computed with the DDEC6 method as described in
(a) T. A. Manz and N. Gabaldon Limas, RSC Adv. 6 (2016) 47771-47801 DOI: 10.1039/c6ra04656h
(b) N. Gabaldon Limas and T. A. Manz, RSC Adv. 8 (2018) 2678-2707 DOI: 10.1039/c7ra11829e.
For each atom in the material, the electron cloud parameters were fit to the spherically averaged atom-in-material
electron density using radial positions for which this density was between 10^-4 and 10^-2 electrons per cubic bohr.
The polarizabilities, dispersion coefficients, and quantum Drude oscillator (QDO) parameters were fit using the MCLF method.
The magnetic structure of the system was optimized in VASP from the default ferromagnetic initial guess using spin polarization.
The atomic spin moments (ASMs) were computed on this optimized magnetic structure using the DDEC6 partition as inputs
to the method of T. A. Manz and D. S. Sholl, J. Chem. Theory Comput. 7 (2011) 4146-4164 DOI: 10.1021/ct200539n.
The RMSE and RRMSE were computed using a uniform grid with Ewald summation.
