# Supplementary material for: A collection of forcefield precursors for metal–organic frameworks
Source: RSC Adv. 2019 Nov 13;9(63):36492–507. doi: 10.1039/c9ra07327b (PMC9075174; doi:10.1039/c9ra07327b)
Supplement: RA-009-C9RA07327B-s5584 [file RA-009-C9RA07327B-s5584.xyz]

   54
jmolscript: load "" {1 1 1} spacegroup "x,y,z" unitcell [{      6.805800     0.000000     0.000000 }, {     -2.268604    14.944694     0.000000 }, {      2.268604     7.472347    12.942484 }]
Co    -0.167264    15.386907     7.628041     0.962320
Co     4.369936    13.857318     8.745495     0.962519
Co     2.101336    15.589856     9.511431     0.963284
Co     6.973064     7.030134     5.314443     0.962391
Co     2.435864     8.559723     4.196989     0.962424
Co     4.704464     6.827185     3.431053     0.963328
H      4.461200     8.108244     0.273086     0.146496
H      6.729804     3.654725     5.783996     0.145982
H      2.192602    10.654072     6.885401     0.146190
H      2.344600    14.308797    12.669398     0.146497
H      0.075996    18.762316     7.158488     0.145982
H      4.613198    11.762969     6.057083     0.146189
C      6.316010    15.260027    10.695669     0.640045
C      5.356393    15.080691    11.821665    -0.138245
C      4.017692    14.695118    11.643059     0.311448
C      3.573724     7.850448     0.173429    -0.203112
C      4.047408    16.577402     7.321563     0.641372
C      3.087790    17.642211     6.913875    -0.140284
C      1.749089    17.680320     7.337094     0.313304
C      5.842327     3.697317     6.057083    -0.202307
C      1.778809    12.996653     7.867736     0.639191
C      0.819192    12.111180     7.149428    -0.138975
C      6.286290    12.458644     6.904815     0.314557
C      1.305126    10.869276     6.711972    -0.203906
C      0.489790     7.157014     2.246815     0.640045
C      1.449407     7.336350     1.120819    -0.138243
C      2.788108     7.721923     1.299425     0.311449
C      3.232076    14.566593    12.769055    -0.203112
C      2.758392     5.839639     5.620921     0.641372
C      3.718010     4.774830     6.028609    -0.140283
C      5.056711     4.736721     5.605390     0.313305
C      0.963473    18.719724     6.885401    -0.202306
C      5.026991     9.420388     5.074748     0.639190
C      5.986608    10.305861     5.793056    -0.138975
C      0.519510     9.958397     6.037669     0.314561
C      5.500674    11.547765     6.230512    -0.203903
O      0.680127    15.661292    10.911808    -0.533046
O      5.892008    15.038098     9.526962    -0.595739
O      3.439199    14.448530    10.441996    -0.590772
O      5.217325    16.563952     6.865988    -0.532821
O      3.623407    15.676237     8.098112    -0.596576
O      1.170597    16.763463     8.151176    -0.591431
O      2.948727    12.608838     8.107172    -0.531725
O      1.354808    14.119747     8.259893    -0.595591
O      5.707797    13.622089     7.291795    -0.592202
O      6.125673     6.755749     2.030676    -0.533052
O      0.913792     7.378943     3.415522    -0.595731
O      3.366601     7.968511     2.500488    -0.590761
O      1.588475     5.853089     6.076496    -0.532829
O      3.182393     6.740804     4.844372    -0.596567
O      5.635203     5.653578     4.791308    -0.591441
O      3.857073     9.808203     4.835312    -0.531713
O      5.450992     8.297294     4.682591    -0.595599
O      1.098003     8.794952     5.650689    -0.592192

The following XYZ coordinates are in angstroms. Other properties are in atomic units.
The sperically averaged electron density of each atom fit to a function of the form exp(a - br)
eigen_1, eigen_2 and eigen_3 are the three eigenvalues of traceless quadrupole moment tensor
  atom number  atomic symbol              X              Y              Z     net charge C6 coefficient C8 coefficient C10 coefficient fluctuating dipole atomic polarizability isotropic forcefield polarizability              a              b squared Pearson coefficient          <r^3>          <r^4>         wp_QDO          m_QDO          q_QDO       dipole_x       dipole_y       dipole_z         dipole            Qxy            Qxz            Qyz     Q(x^2-y^2)  Q(3z^2 - R^2)        eigen_1        eigen_2        eigen_3 static polarizability      alpha(xx)      alpha(xy)      alpha(xz)      alpha(yy)      alpha(yz)      alpha(zz) atomic spin moment
            1             Co      -0.167264      15.386907       7.628041       0.962320     104.714029 0.19421287E+04  0.61638365E+05                                16.781832                           13.321757       0.636962       2.079755                    0.997176      44.996078     117.979721       0.563192       0.342670      -1.203305      -0.002762       0.012741      -0.014370       0.019403       0.023595       0.007511      -0.031311       0.002061       0.017660      -0.043602       0.007845       0.035756             21.445664      26.106093       0.975053       0.838153      25.729973      -1.943365      12.500925           2.780625
            2             Co       4.369936      13.857318       8.745495       0.962519     104.716566 0.19421865E+04  0.61641011E+05                                16.782667                           13.322371       0.636981       2.079828                    0.997221      44.995471     117.981112       0.563150       0.342692      -1.203279      -0.002356      -0.018221      -0.003822       0.018766      -0.005264      -0.024429       0.011410      -0.032210      -0.086423      -0.043898       0.008124       0.035775             21.447012      26.107147       0.237869      -1.264421      17.492878       6.700062      20.741012           2.782262
            3             Co       2.101336      15.589856       9.511431       0.963284     104.529529 0.19379341E+04  0.61468006E+05                                16.758945                           13.304397       0.644819       2.082359                    0.997229      44.961126     117.827376       0.563785       0.342517      -1.203517      -0.002725       0.005709       0.017946       0.019029      -0.018873       0.016747       0.020151       0.022996       0.076689      -0.044427       0.008623       0.035804             21.415384      26.069150      -1.211380       0.419746      14.105515      -4.747937      24.071486           2.780429
            4             Co       6.973064       7.030134       5.314443       0.962391     104.708168 0.19419980E+04  0.61633082E+05                                16.781143                           13.321245       0.637042       2.079792                    0.997175      44.994907     117.974951       0.563208       0.342667      -1.203309       0.002765      -0.012742       0.014363       0.019399       0.023599       0.007518      -0.031312       0.002064       0.017616      -0.043608       0.007854       0.035754             21.444737      26.104937       0.974996       0.838102      25.728863      -1.943297      12.500411           2.780681
            5             Co       2.435864       8.559723       4.196989       0.962424     104.724979 0.19423738E+04  0.61648613E+05                                16.783707                           13.323145       0.636828       2.079765                    0.997221      44.997007     117.987797       0.563123       0.342698      -1.203270       0.002351       0.018230       0.003818       0.018774      -0.005273      -0.024417       0.011398      -0.032226      -0.086425      -0.043887       0.008109       0.035778             21.448408      26.108925       0.237813      -1.264509      17.493976       6.700529      20.742324           2.782199
            6             Co       4.704464       6.827185       3.431053       0.963328     104.525950 0.19378535E+04  0.61464753E+05                                16.758527                           13.304084       0.644870       2.082382                    0.997229      44.960395     117.824432       0.563794       0.342516      -1.203520       0.002727      -0.005706      -0.017944       0.019026      -0.018881       0.016746       0.020150       0.022998       0.076687      -0.044433       0.008631       0.035801             21.414827      26.068410      -1.211386       0.419640      14.105212      -4.747814      24.070859           2.780465
            7              H       4.461200       8.108244       0.273086       0.146496       1.119665 0.81577269E+01  0.80397561E+02                                 1.779782                            1.668665      -1.231826       2.319211                    0.995485       3.410935       9.536310       0.485548       1.279973      -0.709605       0.034984       0.013186       0.007090       0.038053       0.008521       0.004544       0.007563       0.009582      -0.007312      -0.011405      -0.003258       0.014664              1.845633       2.378912       0.174624       0.063549       1.362605       0.009738       1.795382           0.000114
            8              H       6.729804       3.654725       5.783996       0.145982       1.118213 0.81409203E+01  0.80140878E+02                                 1.773019                            1.662846      -1.223815       2.321442                    0.995643       3.408410       9.504578       0.488499       1.273684      -0.710920       0.035184      -0.000247      -0.015000       0.038249      -0.000643      -0.009553      -0.004324       0.015333       0.009339      -0.011546      -0.002969       0.014515              1.838265       2.368099      -0.031994      -0.181915       1.672426      -0.190989       1.474270           0.000115
            9              H       2.192602      10.654072       6.885401       0.146190       1.117724 0.81390663E+01  0.80141249E+02                                 1.774975                            1.664614      -1.231795       2.318805                    0.995437       3.408283       9.514316       0.487237       1.276685      -0.710296       0.035206      -0.012809       0.007793       0.038266      -0.008081       0.005148      -0.003234       0.002160      -0.029275      -0.011350      -0.003170       0.014520              1.840379       2.370843      -0.141677       0.118804       1.691277       0.181741       1.459018           0.000114
           10              H       2.344600      14.308797      12.669398       0.146497       1.119661 0.81576891E+01  0.80397087E+02                                 1.779777                            1.668661      -1.231821       2.319213                    0.995485       3.410928       9.536281       0.485549       1.279971      -0.709605      -0.034984      -0.013186      -0.007090       0.038052       0.008521       0.004543       0.007563       0.009582      -0.007311      -0.011405      -0.003258       0.014663              1.845627       2.378904       0.174623       0.063549       1.362602       0.009738       1.795376           0.000114
           11              H       0.075996      18.762316       7.158488       0.145982       1.118212 0.81409149E+01  0.80140808E+02                                 1.773018                            1.662845      -1.223814       2.321442                    0.995643       3.408408       9.504570       0.488499       1.273683      -0.710920      -0.035184       0.000247       0.015000       0.038249      -0.000643      -0.009553      -0.004324       0.015333       0.009339      -0.011546      -0.002969       0.014515              1.838264       2.368098      -0.031994      -0.181915       1.672425      -0.190989       1.474269           0.000115
           12              H       4.613198      11.762969       6.057083       0.146189       1.117729 0.81391073E+01  0.80141755E+02                                 1.774980                            1.664619      -1.231799       2.318803                    0.995437       3.408290       9.514342       0.487237       1.276686      -0.710296      -0.035206       0.012809      -0.007793       0.038266      -0.008081       0.005147      -0.003234       0.002160      -0.029275      -0.011350      -0.003170       0.014520              1.840385       2.370851      -0.141678       0.118805       1.691281       0.181742       1.459022           0.000114
           13              C       6.316010      15.260027      10.695669       0.640045      25.202560 0.23707558E+03  0.48471397E+04                                 7.993211                            5.500471      -0.003159       2.070649                    0.999577      21.611968      60.244714       0.625984       0.478569      -1.015629       0.035850       0.017686      -0.051566       0.065247      -0.049218       0.028459      -0.010170      -0.132047      -0.134196      -0.078034      -0.029016       0.107050             10.418885      12.051496       1.590023      -2.463076       4.503130       0.259113      14.702029          -0.003292
           14              C       5.356393      15.080691      11.821665      -0.138245      48.443147 0.48753342E+03  0.11686679E+05                                11.343672                            7.247466       0.069456       2.007034                    0.999345      28.727888      80.918701       0.632441       0.404017      -1.082213       0.011171       0.010784       0.044713       0.047332      -0.003641       0.016915       0.000055      -0.029088       0.088052      -0.034120       0.000212       0.033908             16.123810      16.435911       1.980038      -3.248053       5.798128       0.339598      26.137391           0.011100
           15              C       4.017692      14.695118      11.643059       0.311448      36.300448 0.34219263E+03  0.76059112E+04                                 9.762964                            6.345489      -0.130039       1.976710                    0.999412      25.169278      71.218756       0.624503       0.441256      -1.044991      -0.042175      -0.028060      -0.086242       0.100019       0.014089       0.018044       0.012269      -0.018625       0.054607      -0.028758      -0.005358       0.034116             13.490071      12.924676       1.438695       0.629642       5.076614       0.561323      22.468922           0.008894
           16              C       3.573724       7.850448       0.173429      -0.203112      45.322028 0.47147125E+03  0.11360002E+05                                11.152951                            7.322840      -0.233514       1.887086                    0.998951      30.967360      91.401664       0.596002       0.426516      -1.053307       0.006066       0.004745      -0.038479       0.039242       0.001748       0.034425       0.016385      -0.047349      -0.093810      -0.057572       0.012522       0.045050             15.528872      12.496941       1.203906      -1.843616       5.646611       0.369639      28.443064           0.012279
           17              C       4.047408      16.577402       7.321563       0.641372      25.182311 0.23685230E+03  0.48414893E+04                                 7.989824                            5.498288      -0.004464       2.070406                    0.999591      21.600507      60.208260       0.626031       0.478640      -1.015580       0.035762      -0.053662       0.010731       0.065373       0.049450       0.028418       0.062252      -0.041072       0.137784      -0.077967      -0.028639       0.106606             10.414375      12.046161      -2.927774      -0.144962      11.922985      -4.543255       7.273979          -0.003294
           18              C       3.087790      17.642211       6.913875      -0.140284      48.554372 0.48876357E+03  0.11723888E+05                                11.360019                            7.256398       0.070299       2.006898                    0.999356      28.768106      81.066306       0.632060       0.403994      -1.082197       0.011833       0.033650      -0.031719       0.047733       0.016723      -0.004855      -0.011889      -0.051828       0.024571      -0.034978       0.001715       0.033263             16.150037      16.456522      -3.813742      -0.086640      20.799064      -8.995094      11.194524           0.011115
           19              C       1.749089      17.680320       7.337094       0.313304      36.243164 0.34161926E+03  0.75898356E+04                                 9.752574                            6.339891      -0.128763       1.977413                    0.999421      25.145753      71.132029       0.624832       0.441217      -1.045035      -0.042171      -0.061486       0.067300       0.100440       0.008859      -0.021946      -0.014151      -0.020277       0.045733      -0.028814      -0.005958       0.034772             13.474622      12.907283      -0.171615      -1.559604      17.615970      -7.802768       9.900612           0.008885
           20              C       5.842327       3.697317       6.057083      -0.202307      45.309315 0.47127409E+03  0.11354123E+05                                11.154834                            7.324490      -0.232422       1.887594                    0.998921      30.954970      91.362109       0.595544       0.426887      -1.053073       0.006282      -0.036425       0.015026       0.039900       0.028880      -0.018510       0.022745       0.020961       0.108331      -0.057885       0.012550       0.045336             15.532569      12.491566      -2.199279      -0.118817      22.436322     -10.061687      11.669819           0.012275
           21              C       1.778809      12.996653       7.867736       0.639191      25.232717 0.23737399E+03  0.48547623E+04                                 7.999499                            5.503918      -0.007652       2.069067                    0.999585      21.625271      60.291041       0.625791       0.478566      -1.015632       0.035629       0.036326       0.040758       0.065194       0.000702      -0.056782      -0.052128      -0.022696       0.193370      -0.077270      -0.029985       0.107255             10.428377      12.060918       1.341124       2.611778      12.389507       4.292252       6.834706          -0.003294
           22              C       0.819192      12.111180       7.149428      -0.138975      48.491921 0.48805834E+03  0.11702579E+05                                11.350448                            7.250981       0.072083       2.007593                    0.999346      28.745500      80.983628       0.632329       0.403974      -1.082226       0.012861      -0.045181      -0.012869       0.048707      -0.012406      -0.011763       0.013057      -0.052758       0.024460      -0.035120       0.000725       0.034395             16.134786      16.442419       1.828064       3.342189      21.364459       8.646367      10.597479           0.011110
           23              C       6.286290      12.458644       6.904815       0.314557      36.214637 0.34128576E+03  0.75808983E+04                                 9.749936                            6.338267      -0.088027       1.988181                    0.999268      25.131749      71.095160       0.624668       0.441422      -1.044869      -0.041657       0.089791       0.019486       0.100883      -0.023288       0.003281       0.002077      -0.042557      -0.019625      -0.028934      -0.005891       0.034825             13.470489      12.904670      -1.264308       0.928665      18.580284       7.238964       8.926512           0.008879
           24              C       1.305126      10.869276       6.711972      -0.203906      45.402497 0.47237067E+03  0.11387556E+05                                11.169480                            7.332755      -0.232469       1.887185                    0.998921      30.992383      91.511202       0.595218       0.426857      -1.053054       0.006728       0.030135       0.023556       0.038836      -0.030016      -0.015482      -0.039390      -0.007726       0.024023      -0.057485       0.012104       0.045381             15.554778      12.507776       0.997782       1.966309      23.110597       9.708478      11.045960           0.012276
           25              C       0.489790       7.157014       2.246815       0.640045      25.202559 0.23707552E+03  0.48471381E+04                                 7.993210                            5.500470      -0.003155       2.070650                    0.999577      21.611968      60.244705       0.625984       0.478569      -1.015629      -0.035850      -0.017686       0.051566       0.065246      -0.049216       0.028460      -0.010169      -0.132048      -0.134198      -0.078035      -0.029015       0.107050             10.418884      12.051491       1.590027      -2.463059       4.503131       0.259114      14.702031          -0.003292
           26              C       1.449407       7.336350       1.120819      -0.138243      48.442982 0.48753196E+03  0.11686634E+05                                11.343644                            7.247453       0.069461       2.007036                    0.999345      28.727840      80.918496       0.632442       0.404016      -1.082214      -0.011172      -0.010784      -0.044712       0.047331      -0.003640       0.016915       0.000057      -0.029088       0.088054      -0.034121       0.000212       0.033909             16.123765      16.435862       1.980036      -3.248050       5.798117       0.339595      26.137316           0.011100
           27              C       2.788108       7.721923       1.299425       0.311449      36.300497 0.34219324E+03  0.76059270E+04                                 9.762969                            6.345493      -0.130036       1.976711                    0.999412      25.169287      71.218755       0.624503       0.441256      -1.044992       0.042174       0.028061       0.086242       0.100019       0.014089       0.018042       0.012270      -0.018624       0.054610      -0.028757      -0.005360       0.034116             13.490079      12.924667       1.438695       0.629626       5.076617       0.561331      22.468953           0.008894
           28              C       3.232076      14.566593      12.769055      -0.203112      45.321931 0.47147017E+03  0.11359968E+05                                11.152934                            7.322830      -0.233506       1.887089                    0.998951      30.967312      91.401453       0.596003       0.426516      -1.053308      -0.006066      -0.004745       0.038479       0.039242       0.001748       0.034425       0.016384      -0.047349      -0.093808      -0.057572       0.012522       0.045050             15.528850      12.496915       1.203905      -1.843616       5.646604       0.369634      28.443030           0.012279
           29              C       2.758392       5.839639       5.620921       0.641372      25.182358 0.23685279E+03  0.48415037E+04                                 7.989840                            5.498298      -0.004469       2.070404                    0.999591      21.600553      60.208486       0.626030       0.478640      -1.015579      -0.035763       0.053661      -0.010730       0.065373       0.049450       0.028418       0.062252      -0.041073       0.137782      -0.077967      -0.028639       0.106607             10.414394      12.046182      -2.927779      -0.144960      11.923011      -4.543264       7.273990          -0.003294
           30              C       3.718010       4.774830       6.028609      -0.140283      48.554441 0.48876403E+03  0.11723904E+05                                11.360037                            7.256407       0.070293       2.006896                    0.999356      28.768118      81.066417       0.632059       0.403994      -1.082197      -0.011834      -0.033649       0.031720       0.047733       0.016723      -0.004855      -0.011888      -0.051827       0.024571      -0.034978       0.001715       0.033262             16.150061      16.456577      -3.813756      -0.086642      20.799079      -8.995094      11.194529           0.011115
           31              C       5.056711       4.736721       5.605390       0.313305      36.243288 0.34162027E+03  0.75898675E+04                                 9.752607                            6.339907      -0.128784       1.977406                    0.999421      25.145826      71.132400       0.624830       0.441218      -1.045034       0.042171       0.061486      -0.067300       0.100440       0.008858      -0.021946      -0.014150      -0.020276       0.045736      -0.028814      -0.005957       0.034772             13.474669      12.907339      -0.171626      -1.559607      17.616028      -7.802791       9.900640           0.008885
           32              C       0.963473      18.719724       6.885401      -0.202306      45.309210 0.47127329E+03  0.11354097E+05                                11.154811                            7.324481      -0.232418       1.887596                    0.998921      30.954941      91.361956       0.595544       0.426886      -1.053073      -0.006282       0.036425      -0.015027       0.039900       0.028879      -0.018510       0.022745       0.020960       0.108326      -0.057884       0.012549       0.045335             15.532529      12.491542      -2.199268      -0.118820      22.436258     -10.061654      11.669788           0.012275
           33              C       5.026991       9.420388       5.074748       0.639190      25.232810 0.23737487E+03  0.48547853E+04                                 7.999522                            5.503931      -0.007667       2.069062                    0.999585      21.625308      60.291193       0.625790       0.478567      -1.015631      -0.035629      -0.036327      -0.040758       0.065194       0.000704      -0.056782      -0.052127      -0.022694       0.193367      -0.077268      -0.029986       0.107255             10.428414      12.060972       1.341150       2.611798      12.389545       4.292266       6.834725          -0.003294
           34              C       5.986608      10.305861       5.793056      -0.138975      48.492053 0.48805952E+03  0.11702615E+05                                11.350469                            7.250990       0.072076       2.007590                    0.999346      28.745539      80.983784       0.632329       0.403974      -1.082226      -0.012861       0.045181       0.012869       0.048706      -0.012406      -0.011764       0.013058      -0.052758       0.024462      -0.035121       0.000725       0.034396             16.134824      16.442450       1.828079       3.342196      21.364521       8.646393      10.597501           0.011110
           35              C       0.519510       9.958397       6.037669       0.314561      36.214588 0.34128530E+03  0.75808852E+04                                 9.749929                            6.338264      -0.088023       1.988183                    0.999268      25.131717      71.095047       0.624668       0.441422      -1.044869       0.041657      -0.089790      -0.019487       0.100882      -0.023289       0.003279       0.002078      -0.042554      -0.019619      -0.028933      -0.005890       0.034823             13.470479      12.904673      -1.264326       0.928653      18.580258       7.238956       8.926506           0.008878
           36              C       5.500674      11.547765       6.230512      -0.203903      45.402477 0.47237011E+03  0.11387540E+05                                11.169476                            7.332750      -0.232470       1.887185                    0.998921      30.992375      91.511179       0.595218       0.426857      -1.053054      -0.006728      -0.030134      -0.023556       0.038836      -0.030016      -0.015483      -0.039391      -0.007727       0.024020      -0.057486       0.012104       0.045382             15.554775      12.507776       0.997786       1.966310      23.110597       9.708472      11.045951           0.012276
           37              O       0.680127      15.661292      10.911808      -0.533046      33.421071 0.44537081E+03  0.10207892E+05                                 8.192424                            6.451161       0.466349       2.212316                    0.997936      26.609287      68.157742       0.762617       0.350417      -1.146616      -0.032379      -0.006846       0.002028       0.033157      -0.013297       0.011805      -0.014218       0.012795      -0.148795      -0.053437       0.010512       0.042925              9.824656      15.743651       1.954673      -1.797136       5.042950      -0.226383       8.687367           0.039089
           38              O       5.892008      15.038098       9.526962      -0.595739      48.770960 0.67211107E+03  0.17139368E+05                                10.687407                            8.065174      -0.007950       2.010809                    0.999184      29.554872      80.854049       0.661812       0.362926      -1.132271       0.012073       0.029465       0.039207       0.050509      -0.043782       0.021765       0.013841      -0.061130      -0.029373      -0.061325       0.002955       0.058370             13.635259      12.168335       1.543320       1.758439       6.929415       2.249542      21.808028           0.057158
           39              O       3.439199      14.448530      10.441996      -0.590772      52.543672 0.63782081E+03  0.16011356E+05                                11.204327                            7.755392      -0.030170       2.001913                    0.999076      29.381229      79.069839       0.689980       0.353623      -1.142638       0.040751       0.002189       0.103109       0.110892       0.018702       0.034680      -0.004819       0.007347       0.160226      -0.052836      -0.014015       0.066851             15.666822      12.051923      -0.350404       5.901161       6.740176       1.141311      28.208366           0.093007
           40              O       5.217325      16.563952       6.865988      -0.532821      33.386743 0.44484607E+03  0.10192642E+05                                 8.186222                            6.446786       0.466139       2.212453                    0.997904      26.597675      68.112469       0.762994       0.350355      -1.146692      -0.032197       0.004830       0.004992       0.032938       0.016699       0.005958       0.036060       0.051538      -0.033582      -0.052928       0.009982       0.042945              9.816400      15.730355      -2.531570      -0.794163       7.965115      -1.462601       5.753729           0.039103
           41              O       3.623407      15.676237       8.098112      -0.596576      48.808178 0.67271195E+03  0.17158660E+05                                10.693091                            8.068994      -0.016983       2.008027                    0.999169      29.567102      80.898971       0.661623       0.362945      -1.132247       0.011083       0.018782      -0.044896       0.049912       0.039829       0.027733       0.013164      -0.015406       0.109225      -0.060700       0.001733       0.058967             13.643707      12.176185       0.748882      -2.215324      16.150951      -7.572375      12.603987           0.057229
           42              O       1.170597      16.763463       8.151176      -0.591431      52.559609 0.63807523E+03  0.16019217E+05                                11.206420                            7.756610      -0.023380       2.003724                    0.999087      29.388484      79.091017       0.689975       0.353593      -1.142671       0.040480       0.087437      -0.053044       0.109988       0.020727      -0.033441      -0.033549      -0.059370      -0.042934      -0.052780      -0.013846       0.066626             15.670365      12.055266       5.289352      -2.649148      21.857821      -9.868585      13.098008           0.092769
           43              O       2.948727      12.608838       8.107172      -0.531725      33.334663 0.44403931E+03  0.10169177E+05                                 8.176494                            6.439957       0.469426       2.213763                    0.997868      26.580206      68.043107       0.763600       0.350248      -1.146820      -0.032934       0.001773      -0.007035       0.033724      -0.002885      -0.017017      -0.021842       0.077330       0.038978      -0.053253       0.010206       0.043047              9.803696      15.709132       0.576309       2.585159       7.563549       1.685761       6.138406           0.039155
           44              O       1.354808      14.119747       8.259893      -0.595591      48.752254 0.67178943E+03  0.17128753E+05                                10.684044                            8.062741      -0.014736       2.008993                    0.999153      29.548572      80.825524       0.661988       0.362880      -1.132330       0.011239      -0.048698       0.005785       0.050312       0.003614      -0.048391      -0.026828      -0.038650       0.038026      -0.060688       0.001950       0.058738             13.631137      12.162845      -2.292065       0.457428      20.031479       5.317202       8.699088           0.057159
           45              O       5.707797      13.622089       7.291795      -0.592202      52.585224 0.63840772E+03  0.16029495E+05                                11.209134                            7.757887      -0.027472       2.002464                    0.999074      29.396585      79.115063       0.690024       0.353525      -1.142736       0.039722      -0.088924      -0.049069       0.109056      -0.038866      -0.000830       0.038598      -0.050779      -0.014429      -0.052620      -0.013519       0.066139             15.675154      12.056872      -4.939153      -3.256277      23.843959       8.731346      11.124631           0.092869
           46              O       6.125673       6.755749       2.030676      -0.533052      33.421524 0.44537768E+03  0.10208092E+05                                 8.192507                            6.451218       0.466330       2.212306                    0.997936      26.609456      68.158376       0.762612       0.350418      -1.146615       0.032380       0.006846      -0.002030       0.033158      -0.013297       0.011806      -0.014218       0.012793      -0.148793      -0.053436       0.010511       0.042925              9.824768      15.743832       1.954696      -1.797171       5.042995      -0.226389       8.687476           0.039089
           47              O       0.913792       7.378943       3.415522      -0.595731      48.770510 0.67210329E+03  0.17139115E+05                                10.687332                            8.065119      -0.007931       2.010818                    0.999184      29.554708      80.853391       0.661815       0.362925      -1.132272      -0.012070      -0.029460      -0.039208       0.050506      -0.043780       0.021766       0.013841      -0.061134      -0.029377      -0.061325       0.002955       0.058370             13.635159      12.168241       1.543319       1.758471       6.929373       2.249518      21.807862           0.057158
           48              O       3.366601       7.968511       2.500488      -0.590761      52.542939 0.63781107E+03  0.16011044E+05                                11.204209                            7.755320      -0.030151       2.001922                    0.999076      29.381029      79.069033       0.689985       0.353622      -1.142639      -0.040756      -0.002186      -0.103107       0.110891       0.018697       0.034680      -0.004817       0.007347       0.160230      -0.052831      -0.014021       0.066852             15.666640      12.051772      -0.350402       5.901061       6.740114       1.141305      28.208033           0.093007
           49              O       1.588475       5.853089       6.076496      -0.532829      33.387294 0.44485485E+03  0.10192898E+05                                 8.186324                            6.446860       0.466119       2.212443                    0.997904      26.597888      68.113284       0.762987       0.350356      -1.146690       0.032199      -0.004832      -0.004991       0.032940       0.016701       0.005959       0.036059       0.051535      -0.033580      -0.052926       0.009980       0.042947              9.816529      15.730576      -2.531612      -0.794168       7.965218      -1.462627       5.753792           0.039104
           50              O       3.182393       6.740804       4.844372      -0.596567      48.807953 0.67270827E+03  0.17158547E+05                                10.693066                            8.068977      -0.017004       2.008022                    0.999169      29.567015      80.898748       0.661623       0.362946      -1.132246      -0.011085      -0.018778       0.044897       0.049913       0.039828       0.027733       0.013162      -0.015409       0.109218      -0.060699       0.001735       0.058964             13.643669      12.176132       0.748876      -2.215308      16.150926      -7.572358      12.603948           0.057229
           51              O       5.635203       5.653578       4.791308      -0.591441      52.560740 0.63809049E+03  0.16019702E+05                                11.206591                            7.756715      -0.023396       2.003714                    0.999087      29.388789      79.092187       0.689969       0.353594      -1.142669      -0.040480      -0.087439       0.053043       0.109990       0.020725      -0.033443      -0.033548      -0.059372      -0.042937      -0.052782      -0.013844       0.066626             15.670627      12.055464       5.289448      -2.649199      21.858210      -9.868770      13.098208           0.092770
           52              O       3.857073       9.808203       4.835312      -0.531713      33.333955 0.44402807E+03  0.10168851E+05                                 8.176364                            6.439863       0.469445       2.213775                    0.997868      26.579919      68.042049       0.763608       0.350247      -1.146822       0.032932      -0.001777       0.007033       0.033721      -0.002885      -0.017014      -0.021842       0.077337       0.038975      -0.053255       0.010209       0.043046              9.803529      15.708858       0.576284       2.585108       7.563418       1.685716       6.138310           0.039154
           53              O       5.450992       8.297294       4.682591      -0.595599      48.752840 0.67179918E+03  0.17129064E+05                                10.684130                            8.062801      -0.014732       2.008990                    0.999153      29.548783      80.826258       0.661985       0.362881      -1.132330      -0.011241       0.048700      -0.005786       0.050314       0.003616      -0.048393      -0.026827      -0.038649       0.038019      -0.060688       0.001950       0.058738             13.631258      12.162968      -2.292063       0.457440      20.031663       5.317241       8.699143           0.057159
           54              O       1.098003       8.794952       5.650689      -0.592192      52.584633 0.63839981E+03  0.16029244E+05                                11.209045                            7.757832      -0.027461       2.002470                    0.999074      29.396432      79.114473       0.690028       0.353524      -1.142737      -0.039719       0.088928       0.049063       0.109055      -0.038867      -0.000830       0.038598      -0.050779      -0.014434      -0.052621      -0.013520       0.066141             15.675020      12.056787      -4.939135      -3.256261      23.843740       8.731249      11.124533           0.092869

******************************************************
Auxiliary information for the entire system
The total spin magnetic moment of the unit cell is   17.996289
The total net atomic charge of the unit cell is   0.000002
Accuracy of reproducing the electrostatic potential in the unit cell:
  The inner radius (bohr) =    5.0000
  The outer radius (bohr) =   12.0000
  Valid grid points have density less than (e/(bohr^3)) =    0.0001
  The number of valid grid points were=       184714
  The rms potential error without charges in kcal/mol is=      1.71850
  The rms potential error with partial charges in kcal/mol is=      0.48261
  The RRMSE value at monopole order=      0.28083
  The rms potential error with partial charges and cloud penetration in kcal/mol is=      0.48540
  The RRMSE value at monopole order with cloud penetration is=      0.28245
  The rms potential error with partial charges and atomic dipoles in kcal/mol is=      0.29775
  The RRMSE value at dipole order=      0.17326
  The rms potential error with partial charges, atomic dipoles and cloud penetration in kcal/mol is=      0.28696
  The RRMSE value at dipole order with cloud penetration=      0.16698

******************************************************
The electron densities and ab initio electrostatic potential were computed in VASP using the PBE functional and
projector augmented wave method. See the main text of the journal article for a description of computational details.
The atomic charges, dipoles, and quadrupoles were computed with the DDEC6 method as described in
(a) T. A. Manz and N. Gabaldon Limas, RSC Adv. 6 (2016) 47771-47801 DOI: 10.1039/c6ra04656h
(b) N. Gabaldon Limas and T. A. Manz, RSC Adv. 8 (2018) 2678-2707 DOI: 10.1039/c7ra11829e.
For each atom in the material, the electron cloud parameters were fit to the spherically averaged atom-in-material
electron density using radial positions for which this density was between 10^-4 and 10^-2 electrons per cubic bohr.
The polarizabilities, dispersion coefficients, and quantum Drude oscillator (QDO) parameters were fit using the MCLF method.
The magnetic structure of the system was optimized in VASP from the default ferromagnetic initial guess using spin polarization.
The atomic spin moments (ASMs) were computed on this optimized magnetic structure using the DDEC6 partition as inputs
to the method of T. A. Manz and D. S. Sholl, J. Chem. Theory Comput. 7 (2011) 4146-4164 DOI: 10.1021/ct200539n.
The RMSE and RRMSE were computed using a uniform grid with Ewald summation.
