# Supplementary material for: A collection of forcefield precursors for metal–organic frameworks
Source: RSC Adv. 2019 Nov 13;9(63):36492–507. doi: 10.1039/c9ra07327b (PMC9075174; doi:10.1039/c9ra07327b)
Supplement: RA-009-C9RA07327B-s5585 [file RA-009-C9RA07327B-s5585.xyz]

   54
jmolscript: load "" {1 1 1} spacegroup "x,y,z" unitcell [{      6.817100     0.000000     0.000000 }, {     -2.272348    14.956869     0.000000 }, {      2.272348     7.478429    12.953032 }]
Co     3.577907    14.312224     9.519183     0.962489
Co     1.305544    16.044604     8.751716     0.962382
Co     5.850278    14.513769     7.635165     0.962378
Co     3.239193     8.123074     3.433849     0.962515
Co     5.511556     6.390694     4.201316     0.962252
Co     0.966822     7.921529     5.317867     0.962477
H      3.486273     6.847255     0.287557     0.146198
H      5.758622     4.303836     6.879355     0.146288
H      1.213900    11.284207     5.786119     0.146580
H      3.330827    15.588043    12.665475     0.146198
H      1.058478    18.131462     6.073677     0.146288
H      5.603200    11.151091     7.166913     0.146580
C      6.179924    14.637535    10.703090     0.640480
C      7.123408    14.823748    11.839071    -0.138230
C      1.659503    15.207392    11.648662     0.313174
C      4.374542     7.103017     0.183933    -0.202926
C      3.907566    16.907241     7.878034     0.638888
C      4.851055    17.797923     7.148778    -0.138414
C     -0.612850    17.441202     6.911738     0.310980
C      6.646890     4.086214     6.709671    -0.201046
C      1.635196    13.325819     7.324940     0.640446
C      2.578682    12.248925     6.918214    -0.138788
C      3.931875    12.222002     7.345664     0.314319
C      2.102167    11.246067     6.059428    -0.203817
C      0.637176     7.797763     2.249942     0.640474
C     -0.306308     7.611550     1.113961    -0.138213
C      5.157597     7.227906     1.304370     0.313186
C      2.442558    15.332281    12.769099    -0.202927
C      2.909534     5.528057     5.074998     0.638882
C      1.966045     4.637375     5.804254    -0.138396
C      7.429950     4.994096     6.041294     0.310987
C      0.170210    18.349084     6.243361    -0.201056
C      5.181904     9.109479     5.628092     0.640441
C      4.238418    10.186373     6.034818    -0.138770
C      2.885225    10.213296     5.607368     0.314331
C      4.714933    11.189231     6.893604    -0.203820
O      5.002609    14.240430    10.929768    -0.539189
O      6.589634    14.877594     9.541203    -0.592345
O      2.225325    15.449693    10.444030    -0.589749
O      2.730253    17.302103     8.108598    -0.538828
O      4.317271    15.780989     8.251081    -0.591284
O     -0.047033    16.276810     7.304215    -0.588972
O      0.457884    13.328063     6.867698    -0.538840
O      2.044903    14.212013     8.113779    -0.592361
O      4.497694    13.144093     8.157820    -0.589979
O      1.814491     8.194868     2.023264    -0.539191
O      0.227466     7.557704     3.411829    -0.592303
O      4.591775     6.985605     2.509002    -0.589686
O      4.086847     5.133195     4.844434    -0.538812
O      2.499829     6.654309     4.701951    -0.591256
O      6.864133     6.158488     5.648817    -0.588914
O      6.359216     9.107235     6.085334    -0.538849
O      4.772197     8.223285     4.839253    -0.592312
O      2.319406     9.291205     4.795212    -0.589939

The following XYZ coordinates are in angstroms. Other properties are in atomic units.
The sperically averaged electron density of each atom fit to a function of the form exp(a - br)
eigen_1, eigen_2 and eigen_3 are the three eigenvalues of traceless quadrupole moment tensor
  atom number  atomic symbol              X              Y              Z     net charge C6 coefficient C8 coefficient C10 coefficient fluctuating dipole atomic polarizability isotropic forcefield polarizability              a              b squared Pearson coefficient          <r^3>          <r^4>         wp_QDO          m_QDO          q_QDO       dipole_x       dipole_y       dipole_z         dipole            Qxy            Qxz            Qyz     Q(x^2-y^2)  Q(3z^2 - R^2)        eigen_1        eigen_2        eigen_3 static polarizability      alpha(xx)      alpha(xy)      alpha(xz)      alpha(yy)      alpha(yz)      alpha(zz) atomic spin moment
            1             Co       3.577907      14.312224       9.519183       0.962489     104.828509 0.19440802E+04  0.61706337E+05                                16.792537                           13.328791       0.648171       2.083149                    0.997287      44.972750     117.865297       0.563108       0.342688      -1.203474       0.001269      -0.007760       0.017838       0.019494      -0.017702      -0.017411      -0.020774       0.021610       0.082351      -0.044407       0.006360       0.038047             21.462993      26.010844      -1.207363      -0.468496      14.190216       4.819008      24.187919           2.780952
            2             Co       1.305544      16.044604       8.751716       0.962382     104.886816 0.19452909E+04  0.61755468E+05                                16.799681                           13.333726       0.647496       2.082822                    0.997259      44.982237     117.907201       0.562944       0.342728      -1.203417       0.001035       0.019605      -0.001884       0.019722      -0.006038       0.023924      -0.012416      -0.034994      -0.089532      -0.044541       0.006485       0.038056             21.473174      26.023348       0.198008       1.280201      17.524113      -6.742232      20.872061           2.780705
            3             Co       5.850278      14.513769       7.635165       0.962378     104.888288 0.19455083E+04  0.61764369E+05                                16.800177                           13.334848       0.647080       2.082640                    0.997253      44.984003     117.915429       0.562894       0.342748      -1.203395       0.001045      -0.011664      -0.015894       0.019742       0.024064      -0.006685       0.032644       0.000064       0.017879      -0.044229       0.006340       0.037889             21.473159      26.021599       1.011266      -0.810164      25.875789       1.920468      12.522089           2.782588
            4             Co       3.239193       8.123074       3.433849       0.962515     104.828092 0.19440672E+04  0.61705902E+05                                16.792643                           13.328865       0.648085       2.083127                    0.997287      44.972199     117.864345       0.563098       0.342694      -1.203467      -0.001272       0.007760      -0.017838       0.019494      -0.017703      -0.017414      -0.020780       0.021609       0.082324      -0.044408       0.006365       0.038044             21.463156      26.011085      -1.207395      -0.468314      14.190336       4.819025      24.188049           2.781012
            5             Co       5.511556       6.390694       4.201316       0.962252     104.899614 0.19455736E+04  0.61767007E+05                                16.801367                           13.334979       0.647204       2.082710                    0.997260      44.984246     117.916902       0.562897       0.342743      -1.203398      -0.001030      -0.019618       0.001879       0.019735      -0.006055       0.023905      -0.012396      -0.035009      -0.089546      -0.044524       0.006464       0.038060             21.475452      26.026315       0.197981       1.280282      17.525905      -6.742983      20.874137           2.780649
            6             Co       0.966822       7.921529       5.317867       0.962477     104.881425 0.19453530E+04  0.61758168E+05                                16.799507                           13.334351       0.647096       2.082662                    0.997252      44.982231     117.909344       0.562903       0.342749      -1.203394      -0.001050       0.011666       0.015887       0.019738       0.024070      -0.006689       0.032643       0.000083       0.017837      -0.044236       0.006352       0.037884             21.472272      26.020570       1.011120      -0.810143      25.874654       1.920425      12.521593           2.782702
            7              H       3.486273       6.847255       0.287557       0.146198       1.120819 0.81725385E+01  0.80576135E+02                                 1.780561                            1.669717      -1.227517       2.320560                    0.995498       3.414396       9.546395       0.485620       1.279264      -0.709738      -0.035061      -0.013015       0.007112       0.038069       0.008422      -0.004234      -0.007650       0.009856      -0.007081      -0.011610      -0.002842       0.014452              1.846461       2.380832       0.172505      -0.066600       1.362402      -0.009836       1.796150           0.000106
            8              H       5.758622       4.303836       6.879355       0.146288       1.119579 0.81614163E+01  0.80442420E+02                                 1.779698                            1.668953      -1.219514       2.324173                    0.995600       3.412148       9.539975       0.485549       1.279834      -0.709629      -0.035153       0.012604       0.007662       0.038123      -0.007985      -0.005249       0.003321       0.002123      -0.029747      -0.011557      -0.002998       0.014555              1.845527       2.379572      -0.143844      -0.116022       1.695344      -0.182710       1.461665           0.000106
            9              H       1.213900      11.284207       5.786119       0.146580       1.120028 0.81663474E+01  0.80506449E+02                                 1.780423                            1.669641      -1.227441       2.321075                    0.995520       3.413084       9.544773       0.485349       1.280117      -0.709561      -0.034912       0.000243      -0.014757       0.037904      -0.000599       0.009400       0.004322       0.015398       0.009874      -0.011557      -0.002860       0.014418              1.846302       2.380417      -0.028527       0.182623       1.679170       0.192752       1.479319           0.000105
           10              H       3.330827      15.588043      12.665475       0.146198       1.120809 0.81724461E+01  0.80574958E+02                                 1.780547                            1.669705      -1.227505       2.320565                    0.995499       3.414379       9.546317       0.485623       1.279260      -0.709739       0.035061       0.013014      -0.007111       0.038068       0.008422      -0.004235      -0.007651       0.009856      -0.007079      -0.011610      -0.002842       0.014451              1.846446       2.380809       0.172503      -0.066598       1.362393      -0.009836       1.796136           0.000106
           11              H       1.058478      18.131462       6.073677       0.146288       1.119575 0.81613816E+01  0.80441970E+02                                 1.779691                            1.668947      -1.219514       2.324173                    0.995600       3.412144       9.539949       0.485550       1.279831      -0.709630       0.035153      -0.012603      -0.007662       0.038122      -0.007985      -0.005248       0.003321       0.002122      -0.029749      -0.011558      -0.002998       0.014555              1.845520       2.379559      -0.143842      -0.116021       1.695340      -0.182709       1.461661           0.000106
           12              H       5.603200      11.151091       7.166913       0.146580       1.120018 0.81662556E+01  0.80505266E+02                                 1.780407                            1.669628      -1.227429       2.321080                    0.995520       3.413066       9.544686       0.485352       1.280111      -0.709563       0.034912      -0.000244       0.014756       0.037903      -0.000599       0.009400       0.004323       0.015398       0.009875      -0.011557      -0.002860       0.014417              1.846285       2.380393      -0.028527       0.182620       1.679156       0.192749       1.479307           0.000105
           13              C       6.179924      14.637535      10.703090       0.640480      25.184999 0.23690025E+03  0.48431774E+04                                 7.988080                            5.497981      -0.005417       2.069437                    0.999600      21.629566      60.312492       0.626137       0.478489      -1.015563      -0.036135      -0.017235      -0.052394       0.065939      -0.049013      -0.028581       0.011857      -0.129832      -0.138138      -0.077181      -0.029939       0.107120             10.411886      11.888771       1.572538       2.394748       4.511281      -0.316456      14.835607          -0.003415
           14              C       7.123408      14.823748      11.839071      -0.138230      48.904666 0.49274507E+03  0.11838325E+05                                11.410092                            7.282763       0.082420       2.010228                    0.999334      28.777255      81.043724       0.631592       0.403647      -1.082893      -0.014551      -0.009792       0.049270       0.052299      -0.002917      -0.016288      -0.002182      -0.023082       0.080404      -0.030054      -0.001498       0.031552             16.265039      16.313762       1.931141       3.268697       5.824772      -0.360110      26.656585           0.011405
           15              C       1.659503      15.207392      11.648662       0.313174      36.345187 0.34249251E+03  0.76130250E+04                                 9.769588                            6.347643      -0.118884       1.980489                    0.999411      25.147451      71.121893       0.624590       0.441169      -1.045210       0.042065       0.028566      -0.087752       0.101419       0.013933      -0.017773      -0.012607      -0.018409       0.053592      -0.028266      -0.005711       0.033977             13.521796      12.799830       1.388331      -0.557070       5.073761      -0.559161      22.691795           0.009143
           16              C       4.374542       7.103017       0.183933      -0.202926      45.394813 0.46958436E+03  0.11306807E+05                                11.169409                            7.314044      -0.241933       1.884862                    0.998841      30.961856      91.449459       0.595452       0.427201      -1.052549      -0.007316      -0.004560      -0.039226       0.040162       0.001427      -0.033791      -0.016352      -0.048588      -0.098426      -0.057997       0.012087       0.045910             15.581130      12.463896       1.175938       1.875629       5.650851      -0.384392      28.628644           0.012361
           17              C       3.907566      16.907241       7.878034       0.638888      25.211351 0.23716963E+03  0.48499740E+04                                 7.992490                            5.500366      -0.004796       2.069493                    0.999617      21.643682      60.356286       0.626138       0.478361      -1.015649      -0.036476      -0.035630       0.040794       0.065300      -0.000486       0.057098       0.052456      -0.018675       0.195041      -0.077740      -0.029954       0.107694             10.418470      11.896412       1.289946      -2.561684      12.536639      -4.315712       6.822360          -0.003404
           18              C       4.851055      17.797923       7.148778      -0.138414      48.917534 0.49279959E+03  0.11840866E+05                                11.415568                            7.285511       0.074849       2.008054                    0.999333      28.777955      81.070128       0.631120       0.403907      -1.082636      -0.013537       0.046345      -0.015974       0.050855      -0.012339       0.010470      -0.011111      -0.046393       0.011154      -0.029967      -0.001149       0.031116             16.274298      16.322607       1.869077      -3.310001      21.773223      -8.846422      10.727064           0.011399
           19              C      -0.612850      17.441202       6.911738       0.310980      36.403577 0.34311237E+03  0.76300433E+04                                 9.777476                            6.351845      -0.116972       1.980671                    0.999422      25.174129      71.206103       0.624627       0.440955      -1.045365       0.041875      -0.090601       0.019568       0.101710      -0.022465      -0.003420      -0.000696      -0.041636      -0.018587      -0.028063      -0.005676       0.033739             13.534209      12.810053      -1.178060      -0.924089      18.790627      -7.357461       9.001946           0.009153
           20              C       6.646890       4.086214       6.709671      -0.201046      45.363778 0.46918707E+03  0.11295256E+05                                11.166501                            7.312264      -0.245863       1.883853                    0.998920      30.944793      91.401744       0.595343       0.427355      -1.052416      -0.005827      -0.032271       0.023673       0.040445      -0.030110       0.015761       0.039036      -0.009065       0.021864      -0.057342       0.012143       0.045199             15.576956      12.460722       1.036878      -1.956107      23.210588      -9.754595      11.059556           0.012360
           21              C       1.635196      13.325819       7.324940       0.640446      25.191869 0.23694838E+03  0.48446182E+04                                 7.991207                            5.499638      -0.009568       2.068072                    0.999588      21.631436      60.329131       0.625827       0.478681      -1.015417      -0.035884       0.053849       0.011165       0.065666       0.049470      -0.028061      -0.063839      -0.039546       0.132872      -0.077434      -0.029660       0.107093             10.416748      11.893109      -2.862289       0.163869      11.987322       4.631971       7.369814          -0.003421
           22              C       2.578682      12.248925       6.918214      -0.138788      48.941104 0.49309151E+03  0.11849359E+05                                11.417688                            7.286695       0.081773       2.009984                    0.999347      28.787105      81.094807       0.631210       0.403799      -1.082734      -0.014785      -0.037447      -0.033205       0.052186       0.014911       0.005223       0.013639      -0.043738       0.023492      -0.030412      -0.001111       0.031522             16.277261      16.324303      -3.801129       0.036563      21.154795       9.208708      11.352683           0.011403
           23              C       3.931875      12.222002       7.345664       0.314319      36.299307 0.34202443E+03  0.75998942E+04                                 9.761519                            6.343172      -0.077496       1.991702                    0.999344      25.128042      71.050365       0.624840       0.441151      -1.045238       0.041923       0.062135       0.068288       0.101398       0.008132       0.020690       0.014017      -0.020859       0.045906      -0.028037      -0.005616       0.033653             13.509421      12.789183      -0.212227       1.479316      17.785636       7.899776       9.953444           0.009139
           24              C       2.102167      11.246067       6.059428      -0.203817      45.443508 0.47016296E+03  0.11324411E+05                                11.177359                            7.318668      -0.243076       1.884319                    0.998906      30.981192      91.526346       0.595240       0.427215      -1.052523      -0.007129       0.036854       0.016145       0.040861       0.028844       0.018379      -0.023409       0.021650       0.111362      -0.058595       0.012168       0.046426             15.593135      12.472004      -2.214513       0.080003      22.570488      10.150806      11.736912           0.012359
           25              C       0.637176       7.797763       2.249942       0.640474      25.185510 0.23690509E+03  0.48433043E+04                                 7.988200                            5.498045      -0.005447       2.069422                    0.999600      21.629827      60.313524       0.626131       0.478491      -1.015561       0.036135       0.017234       0.052393       0.065938      -0.049011      -0.028578       0.011856      -0.129828      -0.138140      -0.077177      -0.029940       0.107117             10.412067      11.888978       1.572571       2.394788       4.511341      -0.316460      14.835882          -0.003414
           26              C      -0.306308       7.611550       1.113961      -0.138213      48.904254 0.49274060E+03  0.11838191E+05                                11.410031                            7.282730       0.082407       2.010225                    0.999334      28.777117      81.043243       0.631594       0.403647      -1.082893       0.014552       0.009793      -0.049266       0.052296      -0.002918      -0.016291      -0.002185      -0.023084       0.080409      -0.030057      -0.001497       0.031555             16.264949      16.313698       1.931139       3.268732       5.824748      -0.360096      26.656402           0.011405
           27              C       5.157597       7.227906       1.304370       0.313186      36.345594 0.34249687E+03  0.76131470E+04                                 9.769667                            6.347689      -0.118897       1.980481                    0.999411      25.147572      71.122378       0.624586       0.441170      -1.045209      -0.042064      -0.028564       0.087752       0.101418       0.013929      -0.017767      -0.012608      -0.018406       0.053594      -0.028261      -0.005712       0.033972             13.521915      12.799932       1.388344      -0.557065       5.073796      -0.559178      22.692016           0.009143
           28              C       2.442558      15.332281      12.769099      -0.202927      45.394663 0.46958227E+03  0.11306740E+05                                11.169379                            7.314022      -0.241908       1.884872                    0.998841      30.961753      91.448964       0.595454       0.427201      -1.052549       0.007316       0.004562       0.039226       0.040163       0.001427      -0.033790      -0.016354      -0.048585      -0.098423      -0.057996       0.012086       0.045910             15.581107      12.463837       1.175933       1.875648       5.650839      -0.384384      28.628643           0.012361
           29              C       2.909534       5.528057       5.074998       0.638882      25.211945 0.23717530E+03  0.48501228E+04                                 7.992633                            5.500444      -0.004841       2.069474                    0.999617      21.643970      60.357448       0.626131       0.478363      -1.015648       0.036476       0.035632      -0.040793       0.065301      -0.000481       0.057096       0.052453      -0.018668       0.195033      -0.077732      -0.029958       0.107690             10.418688      11.896674       1.290018      -2.561760      12.536901      -4.315819       6.822488          -0.003403
           30              C       1.966045       4.637375       5.804254      -0.138396      48.917337 0.49279656E+03  0.11840778E+05                                11.415546                            7.285491       0.074822       2.008045                    0.999333      28.777872      81.069913       0.631120       0.403907      -1.082636       0.013537      -0.046342       0.015972       0.050852      -0.012340       0.010474      -0.011112      -0.046397       0.011155      -0.029971      -0.001148       0.031119             16.274274      16.322612       1.869116      -3.310019      21.773165      -8.846399      10.727046           0.011400
           31              C       7.429950       4.994096       6.041294       0.310987      36.404084 0.34311767E+03  0.76301936E+04                                 9.777581                            6.351905      -0.116993       1.980661                    0.999422      25.174298      71.206822       0.624622       0.440957      -1.045364      -0.041876       0.090599      -0.019572       0.101709      -0.022461      -0.003418      -0.000699      -0.041628      -0.018577      -0.028059      -0.005673       0.033732             13.534366      12.810227      -1.178110      -0.924080      18.790830      -7.357547       9.002040           0.009152
           32              C       0.170210      18.349084       6.243361      -0.201056      45.364196 0.46919091E+03  0.11295372E+05                                11.166574                            7.312297      -0.245862       1.883853                    0.998920      30.944908      91.402174       0.595341       0.427356      -1.052416       0.005827       0.032270      -0.023675       0.040445      -0.030109       0.015761       0.039039      -0.009066       0.021853      -0.057343       0.012142       0.045201             15.577091      12.460781       1.036911      -1.956128      23.210839      -9.754710      11.059652           0.012359
           33              C       5.181904       9.109479       5.628092       0.640441      25.192405 0.23695356E+03  0.48447566E+04                                 7.991343                            5.499714      -0.009603       2.068056                    0.999588      21.631739      60.330412       0.625820       0.478683      -1.015414       0.035885      -0.053848      -0.011164       0.065666       0.049467      -0.028062      -0.063838      -0.039545       0.132864      -0.077429      -0.029662       0.107091             10.416944      11.893335      -2.862355       0.163864      11.987562       4.632073       7.369937          -0.003420
           34              C       4.238418      10.186373       6.034818      -0.138770      48.940940 0.49308910E+03  0.11849293E+05                                11.417680                            7.286687       0.081746       2.009976                    0.999347      28.787029      81.094686       0.631209       0.403800      -1.082732       0.014786       0.037443       0.033204       0.052184       0.014914       0.005223       0.013639      -0.043738       0.023499      -0.030414      -0.001110       0.031524             16.277244      16.324366      -3.801182       0.036548      21.154729       9.208652      11.352637           0.011403
           35              C       2.885225      10.213296       5.607368       0.314331      36.299966 0.34203084E+03  0.76000808E+04                                 9.761664                            6.343251      -0.077548       1.991680                    0.999344      25.128313      71.051602       0.624832       0.441154      -1.045236      -0.041924      -0.062136      -0.068287       0.101398       0.008128       0.020687       0.014016      -0.020857       0.045903      -0.028033      -0.005615       0.033648             13.509637      12.789404      -0.212247       1.479336      17.785914       7.899907       9.953592           0.009139
           36              C       4.714933      11.189231       6.893604      -0.203820      45.443280 0.47016072E+03  0.11324337E+05                                11.177307                            7.318640      -0.243048       1.884329                    0.998906      30.981086      91.525766       0.595243       0.427214      -1.052524       0.007128      -0.036855      -0.016144       0.040863       0.028842       0.018377      -0.023407       0.021652       0.111359      -0.058591       0.012167       0.046424             15.593064      12.471926      -2.214505       0.079998      22.570404      10.150765      11.736861           0.012359
           37              O       5.002609      14.240430      10.929768      -0.539189      33.583459 0.45099295E+03  0.10365979E+05                                 8.213336                            6.487173       0.477260       2.213533                    0.997951      26.728433      68.489691       0.761541       0.349923      -1.147379       0.031659       0.008319       0.004537       0.033046      -0.011584      -0.012679       0.014180       0.019583      -0.145423      -0.052704       0.009893       0.042811              9.831176      15.715303       1.957724       1.738556       5.056654       0.218984       8.721571           0.039801
           38              O       6.589634      14.877594       9.541203      -0.592345      48.699866 0.66609523E+03  0.16951824E+05                                10.682396                            8.034750      -0.015982       2.009275                    0.999203      29.488672      80.654013       0.662196       0.363446      -1.131598      -0.010933      -0.026411       0.039531       0.048783      -0.045768      -0.019849      -0.012591      -0.065901      -0.034673      -0.061578      -0.000664       0.062242             13.659983      12.079156       1.541807      -1.721228       6.949266      -2.385595      21.951528           0.055966
           39              O       2.225325      15.449693      10.444030      -0.589749      52.681742 0.63734365E+03  0.15998011E+05                                11.223717                            7.753382      -0.036739       1.999674                    0.999050      29.377423      79.082467       0.689880       0.353704      -1.142456      -0.041021      -0.002940       0.102088       0.110061       0.017175      -0.032002       0.006309       0.004430       0.157125      -0.050656      -0.013359       0.064014             15.724327      11.957595      -0.375449      -5.755794       6.756247      -1.128258      28.459138           0.092761
           40              O       2.730253      17.302103       8.108598      -0.538828      33.579626 0.45090951E+03  0.10363661E+05                                 8.213002                            6.486788       0.482038       2.214935                    0.997990      26.725725      68.483116       0.761519       0.349946      -1.147352       0.032226      -0.000562      -0.009502       0.033602      -0.005645       0.016461       0.020215       0.079517       0.032435      -0.052989       0.009941       0.043048              9.830886      15.715465       0.527360      -2.565109       7.614861      -1.696178       6.162332           0.039781
           41              O       4.317271      15.780989       8.251081      -0.591284      48.656322 0.66537550E+03  0.16928454E+05                                10.675350                            8.029746      -0.011243       2.010819                    0.999229      29.473805      80.593915       0.662502       0.363386      -1.131677      -0.011377       0.048243       0.002635       0.049636       0.005328       0.049494       0.027817      -0.039129       0.044594      -0.061574      -0.000145       0.061719             13.650619      12.068851      -2.259649      -0.473888      20.254471      -5.300200       8.628536           0.055885
           42              O      -0.047033      16.276810       7.304215      -0.588972      52.634788 0.63665118E+03  0.15976113E+05                                11.217169                            7.749097      -0.034635       2.000544                    0.999068      29.362367      79.027979       0.690088       0.353697      -1.142473      -0.041092       0.090542      -0.048437       0.110600      -0.036951       0.001031      -0.038215      -0.050607      -0.008596      -0.051229      -0.013179       0.064408             15.714571      11.950476      -4.795089       3.201443      23.995486      -8.827111      11.197752           0.092663
           43              O       0.457884      13.328063       6.867698      -0.538840      33.548326 0.45045689E+03  0.10350256E+05                                 8.206514                            6.482345       0.482751       2.215349                    0.997915      26.717675      68.443859       0.762019       0.349818      -1.147501       0.031931      -0.008202       0.004884       0.033327       0.016487      -0.003359      -0.034430       0.054949      -0.042315      -0.052996       0.010184       0.042812              9.822327      15.700643      -2.481842       0.825698       7.987718       1.475469       5.778619           0.039808
           44              O       2.044903      14.212013       8.113779      -0.592361      48.694681 0.66599359E+03  0.16948395E+05                                10.681260                            8.033700      -0.014885       2.009598                    0.999221      29.486701      80.643584       0.662301       0.363406      -1.131642      -0.011208      -0.020800      -0.042330       0.048478       0.039963      -0.029742      -0.015336      -0.016502       0.110368      -0.061261      -0.000760       0.062021             13.658978      12.076201       0.719056       2.194672      16.135416       7.689556      12.765318           0.055929
           45              O       4.497694      13.144093       8.157820      -0.589979      52.671729 0.63721589E+03  0.15993849E+05                                11.222435                            7.752652      -0.032331       2.001257                    0.999068      29.373057      79.065890       0.689913       0.353708      -1.142463      -0.040731      -0.087132      -0.053301       0.109964       0.018741       0.031244       0.032180      -0.061959      -0.041248      -0.051221      -0.013077       0.064299             15.722426      11.955953       5.171818       2.552538      22.053752       9.960637      13.157574           0.092620
           46              O       1.814491       8.194868       2.023264      -0.539191      33.584382 0.45100662E+03  0.10366379E+05                                 8.213501                            6.487282       0.477212       2.213512                    0.997951      26.728746      68.490917       0.761532       0.349924      -1.147378      -0.031660      -0.008323      -0.004529       0.033048      -0.011583      -0.012676       0.014182       0.019589      -0.145425      -0.052705       0.009894       0.042812              9.831401      15.715684       1.957771       1.738628       5.056743       0.218994       8.721777           0.039802
           47              O       0.227466       7.557704       3.411829      -0.592303      48.698406 0.66607032E+03  0.16951021E+05                                10.682166                            8.034581      -0.015953       2.009293                    0.999203      29.488136      80.651994       0.662205       0.363444      -1.131600       0.010930       0.026403      -0.039530       0.048777      -0.045760      -0.019852      -0.012590      -0.065898      -0.034664      -0.061573      -0.000659       0.062233             13.659674      12.078873       1.541788      -1.721304       6.949129      -2.385526      21.951021           0.055968
           48              O       4.591775       6.985605       2.509002      -0.589686      52.678910 0.63730649E+03  0.15996824E+05                                11.223271                            7.753114      -0.036665       1.999710                    0.999049      29.376657      79.079440       0.689899       0.353700      -1.142460       0.041030       0.002945      -0.102080       0.110056       0.017161      -0.032006       0.006301       0.004435       0.157152      -0.050645      -0.013380       0.064025             15.723636      11.957084      -0.375430      -5.755510       6.756014      -1.128239      28.457811           0.092763
           49              O       4.086847       5.133195       4.844434      -0.538812      33.579250 0.45090288E+03  0.10363469E+05                                 8.212931                            6.486730       0.482033       2.214939                    0.997990      26.725530      68.482462       0.761525       0.349945      -1.147353      -0.032224       0.000578       0.009499       0.033600      -0.005643       0.016454       0.020213       0.079532       0.032428      -0.052992       0.009944       0.043048              9.830802      15.715340       0.527356      -2.565089       7.614786      -1.696152       6.162279           0.039781
           50              O       2.499829       6.654309       4.701951      -0.591256      48.655921 0.66536866E+03  0.16928234E+05                                10.675287                            8.029699      -0.011233       2.010825                    0.999229      29.473660      80.593367       0.662505       0.363385      -1.131677       0.011382      -0.048242      -0.002638       0.049637       0.005326       0.049491       0.027810      -0.039127       0.044578      -0.061570      -0.000139       0.061709             13.650542      12.068786      -2.259654      -0.473867      20.254361      -5.300161       8.628478           0.055886
           51              O       6.864133       6.158488       5.648817      -0.588914      52.632511 0.63662147E+03  0.15975167E+05                                11.216815                            7.748886      -0.034577       2.000571                    0.999068      29.361769      79.025638       0.690102       0.353695      -1.142477       0.041091      -0.090546       0.048421       0.110597      -0.036953       0.001040      -0.038219      -0.050617      -0.008623      -0.051226      -0.013193       0.064419             15.714025      11.950111      -4.794967       3.201349      23.994610      -8.826726      11.197355           0.092666
           52              O       6.359216       9.107235       6.085334      -0.538849      33.549668 0.45047780E+03  0.10350866E+05                                 8.206757                            6.482516       0.482692       2.215321                    0.997915      26.718160      68.445753       0.762005       0.349820      -1.147498      -0.031935       0.008200      -0.004891       0.033331       0.016487      -0.003360      -0.034428       0.054950      -0.042326      -0.052995       0.010181       0.042814              9.822645      15.701191      -2.481951       0.825708       7.987971       1.475531       5.778774           0.039810
           53              O       4.772197       8.223285       4.839253      -0.592312      48.693184 0.66596856E+03  0.16947599E+05                                10.681043                            8.033544      -0.014899       2.009605                    0.999221      29.486153      80.641711       0.662308       0.363406      -1.131643       0.011212       0.020793       0.042329       0.048475       0.039960      -0.029736      -0.015330      -0.016509       0.110348      -0.061255      -0.000753       0.062008             13.658680      12.075899       0.719091       2.194648      16.135107       7.689383      12.765036           0.055930
           54              O       2.319406       9.291205       4.795212      -0.589939      52.671307 0.63721103E+03  0.15993689E+05                                11.222353                            7.752604      -0.032290       2.001271                    0.999068      29.372957      79.065404       0.689918       0.353707      -1.142465       0.040737       0.087127       0.053303       0.109963       0.018748       0.031239       0.032190      -0.061964      -0.041247      -0.051218      -0.013092       0.064309             15.722298      11.955866       5.171777       2.552527      22.053550       9.960549      13.157477           0.092624

******************************************************
Auxiliary information for the entire system
The total spin magnetic moment of the unit cell is   17.996651
The total net atomic charge of the unit cell is   0.000001
Accuracy of reproducing the electrostatic potential in the unit cell:
  The inner radius (bohr) =    5.0000
  The outer radius (bohr) =   12.0000
  Valid grid points have density less than (e/(bohr^3)) =    0.0001
  The number of valid grid points were=       184934
  The rms potential error without charges in kcal/mol is=      1.74698
  The rms potential error with partial charges in kcal/mol is=      0.46390
  The RRMSE value at monopole order=      0.26554
  The rms potential error with partial charges and cloud penetration in kcal/mol is=      0.46645
  The RRMSE value at monopole order with cloud penetration is=      0.26701
  The rms potential error with partial charges and atomic dipoles in kcal/mol is=      0.29697
  The RRMSE value at dipole order=      0.16999
  The rms potential error with partial charges, atomic dipoles and cloud penetration in kcal/mol is=      0.28573
  The RRMSE value at dipole order with cloud penetration=      0.16356

******************************************************
The electron densities and ab initio electrostatic potential were computed in VASP using the PBE functional and
projector augmented wave method. See the main text of the journal article for a description of computational details.
The atomic charges, dipoles, and quadrupoles were computed with the DDEC6 method as described in
(a) T. A. Manz and N. Gabaldon Limas, RSC Adv. 6 (2016) 47771-47801 DOI: 10.1039/c6ra04656h
(b) N. Gabaldon Limas and T. A. Manz, RSC Adv. 8 (2018) 2678-2707 DOI: 10.1039/c7ra11829e.
For each atom in the material, the electron cloud parameters were fit to the spherically averaged atom-in-material
electron density using radial positions for which this density was between 10^-4 and 10^-2 electrons per cubic bohr.
The polarizabilities, dispersion coefficients, and quantum Drude oscillator (QDO) parameters were fit using the MCLF method.
The magnetic structure of the system was optimized in VASP from the default ferromagnetic initial guess using spin polarization.
The atomic spin moments (ASMs) were computed on this optimized magnetic structure using the DDEC6 partition as inputs
to the method of T. A. Manz and D. S. Sholl, J. Chem. Theory Comput. 7 (2011) 4146-4164 DOI: 10.1021/ct200539n.
The RMSE and RRMSE were computed using a uniform grid with Ewald summation.
