# Supplementary material for: A collection of forcefield precursors for metal–organic frameworks
Source: RSC Adv. 2019 Nov 13;9(63):36492–507. doi: 10.1039/c9ra07327b (PMC9075174; doi:10.1039/c9ra07327b)
Supplement: RA-009-C9RA07327B-s5586 [file RA-009-C9RA07327B-s5586.xyz]

  496
jmolscript: load "" {1 1 1} spacegroup "x,y,z" unitcell [{      9.793900     0.000000     0.000000 }, {      0.000000    21.688000     0.000000 }, {      0.000000     0.000000    27.677000 }]
Cd     3.221703    11.336534     9.859101     0.854054
Cd     1.675247    10.351466    23.697601     0.854077
Cd     6.572197     0.492534     3.979399     0.854099
Cd     8.118653    21.195466    17.817899     0.854030
Cd     7.801135     7.393656    12.681048     0.874178
Cd     6.889715    14.294344    26.519548     0.874119
Cd     1.992765    18.237656     1.157452     0.874128
Cd     2.904185     3.450344    14.995952     0.874251
Cd     1.992765    14.294344    14.995952     0.874407
Cd     2.904185     7.393656     1.157452     0.874121
Cd     7.801135     3.450344    26.519548     0.874121
Cd     6.889715    18.237656    12.681048     0.874268
Cd     6.572197    10.351466    17.817899     0.854158
Cd     8.118653    11.336534     3.979399     0.854091
Cd     3.221703    21.195466    23.697601     0.854096
Cd     1.675247     0.492534     9.859101     0.854068
H      0.948050     6.176742     5.516026     0.118824
H      7.679397     3.912515     7.694206     0.131184
H      6.633408     2.166631     6.628641     0.095609
H      4.281893     7.851056    12.811683     0.120659
H      3.224152     8.612305    11.942625     0.118718
H      1.257537     8.931118     9.988629     0.087956
H      9.351216     5.610686     7.780005     0.112254
H      2.344660     8.213246     5.626734     0.131811
H      9.105389     2.394355     3.639525     0.099261
H      3.194770     9.987324     6.791936     0.094012
H      0.343766     7.148365     8.903691     0.130944
H      0.367271     4.196628     4.561170     0.130376
H      4.657979     6.369766    11.009911     0.142813
H      3.168327     6.309039    11.494258     0.154008
H      3.536577     7.104989    10.196207     0.137110
H      3.948900    15.511258    19.354526     0.118771
H      7.011453    17.775485    21.532706     0.131246
H      8.057442    19.521369    20.467141     0.095656
H      0.615057    13.836944    26.650183     0.120677
H      1.672798    13.075695    25.781125     0.118759
H      3.639413    12.756882    23.827129     0.087996
H      5.339634    16.077314    21.618505     0.112295
H      2.552290    13.474754    19.465234     0.131756
H      5.585461    19.293645    17.478025     0.099245
H      1.702180    11.700676    20.630436     0.094005
H      4.553184    14.539635    22.742191     0.130955
H      4.529679    17.491372    18.399670     0.130355
H      0.238971    15.318234    24.848411     0.142815
H      1.728623    15.378961    25.332758     0.154020
H      1.360373    14.583011    24.034707     0.137099
H      8.845850    17.020742     8.322474     0.118765
H      2.114503    14.756515     6.144294     0.131226
H      3.160492    13.010631     7.209858     0.095638
H      5.512007    18.695056     1.026817     0.120672
H      6.569748    19.456305     1.895874     0.118754
H      8.536363    19.775118     3.849871     0.087990
H      0.442684    16.454686     6.058495     0.112288
H      7.449240    19.057246     8.211766     0.131752
H      0.688511    13.238355    10.198975     0.099221
H      6.599130    20.831324     7.046564     0.094004
H      9.450134    17.992365     4.934809     0.130952
H      9.426629    15.040628     9.277330     0.130335
H      5.135921    17.213766     2.828589     0.142810
H      6.625573    17.153039     2.344242     0.154015
H      6.257323    17.948989     3.642293     0.137096
H      5.845000     4.667258    22.160974     0.118829
H      2.782447     6.931485    19.982794     0.131188
H      1.736458     8.677369    21.048358     0.095605
H      9.178843     2.992944    14.865317     0.120680
H      8.121102     2.231695    15.734375     0.118727
H      6.154487     1.912882    17.688371     0.087952
H      4.454266     5.233314    19.896995     0.112257
H      7.241610     2.630754    22.050266     0.131819
H      4.208439     8.449645    24.037474     0.099262
H      8.091720     0.856676    20.885064     0.094013
H      5.240716     3.695635    18.773309     0.130953
H      5.264221     6.647372    23.115830     0.130375
H      9.554929     4.474234    16.667089     0.142827
H      8.065277     4.534961    16.182742     0.154031
H      8.433527     3.739011    17.480793     0.137115
H      6.196601     4.424352    11.782099     0.112640
H      4.840145     3.741180    12.172345     0.114673
H      7.339549     2.925711    13.188090     0.138031
H      6.549181     2.149281    12.078243     0.155104
H      5.979176     2.227358    13.536821     0.151508
H      8.494249    17.263648    25.620599     0.112616
H      0.056805    17.946820    26.010845     0.114662
H      7.351301    18.762289    27.026591     0.138022
H      8.141669    19.538719    25.916743     0.155107
H      8.711674    19.460642    27.375321     0.151537
H      3.597299    15.268352     2.056401     0.112616
H      4.953755    14.585180     1.666155     0.114661
H      2.454351    13.769711     0.650409     0.138024
H      3.244719    12.993281     1.760257     0.155111
H      3.814724    13.071358     0.301679     0.151540
H      1.299651     6.419648    15.894901     0.112629
H      9.737095     7.102820    15.504655     0.114669
H      2.442599     7.918289    14.488909     0.138033
H      1.652231     8.694719    15.598757     0.155100
H      1.082226     8.616642    14.140179     0.151524
H      3.597299    17.263648    15.894901     0.112573
H      4.953755    17.946820    15.504655     0.114608
H      2.454351    18.762289    14.488909     0.138017
H      3.244719    19.538719    15.598757     0.155094
H      3.814724    19.460642    14.140179     0.151536
H      1.299651     4.424352     2.056401     0.112625
H      9.737095     3.741180     1.666155     0.114672
H      2.442599     2.925711     0.650409     0.138030
H      1.652231     2.149281     1.760257     0.155118
H      1.082226     2.227358     0.301679     0.151546
H      6.196601     6.419648    25.620599     0.112626
H      4.840145     7.102820    26.010845     0.114671
H      7.339549     7.918289    27.026591     0.138029
H      6.549181     8.694719    25.916743     0.155118
H      5.979176     8.616642    27.375321     0.151547
H      8.494249    15.268352    11.782099     0.112577
H      0.056805    14.585180    12.172345     0.114630
H      7.351301    13.769711    13.188090     0.138018
H      8.141669    12.993281    12.078243     0.155113
H      8.711674    13.071358    13.536821     0.151554
H      8.845850    15.511258    22.160974     0.118844
H      2.114503    17.775485    19.982794     0.131113
H      3.160492    19.521369    21.048358     0.095610
H      5.512007    13.836944    14.865317     0.120631
H      6.569748    13.075695    15.734375     0.118763
H      8.536363    12.756882    17.688371     0.087967
H      0.442684    16.077314    19.896995     0.112189
H      7.449240    13.474754    22.050266     0.131818
H      0.688511    19.293645    24.037474     0.099270
H      6.599130    11.700676    20.885064     0.094021
H      9.450134    14.539635    18.773309     0.130880
H      9.426629    17.491372    23.115830     0.130379
H      5.135921    15.318234    16.667089     0.142787
H      6.625573    15.378961    16.182742     0.153971
H      6.257323    14.583011    17.480793     0.137126
H      5.845000     6.176742     8.322474     0.118804
H      2.782447     3.912515     6.144294     0.131200
H      1.736458     2.166631     7.209858     0.095620
H      9.178843     7.851056     1.026817     0.120678
H      8.121102     8.612305     1.895874     0.118764
H      6.154487     8.931118     3.849871     0.087981
H      4.454266     5.610686     6.058495     0.112261
H      7.241610     8.213246     8.211766     0.131781
H      4.208439     2.394355    10.198975     0.099240
H      8.091720     9.987324     7.046564     0.094001
H      5.240716     7.148365     4.934809     0.130946
H      5.264221     4.196628     9.277330     0.130364
H      9.554929     6.369766     2.828589     0.142821
H      8.065277     6.309039     2.344242     0.154029
H      8.433527     7.104989     3.642293     0.137116
H      0.948050     4.667258    19.354526     0.118806
H      7.679397     6.931485    21.532706     0.131199
H      6.633408     8.677369    20.467141     0.095613
H      4.281893     2.992944    26.650183     0.120679
H      3.224152     2.231695    25.781125     0.118763
H      1.257537     1.912882    23.827129     0.087985
H      9.351216     5.233314    21.618505     0.112261
H      2.344660     2.630754    19.465234     0.131779
H      9.105389     8.449645    17.478025     0.099243
H      3.194770     0.856676    20.630436     0.093991
H      0.343766     3.695635    22.742191     0.130949
H      0.367271     6.647372    18.399670     0.130369
H      4.657979     4.474234    24.848411     0.142820
H      3.168327     4.534961    25.332758     0.154026
H      3.536577     3.739011    24.034707     0.137111
H      3.948900    17.020742     5.516026     0.118843
H      7.011453    14.756515     7.694206     0.131125
H      8.057442    13.010631     6.628641     0.095617
H      0.615057    18.695056    12.811683     0.120602
H      1.672798    19.456305    11.942625     0.118739
H      3.639413    19.775118     9.988629     0.087952
H      5.339634    16.454686     7.780005     0.112177
H      2.552290    19.057246     5.626734     0.131812
H      5.585461    13.238355     3.639525     0.099269
H      1.702180    20.831324     6.791936     0.094022
H      4.553184    17.992365     8.903691     0.130873
H      4.529679    15.040628     4.561170     0.130382
H      0.238971    17.213766    11.009911     0.142769
H      1.728623    17.153039    11.494258     0.153976
H      1.360373    17.948989    10.196207     0.137128
C      7.080010     9.773263    10.901140    -0.008864
C      6.133920    10.534946    10.254328    -0.007846
C      5.123189     8.983820    11.366390     0.382835
C      1.227176     7.466094     7.120462     0.171466
C      9.010388     4.298778     6.231200     0.163537
C      0.670882     6.310991     6.393664    -0.141928
C      6.236756    11.655131     9.302793     0.528727
C      8.545178     9.912500    11.016276     0.535779
C      7.967338     3.643584     6.852272    -0.169276
C      7.354240     2.581089     6.211826     0.112188
C      4.052716     8.111312    11.904708    -0.234396
C      1.475941     8.787978     9.096046     0.086200
C      9.608795     5.461689     6.899323    -0.118164
C      2.100792     8.341205     6.513782    -0.193717
C      8.799819     2.725748     4.453783     0.092596
C      2.613013     9.406086     7.227572     0.105380
C      0.924544     7.714422     8.448958    -0.181174
C      9.443278     3.801906     5.001787    -0.173460
C      3.834312     6.857746    11.076335    -0.427406
C      7.610840    11.914737    24.739640    -0.008824
C      8.556930    11.153054    24.092829    -0.007699
C      9.567661    12.704180    25.204890     0.382884
C      3.669774    14.221906    20.958962     0.171412
C      5.680462    17.389222    20.069700     0.163594
C      4.226068    15.377009    20.232164    -0.141862
C      8.454094    10.032869    23.141293     0.528721
C      6.145672    11.775500    24.854776     0.535771
C      6.723512    18.044416    20.690772    -0.169208
C      7.336610    19.106911    20.050326     0.112209
C      0.844234    13.576688    25.743208    -0.234386
C      3.421009    12.900022    22.934546     0.086258
C      5.082055    16.226311    20.737823    -0.118210
C      2.796158    13.346795    20.352282    -0.193762
C      5.891031    18.962252    18.292283     0.092485
C      2.283937    12.281914    21.066072     0.105381
C      3.972406    13.973578    22.287458    -0.181152
C      5.247572    17.886094    18.840287    -0.173450
C      1.062638    14.830254    24.914835    -0.427415
C      2.713890    20.617263     2.937360    -0.008845
C      3.659980    21.378946     3.584171    -0.007731
C      4.670711    19.827820     2.472110     0.382858
C      8.566724    18.310094     6.718038     0.171420
C      0.783512    15.142778     7.607300     0.163573
C      9.123018    17.154991     7.444836    -0.141900
C      3.557144     0.811131     4.535707     0.528740
C      1.248722    20.756500     2.822224     0.535777
C      1.826562    14.487584     6.986228    -0.169231
C      2.439660    13.425089     7.626674     0.112215
C      5.741184    18.955312     1.933792    -0.234383
C      8.317959    19.631978     4.742454     0.086250
C      0.185105    16.305689     6.939177    -0.118198
C      7.693108    19.185205     7.324718    -0.193765
C      0.994081    13.569748     9.384717     0.092489
C      7.180887    20.250086     6.610928     0.105384
C      8.869356    18.558422     5.389542    -0.181159
C      0.350622    14.645906     8.836713    -0.173485
C      5.959588    17.701746     2.762165    -0.427417
C      2.183060     1.070737    16.775860    -0.008953
C      1.236970     0.309054    17.422671    -0.007928
C      0.226239     1.860180    16.310610     0.382770
C      6.124126     3.377906    20.556538     0.171484
C      4.113438     6.545222    21.445800     0.163531
C      5.567832     4.533009    21.283336    -0.141944
C      1.339806    20.876869    18.374207     0.528740
C      3.648228     0.931500    16.660724     0.535770
C      3.070388     7.200416    20.824728    -0.169291
C      2.457290     8.262911    21.465174     0.112172
C      8.949666     2.732688    15.772292    -0.234399
C      6.372891     2.056022    18.580954     0.086189
C      4.711845     5.382311    20.777677    -0.118140
C      6.997742     2.502795    21.163218    -0.193705
C      3.902869     8.118252    23.223217     0.092597
C      7.509963     1.437914    20.449428     0.105382
C      5.821494     3.129578    19.228042    -0.181170
C      4.546328     7.042094    22.675213    -0.173457
C      8.731262     3.986254    16.600665    -0.427414
C      5.861649     6.587513    14.980730    -0.012052
C      5.581544     4.912766    13.645315     0.386602
C      6.423819     7.873612    15.455390     0.546646
C      5.723555     3.974543    12.498933    -0.236605
C      4.880300     5.764020    15.498290    -0.017693
C      4.063489     5.809998    16.723827     0.516216
C      6.465933     2.702325    12.858734    -0.417932
C      8.829201    15.100487     1.142230    -0.012012
C      9.109306    16.775234    27.483815     0.386672
C      8.267031    13.814388     1.616890     0.546565
C      8.967295    17.713457    26.337433    -0.236626
C      0.016650    15.923980     1.659790    -0.017646
C      0.833461    15.878002     2.885327     0.516148
C      8.224917    18.985675    26.697234    -0.417912
C      3.932251    17.431513    26.534770    -0.012025
C      4.212356    15.756766     0.193185     0.386655
C      3.370081    18.717612    26.060110     0.546570
C      4.070345    14.818543     1.339567    -0.236620
C      4.913600    16.608020    26.017210    -0.017673
C      5.730411    16.653998    24.791673     0.516173
C      3.327967    13.546325     0.979766    -0.417915
C      0.964699     4.256487    12.696270    -0.012080
C      0.684594     5.931234    14.031685     0.386614
C      1.526869     2.970388    12.221610     0.546624
C      0.826605     6.869457    15.178067    -0.236608
C     -0.016650     5.079980    12.178710    -0.017712
C      8.960439     5.034002    10.953173     0.516164
C      1.568983     8.141675    14.818266    -0.417931
C      3.932251    15.100487    12.696270    -0.012591
C      4.212356    16.775234    14.031685     0.386412
C      3.370081    13.814388    12.221610     0.546448
C      4.070345    17.713457    15.178067    -0.236605
C      4.913600    15.923980    12.178710    -0.018256
C      5.730411    15.878002    10.953173     0.515995
C      3.327967    18.985675    14.818266    -0.417993
C      0.964699     6.587513    26.534770    -0.012012
C      0.684594     4.912766     0.193185     0.386671
C      1.526869     7.873612    26.060110     0.546571
C      0.826605     3.974543     1.339567    -0.236624
C     -0.016650     5.764020    26.017210    -0.017644
C      8.960439     5.809998    24.791673     0.516132
C      1.568983     2.702325     0.979766    -0.417911
C      5.861649     4.256487     1.142230    -0.012029
C      5.581544     5.931234    27.483815     0.386661
C      6.423819     2.970388     1.616890     0.546593
C      5.723555     6.869457    26.337433    -0.236622
C      4.880300     5.079980     1.659790    -0.017655
C      4.063489     5.034002     2.885327     0.516152
C      6.465933     8.141675    26.697234    -0.417912
C      8.829201    17.431513    14.980730    -0.012750
C      9.109306    15.756766    13.645315     0.386224
C      8.267031    18.717612    15.455390     0.546490
C      8.967295    14.818543    12.498933    -0.236609
C      0.016650    16.608020    15.498290    -0.018320
C      0.833461    16.653998    16.723827     0.516064
C      8.224917    13.546325    12.858734    -0.418012
C      2.713890    11.914737    16.775860    -0.008980
C      3.659980    11.153054    17.422671    -0.007896
C      4.670711    12.704180    16.310610     0.382721
C      8.566724    14.221906    20.556538     0.171449
C      0.783512    17.389222    21.445800     0.163509
C      9.123018    15.377009    21.283336    -0.141906
C      3.557144    10.032869    18.374207     0.528712
C      1.248722    11.775500    16.660724     0.535849
C      1.826562    18.044416    20.824728    -0.169363
C      2.439660    19.106911    21.465174     0.112195
C      5.741184    13.576688    15.772292    -0.234383
C      8.317959    12.900022    18.580954     0.086203
C      0.185105    16.226311    20.777677    -0.118226
C      7.693108    13.346795    21.163218    -0.193704
C      0.994081    18.962252    23.223217     0.092612
C      7.180887    12.281914    20.449428     0.105412
C      8.869356    13.973578    19.228042    -0.181241
C      0.350622    17.886094    22.675213    -0.173452
C      5.959588    14.830254    16.600665    -0.427439
C      2.183060     9.773263     2.937360    -0.008815
C      1.236970    10.534946     3.584171    -0.007697
C      0.226239     8.983820     2.472110     0.382899
C      6.124126     7.466094     6.718038     0.171445
C      4.113438     4.298778     7.607300     0.163547
C      5.567832     6.310991     7.444836    -0.141925
C      1.339806    11.655131     4.535707     0.528741
C      3.648228     9.912500     2.822224     0.535779
C      3.070388     3.643584     6.986228    -0.169262
C      2.457290     2.581089     7.626674     0.112196
C      8.949666     8.111312     1.933792    -0.234391
C      6.372891     8.787978     4.742454     0.086220
C      4.711845     5.461689     6.939177    -0.118183
C      6.997742     8.341205     7.324718    -0.193748
C      3.902869     2.725748     9.384717     0.092555
C      7.509963     9.406086     6.610928     0.105358
C      5.821494     7.714422     5.389542    -0.181179
C      4.546328     3.801906     8.836713    -0.173475
C      8.731262     6.857746     2.762165    -0.427413
C      7.080010     1.070737    24.739640    -0.008823
C      6.133920     0.309054    24.092829    -0.007711
C      5.123189     1.860180    25.204890     0.382889
C      1.227176     3.377906    20.958962     0.171446
C      9.010388     6.545222    20.069700     0.163544
C      0.670882     4.533009    20.232164    -0.141934
C      6.236756    20.876869    23.141293     0.528744
C      8.545178     0.931500    24.854776     0.535779
C      7.967338     7.200416    20.690772    -0.169255
C      7.354240     8.262911    20.050326     0.112198
C      4.052716     2.732688    25.743208    -0.234391
C      1.475941     2.056022    22.934546     0.086226
C      9.608795     5.382311    20.737823    -0.118176
C      2.100792     2.502795    20.352282    -0.193763
C      8.799819     8.118252    18.292283     0.092565
C      2.613013     1.437914    21.066072     0.105354
C      0.924544     3.129578    22.287458    -0.181173
C      9.443278     7.042094    18.840287    -0.173477
C      3.834312     3.986254    24.914835    -0.427412
C      7.610840    20.617263    10.901140    -0.008990
C      8.556930    21.378946    10.254328    -0.007784
C      9.567661    19.827820    11.366390     0.382757
C      3.669774    18.310094     7.120462     0.171445
C      5.680462    15.142778     6.231200     0.163516
C      4.226068    17.154991     6.393664    -0.141883
C      8.454094     0.811131     9.302793     0.528749
C      6.145672    20.756500    11.016276     0.535772
C      6.723512    14.487584     6.852272    -0.169362
C      7.336610    13.425089     6.211826     0.112222
C      0.844234    18.955312    11.904708    -0.234373
C      3.421009    19.631978     9.096046     0.086197
C      5.082055    16.305689     6.899323    -0.118248
C      2.796158    19.185205     6.513782    -0.193704
C      5.891031    13.569748     4.453783     0.092633
C      2.283937    20.250086     7.227572     0.105414
C      3.972406    18.558422     8.448958    -0.181251
C      5.247572    14.645906     5.001787    -0.173444
C      1.062638    17.701746    11.076335    -0.427451
N      6.436551     8.786676    11.592235    -0.369982
N      4.901847    10.041327    10.558775    -0.392811
N      7.748934     2.126292     5.031402    -0.213223
N      2.322134     9.645521     8.494902    -0.248841
N      8.254299    12.901324    25.430735    -0.369988
N     -0.004897    11.646673    24.397275    -0.392774
N      6.941916    19.561708    18.869902    -0.213116
N      2.574816    12.042479    22.333402    -0.248764
N      3.357349    19.630676     2.246265    -0.369972
N      4.892053    20.885327     3.279724    -0.392758
N      2.044966    12.970292     8.807098    -0.213280
N      7.471766    20.489521     5.343598    -0.248776
N      1.539601     2.057324    16.084765    -0.369807
N      0.004897     0.802673    17.118224    -0.392553
N      2.851984     8.717708    22.645598    -0.213214
N      7.219084     1.198479    19.182098    -0.248839
N      6.300416     6.042711    13.803627    -0.399243
N      4.717722     4.708465    14.643624    -0.369713
N      8.390434    15.645289    -0.034873    -0.399259
N      0.179228    16.979535     0.805124    -0.369702
N      3.493484    16.886711     0.034873    -0.399243
N      5.076178    15.552465    26.871876    -0.369687
N      1.403466     4.801289    13.873373    -0.399270
N      9.614672     6.135535    13.033376    -0.369717
N      3.493484    15.645289    13.873373    -0.399268
N      5.076178    16.979535    13.033376    -0.369690
N      1.403466     6.042711     0.034873    -0.399259
N      9.614672     4.708465    26.871876    -0.369705
N      6.300416     4.801289    -0.034873    -0.399250
N      4.717722     6.135535     0.805124    -0.369690
N      8.390434    16.886711    13.803627    -0.398610
N      0.179228    15.552465    14.643624    -0.369117
N      3.357349    12.901324    16.084765    -0.369984
N      4.892053    11.646673    17.118224    -0.392623
N      2.044966    19.561708    22.645598    -0.213193
N      7.471766    12.042479    19.182098    -0.248803
N      1.539601     8.786676     2.246265    -0.369985
N      0.004897    10.041327     3.279724    -0.392770
N      2.851984     2.126292     8.807098    -0.213240
N      7.219084     9.645521     5.343598    -0.248814
N      6.436551     2.057324    25.430735    -0.369974
N      4.901847     0.802673    24.397275    -0.392764
N      7.748934     8.717708    18.869902    -0.213243
N      2.322134     1.198479    22.333402    -0.248811
N      8.254299    19.630676    11.592235    -0.370378
N     -0.004897    20.885327    10.558775    -0.392745
N      6.941916    12.970292     5.031402    -0.213194
N      2.574816    20.489521     8.494902    -0.248785
O      9.097554    10.864604    10.376107    -0.389710
O      9.168070     9.139540    11.753592    -0.505142
O      5.229943    12.100386     8.767520    -0.477523
O      7.431611    12.120122     9.051486    -0.354727
O      5.593296    10.823396    24.214607    -0.389712
O      5.522780    12.548460    25.592092    -0.505148
O      9.460907     9.587614    22.606020    -0.477375
O      7.259239     9.567878    22.889986    -0.354646
O      0.696346     0.020604     3.462393    -0.389692
O      0.625830    19.983540     2.084908    -0.505149
O      4.563957     1.256386     5.070980    -0.477358
O      2.362289     1.276122     4.787014    -0.354645
O      4.200604    -0.020604    17.300893    -0.389764
O      4.271120     1.704460    15.923408    -0.504954
O      0.332993    20.431614    18.909480    -0.477477
O      2.534661    20.411878    18.625514    -0.354649
O      4.232924     6.811767    17.548325    -0.315045
O      7.361095     8.388918    14.794464    -0.521472
O      3.232966     4.938791    16.963233    -0.496338
O      5.921392     8.387400    16.497153    -0.441017
O      0.664026    14.876233     3.709825    -0.314985
O      7.329755    13.299082     0.955964    -0.521372
O      1.663984    16.749209     3.124733    -0.496306
O      8.769458    13.300600     2.658653    -0.440885
O      5.560976    17.655767    23.967175    -0.315027
O      2.432805    19.232918    26.721036    -0.521368
O      6.560934    15.782791    24.552267    -0.496309
O      3.872508    19.231400    25.018347    -0.440888
O      9.129874     4.032233    10.128675    -0.314825
O      2.464145     2.455082    12.882536    -0.521461
O      8.129916     5.905209    10.713767    -0.496264
O      1.024442     2.456600    11.179847    -0.440892
O      5.560976    14.876233    10.128675    -0.313723
O      2.432805    13.299082    12.882536    -0.520278
O      6.560934    16.749209    10.713767    -0.495093
O      3.872508    13.300600    11.179847    -0.439811
O      9.129874     6.811767    23.967175    -0.314907
O      2.464145     8.388918    26.721036    -0.521385
O      8.129916     4.938791    24.552267    -0.496294
O      1.024442     8.387400    25.018347    -0.440896
O      4.232924     4.032233     3.709825    -0.314930
O      7.361095     2.455082     0.955964    -0.521377
O      3.232966     5.905209     3.124733    -0.496278
O      5.921392     2.456600     2.658653    -0.440905
O      0.664026    17.655767    17.548325    -0.314143
O      7.329755    19.232918    14.794464    -0.520283
O      1.663984    15.782791    16.963233    -0.495302
O      8.769458    19.231400    16.497153    -0.439865
O      0.696346    10.823396    17.300893    -0.389579
O      0.625830    12.548460    15.923408    -0.505635
O      4.563957     9.587614    18.909480    -0.477140
O      2.362289     9.567878    18.625514    -0.354374
O      4.200604    10.864604     3.462393    -0.389696
O      4.271120     9.139540     2.084908    -0.505142
O      0.332993    12.100386     5.070980    -0.477386
O      2.534661    12.120122     4.787014    -0.354681
O      9.097554    -0.020604    24.214607    -0.389692
O      9.168070     1.704460    25.592092    -0.505133
O      5.229943    20.431614    22.606020    -0.477398
O      7.431611    20.411878    22.889986    -0.354695
O      5.593296     0.020604    10.376107    -0.389581
O      5.522780    19.983540    11.753592    -0.505121
O      9.460907     1.256386     8.767520    -0.477329
O      7.259239     1.276122     9.051486    -0.354466

The following XYZ coordinates are in angstroms. Other properties are in atomic units.
The sperically averaged electron density of each atom fit to a function of the form exp(a - br)
eigen_1, eigen_2 and eigen_3 are the three eigenvalues of traceless quadrupole moment tensor
  atom number  atomic symbol              X              Y              Z     net charge C6 coefficient C8 coefficient C10 coefficient fluctuating dipole atomic polarizability isotropic forcefield polarizability              a              b squared Pearson coefficient          <r^3>          <r^4>         wp_QDO          m_QDO          q_QDO       dipole_x       dipole_y       dipole_z         dipole            Qxy            Qxz            Qyz     Q(x^2-y^2)  Q(3z^2 - R^2)        eigen_1        eigen_2        eigen_3 static polarizability      alpha(xx)      alpha(xy)      alpha(xz)      alpha(yy)      alpha(yz)      alpha(zz) atomic spin moment
            1             Cd       3.221703      11.336534       9.859101       0.854054     173.496540 0.41358468E+04  0.15515335E+06                                23.359858                           19.756447       1.112972       2.052626                    0.996029      78.566990     208.604174       0.461344       0.353903      -1.219892       0.016771       0.049504       0.084030       0.098959       0.111683      -0.198452      -0.046326       0.158257       0.240120      -0.194647      -0.094126       0.288773             27.014458      28.293698      -5.153645       8.120136      32.766856       2.885079      19.982819           0.019602
            2             Cd       1.675247      10.351466      23.697601       0.854077     173.503793 0.41359842E+04  0.15515979E+06                                23.360543                           19.756804       1.113101       2.052657                    0.996030      78.567108     208.605345       0.461339       0.353904      -1.219892      -0.016840      -0.049616       0.084098       0.099085       0.111783       0.198318       0.046438       0.158220       0.239596      -0.194567      -0.094112       0.288679             27.015492      28.293046      -5.152629      -8.120279      32.769130      -2.887035      19.984300           0.019579
            3             Cd       6.572197       0.492534       3.979399       0.854099     173.502748 0.41359471E+04  0.15515799E+06                                23.360400                           19.756673       1.113136       2.052667                    0.996030      78.567037     208.604625       0.461342       0.353903      -1.219893      -0.016834       0.049607      -0.084090       0.099072      -0.111784      -0.198325       0.046441       0.158224       0.239610      -0.194571      -0.094116       0.288688             27.015339      28.292893       5.152569       8.120247      32.768946      -2.887079      19.984179           0.019578
            4             Cd       8.118653      21.195466      17.817899       0.854030     173.511448 0.41363379E+04  0.15517655E+06                                23.361169                           19.757637       1.113106       2.052629                    0.996031      78.570892     208.618488       0.461329       0.353904      -1.219891       0.016826      -0.049515      -0.083944       0.098902      -0.111636       0.198311      -0.046430       0.158184       0.239607      -0.194437      -0.094174       0.288611             27.015848      28.294891       5.153184      -8.120440      32.768679       2.885868      19.983975           0.001858
            5             Cd       7.801135       7.393656      12.681048       0.874178     189.745187 0.47563131E+04  0.18409288E+06                                24.411811                           21.024691       1.067059       2.038784                    0.996960      78.577395     209.371376       0.454067       0.348514      -1.229120       0.039429       0.053989       0.007953       0.067326       0.063776       0.016033       0.101179      -0.072231       0.162917      -0.112964      -0.035753       0.148716             27.235798      27.834342      -7.169246      -1.412911      27.937378      -8.027838      25.935675           0.060827
            6             Cd       6.889715      14.294344      26.519548       0.874119     189.747355 0.47564357E+04  0.18409899E+06                                24.412086                           21.025049       1.066976       2.038754                    0.996961      78.578025     209.374497       0.454059       0.348517      -1.229116      -0.039435      -0.054013       0.007982       0.067352       0.063757      -0.016048      -0.101211      -0.072250       0.162921      -0.112954      -0.035795       0.148749             27.235942      27.834457      -7.169106       1.412994      27.937705       8.027802      25.935663           0.061299
            7             Cd       1.992765      18.237656       1.157452       0.874128     189.747161 0.47564291E+04  0.18409864E+06                                24.412051                           21.025019       1.066987       2.038757                    0.996961      78.578014     209.374322       0.454060       0.348516      -1.229117      -0.039431       0.054008      -0.007979       0.067345      -0.063761       0.016046      -0.101208      -0.072253       0.162921      -0.112958      -0.035789       0.148748             27.235903      27.834392       7.169074      -1.413008      27.937638       8.027806      25.935679           0.061369
            8             Cd       2.904185       3.450344      14.995952       0.874251     189.741898 0.47562458E+04  0.18408956E+06                                24.411487                           21.024508       1.067006       2.038773                    0.996960      78.576839     209.369258       0.454070       0.348513      -1.229122       0.039403      -0.053984      -0.007989       0.067311      -0.063749      -0.016076       0.101139      -0.072224       0.162843      -0.112896      -0.035782       0.148678             27.235331      27.833848       7.169100       1.413155      27.936924      -8.027335      25.935222           0.060357
            9             Cd       1.992765      14.294344      14.995952       0.874407     189.728446 0.47558491E+04  0.18406960E+06                                24.409670                           21.022999       1.066975       2.038794                    0.996957      78.573833     209.355798       0.454108       0.348492      -1.229145      -0.039483      -0.054042      -0.007881       0.067391       0.063525       0.015935       0.101233      -0.071937       0.163814      -0.112894      -0.035795       0.148689             27.233263      27.832338      -7.167328      -1.411956      27.935791      -8.029534      25.931658           0.012880
           10             Cd       2.904185       7.393656       1.157452       0.874121     189.746651 0.47564183E+04  0.18409813E+06                                24.412016                           21.024999       1.066975       2.038755                    0.996961      78.577866     209.373931       0.454060       0.348516      -1.229117       0.039431       0.054015      -0.007986       0.067351       0.063759      -0.016048      -0.101207      -0.072234       0.162942      -0.112957      -0.035789       0.148746             27.235828      27.834384      -7.169076       1.412994      27.937535       8.027739      25.935564           0.060461
           11             Cd       7.801135       3.450344      26.519548       0.874121     189.746038 0.47564008E+04  0.18409726E+06                                24.411946                           21.024943       1.066978       2.038757                    0.996961      78.577730     209.373367       0.454062       0.348516      -1.229117       0.039430      -0.054003       0.007971       0.067340      -0.063764       0.016048      -0.101205      -0.072247       0.162939      -0.112960      -0.035787       0.148747             27.235744      27.834306       7.168999      -1.412990      27.937398       8.027755      25.935527           0.060737
           12             Cd       6.889715      18.237656      12.681048       0.874268     189.747658 0.47563375E+04  0.18409357E+06                                24.411449                           21.024190       1.066956       2.038762                    0.996956      78.578103     209.371331       0.454091       0.348495      -1.229140      -0.039430       0.054045       0.007956       0.067372      -0.063807      -0.015801       0.101307      -0.072337       0.163424      -0.113211      -0.035619       0.148830             27.235648      27.835584       7.170371       1.410268      27.938212      -8.030280      25.933149           0.032026
           13             Cd       6.572197      10.351466      17.817899       0.854158     173.501232 0.41358474E+04  0.15515315E+06                                23.360180                           19.756345       1.113229       2.052699                    0.996029      78.566437     208.601539       0.461349       0.353900      -1.219897      -0.016846      -0.049595      -0.084065       0.099047       0.111801      -0.198346      -0.046496       0.158277       0.239513      -0.194561      -0.094175       0.288736             27.015303      28.292376      -5.152627       8.120331      32.769374       2.887365      19.984159           0.019399
           14             Cd       8.118653      11.336534       3.979399       0.854091     173.502605 0.41359535E+04  0.15515832E+06                                23.360415                           19.756712       1.113114       2.052662                    0.996030      78.566976     208.604651       0.461341       0.353904      -1.219892       0.016833       0.049602      -0.084092       0.099072       0.111771       0.198335       0.046446       0.158238       0.239581      -0.194559      -0.094136       0.288695             27.015329      28.292841      -5.152333      -8.120233      32.768985      -2.887203      19.984162           0.019221
           15             Cd       3.221703      21.195466      23.697601       0.854096     173.502398 0.41359388E+04  0.15515762E+06                                23.360389                           19.756669       1.113121       2.052664                    0.996029      78.566897     208.604296       0.461341       0.353903      -1.219893       0.016836      -0.049601       0.084097       0.099076      -0.111775      -0.198338       0.046449       0.158240       0.239580      -0.194562      -0.094138       0.288700             27.015319      28.292828       5.152378       8.120257      32.768951      -2.887165      19.984178           0.019914
           16             Cd       1.675247       0.492534       9.859101       0.854068     173.511076 0.41361348E+04  0.15516682E+06                                23.361141                           19.757106       1.113176       2.052670                    0.996030      78.568372     208.609490       0.461337       0.353902      -1.219894      -0.016868       0.049632       0.084052       0.099059      -0.111781       0.198328      -0.046422       0.158232       0.239622      -0.194581      -0.094105       0.288686             27.016490      28.293992       5.153224      -8.120750      32.770580       2.887128      19.984899           0.019676
           17              H       0.948050       6.176742       5.516026       0.118824       0.886049 0.65412124E+01  0.61806434E+02                                 1.591349                            1.548261      -1.007180       2.408277                    0.997327       3.544363      10.126229       0.471704       1.374236      -0.688053       0.008579      -0.007381      -0.031581       0.033547       0.007548      -0.003283       0.002379      -0.009898       0.015026      -0.012456       0.005631       0.006825              1.596836       1.420295       0.050191      -0.143236       1.446079       0.119362       1.924135          -0.000313
           18              H       7.679397       3.912515       7.694206       0.131184       0.930300 0.67495163E+01  0.64681507E+02                                 1.678483                            1.600803      -1.305893       2.274839                    0.993592       3.696595      10.856499       0.448915       1.423752      -0.677720      -0.007594       0.006680       0.034103       0.035571       0.006459      -0.009862       0.007984       0.000886       0.008256      -0.016232       0.004802       0.011431              1.707110       1.545800      -0.029058      -0.235650       1.514843       0.202642       2.060687           0.000785
           19              H       6.633408       2.166631       6.628641       0.095609       1.070213 0.76877982E+01  0.75654158E+02                                 1.803269                            1.676826      -1.210415       2.304959                    0.994739       3.770683      11.003921       0.453806       1.371530      -0.688203      -0.038061      -0.018899       0.023027       0.048333       0.011360      -0.011888       0.004116       0.004561      -0.004368      -0.018303       0.002606       0.015697              1.861517       2.112407       0.409788      -0.284638       1.779775      -0.179160       1.692370           0.000303
           20              H       4.281893       7.851056      12.811683       0.120659       1.007227 0.76329349E+01  0.74694774E+02                                 1.714754                            1.654129      -0.984742       2.405995                    0.996138       3.655067      10.505147       0.465617       1.344245      -0.694309       0.007879      -0.014053       0.022107       0.027355       0.005290       0.006042       0.001270      -0.011039       0.014372      -0.011708       0.002540       0.009168              1.737961       1.486653      -0.047536       0.144083       1.487021      -0.302715       2.240208           0.000089
           21              H       3.224152       8.612305      11.942625       0.118718       1.013272 0.77462691E+01  0.75412818E+02                                 1.670012                            1.627476      -0.731242       2.523903                    0.999175       3.465133       9.650276       0.490665       1.282236      -0.708805      -0.025329       0.006983      -0.002030       0.026352      -0.001979       0.000452       0.004345       0.000676      -0.026358      -0.010188       0.003314       0.006874              1.674480       2.021218      -0.294765      -0.034674       1.557300      -0.014619       1.444922           0.000068
           22              H       1.257537       8.931118       9.988629       0.087956       1.090394 0.79712869E+01  0.79250864E+02                                 1.826196                            1.706726      -1.269879       2.265351                    0.994114       3.923101      11.551953       0.449573       1.370347      -0.687539      -0.013668       0.001109       0.042029       0.044210       0.011124      -0.000820      -0.001370      -0.006974       0.019149      -0.014850       0.005525       0.009325              1.860850       1.651464      -0.070049      -0.238132       1.507630       0.226602       2.423457           0.000018
           23              H       9.351216       5.610686       7.780005       0.112254       0.934876 0.70580856E+01  0.68371616E+02                                 1.680508                            1.630856      -1.269309       2.279101                    0.993953       3.812922      11.244091       0.447447       1.413109      -0.679262      -0.005241       0.006641       0.032797       0.033871       0.005657      -0.003012       0.006980       0.000319       0.008220      -0.010873       0.002832       0.008041              1.692210       1.492805       0.109440      -0.146487       1.549422       0.162133       2.034403          -0.000103
           24              H       2.344660       8.213246       5.626734       0.131811       0.874424 0.62999372E+01  0.59026870E+02                                 1.582606                            1.525992      -1.004567       2.416247                    0.997533       3.481638       9.936411       0.471621       1.386116      -0.685913       0.007411      -0.007241      -0.033491       0.035057       0.009152      -0.004909       0.007545      -0.002043       0.021911      -0.016119       0.004749       0.011370              1.588794       1.389368       0.003747      -0.192049       1.365118       0.059919       2.011896          -0.000252
           25              H       9.105389       2.394355       3.639525       0.099261       1.013502 0.71045064E+01  0.68514158E+02                                 1.737474                            1.609986      -1.067672       2.373702                    0.996311       3.675868      10.601932       0.464214       1.368174      -0.688970       0.022500      -0.015867      -0.037769       0.046739       0.007162      -0.011150       0.007170       0.010155       0.020681      -0.017969       0.002180       0.015788              1.792062       1.548477      -0.097480      -0.298336       1.595390       0.277586       2.232317          -0.000230
           26              H       3.194770       9.987324       6.791936       0.094012       1.056349 0.77283181E+01  0.75679296E+02                                 1.750488                            1.654339      -0.978948       2.413117                    0.997389       3.615008      10.311382       0.470998       1.327991      -0.698118       0.029508       0.029644      -0.023370       0.047913       0.015162      -0.009391       0.003976      -0.000668       0.007529      -0.020421       0.005117       0.015304              1.774590       1.775517       0.392412      -0.248655       1.905247      -0.271365       1.643006          -0.000489
           27              H       0.343766       7.148365       8.903691       0.130944       0.879999 0.63320676E+01  0.59479500E+02                                 1.597777                            1.535986      -1.041410       2.400301                    0.997102       3.508521      10.067925       0.466685       1.397205      -0.683672      -0.020427      -0.021394       0.017695       0.034469       0.007201      -0.004434       0.001091      -0.008023       0.017367      -0.012208       0.004630       0.007578              1.605530       1.621638       0.347633      -0.190435       1.647895      -0.145448       1.547058          -0.000312
           28              H       0.367271       4.196628       4.561170       0.130376       0.892145 0.63173431E+01  0.59078457E+02                                 1.588845                            1.515415      -0.962143       2.434295                    0.998070       3.445908       9.742871       0.480454       1.363201      -0.690553       0.029109       0.011473      -0.014203       0.034361       0.007366      -0.008721       0.006319       0.002973       0.000269      -0.014940       0.005220       0.009720              1.612636       1.734724       0.253224      -0.254010       1.501876      -0.105024       1.601310          -0.000209
           29              H       4.657979       6.369766      11.009911       0.142813       0.881256 0.65895575E+01  0.62512443E+02                                 1.603366                            1.565392      -1.033477       2.396293                    0.996171       3.567686      10.285339       0.462993       1.394509      -0.684064       0.017123      -0.002444       0.004709       0.017926      -0.003051      -0.000235       0.001831       0.004480      -0.010443      -0.004527      -0.001120       0.005647              1.606084       1.863625      -0.392579       0.001565       1.594955       0.010222       1.359671          -0.000125
           30              H       3.168327       6.309039      11.494258       0.154008       0.833481 0.59808104E+01  0.54841615E+02                                 1.495464                            1.453913      -0.722909       2.550648                    0.999818       3.221335       8.844051       0.503974       1.325404      -0.699602      -0.012857      -0.003971       0.014251       0.019600       0.001564      -0.005330       0.000593      -0.000090       0.001500      -0.005683       0.000164       0.005519              1.503134       1.627952       0.332730      -0.253209       1.492710      -0.212633       1.388740          -0.000109
           31              H       3.536577       7.104989      10.196207       0.137110       0.931029 0.69965730E+01  0.66962588E+02                                 1.624230                            1.582020      -0.981171       2.410875                    0.998117       3.531859      10.023748       0.477078       1.341435      -0.694993      -0.002534       0.010500      -0.010658       0.015174       0.001191       0.000207      -0.001070      -0.007885       0.012346      -0.006189       0.001637       0.004552              1.628627       1.436858      -0.101752       0.311703       1.377010      -0.191066       2.072013          -0.000143
           32              H       3.948900      15.511258      19.354526       0.118771       0.886140 0.65420211E+01  0.61815524E+02                                 1.591409                            1.548317      -1.006975       2.408342                    0.997328       3.544499      10.126489       0.471717       1.374166      -0.688067      -0.008577       0.007376      -0.031575       0.033540       0.007545       0.003285      -0.002380      -0.009894       0.015023      -0.012453       0.005630       0.006823              1.596897       1.420343       0.050194       0.143240       1.446131      -0.119370       1.924217           0.000280
           33              H       7.011453      17.775485      21.532706       0.131246       0.930180 0.67484365E+01  0.64668810E+02                                 1.678366                            1.600697      -1.305994       2.274827                    0.993593       3.696313      10.855604       0.448919       1.423791      -0.677713       0.007593      -0.006680       0.034109       0.035577       0.006454       0.009867      -0.007983       0.000885       0.008238      -0.016231       0.004799       0.011433              1.706988       1.545698      -0.029056       0.235625       1.514740      -0.202618       2.060527           0.000972
           34              H       8.057442      19.521369      20.467141       0.095656       1.070089 0.76867199E+01  0.75641317E+02                                 1.803175                            1.676744      -1.210561       2.304924                    0.994738       3.770473      11.003347       0.453800       1.371587      -0.688192       0.038064       0.018911       0.023043       0.048348       0.011365       0.011895      -0.004121       0.004567      -0.004401      -0.018314       0.002606       0.015708              1.861417       2.112289       0.409753       0.284614       1.779681       0.179145       1.692283           0.000372
           35              H       0.615057      13.836944      26.650183       0.120677       1.007165 0.76323185E+01  0.74687044E+02                                 1.714668                            1.654052      -0.984639       2.406053                    0.996140       3.654864      10.504356       0.465634       1.344228      -0.694313      -0.007878       0.014046       0.022109       0.027352       0.005289      -0.006043      -0.001273      -0.011046       0.014372      -0.011710       0.002539       0.009170              1.737872       1.486582      -0.047530      -0.144071       1.486947       0.302685       2.240085           0.000143
           36              H       1.672798      13.075695      25.781125       0.118759       1.013105 0.77446199E+01  0.75392632E+02                                 1.669826                            1.627303      -0.731123       2.523988                    0.999177       3.464748       9.648891       0.490692       1.282236      -0.708806       0.025330      -0.006996      -0.002024       0.026356      -0.001981      -0.000453      -0.004348       0.000671      -0.026363      -0.010191       0.003314       0.006877              1.674291       2.020961      -0.294719       0.034667       1.557137       0.014614       1.444775           0.000122
           37              H       3.639413      12.756882      23.827129       0.087996       1.090278 0.79702467E+01  0.79238268E+02                                 1.826106                            1.706646      -1.269830       2.265399                    0.994115       3.922849      11.551204       0.449569       1.370397      -0.687530       0.013664      -0.001118       0.042033       0.044212       0.011122       0.000816       0.001366      -0.006979       0.019155      -0.014850       0.005531       0.009319              1.860757       1.651382      -0.070045       0.238115       1.507561      -0.226585       2.423328           0.000153
           38              H       5.339634      16.077314      21.618505       0.112295       0.934811 0.70574800E+01  0.68364471E+02                                 1.680449                            1.630801      -1.269360       2.279095                    0.993954       3.812776      11.243656       0.447447       1.413135      -0.679257       0.005237      -0.006644       0.032799       0.033873       0.005655       0.003010      -0.006983       0.000319       0.008212      -0.010872       0.002829       0.008043              1.692150       1.492758       0.109432       0.146480       1.549367      -0.162122       2.034325           0.000169
           39              H       2.552290      13.474754      19.465234       0.131756       0.874590 0.63014748E+01  0.59044871E+02                                 1.582795                            1.526168      -1.004658       2.416162                    0.997531       3.482092       9.938005       0.471599       1.386097      -0.685915      -0.007410       0.007230      -0.033484       0.035048       0.009154       0.004909      -0.007546      -0.002042       0.021906      -0.016121       0.004752       0.011370              1.588986       1.389523       0.003750       0.192083       1.365269      -0.059927       2.012165           0.000166
           40              H       5.585461      19.293645      17.478025       0.099245       1.013578 0.71051949E+01  0.68522562E+02                                 1.737572                            1.610071      -1.067743       2.373659                    0.996310       3.676036      10.602606       0.464198       1.368186      -0.688967      -0.022518       0.015873      -0.037759       0.046742       0.007167       0.011151      -0.007172       0.010153       0.020692      -0.017975       0.002184       0.015791              1.792164       1.548565      -0.097482       0.298361       1.595479      -0.277599       2.232446           0.000065
           41              H       1.702180      11.700676      20.630436       0.094005       1.056337 0.77282223E+01  0.75678220E+02                                 1.750487                            1.654340      -0.978960       2.413119                    0.997389       3.614985      10.311350       0.470992       1.328009      -0.698114      -0.029507      -0.029649      -0.023364       0.047912       0.015160       0.009390      -0.003975      -0.000670       0.007521      -0.020418       0.005115       0.015304              1.774590       1.775515       0.392411       0.248651       1.905249       0.271361       1.643005          -0.000235
           42              H       4.553184      14.539635      22.742191       0.130955       0.879975 0.63318333E+01  0.59476680E+02                                 1.597741                            1.535952      -1.041350       2.400333                    0.997103       3.508441      10.067605       0.466693       1.397195      -0.683674       0.020428       0.021392       0.017701       0.034471       0.007202       0.004435      -0.001090      -0.008024       0.017368      -0.012208       0.004629       0.007579              1.605494       1.621601       0.347620       0.190432       1.647854       0.145447       1.547027          -0.000035
           43              H       4.529679      17.491372      18.399670       0.130355       0.892201 0.63178708E+01  0.59084824E+02                                 1.588931                            1.515494      -0.962228       2.434248                    0.998068       3.446093       9.743618       0.480432       1.363229      -0.690548      -0.029108      -0.011475      -0.014196       0.034358       0.007369       0.008722      -0.006319       0.002965       0.000271      -0.014943       0.005224       0.009719              1.612726       1.734819       0.253244       0.254026       1.501957       0.105032       1.601402           0.000203
           44              H       0.238971      15.318234      24.848411       0.142815       0.881278 0.65897755E+01  0.62515061E+02                                 1.603392                            1.565417      -1.033516       2.396269                    0.996171       3.567759      10.285613       0.462990       1.394508      -0.684064      -0.017124       0.002444       0.004715       0.017929      -0.003051       0.000235      -0.001830       0.004482      -0.010441      -0.004526      -0.001122       0.005648              1.606110       1.863657      -0.392587      -0.001569       1.594979      -0.010219       1.359694           0.000082
           45              H       1.728623      15.378961      25.332758       0.154020       0.833479 0.59808078E+01  0.54841685E+02                                 1.495471                            1.453920      -0.722950       2.550632                    0.999818       3.221351       8.844155       0.503968       1.325416      -0.699599       0.012857       0.003971       0.014255       0.019603       0.001562       0.005330      -0.000592      -0.000090       0.001500      -0.005682       0.000163       0.005519              1.503141       1.627959       0.332729       0.253211       1.492713       0.212634       1.388751           0.000127
           46              H       1.360373      14.583011      24.034707       0.137099       0.931093 0.69971718E+01  0.66969633E+02                                 1.624286                            1.582072      -0.981202       2.410841                    0.998117       3.532005      10.024202       0.477078       1.341408      -0.694998       0.002534      -0.010503      -0.010652       0.015172       0.001189      -0.000206       0.001069      -0.007884       0.012346      -0.006188       0.001636       0.004551              1.628685       1.436907      -0.101757      -0.311720       1.377055       0.191077       2.072094           0.000133
           47              H       8.845850      17.020742       8.322474       0.118765       0.886164 0.65422573E+01  0.61818301E+02                                 1.591435                            1.548342      -1.006977       2.408333                    0.997328       3.544571      10.126732       0.471715       1.374160      -0.688068      -0.008572      -0.007374       0.031574       0.033538      -0.007547      -0.003286      -0.002379      -0.009895       0.015023      -0.012455       0.005632       0.006823              1.596923       1.420366      -0.050198      -0.143242       1.446156      -0.119371       1.924248          -0.000022
           48              H       2.114503      14.756515       6.144294       0.131226       0.930241 0.67489909E+01  0.64675424E+02                                 1.678432                            1.600757      -1.306009       2.274805                    0.993592       3.696476      10.856177       0.448913       1.423781      -0.677714       0.007593       0.006677      -0.034108       0.035575      -0.006455      -0.009867      -0.007983       0.000886       0.008236      -0.016231       0.004799       0.011432              1.707057       1.545757       0.029057      -0.235638       1.514798      -0.202630       2.060616           0.000932
           49              H       3.160492      13.010631       7.209858       0.095638       1.070157 0.76873108E+01  0.75648502E+02                                 1.803238                            1.676798      -1.210556       2.304911                    0.994738       3.770620      11.003836       0.453797       1.371571      -0.688195       0.038059      -0.018912      -0.023040       0.048343      -0.011364      -0.011895      -0.004122       0.004566      -0.004397      -0.018314       0.002608       0.015706              1.861485       2.112370      -0.409778      -0.284630       1.779745       0.179155       1.692341           0.000334
           50              H       5.512007      18.695056       1.026817       0.120672       1.007178 0.76324420E+01  0.74688564E+02                                 1.714684                            1.654066      -0.984650       2.406046                    0.996140       3.654897      10.504477       0.465631       1.344229      -0.694313      -0.007877      -0.014047      -0.022108       0.027352      -0.005289       0.006043      -0.001273      -0.011045       0.014372      -0.011709       0.002539       0.009170              1.737888       1.486594       0.047531       0.144073       1.486960       0.302690       2.240109           0.000210
           51              H       6.569748      19.456305       1.895874       0.118754       1.013110 0.77446754E+01  0.75393342E+02                                 1.669836                            1.627312      -0.731134       2.523983                    0.999177       3.464763       9.648958       0.490689       1.282241      -0.708805       0.025331       0.006995       0.002025       0.026357       0.001981       0.000453      -0.004348       0.000672      -0.026364      -0.010191       0.003314       0.006877              1.674301       2.020976       0.294722      -0.034668       1.557145       0.014614       1.444783           0.000178
           52              H       8.536363      19.775118       3.849871       0.087990       1.090289 0.79703400E+01  0.79239404E+02                                 1.826115                            1.706654      -1.269831       2.265396                    0.994115       3.922873      11.551278       0.449569       1.370394      -0.687530       0.013664       0.001118      -0.042033       0.044212      -0.011122      -0.000817       0.001366      -0.006979       0.019156      -0.014850       0.005530       0.009320              1.860767       1.651390       0.070046      -0.238117       1.507569      -0.226587       2.423343           0.000147
           53              H       0.442684      16.454686       6.058495       0.112288       0.934819 0.70575544E+01  0.68365371E+02                                 1.680458                            1.630810      -1.269365       2.279091                    0.993954       3.812800      11.243741       0.447446       1.413136      -0.679257       0.005238       0.006643      -0.032799       0.033873      -0.005654      -0.003010      -0.006983       0.000319       0.008212      -0.010871       0.002829       0.008042              1.692160       1.492766      -0.109434      -0.146480       1.549377      -0.162124       2.034338           0.000092
           54              H       7.449240      19.057246       8.211766       0.131752       0.874595 0.63015231E+01  0.59045427E+02                                 1.582801                            1.526172      -1.004652       2.416162                    0.997531       3.482109       9.938057       0.471599       1.386095      -0.685916      -0.007406      -0.007228       0.033483       0.035046      -0.009154      -0.004907      -0.007546      -0.002043       0.021901      -0.016120       0.004751       0.011368              1.588991       1.389528      -0.003751      -0.192085       1.365272      -0.059926       2.012174           0.000036
           55              H       0.688511      13.238355      10.198975       0.099221       1.013661 0.71059023E+01  0.68531032E+02                                 1.737656                            1.610142      -1.067756       2.373636                    0.996309       3.676221      10.603238       0.464192       1.368171      -0.688969      -0.022514      -0.015874       0.037753       0.046736      -0.007171      -0.011151      -0.007169       0.010154       0.020691      -0.017975       0.002186       0.015790              1.792253       1.548637       0.097489      -0.298382       1.595554      -0.277620       2.232569          -0.000122
           56              H       6.599130      20.831324       7.046564       0.094004       1.056333 0.77281808E+01  0.75677640E+02                                 1.750477                            1.654331      -0.978936       2.413128                    0.997389       3.614965      10.311249       0.470996       1.328002      -0.698116      -0.029506       0.029649       0.023365       0.047912      -0.015160      -0.009391      -0.003976      -0.000667       0.007525      -0.020419       0.005116       0.015304              1.774579       1.775505      -0.392409      -0.248650       1.905237       0.271359       1.642996          -0.000301
           57              H       9.450134      17.992365       4.934809       0.130952       0.879981 0.63318915E+01  0.59477384E+02                                 1.597751                            1.535961      -1.041365       2.400325                    0.997103       3.508462      10.067690       0.466691       1.397198      -0.683673       0.020428      -0.021392      -0.017700       0.034471      -0.007202      -0.004435      -0.001090      -0.008024       0.017369      -0.012209       0.004630       0.007579              1.605504       1.621611      -0.347623      -0.190433       1.647864       0.145447       1.547036          -0.000090
           58              H       9.426629      15.040628       9.277330       0.130335       0.892269 0.63184611E+01  0.59091502E+02                                 1.588983                            1.515541      -0.962145       2.434264                    0.998069       3.446224       9.743964       0.480438       1.363186      -0.690555      -0.029103       0.011471       0.014195       0.034352      -0.007368      -0.008722      -0.006320       0.002968       0.000273      -0.014942       0.005223       0.009719              1.612780       1.734876      -0.253256      -0.254036       1.502009       0.105037       1.601454           0.000030
           59              H       5.135921      17.213766       2.828589       0.142810       0.881280 0.65897907E+01  0.62515243E+02                                 1.603395                            1.565420      -1.033519       2.396267                    0.996171       3.567763      10.285628       0.462989       1.394509      -0.684064      -0.017124      -0.002444      -0.004714       0.017928       0.003051      -0.000235      -0.001830       0.004482      -0.010441      -0.004526      -0.001122       0.005648              1.606113       1.863662       0.392588       0.001569       1.594982      -0.010219       1.359696           0.000039
           60              H       6.625573      17.153039       2.344242       0.154015       0.833477 0.59807847E+01  0.54841401E+02                                 1.495468                            1.453917      -0.722945       2.550635                    0.999818       3.221341       8.844112       0.503969       1.325416      -0.699599       0.012857      -0.003971      -0.014255       0.019603      -0.001563      -0.005329      -0.000592      -0.000090       0.001499      -0.005682       0.000164       0.005519              1.503138       1.627956      -0.332728      -0.253211       1.492710       0.212634       1.388748           0.000075
           61              H       6.257323      17.948989       3.642293       0.137096       0.931086 0.69971025E+01  0.66968805E+02                                 1.624280                            1.582065      -0.981199       2.410844                    0.998117       3.531987      10.024139       0.477079       1.341411      -0.694997       0.002534       0.010502       0.010653       0.015172      -0.001189       0.000206       0.001069      -0.007884       0.012347      -0.006188       0.001636       0.004552              1.628679       1.436901       0.101757       0.311719       1.377049       0.191076       2.072085           0.000081
           62              H       5.845000       4.667258      22.160974       0.118829       0.886038 0.65411129E+01  0.61805279E+02                                 1.591339                            1.548251      -1.007188       2.408277                    0.997327       3.544335      10.126142       0.471704       1.374240      -0.688053       0.008578       0.007382       0.031581       0.033548      -0.007548       0.003282       0.002379      -0.009899       0.015026      -0.012456       0.005631       0.006826              1.596827       1.420287      -0.050190       0.143235       1.446070       0.119359       1.924123          -0.000147
           63              H       2.782447       6.931485      19.982794       0.131188       0.930371 0.67501869E+01  0.64689712E+02                                 1.678575                            1.600886      -1.306055       2.274751                    0.993590       3.696835      10.857448       0.448901       1.423758      -0.677718      -0.007595      -0.006680      -0.034099       0.035567      -0.006458       0.009866       0.007981       0.000887       0.008235      -0.016232       0.004802       0.011430              1.707206       1.545882       0.029059       0.235668       1.514922       0.202659       2.060813           0.000922
           64              H       1.736458       8.677369      21.048358       0.095605       1.070240 0.76880507E+01  0.75657355E+02                                 1.803306                            1.676858      -1.210476       2.304928                    0.994738       3.770763      11.004249       0.453799       1.371538      -0.688201      -0.038063       0.018898      -0.023025       0.048333      -0.011360       0.011889       0.004117       0.004559      -0.004370      -0.018305       0.002607       0.015698              1.861555       2.112451      -0.409800       0.284644       1.779812      -0.179163       1.692403           0.000399
           65              H       9.178843       2.992944      14.865317       0.120680       1.007173 0.76324281E+01  0.74688708E+02                                 1.714706                            1.654086      -0.984769       2.405998                    0.996138       3.654955      10.504808       0.465617       1.344264      -0.694305       0.007877       0.014056      -0.022110       0.027358      -0.005291      -0.006041       0.001270      -0.011040       0.014372      -0.011708       0.002541       0.009167              1.737911       1.486617       0.047534      -0.144074       1.486983      -0.302700       2.240133           0.000113
           66              H       8.121102       2.231695      15.734375       0.118727       1.013240 0.77459464E+01  0.75408835E+02                                 1.669972                            1.627439      -0.731199       2.523927                    0.999175       3.465058       9.649990       0.490673       1.282231      -0.708806      -0.025331      -0.006980       0.002027       0.026353       0.001978      -0.000452       0.004345       0.000677      -0.026361      -0.010188       0.003315       0.006873              1.674440       2.021163       0.294752       0.034674       1.557264      -0.014618       1.444892           0.000230
           67              H       6.154487       1.912882      17.688371       0.087952       1.090438 0.79716912E+01  0.79255871E+02                                 1.826240                            1.706765      -1.269942       2.265317                    0.994113       3.923195      11.552293       0.449569       1.370340      -0.687540      -0.013667      -0.001105      -0.042031       0.044211      -0.011127       0.000820      -0.001373      -0.006971       0.019165      -0.014856       0.005527       0.009328              1.860895       1.651502       0.070051       0.238141       1.507663       0.226609       2.423519           0.000148
           68              H       4.454266       5.233314      19.896995       0.112257       0.934900 0.70583191E+01  0.68374532E+02                                 1.680540                            1.630885      -1.269371       2.279068                    0.993953       3.813015      11.244466       0.447441       1.413113      -0.679260      -0.005242      -0.006641      -0.032798       0.033871      -0.005654       0.003010       0.006984       0.000321       0.008217      -0.010873       0.002829       0.008044              1.692243       1.492831      -0.109444       0.146491       1.549450       0.162137       2.034448           0.000054
           69              H       7.241610       2.630754      22.050266       0.131819       0.874402 0.62997400E+01  0.59024591E+02                                 1.582585                            1.525972      -1.004574       2.416250                    0.997533       3.481580       9.936226       0.471622       1.386123      -0.685912       0.007411       0.007242       0.033492       0.035058      -0.009152       0.004909       0.007546      -0.002042       0.021911      -0.016119       0.004749       0.011371              1.588773       1.389351      -0.003747       0.192045       1.365101       0.059918       2.011867          -0.000058
           70              H       4.208439       8.449645      24.037474       0.099262       1.013482 0.71043324E+01  0.68512065E+02                                 1.737455                            1.609968      -1.067665       2.373709                    0.996312       3.675823      10.601773       0.464216       1.368178      -0.688969       0.022499       0.015866       0.037771       0.046739      -0.007161       0.011150       0.007170       0.010155       0.020681      -0.017968       0.002180       0.015788              1.792041       1.548461       0.097479       0.298331       1.595373       0.277581       2.232289          -0.000210
           71              H       8.091720       0.856676      20.885064       0.094013       1.056345 0.77282839E+01  0.75678914E+02                                 1.750487                            1.654338      -0.978959       2.413114                    0.997389       3.615003      10.311381       0.470996       1.327996      -0.698117       0.029509      -0.029644       0.023373       0.047915      -0.015162       0.009392       0.003976      -0.000667       0.007531      -0.020422       0.005117       0.015305              1.774590       1.775517      -0.392411       0.248655       1.905245      -0.271365       1.643007          -0.000254
           72              H       5.240716       3.695635      18.773309       0.130953       0.879981 0.63319124E+01  0.59477766E+02                                 1.597766                            1.535975      -1.041437       2.400295                    0.997102       3.508498      10.067885       0.466683       1.397219      -0.683669      -0.020428       0.021396      -0.017694       0.034470      -0.007202       0.004434       0.001090      -0.008022       0.017365      -0.012207       0.004630       0.007577              1.605519       1.621626      -0.347631       0.190433       1.647884      -0.145448       1.547046          -0.000143
           73              H       5.264221       6.647372      23.115830       0.130375       0.892140 0.63172922E+01  0.59077850E+02                                 1.588839                            1.515409      -0.962139       2.434299                    0.998070       3.445888       9.742796       0.480455       1.363201      -0.690553       0.029110      -0.011472       0.014205       0.034362      -0.007366       0.008721       0.006319       0.002973       0.000269      -0.014940       0.005220       0.009720              1.612630       1.734717      -0.253222       0.254010       1.501869      -0.105025       1.601304          -0.000105
           74              H       9.554929       4.474234      16.667089       0.142827       0.881237 0.65893749E+01  0.62510328E+02                                 1.603347                            1.565374      -1.033489       2.396293                    0.996171       3.567645      10.285217       0.462994       1.394515      -0.684063       0.017121       0.002448      -0.004710       0.017925       0.003051       0.000236       0.001831       0.004480      -0.010444      -0.004528      -0.001120       0.005647              1.606064       1.863600       0.392573      -0.001567       1.594937       0.010220       1.359656          -0.000004
           75              H       8.065277       4.534961      16.182742       0.154031       0.833442 0.59804601E+01  0.54837635E+02                                 1.495422                            1.453874      -0.722908       2.550660                    0.999819       3.221240       8.843747       0.503978       1.325410      -0.699601      -0.012856       0.003974      -0.014251       0.019600      -0.001564       0.005329       0.000594      -0.000093       0.001500      -0.005683       0.000166       0.005517              1.503091       1.627903      -0.332714       0.253198       1.492667      -0.212623       1.388703          -0.000003
           76              H       8.433527       3.739011      17.480793       0.137115       0.931038 0.69966568E+01  0.66963566E+02                                 1.624235                            1.582025      -0.981167       2.410873                    0.998117       3.531876      10.023797       0.477080       1.341428      -0.694994      -0.002534      -0.010496       0.010656       0.015171      -0.001191      -0.000207      -0.001069      -0.007886       0.012346      -0.006189       0.001638       0.004551              1.628632       1.436864       0.101753      -0.311705       1.377015      -0.191066       2.072016           0.000049
           77              H       6.196601       4.424352      11.782099       0.112640       0.965147 0.73037026E+01  0.70992288E+02                                 1.688444                            1.635020      -1.074774       2.357226                    0.994807       3.766522      10.940732       0.459096       1.372570      -0.687753       0.021557       0.003372      -0.017789       0.028151       0.000430      -0.004689       0.000266      -0.005854       0.008513      -0.006692       0.001538       0.005153              1.710187       1.651739       0.128714      -0.287666       1.548744      -0.229431       1.930079          -0.000115
           78              H       4.840145       3.741180      12.172345       0.114673       0.960263 0.71880369E+01  0.69509777E+02                                 1.677205                            1.617577      -0.965326       2.409225                    0.996173       3.711341      10.712468       0.464002       1.365057      -0.689489      -0.021437      -0.017145      -0.005710       0.028038      -0.002327       0.003714       0.003442       0.007108      -0.010782      -0.007698       0.000862       0.006836              1.701599       2.053995       0.150715       0.291245       1.449037       0.114137       1.601765           0.000118
           79              H       7.339549       2.925711      13.188090       0.138031       0.920433 0.67601571E+01  0.63792860E+02                                 1.582922                            1.531683      -0.818769       2.489570                    0.999231       3.374606       9.339989       0.498745       1.301405      -0.704156       0.011095       0.009263       0.003290       0.014823      -0.000608       0.004182       0.001030      -0.003148      -0.014327      -0.007139       0.003046       0.004093              1.593905       2.028580       0.140027       0.322992       1.310660       0.062648       1.442474          -0.000035
           80              H       6.549181       2.149281      12.078243       0.155104       0.897555 0.62882599E+01  0.58588481E+02                                 1.591987                            1.503689      -0.887310       2.470475                    0.998894       3.342638       9.354790       0.487537       1.348393      -0.694217      -0.002019      -0.006136      -0.016863       0.018058      -0.004807       0.002044      -0.000944      -0.005342       0.005349      -0.006595       0.001044       0.005551              1.637622       1.287152      -0.104283      -0.083305       1.710353       0.523525       1.915360          -0.000409
           81              H       5.979176       2.227358      13.536821       0.151508       0.952840 0.70728592E+01  0.67402597E+02                                 1.616681                            1.566579      -0.842938       2.489839                    0.999373       3.296804       9.125329       0.493951       1.301190      -0.705229      -0.015410      -0.004765       0.009736       0.018840      -0.000734      -0.003352      -0.001918       0.002097      -0.013389      -0.006277       0.001748       0.004530              1.624402       1.561143       0.182318      -0.306719       1.544149      -0.277058       1.767915          -0.000003
           82              H       8.494249      17.263648      25.620599       0.112616       0.965203 0.73042245E+01  0.70998518E+02                                 1.688496                            1.635067      -1.074760       2.357216                    0.994807       3.766657      10.941157       0.459095       1.372551      -0.687756      -0.021560      -0.003371      -0.017785       0.028151       0.000432       0.004691      -0.000265      -0.005851       0.008507      -0.006692       0.001538       0.005153              1.710241       1.651793       0.128721       0.287684       1.548785       0.229442       1.930145           0.000071
           83              H       0.056805      17.946820      26.010845       0.114662       0.960288 0.71882724E+01  0.69512577E+02                                 1.677231                            1.617600      -0.965334       2.409215                    0.996173       3.711389      10.712623       0.464000       1.365051      -0.689491       0.021436       0.017149      -0.005704       0.028038      -0.002325      -0.003713      -0.003441       0.007106      -0.010780      -0.007696       0.000862       0.006834              1.701625       2.054031       0.150722      -0.291249       1.449055      -0.114139       1.601788           0.000277
           84              H       7.351301      18.762289      27.026591       0.138022       0.920414 0.67599309E+01  0.63789801E+02                                 1.582863                            1.531630      -0.818680       2.489608                    0.999232       3.374483       9.339394       0.498770       1.301357      -0.704167      -0.011093      -0.009255       0.003293       0.014817      -0.000610      -0.004181      -0.001028      -0.003151      -0.014333      -0.007140       0.003045       0.004096              1.593844       2.028493       0.140016      -0.322976       1.310613      -0.062644       1.442426           0.000080
           85              H       8.141669      19.538719      25.916743       0.155107       0.897519 0.62879098E+01  0.58583947E+02                                 1.591896                            1.503609      -0.887219       2.470515                    0.998896       3.342461       9.353955       0.487572       1.348326      -0.694231       0.002018       0.006142      -0.016856       0.018054      -0.004810      -0.002043       0.000945      -0.005345       0.005344      -0.006597       0.001043       0.005554              1.637524       1.287086      -0.104272       0.083296       1.710250      -0.523477       1.915236          -0.000291
           86              H       8.711674      19.460642      27.375321       0.151537       0.952687 0.70713993E+01  0.67385235E+02                                 1.616521                            1.566430      -0.842827       2.489923                    0.999374       3.296468       9.124178       0.493968       1.301211      -0.705226       0.015410       0.004774       0.009741       0.018845      -0.000736       0.003352       0.001920       0.002095      -0.013395      -0.006281       0.001751       0.004529              1.624240       1.560989       0.182293       0.306673       1.543997       0.277020       1.767735           0.000002
           87              H       3.597299      15.268352       2.056401       0.112616       0.965195 0.73041519E+01  0.70997661E+02                                 1.688491                            1.635062      -1.074767       2.357216                    0.994807       3.766639      10.941106       0.459094       1.372556      -0.687755      -0.021560       0.003370       0.017786       0.028152      -0.000432      -0.004691      -0.000265      -0.005851       0.008509      -0.006692       0.001538       0.005154              1.710236       1.651787      -0.128721      -0.287683       1.548781       0.229441       1.930139           0.000001
           88              H       4.953755      14.585180       1.666155       0.114661       0.960278 0.71881767E+01  0.69511415E+02                                 1.677220                            1.617590      -0.965327       2.409221                    0.996173       3.711360      10.712519       0.464001       1.365053      -0.689490       0.021437      -0.017150       0.005705       0.028039       0.002325       0.003713      -0.003441       0.007107      -0.010780      -0.007697       0.000862       0.006834              1.701614       2.054018      -0.150721       0.291246       1.449047      -0.114137       1.601777           0.000206
           89              H       2.454351      13.769711       0.650409       0.138024       0.920411 0.67599081E+01  0.63789521E+02                                 1.582859                            1.531626      -0.818670       2.489612                    0.999232       3.374475       9.339362       0.498771       1.301356      -0.704167      -0.011093       0.009255      -0.003292       0.014817       0.000610       0.004181      -0.001028      -0.003151      -0.014335      -0.007141       0.003045       0.004096              1.593840       2.028486      -0.140015       0.322975       1.310610      -0.062644       1.442422          -0.000005
           90              H       3.244719      12.993281       1.760257       0.155111       0.897511 0.62878421E+01  0.58583214E+02                                 1.591893                            1.503607      -0.887241       2.470509                    0.998895       3.342449       9.353942       0.487569       1.348336      -0.694229       0.002018      -0.006143       0.016856       0.018054       0.004811       0.002043       0.000945      -0.005345       0.005342      -0.006597       0.001042       0.005555              1.637521       1.287084       0.104272      -0.083296       1.710247      -0.523475       1.915232          -0.000449
           91              H       3.814724      13.071358       0.301679       0.151540       0.952684 0.70713692E+01  0.67384867E+02                                 1.616516                            1.566425      -0.842822       2.489926                    0.999374       3.296459       9.124143       0.493970       1.301209      -0.705226       0.015410      -0.004775      -0.009740       0.018845       0.000736      -0.003352       0.001920       0.002095      -0.013396      -0.006281       0.001752       0.004530              1.624235       1.560984      -0.182293      -0.306672       1.543993       0.277019       1.767729          -0.000111
           92              H       1.299651       6.419648      15.894901       0.112629       0.965183 0.73040484E+01  0.70996517E+02                                 1.688485                            1.635058      -1.074807       2.357202                    0.994807       3.766635      10.941141       0.459091       1.372568      -0.687753       0.021559      -0.003370       0.017788       0.028153      -0.000431       0.004690       0.000265      -0.005850       0.008514      -0.006691       0.001536       0.005154              1.710229       1.651780      -0.128720       0.287679       1.548779      -0.229440       1.930129          -0.000024
           93              H       9.737095       7.102820      15.504655       0.114669       0.960268 0.71880856E+01  0.69510346E+02                                 1.677210                            1.617581      -0.965318       2.409226                    0.996173       3.711354      10.712503       0.464002       1.365055      -0.689490      -0.021438       0.017148       0.005707       0.028039       0.002326      -0.003714       0.003441       0.007108      -0.010782      -0.007697       0.000861       0.006836              1.701604       2.054005      -0.150718      -0.291244       1.449040       0.114137       1.601767           0.000174
           94              H       2.442599       7.918289      14.488909       0.138033       0.920428 0.67601089E+01  0.63792300E+02                                 1.582916                            1.531679      -0.818768       2.489571                    0.999232       3.374595       9.339955       0.498745       1.301407      -0.704156       0.011094      -0.009263      -0.003293       0.014823       0.000608      -0.004181       0.001030      -0.003148      -0.014329      -0.007139       0.003046       0.004093              1.593899       2.028569      -0.140025      -0.322993       1.310655       0.062648       1.442473          -0.000041
           95              H       1.652231       8.694719      15.598757       0.155100       0.897598 0.62886289E+01  0.58592612E+02                                 1.592014                            1.503713      -0.887352       2.470443                    0.998894       3.342713       9.354969       0.487544       1.348359      -0.694223      -0.002020       0.006134       0.016859       0.018053       0.004809      -0.002042      -0.000946      -0.005341       0.005348      -0.006595       0.001043       0.005552              1.637650       1.287172       0.104286       0.083307       1.710386       0.523538       1.915393          -0.000361
           96              H       1.082226       8.616642      14.140179       0.151524       0.952786 0.70723542E+01  0.67396730E+02                                 1.616637                            1.566537      -0.842933       2.489856                    0.999373       3.296709       9.125060       0.493950       1.301214      -0.705224      -0.015412       0.004766      -0.009739       0.018844       0.000734       0.003352      -0.001917       0.002099      -0.013390      -0.006277       0.001747       0.004530              1.624357       1.561101      -0.182311       0.306707       1.544105      -0.277046       1.767867          -0.000072
           97              H       3.597299      17.263648      15.894901       0.112573       0.965405 0.73061982E+01  0.71022549E+02                                 1.688722                            1.635278      -1.074909       2.357110                    0.994804       3.767187      10.943095       0.459069       1.372534      -0.687758      -0.021553      -0.003364       0.017777       0.028140       0.000428      -0.004690       0.000267      -0.005851       0.008518      -0.006691       0.001536       0.005155              1.710475       1.652017       0.128739      -0.287739       1.548984      -0.229477       1.930425           0.000440
           98              H       4.953755      17.946820      15.504655       0.114608       0.960481 0.71901003E+01  0.69534563E+02                                 1.677432                            1.617785      -0.965374       2.409155                    0.996170       3.711880      10.714317       0.463983       1.365016      -0.689496       0.021424       0.017145       0.005703       0.028026      -0.002328       0.003711       0.003443       0.007100      -0.010781      -0.007698       0.000867       0.006831              1.701834       2.054296       0.150747       0.291301       1.449220       0.114163       1.601985           0.000193
           99              H       2.454351      18.762289      14.488909       0.138017       0.920535 0.67611576E+01  0.63804914E+02                                 1.583057                            1.531810      -0.819085       2.489405                    0.999230       3.374888       9.341082       0.498716       1.301427      -0.704150      -0.011081      -0.009251      -0.003302       0.014808      -0.000616       0.004183       0.001029      -0.003165      -0.014316      -0.007140       0.003040       0.004101              1.594042       2.028769       0.140033       0.323043       1.310758       0.062656       1.442600           0.000163
          100              H       3.244719      19.538719      15.598757       0.155094       0.897603 0.62886691E+01  0.58593148E+02                                 1.592028                            1.503724      -0.887429       2.470405                    0.998894       3.342749       9.355117       0.487539       1.348369      -0.694221       0.002023       0.006143       0.016854       0.018052      -0.004809       0.002046      -0.000947      -0.005349       0.005348      -0.006598       0.001042       0.005557              1.637666       1.287182      -0.104285      -0.083302       1.710412       0.523549       1.915404          -0.000188
          101              H       3.814724      19.460642      14.140179       0.151536       0.952662 0.70712076E+01  0.67383110E+02                                 1.616510                            1.566422      -0.842820       2.489930                    0.999374       3.296467       9.124225       0.493962       1.301234      -0.705221       0.015396       0.004776      -0.009744       0.018836      -0.000737      -0.003347      -0.001921       0.002080      -0.013380      -0.006275       0.001757       0.004518              1.624228       1.560983       0.182290      -0.306666       1.543987      -0.277011       1.767716           0.000040
          102              H       1.299651       4.424352       2.056401       0.112625       0.965189 0.73040927E+01  0.70996937E+02                                 1.688481                            1.635054      -1.074764       2.357219                    0.994807       3.766619      10.941034       0.459096       1.372554      -0.687756       0.021558       0.003371       0.017787       0.028151       0.000431       0.004691      -0.000265      -0.005853       0.008510      -0.006692       0.001538       0.005154              1.710226       1.651778       0.128719       0.287679       1.548773       0.229438       1.930127          -0.000207
          103              H       9.737095       3.741180       1.666155       0.114672       0.960275 0.71881466E+01  0.69511060E+02                                 1.677215                            1.617585      -0.965326       2.409222                    0.996173       3.711354      10.712501       0.464002       1.365051      -0.689491      -0.021436      -0.017148       0.005706       0.028038      -0.002325      -0.003713      -0.003441       0.007106      -0.010781      -0.007696       0.000862       0.006834              1.701608       2.054010       0.150720      -0.291244       1.449043      -0.114138       1.601773           0.000030
          104              H       2.442599       2.925711       0.650409       0.138030       0.920422 0.67600194E+01  0.63790872E+02                                 1.582873                            1.531639      -0.818688       2.489603                    0.999232       3.374510       9.339499       0.498769       1.301356      -0.704167       0.011092       0.009256      -0.003293       0.014817      -0.000610      -0.004181      -0.001028      -0.003152      -0.014333      -0.007140       0.003045       0.004096              1.593854       2.028506       0.140016      -0.322979       1.310621      -0.062644       1.442434          -0.000142
          105              H       1.652231       2.149281       1.760257       0.155118       0.897509 0.62878277E+01  0.58583048E+02                                 1.591889                            1.503603      -0.887233       2.470513                    0.998895       3.342447       9.353935       0.487571       1.348333      -0.694229      -0.002019      -0.006142       0.016858       0.018055      -0.004810      -0.002043       0.000945      -0.005345       0.005344      -0.006597       0.001042       0.005554              1.637517       1.287082      -0.104271       0.083294       1.710243      -0.523473       1.915226          -0.000480
          106              H       1.082226       2.227358       0.301679       0.151546       0.952686 0.70713916E+01  0.67385103E+02                                 1.616513                            1.566423      -0.842816       2.489927                    0.999374       3.296464       9.124145       0.493972       1.301201      -0.705228      -0.015410      -0.004774      -0.009740       0.018845      -0.000735       0.003352       0.001920       0.002095      -0.013394      -0.006280       0.001751       0.004529              1.624232       1.560982       0.182292       0.306670       1.543990       0.277017       1.767724          -0.000133
          107              H       6.196601       6.419648      25.620599       0.112626       0.965177 0.73039735E+01  0.70995491E+02                                 1.688469                            1.635043      -1.074754       2.357226                    0.994807       3.766584      10.940911       0.459097       1.372556      -0.687755       0.021560      -0.003370      -0.017787       0.028153      -0.000432      -0.004691      -0.000265      -0.005852       0.008511      -0.006692       0.001538       0.005154              1.710213       1.651766      -0.128718      -0.287675       1.548762       0.229435       1.930112          -0.000149
          108              H       4.840145       7.102820      26.010845       0.114671       0.960267 0.71880770E+01  0.69510228E+02                                 1.677208                            1.617579      -0.965328       2.409223                    0.996173       3.711336      10.712441       0.464002       1.365054      -0.689490      -0.021437       0.017150      -0.005706       0.028039       0.002325       0.003713      -0.003441       0.007107      -0.010779      -0.007697       0.000862       0.006834              1.701602       2.054000      -0.150719       0.291243       1.449038      -0.114137       1.601767           0.000054
          109              H       7.339549       7.918289      27.026591       0.138029       0.920415 0.67599449E+01  0.63789970E+02                                 1.582863                            1.531630      -0.818680       2.489608                    0.999232       3.374485       9.339404       0.498771       1.301355      -0.704167       0.011093      -0.009255       0.003292       0.014817       0.000610       0.004181      -0.001028      -0.003151      -0.014334      -0.007140       0.003045       0.004096              1.593844       2.028493      -0.140015       0.322975       1.310613      -0.062643       1.442425          -0.000205
          110              H       6.549181       8.694719      25.916743       0.155118       0.897493 0.62876819E+01  0.58581329E+02                                 1.591870                            1.503586      -0.887202       2.470530                    0.998896       3.342401       9.353766       0.487573       1.348334      -0.694229      -0.002018       0.006142      -0.016858       0.018055       0.004810       0.002043       0.000945      -0.005345       0.005343      -0.006597       0.001042       0.005554              1.637497       1.287067       0.104269      -0.083293       1.710221      -0.523463       1.915202          -0.000506
          111              H       5.979176       8.616642      27.375321       0.151547       0.952688 0.70714027E+01  0.67385235E+02                                 1.616515                            1.566424      -0.842822       2.489925                    0.999374       3.296464       9.124147       0.493972       1.301201      -0.705228      -0.015410       0.004774       0.009739       0.018844       0.000736      -0.003352       0.001920       0.002095      -0.013395      -0.006281       0.001751       0.004530              1.624233       1.560983      -0.182293      -0.306670       1.543992       0.277018       1.767725          -0.000263
          112              H       8.494249      15.268352      11.782099       0.112577       0.965377 0.73059264E+01  0.71019259E+02                                 1.688694                            1.635252      -1.074899       2.357123                    0.994804       3.767106      10.942816       0.459071       1.372542      -0.687757      -0.021548       0.003359      -0.017783       0.028140      -0.000429       0.004690       0.000269      -0.005855       0.008522      -0.006693       0.001538       0.005156              1.710445       1.651987      -0.128733       0.287725       1.548960      -0.229468       1.930388          -0.000277
          113              H       0.056805      14.585180      12.172345       0.114630       0.960396 0.71893184E+01  0.69525393E+02                                 1.677367                            1.617725      -0.965445       2.409148                    0.996170       3.711712      10.713850       0.463978       1.365064      -0.689487       0.021427      -0.017150      -0.005712       0.028033       0.002328      -0.003711       0.003445       0.007098      -0.010775      -0.007698       0.000869       0.006829              1.701768       2.054204      -0.150737      -0.291281       1.449171       0.114157       1.601927          -0.000041
          114              H       7.351301      13.769711      13.188090       0.138018       0.920545 0.67612326E+01  0.63805663E+02                                 1.583052                            1.531805      -0.819080       2.489402                    0.999230       3.374886       9.341014       0.498724       1.301405      -0.704155      -0.011080       0.009244       0.003303       0.014803       0.000617      -0.004185       0.001029      -0.003163      -0.014318      -0.007143       0.003042       0.004100              1.594037       2.028760      -0.140031      -0.323040       1.310755       0.062655       1.442595           0.000029
          115              H       8.141669      12.993281      12.078243       0.155113       0.897558 0.62882813E+01  0.58588729E+02                                 1.591987                            1.503688      -0.887456       2.470405                    0.998894       3.342648       9.354821       0.487539       1.348388      -0.694217       0.002025      -0.006148      -0.016850       0.018051       0.004811      -0.002047      -0.000950      -0.005351       0.005340      -0.006599       0.001038       0.005561              1.637623       1.287154       0.104279       0.083295       1.710368       0.523529       1.915346          -0.000399
          116              H       8.711674      13.071358      13.536821       0.151554       0.952570 0.70703446E+01  0.67372947E+02                                 1.616423                            1.566341      -0.842774       2.489971                    0.999374       3.296292       9.123661       0.493967       1.301258      -0.705217       0.015396      -0.004784       0.009742       0.018837       0.000737       0.003347      -0.001921       0.002081      -0.013391      -0.006278       0.001758       0.004520              1.624141       1.560901      -0.182277       0.306642       1.543906      -0.276989       1.767615          -0.000015
          117              H       8.845850      15.511258      22.160974       0.118844       0.885983 0.65405913E+01  0.61799176E+02                                 1.591284                            1.548199      -1.007175       2.408299                    0.997327       3.544193      10.125671       0.471707       1.374256      -0.688050      -0.008577       0.007378       0.031585       0.033550       0.007546      -0.003283       0.002378      -0.009896       0.015022      -0.012453       0.005630       0.006823              1.596771       1.420242       0.050187      -0.143229       1.446020       0.119352       1.924050           0.000010
          118              H       2.114503      17.775485      19.982794       0.131113       0.930668 0.67529192E+01  0.64722394E+02                                 1.678905                            1.601186      -1.306269       2.274591                    0.993585       3.697608      10.860235       0.448869       1.423716      -0.677723       0.007596      -0.006681      -0.034081       0.035551       0.006463      -0.009858       0.007995       0.000896       0.008204      -0.016238       0.004816       0.011423              1.707546       1.546178      -0.029064      -0.235743       1.515208       0.202716       2.061253          -0.000054
          119              H       3.160492      19.521369      21.048358       0.095610       1.070195 0.76876537E+01  0.75652412E+02                                 1.803252                            1.676812      -1.210411       2.304962                    0.994739       3.770670      11.003874       0.453807       1.371533      -0.688202       0.038059       0.018904      -0.023025       0.048332       0.011358      -0.011890       0.004115       0.004558      -0.004375      -0.018303       0.002605       0.015698              1.861498       2.112381       0.409784      -0.284626       1.779764      -0.179154       1.692350           0.000535
          120              H       5.512007      13.836944      14.865317       0.120631       1.007397 0.76345877E+01  0.74714945E+02                                 1.714928                            1.654291      -0.984832       2.405921                    0.996136       3.655453      10.506515       0.465602       1.344218      -0.694313      -0.007874       0.014050      -0.022098       0.027345       0.005287       0.006042       0.001271      -0.011049       0.014345      -0.011706       0.002542       0.009165              1.738139       1.486789      -0.047534       0.144091       1.487161      -0.302760       2.240467           0.000173
          121              H       6.569748      13.075695      15.734375       0.118763       1.013053 0.77441322E+01  0.75386890E+02                                 1.669791                            1.627269      -0.731131       2.523997                    0.999177       3.464684       9.648729       0.490688       1.282264      -0.708801       0.025333      -0.007002       0.002032       0.026361      -0.001982       0.000452       0.004348       0.000669      -0.026361      -0.010190       0.003311       0.006879              1.674257       2.020913      -0.294711      -0.034657       1.557109      -0.014618       1.444748           0.000207
          122              H       8.536363      12.756882      17.688371       0.087967       1.090296 0.79703991E+01  0.79239811E+02                                 1.826093                            1.706638      -1.269740       2.265425                    0.994116       3.922878      11.551124       0.449582       1.370357      -0.687538       0.013666      -0.001126      -0.042029       0.044209       0.011119      -0.000819      -0.001360      -0.006981       0.019147      -0.014846       0.005531       0.009315              1.860743       1.651375      -0.070043      -0.238106       1.507557       0.226585       2.423297           0.000202
          123              H       0.442684      16.077314      19.896995       0.112189       0.935123 0.70604732E+01  0.68400372E+02                                 1.680771                            1.631103      -1.269400       2.279003                    0.993951       3.813561      11.246354       0.447426       1.413059      -0.679269       0.005240      -0.006645      -0.032781       0.033856       0.005657      -0.003009       0.006980       0.000314       0.008207      -0.010871       0.002830       0.008041              1.692479       1.493027       0.109476      -0.146514       1.549669       0.162177       2.034741           0.000090
          124              H       7.449240      13.474754      22.050266       0.131818       0.874412 0.62998276E+01  0.59025638E+02                                 1.582599                            1.525984      -1.004596       2.416238                    0.997533       3.481611       9.936345       0.471620       1.386125      -0.685911      -0.007410       0.007236       0.033493       0.035058       0.009152      -0.004909       0.007546      -0.002041       0.021908      -0.016120       0.004750       0.011370              1.588787       1.389362       0.003747      -0.192050       1.365110       0.059918       2.011890           0.000062
          125              H       0.688511      19.293645      24.037474       0.099270       1.013454 0.71040829E+01  0.68509062E+02                                 1.737426                            1.609942      -1.067664       2.373717                    0.996312       3.675749      10.601516       0.464218       1.368182      -0.688968      -0.022499       0.015867       0.037772       0.046741       0.007161      -0.011150       0.007170       0.010153       0.020681      -0.017968       0.002180       0.015788              1.792011       1.548435      -0.097477      -0.298324       1.595347       0.277577       2.232250          -0.000034
          126              H       6.599130      11.700676      20.885064       0.094021       1.056311 0.77279644E+01  0.75675069E+02                                 1.750460                            1.654313      -0.978975       2.413119                    0.997389       3.614913      10.311105       0.470996       1.328011      -0.698114      -0.029504      -0.029651       0.023371       0.047915       0.015161      -0.009392       0.003976      -0.000666       0.007523      -0.020420       0.005115       0.015305              1.774563       1.775489       0.392404      -0.248650       1.905218      -0.271360       1.642982          -0.000249
          127              H       9.450134      14.539635      18.773309       0.130880       0.880148 0.63334098E+01  0.59494928E+02                                 1.597915                            1.536114      -1.041300       2.400307                    0.997101       3.508864      10.068964       0.466685       1.397141      -0.683684       0.020425       0.021384      -0.017689       0.034458       0.007203      -0.004438       0.001091      -0.008023       0.017384      -0.012213       0.004629       0.007584              1.605669       1.621776       0.347675      -0.190452       1.648041      -0.145458       1.547191           0.000290
          128              H       9.426629      17.491372      23.115830       0.130379       0.892135 0.63172546E+01  0.59077422E+02                                 1.588835                            1.515405      -0.962144       2.434297                    0.998070       3.445881       9.742777       0.480455       1.363202      -0.690553      -0.029107      -0.011473       0.014208       0.034362       0.007366      -0.008722       0.006320       0.002974       0.000270      -0.014941       0.005221       0.009720              1.612626       1.734712       0.253219      -0.254012       1.501863      -0.105024       1.601304           0.000116
          129              H       5.135921      15.318234      16.667089       0.142787       0.881423 0.65912081E+01  0.62532236E+02                                 1.603575                            1.565591      -1.033678       2.396165                    0.996168       3.568203      10.287288       0.462961       1.394514      -0.684061      -0.017116       0.002437      -0.004711       0.017919      -0.003053      -0.000235       0.001829       0.004475      -0.010431      -0.004523      -0.001123       0.005646              1.606295       1.863890      -0.392648       0.001564       1.595160       0.010223       1.359837           0.000132
          130              H       6.625573      15.378961      16.182742       0.153971       0.833670 0.59826566E+01  0.54863640E+02                                 1.495772                            1.454200      -0.723169       2.550496                    0.999817       3.222010       8.846770       0.503883       1.325518      -0.699576       0.012855       0.003956      -0.014254       0.019598       0.001553      -0.005334       0.000589      -0.000081       0.001514      -0.005679       0.000154       0.005525              1.503449       1.628316       0.332839      -0.253290       1.493016      -0.212699       1.389015           0.000144
          131              H       6.257323      14.583011      17.480793       0.137126       0.931034 0.69966835E+01  0.66964514E+02                                 1.624293                            1.582077      -0.981351       2.410801                    0.998115       3.532000      10.024508       0.477045       1.341511      -0.694977       0.002534      -0.010510       0.010660       0.015183       0.001188       0.000205      -0.001070      -0.007883       0.012354      -0.006189       0.001635       0.004554              1.628693       1.436913      -0.101760       0.311718       1.377064      -0.191088       2.072101           0.000136
          132              H       5.845000       6.176742       8.322474       0.118804       0.886082 0.65415287E+01  0.61810206E+02                                 1.591392                            1.548301      -1.007227       2.408249                    0.997326       3.544466      10.126607       0.471696       1.374240      -0.688052       0.008578      -0.007380       0.031579       0.033545       0.007548       0.003281      -0.002379      -0.009900       0.015023      -0.012456       0.005629       0.006826              1.596880       1.420331       0.050195       0.143242       1.446118      -0.119367       1.924191          -0.000258
          133              H       2.782447       3.912515       6.144294       0.131200       0.930337 0.67498639E+01  0.64685750E+02                                 1.678527                            1.600842      -1.305993       2.274787                    0.993591       3.696711      10.856960       0.448910       1.423749      -0.677720      -0.007594       0.006677      -0.034101       0.035569       0.006457       0.009865      -0.007981       0.000887       0.008243      -0.016231       0.004801       0.011430              1.707156       1.545839      -0.029058       0.235659       1.514881      -0.202650       2.060747           0.000754
          134              H       1.736458       2.166631       7.209858       0.095620       1.070221 0.76878799E+01  0.75655212E+02                                 1.803279                            1.676835      -1.210454       2.304939                    0.994739       3.770714      11.004053       0.453804       1.371530      -0.688203      -0.038061      -0.018900      -0.023029       0.048335       0.011362       0.011890      -0.004119       0.004561      -0.004378      -0.018308       0.002608       0.015701              1.861527       2.112416       0.409790       0.284639       1.779785       0.179160       1.692380           0.000294
          135              H       9.178843       7.851056       1.026817       0.120678       1.007182 0.76324895E+01  0.74689131E+02                                 1.714686                            1.654068      -0.984650       2.406044                    0.996140       3.654907      10.504507       0.465632       1.344224      -0.694314       0.007878      -0.014047      -0.022107       0.027351       0.005289      -0.006043      -0.001273      -0.011045       0.014372      -0.011709       0.002539       0.009170              1.737889       1.486597      -0.047531      -0.144073       1.486962       0.302690       2.240109          -0.000066
          136              H       8.121102       8.612305       1.895874       0.118764       1.013113 0.77447002E+01  0.75393630E+02                                 1.669835                            1.627311      -0.731137       2.523980                    0.999177       3.464768       9.648969       0.490691       1.282235      -0.708806      -0.025330       0.006995       0.002027       0.026356      -0.001981      -0.000453      -0.004348       0.000672      -0.026362      -0.010190       0.003313       0.006877              1.674300       2.020973      -0.294722       0.034666       1.557144       0.014615       1.444782          -0.000091
          137              H       6.154487       8.931118       3.849871       0.087981       1.090331 0.79707380E+01  0.79244265E+02                                 1.826151                            1.706687      -1.269845       2.265380                    0.994115       3.922971      11.551593       0.449569       1.370379      -0.687533      -0.013665       0.001116      -0.042031       0.044211       0.011123       0.000818       0.001366      -0.006978       0.019153      -0.014851       0.005529       0.009321              1.860804       1.651423      -0.070046       0.238122       1.507598      -0.226593       2.423389          -0.000070
          138              H       4.454266       5.610686       6.058495       0.112261       0.934894 0.70582689E+01  0.68373907E+02                                 1.680533                            1.630879      -1.269363       2.279073                    0.993953       3.812989      11.244369       0.447443       1.413112      -0.679261      -0.005239       0.006642      -0.032797       0.033870       0.005655       0.003010      -0.006982       0.000318       0.008217      -0.010871       0.002828       0.008043              1.692236       1.492827       0.109444       0.146489       1.549445      -0.162137       2.034436          -0.000129
          139              H       7.241610       8.213246       8.211766       0.131781       0.874462 0.63002933E+01  0.59031027E+02                                 1.582652                            1.526034      -1.004585       2.416226                    0.997532       3.481754       9.936804       0.471615       1.386115      -0.685913       0.007410      -0.007239       0.033489       0.035055       0.009153       0.004907      -0.007543      -0.002044       0.021913      -0.016119       0.004751       0.011368              1.588841       1.389406       0.003748       0.192058       1.365155      -0.059921       2.011962          -0.000208
          140              H       4.208439       2.394355      10.198975       0.099240       1.013544 0.71048829E+01  0.68518719E+02                                 1.737524                            1.610029      -1.067675       2.373690                    0.996310       3.675991      10.602370       0.464208       1.368175      -0.688969       0.022497      -0.015863       0.037768       0.046736       0.007162       0.011152      -0.007169       0.010154       0.020678      -0.017968       0.002179       0.015789              1.792114       1.548520      -0.097482       0.298347       1.595436      -0.277596       2.232385          -0.000171
          141              H       8.091720       9.987324       7.046564       0.094001       1.056348 0.77283044E+01  0.75679021E+02                                 1.750478                            1.654331      -0.978891       2.413141                    0.997389       3.614998      10.311296       0.471002       1.327981      -0.698120       0.029505       0.029646       0.023367       0.047910       0.015159       0.009390      -0.003972      -0.000674       0.007538      -0.020418       0.005116       0.015302              1.774580       1.775506       0.392408       0.248651       1.905237       0.271362       1.642998          -0.000478
          142              H       5.240716       7.148365       4.934809       0.130946       0.879998 0.63320557E+01  0.59479344E+02                                 1.597774                            1.535983      -1.041392       2.400309                    0.997102       3.508521      10.067913       0.466687       1.397202      -0.683673      -0.020428      -0.021393      -0.017697       0.034470       0.007202       0.004435      -0.001090      -0.008022       0.017367      -0.012208       0.004629       0.007579              1.605527       1.621633       0.347631       0.190434       1.647891       0.145447       1.547056          -0.000367
          143              H       5.264221       4.196628       9.277330       0.130364       0.892165 0.63175285E+01  0.59080659E+02                                 1.588873                            1.515440      -0.962170       2.434279                    0.998069       3.445969       9.743100       0.480448       1.363207      -0.690552       0.029108       0.011475       0.014202       0.034360       0.007366       0.008721      -0.006320       0.002973       0.000273      -0.014941       0.005221       0.009720              1.612665       1.734754       0.253231       0.254015       1.501904       0.105025       1.601337          -0.000139
          144              H       9.554929       6.369766       2.828589       0.142821       0.881265 0.65896514E+01  0.62513583E+02                                 1.603376                            1.565402      -1.033499       2.396281                    0.996171       3.567720      10.285472       0.462992       1.394507      -0.684064       0.017124      -0.002444      -0.004711       0.017928      -0.003051       0.000235      -0.001830       0.004483      -0.010442      -0.004527      -0.001121       0.005648              1.606094       1.863637      -0.392580      -0.001567       1.594963      -0.010220       1.359682          -0.000217
          145              H       8.065277       6.309039       2.344242       0.154029       0.833482 0.59808287E+01  0.54841832E+02                                 1.495462                            1.453911      -0.722916       2.550645                    0.999818       3.221341       8.844075       0.503976       1.325396      -0.699603      -0.012856      -0.003970      -0.014252       0.019600       0.001563       0.005329      -0.000592      -0.000090       0.001499      -0.005682       0.000164       0.005518              1.503131       1.627948       0.332726       0.253208       1.492704       0.212631       1.388741          -0.000231
          146              H       8.433527       7.104989       3.642293       0.137116       0.931049 0.69967727E+01  0.66965056E+02                                 1.624257                            1.582045      -0.981224       2.410847                    0.998117       3.531925      10.024015       0.477073       1.341439      -0.694992      -0.002535       0.010502       0.010656       0.015175       0.001190      -0.000207       0.001070      -0.007884       0.012346      -0.006188       0.001636       0.004552              1.628655       1.436883      -0.101755      -0.311711       1.377033       0.191072       2.072049          -0.000207
          147              H       0.948050       4.667258      19.354526       0.118806       0.886080 0.65415190E+01  0.61810093E+02                                 1.591390                            1.548299      -1.007215       2.408253                    0.997326       3.544471      10.126620       0.471697       1.374239      -0.688053       0.008580       0.007382      -0.031578       0.033545      -0.007549      -0.003282      -0.002379      -0.009899       0.015023      -0.012456       0.005629       0.006826              1.596878       1.420330      -0.050194      -0.143241       1.446117      -0.119367       1.924186          -0.000069
          148              H       7.679397       6.931485      21.532706       0.131199       0.930319 0.67496975E+01  0.64683778E+02                                 1.678510                            1.600827      -1.305994       2.274792                    0.993591       3.696662      10.856796       0.448910       1.423757      -0.677718      -0.007594      -0.006676       0.034103       0.035571      -0.006457      -0.009865      -0.007982       0.000887       0.008243      -0.016231       0.004800       0.011431              1.707138       1.545824       0.029058      -0.235656       1.514866      -0.202648       2.060724           0.000868
          149              H       6.633408       8.677369      20.467141       0.095613       1.070255 0.76881836E+01  0.75658991E+02                                 1.803320                            1.676870      -1.210499       2.304915                    0.994738       3.770790      11.004353       0.453799       1.371533      -0.688202      -0.038060       0.018899       0.023032       0.048334      -0.011361      -0.011891      -0.004119       0.004562      -0.004378      -0.018308       0.002607       0.015700              1.861570       2.112469      -0.409805      -0.284650       1.779825       0.179167       1.692417           0.000389
          150              H       4.281893       2.992944      26.650183       0.120679       1.007186 0.76325301E+01  0.74689651E+02                                 1.714692                            1.654073      -0.984663       2.406038                    0.996140       3.654921      10.504567       0.465631       1.344226      -0.694313       0.007877       0.014047       0.022107       0.027351      -0.005289       0.006043      -0.001273      -0.011044       0.014370      -0.011709       0.002539       0.009170              1.737896       1.486601       0.047531       0.144073       1.486967       0.302692       2.240119           0.000021
          151              H       3.224152       2.231695      25.781125       0.118763       1.013105 0.77446233E+01  0.75392696E+02                                 1.669827                            1.627304      -0.731131       2.523985                    0.999177       3.464752       9.648913       0.490692       1.282237      -0.708806      -0.025331      -0.006994      -0.002026       0.026357       0.001981       0.000453      -0.004347       0.000672      -0.026363      -0.010191       0.003313       0.006877              1.674292       2.020962       0.294719      -0.034666       1.557138       0.014615       1.444776           0.000079
          152              H       1.257537       1.912882      23.827129       0.087985       1.090312 0.79705587E+01  0.79242034E+02                                 1.826131                            1.706670      -1.269824       2.265393                    0.994115       3.922921      11.551411       0.449571       1.370381      -0.687533      -0.013664      -0.001115       0.042032       0.044211      -0.011123      -0.000818       0.001366      -0.006978       0.019154      -0.014851       0.005530       0.009321              1.860783       1.651406       0.070045      -0.238118       1.507583      -0.226589       2.423360           0.000089
          153              H       9.351216       5.233314      21.618505       0.112261       0.934880 0.70581263E+01  0.68372179E+02                                 1.680517                            1.630865      -1.269356       2.279080                    0.993953       3.812944      11.244207       0.447444       1.413116      -0.679260      -0.005238      -0.006641       0.032799       0.033872      -0.005654      -0.003009      -0.006983       0.000319       0.008216      -0.010871       0.002828       0.008043              1.692220       1.492814      -0.109441      -0.146489       1.549430      -0.162135       2.034416           0.000007
          154              H       2.344660       2.630754      19.465234       0.131779       0.874486 0.63005211E+01  0.59033731E+02                                 1.582682                            1.526062      -1.004618       2.416205                    0.997532       3.481835       9.937103       0.471610       1.386114      -0.685913       0.007412       0.007241      -0.033488       0.035054      -0.009154      -0.004908      -0.007544      -0.002044       0.021913      -0.016120       0.004751       0.011369              1.588871       1.389430      -0.003749      -0.192063       1.365180      -0.059923       2.012002          -0.000001
          155              H       9.105389       8.449645      17.478025       0.099243       1.013554 0.71049716E+01  0.68519840E+02                                 1.737538                            1.610041      -1.067730       2.373664                    0.996310       3.676021      10.602504       0.464204       1.368179      -0.688968       0.022498       0.015861      -0.037770       0.046736      -0.007164      -0.011151      -0.007169       0.010153       0.020683      -0.017970       0.002181       0.015789              1.792129       1.548532       0.097484      -0.298351       1.595448      -0.277601       2.232407          -0.000100
          156              H       3.194770       0.856676      20.630436       0.093991       1.056361 0.77284259E+01  0.75680517E+02                                 1.750494                            1.654345      -0.978895       2.413136                    0.997389       3.615033      10.311421       0.471000       1.327983      -0.698120       0.029505      -0.029645      -0.023366       0.047910      -0.015159      -0.009391      -0.003972      -0.000674       0.007539      -0.020418       0.005117       0.015302              1.774596       1.775522      -0.392413      -0.248653       1.905255       0.271364       1.643012          -0.000218
          157              H       0.343766       3.695635      22.742191       0.130949       0.879981 0.63318996E+01  0.59477507E+02                                 1.597755                            1.535965      -1.041382       2.400318                    0.997103       3.508470      10.067732       0.466689       1.397204      -0.683672      -0.020427       0.021395       0.017698       0.034471      -0.007202      -0.004435      -0.001090      -0.008023       0.017366      -0.012208       0.004629       0.007578              1.605508       1.621614      -0.347625      -0.190431       1.647870       0.145445       1.547038          -0.000210
          158              H       0.367271       6.647372      18.399670       0.130369       0.892150 0.63173954E+01  0.59079113E+02                                 1.588856                            1.515425      -0.962158       2.434287                    0.998070       3.445939       9.742996       0.480450       1.363209      -0.690552       0.029108      -0.011474      -0.014202       0.034361      -0.007366      -0.008721      -0.006320       0.002973       0.000274      -0.014940       0.005221       0.009719              1.612648       1.734737      -0.253227      -0.254011       1.501888       0.105023       1.601319           0.000004
          159              H       4.657979       4.474234      24.848411       0.142820       0.881263 0.65896337E+01  0.62513374E+02                                 1.603375                            1.565401      -1.033501       2.396280                    0.996171       3.567713      10.285449       0.462992       1.394509      -0.684064       0.017124       0.002445       0.004711       0.017927       0.003051      -0.000235      -0.001831       0.004483      -0.010444      -0.004527      -0.001121       0.005648              1.606092       1.863635       0.392580       0.001568       1.594962      -0.010220       1.359680          -0.000113
          160              H       3.168327       4.534961      25.332758       0.154026       0.833469 0.59807091E+01  0.54840480E+02                                 1.495451                            1.453901      -0.722924       2.550646                    0.999818       3.221308       8.843974       0.503975       1.325404      -0.699602      -0.012857       0.003972       0.014252       0.019601      -0.001564      -0.005329      -0.000593      -0.000091       0.001498      -0.005683       0.000165       0.005518              1.503120       1.627936      -0.332722      -0.253205       1.492693       0.212629       1.388731          -0.000152
          161              H       3.536577       3.739011      24.034707       0.137111       0.931056 0.69968206E+01  0.66965547E+02                                 1.624256                            1.582044      -0.981204       2.410853                    0.998117       3.531925      10.023977       0.477076       1.341428      -0.694994      -0.002535      -0.010501      -0.010655       0.015173      -0.001190       0.000207       0.001070      -0.007885       0.012345      -0.006188       0.001637       0.004551              1.628654       1.436882       0.101754       0.311711       1.377031       0.191071       2.072049          -0.000030
          162              H       3.948900      17.020742       5.516026       0.118843       0.885973 0.65404919E+01  0.61798013E+02                                 1.591274                            1.548190      -1.007172       2.408303                    0.997327       3.544165      10.125578       0.471708       1.374261      -0.688049      -0.008578      -0.007378      -0.031586       0.033551      -0.007546       0.003283       0.002378      -0.009896       0.015022      -0.012453       0.005630       0.006822              1.596761       1.420233      -0.050186       0.143228       1.446011       0.119351       1.924038          -0.000034
          163              H       7.011453      14.756515       7.694206       0.131125       0.930559 0.67518983E+01  0.64709784E+02                                 1.678748                            1.601046      -1.305936       2.274762                    0.993587       3.697217      10.858642       0.448899       1.423682      -0.677731       0.007601       0.006675       0.034087       0.035556      -0.006463       0.009862       0.007985       0.000889       0.008267      -0.016236       0.004803       0.011432              1.707382       1.546042       0.029061       0.235709       1.515075       0.202685       2.061030           0.000951
          164              H       8.057442      13.010631       6.628641       0.095617       1.070185 0.76875486E+01  0.75651126E+02                                 1.803241                            1.676801      -1.210424       2.304958                    0.994739       3.770641      11.003775       0.453808       1.371534      -0.688202       0.038061      -0.018906       0.023025       0.048335      -0.011359       0.011891       0.004115       0.004559      -0.004381      -0.018305       0.002604       0.015700              1.861488       2.112371      -0.409783       0.284628       1.779751      -0.179154       1.692340           0.000335
          165              H       0.615057      18.695056      12.811683       0.120602       1.007469 0.76352675E+01  0.74723181E+02                                 1.715000                            1.654357      -0.984844       2.405900                    0.996135       3.655615      10.507056       0.465596       1.344205      -0.694316      -0.007875      -0.014043       0.022096       0.027340      -0.005288      -0.006044       0.001273      -0.011046       0.014349      -0.011707       0.002539       0.009168              1.738214       1.486848       0.047535      -0.144099       1.487217      -0.302781       2.240577           0.000225
          166              H       1.672798      19.456305      11.942625       0.118739       1.013109 0.77446686E+01  0.75393387E+02                                 1.669849                            1.627322      -0.731140       2.523980                    0.999176       3.464808       9.649144       0.490682       1.282259      -0.708802       0.025330       0.007003      -0.002036       0.026359       0.001982      -0.000453       0.004349       0.000671      -0.026358      -0.010190       0.003312       0.006878              1.674316       2.020996       0.294728       0.034658       1.557159      -0.014619       1.444793           0.000198
          167              H       3.639413      19.775118       9.988629       0.087952       1.090398 0.79713380E+01  0.79251582E+02                                 1.826209                            1.706739      -1.269874       2.265352                    0.994114       3.923123      11.552072       0.449568       1.370358      -0.687537       0.013661       0.001122       0.042029       0.044208      -0.011123       0.000818      -0.001366      -0.006973       0.019168      -0.014852       0.005533       0.009320              1.860864       1.651475       0.070050       0.238128       1.507644       0.226610       2.423473           0.000159
          168              H       5.339634      16.454686       7.780005       0.112177       0.935195 0.70611609E+01  0.68408576E+02                                 1.680840                            1.631167      -1.269399       2.278987                    0.993950       3.813722      11.246889       0.447424       1.413032      -0.679274       0.005239       0.006649       0.032776       0.033852      -0.005657       0.003009       0.006980       0.000315       0.008212      -0.010870       0.002830       0.008041              1.692549       1.493084      -0.109484       0.146521       1.549733       0.162191       2.034829           0.000102
          169              H       2.552290      19.057246       5.626734       0.131812       0.874423 0.62999230E+01  0.59026740E+02                                 1.582610                            1.525994      -1.004597       2.416235                    0.997533       3.481639       9.936435       0.471619       1.386122      -0.685912      -0.007411      -0.007237      -0.033492       0.035058      -0.009152       0.004909       0.007546      -0.002041       0.021909      -0.016120       0.004750       0.011370              1.588799       1.389371      -0.003747       0.192053       1.365118       0.059917       2.011908           0.000026
          170              H       5.585461      13.238355       3.639525       0.099269       1.013447 0.71040100E+01  0.68508164E+02                                 1.737417                            1.609934      -1.067655       2.373722                    0.996312       3.675721      10.601410       0.464220       1.368182      -0.688969      -0.022499      -0.015868      -0.037772       0.046741      -0.007161       0.011150       0.007170       0.010153       0.020683      -0.017967       0.002179       0.015788              1.792001       1.548426       0.097477       0.298323       1.595338       0.277576       2.232240          -0.000160
          171              H       1.702180      20.831324       6.791936       0.094022       1.056291 0.77277690E+01  0.75672588E+02                                 1.750432                            1.654287      -0.978938       2.413137                    0.997390       3.614857      10.310867       0.471002       1.328002      -0.698116      -0.029506       0.029651      -0.023368       0.047915      -0.015161       0.009391       0.003976      -0.000667       0.007520      -0.020419       0.005115       0.015305              1.774534       1.775461      -0.392395       0.248645       1.905185      -0.271355       1.642956          -0.000313
          172              H       4.553184      17.992365       8.903691       0.130873       0.880197 0.63338535E+01  0.59500081E+02                                 1.597962                            1.536158      -1.041284       2.400301                    0.997101       3.508981      10.069352       0.466683       1.397124      -0.683686       0.020424      -0.021381       0.017686       0.034454      -0.007203       0.004439       0.001092      -0.008023       0.017382      -0.012213       0.004629       0.007583              1.605717       1.621824      -0.347691       0.190459       1.648091      -0.145461       1.547236          -0.000069
          173              H       4.529679      15.040628       4.561170       0.130382       0.892123 0.63171393E+01  0.59076059E+02                                 1.588819                            1.515391      -0.962133       2.434306                    0.998070       3.445841       9.742632       0.480457       1.363202      -0.690553      -0.029108       0.011473      -0.014208       0.034363      -0.007366       0.008722       0.006320       0.002973       0.000270      -0.014941       0.005221       0.009720              1.612609       1.734694      -0.253215       0.254007       1.501848      -0.105023       1.601287           0.000009
          174              H       0.238971      17.213766      11.009911       0.142769       0.881466 0.65916274E+01  0.62537235E+02                                 1.603627                            1.565640      -1.033717       2.396136                    0.996167       3.568339      10.287778       0.462954       1.394513      -0.684061      -0.017114      -0.002433       0.004708       0.017916       0.003053       0.000236       0.001828       0.004475      -0.010432      -0.004522      -0.001123       0.005645              1.606347       1.863953       0.392664      -0.001563       1.595210       0.010226       1.359877           0.000043
          175              H       1.728623      17.153039      11.494258       0.153976       0.833684 0.59827891E+01  0.54865186E+02                                 1.495788                            1.454215      -0.723182       2.550485                    0.999817       3.222063       8.846956       0.503881       1.325515      -0.699576       0.012858      -0.003953       0.014256       0.019600      -0.001554       0.005336       0.000589      -0.000078       0.001511      -0.005681       0.000152       0.005529              1.503465       1.628337      -0.332844       0.253294       1.493030      -0.212700       1.389028           0.000081
          176              H       1.360373      17.948989      10.196207       0.137128       0.931017 0.69965350E+01  0.66962842E+02                                 1.624284                            1.582070      -0.981355       2.410805                    0.998115       3.531984      10.024495       0.477041       1.341527      -0.694974       0.002533       0.010514      -0.010661       0.015186      -0.001187      -0.000204      -0.001071      -0.007883       0.012354      -0.006188       0.001633       0.004555              1.628684       1.436908       0.101759      -0.311715       1.377057      -0.191084       2.072086           0.000093
          177              C       7.080010       9.773263      10.901140      -0.008864      36.810408 0.43658001E+03  0.10241131E+05                                 9.561840                            6.947950       0.172554       2.042745                    0.999435      27.938179      79.373881       0.629711       0.414649      -1.068833      -0.048860      -0.044856       0.051531       0.083993       0.015673      -0.016043       0.000747      -0.026358       0.033751      -0.031381       0.009893       0.021488             11.179537      17.322160      -0.219742       1.510679       8.977020      -2.982787       7.239430           0.004880
          178              C       6.133920      10.534946      10.254328      -0.007846      37.013480 0.44241875E+03  0.10435931E+05                                 9.674574                            7.037042       0.049245       2.002402                    0.999643      28.276653      81.149652       0.618629       0.419738      -1.063199      -0.069573      -0.030829       0.037394       0.084789       0.020405      -0.010378       0.015961       0.011537      -0.019943      -0.032079       0.007471       0.024609             11.374934      10.383184      -0.907166       0.952881      13.887428      -6.484796       9.854190           0.005973
          179              C       5.123189       8.983820      11.366390       0.382835      27.256560 0.30839321E+03  0.66834142E+04                                 8.226726                            6.082822      -0.032969       2.032768                    0.999183      23.604372      66.102357       0.628168       0.449921      -1.039194       0.016373       0.005582      -0.013229       0.021777       0.027933      -0.011070       0.032241      -0.038111       0.034723      -0.050745       0.003588       0.047156              9.477959      11.510808       3.275318      -1.380324      10.316792      -3.787093       6.606278           0.006114
          180              C       1.227176       7.466094       7.120462       0.171466      29.987963 0.37734656E+03  0.85402429E+04                                 8.535081                            6.574272      -0.029273       2.017267                    0.999082      25.262598      70.645416       0.630072       0.429523      -1.058783      -0.007068      -0.015306      -0.006089       0.017925       0.006118      -0.001735       0.007138      -0.019203       0.022841      -0.015811       0.001614       0.014196              9.707396       7.813819       4.470929       0.010418      12.086780       2.579031       9.221589          -0.000324
          181              C       9.010388       4.298778       6.231200       0.163537      31.364407 0.37753967E+03  0.85570919E+04                                 8.851475                            6.606502       0.038871       2.045778                    0.999444      25.266117      71.015004       0.623348       0.433523      -1.054927       0.018645       0.006999       0.009874       0.022229       0.005936       0.007735       0.005433      -0.013041       0.019626      -0.013708      -0.000780       0.014488             10.382019       9.232665       4.641088      -0.366123      12.486226       3.277886       9.427166          -0.000524
          182              C       0.670882       6.310991       6.393664      -0.141928      35.138293 0.44421260E+03  0.10520695E+05                                 9.421104                            7.097816       0.181273       2.041129                    0.999085      29.283687      85.047748       0.608083       0.425295      -1.056501       0.017400       0.020195       0.012660       0.029510      -0.010295      -0.000024      -0.002680      -0.003621       0.039395      -0.017119       0.003464       0.013656             10.940615       9.703571       6.102716       0.403108      14.851297       2.317503       8.266976          -0.000484
          183              C       6.236756      11.655131       9.302793       0.528727      24.365463 0.27845026E+03  0.59367768E+04                                 7.757065                            5.961685      -0.218174       1.972338                    0.999150      23.555297      67.426392       0.600180       0.478654      -1.013857      -0.002942       0.065443      -0.032312       0.073045      -0.007414      -0.018734       0.063216      -0.049500       0.067446      -0.050099      -0.034208       0.084307              8.689691       9.520872      -0.224578       0.433214       9.332808      -3.533497       7.215393          -0.006894
          184              C       8.545178       9.912500      11.016276       0.535779      24.278447 0.26662622E+03  0.56076902E+04                                 7.646010                            5.778271      -0.076264       2.020855                    0.999529      23.053739      64.948161       0.620156       0.469596      -1.021555       0.059991       0.008893       0.021420       0.064319      -0.013498      -0.022861       0.068317      -0.065915       0.137289      -0.060793      -0.042109       0.102902              8.581420      11.126856       0.163440       0.599926       8.170713      -2.773472       6.446691          -0.005509
          185              C       7.967338       3.643584       6.852272      -0.169276      33.398685 0.47293022E+03  0.11419725E+05                                 9.232471                            7.422329      -0.193668       1.919893                    0.997896      30.133180      89.438043       0.580675       0.436832      -1.045587       0.010174      -0.026026       0.010062       0.029700      -0.016014       0.014888       0.001316       0.004686       0.027985      -0.024575       0.002406       0.022169             10.262222       9.902051       4.311007      -0.985003      11.299514       1.794941       9.585101           0.002751
          186              C       7.354240       2.581089       6.211826       0.112188      25.691613 0.33735048E+03  0.75106420E+04                                 7.833103                            6.320950      -0.000450       2.028015                    0.998655      26.159954      75.354370       0.619435       0.444135      -1.037873       0.028997       0.000432      -0.036182       0.046369      -0.027318       0.012048      -0.034101       0.038474      -0.012755      -0.048357      -0.001978       0.050335              8.590367       7.825729       2.862304      -0.712477       8.821387       2.040529       9.123985           0.001367
          187              C       4.052716       8.111312      11.904708      -0.234396      27.297889 0.42704101E+03  0.10042728E+05                                 7.960828                            6.900197      -0.149823       1.946022                    0.998348      29.612700      86.482482       0.622930       0.418104      -1.058065      -0.000723      -0.090498      -0.073084       0.116325       0.012003       0.010576       0.022896      -0.030971      -0.044924      -0.027051      -0.011758       0.038810              8.470267       8.674275       2.298537      -0.751987       9.187105      -0.747656       7.549422          -0.000149
          188              C       1.475941       8.787978       9.096046       0.086200      25.566269 0.35100357E+03  0.78757291E+04                                 7.713163                            6.385685       0.045662       2.028744                    0.999353      26.619436      76.444053       0.626603       0.435647      -1.045113       0.017175       0.020527      -0.040190       0.048286      -0.023504      -0.005357      -0.027234       0.029404       0.035487      -0.045946       0.015185       0.030760              8.186665       6.948715       2.640796      -0.649275       8.531703       1.591933       9.079578          -0.000050
          189              C       9.608795       5.461689       6.899323      -0.118164      36.342481 0.44616603E+03  0.10618130E+05                                 9.764627                            7.196081      -0.071592       1.961606                    0.998447      29.549806      87.083840       0.591327       0.435238      -1.046500      -0.004618      -0.031970      -0.006502       0.032950      -0.022530       0.003619       0.000373       0.017390       0.015402      -0.026891       0.004850       0.022041             11.553825      10.379516       6.843538       0.509506      15.932723       2.419726       8.349236          -0.000291
          190              C       2.100792       8.341205       6.513782      -0.193717      30.925070 0.45851091E+03  0.10930626E+05                                 8.581985                            7.185195       0.219386       2.051596                    0.999161      29.557599      85.738134       0.608488       0.422239      -1.059865       0.000020       0.010451      -0.000490       0.010463      -0.016029       0.004287       0.015674      -0.003572       0.048333      -0.028561       0.003933       0.024628              9.143381       7.686497       3.586544      -0.816385      10.529568       1.048114       9.214079          -0.000221
          191              C       8.799819       2.725748       4.453783       0.092596      26.509545 0.34444838E+03  0.76871350E+04                                 7.925395                            6.342365       0.146731       2.068298                    0.999285      26.241877      74.992256       0.626695       0.437935      -1.044447      -0.022710      -0.015438       0.048131       0.055413      -0.040119       0.000366      -0.019245       0.038396       0.011741      -0.051230       0.005823       0.045407              8.681692       8.394465       2.778650      -1.202453       8.696825       1.825608       8.953787           0.000373
          192              C       2.613013       9.406086       7.227572       0.105380      24.094851 0.33236449E+03  0.73533839E+04                                 7.405460                            6.219128       0.229125       2.097571                    0.999529      26.003782      74.051237       0.634392       0.436391      -1.045106      -0.029387      -0.005597       0.036121       0.046900      -0.015354      -0.002968      -0.027172       0.025824      -0.059094      -0.041910       0.009853       0.032057              7.800044       6.035146       2.349019      -0.615384       8.385575       1.371231       8.979411          -0.000511
          193              C       0.924544       7.714422       8.448958      -0.181174      30.094692 0.44280231E+03  0.10467078E+05                                 8.440145                            7.057436       0.227121       2.060281                    0.999027      29.183946      84.363124       0.614292       0.421808      -1.059879      -0.001051       0.001370       0.004445       0.004769      -0.001156      -0.006549      -0.017243      -0.012752      -0.046691      -0.025036       0.002834       0.022202              8.984453       6.959653       2.835291      -0.094414       9.673718       2.769559      10.319987          -0.000261
          194              C       9.443278       3.801906       5.001787      -0.173460      31.162381 0.43935701E+03  0.10348488E+05                                 8.609241                            7.010122       0.298007       2.087151                    0.998784      28.835784      82.765451       0.619986       0.419435      -1.063107       0.009903      -0.012743       0.008098       0.018056      -0.005946      -0.000508      -0.013797       0.014080      -0.048055      -0.024018       0.006066       0.017952              9.413131       8.032587       2.678114      -0.664608       9.865161       3.072783      10.341646           0.000584
          195              C       3.834312       6.857746      11.076335      -0.427406      24.413129 0.43319639E+03  0.10174746E+05                                 7.080417                            6.697022       0.426772       2.103310                    0.997957      31.079428      89.289652       0.671672       0.388249      -1.083062       0.013708       0.097497       0.073245       0.122713       0.006887      -0.000281       0.032125      -0.041835       0.005580      -0.026733      -0.017997       0.044730              7.115534       6.655768       0.625308       0.489328       7.819854       0.337934       6.870981          -0.000084
          196              C       7.610840      11.914737      24.739640      -0.008824      36.808962 0.43656457E+03  0.10240648E+05                                 9.561519                            6.947781       0.172688       2.042796                    0.999435      27.937458      79.370591       0.629727       0.414644      -1.068840       0.048861       0.044807       0.051587       0.084001       0.015656       0.016051      -0.000773      -0.026418       0.033722      -0.031397       0.009932       0.021465             11.179093      17.321410      -0.219741      -1.510550       8.976733       2.982650       7.239137           0.005085
          197              C       8.556930      11.153054      24.092829      -0.007699      37.009161 0.44236497E+03  0.10434351E+05                                 9.673984                            7.036732       0.049150       2.002411                    0.999643      28.274350      81.141977       0.618627       0.419752      -1.063189       0.069577       0.030733       0.037481       0.084796       0.020378       0.010382      -0.016026       0.011474      -0.019948      -0.032109       0.007528       0.024581             11.374148      10.382580      -0.907165      -0.952779      13.886461       6.484173       9.853405           0.006143
          198              C       9.567661      12.704180      25.204890       0.382884      27.254854 0.30837491E+03  0.66828946E+04                                 8.226319                            6.082605      -0.032752       2.032854                    0.999183      23.603378      66.098197       0.628187       0.449916      -1.039201      -0.016359      -0.005612      -0.013171       0.021739       0.027919       0.011071      -0.032266      -0.038133       0.034655      -0.050743       0.003563       0.047180              9.477424      11.510109       3.275010       1.380149      10.316273       3.786814       6.605890           0.006322
          199              C       3.669774      14.221906      20.958962       0.171412      29.988997 0.37736223E+03  0.85406743E+04                                 8.535199                            6.574351      -0.029237       2.017268                    0.999082      25.263219      70.647142       0.630077       0.429515      -1.058789       0.007077       0.015304      -0.006083       0.017924       0.006136       0.001724      -0.007146      -0.019234       0.022813      -0.015826       0.001613       0.014213              9.707544       7.813936       4.471017      -0.010396      12.086974      -2.579030       9.221721           0.000154
          200              C       5.680462      17.389222      20.069700       0.163594      31.363214 0.37752277E+03  0.85566366E+04                                 8.851377                            6.606439       0.038795       2.045770                    0.999444      25.265465      71.013513       0.623337       0.433534      -1.054917      -0.018669      -0.006989       0.009896       0.022256       0.005901      -0.007736      -0.005410      -0.013049       0.019646      -0.013702      -0.000756       0.014458             10.381895       9.232538       4.640990       0.366157      12.486066      -3.277825       9.427081           0.000210
          201              C       4.226068      15.377009      20.232164      -0.141862      35.137077 0.44419410E+03  0.10520149E+05                                 9.420884                            7.097661       0.181343       2.041147                    0.999086      29.283234      85.046034       0.608090       0.425294      -1.056502      -0.017395      -0.020205       0.012670       0.029518      -0.010322       0.000021       0.002704      -0.003611       0.039440      -0.017154       0.003474       0.013679             10.940358       9.703310       6.102540      -0.403107      14.850950      -2.317441       8.266813           0.000487
          202              C       8.454094      10.032869      23.141293       0.528721      24.364325 0.27843780E+03  0.59364343E+04                                 7.756880                            5.961599      -0.218204       1.972356                    0.999150      23.554167      67.422333       0.600178       0.478662      -1.013855       0.002950      -0.065543      -0.032183       0.073078      -0.007426       0.018760      -0.063222      -0.049565       0.067417      -0.050114      -0.034218       0.084332              8.689453       9.520628      -0.224642      -0.433143       9.332572       3.533315       7.215158          -0.006853
          203              C       6.145672      11.775500      24.854776       0.535771      24.278416 0.26662708E+03  0.56077003E+04                                 7.645936                            5.778237      -0.076114       2.020901                    0.999529      23.053699      64.947528       0.620166       0.469589      -1.021561      -0.059988      -0.008922       0.021470       0.064336      -0.013493       0.022854      -0.068327      -0.065887       0.137211      -0.060766      -0.042127       0.102893              8.581313      11.126660       0.163456      -0.599894       8.170647       2.773457       6.446630          -0.005416
          204              C       6.723512      18.044416      20.690772      -0.169208      33.397165 0.47290650E+03  0.11419044E+05                                 9.232388                            7.422293      -0.194021       1.919809                    0.997893      30.132073      89.435208       0.580657       0.436850      -1.045574      -0.010196       0.026055       0.010099       0.029746      -0.016015      -0.014894      -0.001314       0.004672       0.027853      -0.024563       0.002400       0.022163             10.262115       9.901985       4.310971       0.985046      11.299420      -1.794823       9.584939           0.002481
          205              C       7.336610      19.106911      20.050326       0.112209      25.691533 0.33735195E+03  0.75106972E+04                                 7.833198                            6.321049      -0.000721       2.027936                    0.998655      26.159732      75.354307       0.619416       0.444147      -1.037864      -0.029062      -0.000384      -0.036139       0.046376      -0.027337      -0.012015       0.034085       0.038455      -0.012811      -0.048350      -0.001969       0.050319              8.590457       7.825843       2.862338       0.712525       8.821510      -2.040514       9.124017           0.001618
          206              C       0.844234      13.576688      25.743208      -0.234386      27.297031 0.42702712E+03  0.10042290E+05                                 7.960639                            6.900085      -0.149705       1.946076                    0.998348      29.611677      86.478161       0.622937       0.418104      -1.058068       0.000722       0.090478      -0.073072       0.116303       0.012006      -0.010581      -0.022926      -0.031032      -0.044957      -0.027078      -0.011778       0.038857              8.470030       8.673939       2.298462       0.751913       9.186912       0.747559       7.549238          -0.000018
          207              C       3.421009      12.900022      22.934546       0.086258      25.564864 0.35098079E+03  0.78750945E+04                                 7.712972                            6.385547       0.045520       2.028726                    0.999352      26.618181      76.439988       0.626599       0.435656      -1.045107      -0.017164      -0.020537      -0.040180       0.048278      -0.023512       0.005330       0.027226       0.029383       0.035413      -0.045926       0.015155       0.030771              8.186467       6.948520       2.640714       0.649243       8.531519      -1.591899       9.079361           0.000289
          208              C       5.082055      16.226311      20.737823      -0.118210      36.343146 0.44617741E+03  0.10618465E+05                                 9.764756                            7.196182      -0.071655       1.961593                    0.998445      29.550011      87.084593       0.591322       0.435239      -1.046500       0.004610       0.031979      -0.006484       0.032954      -0.022514      -0.003633      -0.000383       0.017346       0.015359      -0.026864       0.004837       0.022027             11.553981      10.379645       6.843632      -0.509515      15.932984      -2.419742       8.349313           0.000311
          209              C       2.796158      13.346795      20.352282      -0.193762      30.926960 0.45854417E+03  0.10931629E+05                                 8.582269                            7.185397       0.219395       2.051566                    0.999162      29.559232      85.744019       0.608486       0.422232      -1.059868      -0.000011      -0.010476      -0.000484       0.010487      -0.016023      -0.004276      -0.015661      -0.003560       0.048369      -0.028550       0.003926       0.024624              9.143706       7.686720       3.586660       0.816421      10.529902      -1.048163       9.214497           0.000490
          210              C       5.891031      18.962252      18.292283       0.092485      26.512169 0.34448812E+03  0.76882434E+04                                 7.925841                            6.342667       0.146916       2.068325                    0.999286      26.243714      74.998579       0.626689       0.437926      -1.044453       0.022642       0.015491       0.048195       0.055456      -0.040118      -0.000320       0.019239       0.038361       0.011771      -0.051235       0.005859       0.045376              8.682213       8.394987       2.778888       1.202605       8.697392      -1.825638       8.954261           0.001022
          211              C       2.283937      12.281914      21.066072       0.105381      24.094754 0.33236129E+03  0.73533077E+04                                 7.405511                            6.219148       0.229067       2.097563                    0.999529      26.003626      74.051170       0.634382       0.436398      -1.045100       0.029387       0.005583       0.036113       0.046892      -0.015362       0.002953       0.027166       0.025823      -0.059152      -0.041910       0.009833       0.032076              7.800129       6.035155       2.349037       0.615335       8.385686      -1.371355       8.979546          -0.000053
          212              C       3.972406      13.973578      22.287458      -0.181152      30.094233 0.44279446E+03  0.10466839E+05                                 8.440055                            7.057372       0.227167       2.060301                    0.999027      29.183568      84.361611       0.614296       0.421808      -1.059880       0.001049      -0.001381       0.004450       0.004777      -0.001163       0.006556       0.017248      -0.012754      -0.046657      -0.025036       0.002832       0.022203              8.984356       6.959572       2.835228       0.094451       9.673575      -2.769487      10.319922           0.000367
          213              C       5.247572      17.886094      18.840287      -0.173450      31.162953 0.43936558E+03  0.10348785E+05                                 8.609470                            7.010281       0.297751       2.087069                    0.998783      28.836249      82.768329       0.619964       0.419446      -1.063096      -0.009933       0.012764       0.008117       0.018096      -0.005941       0.000507       0.013798       0.014006      -0.048089      -0.024017       0.006085       0.017932              9.413399       8.032783       2.678202       0.664641       9.865480      -3.072846      10.341936           0.000789
          214              C       1.062638      14.830254      24.914835      -0.427415      24.413866 0.43321350E+03  0.10175262E+05                                 7.080582                            6.697173       0.426748       2.103288                    0.997958      31.080231      89.292837       0.671661       0.388251      -1.083059      -0.013706      -0.097504       0.073260       0.122727       0.006875       0.000276      -0.032112      -0.041827       0.005582      -0.026713      -0.018001       0.044715              7.115697       6.655925       0.625307      -0.489364       7.819995      -0.337920       6.871171           0.000489
          215              C       2.713890      20.617263       2.937360      -0.008845      36.809724 0.43657448E+03  0.10240940E+05                                 9.561634                            6.947850       0.172685       2.042789                    0.999435      27.937865      79.372015       0.629725       0.414643      -1.068841       0.048859      -0.044812      -0.051585       0.084002      -0.015657      -0.016050      -0.000769      -0.026409       0.033711      -0.031392       0.009926       0.021467             11.179237      17.321656       0.219745       1.510571       8.976837       2.982689       7.239219           0.005032
          216              C       3.659980      21.378946       3.584171      -0.007731      37.010180 0.44237882E+03  0.10434754E+05                                 9.674107                            7.036806       0.049178       2.002412                    0.999643      28.274903      81.143713       0.618629       0.419748      -1.063193       0.069581      -0.030739      -0.037477       0.084800      -0.020380      -0.010382      -0.016015       0.011480      -0.019959      -0.032103       0.007518       0.024584             11.374301      10.382712       0.907173       0.952786      13.886660       6.484272       9.853530           0.006062
          217              C       4.670711      19.827820       2.472110       0.382858      27.255406 0.30838172E+03  0.66830791E+04                                 8.226416                            6.082663      -0.032754       2.032849                    0.999183      23.603694      66.099269       0.628186       0.449915      -1.039202      -0.016360       0.005609       0.013175       0.021742      -0.027920      -0.011071      -0.032261      -0.038129       0.034648      -0.050741       0.003566       0.047174              9.477545      11.510262      -3.275075      -1.380184      10.316404       3.786872       6.605968           0.006308
          218              C       8.566724      18.310094       6.718038       0.171420      29.988950 0.37736021E+03  0.85406175E+04                                 8.535193                            6.574334      -0.029242       2.017266                    0.999082      25.263165      70.646960       0.630078       0.429515      -1.058789       0.007083      -0.015299       0.006084       0.017923      -0.006134      -0.001721      -0.007139      -0.019231       0.022818      -0.015823       0.001617       0.014206              9.707556       7.813947      -4.471042       0.010409      12.086989      -2.579043       9.221732           0.000076
          219              C       0.783512      15.142778       7.607300       0.163573      31.364169 0.37753397E+03  0.85569594E+04                                 8.851545                            6.606526       0.038754       2.045748                    0.999444      25.265985      71.015407       0.623335       0.433532      -1.054917      -0.018670       0.006980      -0.009894       0.022253      -0.005915       0.007734      -0.005421      -0.013073       0.019636      -0.013714      -0.000758       0.014472             10.382139       9.232736      -4.641157      -0.366144      12.486409      -3.277918       9.427270          -0.000168
          220              C       9.123018      17.154991       7.444836      -0.141900      35.138333 0.44421152E+03  0.10520662E+05                                 9.421066                            7.097768       0.181365       2.041142                    0.999087      29.283943      85.048421       0.608090       0.425290      -1.056504      -0.017384       0.020211      -0.012664       0.029514       0.010308      -0.000022       0.002701      -0.003629       0.039469      -0.017147       0.003459       0.013687             10.940608       9.703530      -6.102742       0.403148      14.851330      -2.317507       8.266963           0.000119
          221              C       3.557144       0.811131       4.535707       0.528740      24.364427 0.27843900E+03  0.59364618E+04                                 7.756869                            5.961588      -0.218158       1.972370                    0.999150      23.554204      67.422278       0.600182       0.478658      -1.013857       0.002948       0.065539       0.032190       0.073077       0.007424      -0.018760      -0.063223      -0.049562       0.067417      -0.050115      -0.034217       0.084332              8.689442       9.520603       0.224642       0.433142       9.332571       3.533313       7.215150          -0.006858
          222              C       1.248722      20.756500       2.822224       0.535777      24.278477 0.26662777E+03  0.56077164E+04                                 7.645930                            5.778230      -0.076128       2.020897                    0.999529      23.053740      64.947578       0.620169       0.469586      -1.021563      -0.059988       0.008916      -0.021469       0.064335       0.013491      -0.022852      -0.068323      -0.065876       0.137198      -0.060759      -0.042126       0.102885              8.581307      11.126665      -0.163454       0.599895       8.170635       2.773448       6.446621          -0.005387
          223              C       1.826562      14.487584       6.986228      -0.169231      33.398265 0.47292295E+03  0.11419548E+05                                 9.232569                            7.422400      -0.193999       1.919802                    0.997894      30.132865      89.438186       0.580655       0.436847      -1.045574      -0.010210      -0.026063      -0.010100       0.029758       0.016022       0.014881      -0.001316       0.004672       0.027881      -0.024568       0.002412       0.022155             10.262349       9.902169      -4.311094      -0.985068      11.299708      -1.794899       9.585168           0.003082
          224              C       2.439660      13.425089       7.626674       0.112215      25.691741 0.33735334E+03  0.75107461E+04                                 7.833236                            6.321052      -0.000724       2.027927                    0.998656      26.160116      75.355845       0.619417       0.444145      -1.037863      -0.029070       0.000365       0.036138       0.046381       0.027331       0.012019       0.034082       0.038450      -0.012821      -0.048343      -0.001973       0.050316              8.590516       7.825904      -2.862401      -0.712542       8.821592      -2.040516       9.124053           0.001535
          225              C       5.741184      18.955312       1.933792      -0.234383      27.297031 0.42702649E+03  0.10042272E+05                                 7.960635                            6.900075      -0.149707       1.946075                    0.998348      29.611696      86.478240       0.622938       0.418104      -1.058069       0.000723      -0.090478       0.073072       0.116303      -0.012007       0.010580      -0.022922      -0.031025      -0.044957      -0.027075      -0.011776       0.038851              8.470030       8.673945      -2.298464      -0.751921       9.186901       0.747568       7.549244           0.000079
          226              C       8.317959      19.631978       4.742454       0.086250      25.565052 0.35098358E+03  0.78751721E+04                                 7.712998                            6.385562       0.045539       2.028729                    0.999352      26.618335      76.440474       0.626600       0.435655      -1.045108      -0.017164       0.020538       0.040182       0.048280       0.023511      -0.005333       0.027227       0.029381       0.035428      -0.045927       0.015157       0.030771              8.186501       6.948547      -2.640731      -0.649237       8.531556      -1.591919       9.079400           0.000243
          227              C       0.185105      16.305689       6.939177      -0.118198      36.343405 0.44617797E+03  0.10618491E+05                                 9.764828                            7.196200      -0.071687       1.961580                    0.998445      29.550138      87.085281       0.591319       0.435241      -1.046498       0.004612      -0.031976       0.006484       0.032951       0.022523       0.003633      -0.000377       0.017343       0.015367      -0.026872       0.004837       0.022035             11.554111      10.379746      -6.843758       0.509546      15.933209      -2.419793       8.349379           0.000209
          228              C       7.693108      19.185205       7.324718      -0.193765      30.926928 0.45854305E+03  0.10931593E+05                                 8.582257                            7.185383       0.219403       2.051569                    0.999162      29.559184      85.743775       0.608488       0.422232      -1.059869       0.000001       0.010483       0.000490       0.010495       0.016020       0.004282      -0.015658      -0.003563       0.048381      -0.028550       0.003928       0.024622              9.143703       7.686724      -3.586670      -0.816421      10.529884      -1.048154       9.214500           0.000325
          229              C       0.994081      13.569748       9.384717       0.092489      26.512553 0.34449138E+03  0.76883482E+04                                 7.925916                            6.342689       0.146891       2.068307                    0.999286      26.244217      75.000611       0.626688       0.437925      -1.044451       0.022641      -0.015506      -0.048200       0.055464       0.040116       0.000328       0.019234       0.038352       0.011784      -0.051228       0.005855       0.045373              8.682319       8.395062      -2.778938      -1.202622       8.697514      -1.825677       8.954381           0.000622
          230              C       7.180887      20.250086       6.610928       0.105384      24.094628 0.33235894E+03  0.73532379E+04                                 7.405467                            6.219112       0.229089       2.097570                    0.999529      26.003517      74.050608       0.634387       0.436396      -1.045102       0.029395      -0.005579      -0.036111       0.046896       0.015362      -0.002953       0.027170       0.025825      -0.059144      -0.041913       0.009836       0.032077              7.800085       6.035125      -2.349023      -0.615331       8.385628      -1.371347       8.979503          -0.000151
          231              C       8.869356      18.558422       5.389542      -0.181159      30.094374 0.44279615E+03  0.10466889E+05                                 8.440081                            7.057383       0.227160       2.060297                    0.999027      29.183651      84.361911       0.614296       0.421808      -1.059880       0.001051       0.001380      -0.004447       0.004774       0.001159      -0.006553       0.017247      -0.012757      -0.046657      -0.025033       0.002829       0.022205              8.984397       6.959595      -2.835252      -0.094436       9.673623      -2.769520      10.319973           0.000251
          232              C       0.350622      14.645906       8.836713      -0.173485      31.164574 0.43939096E+03  0.10349538E+05                                 8.609736                            7.010457       0.297781       2.087056                    0.998784      28.837381      82.772360       0.619960       0.419443      -1.063097      -0.009933      -0.012767      -0.008128       0.018103       0.005932      -0.000524       0.013807       0.014012      -0.048085      -0.024026       0.006103       0.017923              9.413723       8.033044      -2.678360      -0.664640       9.865876      -3.072964      10.342250           0.001034
          233              C       5.959588      17.701746       2.762165      -0.427417      24.413757 0.43321074E+03  0.10175178E+05                                 7.080555                            6.697147       0.426751       2.103291                    0.997958      31.080110      89.292331       0.671663       0.388250      -1.083060      -0.013704       0.097501      -0.073257       0.122723      -0.006875      -0.000276      -0.032115      -0.041829       0.005580      -0.026716      -0.018003       0.044718              7.115670       6.655905      -0.625304       0.489361       7.819961      -0.337919       6.871145           0.000377
          234              C       2.183060       1.070737      16.775860      -0.008953      36.812413 0.43660983E+03  0.10241971E+05                                 9.561997                            6.948068       0.172702       2.042779                    0.999435      27.939273      79.376656       0.629724       0.414635      -1.068846      -0.048864       0.044871      -0.051489       0.083977      -0.015681       0.016080       0.000723      -0.026385       0.033664      -0.031401       0.009873       0.021528             11.179699      17.322358       0.219682      -1.510631       8.977219      -2.982848       7.239521           0.004109
          235              C       1.236970       0.309054      17.422671      -0.007928      37.015458 0.44244844E+03  0.10436774E+05                                 9.674749                            7.037170       0.049328       2.002417                    0.999643      28.277655      81.152248       0.618640       0.419725      -1.063210      -0.069577       0.030800      -0.037411       0.084789      -0.020411       0.010385       0.015922       0.011569      -0.020044      -0.032061       0.007429       0.024631             11.375126      10.383385       0.907161      -0.952863      13.887701      -6.484883       9.854291           0.006202
          236              C       0.226239       1.860180      16.310610       0.382770      27.257928 0.30841282E+03  0.66839135E+04                                 8.226819                            6.082895      -0.032596       2.032883                    0.999184      23.605003      66.103464       0.628186       0.449904      -1.039209       0.016371      -0.005583       0.013227       0.021775      -0.027948       0.011052       0.032202      -0.038081       0.034716      -0.050724       0.003604       0.047120              9.478061      11.510931      -3.275398       1.380367      10.316932      -3.787135       6.606320           0.005708
          237              C       6.124126       3.377906      20.556538       0.171484      29.987520 0.37734036E+03  0.85400684E+04                                 8.535017                            6.574233      -0.029263       2.017274                    0.999082      25.262334      70.644559       0.630072       0.429525      -1.058782      -0.007067       0.015306       0.006090       0.017925      -0.006112       0.001737       0.007133      -0.019198       0.022846      -0.015805       0.001616       0.014189              9.707317       7.813762      -4.470892      -0.010417      12.086681       2.578997       9.221508           0.000048
          238              C       4.113438       6.545222      21.445800       0.163531      31.364418 0.37753985E+03  0.85570976E+04                                 8.851479                            6.606503       0.038899       2.045788                    0.999444      25.266129      71.015063       0.623348       0.433523      -1.054927       0.018643      -0.006999      -0.009874       0.022227      -0.005938      -0.007738       0.005435      -0.013040       0.019622      -0.013709      -0.000782       0.014491             10.382024       9.232677      -4.641084       0.366147      12.486198       3.277875       9.427195          -0.000296
          239              C       5.567832       4.533009      21.283336      -0.141944      35.138383 0.44421472E+03  0.10520749E+05                                 9.421090                            7.097811       0.181307       2.041141                    0.999085      29.283715      85.047614       0.608086       0.425292      -1.056504       0.017401      -0.020192      -0.012660       0.029509       0.010288       0.000024      -0.002677      -0.003627       0.039396      -0.017114       0.003459       0.013654             10.940593       9.703566      -6.102708      -0.403083      14.851253       2.317459       8.266961          -0.000107
          240              C       1.339806      20.876869      18.374207       0.528740      24.365362 0.27844956E+03  0.59367699E+04                                 7.757129                            5.961743      -0.218311       1.972299                    0.999150      23.555200      67.426591       0.600166       0.478665      -1.013849      -0.002945      -0.065451       0.032287       0.073041       0.007432       0.018728       0.063213      -0.049515       0.067442      -0.050082      -0.034227       0.084309              8.689759       9.520926       0.224609      -0.433216       9.332922      -3.533513       7.215428          -0.006122
          241              C       3.648228       0.931500      16.660724       0.535770      24.278731 0.26663038E+03  0.56077924E+04                                 7.646030                            5.778294      -0.076203       2.020873                    0.999530      23.053840      64.948262       0.620159       0.469592      -1.021558       0.059992      -0.008902      -0.021417       0.064319       0.013505       0.022834       0.068335      -0.065973       0.137297      -0.060809      -0.042115       0.102924              8.581433      11.126865      -0.163422      -0.599931       8.170743      -2.773474       6.446692          -0.005299
          242              C       3.070388       7.200416      20.824728      -0.169291      33.399460 0.47294185E+03  0.11420098E+05                                 9.232644                            7.422437      -0.193752       1.919859                    0.997896      30.133813      89.440818       0.580667       0.436834      -1.045584       0.010172       0.026023      -0.010056       0.029694       0.016019      -0.014890       0.001313       0.004700       0.027966      -0.024577       0.002402       0.022175             10.262431       9.902221      -4.311098       0.985016      11.299727       1.795027       9.585346           0.003020
          243              C       2.457290       8.262911      21.465174       0.112172      25.692115 0.33735748E+03  0.75108423E+04                                 7.833210                            6.321015      -0.000482       2.027999                    0.998656      26.160333      75.355865       0.619431       0.444135      -1.037872       0.028988      -0.000439       0.036188       0.046369       0.027317      -0.012048      -0.034096       0.038480      -0.012775      -0.048354      -0.001980       0.050334              8.590498       7.825827      -2.862361       0.712469       8.821532       2.040601       9.124135           0.001546
          244              C       8.949666       2.732688      15.772292      -0.234399      27.298140 0.42704651E+03  0.10042886E+05                                 7.960874                            6.900249      -0.149806       1.946026                    0.998348      29.612799      86.482785       0.622927       0.418105      -1.058065      -0.000722       0.090496       0.073079       0.116322      -0.012009      -0.010570       0.022890      -0.030963      -0.044949      -0.027049      -0.011758       0.038807              8.470310       8.674326      -2.298562       0.751999       9.187167      -0.747643       7.549435           0.000048
          245              C       6.372891       2.056022      18.580954       0.086189      25.566703 0.35101052E+03  0.78759285E+04                                 7.713244                            6.385742       0.045656       2.028734                    0.999353      26.619833      76.445541       0.626600       0.435646      -1.045113       0.017175      -0.020526       0.040194       0.048289       0.023499       0.005358      -0.027242       0.029401       0.035513      -0.045950       0.015184       0.030766              8.186755       6.948789      -2.640836       0.649287       8.531808       1.591945       9.079669           0.000177
          246              C       4.711845       5.382311      20.777677      -0.118140      36.342039 0.44615960E+03  0.10617950E+05                                 9.764589                            7.196055      -0.071657       1.961589                    0.998447      29.549621      87.083465       0.591324       0.435241      -1.046497      -0.004617       0.031972       0.006504       0.032952       0.022539      -0.003623       0.000369       0.017399       0.015388      -0.026899       0.004844       0.022055             11.553775      10.379476      -6.843504      -0.509478      15.932619       2.419686       8.349231           0.000103
          247              C       6.997742       2.502795      21.163218      -0.193705      30.924636 0.45850313E+03  0.10930393E+05                                 8.581922                            7.185148       0.219364       2.051596                    0.999160      29.557250      85.736928       0.608488       0.422241      -1.059864       0.000019      -0.010450       0.000493       0.010461       0.016030      -0.004290       0.015678      -0.003576       0.048318      -0.028562       0.003934       0.024628              9.143314       7.686441      -3.586515       0.816375      10.529487       1.048104       9.214014           0.000102
          248              C       3.902869       8.118252      23.223217       0.092597      26.509371 0.34444577E+03  0.76870629E+04                                 7.925377                            6.342354       0.146705       2.068294                    0.999285      26.241720      74.991755       0.626694       0.437937      -1.044446      -0.022714       0.015434      -0.048126       0.055409       0.040119      -0.000368      -0.019245       0.038397       0.011737      -0.051228       0.005820       0.045408              8.681669       8.394439      -2.778630       1.202458       8.696790       1.825602       8.953779           0.000476
          249              C       7.509963       1.437914      20.449428       0.105382      24.094889 0.33236519E+03  0.73534059E+04                                 7.405477                            6.219140       0.229094       2.097561                    0.999529      26.003818      74.051451       0.634390       0.436392      -1.045105      -0.029391       0.005598      -0.036121       0.046904       0.015353       0.002975      -0.027174       0.025829      -0.059080      -0.041912       0.009859       0.032053              7.800061       6.035162      -2.349023       0.615394       8.385581       1.371224       8.979441          -0.000061
          250              C       5.821494       3.129578      19.228042      -0.181170      30.094450 0.44279781E+03  0.10466945E+05                                 8.440109                            7.057405       0.227107       2.060281                    0.999027      29.183741      84.362416       0.614293       0.421809      -1.059879      -0.001051      -0.001366      -0.004445       0.004767       0.001158       0.006544      -0.017244      -0.012756      -0.046701      -0.025037       0.002833       0.022204              8.984415       6.959627      -2.835298       0.094403       9.673704       2.769539      10.319913          -0.000012
          251              C       4.546328       7.042094      22.675213      -0.173457      31.162143 0.43935277E+03  0.10348358E+05                                 8.609185                            7.010078       0.298033       2.087161                    0.998784      28.835614      82.764713       0.619990       0.419434      -1.063109       0.009901       0.012743      -0.008095       0.018053       0.005948       0.000508      -0.013797       0.014086      -0.048048      -0.024018       0.006063       0.017954              9.413067       8.032534      -2.678079       0.664629       9.865064       3.072747      10.341602           0.000811
          252              C       8.731262       3.986254      16.600665      -0.427414      24.413202 0.43319866E+03  0.10174810E+05                                 7.080434                            6.697047       0.426752       2.103305                    0.997957      31.079426      89.289623       0.671670       0.388249      -1.083062       0.013705      -0.097486      -0.073249       0.122706      -0.006884       0.000277       0.032133      -0.041847       0.005597      -0.026733      -0.018009       0.044742              7.115547       6.655781      -0.625294      -0.489343       7.819871       0.337931       6.870989           0.000194
          253              C       5.861649       6.587513      14.980730      -0.012052      36.981746 0.45298483E+03  0.10734068E+05                                 9.612654                            7.089194       0.081503       2.009495                    0.999606      28.370162      81.249194       0.621275       0.416046      -1.066972       0.018371      -0.040972      -0.066758       0.080454      -0.015843      -0.009644       0.016052      -0.000354       0.050514      -0.024887      -0.006261       0.031148             11.127725       9.355167       4.788171      -0.971028      14.006347       3.144307      10.021660           0.002378
          254              C       5.581544       4.912766      13.645315       0.386602      26.823178 0.31091030E+03  0.67801809E+04                                 8.258111                            6.189484      -0.046662       2.032889                    0.999477      23.834798      67.884409       0.607848       0.462067      -1.027956       0.010015       0.000724       0.022330       0.024484      -0.034260       0.014716       0.004006      -0.017661      -0.020752      -0.038328      -0.001292       0.039620              9.543732       6.845836       0.600412      -2.401592      10.107419       4.401067      11.677940           0.006448
          255              C       6.423819       7.873612      15.455390       0.546646      24.181237 0.26945857E+03  0.56898843E+04                                 7.646978                            5.819075      -0.033184       2.031564                    0.999480      23.239109      65.889232       0.615527       0.471246      -1.019291       0.019846       0.056239       0.018814       0.062536      -0.057265       0.045444      -0.047133       0.044853       0.030532      -0.070283      -0.031505       0.101788              8.530615       7.147775       1.877911      -1.575409       9.241389       2.880176       9.202680          -0.004314
          256              C       5.723555       3.974543      12.498933      -0.236605      28.827863 0.44381672E+03  0.10541873E+05                                 8.288613                            7.050543      -0.168072       1.940898                    0.997579      29.818266      87.616021       0.613931       0.420023      -1.056494       0.061880      -0.101362       0.048887       0.128426      -0.002230      -0.011625       0.007152      -0.019842      -0.040123      -0.021601       0.002204       0.019397              9.018528       7.590512      -1.514072      -0.406989       9.858953       2.103365       9.606118          -0.000067
          257              C       4.880300       5.764020      15.498290      -0.017693      36.929629 0.44831316E+03  0.10593455E+05                                 9.600997                            7.051267       0.160682       2.035948                    0.999515      28.277817      80.810412       0.623255       0.415895      -1.067312       0.000385      -0.056458      -0.055158       0.078931      -0.004758       0.008137       0.023736      -0.034232      -0.002958      -0.026313      -0.007499       0.033812             11.196892      10.923068       2.397292      -5.645054       8.495113       0.845371      14.172494           0.005678
          258              C       4.063489       5.809998      16.723827       0.516216      24.421606 0.27651361E+03  0.58616612E+04                                 7.654361                            5.867598      -0.051559       2.024901                    0.999501      23.264114      65.537680       0.618823       0.466912      -1.024270      -0.039710      -0.003401       0.043600       0.059071      -0.052471       0.054007      -0.027306       0.006855      -0.060958      -0.062060      -0.031005       0.093065              8.585082       7.845415       2.065694      -2.534874       7.734915       1.294561      10.174917          -0.009153
          259              C       6.465933       2.702325      12.858734      -0.417932      24.348992 0.40170917E+03  0.92412610E+04                                 7.022850                            6.383929       0.600039       2.165740                    0.998588      30.287645      85.582684       0.699827       0.380448      -1.090643      -0.060669       0.094818      -0.034022       0.117595      -0.034355       0.014634      -0.021937      -0.032895      -0.098912      -0.040319      -0.021580       0.061899              7.266364       6.997758      -1.220698      -0.075040       8.149767       0.566484       6.651565          -0.000074
          260              C       8.829201      15.100487       1.142230      -0.012012      36.979818 0.45296244E+03  0.10733420E+05                                 9.612442                            7.089110       0.081434       2.009481                    0.999606      28.369238      81.246458       0.621266       0.416057      -1.066964      -0.018357       0.040979      -0.066763       0.080458      -0.015868       0.009610      -0.016018      -0.000347       0.050415      -0.024895      -0.006201       0.031095             11.127399       9.354936       4.787960       0.971054      14.005817      -3.144135      10.021445           0.002582
          261              C       9.109306      16.775234      27.483815       0.386672      26.821456 0.31088795E+03  0.67795917E+04                                 8.257927                            6.189383      -0.046734       2.032880                    0.999477      23.833800      67.881712       0.607833       0.462085      -1.027943      -0.010022      -0.000723       0.022337       0.024493      -0.034276      -0.014737      -0.003984      -0.017646      -0.020797      -0.038338      -0.001311       0.039649              9.543483       6.845701       0.600422       2.401553      10.107045      -4.400862      11.677704           0.006692
          262              C       8.267031      13.814388       1.616890       0.546565      24.181043 0.26945764E+03  0.56898325E+04                                 7.646886                            5.819036      -0.033050       2.031618                    0.999480      23.238477      65.886219       0.615537       0.471241      -1.019298      -0.019839      -0.056268       0.018806       0.062557      -0.057273      -0.045458       0.047121       0.044818       0.030485      -0.070264      -0.031530       0.101794              8.530486       7.147667       1.877852       1.575416       9.241213      -2.880122       9.202579          -0.004272
          263              C       8.967295      17.713457      26.337433      -0.236626      28.827974 0.44382125E+03  0.10541995E+05                                 8.288578                            7.050533      -0.167978       1.940922                    0.997580      29.818418      87.616171       0.613938       0.420017      -1.056498      -0.061882       0.101372       0.048893       0.128437      -0.002216       0.011633      -0.007143      -0.019835      -0.040143      -0.021611       0.002224       0.019387              9.018459       7.590503      -1.513997       0.407014       9.858766      -2.103293       9.606107           0.000211
          264              C       0.016650      15.923980       1.659790      -0.017646      36.927465 0.44828578E+03  0.10592651E+05                                 9.600721                            7.051119       0.160672       2.035961                    0.999515      28.276660      80.806637       0.623253       0.415903      -1.067307      -0.000388       0.056463      -0.055165       0.078939      -0.004776      -0.008141      -0.023695      -0.034207      -0.003000      -0.026303      -0.007463       0.033766             11.196526      10.922725       2.397198       5.644856       8.494820      -0.845299      14.172034           0.005810
          265              C       0.833461      15.878002       2.885327       0.516148      24.421324 0.27651123E+03  0.58615879E+04                                 7.654318                            5.867587      -0.051431       2.024948                    0.999501      23.263692      65.535994       0.618822       0.466915      -1.024270       0.039713       0.003381       0.043611       0.059080      -0.052499      -0.054040       0.027295       0.006825      -0.061008      -0.062114      -0.030989       0.093103              8.585020       7.845357       2.065671       2.534852       7.734849      -1.294554      10.174854          -0.009111
          266              C       8.224917      18.985675      26.697234      -0.417912      24.347975 0.40168824E+03  0.92406267E+04                                 7.022617                            6.383753       0.600205       2.165809                    0.998588      30.286424      85.577541       0.699841       0.380447      -1.090648       0.060668      -0.094799      -0.034008       0.117575      -0.034379      -0.014644       0.021944      -0.032932      -0.098986      -0.040345      -0.021597       0.061942              7.266097       6.997510      -1.220644       0.075003       8.149450      -0.566425       6.651332           0.000149
          267              C       3.932251      17.431513      26.534770      -0.012025      36.980448 0.45297135E+03  0.10733675E+05                                 9.612497                            7.089143       0.081464       2.009485                    0.999606      28.369583      81.247409       0.621270       0.416052      -1.066968      -0.018359      -0.040979       0.066767       0.080462       0.015861      -0.009615      -0.016023      -0.000352       0.050414      -0.024888      -0.006212       0.031100             11.127466       9.354991      -4.787997      -0.971055      14.005904      -3.144160      10.021503           0.002712
          268              C       4.212356      15.756766       0.193185       0.386655      26.821797 0.31089261E+03  0.67797132E+04                                 8.257959                            6.189403      -0.046715       2.032884                    0.999477      23.833977      67.882135       0.607836       0.462081      -1.027946      -0.010022       0.000722      -0.022334       0.024490       0.034270       0.014732      -0.003987      -0.017647      -0.020796      -0.038332      -0.001310       0.039642              9.543520       6.845725      -0.600422      -2.401564      10.107090      -4.400884      11.677746           0.006688
          269              C       3.370081      18.717612      26.060110       0.546570      24.181162 0.26945906E+03  0.56898720E+04                                 7.646915                            5.819054      -0.033060       2.031613                    0.999480      23.238577      65.886631       0.615535       0.471241      -1.019297      -0.019838       0.056266      -0.018805       0.062554       0.057274       0.045458       0.047120       0.044819       0.030491      -0.070266      -0.031529       0.101795              8.530520       7.147694      -1.877864      -1.575419       9.241247      -2.880136       9.202620          -0.004064
          270              C       4.070345      14.818543       1.339567      -0.236620      28.827819 0.44381794E+03  0.10541894E+05                                 8.288545                            7.050506      -0.167980       1.940924                    0.997580      29.818265      87.615573       0.613939       0.420017      -1.056499      -0.061881      -0.101371      -0.048892       0.128436       0.002215      -0.011634      -0.007147      -0.019837      -0.040137      -0.021612       0.002223       0.019389              9.018422       7.590468       1.513990      -0.407018       9.858734      -2.103285       9.606065           0.000101
          271              C       4.913600      16.608020      26.017210      -0.017673      36.928243 0.44829707E+03  0.10592970E+05                                 9.600774                            7.051152       0.160723       2.035972                    0.999515      28.277087      80.807695       0.623259       0.415897      -1.067312      -0.000387      -0.056468       0.055170       0.078946       0.004767       0.008132      -0.023701      -0.034213      -0.002993      -0.026294      -0.007479       0.033773             11.196590      10.922792      -2.397217      -5.644890       8.494869      -0.845306      14.172108           0.005930
          272              C       5.730411      16.653998      24.791673       0.516173      24.421089 0.27650779E+03  0.58614975E+04                                 7.654270                            5.867552      -0.051406       2.024957                    0.999501      23.263564      65.535563       0.618824       0.466915      -1.024270       0.039709      -0.003374      -0.043611       0.059077       0.052501       0.054049       0.027294       0.006820      -0.061023      -0.062125      -0.030986       0.093111              8.584965       7.845315      -2.065661      -2.534832       7.734805      -1.294542      10.174774          -0.008939
          273              C       3.327967      13.546325       0.979766      -0.417915      24.347989 0.40168864E+03  0.92406373E+04                                 7.022620                            6.383758       0.600197       2.165808                    0.998588      30.286412      85.577489       0.699841       0.380447      -1.090648       0.060667       0.094796       0.034011       0.117573       0.034379       0.014644       0.021947      -0.032931      -0.099000      -0.040350      -0.021596       0.061946              7.266100       6.997505       1.220644      -0.075006       8.149463      -0.566430       6.651331          -0.000149
          274              C       0.964699       4.256487      12.696270      -0.012080      36.982386 0.45299524E+03  0.10734368E+05                                 9.612702                            7.089233       0.081584       2.009511                    0.999606      28.370591      81.250397       0.621280       0.416041      -1.066976       0.018382       0.040992       0.066766       0.080473       0.015840       0.009633       0.016050      -0.000362       0.050474      -0.024878      -0.006255       0.031132             11.127772       9.355210      -4.788198       0.971012      14.006444       3.144331      10.021661           0.002245
          275              C       0.684594       5.931234      14.031685       0.386614      26.822817 0.31090594E+03  0.67800648E+04                                 8.258056                            6.189454      -0.046685       2.032884                    0.999477      23.834624      67.883892       0.607847       0.462069      -1.027955       0.010027      -0.000717      -0.022334       0.024492       0.034256      -0.014720       0.004007      -0.017658      -0.020766      -0.038327      -0.001292       0.039618              9.543658       6.845808      -0.600422       2.401578      10.107330       4.401007      11.677838           0.006378
          276              C       1.526869       2.970388      12.221610       0.546624      24.181429 0.26946078E+03  0.56899459E+04                                 7.647070                            5.819138      -0.033168       2.031568                    0.999480      23.239063      65.889313       0.615518       0.471252      -1.019287       0.019867      -0.056252      -0.018813       0.062553       0.057266      -0.045455      -0.047118       0.044821       0.030497      -0.070261      -0.031525       0.101786              8.530727       7.147834      -1.877913       1.575422       9.241546       2.880273       9.202800          -0.004372
          277              C       0.826605       6.869457      15.178067      -0.236608      28.827851 0.44381736E+03  0.10541893E+05                                 8.288602                            7.050539      -0.168054       1.940902                    0.997580      29.818354      87.616337       0.613932       0.420022      -1.056494       0.061881       0.101367      -0.048894       0.128434       0.002220       0.011629       0.007148      -0.019831      -0.040120      -0.021603       0.002217       0.019386              9.018506       7.590524       1.514045       0.407012       9.858903       2.103330       9.606092           0.000020
          278              C      -0.016650       5.079980      12.178710      -0.017712      36.929369 0.44831408E+03  0.10593465E+05                                 9.600900                            7.051240       0.160754       2.035970                    0.999515      28.277808      80.809943       0.623262       0.415891      -1.067317       0.000386       0.056486       0.055151       0.078946       0.004743      -0.008116       0.023725      -0.034218      -0.002951      -0.026279      -0.007518       0.033798             11.196742      10.922964      -2.397294       5.644926       8.495057       0.845332      14.172203           0.005428
          279              C       8.960439       5.034002      10.953173       0.516164      24.420333 0.27649844E+03  0.58612469E+04                                 7.654157                            5.867482      -0.051536       2.024938                    0.999501      23.262822      65.533073       0.618823       0.466920      -1.024268      -0.039704       0.003412      -0.043602       0.059070       0.052470      -0.053991      -0.027280       0.006847      -0.060918      -0.062051      -0.030988       0.093039              8.584834       7.845213      -2.065632       2.534809       7.734694       1.294491      10.174595          -0.009324
          280              C       1.568983       8.141675      14.818266      -0.417931      24.348960 0.40170880E+03  0.92412520E+04                                 7.022857                            6.383940       0.600009       2.165733                    0.998588      30.287593      85.582579       0.699824       0.380450      -1.090642      -0.060673      -0.094819       0.034014       0.117596       0.034355      -0.014637      -0.021935      -0.032897      -0.098917      -0.040321      -0.021581       0.061901              7.266369       6.997758       1.220702       0.075034       8.149772       0.566489       6.651577          -0.000091
          281              C       3.932251      15.100487      12.696270      -0.012591      36.995972 0.45319919E+03  0.10740361E+05                                 9.614339                            7.090364       0.081843       2.009460                    0.999606      28.378970      81.277596       0.621294       0.415987      -1.067016      -0.018318       0.041048       0.066911       0.080608      -0.015682      -0.009720       0.016153      -0.000650       0.050345      -0.024690      -0.006509       0.031198             11.129630       9.356832       4.789091      -0.971180      14.008721       3.144738      10.023337           0.001802
          282              C       4.212356      16.775234      14.031685       0.386412      26.826795 0.31095319E+03  0.67813943E+04                                 8.258877                            6.189910      -0.046832       2.032805                    0.999477      23.837382      67.894607       0.607823       0.462067      -1.027950      -0.010031      -0.000731      -0.022358       0.024516      -0.034229       0.014672       0.004119      -0.017659      -0.020715      -0.038329      -0.001224       0.039554              9.544704       6.846397       0.600363      -2.401930      10.108351       4.401667      11.679365           0.006152
          283              C       3.370081      13.814388      12.221610       0.546448      24.185174 0.26951321E+03  0.56912644E+04                                 7.647844                            5.819745      -0.033161       2.031578                    0.999480      23.238932      65.887686       0.615486       0.471258      -1.019295      -0.019869      -0.056326      -0.018800       0.062617      -0.057311       0.045462      -0.047125       0.044874       0.030690      -0.070335      -0.031493       0.101829              8.531580       7.148424       1.878291      -1.575337       9.242732       2.880770       9.203583          -0.004126
          284              C       4.070345      17.713457      15.178067      -0.236605      28.830464 0.44385763E+03  0.10543181E+05                                 8.289232                            7.050932      -0.168227       1.940799                    0.997583      29.821164      87.628469       0.613900       0.420030      -1.056479      -0.061869       0.101344      -0.048893       0.128409      -0.002203      -0.011629       0.007156      -0.019824      -0.040078      -0.021598       0.002223       0.019374              9.019270       7.591064      -1.514290      -0.407078       9.859713       2.103655       9.607032           0.000211
          285              C       4.913600      15.923980      12.178710      -0.018256      36.944133 0.44852689E+03  0.10599688E+05                                 9.602631                            7.052362       0.161234       2.035981                    0.999514      28.286688      80.838278       0.623289       0.415826      -1.067365      -0.000472       0.056610       0.055241       0.079098      -0.004656       0.007891       0.023780      -0.034328      -0.002621      -0.026085      -0.007798       0.033882             11.198815      10.925114       2.397742      -5.646234       8.496375       0.845306      14.174956           0.005115
          286              C       5.730411      15.878002      10.953173       0.515995      24.426775 0.27658750E+03  0.58635643E+04                                 7.655450                            5.868447      -0.051435       2.024924                    0.999501      23.264946      65.539900       0.618774       0.466923      -1.024274       0.039716       0.003406      -0.043669       0.059126      -0.052517       0.054076      -0.027266       0.006675      -0.061151      -0.062204      -0.030918       0.093122              8.586312       7.846608       2.065843      -2.535669       7.735573       1.294566      10.176754          -0.009042
          287              C       3.327967      18.985675      14.818266      -0.417993      24.349899 0.40172709E+03  0.92417892E+04                                 7.023057                            6.384089       0.599886       2.165689                    0.998588      30.288416      85.585782       0.699815       0.380450      -1.090640       0.060650      -0.094767       0.033973       0.117530      -0.034374       0.014667      -0.021937      -0.032975      -0.098855      -0.040311      -0.021622       0.061934              7.266600       6.997971      -1.220870      -0.074931       8.150132       0.566573       6.651698           0.000385
          288              C       0.964699       6.587513      26.534770      -0.012012      36.979534 0.45295827E+03  0.10733302E+05                                 9.612431                            7.089101       0.081414       2.009477                    0.999606      28.369071      81.246046       0.621263       0.416060      -1.066962       0.018358      -0.040979       0.066758       0.080455      -0.015871       0.009602      -0.016012      -0.000343       0.050423      -0.024899      -0.006189       0.031089             11.127388       9.354918       4.787964       0.971026      14.005827      -3.144156      10.021419           0.002138
          289              C       0.684594       4.912766       0.193185       0.386671      26.821479 0.31088853E+03  0.67796108E+04                                 8.257949                            6.189400      -0.046757       2.032871                    0.999477      23.833840      67.881966       0.607830       0.462087      -1.027942       0.010020       0.000725      -0.022335       0.024490      -0.034278      -0.014739      -0.003981      -0.017647      -0.020792      -0.038340      -0.001310       0.039651              9.543505       6.845719       0.600429       2.401550      10.107090      -4.400879      11.677707           0.006216
          290              C       1.526869       7.873612      26.060110       0.546571      24.180713 0.26945322E+03  0.56897205E+04                                 7.646850                            5.819008      -0.033107       2.031604                    0.999480      23.238290      65.885759       0.615535       0.471244      -1.019295       0.019844       0.056265      -0.018808       0.062556      -0.057270      -0.045461       0.047119       0.044812       0.030488      -0.070259      -0.031534       0.101793              8.530449       7.147629       1.877838       1.575401       9.241171      -2.880121       9.202546          -0.004524
          291              C       0.826605       3.974543       1.339567      -0.236624      28.827946 0.44382090E+03  0.10541987E+05                                 8.288589                            7.050543      -0.168008       1.940915                    0.997580      29.818383      87.616144       0.613935       0.420019      -1.056497       0.061881      -0.101374      -0.048888       0.128437      -0.002221       0.011631      -0.007143      -0.019843      -0.040136      -0.021608       0.002217       0.019391              9.018470       7.590505      -1.514006       0.407009       9.858795      -2.103311       9.606110          -0.000256
          292              C      -0.016650       5.764020      26.017210      -0.017644      36.927019 0.44828118E+03  0.10592514E+05                                 9.600653                            7.051090       0.160669       2.035963                    0.999515      28.276469      80.805960       0.623253       0.415904      -1.067306       0.000392      -0.056465       0.055163       0.078939      -0.004776      -0.008146      -0.023691      -0.034203      -0.002995      -0.026305      -0.007456       0.033760             11.196425      10.922643       2.397197       5.644775       8.494770      -0.845276      14.171863           0.005353
          293              C       8.960439       5.809998      24.791673       0.516132      24.421138 0.27650975E+03  0.58615432E+04                                 7.654291                            5.867583      -0.051388       2.024967                    0.999501      23.263406      65.534906       0.618821       0.466917      -1.024270      -0.039706      -0.003382      -0.043619       0.059081      -0.052503      -0.054043       0.027296       0.006835      -0.060992      -0.062113      -0.030995       0.093108              8.584978       7.845327       2.065658       2.534847       7.734802      -1.294532      10.174806          -0.009374
          294              C       1.568983       2.702325       0.979766      -0.417911      24.348170 0.40169278E+03  0.92407612E+04                                 7.022668                            6.383802       0.600188       2.165801                    0.998588      30.286606      85.578314       0.699836       0.380449      -1.090647      -0.060670       0.094802       0.034012       0.117580      -0.034377      -0.014644       0.021944      -0.032930      -0.098980      -0.040344      -0.021596       0.061940              7.266149       6.997563      -1.220660       0.074996       8.149519      -0.566436       6.651365          -0.000333
          295              C       5.861649       4.256487       1.142230      -0.012029      36.980824 0.45297658E+03  0.10733824E+05                                 9.612527                            7.089159       0.081494       2.009492                    0.999606      28.369783      81.247936       0.621273       0.416049      -1.066970       0.018366       0.040981      -0.066765       0.080463       0.015855      -0.009618      -0.016026      -0.000355       0.050432      -0.024885      -0.006219       0.031104             11.127506       9.355015      -4.788021      -0.971042      14.005977      -3.144191      10.021526           0.002163
          296              C       5.581544       5.931234      27.483815       0.386661      26.821899 0.31089405E+03  0.67797512E+04                                 8.257962                            6.189405      -0.046704       2.032886                    0.999477      23.834056      67.882349       0.607838       0.462079      -1.027947       0.010021      -0.000722       0.022335       0.024491       0.034267       0.014730      -0.003989      -0.017651      -0.020788      -0.038330      -0.001307       0.039637              9.543524       6.845725      -0.600429      -2.401554      10.107108      -4.400893      11.677738           0.006242
          297              C       6.423819       2.970388       1.616890       0.546593      24.180885 0.26945529E+03  0.56897724E+04                                 7.646855                            5.819011      -0.033047       2.031620                    0.999480      23.238416      65.886056       0.615538       0.471241      -1.019298       0.019846      -0.056265       0.018810       0.062557       0.057274       0.045459       0.047120       0.044816       0.030499      -0.070265      -0.031529       0.101795              8.530454       7.147639      -1.877849      -1.575397       9.241184      -2.880119       9.202539          -0.004476
          298              C       5.723555       6.869457      26.337433      -0.236622      28.827956 0.44382055E+03  0.10541973E+05                                 8.288582                            7.050537      -0.167996       1.940919                    0.997580      29.818323      87.615841       0.613936       0.420018      -1.056498       0.061881       0.101374       0.048890       0.128438       0.002217      -0.011635      -0.007148      -0.019840      -0.040127      -0.021611       0.002220       0.019391              9.018464       7.590488       1.514001      -0.407008       9.858786      -2.103321       9.606117          -0.000213
          299              C       4.880300       5.079980       1.659790      -0.017655      36.928233 0.44829756E+03  0.10592987E+05                                 9.600774                            7.051159       0.160720       2.035969                    0.999515      28.277128      80.807886       0.623258       0.415897      -1.067312       0.000389       0.056474      -0.055161       0.078944       0.004766       0.008135      -0.023699      -0.034209      -0.002981      -0.026294      -0.007476       0.033770             11.196579      10.922787      -2.397228      -5.644870       8.494876      -0.845295      14.172073           0.005299
          300              C       4.063489       5.034002       2.885327       0.516152      24.421364 0.27651227E+03  0.58616061E+04                                 7.654287                            5.867574      -0.051364       2.024973                    0.999501      23.263597      65.535361       0.618828       0.466911      -1.024274      -0.039705       0.003389       0.043616       0.059079       0.052498       0.054037       0.027292       0.006831      -0.060981      -0.062108      -0.030990       0.093098              8.584979       7.845326      -2.065656      -2.534850       7.734803      -1.294533      10.174808          -0.009480
          301              C       6.465933       8.141675      26.697234      -0.417912      24.348021 0.40168941E+03  0.92406585E+04                                 7.022624                            6.383764       0.600211       2.165811                    0.998588      30.286433      85.577529       0.699841       0.380447      -1.090648      -0.060668      -0.094799      -0.034014       0.117578       0.034378       0.014643       0.021947      -0.032927      -0.098986      -0.040346      -0.021596       0.061942              7.266102       6.997519       1.220644      -0.074999       8.149461      -0.566429       6.651326          -0.000501
          302              C       8.829201      17.431513      14.980730      -0.012750      36.999480 0.45325406E+03  0.10741905E+05                                 9.614617                            7.090593       0.082128       2.009535                    0.999606      28.380395      81.280577       0.621315       0.415963      -1.067039      -0.018307      -0.040990      -0.066897       0.080564       0.015676       0.009791       0.016211      -0.000670       0.050524      -0.024710      -0.006600       0.031310             11.129907       9.357009      -4.789059       0.971301      14.008921       3.144897      10.023791          -0.000468
          303              C       9.109306      15.756766      13.645315       0.386224      26.831447 0.31101935E+03  0.67830987E+04                                 8.259327                            6.190240      -0.046074       2.033024                    0.999478      23.839089      67.897534       0.607864       0.462018      -1.027992      -0.010018       0.000723       0.022358       0.024510       0.034185      -0.014633       0.004165      -0.017651      -0.020717      -0.038290      -0.001205       0.039495              9.545233       6.846668      -0.600327       2.402053      10.108935       4.402089      11.680098          -0.005473
          304              C       8.267031      18.717612      15.455390       0.546490      24.185040 0.26951206E+03  0.56912407E+04                                 7.647805                            5.819730      -0.033243       2.031550                    0.999480      23.239108      65.888444       0.615487       0.471258      -1.019294      -0.019840       0.056301       0.018808       0.062587       0.057284      -0.045460      -0.047162       0.044920       0.030667      -0.070343      -0.031492       0.101835              8.531510       7.148466      -1.878258       1.575435       9.242529       2.880623       9.203536           0.004149
          305              C       8.967295      14.818543      12.498933      -0.236609      28.831159 0.44387066E+03  0.10543572E+05                                 8.289380                            7.051066      -0.168249       1.940786                    0.997583      29.821576      87.630130       0.613890       0.420034      -1.056477      -0.061859      -0.101341       0.048890       0.128400       0.002198       0.011634       0.007175      -0.019850      -0.039997      -0.021595       0.002211       0.019384              9.019431       7.591182       1.514334       0.407060       9.859932       2.103693       9.607180           0.000064
          306              C       0.016650      16.608020      15.498290      -0.018320      36.946189 0.44855549E+03  0.10600481E+05                                 9.602827                            7.052495       0.161266       2.035986                    0.999514      28.287249      80.839040       0.623298       0.415815      -1.067377      -0.000480      -0.056593      -0.055180       0.079043       0.004658      -0.007917       0.023823      -0.034427      -0.002627      -0.026145      -0.007812       0.033957             11.199039      10.925201      -2.397658       5.646315       8.496523       0.845549      14.175392          -0.003840
          307              C       0.833461      16.653998      16.723827       0.516064      24.425605 0.27656900E+03  0.58631034E+04                                 7.655268                            5.868285      -0.051471       2.024912                    0.999501      23.264877      65.540397       0.618774       0.466928      -1.024266       0.039706      -0.003390       0.043642       0.059099       0.052523      -0.054025      -0.027314       0.006724      -0.061181      -0.062135      -0.030990       0.093125              8.586116       7.846436      -2.065861       2.535496       7.735497       1.294564      10.176415           0.008742
          308              C       8.224917      13.546325      12.858734      -0.418012      24.349796 0.40172481E+03  0.92417134E+04                                 7.023027                            6.384068       0.599887       2.165698                    0.998587      30.288144      85.584597       0.699817       0.380450      -1.090642       0.060655       0.094742      -0.033977       0.117514       0.034387      -0.014687      -0.021951      -0.032982      -0.098906      -0.040338      -0.021626       0.061964              7.266569       6.997945       1.220861       0.074904       8.150123       0.566572       6.651638          -0.000433
          309              C       2.713890      11.914737      16.775860      -0.008980      36.815082 0.43664386E+03  0.10242960E+05                                 9.562317                            6.948234       0.172711       2.042747                    0.999435      27.940800      79.381523       0.629731       0.414622      -1.068855       0.048872       0.044852      -0.051600       0.084040       0.015675      -0.016046       0.000712      -0.026305       0.033566      -0.031339       0.009839       0.021499             11.180123      17.323255      -0.219803       1.510740       8.977458      -2.982891       7.239656           0.004850
          310              C       3.659980      11.153054      17.422671      -0.007896      37.014855 0.44244021E+03  0.10436563E+05                                 9.674768                            7.037193       0.049188       2.002384                    0.999643      28.277412      81.152293       0.618625       0.419735      -1.063200       0.069592       0.030721      -0.037498       0.084811       0.020391      -0.010407       0.015965       0.011484      -0.020193      -0.032088       0.007460       0.024628             11.375154      10.383409      -0.907263       0.952842      13.887865      -6.484832       9.854190           0.004867
          311              C       4.670711      12.704180      16.310610       0.382721      27.259290 0.30842846E+03  0.66843367E+04                                 8.227015                            6.082986      -0.032617       2.032857                    0.999184      23.605965      66.106557       0.628191       0.449894      -1.039215      -0.016374      -0.005598       0.013203       0.021767       0.027959      -0.011076       0.032200      -0.038032       0.034509      -0.050723       0.003626       0.047097              9.478333      11.511173       3.275592      -1.380443      10.317402      -3.787278       6.606425           0.005593
          312              C       8.566724      14.221906      20.556538       0.171449      29.988646 0.37735532E+03  0.85404935E+04                                 8.535194                            6.574333      -0.029271       2.017261                    0.999082      25.263009      70.646855       0.630071       0.429521      -1.058784       0.007089       0.015285       0.006100       0.017919       0.006124      -0.001731       0.007151      -0.019212       0.022845      -0.015818       0.001605       0.014213              9.707567       7.813969       4.471060       0.010425      12.087023       2.579067       9.221710           0.000154
          313              C       0.783512      17.389222      21.445800       0.163509      31.365640 0.37755271E+03  0.85574652E+04                                 8.851674                            6.606587       0.038949       2.045790                    0.999444      25.266780      71.017300       0.623348       0.433519      -1.054929      -0.018630      -0.007015      -0.009848       0.022210       0.005947       0.007732       0.005433      -0.013065       0.019593      -0.013716      -0.000772       0.014488             10.382306       9.232911       4.641260      -0.366177      12.486584       3.277983       9.427422          -0.000067
          314              C       9.123018      15.377009      21.283336      -0.141906      35.138228 0.44420780E+03  0.10520570E+05                                 9.421181                            7.097842       0.181186       2.041109                    0.999084      29.283483      85.047572       0.608072       0.425302      -1.056495      -0.017373      -0.020215      -0.012636       0.029498      -0.010306      -0.000016      -0.002675      -0.003612       0.039354      -0.017122       0.003480       0.013642             10.940753       9.703724       6.102868       0.403107      14.851513       2.317512       8.267022           0.000285
          315              C       3.557144      10.032869      18.374207       0.528712      24.365495 0.27845261E+03  0.59368323E+04                                 7.757184                            5.961806      -0.218332       1.972315                    0.999149      23.554492      67.423850       0.600160       0.478669      -1.013850       0.002945      -0.065535       0.032184       0.073070      -0.007438      -0.018771       0.063229      -0.049519       0.067481      -0.050117      -0.034223       0.084340              8.689827       9.520891      -0.224685       0.433152       9.333118      -3.533551       7.215471          -0.006817
          316              C       1.248722      11.775500      16.660724       0.535849      24.277574 0.26661364E+03  0.56073624E+04                                 7.645837                            5.778141      -0.076085       2.020909                    0.999530      23.053315      64.946706       0.620161       0.469597      -1.021554      -0.060025      -0.008918      -0.021483       0.064374      -0.013488      -0.022840       0.068328      -0.065802       0.137057      -0.060699      -0.042155       0.102854              8.581224      11.126710       0.163467       0.599899       8.170496      -2.773334       6.446466          -0.005206
          317              C       1.826562      18.044416      20.824728      -0.169363      33.402319 0.47298816E+03  0.11421523E+05                                 9.233097                            7.422736      -0.193788       1.919812                    0.997897      30.136175      89.449755       0.580662       0.436827      -1.045586      -0.010153       0.026017      -0.010042       0.029679      -0.016009       0.014862       0.001336       0.004666       0.027915      -0.024560       0.002434       0.022127             10.262968       9.902684       4.311317      -0.985160      11.300353       1.795121       9.585866           0.002355
          318              C       2.439660      19.106911      21.465174       0.112195      25.691636 0.33734903E+03  0.75106093E+04                                 7.833144                            6.320960      -0.000529       2.027993                    0.998655      26.159935      75.354556       0.619430       0.444138      -1.037870      -0.029001      -0.000422       0.036177       0.046368      -0.027321       0.012054      -0.034111       0.038463      -0.012793      -0.048362      -0.001985       0.050347              8.590434       7.825691       2.862332      -0.712400       8.821527       2.040653       9.124082           0.001636
          319              C       5.741184      13.576688      15.772292      -0.234383      27.298257 0.42704532E+03  0.10042876E+05                                 7.960961                            6.900279      -0.149832       1.946016                    0.998348      29.613012      86.484202       0.622919       0.418110      -1.058059       0.000725       0.090460       0.073089       0.116300       0.011993       0.010590       0.022901      -0.031023      -0.044922      -0.027062      -0.011766       0.038828              8.470436       8.674267       2.298740      -0.751978       9.187467      -0.747685       7.549574           0.000079
          320              C       8.317959      12.900022      18.580954       0.086203      25.566177 0.35100082E+03  0.78756476E+04                                 7.713147                            6.385663       0.045679       2.028754                    0.999353      26.619220      76.443191       0.626603       0.435647      -1.045113      -0.017159      -0.020561       0.040196       0.048301      -0.023521      -0.005336      -0.027211       0.029385       0.035493      -0.045929       0.015164       0.030765              8.186679       6.948728       2.640871      -0.649178       8.531843       1.591986       9.079465           0.000362
          321              C       0.185105      16.226311      20.777677      -0.118226      36.345315 0.44620276E+03  0.10619235E+05                                 9.765025                            7.196289      -0.071503       1.961599                    0.998448      29.551772      87.090915       0.591329       0.435227      -1.046505       0.004647       0.031941       0.006523       0.032930      -0.022514       0.003603       0.000385       0.017374       0.015487      -0.026887       0.004883       0.022003             11.554380      10.379979       6.843954       0.509588      15.933583       2.419957       8.349578           0.000267
          322              C       7.693108      13.346795      21.163218      -0.193704      30.924621 0.45850090E+03  0.10930323E+05                                 8.581906                            7.185115       0.219398       2.051605                    0.999161      29.557197      85.736619       0.608492       0.422239      -1.059866       0.000006      -0.010476       0.000499       0.010487      -0.016032       0.004284       0.015669      -0.003565       0.048311      -0.028558       0.003939       0.024619              9.143327       7.686454       3.586534      -0.816401      10.529498       1.048087       9.214031           0.000400
          323              C       0.994081      18.962252      23.223217       0.092612      26.508860 0.34443828E+03  0.76868535E+04                                 7.925299                            6.342304       0.146678       2.068295                    0.999285      26.241307      74.990360       0.626693       0.437939      -1.044445       0.022714       0.015435      -0.048122       0.055407      -0.040119       0.000369      -0.019252       0.038372       0.011722      -0.051225       0.005816       0.045409              8.681581       8.394322       2.778577      -1.202441       8.696713       1.825605       8.953707           0.000675
          324              C       7.180887      12.281914      20.449428       0.105412      24.094028 0.33234986E+03  0.73529851E+04                                 7.405363                            6.219044       0.229050       2.097566                    0.999529      26.003002      74.048828       0.634388       0.436398      -1.045101       0.029411       0.005569      -0.036105       0.046900      -0.015369      -0.002959      -0.027166       0.025822      -0.059121      -0.041909       0.009833       0.032076              7.799968       6.035074       2.349002      -0.615358       8.385522       1.371242       8.979309          -0.000035
          325              C       8.869356      13.973578      19.228042      -0.181241      30.097510 0.44285143E+03  0.10468539E+05                                 8.440602                            7.057773       0.227191       2.060262                    0.999029      29.186110      84.370846       0.614284       0.421802      -1.059882       0.001076      -0.001393      -0.004429       0.004766      -0.001124      -0.006563      -0.017245      -0.012758      -0.046673      -0.025033       0.002823       0.022210              8.984981       6.960060       2.835525      -0.094359       9.674357       2.769778      10.320526           0.000531
          326              C       0.350622      17.886094      22.675213      -0.173452      31.162144 0.43935184E+03  0.10348336E+05                                 8.609208                            7.010086       0.297997       2.087152                    0.998783      28.835580      82.764745       0.619987       0.419436      -1.063107      -0.009884       0.012729      -0.008087       0.018031      -0.005948      -0.000515      -0.013795       0.014072      -0.048035      -0.024013       0.006067       0.017946              9.413100       8.032526       2.678042      -0.664675       9.865078       3.072781      10.341694           0.001212
          327              C       5.959588      14.830254      16.600665      -0.427439      24.415112 0.43324325E+03  0.10176209E+05                                 7.080937                            6.697458       0.426379       2.103153                    0.997958      31.082079      89.301344       0.671634       0.388257      -1.083047      -0.013700      -0.097516      -0.073245       0.122727       0.006856      -0.000299       0.032097      -0.041791       0.005594      -0.026706      -0.017978       0.044684              7.116081       6.656346       0.625458       0.489328       7.820473       0.337917       6.871422           0.000499
          328              C       2.183060       9.773263       2.937360      -0.008815      36.808583 0.43656004E+03  0.10240520E+05                                 9.561487                            6.947768       0.172669       2.042794                    0.999435      27.937262      79.370078       0.629724       0.414646      -1.068838      -0.048859      -0.044815      -0.051572       0.083996       0.015655       0.016052      -0.000778      -0.026418       0.033736      -0.031400       0.009937       0.021463             11.179045      17.321326      -0.219747      -1.510539       8.976700       2.982636       7.239108           0.004761
          329              C       1.236970      10.534946       3.584171      -0.007697      37.009068 0.44236392E+03  0.10434324E+05                                 9.673991                            7.036738       0.049140       2.002410                    0.999643      28.274287      81.141901       0.618624       0.419754      -1.063188      -0.069574      -0.030746      -0.037469       0.084792       0.020379       0.010382      -0.016025       0.011476      -0.019954      -0.032109       0.007526       0.024583             11.374147      10.382578      -0.907152      -0.952768      13.886470       6.484170       9.853394           0.005907
          330              C       0.226239       8.983820       2.472110       0.382899      27.254528 0.30837056E+03  0.66827810E+04                                 8.226288                            6.082585      -0.032762       2.032856                    0.999183      23.603177      66.097679       0.628184       0.449919      -1.039198       0.016361       0.005605       0.013182       0.021745       0.027916       0.011069      -0.032268      -0.038131       0.034672      -0.050741       0.003560       0.047182              9.477382      11.510063       3.274999       1.380148      10.316223       3.786794       6.605861           0.005957
          331              C       6.124126       7.466094       6.718038       0.171445      29.988593 0.37735485E+03  0.85404745E+04                                 8.535169                            6.574320      -0.029288       2.017255                    0.999082      25.262963      70.646542       0.630073       0.429520      -1.058785      -0.007064      -0.015306       0.006088       0.017923       0.006126       0.001736      -0.007144      -0.019211       0.022841      -0.015819       0.001614       0.014205              9.707525       7.813909       4.471019      -0.010439      12.086971      -2.579093       9.221696          -0.000322
          332              C       4.113438       4.298778       7.607300       0.163547      31.364413 0.37753830E+03  0.85570593E+04                                 8.851499                            6.606503       0.038843       2.045770                    0.999444      25.266102      71.015126       0.623346       0.433524      -1.054925       0.018649       0.006997      -0.009872       0.022231       0.005937      -0.007738      -0.005428      -0.013044       0.019635      -0.013713      -0.000774       0.014487             10.382073       9.232691       4.641134       0.366107      12.486307      -3.277932       9.427221          -0.000490
          333              C       5.567832       6.310991       7.444836      -0.141925      35.138576 0.44421488E+03  0.10520771E+05                                 9.421164                            7.097839       0.181238       2.041113                    0.999085      29.283892      85.048663       0.608081       0.425295      -1.056500       0.017403       0.020193      -0.012662       0.029512      -0.010295       0.000024       0.002683      -0.003622       0.039405      -0.017121       0.003462       0.013659             10.940713       9.703645       6.102799      -0.403124      14.851445      -2.317554       8.267050          -0.000433
          334              C       1.339806      11.655131       4.535707       0.528741      24.364277 0.27843722E+03  0.59364230E+04                                 7.756887                            5.961604      -0.218236       1.972345                    0.999150      23.554194      67.422566       0.600176       0.478663      -1.013853      -0.002948       0.065535       0.032190       0.073074      -0.007426       0.018757      -0.063231      -0.049553       0.067396      -0.050118      -0.034217       0.084335              8.689458       9.520638      -0.224645      -0.433146       9.332585       3.533309       7.215150          -0.006960
          335              C       3.648228       9.912500       2.822224       0.535779      24.278178 0.26662452E+03  0.56076329E+04                                 7.645897                            5.778217      -0.076130       2.020901                    0.999529      23.053531      64.946972       0.620166       0.469590      -1.021561       0.059991       0.008912      -0.021459       0.064334      -0.013493       0.022854      -0.068326      -0.065884       0.137211      -0.060765      -0.042126       0.102891              8.581260      11.126595       0.163442      -0.599891       8.170595       2.773432       6.446591          -0.005665
          336              C       3.070388       3.643584       6.986228      -0.169262      33.398941 0.47293351E+03  0.11419846E+05                                 9.232576                            7.422395      -0.193801       1.919850                    0.997895      30.133418      89.439466       0.580666       0.436837      -1.045583       0.010179      -0.026037      -0.010067       0.029714      -0.016018      -0.014889      -0.001310       0.004689       0.027969      -0.024574       0.002401       0.022173             10.262355       9.902140       4.311073       0.985010      11.299670      -1.794992       9.585254           0.002740
          337              C       2.457290       2.581089       7.626674       0.112196      25.691851 0.33735373E+03  0.75107423E+04                                 7.833184                            6.321002      -0.000543       2.027981                    0.998656      26.160160      75.355424       0.619428       0.444138      -1.037870       0.029008       0.000427       0.036176       0.046372      -0.027320      -0.012047       0.034099       0.038476      -0.012759      -0.048356      -0.001979       0.050334              8.590470       7.825786       2.862344       0.712472       8.821494      -2.040576       9.124129           0.001376
          338              C       8.949666       8.111312       1.933792      -0.234391      27.297198 0.42703071E+03  0.10042396E+05                                 7.960665                            6.900108      -0.149700       1.946074                    0.998348      29.611850      86.478780       0.622937       0.418104      -1.058069      -0.000723      -0.090481       0.073078       0.116309       0.012005      -0.010582      -0.022922      -0.031022      -0.044942      -0.027073      -0.011776       0.038849              8.470054       8.673972       2.298467       0.751914       9.186931       0.747567       7.549260          -0.000428
          339              C       6.372891       8.787978       4.742454       0.086220      25.566072 0.35100019E+03  0.78756447E+04                                 7.713184                            6.385698       0.045557       2.028718                    0.999353      26.619234      76.443753       0.626595       0.435653      -1.045108       0.017173       0.020535       0.040185       0.048285      -0.023506       0.005344       0.027223       0.029389       0.035463      -0.045930       0.015170       0.030760              8.186703       6.948729       2.640833       0.649242       8.531799      -1.591966       9.079581          -0.000167
          340              C       4.711845       5.461689       6.939177      -0.118183      36.343202 0.44617481E+03  0.10618392E+05                                 9.764738                            7.196135      -0.071601       1.961598                    0.998447      29.550189      87.085201       0.591327       0.435236      -1.046501      -0.004614      -0.031973       0.006499       0.032951      -0.022527      -0.003622      -0.000379       0.017381       0.015412      -0.026889       0.004854       0.022034             11.553990      10.379655       6.843677      -0.509533      15.932978      -2.419792       8.349337          -0.000286
          341              C       6.997742       8.341205       7.324718      -0.193748      30.925817 0.45852314E+03  0.10930979E+05                                 8.582045                            7.185227       0.219466       2.051606                    0.999162      29.558185      85.739795       0.608495       0.422232      -1.059871       0.000020       0.010449       0.000487       0.010461      -0.016026      -0.004284      -0.015671      -0.003580       0.048371      -0.028559       0.003926       0.024634              9.143465       7.686541       3.586584       0.816387      10.529664      -1.048151       9.214192          -0.000180
          342              C       3.902869       2.725748       9.384717       0.092555      26.510613 0.34446470E+03  0.76875943E+04                                 7.925580                            6.342492       0.146772       2.068295                    0.999286      26.242718      74.995244       0.626692       0.437932      -1.044449      -0.022721      -0.015431      -0.048127       0.055413      -0.040114      -0.000357       0.019242       0.038391       0.011782      -0.051230       0.005839       0.045392              8.681913       8.394659       2.778752       1.202465       8.697058      -1.825673       8.954022           0.000466
          343              C       7.509963       9.406086       6.610928       0.105358      24.095312 0.33237137E+03  0.73535693E+04                                 7.405523                            6.219167       0.229194       2.097586                    0.999530      26.004111      74.052181       0.634395       0.436387      -1.045109      -0.029382      -0.005591      -0.036119       0.046895      -0.015354       0.002965       0.027177       0.025811      -0.059109      -0.041913       0.009854       0.032059              7.800132       6.035179       2.349046       0.615361       8.385686      -1.371304       8.979530          -0.000524
          344              C       5.821494       7.714422       5.389542      -0.181179      30.095222 0.44281141E+03  0.10467349E+05                                 8.440241                            7.057503       0.227128       2.060277                    0.999027      29.184298      84.364414       0.614290       0.421808      -1.059879      -0.001050       0.001373      -0.004446       0.004770      -0.001150       0.006556       0.017244      -0.012753      -0.046682      -0.025036       0.002833       0.022203              8.984574       6.959730       2.835346       0.094397       9.673872      -2.769622      10.320121          -0.000365
          345              C       4.546328       3.801906       8.836713      -0.173475      31.162892 0.43936434E+03  0.10348711E+05                                 8.609339                            7.010180       0.297979       2.087136                    0.998784      28.836151      82.766898       0.619983       0.419435      -1.063107       0.009897      -0.012733      -0.008100       0.018047      -0.005936       0.000507       0.013799       0.014081      -0.048046      -0.024017       0.006074       0.017943              9.413259       8.032678       2.678187       0.664594       9.865313      -3.072855      10.341787           0.000697
          346              C       8.731262       6.857746       2.762165      -0.427413      24.413761 0.43321184E+03  0.10175212E+05                                 7.080571                            6.697171       0.426731       2.103287                    0.997958      31.080073      89.292298       0.671660       0.388252      -1.083058       0.013706       0.097504      -0.073252       0.122722       0.006879       0.000277      -0.032121      -0.041832       0.005570      -0.026722      -0.018003       0.044725              7.115681       6.655912       0.625309      -0.489360       7.819988      -0.337931       6.871141          -0.000319
          347              C       7.080010       1.070737      24.739640      -0.008823      36.809047 0.43656663E+03  0.10240702E+05                                 9.561508                            6.947781       0.172718       2.042805                    0.999435      27.937529      79.370677       0.629729       0.414642      -1.068842      -0.048860       0.044818       0.051579       0.084002      -0.015655      -0.016050      -0.000770      -0.026412       0.033707      -0.031392       0.009927       0.021464             11.179069      17.321362       0.219742       1.510542       8.976718       2.982645       7.239126           0.005118
          348              C       6.133920       0.309054      24.092829      -0.007711      37.009623 0.44237179E+03  0.10434544E+05                                 9.674018                            7.036754       0.049193       2.002422                    0.999643      28.274609      81.142651       0.618631       0.419748      -1.063193      -0.069580       0.030743       0.037473       0.084798      -0.020381      -0.010380      -0.016012       0.011482      -0.019977      -0.032101       0.007512       0.024589             11.374180      10.382606       0.907152       0.952773      13.886510       6.484192       9.853422           0.006294
          349              C       5.123189       1.860180      25.204890       0.382889      27.254814 0.30837441E+03  0.66828816E+04                                 8.226315                            6.082603      -0.032745       2.032859                    0.999183      23.603346      66.098116       0.628187       0.449916      -1.039201       0.016360      -0.005605      -0.013181       0.021744      -0.027916      -0.011069      -0.032262      -0.038129       0.034655      -0.050738       0.003563       0.047175              9.477415      11.510093      -3.275014      -1.380157      10.316261       3.786816       6.605891           0.006293
          350              C       1.227176       3.377906      20.958962       0.171446      29.988622 0.37735507E+03  0.85404806E+04                                 8.535170                            6.574318      -0.029289       2.017254                    0.999082      25.262986      70.646600       0.630074       0.429519      -1.058786      -0.007056       0.015312      -0.006084       0.017923      -0.006125      -0.001738      -0.007144      -0.019213       0.022837      -0.015820       0.001615       0.014205              9.707528       7.813912      -4.471019       0.010432      12.086982      -2.579094       9.221689          -0.000010
          351              C       9.010388       6.545222      20.069700       0.163544      31.364300 0.37753730E+03  0.85570275E+04                                 8.851469                            6.606489       0.038860       2.045776                    0.999444      25.266037      71.014809       0.623348       0.433524      -1.054926       0.018655      -0.006993       0.009877       0.022236      -0.005937       0.007739      -0.005428      -0.013040       0.019641      -0.013712      -0.000775       0.014488             10.382031       9.232674      -4.641116      -0.366106      12.486252      -3.277910       9.427167          -0.000232
          352              C       0.670882       4.533009      20.232164      -0.141934      35.138853 0.44421909E+03  0.10520893E+05                                 9.421201                            7.097865       0.181248       2.041114                    0.999085      29.284031      85.049090       0.608081       0.425294      -1.056501       0.017414      -0.020184       0.012667       0.029514       0.010293      -0.000027       0.002681      -0.003620       0.039407      -0.017120       0.003461       0.013659             10.940762       9.703697      -6.102830       0.403126      14.851525      -2.317572       8.267064          -0.000005
          353              C       6.236756      20.876869      23.141293       0.528744      24.364260 0.27843666E+03  0.59364084E+04                                 7.756877                            5.961593      -0.218229       1.972346                    0.999150      23.554214      67.422624       0.600177       0.478663      -1.013853      -0.002948      -0.065539      -0.032184       0.073074       0.007425      -0.018755      -0.063234      -0.049548       0.067385      -0.050121      -0.034214       0.084336              8.689447       9.520641       0.224641       0.433146       9.332566       3.533294       7.215134          -0.006668
          354              C       8.545178       0.931500      24.854776       0.535779      24.278198 0.26662474E+03  0.56076352E+04                                 7.645883                            5.778207      -0.076099       2.020911                    0.999529      23.053513      64.946778       0.620169       0.469588      -1.021562       0.059990      -0.008914       0.021461       0.064334       0.013492      -0.022854      -0.068325      -0.065888       0.137205      -0.060767      -0.042124       0.102890              8.581245      11.126577      -0.163445       0.599890       8.170576       2.773427       6.446581          -0.005381
          355              C       7.967338       7.200416      20.690772      -0.169255      33.398566 0.47292770E+03  0.11419672E+05                                 9.232525                            7.422363      -0.193822       1.919849                    0.997895      30.133164      89.438606       0.580666       0.436839      -1.045581       0.010184       0.026043       0.010072       0.029722       0.016017       0.014890      -0.001308       0.004693       0.027967      -0.024573       0.002398       0.022175             10.262289       9.902097      -4.311045      -0.985003      11.299592      -1.794970       9.585178           0.003009
          356              C       7.354240       8.262911      20.050326       0.112198      25.691770 0.33735275E+03  0.75107180E+04                                 7.833168                            6.320992      -0.000558       2.027976                    0.998656      26.160180      75.355561       0.619429       0.444138      -1.037870       0.029013      -0.000427      -0.036171       0.046371       0.027324       0.012044       0.034101       0.038479      -0.012742      -0.048361      -0.001976       0.050337              8.590443       7.825783      -2.862329      -0.712498       8.821448      -2.040536       9.124099           0.001588
          357              C       4.052716       2.732688      25.743208      -0.234391      27.297246 0.42703149E+03  0.10042419E+05                                 7.960674                            6.900114      -0.149699       1.946074                    0.998348      29.611874      86.478867       0.622936       0.418104      -1.058069      -0.000723       0.090481      -0.073076       0.116307      -0.012006       0.010579      -0.022920      -0.031019      -0.044952      -0.027073      -0.011774       0.038847              8.470065       8.673973      -2.298473      -0.751918       9.186938       0.747578       7.549283          -0.000174
          358              C       1.475941       2.056022      22.934546       0.086226      25.565900 0.35099759E+03  0.78755679E+04                                 7.713144                            6.385671       0.045564       2.028723                    0.999353      26.619067      76.443068       0.626597       0.435653      -1.045109       0.017177      -0.020532      -0.040183       0.048283       0.023506      -0.005345       0.027224       0.029385       0.035459      -0.045930       0.015169       0.030760              8.186658       6.948689      -2.640809      -0.649243       8.531745      -1.591955       9.079539           0.000183
          359              C       9.608795       5.382311      20.737823      -0.118176      36.342778 0.44616890E+03  0.10618213E+05                                 9.764662                            7.196087      -0.071597       1.961604                    0.998447      29.549939      87.084219       0.591329       0.435236      -1.046501      -0.004605       0.031980      -0.006495       0.032957       0.022528       0.003623      -0.000378       0.017387       0.015406      -0.026890       0.004852       0.022038             11.553892      10.379587      -6.843611       0.509517      15.932825      -2.419760       8.349264           0.000064
          360              C       2.100792       2.502795      20.352282      -0.193763      30.926462 0.45853453E+03  0.10931323E+05                                 8.582160                            7.185311       0.219448       2.051592                    0.999162      29.558668      85.741617       0.608492       0.422231      -1.059871       0.000028      -0.010440      -0.000482       0.010451       0.016025       0.004280      -0.015677      -0.003586       0.048372      -0.028559       0.003919       0.024640              9.143595       7.686637      -3.586638      -0.816394      10.529835      -1.048192       9.214315           0.000272
          361              C       8.799819       8.118252      18.292283       0.092565      26.510392 0.34446165E+03  0.76875138E+04                                 7.925558                            6.342479       0.146703       2.068276                    0.999286      26.242606      74.995013       0.626690       0.437934      -1.044447      -0.022723       0.015428       0.048130       0.055415       0.040112       0.000359       0.019247       0.038397       0.011787      -0.051233       0.005840       0.045393              8.681880       8.394631      -2.778724      -1.202466       8.697003      -1.825672       8.954006           0.000673
          362              C       2.613013       1.437914      21.066072       0.105354      24.095503 0.33237413E+03  0.73536475E+04                                 7.405558                            6.219188       0.229189       2.097581                    0.999530      26.004280      74.052806       0.634394       0.436387      -1.045109      -0.029377       0.005593       0.036122       0.046895       0.015352      -0.002968       0.027176       0.025807      -0.059119      -0.041914       0.009857       0.032057              7.800175       6.035202      -2.349061      -0.615356       8.385746      -1.371333       8.979578          -0.000078
          363              C       0.924544       3.129578      22.287458      -0.181173      30.094900 0.44280572E+03  0.10467176E+05                                 8.440175                            7.057455       0.227141       2.060285                    0.999027      29.184046      84.363400       0.614293       0.421807      -1.059880      -0.001043      -0.001367       0.004450       0.004771       0.001153      -0.006556       0.017244      -0.012756      -0.046683      -0.025037       0.002832       0.022204              8.984501       6.959674      -2.835308      -0.094410       9.673780      -2.769592      10.320048           0.000039
          364              C       9.443278       7.042094      18.840287      -0.173477      31.162715 0.43936200E+03  0.10348638E+05                                 8.609299                            7.010156       0.298010       2.087147                    0.998784      28.836023      82.766342       0.619985       0.419434      -1.063107       0.009900       0.012737       0.008100       0.018052       0.005935      -0.000504       0.013799       0.014084      -0.048037      -0.024015       0.006072       0.017944              9.413208       8.032654      -2.678173      -0.664583       9.865251      -3.072841      10.341720           0.000994
          365              C       3.834312       3.986254      24.914835      -0.427412      24.413633 0.43320855E+03  0.10175111E+05                                 7.080534                            6.697136       0.426742       2.103293                    0.997958      31.079926      89.291643       0.671663       0.388251      -1.083059       0.013704      -0.097499       0.073252       0.122718      -0.006880      -0.000275      -0.032125      -0.041836       0.005568      -0.026723      -0.018006       0.044729              7.115645       6.655875      -0.625302       0.489360       7.819941      -0.337931       6.871118          -0.000018
          366              C       7.610840      20.617263      10.901140      -0.008990      36.814468 0.43663380E+03  0.10242699E+05                                 9.562306                            6.948207       0.172586       2.042710                    0.999435      27.940758      79.382181       0.629723       0.414629      -1.068847       0.048920      -0.044850       0.051569       0.084048      -0.015684       0.016072       0.000716      -0.026312       0.033617      -0.031368       0.009845       0.021523             11.180139      17.323274       0.219722      -1.510680       8.977465      -2.982901       7.239677           0.004818
          367              C       8.556930      21.378946      10.254328      -0.007784      37.012490 0.44240321E+03  0.10435512E+05                                 9.674589                            7.037043       0.048996       2.002339                    0.999643      28.276056      81.148745       0.618610       0.419753      -1.063185       0.069609      -0.030710       0.037519       0.084831      -0.020363       0.010391       0.015963       0.011419      -0.020160      -0.032054       0.007464       0.024590             11.374997      10.383167       0.907336      -0.952901      13.887694      -6.484821       9.854129           0.005063
          368              C       9.567661      19.827820      11.366390       0.382757      27.258237 0.30841167E+03  0.66839214E+04                                 8.226996                            6.082944      -0.033006       2.032735                    0.999182      23.605602      66.106567       0.628170       0.449913      -1.039198      -0.016370       0.005603      -0.013205       0.021766      -0.027975       0.011069       0.032222      -0.038047       0.034628      -0.050753       0.003621       0.047132              9.478341      11.511243      -3.275544       1.380411      10.317343      -3.787265       6.606436           0.005406
          369              C       3.669774      18.310094       7.120462       0.171445      29.988804 0.37735747E+03  0.85405580E+04                                 8.535236                            6.574360      -0.029295       2.017253                    0.999082      25.263099      70.647272       0.630068       0.429522      -1.058783       0.007085      -0.015285      -0.006097       0.017917      -0.006125       0.001729       0.007156      -0.019210       0.022840      -0.015817       0.001599       0.014218              9.707623       7.814002      -4.471076      -0.010427      12.087074       2.579102       9.221794           0.000084
          370              C       5.680462      15.142778       6.231200       0.163516      31.365832 0.37755476E+03  0.85575252E+04                                 8.851718                            6.606612       0.038860       2.045759                    0.999444      25.266861      71.017637       0.623346       0.433520      -1.054928      -0.018629       0.007016       0.009840       0.022206      -0.005942      -0.007733       0.005431      -0.013057       0.019537      -0.013706      -0.000774       0.014479             10.382372       9.232955      -4.641314       0.366108      12.486732       3.278061       9.427429          -0.000177
          371              C       4.226068      17.154991       6.393664      -0.141883      35.137794 0.44420096E+03  0.10520381E+05                                 9.421161                            7.097830       0.181113       2.041091                    0.999084      29.283244      85.047100       0.608067       0.425307      -1.056490      -0.017376       0.020211       0.012634       0.029496       0.010313       0.000011      -0.002676      -0.003606       0.039337      -0.017125       0.003487       0.013639             10.940732       9.703704      -6.102845      -0.403114      14.851472       2.317527       8.267021           0.000110
          372              C       8.454094       0.811131       9.302793       0.528749      24.364585 0.27843951E+03  0.59364848E+04                                 7.757003                            5.961664      -0.218356       1.972313                    0.999149      23.554020      67.422173       0.600167       0.478669      -1.013850       0.002952       0.065536      -0.032195       0.073076       0.007431       0.018794       0.063202      -0.049499       0.067512      -0.050117      -0.034199       0.084316              8.689633       9.520679       0.224667      -0.433150       9.332889      -3.533480       7.215332          -0.006836
          373              C       6.145672      20.756500      11.016276       0.535772      24.279434 0.26663822E+03  0.56080001E+04                                 7.646173                            5.778374      -0.076227       2.020850                    0.999529      23.054240      64.949693       0.620155       0.469592      -1.021558      -0.060035       0.008915       0.021478       0.064381       0.013503       0.022837       0.068334      -0.065933       0.137273      -0.060788      -0.042126       0.102914              8.581612      11.127338      -0.163528      -0.599889       8.170792      -2.773442       6.446707          -0.005259
          374              C       6.723512      14.487584       6.852272      -0.169362      33.402201 0.47298850E+03  0.11421492E+05                                 9.232979                            7.422676      -0.193550       1.919884                    0.997898      30.135861      89.447614       0.580674       0.436819      -1.045594      -0.010142      -0.026021       0.010039       0.029677       0.016011      -0.014845       0.001324       0.004669       0.027994      -0.024558       0.002435       0.022123             10.262825       9.902631      -4.311325       0.985116      11.300287       1.795031       9.585556           0.003109
          375              C       7.336610      13.425089       6.211826       0.112222      25.690950 0.33733856E+03  0.75103134E+04                                 7.833004                            6.320864      -0.000521       2.028002                    0.998655      26.159426      75.352630       0.619435       0.444138      -1.037870      -0.029003       0.000426      -0.036180       0.046372       0.027330      -0.012057      -0.034113       0.038449      -0.012830      -0.048361      -0.001996       0.050357              8.590271       7.825592      -2.862288       0.712416       8.821363       2.040555       9.123857           0.001522
          376              C       0.844234      18.955312      11.904708      -0.234373      27.298054 0.42703928E+03  0.10042710E+05                                 7.960932                            6.900223      -0.149861       1.946007                    0.998348      29.613011      86.484397       0.622921       0.418109      -1.058059       0.000727      -0.090457      -0.073090       0.116297      -0.011992      -0.010600       0.022910      -0.031017      -0.044879      -0.027063      -0.011769       0.038832              8.470424       8.674348      -2.298749       0.751989       9.187368      -0.747662       7.549556           0.000091
          377              C       3.421009      19.631978       9.096046       0.086197      25.566514 0.35100518E+03  0.78757836E+04                                 7.713240                            6.385715       0.045632       2.028734                    0.999353      26.619602      76.444909       0.626598       0.435649      -1.045111      -0.017169       0.020558      -0.040191       0.048298       0.023523       0.005325      -0.027215       0.029398       0.035494      -0.045934       0.015158       0.030776              8.186790       6.948801      -2.640897       0.649176       8.531929       1.592049       9.079639           0.000281
          378              C       5.082055      16.305689       6.899323      -0.118248      36.346260 0.44621619E+03  0.10619635E+05                                 9.765148                            7.196363      -0.071480       1.961596                    0.998449      29.552428      87.093174       0.591330       0.435223      -1.046507       0.004647      -0.031934      -0.006529       0.032924       0.022514      -0.003599       0.000400       0.017377       0.015496      -0.026891       0.004891       0.022000             11.554544      10.380104      -6.844040      -0.509634      15.933829       2.420076       8.349700           0.000223
          379              C       2.796158      19.185205       6.513782      -0.193704      30.924555 0.45850003E+03  0.10930295E+05                                 8.581882                            7.185099       0.219417       2.051610                    0.999161      29.557179      85.736469       0.608494       0.422238      -1.059867      -0.000001       0.010470      -0.000495       0.010481       0.016034      -0.004284       0.015669      -0.003559       0.048312      -0.028560       0.003941       0.024619              9.143297       7.686426      -3.586502       0.816414      10.529422       1.048070       9.214043           0.000325
          380              C       5.891031      13.569748       4.453783       0.092633      26.508140 0.34442690E+03  0.76865299E+04                                 7.925152                            6.342195       0.146709       2.068313                    0.999285      26.240750      74.988229       0.626700       0.437939      -1.044446       0.022711      -0.015438       0.048121       0.055405       0.040122      -0.000376      -0.019256       0.038375       0.011715      -0.051227       0.005809       0.045418              8.681418       8.394162      -2.778523       1.202406       8.696562       1.825576       8.953531           0.000568
          381              C       2.283937      20.250086       7.227572       0.105414      24.093741 0.33234502E+03  0.73528436E+04                                 7.405285                            6.218984       0.229105       2.097588                    0.999529      26.002723      74.047601       0.634394       0.436396      -1.045103       0.029399      -0.005573       0.036108       0.046895       0.015369       0.002953      -0.027164       0.025823      -0.059135      -0.041907       0.009827       0.032080              7.799885       6.035012      -2.348969       0.615353       8.385408       1.371219       8.979235          -0.000144
          382              C       3.972406      18.558422       8.448958      -0.181251      30.098099 0.44286062E+03  0.10468813E+05                                 8.440689                            7.057823       0.227230       2.060265                    0.999029      29.186587      84.372508       0.614285       0.421799      -1.059884       0.001073       0.001393       0.004426       0.004763       0.001121       0.006566      -0.017244      -0.012752      -0.046680      -0.025034       0.002826       0.022208              8.985094       6.960126      -2.835566       0.094330       9.674474       2.769870      10.320680           0.000287
          383              C       5.247572      14.645906       5.001787      -0.173444      31.161622 0.43934332E+03  0.10348082E+05                                 8.609121                            7.010027       0.297997       2.087158                    0.998783      28.835207      82.763382       0.619989       0.419437      -1.063107      -0.009890      -0.012731       0.008091       0.018038       0.005954       0.000514      -0.013793       0.014069      -0.048048      -0.024013       0.006062       0.017952              9.413003       8.032442      -2.678014       0.664639       9.864997       3.072765      10.341571           0.000996
          384              C       1.062638      17.701746      11.076335      -0.427451      24.415602 0.43325524E+03  0.10176570E+05                                 7.081045                            6.697558       0.426360       2.103137                    0.997958      31.082632      89.303553       0.671627       0.388258      -1.083045      -0.013704       0.097526       0.073233       0.122728      -0.006857       0.000315       0.032088      -0.041777       0.005574      -0.026712      -0.017957       0.044670              7.116193       6.656477      -0.625502      -0.489324       7.820601       0.337969       6.871500           0.000298
          385              N       6.436551       8.786676      11.592235      -0.369982      39.973787 0.58163996E+03  0.14427834E+05                                 9.629670                            7.701532       0.219711       2.067962                    0.998995      29.693991      82.374088       0.645696       0.382412      -1.108108      -0.003825       0.094966      -0.061320       0.113108       0.039768      -0.014041       0.014006       0.033910      -0.055357      -0.047204      -0.005493       0.052697             10.818804      13.546566      -0.285336       0.939894      10.594373      -4.182470       8.315473           0.019285
          386              N       4.901847      10.041327      10.558775      -0.392811      40.884135 0.60624487E+03  0.15195165E+05                                 9.748671                            7.838214       0.231521       2.056205                    0.999514      30.420972      84.837829       0.643030       0.380030      -1.109810       0.118439       0.004718       0.010112       0.118963       0.028442      -0.023261      -0.014205      -0.054313      -0.016773      -0.044133      -0.007121       0.051254             10.889725      12.032225      -0.700052       0.848362      12.534879      -4.465772       8.102071           0.012565
          387              N       7.748934       2.126292       5.031402      -0.213223      34.168403 0.49774995E+03  0.11885066E+05                                 8.782445                            7.225636       0.180762       2.095159                    0.998830      27.198526      74.224312       0.652144       0.393344      -1.099430       0.059938       0.117218       0.059242       0.144368      -0.019945      -0.032884      -0.028386       0.095712       0.057135      -0.074766       0.011798       0.062969              9.607192       9.553295       3.029691      -1.415400       8.955473       1.384008      10.312809           0.005849
          388              N       2.322134       9.645521       8.494902      -0.248841      33.420344 0.51984355E+03  0.12533832E+05                                 8.581238                            7.351061       0.252331       2.103518                    0.998991      27.838417      76.057214       0.651683       0.389815      -1.103165      -0.067271      -0.120914      -0.084098       0.161920      -0.011007      -0.037024      -0.052480       0.060541       0.086329      -0.079991       0.008617       0.071374              9.051405       7.494946       2.685940      -0.949230       9.100113       1.093823      10.559155           0.000560
          389              N       8.254299      12.901324      25.430735      -0.369988      39.972882 0.58162914E+03  0.14427446E+05                                 9.629389                            7.701367       0.219890       2.068016                    0.998995      29.693742      82.372087       0.645717       0.382403      -1.108119       0.003827      -0.094987      -0.061277       0.113102       0.039763       0.014046      -0.014016       0.033897      -0.055408      -0.047209      -0.005489       0.052698             10.818424      13.546096      -0.285299      -0.939801      10.594044       4.182256       8.315133           0.019466
          390              N      -0.004897      11.646673      24.397275      -0.392774      40.881345 0.60620017E+03  0.15193744E+05                                 9.748254                            7.837956       0.231528       2.056235                    0.999514      30.419466      84.832402       0.643038       0.380033      -1.109809      -0.118428      -0.004803       0.010211       0.118964       0.028449       0.023285       0.014172      -0.054394      -0.016775      -0.044190      -0.007077       0.051266             10.889196      12.031585      -0.700060      -0.848248      12.534412       4.465434       8.101589           0.012656
          391              N       6.941916      19.561708      18.869902      -0.213116      34.166075 0.49770468E+03  0.11883704E+05                                 8.782037                            7.225289       0.180919       2.095224                    0.998830      27.197283      74.219823       0.652163       0.393342      -1.099433      -0.059972      -0.117063       0.059275       0.144270      -0.019873       0.032890       0.028329       0.095611       0.057017      -0.074648       0.011706       0.062941              9.606742       9.552973       3.029621       1.415530       8.955104      -1.383787      10.312149          -0.002407
          392              N       2.574816      12.042479      22.333402      -0.248764      33.418653 0.51980733E+03  0.12532757E+05                                 8.581064                            7.350884       0.252097       2.103465                    0.998991      27.837230      76.053696       0.651679       0.389824      -1.103158       0.067283       0.120893      -0.084090       0.161905      -0.011040       0.037034       0.052494       0.060559       0.086351      -0.080026       0.008643       0.071384              9.051269       7.494740       2.685863       0.949163       9.100008      -1.093923      10.559058           0.000819
          393              N       3.357349      19.630676       2.246265      -0.369972      39.972642 0.58162459E+03  0.14427307E+05                                 9.629352                            7.701338       0.219884       2.068016                    0.998995      29.693648      82.371786       0.645718       0.382403      -1.108119       0.003826       0.094985       0.061282       0.113104      -0.039764      -0.014045      -0.014014       0.033898      -0.055411      -0.047208      -0.005491       0.052699             10.818382      13.546045       0.285288       0.939789      10.593998       4.182236       8.315103           0.019532
          394              N       4.892053      20.885327       3.279724      -0.392758      40.881238 0.60619771E+03  0.15193667E+05                                 9.748231                            7.837935       0.231525       2.056234                    0.999514      30.419453      84.832333       0.643039       0.380032      -1.109810      -0.118431       0.004798      -0.010205       0.118967      -0.028450      -0.023284       0.014174      -0.054387      -0.016780      -0.044186      -0.007081       0.051267             10.889170      12.031565       0.700048       0.848239      12.534377       4.465417       8.101567           0.012694
          395              N       2.044966      12.970292       8.807098      -0.213280      34.170566 0.49778234E+03  0.11886048E+05                                 8.782810                            7.225855       0.180840       2.095166                    0.998830      27.199632      74.228285       0.652136       0.393342      -1.099430      -0.060019       0.117113      -0.059322       0.144350       0.019912      -0.032901       0.028374       0.095653       0.057060      -0.074717       0.011751       0.062966              9.607652       9.553863      -3.030070      -1.415554       8.956053      -1.383992      10.313040           0.005993
          396              N       7.471766      20.489521       5.343598      -0.248776      33.418995 0.51981377E+03  0.12532949E+05                                 8.581109                            7.350920       0.252114       2.103467                    0.998991      27.837428      76.054300       0.651679       0.389822      -1.103159       0.067287      -0.120893       0.084093       0.161909       0.011036      -0.037033       0.052493       0.060554       0.086356      -0.080022       0.008639       0.071384              9.051324       7.494786      -2.685889      -0.949158       9.100068      -1.093944      10.559117           0.000746
          397              N       1.539601       2.057324      16.084765      -0.369807      39.969261 0.58156214E+03  0.14425423E+05                                 9.629031                            7.701088       0.219667       2.067976                    0.998994      29.691822      82.366726       0.645705       0.382419      -1.108103      -0.003771      -0.094935       0.061269       0.113052      -0.039735       0.014014       0.013954       0.033911      -0.055420      -0.047128      -0.005549       0.052678             10.818024      13.545561       0.285168      -0.939684      10.593651      -4.182089       8.314860           0.018272
          398              N       0.004897       0.802673      17.118224      -0.392553      40.877721 0.60613232E+03  0.15191644E+05                                 9.747767                            7.837577       0.231454       2.056224                    0.999514      30.417860      84.827276       0.643045       0.380038      -1.109803       0.118337      -0.004808      -0.010064       0.118861      -0.028391       0.023205      -0.014250      -0.054241      -0.016955      -0.044021      -0.007206       0.051228             10.888632      12.030972       0.699758      -0.848111      12.533639      -4.465235       8.101284           0.006128
          399              N       2.851984       8.717708      22.645598      -0.213214      34.168059 0.49774288E+03  0.11884857E+05                                 8.782401                            7.225593       0.180751       2.095159                    0.998830      27.198321      74.223672       0.652145       0.393345      -1.099429       0.059930      -0.117222      -0.059235       0.144365       0.019949       0.032883      -0.028387       0.095715       0.057134      -0.074770       0.011800       0.062969              9.607145       9.553223      -3.029653       1.415401       8.955418       1.384027      10.312796           0.005947
          400              N       7.219084       1.198479      19.182098      -0.248839      33.420889 0.51985308E+03  0.12534131E+05                                 8.581348                            7.351139       0.252317       2.103509                    0.998991      27.838715      76.058474       0.651677       0.389816      -1.103163      -0.067270       0.120900       0.084095       0.161908       0.010993       0.037020      -0.052469       0.060527       0.086325      -0.079970       0.008602       0.071368              9.051529       7.495048      -2.685998       0.949249       9.100248       1.093838      10.559291          -0.001156
          401              N       6.300416       6.042711      13.803627      -0.399243      40.469526 0.63197507E+03  0.16015293E+05                                 9.704749                            8.046152       0.231134       2.061232                    0.998499      30.570098      85.894717       0.629163       0.384156      -1.106143      -0.073144      -0.008604       0.098596       0.123066      -0.010883       0.019040       0.042047      -0.070452       0.012003      -0.054135      -0.009042       0.063176             10.634572       9.365454       2.861260      -2.459977      11.449171       1.637739      11.089089           0.017382
          402              N       4.717722       4.708465      14.643624      -0.369713      39.608375 0.58728556E+03  0.14617975E+05                                 9.586016                            7.750904       0.189482       2.059008                    0.998791      29.784243      83.042149       0.641478       0.383607      -1.106117       0.056877       0.087143       0.030131       0.108337      -0.027042      -0.009478       0.038277      -0.005855       0.087213      -0.047772      -0.011000       0.058772             10.738350      10.923880       2.737146      -3.619551       9.574170       1.531109      11.717001           0.024755
          403              N       8.390434      15.645289      -0.034873      -0.399259      40.468786 0.63196475E+03  0.16014954E+05                                 9.704617                            8.046078       0.231158       2.061247                    0.998499      30.569702      85.893178       0.629168       0.384155      -1.106145       0.073137       0.008614       0.098588       0.123056      -0.010890      -0.019042      -0.042044      -0.070455       0.011988      -0.054140      -0.009035       0.063175             10.634389       9.365318       2.861190       2.459948      11.448894      -1.637672      11.088953           0.017635
          404              N       0.179228      16.979535       0.805124      -0.369702      39.606554 0.58725506E+03  0.14617013E+05                                 9.585738                            7.750714       0.189438       2.059013                    0.998790      29.783242      83.038552       0.641485       0.383608      -1.106117      -0.056893      -0.087129       0.030135       0.108334      -0.027053       0.009477      -0.038271      -0.005874       0.087217      -0.047778      -0.010995       0.058773             10.738005      10.923502       2.737016       3.619468       9.573812      -1.530997      11.716701           0.025012
          405              N       3.493484      16.886711       0.034873      -0.399243      40.468550 0.63195982E+03  0.16014803E+05                                 9.704598                            8.046062       0.231137       2.061242                    0.998499      30.569595      85.892914       0.629166       0.384157      -1.106143       0.073136      -0.008613      -0.098587       0.123055       0.010891       0.019041      -0.042046      -0.070454       0.011993      -0.054140      -0.009036       0.063176             10.634369       9.365297      -2.861181      -2.459944      11.448872      -1.637670      11.088937           0.017643
          406              N       5.076178      15.552465      26.871876      -0.369687      39.606370 0.58725145E+03  0.14616906E+05                                 9.585725                            7.750704       0.189413       2.059007                    0.998790      29.783169      83.038397       0.641483       0.383610      -1.106116      -0.056891       0.087130      -0.030137       0.108335       0.027052      -0.009477      -0.038274      -0.005879       0.087220      -0.047777      -0.010998       0.058776             10.737990      10.923489      -2.737016      -3.619457       9.573807      -1.530995      11.716672           0.025011
          407              N       1.403466       4.801289      13.873373      -0.399270      40.470432 0.63199383E+03  0.16015892E+05                                 9.704886                            8.046268       0.231177       2.061237                    0.998499      30.570614      85.896580       0.629159       0.384156      -1.106143      -0.073135       0.008623      -0.098607       0.123071       0.010890      -0.019039       0.042051      -0.070447       0.012010      -0.054138      -0.009040       0.063178             10.634721       9.365607      -2.861307       2.460025      11.449329       1.637777      11.089229           0.017255
          408              N       9.614672       6.135535      13.033376      -0.369717      39.607848 0.58727640E+03  0.14617690E+05                                 9.585952                            7.750859       0.189437       2.059001                    0.998791      29.783957      83.041192       0.641478       0.383609      -1.106116       0.056899      -0.087145      -0.030148       0.108354       0.027057       0.009477       0.038273      -0.005860       0.087239      -0.047786      -0.010990       0.058777             10.738279      10.923857      -2.737188       3.619520       9.574139       1.531032      11.716842           0.024732
          409              N       3.493484      15.645289      13.873373      -0.399268      40.474956 0.63207364E+03  0.16018595E+05                                 9.705907                            8.046997       0.230743       2.061066                    0.998498      30.573281      85.908955       0.629098       0.384177      -1.106116       0.073229       0.008613      -0.098680       0.123184      -0.010872       0.019004       0.041999      -0.070511       0.012028      -0.054100      -0.009050       0.063150             10.635909       9.366788       2.861752      -2.460578      11.450425       1.637536      11.090513           0.017343
          410              N       5.076178      16.979535      13.033376      -0.369690      39.611488 0.58733313E+03  0.14619615E+05                                 9.586860                            7.751462       0.189037       2.058849                    0.998790      29.786026      83.051387       0.641417       0.383631      -1.106087      -0.057006      -0.087162      -0.030217       0.108443      -0.026995      -0.009484       0.038222      -0.006035       0.087173      -0.047678      -0.011048       0.058726             10.739398      10.925144       2.737695      -3.620067       9.575126       1.530942      11.717922           0.024111
          411              N       1.403466       6.042711       0.034873      -0.399259      40.468714 0.63196404E+03  0.16014933E+05                                 9.704613                            8.046078       0.231153       2.061246                    0.998499      30.569672      85.893124       0.629167       0.384156      -1.106144      -0.073138      -0.008611      -0.098584       0.123053      -0.010887      -0.019044      -0.042044      -0.070457       0.011991      -0.054140      -0.009035       0.063175             10.634378       9.365305       2.861196       2.459921      11.448911      -1.637688      11.088918           0.017198
          412              N       9.614672       4.708465      26.871876      -0.369705      39.606476 0.58725476E+03  0.14616998E+05                                 9.585709                            7.750700       0.189464       2.059021                    0.998791      29.783236      83.038413       0.641487       0.383607      -1.106118       0.056892       0.087128      -0.030135       0.108333      -0.027050       0.009479      -0.038271      -0.005872       0.087224      -0.047775      -0.010997       0.058773             10.737962      10.923477       2.737012       3.619442       9.573777      -1.530987      11.716632           0.024622
          413              N       6.300416       4.801289      -0.034873      -0.399250      40.469021 0.63196871E+03  0.16015088E+05                                 9.704670                            8.046117       0.231121       2.061233                    0.998499      30.569850      85.893836       0.629164       0.384157      -1.106143      -0.073136       0.008613       0.098590       0.123057       0.010888       0.019039      -0.042048      -0.070455       0.012004      -0.054138      -0.009040       0.063178             10.634448       9.365372      -2.861217      -2.459959      11.448968      -1.637685      11.089003           0.017227
          414              N       4.717722       6.135535       0.805124      -0.369690      39.606561 0.58725517E+03  0.14617023E+05                                 9.585752                            7.750726       0.189413       2.059005                    0.998790      29.783280      83.038784       0.641483       0.383609      -1.106116       0.056893      -0.087128       0.030137       0.108335       0.027051      -0.009476      -0.038274      -0.005877       0.087229      -0.047779      -0.010997       0.058776             10.738016      10.923526      -2.737040      -3.619454       9.573840      -1.530997      11.716681           0.024536
          415              N       8.390434      16.886711      13.803627      -0.398610      40.456464 0.63172572E+03  0.16007540E+05                                 9.703194                            8.044982       0.230794       2.061199                    0.998498      30.564057      85.876451       0.629154       0.384196      -1.106104       0.073021      -0.008416       0.098523       0.122921       0.010714      -0.018829       0.041923      -0.070462       0.012040      -0.053835      -0.009227       0.063063             10.632757       9.363751      -2.860462       2.459426      11.447112       1.637494      11.087407          -0.009479
          416              N       0.179228      15.552465      14.643624      -0.369117      39.594438 0.58703502E+03  0.14610248E+05                                 9.584156                            7.749543       0.189331       2.059045                    0.998790      29.777734      83.021018       0.641495       0.383636      -1.106091      -0.056791       0.086981       0.030318       0.108214       0.026848       0.009586       0.038158      -0.006073       0.087018      -0.047460      -0.011193       0.058653             10.736148      10.921402      -2.736222       3.618722       9.572207       1.530869      11.714837          -0.011129
          417              N       3.357349      12.901324      16.084765      -0.369984      39.976914 0.58169616E+03  0.14429548E+05                                 9.629958                            7.701749       0.220065       2.068018                    0.998997      29.696134      82.380422       0.645707       0.382396      -1.108121       0.003750      -0.094951       0.061255       0.113057       0.039704      -0.014000       0.013883       0.033954      -0.055498      -0.047051      -0.005624       0.052674             10.819118      13.547076      -0.285232       0.939826      10.594745      -4.182575       8.315534           0.007881
          418              N       4.892053      11.646673      17.118224      -0.392623      40.879405 0.60615816E+03  0.15192493E+05                                 9.748147                            7.837826       0.231318       2.056183                    0.999514      30.418440      84.830183       0.643023       0.380046      -1.109794      -0.118433      -0.004820      -0.010157       0.118966       0.028428      -0.023262      -0.014198      -0.054383      -0.016822      -0.044150      -0.007113       0.051263             10.889125      12.031506      -0.700033       0.848198      12.534417      -4.465391       8.101451           0.011453
          419              N       2.044966      19.561708      22.645598      -0.213193      34.167202 0.49772816E+03  0.11884411E+05                                 8.782261                            7.225490       0.180716       2.095157                    0.998830      27.197825      74.221902       0.652149       0.393345      -1.099430      -0.059941      -0.117213      -0.059242       0.144366      -0.019958      -0.032886      -0.028396       0.095700       0.057148      -0.074776       0.011809       0.062967              9.606986       9.553019       3.029578      -1.415344       8.955299       1.384038      10.312640           0.006000
          420              N       7.471766      12.042479      19.182098      -0.248803      33.419532 0.51982373E+03  0.12533241E+05                                 8.581163                            7.350963       0.252245       2.103501                    0.998991      27.837766      76.055234       0.651681       0.389820      -1.103162       0.067306       0.120883       0.084104       0.161914      -0.011025      -0.037034      -0.052492       0.060541       0.086347      -0.080012       0.008627       0.071385              9.051393       7.494871       2.685975      -0.949131       9.100241       1.093938      10.559068           0.000709
          421              N       1.539601       8.786676       2.246265      -0.369985      39.972544 0.58162388E+03  0.14427285E+05                                 9.629351                            7.701344       0.219875       2.068016                    0.998995      29.693551      82.371503       0.645716       0.382404      -1.108118      -0.003829       0.094977       0.061284       0.113098       0.039764       0.014046      -0.014016       0.033897      -0.055392      -0.047210      -0.005486       0.052696             10.818369      13.546034      -0.285289      -0.939790      10.593981       4.182224       8.315091           0.019088
          422              N       0.004897      10.041327       3.279724      -0.392770      40.881069 0.60619602E+03  0.15193616E+05                                 9.748224                            7.837940       0.231512       2.056234                    0.999514      30.419321      84.831974       0.643037       0.380034      -1.109808       0.118425       0.004788      -0.010195       0.118960       0.028452       0.023283       0.014171      -0.054388      -0.016774      -0.044187      -0.007078       0.051265             10.889148      12.031541      -0.700027      -0.848231      12.534352       4.465407       8.101552           0.012380
          423              N       2.851984       2.126292       8.807098      -0.213240      34.169074 0.49776013E+03  0.11885379E+05                                 8.782568                            7.225712       0.180772       2.095156                    0.998830      27.198883      74.225692       0.652140       0.393344      -1.099429       0.059938       0.117220      -0.059244       0.144371      -0.019937       0.032880       0.028390       0.095703       0.057139      -0.074762       0.011799       0.062962              9.607354       9.553426       3.029784       1.415385       8.955651      -1.384056      10.312985           0.005881
          424              N       7.219084       9.645521       5.343598      -0.248814      33.420483 0.51984229E+03  0.12533813E+05                                 8.581330                            7.351097       0.252139       2.103457                    0.998991      27.838356      76.057460       0.651674       0.389820      -1.103160      -0.067279      -0.120910       0.084093       0.161918      -0.011024       0.037033       0.052485       0.060548       0.086362      -0.080009       0.008625       0.071384              9.051556       7.495000       2.686013       0.949172       9.100346      -1.093963      10.559323           0.000484
          425              N       6.436551       2.057324      25.430735      -0.369974      39.972400 0.58162115E+03  0.14427202E+05                                 9.629335                            7.701332       0.219868       2.068014                    0.998995      29.693493      82.371334       0.645716       0.382404      -1.108117      -0.003825      -0.094976      -0.061288       0.113099      -0.039764      -0.014047      -0.014017       0.033894      -0.055406      -0.047211      -0.005487       0.052698             10.818350      13.545999       0.285285       0.939788      10.593965       4.182222       8.315085           0.019355
          426              N       4.901847       0.802673      24.397275      -0.392764      40.881186 0.60619769E+03  0.15193671E+05                                 9.748247                            7.837954       0.231507       2.056230                    0.999514      30.419389      84.832244       0.643036       0.380034      -1.109808       0.118428      -0.004793       0.010197       0.118963      -0.028452      -0.023284       0.014172      -0.054385      -0.016782      -0.044186      -0.007081       0.051267             10.889177      12.031567       0.700031       0.848241      12.534384       4.465424       8.101580           0.012726
          427              N       7.748934       8.717708      18.869902      -0.213243      34.169246 0.49776480E+03  0.11885521E+05                                 8.782605                            7.225753       0.180786       2.095159                    0.998830      27.198995      74.226145       0.652137       0.393345      -1.099428       0.059942      -0.117220       0.059241       0.144372       0.019939      -0.032875       0.028390       0.095696       0.057145      -0.074760       0.011804       0.062956              9.607379       9.553443      -3.029759      -1.415402       8.955649      -1.384052      10.313044           0.006001
          428              N       2.322134       1.198479      22.333402      -0.248811      33.420452 0.51984151E+03  0.12533789E+05                                 8.581324                            7.351091       0.252125       2.103453                    0.998991      27.838333      76.057371       0.651675       0.389820      -1.103160      -0.067277       0.120912      -0.084092       0.161918       0.011025      -0.037034       0.052485       0.060547       0.086362      -0.080009       0.008625       0.071385              9.051552       7.494983      -2.685999      -0.949166       9.100338      -1.093983      10.559336           0.000795
          429              N       8.254299      19.630676      11.592235      -0.370378      39.989674 0.58190999E+03  0.14436250E+05                                 9.631980                            7.703139       0.219877       2.067878                    0.998997      29.702164      82.402466       0.645649       0.382394      -1.108118       0.003880       0.095087      -0.061376       0.113241      -0.039774       0.014054       0.013976       0.033942      -0.055432      -0.047195      -0.005529       0.052724             10.821587      13.550144       0.285652      -0.940324      10.597195      -4.183794       8.317423           0.019212
          430              N      -0.004897      20.885327      10.558775      -0.392745      40.882558 0.60621078E+03  0.15194146E+05                                 9.748608                            7.838123       0.231331       2.056173                    0.999514      30.419827      84.835074       0.643016       0.380042      -1.109797      -0.118457       0.004772       0.010182       0.118989      -0.028445       0.023272      -0.014166      -0.054388      -0.016804      -0.044175      -0.007082       0.051257             10.889724      12.032202       0.700330      -0.848436      12.535071      -4.465719       8.101900           0.012745
          431              N       6.941916      12.970292       5.031402      -0.213194      34.166888 0.49772414E+03  0.11884290E+05                                 8.782218                            7.225474       0.180707       2.095159                    0.998830      27.197640      74.221281       0.652148       0.393346      -1.099429      -0.059941       0.117206       0.059242       0.144360       0.019958       0.032886      -0.028396       0.095702       0.057152      -0.074777       0.011810       0.062968              9.606930       9.552979      -3.029563       1.415334       8.955259       1.384013      10.312550           0.005896
          432              N       2.574816      20.489521       8.494902      -0.248785      33.419023 0.51981385E+03  0.12532952E+05                                 8.581115                            7.350923       0.252151       2.103479                    0.998991      27.837445      76.054379       0.651679       0.389823      -1.103158       0.067295      -0.120890      -0.084099       0.161912       0.011030       0.037031      -0.052499       0.060555       0.086331      -0.080023       0.008640       0.071383              9.051339       7.494854      -2.685964       0.949139       9.100150       1.093895      10.559013           0.000763
          433              O       9.097554      10.864604      10.376107      -0.389710      31.781173 0.48574922E+03  0.11338795E+05                                 7.910526                            6.827749       0.852191       2.343439                    0.998890      25.816092      65.993532       0.729083       0.359894      -1.142886      -0.044507      -0.020625       0.021266       0.053465      -0.007609       0.011522      -0.055958      -0.042428       0.003423      -0.046571      -0.023043       0.069614              8.426439       8.229528       2.333152      -1.488961      10.107741      -2.448875       6.942048           0.367363
          434              O       9.168070       9.139540      11.753592      -0.505142      33.343146 0.49056864E+03  0.11512257E+05                                 8.161725                            6.838744       0.578320       2.247451                    0.997971      26.723758      69.134070       0.730065       0.357507      -1.141541      -0.031575       0.025170      -0.007206       0.041018      -0.033354      -0.011577      -0.013176      -0.112488       0.115452      -0.086361       0.033149       0.053212              8.907728       8.877570      -2.394807       2.024252       9.310593      -3.602177       8.535021           0.072763
          435              O       5.229943      12.100386       8.767520      -0.477523      33.414223 0.51071093E+03  0.12129514E+05                                 8.273062                            7.074105       0.344949       2.189731                    0.995152      26.447818      69.267222       0.701841       0.367451      -1.131551       0.021787       0.014487       0.035275       0.043919      -0.022888       0.010248       0.043087       0.071879      -0.032194      -0.070179       0.022068       0.048111              9.007709      11.496963      -2.766856       2.263109       8.179369      -1.847211       7.346796           0.058924
          436              O       7.431611      12.120122       9.051486      -0.354727      30.233282 0.48057863E+03  0.11170281E+05                                 7.638068                            6.786569       0.912234       2.378345                    0.997862      25.251374      64.077242       0.733228       0.359391      -1.145112      -0.036886      -0.012203       0.023485       0.045398      -0.013441       0.027951      -0.057982       0.088396      -0.095767      -0.088902       0.011075       0.077827              8.017379      10.172551       2.079445      -1.107667       7.334758      -1.351769       6.544826           0.433256
          437              O       5.593296      10.823396      24.214607      -0.389712      31.781405 0.48575480E+03  0.11338969E+05                                 7.910607                            6.827832       0.852158       2.343433                    0.998890      25.816045      65.993737       0.729071       0.359898      -1.142881       0.044476       0.020569       0.021338       0.053446      -0.007600      -0.011519       0.055940      -0.042442       0.003382      -0.046558      -0.023039       0.069597              8.426511       8.229603       2.333180       1.488971      10.107811       2.448907       6.942119           0.367342
          438              O       5.522780      12.548460      25.592092      -0.505148      33.342005 0.49055037E+03  0.11511697E+05                                 8.161443                            6.838542       0.578562       2.247530                    0.997972      26.723643      69.132890       0.730089       0.357499      -1.141550       0.031566      -0.025224      -0.007178       0.041039      -0.033337       0.011567       0.013171      -0.112495       0.115418      -0.086347       0.033140       0.053207              8.907386       8.877162      -2.394674      -2.024150       9.310295       3.602027       8.534702           0.072836
          439              O       9.460907       9.587614      22.606020      -0.477375      33.408940 0.51061134E+03  0.12126548E+05                                 8.272250                            7.073457       0.344852       2.189747                    0.995152      26.445234      69.258580       0.701867       0.367455      -1.131548      -0.021758      -0.014652       0.035429       0.044083      -0.022903      -0.010240      -0.043103       0.071838      -0.032281      -0.070187       0.022067       0.048119              9.006791      11.495630      -2.766527      -2.262738       8.178603       1.846818       7.346141           0.059160
          440              O       7.259239       9.567878      22.889986      -0.354646      30.229879 0.48051467E+03  0.11168413E+05                                 7.637504                            6.786126       0.912337       2.378407                    0.997861      25.249863      64.072143       0.733251       0.359392      -1.145112       0.036920       0.012090       0.023568       0.045439      -0.013464      -0.027955       0.057983       0.088357      -0.095788      -0.088894       0.011063       0.077832              8.016749      10.171691       2.079149       1.107607       7.334176       1.351603       6.544381           0.433470
          441              O       0.696346       0.020604       3.462393      -0.389692      31.781026 0.48574744E+03  0.11338759E+05                                 7.910567                            6.827798       0.852201       2.343446                    0.998890      25.815832      65.993173       0.729070       0.359900      -1.142879       0.044470      -0.020572      -0.021333       0.053441       0.007609       0.011531       0.055944      -0.042422       0.003377      -0.046566      -0.023032       0.069598              8.426470       8.229567      -2.333174      -1.488969      10.107762       2.448890       6.942082           0.367374
          442              O       0.625830      19.983540       2.084908      -0.505149      33.342254 0.49055461E+03  0.11511826E+05                                 8.161505                            6.838589       0.578539       2.247522                    0.997972      26.723684      69.133197       0.730083       0.357501      -1.141548       0.031563       0.025223       0.007183       0.041037       0.033335      -0.011567       0.013176      -0.112490       0.115409      -0.086343       0.033134       0.053209              8.907456       8.877245       2.394696       2.024169       9.310358       3.602055       8.534766           0.072956
          443              O       4.563957       1.256386       5.070980      -0.477358      33.408604 0.51060459E+03  0.12126347E+05                                 8.272194                            7.073411       0.344838       2.189747                    0.995152      26.445079      69.258032       0.701870       0.367455      -1.131548      -0.021755       0.014650      -0.035417       0.044071       0.022906       0.010242      -0.043106       0.071830      -0.032265      -0.070188       0.022073       0.048115              9.006730      11.495536       2.766505       2.262720       8.178558       1.846800       7.346096           0.058989
          444              O       2.362289       1.276122       4.787014      -0.354645      30.229947 0.48051587E+03  0.11168441E+05                                 7.637486                            6.786111       0.912304       2.378399                    0.997861      25.249958      64.072247       0.733256       0.359390      -1.145115       0.036909      -0.012087      -0.023557       0.045424       0.013448       0.027940       0.057966       0.088370      -0.095797      -0.088881       0.011067       0.077813              8.016731      10.171658      -2.079147      -1.107611       7.334167       1.351599       6.544368           0.433226
          445              O       4.200604      -0.020604      17.300893      -0.389764      31.782310 0.48577286E+03  0.11339487E+05                                 7.910700                            6.827910       0.852256       2.343452                    0.998890      25.816707      65.995542       0.729075       0.359893      -1.142886      -0.044535       0.020574      -0.021248       0.053461       0.007540      -0.011553      -0.055959      -0.042580       0.003808      -0.046518      -0.023145       0.069662              8.426617       8.229757      -2.333205       1.489001      10.107929      -2.448883       6.942165           0.367212
          446              O       4.271120       1.704460      15.923408      -0.504954      33.338660 0.49048629E+03  0.11509840E+05                                 8.161046                            6.838207       0.578362       2.247498                    0.997971      26.721579      69.126940       0.730087       0.357511      -1.141538      -0.031573      -0.025187       0.007214       0.041028       0.033292       0.011625      -0.013210      -0.112370       0.115385      -0.086281       0.033097       0.053184              8.906962       8.876755       2.394615      -2.024076       9.309828      -3.601821       8.534304           0.071606
          447              O       0.332993      20.431614      18.909480      -0.477477      33.412549 0.51067964E+03  0.12128585E+05                                 8.272805                            7.073901       0.344916       2.189738                    0.995151      26.446984      69.264515       0.701849       0.367452      -1.131550       0.021802      -0.014529      -0.035271       0.043937       0.022836      -0.010294       0.043082       0.071820      -0.032348      -0.070155       0.022078       0.048077              9.007414      11.496525       2.766731      -2.263010       8.179148      -1.847092       7.346568           0.060416
          448              O       2.534661      20.411878      18.625514      -0.354649      30.231672 0.48054806E+03  0.11169401E+05                                 7.637853                            6.786399       0.912051       2.378306                    0.997861      25.250427      64.074515       0.733229       0.359396      -1.145107      -0.036886       0.012219      -0.023469       0.045394       0.013482      -0.027944      -0.058042       0.088368      -0.095882      -0.088961       0.011100       0.077861              8.017144      10.172203      -2.079345       1.107641       7.334571      -1.351718       6.544660           0.433347
          449              O       4.232924       6.811767      17.548325      -0.315045      29.121613 0.44999225E+03  0.10279837E+05                                 7.435784                            6.557335       1.079779       2.443980                    0.999018      24.601724      61.714678       0.748245       0.358328      -1.146960       0.005606      -0.006502      -0.039014       0.039947       0.071645      -0.033544       0.019731      -0.047679      -0.040496      -0.088735       0.006326       0.082409              7.866003       5.433725       0.912153       0.229811       9.020890       3.267002       9.143393           0.466058
          450              O       7.361095       8.388918      14.794464      -0.521472      31.374778 0.50205612E+03  0.11856985E+05                                 7.790790                            6.914937       0.558530       2.230165                    0.998431      27.185921      70.685432       0.726154       0.357154      -1.141170      -0.019784      -0.023085      -0.004226       0.030695      -0.014397      -0.042821      -0.048495       0.118807       0.068558      -0.097933       0.015502       0.082431              8.078994       8.942968       1.763624      -2.602331       6.598711      -0.580366       8.695304           0.068325
          451              O       3.232966       4.938791      16.963233      -0.496338      33.534445 0.52079917E+03  0.12393535E+05                                 8.167017                            7.056909       0.658847       2.270818                    0.998110      26.805364      69.606374       0.717780       0.358583      -1.141809       0.032904       0.023107      -0.021610       0.045646       0.023350       0.040557      -0.011390      -0.028737      -0.133322      -0.070814       0.019703       0.051110              8.771113       9.709323       3.768215      -1.173395       8.957506      -0.953698       7.646511           0.103001
          452              O       5.921392       8.387400      16.497153      -0.441017      37.370328 0.55478468E+03  0.13439614E+05                                 8.967959                            7.394825       0.203276       2.128619                    0.996002      26.826757      70.748732       0.684039       0.369626      -1.130906      -0.007475      -0.026412      -0.017040       0.032308      -0.008515      -0.027662       0.017997       0.004419       0.076738      -0.025786      -0.021144       0.046930              9.970300       6.864766      -0.749991      -1.660133      10.323416       5.397311      12.722717           0.214378
          453              O       0.664026      14.876233       3.709825      -0.314985      29.118002 0.44992257E+03  0.10277811E+05                                 7.435082                            6.556750       1.079690       2.444000                    0.999017      24.600262      61.709007       0.748295       0.358320      -1.146970      -0.005577       0.006495      -0.039017       0.039945       0.071609       0.033509      -0.019773      -0.047698      -0.040518      -0.088705       0.006329       0.082376              7.865237       5.433225       0.912011      -0.229814       9.020001      -3.266659       9.142483           0.465936
          454              O       7.329755      13.299082       0.955964      -0.521372      31.369070 0.50194295E+03  0.11853633E+05                                 7.789904                            6.914205       0.558663       2.230259                    0.998430      27.183031      70.675698       0.726186       0.357159      -1.141167       0.019792       0.023064      -0.004236       0.030685      -0.014416       0.042841       0.048455       0.118754       0.068556      -0.097895       0.015469       0.082426              8.078045       8.941941       1.763407       2.601939       6.598004       0.580351       8.694192           0.068338
          455              O       1.663984      16.749209       3.124733      -0.496306      33.531988 0.52075438E+03  0.12392216E+05                                 8.166714                            7.056685       0.658660       2.270784                    0.998110      26.804043      69.602492       0.717778       0.358591      -1.141801      -0.032895      -0.023054      -0.021660       0.045637       0.023341      -0.040575       0.011401      -0.028738      -0.133393      -0.070844       0.019731       0.051113              8.770757       9.708933       3.768001       1.173337       8.957119       0.953662       7.646218           0.103276
          456              O       8.769458      13.300600       2.658653      -0.440885      37.362917 0.55465267E+03  0.13435586E+05                                 8.966780                            7.393941       0.203367       2.128691                    0.996003      26.823876      70.738427       0.684083       0.369626      -1.130909       0.007474       0.026359      -0.017072       0.032281      -0.008465       0.027690      -0.017990       0.004432       0.076652      -0.025820      -0.021099       0.046918              9.968905       6.863916      -0.749949       1.659935      10.321845      -5.396372      12.720954           0.214541
          457              O       5.560976      17.655767      23.967175      -0.315027      29.118854 0.44993919E+03  0.10278276E+05                                 7.435180                            6.556833       1.079641       2.443982                    0.999017      24.600755      61.710311       0.748297       0.358316      -1.146975      -0.005580      -0.006490       0.039019       0.039946      -0.071591      -0.033485      -0.019792      -0.047720      -0.040516      -0.088687       0.006328       0.082359              7.865340       5.433297      -0.912030       0.229820       9.020126      -3.266711       9.142598           0.466086
          458              O       2.432805      19.232918      26.721036      -0.521368      31.369255 0.50194647E+03  0.11853740E+05                                 7.789940                            6.914234       0.558647       2.230252                    0.998430      27.183091      70.675974       0.726183       0.357159      -1.141167       0.019791      -0.023064       0.004237       0.030685       0.014416      -0.042840       0.048455       0.118751       0.068552      -0.097894       0.015469       0.082424              8.078086       8.941985      -1.763420      -2.601955       6.598031       0.580356       8.694241           0.068739
          459              O       6.560934      15.782791      24.552267      -0.496309      33.532051 0.52075520E+03  0.12392244E+05                                 8.166735                            7.056701       0.658632       2.270776                    0.998110      26.804019      69.602496       0.717776       0.358592      -1.141800      -0.032888       0.023045       0.021664       0.045629      -0.023336       0.040577       0.011408      -0.028730      -0.133403      -0.070849       0.019741       0.051107              8.770782       9.708969      -3.768019      -1.173342       8.957149       0.953665       7.646228           0.103392
          460              O       3.872508      19.231400      25.018347      -0.440888      37.363085 0.55465556E+03  0.13435669E+05                                 8.966787                            7.393944       0.203387       2.128697                    0.996003      26.823976      70.738648       0.684085       0.369624      -1.130910       0.007472      -0.026359       0.017071       0.032281       0.008470      -0.027689      -0.017991       0.004434       0.076663      -0.025817      -0.021105       0.046922              9.968916       6.863922       0.749949      -1.659936      10.321846      -5.396380      12.720979           0.214853
          461              O       9.129874       4.032233      10.128675      -0.314825      29.113128 0.44983047E+03  0.10275304E+05                                 7.434864                            6.556587       1.079339       2.443930                    0.999017      24.596272      61.700189       0.748208       0.358375      -1.146912       0.005584       0.006568       0.039031       0.039972      -0.071815       0.033800       0.019633      -0.047471      -0.040469      -0.088959       0.006404       0.082556              7.864997       5.433092      -0.911958      -0.229779       9.019706       3.266500       9.142194           0.466425
          462              O       2.464145       2.455082      12.882536      -0.521461      31.374369 0.50204945E+03  0.11856786E+05                                 7.790723                            6.914891       0.558581       2.230190                    0.998430      27.185734      70.684801       0.726156       0.357154      -1.141171      -0.019796       0.023093       0.004195       0.030704       0.014410       0.042831      -0.048474       0.118792       0.068576      -0.097920       0.015488       0.082432              8.078917       8.942880      -1.763603       2.602273       6.598693      -0.580332       8.695179           0.068436
          463              O       8.129916       5.905209      10.713767      -0.496264      33.529413 0.52070455E+03  0.12390700E+05                                 8.166219                            7.056276       0.658837       2.270864                    0.998109      26.803050      69.598347       0.717812       0.358584      -1.141810       0.032901      -0.023060       0.021637       0.045633      -0.023365      -0.040572      -0.011379      -0.028772      -0.133414      -0.070847       0.019697       0.051149              8.770224       9.708360      -3.767740       1.173288       8.956573      -0.953639       7.645740           0.102749
          464              O       1.024442       2.456600      11.179847      -0.440892      37.365483 0.55469427E+03  0.13436878E+05                                 8.967268                            7.394280       0.203233       2.128647                    0.996000      26.824533      70.741467       0.684057       0.369632      -1.130901      -0.007457       0.026390       0.017048       0.032290       0.008459       0.027692       0.017988       0.004386       0.076641      -0.025838      -0.021075       0.046913              9.969516       6.864263       0.750021       1.660043      10.322562       5.396836      12.721724           0.214761
          465              O       5.560976      14.876233      10.128675      -0.313723      29.086196 0.44931194E+03  0.10260364E+05                                 7.429975                            6.552525       1.080200       2.444467                    0.999015      24.584870      61.659615       0.748498       0.358344      -1.146952      -0.005638       0.006519       0.039033       0.039973       0.071981      -0.033773       0.019675      -0.047369      -0.040809      -0.089050       0.006299       0.082752              7.859688       5.429605       0.910718       0.229571       9.013209       3.264037       9.136249           0.466092
          466              O       2.432805      13.299082      12.882536      -0.520278      31.337045 0.50130462E+03  0.11834737E+05                                 7.784819                            6.909983       0.559130       2.230699                    0.998427      27.166724      70.620811       0.726383       0.357177      -1.141158       0.019808       0.023126       0.004259       0.030746      -0.014469      -0.042971      -0.048100       0.118303       0.068417      -0.097497       0.015146       0.082351              8.072637       8.936296       1.762441      -2.599533       6.594124      -0.580385       8.687492           0.057540
          467              O       6.560934      16.749209      10.713767      -0.495093      33.498255 0.52010182E+03  0.12372804E+05                                 8.161652                            7.052577       0.658500       2.271042                    0.998102      26.787593      69.548769       0.717939       0.358623      -1.141776      -0.032962      -0.022936       0.021696       0.045643       0.023431       0.040495      -0.011127      -0.028832      -0.132554      -0.070553       0.019420       0.051133              8.765164       9.703019       3.765019      -1.172882       8.951080      -0.953545       7.641392           0.099350
          468              O       3.872508      13.300600      11.179847      -0.439811      37.328043 0.55402523E+03  0.13416520E+05                                 8.961408                            7.389870       0.203420       2.128927                    0.995999      26.809541      70.689226       0.684259       0.369637      -1.130906       0.007522       0.026383       0.017118       0.032337      -0.008121      -0.027826       0.017987       0.004789       0.075937      -0.025953      -0.020860       0.046812              9.962651       6.859865      -0.749730      -1.658570      10.315299       5.392537      12.712789           0.213267
          469              O       9.129874       6.811767      23.967175      -0.314907      29.114877 0.44986310E+03  0.10276099E+05                                 7.434534                            6.556301       1.079714       2.444040                    0.999017      24.598875      61.704192       0.748324       0.358318      -1.146973       0.005576      -0.006510       0.039000       0.039931       0.071620       0.033525      -0.019774      -0.047691      -0.040500      -0.088725       0.006341       0.082383              7.864637       5.432853       0.911907      -0.229794       9.019285      -3.266355       9.141774           0.465868
          470              O       2.464145       8.388918      26.721036      -0.521385      31.369707 0.50195645E+03  0.11854041E+05                                 7.790036                            6.914320       0.558627       2.230242                    0.998430      27.183254      70.676705       0.726175       0.357161      -1.141165      -0.019792      -0.023070       0.004233       0.030690      -0.014419       0.042845       0.048448       0.118755       0.068581      -0.097894       0.015464       0.082429              8.078183       8.942081       1.763434       2.601989       6.598107       0.580343       8.694361           0.068063
          471              O       8.129916       4.938791      24.552267      -0.496294      33.530603 0.52072904E+03  0.12391459E+05                                 8.166499                            7.056522       0.658677       2.270802                    0.998110      26.803419      69.600370       0.717785       0.358592      -1.141801       0.032893       0.023049       0.021650       0.045628       0.023338      -0.040577       0.011398      -0.028738      -0.133380      -0.070842       0.019733       0.051109              8.770508       9.708665       3.767847       1.173311       8.956835       0.953647       7.646025           0.102915
          472              O       1.024442       8.387400      25.018347      -0.440896      37.362868 0.55465138E+03  0.13435562E+05                                 8.966834                            7.393978       0.203362       2.128688                    0.996004      26.823726      70.738306       0.684074       0.369630      -1.130904      -0.007465      -0.026364       0.017068       0.032282      -0.008451       0.027695      -0.017985       0.004425       0.076632      -0.025830      -0.021081       0.046911              9.968975       6.863949      -0.749969       1.659947      10.321899      -5.396434      12.721077           0.214367
          473              O       4.232924       4.032233       3.709825      -0.314930      29.116163 0.44988766E+03  0.10276810E+05                                 7.434774                            6.556500       1.079685       2.444018                    0.999017      24.599403      61.706147       0.748308       0.358320      -1.146970       0.005576       0.006508      -0.038988       0.039919      -0.071614      -0.033521      -0.019772      -0.047688      -0.040494      -0.088716       0.006340       0.082376              7.864900       5.433016      -0.911944       0.229792       9.019590      -3.266484       9.142094           0.465501
          474              O       7.361095       2.455082       0.955964      -0.521377      31.369441 0.50195048E+03  0.11853858E+05                                 7.789972                            6.914263       0.558635       2.230250                    0.998430      27.183166      70.676239       0.726181       0.357160      -1.141167      -0.019786       0.023068      -0.004234       0.030685       0.014412      -0.042838       0.048460       0.118757       0.068556      -0.097897       0.015472       0.082425              8.078117       8.942021      -1.763427      -2.601963       6.598057       0.580349       8.694274           0.068246
          475              O       3.232966       5.905209       3.124733      -0.496278      33.530718 0.52073005E+03  0.12391492E+05                                 8.166528                            7.056539       0.658630       2.270790                    0.998109      26.803397      69.600393       0.717783       0.358593      -1.141800       0.032893      -0.023045      -0.021643       0.045623      -0.023341       0.040572       0.011404      -0.028733      -0.133378      -0.070839       0.019730       0.051109              8.770545       9.708706      -3.767877      -1.173316       8.956885       0.953652       7.646045           0.102513
          476              O       5.921392       2.456600       2.658653      -0.440905      37.363706 0.55466681E+03  0.13436019E+05                                 8.966915                            7.394044       0.203315       2.128671                    0.996003      26.824162      70.739505       0.684076       0.369626      -1.130908      -0.007462       0.026358      -0.017061       0.032272       0.008481      -0.027684      -0.017990       0.004428       0.076680      -0.025811      -0.021112       0.046923              9.969067       6.864008       0.749963      -1.659950      10.322019      -5.396495      12.721174           0.214274
          477              O       0.664026      17.655767      17.548325      -0.314143      29.099488 0.44956786E+03  0.10267723E+05                                 7.432297                            6.554449       1.079944       2.444255                    0.999015      24.590787      61.680039       0.748374       0.358351      -1.146941      -0.005645      -0.006517      -0.039019       0.039960      -0.071956       0.033694       0.019738      -0.047301      -0.040793      -0.089001       0.006294       0.082707              7.862223       5.431214      -0.911175      -0.229621       9.016177       3.265267       9.139277          -0.474828
          478              O       7.329755      19.232918      14.794464      -0.520283      31.338176 0.50132499E+03  0.11835349E+05                                 7.785025                            6.910139       0.558998       2.230650                    0.998427      27.167142      70.622490       0.726372       0.357179      -1.141156       0.019794      -0.023089      -0.004279       0.030711       0.014477       0.042959      -0.048117       0.118318       0.068442      -0.097519       0.015172       0.082347              8.072861       8.936579      -1.762438       2.599719       6.594200      -0.580417       8.687805          -0.056713
          479              O       1.663984      15.782791      16.963233      -0.495302      33.502706 0.52018354E+03  0.12375221E+05                                 8.162278                            7.053052       0.658735       2.271079                    0.998101      26.789789      69.555569       0.717928       0.358615      -1.141784      -0.032963       0.022973      -0.021608       0.045620      -0.023401      -0.040524      -0.011133      -0.028877      -0.132596      -0.070586       0.019463       0.051122              8.765867       9.703753      -3.765496       1.172810       8.951971      -0.953509       7.641878          -0.100229
          480              O       8.769458      19.231400      16.497153      -0.439865      37.331616 0.55409135E+03  0.13418536E+05                                 8.961952                            7.390299       0.203515       2.128918                    0.996001      26.811080      70.694620       0.684240       0.369636      -1.130906       0.007642      -0.026520      -0.017081       0.032457       0.008150       0.027814       0.017989       0.004904       0.075986      -0.025900      -0.020928       0.046828              9.963266       6.860325       0.749701       1.658741      10.315923       5.392839      12.713549          -0.217484
          481              O       0.696346      10.823396      17.300893      -0.389579      31.776277 0.48565347E+03  0.11335995E+05                                 7.909789                            6.827136       0.852163       2.343503                    0.998888      25.813402      65.984900       0.729107       0.359900      -1.142882       0.044418       0.020611      -0.021408       0.053443      -0.007695       0.011491      -0.055946      -0.042193       0.002862      -0.046647      -0.022882       0.069529              8.425648       8.228711       2.332987      -1.488833      10.106832      -2.448617       6.941402           0.367700
          482              O       0.625830      12.548460      15.923408      -0.505635      33.352234 0.49073776E+03  0.11517177E+05                                 8.162912                            6.839703       0.578839       2.247542                    0.997971      26.728863      69.149319       0.730051       0.357484      -1.141563       0.031476      -0.025268       0.007248       0.041009      -0.033406      -0.011543      -0.013118      -0.112521       0.115568      -0.086409       0.033223       0.053187              8.909024       8.879054      -2.395149       2.024574       9.311947      -3.602704       8.536072           0.072632
          483              O       4.563957       9.587614      18.909480      -0.477140      33.402541 0.51048738E+03  0.12122861E+05                                 8.271255                            7.072638       0.344811       2.189794                    0.995150      26.442108      69.248122       0.701903       0.367459      -1.131546      -0.021741      -0.014640      -0.035420       0.044064      -0.022845       0.010223       0.043075       0.071846      -0.032343      -0.070140       0.022041       0.048100              9.005702      11.494050      -2.766225       2.262479       8.177726      -1.846573       7.345332           0.057506
          484              O       2.362289       9.567878      18.625514      -0.354374      30.223862 0.48039468E+03  0.11164941E+05                                 7.636616                            6.785377       0.912256       2.378439                    0.997860      25.246709      64.062441       0.733275       0.359402      -1.145102       0.036920       0.012117      -0.023556       0.045440      -0.013474       0.028043      -0.058073       0.088467      -0.095502      -0.088988       0.011060       0.077929              8.015807      10.170364       2.078949      -1.107535       7.333401      -1.351403       6.543655           0.433719
          485              O       4.200604      10.864604       3.462393      -0.389696      31.780864 0.48574575E+03  0.11338705E+05                                 7.910523                            6.827773       0.852204       2.343450                    0.998890      25.815820      65.993010       0.729073       0.359899      -1.142881      -0.044476      -0.020584      -0.021328       0.053448      -0.007611      -0.011528       0.055939      -0.042426       0.003374      -0.046561      -0.023035       0.069595              8.426411       8.229506       2.333125       1.488946      10.107688       2.448859       6.942038           0.367145
          486              O       4.271120       9.139540       2.084908      -0.505142      33.341753 0.49054630E+03  0.11511580E+05                                 8.161424                            6.838531       0.578525       2.247523                    0.997971      26.723456      69.132413       0.730086       0.357501      -1.141548      -0.031563       0.025215       0.007189       0.041033      -0.033337       0.011569       0.013174      -0.112490       0.115419      -0.086346       0.033138       0.053208              8.907357       8.877143      -2.394667      -2.024133       9.310254       3.602003       8.534675           0.072335
          487              O       0.332993      12.100386       5.070980      -0.477386      33.409238 0.51061695E+03  0.12126704E+05                                 8.272248                            7.073455       0.344953       2.189773                    0.995153      26.445484      69.259088       0.701874       0.367451      -1.131553       0.021755       0.014628      -0.035435       0.044078      -0.022900      -0.010241      -0.043110       0.071836      -0.032281      -0.070192       0.022075       0.048116              9.006790      11.495631      -2.766519      -2.262747       8.178610       1.846808       7.346129           0.058987
          488              O       2.534661      12.120122       4.787014      -0.354681      30.230920 0.48053581E+03  0.11169018E+05                                 7.637624                            6.786230       0.912406       2.378416                    0.997861      25.250514      64.073950       0.733254       0.359387      -1.145117      -0.036913      -0.012113      -0.023576       0.045444      -0.013460      -0.027946       0.057966       0.088369      -0.095792      -0.088880       0.011056       0.077823              8.016873      10.171857       2.079175       1.107626       7.334296       1.351616       6.544465           0.433337
          489              O       9.097554      -0.020604      24.214607      -0.389692      31.780636 0.48574132E+03  0.11338575E+05                                 7.910490                            6.827746       0.852176       2.343446                    0.998889      25.815692      65.992599       0.729074       0.359899      -1.142881      -0.044475       0.020580       0.021331       0.053447       0.007609       0.011529       0.055940      -0.042429       0.003373      -0.046562      -0.023035       0.069597              8.426376       8.229479      -2.333121      -1.488943      10.107637       2.448845       6.942011           0.367648
          490              O       9.168070       1.704460      25.592092      -0.505133      33.341273 0.49053741E+03  0.11511320E+05                                 8.161356                            6.838477       0.578509       2.247523                    0.997971      26.723206      69.131609       0.730088       0.357502      -1.141547      -0.031561      -0.025210      -0.007186       0.041028       0.033337      -0.011567       0.013172      -0.112490       0.115413      -0.086344       0.033138       0.053206              8.907280       8.877068       2.394643       2.024118       9.310166       3.601966       8.534606           0.072740
          491              O       5.229943      20.431614      22.606020      -0.477398      33.409775 0.51062650E+03  0.12126995E+05                                 8.272360                            7.073541       0.344912       2.189756                    0.995153      26.445664      69.259891       0.701867       0.367453      -1.131550       0.021748      -0.014629       0.035442       0.044081       0.022899       0.010244      -0.043114       0.071834      -0.032293      -0.070195       0.022078       0.048117              9.006918      11.495811       2.766568       2.262788       8.178721       1.846831       7.346222           0.059416
          492              O       7.431611      20.411878      22.889986      -0.354695      30.231192 0.48054079E+03  0.11169166E+05                                 7.637681                            6.786276       0.912368       2.378405                    0.997861      25.250584      64.074273       0.733249       0.359388      -1.145116      -0.036910       0.012111       0.023589       0.045447       0.013458       0.027944       0.057963       0.088374      -0.095806      -0.088880       0.011056       0.077824              8.016937      10.171969      -2.079201      -1.107640       7.334342       1.351616       6.544500           0.433763
          493              O       5.593296       0.020604      10.376107      -0.389581      31.777616 0.48568047E+03  0.11336787E+05                                 7.909981                            6.827305       0.852198       2.343491                    0.998888      25.814226      65.987553       0.729101       0.359898      -1.142883       0.044472      -0.020534       0.021291       0.053411       0.007600      -0.011489      -0.055947      -0.042549       0.003594      -0.046510      -0.023125       0.069635              8.425843       8.229012      -2.333083       1.488900      10.106992      -2.448609       6.941526           0.366286
          494              O       5.522780      19.983540      11.753592      -0.505121      33.342252 0.49055558E+03  0.11511852E+05                                 8.161475                            6.838572       0.578659       2.247550                    0.997972      26.723833      69.133543       0.730088       0.357498      -1.141550       0.031529       0.025278      -0.007243       0.041055       0.033259       0.011552      -0.013189      -0.112385       0.115140      -0.086214       0.033042       0.053172              8.907419       8.877484       2.394790      -2.024260       9.310192      -3.601918       8.534581           0.067371
          495              O       9.460907       1.256386       8.767520      -0.477329      33.406886 0.51057128E+03  0.12125355E+05                                 8.271934                            7.073190       0.344722       2.189734                    0.995150      26.444201      69.255101       0.701879       0.367456      -1.131548      -0.021727       0.014635       0.035413       0.044049       0.022884      -0.010291       0.043129       0.071838      -0.032302      -0.070217       0.022111       0.048106              9.006469      11.495053       2.766479      -2.262675       8.178413      -1.846803       7.345940           0.058825
          496              O       7.259239       1.276122       9.051486      -0.354466      30.224932 0.48041535E+03  0.11165523E+05                                 7.636719                            6.785457       0.912370       2.378464                    0.997860      25.247437      64.064241       0.733282       0.359395      -1.145110       0.036952      -0.012103       0.023528       0.045448       0.013412      -0.028067      -0.058098       0.088440      -0.095205      -0.088987       0.011106       0.077881              8.015921      10.170558      -2.078988       1.107538       7.333477      -1.351426       6.543728           0.433310

******************************************************
Auxiliary information for the entire system
The total spin magnetic moment of the unit cell is   13.746839
The total net atomic charge of the unit cell is   -0.000006
Accuracy of reproducing the electrostatic potential in the unit cell:
  The inner radius (bohr) =    5.0000
  The outer radius (bohr) =   12.0000
  Valid grid points have density less than (e/(bohr^3)) =    0.0001
  The number of valid grid points were=         6148
  The rms potential error without charges in kcal/mol is=      2.04638
  The rms potential error with partial charges in kcal/mol is=      0.65162
  The RRMSE value at monopole order=      0.31843
  The rms potential error with partial charges and cloud penetration in kcal/mol is=      0.61400
  The RRMSE value at monopole order with cloud penetration is=      0.30004
  The rms potential error with partial charges and atomic dipoles in kcal/mol is=      0.26705
  The RRMSE value at dipole order=      0.13050
  The rms potential error with partial charges, atomic dipoles and cloud penetration in kcal/mol is=      0.25656
  The RRMSE value at dipole order with cloud penetration=      0.12537

******************************************************
The electron densities and ab initio electrostatic potential were computed in VASP using the PBE functional and
projector augmented wave method. See the main text of the journal article for a description of computational details.
The atomic charges, dipoles, and quadrupoles were computed with the DDEC6 method as described in
(a) T. A. Manz and N. Gabaldon Limas, RSC Adv. 6 (2016) 47771-47801 DOI: 10.1039/c6ra04656h
(b) N. Gabaldon Limas and T. A. Manz, RSC Adv. 8 (2018) 2678-2707 DOI: 10.1039/c7ra11829e.
For each atom in the material, the electron cloud parameters were fit to the spherically averaged atom-in-material
electron density using radial positions for which this density was between 10^-4 and 10^-2 electrons per cubic bohr.
The polarizabilities, dispersion coefficients, and quantum Drude oscillator (QDO) parameters were fit using the MCLF method.
The magnetic structure of the system was optimized in VASP from the default ferromagnetic initial guess using spin polarization.
The atomic spin moments (ASMs) were computed on this optimized magnetic structure using the DDEC6 partition as inputs
to the method of T. A. Manz and D. S. Sholl, J. Chem. Theory Comput. 7 (2011) 4146-4164 DOI: 10.1021/ct200539n.
The RMSE and RRMSE were computed using a uniform grid with Ewald summation.
