# Supplementary material for: A collection of forcefield precursors for metal–organic frameworks
Source: RSC Adv. 2019 Nov 13;9(63):36492–507. doi: 10.1039/c9ra07327b (PMC9075174; doi:10.1039/c9ra07327b)
Supplement: RA-009-C9RA07327B-s5587 [file RA-009-C9RA07327B-s5587.xyz]

  112
jmolscript: load "" {1 1 1} spacegroup "x,y,z" unitcell [{     10.299000     0.000000     0.000000 }, {      0.000000    11.824000     0.000000 }, {      0.000000     0.000000    20.372000 }]
Zn     0.391259    10.876661     0.176218     1.000172
Zn     3.617009     9.749243     0.158698     0.966059
Zn     4.758241     0.947339    10.362218     1.000172
Zn     1.532491     2.074757    10.344698     0.966060
Zn     9.907741     4.964661    10.009782     1.000172
Zn     6.681991     3.837243    10.027302     0.966059
Zn     5.540759     6.859339    20.195782     1.000172
Zn     8.766509     7.986757    20.213302     0.966059
H      2.666411     6.250166    20.164206     0.068687
H      3.549035     6.492558    17.972178     0.158638
H      1.966079     6.510294    17.917174     0.166792
H      2.777640     7.866507    17.805128     0.163079
H      0.476844     0.108781     4.284232     0.113393
H      4.189633    10.499712     4.259785     0.117118
H      4.384284    10.983314     6.470147     0.116073
H      0.702392     0.569917     6.533300     0.121946
H      2.483089     5.573834     9.978206     0.068687
H      1.600465     5.331442     7.786178     0.158638
H      3.183421     5.313706     7.731174     0.166792
H      2.371860     3.957493     7.619128     0.163079
H      4.672656    11.715219    14.470232     0.113393
H      0.959867     1.324288    14.445785     0.117118
H      0.765216     0.840686    16.656147     0.116073
H      4.447108    11.254083    16.719300     0.121945
H      7.632589     0.338166    10.393794     0.068687
H      6.749965     0.580558    12.585822     0.158638
H      8.332921     0.598294    12.640826     0.166792
H      7.521360     1.954507    12.752872     0.163079
H      9.822156     6.020781     5.901768     0.113393
H      6.109367     4.587712     5.926215     0.117118
H      5.914716     5.071314     3.715853     0.116074
H      9.596608     6.481917     3.652700     0.121945
H      7.815911    11.485834     0.207794     0.068687
H      8.698535    11.243442     2.399822     0.158638
H      7.115579    11.225706     2.454826     0.166793
H      7.927140     9.869493     2.566872     0.163079
H      5.626344     5.803219    16.087768     0.113393
H      9.339133     7.236288    16.112215     0.117118
H      9.533784     6.752686    13.901853     0.116074
H      5.851892     5.342083    13.838700     0.121945
C      1.447010     7.922080    20.103090     0.612717
C      2.702458     7.145243    19.742505     0.140000
C      2.753953     6.989166    18.218680    -0.509197
C      2.232823    11.042434     2.495570     0.627263
C      2.390398    11.384147     3.941982    -0.027153
C      1.316212     0.005912     4.693709    -0.108259
C      3.507839    10.988043     4.683523    -0.101167
C      2.821926     0.594747     8.095833     0.617722
C      2.670531     0.210467     6.639235    -0.015277
C      3.633487    11.287190     5.993442    -0.106074
C      1.453189     0.302694     6.034186    -0.107421
C      3.702490     3.901920     9.917090     0.612717
C      2.447042     4.678757     9.556505     0.140000
C      2.395547     4.834834     8.032680    -0.509197
C      2.916677     0.781566    12.681570     0.627263
C      2.759102     0.439853    14.127982    -0.027153
C      3.833288    -0.005912    14.879709    -0.108259
C      1.641661     0.835957    14.869523    -0.101167
C      2.327574    11.229253    18.281833     0.617722
C      2.478969    11.613533    16.825235    -0.015278
C      1.516013     0.536810    16.179442    -0.106074
C      3.696311    11.521306    16.220186    -0.107421
C      8.851990     2.010080    10.454910     0.612717
C      7.596542     1.233243    10.815495     0.140000
C      7.545047     1.077166    12.339320    -0.509197
C      8.066177     5.130434     7.690430     0.627263
C      7.908602     5.472147     6.244018    -0.027153
C      8.982788     5.917912     5.492291    -0.108259
C      6.791161     5.076043     5.502477    -0.101167
C      7.477074     6.506747     2.090167     0.617722
C      7.628469     6.122467     3.546765    -0.015277
C      6.665513     5.375190     4.192558    -0.106074
C      8.845811     6.214694     4.151814    -0.107421
C      6.596509     9.813920     0.268910     0.612717
C      7.851958    10.590757     0.629495     0.140000
C      7.903453    10.746834     2.153320    -0.509198
C      7.382323     6.693566    17.876430     0.627263
C      7.539898     6.351853    16.430018    -0.027153
C      6.465712     5.906088    15.678291    -0.108259
C      8.657339     6.747957    15.688477    -0.101167
C      7.971426     5.317253    12.276167     0.617722
C      7.820031     5.701533    13.732765    -0.015278
C      8.782987     6.448810    14.378558    -0.106074
C      6.602689     5.609306    14.337814    -0.107421
O      1.577807     9.112757     0.124065    -0.585172
O      3.858005     7.827488    20.191912    -0.630005
O      0.347076     7.330880    19.980858    -0.526886
O      1.142159    11.286008     1.954082    -0.573650
O      3.248305    10.538731     1.935340    -0.558034
O      3.973354     0.483602     8.590669    -0.581323
O      1.786876     0.975480     8.704344    -0.560040
O      3.571693     2.711243    10.310065    -0.585172
O      1.291495     3.996512    10.005912    -0.630005
O      4.802424     4.493120     9.794858    -0.526886
O      4.007341     0.537992    12.140082    -0.573650
O      1.901195     1.285269    12.121340    -0.558034
O      1.176146    11.340398    18.776669    -0.581323
O      3.362624    10.848520    18.890344    -0.560040
O      8.721193     3.200757    10.061935    -0.585172
O      6.440995     1.915488    10.366088    -0.630005
O      9.951924     1.418880    10.577142    -0.526886
O      9.156841     5.374008     8.231918    -0.573650
O      7.050695     4.626731     8.250660    -0.558034
O      6.325646     6.395602     1.595331    -0.581323
O      8.512123     6.887480     1.481656    -0.560040
O      6.727307     8.623243    20.247935    -0.585172
O      9.007505     9.908512     0.180088    -0.630005
O      5.496576    10.405120     0.391142    -0.526886
O      6.291659     6.449992    18.417918    -0.573650
O      8.397805     7.197269    18.436660    -0.558034
O      9.122854     5.428398    11.781331    -0.581323
O      6.936376     4.936520    11.667656    -0.560041

The following XYZ coordinates are in angstroms. Other properties are in atomic units.
The sperically averaged electron density of each atom fit to a function of the form exp(a - br)
eigen_1, eigen_2 and eigen_3 are the three eigenvalues of traceless quadrupole moment tensor
  atom number  atomic symbol              X              Y              Z     net charge C6 coefficient C8 coefficient C10 coefficient fluctuating dipole atomic polarizability isotropic forcefield polarizability              a              b squared Pearson coefficient          <r^3>          <r^4>         wp_QDO          m_QDO          q_QDO       dipole_x       dipole_y       dipole_z         dipole            Qxy            Qxz            Qyz     Q(x^2-y^2)  Q(3z^2 - R^2)        eigen_1        eigen_2        eigen_3 static polarizability      alpha(xx)      alpha(xy)      alpha(xz)      alpha(yy)      alpha(yz)      alpha(zz) atomic spin moment
            1             Zn       0.391259      10.876661       0.176218       1.000172      78.293418 0.14643151E+04  0.43903658E+05                                15.225791                           12.726652       0.229920       1.964393                    0.998110      43.194952     115.122585       0.492510       0.414787      -1.131578      -0.019646       0.023147      -0.004424       0.030681      -0.080868       0.002431       0.004270      -0.121193      -0.030687      -0.096132      -0.010099       0.106231             18.052136      23.270189       2.824879      -2.122600      12.382715      -0.328367      18.503504           0.000001
            2             Zn       3.617009       9.749243       0.158698       0.966059      89.400293 0.17349816E+04  0.54283564E+05                                16.587076                           13.837040       0.093475       1.911285                    0.997566      44.701976     121.789324       0.473053       0.413831      -1.131991       0.034101       0.012284       0.009931       0.037582       0.036079       0.004904      -0.008085      -0.034392       0.086554      -0.055247       0.022938       0.032309             19.870419      24.974546       0.022767       0.890654      15.915427       1.565758      18.721283          -0.000000
            3             Zn       4.758241       0.947339      10.362218       1.000172      78.293413 0.14643150E+04  0.43903653E+05                                15.225790                           12.726651       0.229920       1.964393                    0.998110      43.194952     115.122582       0.492510       0.414787      -1.131578       0.019646      -0.023147      -0.004424       0.030681      -0.080868      -0.002431      -0.004270      -0.121192      -0.030687      -0.096132      -0.010099       0.106231             18.052135      23.270188       2.824880       2.122600      12.382714       0.328367      18.503502           0.000001
            4             Zn       1.532491       2.074757      10.344698       0.966060      89.400288 0.17349815E+04  0.54283559E+05                                16.587075                           13.837039       0.093475       1.911285                    0.997566      44.701974     121.789318       0.473053       0.413831      -1.131991      -0.034101      -0.012284       0.009931       0.037582       0.036079      -0.004904       0.008085      -0.034392       0.086553      -0.055246       0.022938       0.032308             19.870418      24.974544       0.022769      -0.890655      15.915427      -1.565758      18.721282          -0.000000
            5             Zn       9.907741       4.964661      10.009782       1.000172      78.293403 0.14643148E+04  0.43903645E+05                                15.225788                           12.726650       0.229920       1.964393                    0.998110      43.194950     115.122572       0.492510       0.414787      -1.131578       0.019646       0.023147       0.004424       0.030681       0.080868       0.002431      -0.004270      -0.121193      -0.030687      -0.096132      -0.010099       0.106231             18.052133      23.270187      -2.824879      -2.122600      12.382713       0.328367      18.503499           0.000001
            6             Zn       6.681991       3.837243      10.027302       0.966059      89.400299 0.17349817E+04  0.54283567E+05                                16.587077                           13.837040       0.093475       1.911285                    0.997566      44.701977     121.789330       0.473053       0.413831      -1.131991      -0.034101       0.012284      -0.009931       0.037582      -0.036079       0.004904       0.008085      -0.034392       0.086553      -0.055246       0.022938       0.032308             19.870420      24.974548      -0.022769       0.890655      15.915428      -1.565758      18.721285          -0.000000
            7             Zn       5.540759       6.859339      20.195782       1.000172      78.293416 0.14643152E+04  0.43903661E+05                                15.225790                           12.726652       0.229920       1.964393                    0.998110      43.194953     115.122589       0.492510       0.414787      -1.131578      -0.019646      -0.023147       0.004424       0.030681       0.080868      -0.002431       0.004270      -0.121193      -0.030687      -0.096132      -0.010099       0.106231             18.052136      23.270189      -2.824881       2.122601      12.382714      -0.328367      18.503503           0.000001
            8             Zn       8.766509       7.986757      20.213302       0.966059      89.400315 0.17349817E+04  0.54283570E+05                                16.587079                           13.837041       0.093475       1.911285                    0.997566      44.701977     121.789330       0.473053       0.413831      -1.131991       0.034101      -0.012284      -0.009931       0.037582      -0.036079      -0.004904      -0.008085      -0.034393       0.086553      -0.055247       0.022938       0.032308             19.870424      24.974555      -0.022766      -0.890658      15.915431       1.565759      18.721285          -0.000000
            9              H       2.666411       6.250166      20.164206       0.068687       1.388213 0.11205628E+02  0.11642496E+03                                 1.870661                            1.810819      -0.740076       2.498170                    0.999027       3.483322       9.168629       0.537218       1.097351      -0.757288       0.002752      -0.045308       0.017923       0.048801       0.001253       0.004221      -0.003338      -0.014007       0.012743      -0.010651       0.002490       0.008160              1.889890       1.669365      -0.004332      -0.013969       2.281159      -0.343045       1.719145           0.000002
           10              H       3.549035       6.492558      17.972178       0.158638       1.024966 0.72677930E+01  0.68808682E+02                                 1.607340                            1.515729      -1.059625       2.385375                    0.998557       3.190041       8.425761       0.545750       1.185419      -0.731544       0.012383      -0.006547      -0.002317       0.014198      -0.004005      -0.001135      -0.000720      -0.004144       0.008743      -0.006165       0.003043       0.003122              1.661086       2.055437      -0.404695      -0.241288       1.517474       0.172520       1.410347          -0.000000
           11              H       1.966079       6.510294      17.917174       0.166792       1.000045 0.71759669E+01  0.67255766E+02                                 1.546046                            1.481550      -0.938186       2.448114                    0.999397       3.021861       7.763473       0.569736       1.147052      -0.742717      -0.014870      -0.007520      -0.000272       0.016665       0.003689       0.001571      -0.000720       0.001678       0.000151      -0.004358       0.000430       0.003928              1.575057       1.875940       0.321249       0.219962       1.460613       0.174087       1.388618           0.000000
           12              H       2.777640       7.866507      17.805128       0.163079       0.992963 0.75960498E+01  0.73253693E+02                                 1.630805                            1.599880      -0.844462       2.495415                    0.999435       3.204600       8.750953       0.502627       1.263626      -0.714659       0.001306       0.015406      -0.002189       0.015616      -0.002478      -0.000120       0.001141      -0.007984       0.002384      -0.005103       0.000468       0.004634              1.635105       1.366922      -0.008034      -0.013619       2.021032      -0.286114       1.517361           0.000001
           13              H       0.476844       0.108781       4.284232       0.113393       1.132650 0.81368560E+01  0.78989631E+02                                 1.689809                            1.586879      -0.985898       2.406400                    0.998243       3.322664       8.794129       0.543664       1.160545      -0.737791      -0.035786       0.003663      -0.012348       0.038033      -0.006212      -0.001093       0.002714       0.029951      -0.002573      -0.016177      -0.000611       0.016788              1.729138       2.078417      -0.054827       0.404815       1.355864       0.066627       1.753132           0.000001
           14              H       4.189633      10.499712       4.259785       0.117118       1.132924 0.80802780E+01  0.78385401E+02                                 1.702405                            1.591339      -0.975836       2.416001                    0.998514       3.284744       8.720380       0.537238       1.175250      -0.734706       0.029616      -0.022009      -0.015021       0.039839      -0.015198       0.001034       0.002515       0.014536      -0.003967      -0.016653      -0.000866       0.017519              1.758781       1.869934      -0.365580      -0.336717       1.594270       0.312331       1.812138           0.000001
           15              H       4.384284      10.983314       6.470147       0.116073       1.175616 0.85720143E+01  0.83719982E+02                                 1.692149                            1.600049      -0.952890       2.423119                    0.998531       3.243286       8.416489       0.559944       1.119993      -0.749582       0.031029      -0.017444       0.018220       0.039988      -0.016132       0.003364       0.001457       0.013378      -0.002885      -0.017559      -0.000596       0.018154              1.715154       1.903799      -0.226103       0.360549       1.462115      -0.044713       1.779549           0.000002
           16              H       0.702392       0.569917       6.533300       0.121946       1.123832 0.80538550E+01  0.77642438E+02                                 1.658271                            1.562737      -0.937023       2.434962                    0.998739       3.204469       8.331653       0.558742       1.137102      -0.744825      -0.034846       0.006249       0.020825       0.041072      -0.004787      -0.003085       0.003850       0.031900      -0.008425      -0.016122      -0.002552       0.018674              1.699433       1.867172      -0.216875      -0.345124       1.425788       0.248149       1.805339           0.000001
           17              H       2.483089       5.573834       9.978206       0.068687       1.388213 0.11205625E+02  0.11642492E+03                                 1.870660                            1.810819      -0.740076       2.498170                    0.999027       3.483322       9.168628       0.537218       1.097350      -0.757288      -0.002752       0.045308       0.017923       0.048801       0.001253      -0.004221       0.003338      -0.014007       0.012743      -0.010651       0.002490       0.008160              1.889889       1.669365      -0.004332       0.013969       2.281159       0.343044       1.719145           0.000002
           18              H       1.600465       5.331442       7.786178       0.158638       1.024965 0.72677890E+01  0.68808634E+02                                 1.607340                            1.515729      -1.059624       2.385375                    0.998557       3.190040       8.425758       0.545750       1.185419      -0.731544      -0.012383       0.006547      -0.002317       0.014198      -0.004005       0.001135       0.000720      -0.004144       0.008743      -0.006165       0.003043       0.003122              1.661086       2.055436      -0.404694       0.241288       1.517474      -0.172520       1.410347           0.000000
           19              H       3.183421       5.313706       7.731174       0.166792       1.000045 0.71759669E+01  0.67255766E+02                                 1.546046                            1.481550      -0.938186       2.448114                    0.999397       3.021861       7.763473       0.569736       1.147052      -0.742717       0.014870       0.007520      -0.000272       0.016665       0.003689      -0.001571       0.000720       0.001678       0.000151      -0.004358       0.000430       0.003928              1.575057       1.875940       0.321249      -0.219962       1.460613      -0.174087       1.388618           0.000000
           20              H       2.371860       3.957493       7.619128       0.163079       0.992963 0.75960498E+01  0.73253693E+02                                 1.630805                            1.599880      -0.844461       2.495415                    0.999435       3.204600       8.750953       0.502627       1.263626      -0.714659      -0.001306      -0.015406      -0.002189       0.015616      -0.002478       0.000120      -0.001141      -0.007984       0.002384      -0.005103       0.000468       0.004634              1.635105       1.366922      -0.008034       0.013619       2.021032       0.286114       1.517361           0.000001
           21              H       4.672656      11.715219      14.470232       0.113393       1.132651 0.81368608E+01  0.78989695E+02                                 1.689810                            1.586880      -0.985899       2.406400                    0.998243       3.322665       8.794135       0.543663       1.160546      -0.737791       0.035786      -0.003663      -0.012348       0.038033      -0.006212       0.001093      -0.002714       0.029951      -0.002573      -0.016177      -0.000611       0.016788              1.729139       2.078419      -0.054827      -0.404815       1.355865      -0.066627       1.753133           0.000001
           22              H       0.959867       1.324288      14.445785       0.117118       1.132924 0.80802779E+01  0.78385401E+02                                 1.702405                            1.591339      -0.975836       2.416001                    0.998514       3.284744       8.720380       0.537238       1.175250      -0.734706      -0.029616       0.022009      -0.015021       0.039839      -0.015198      -0.001034      -0.002515       0.014536      -0.003967      -0.016653      -0.000866       0.017519              1.758781       1.869934      -0.365580       0.336717       1.594270      -0.312331       1.812138           0.000001
           23              H       0.765216       0.840686      16.656147       0.116073       1.175617 0.85720241E+01  0.83720109E+02                                 1.692151                            1.600051      -0.952890       2.423118                    0.998531       3.243287       8.416496       0.559943       1.119994      -0.749581      -0.031029       0.017444       0.018220       0.039988      -0.016132      -0.003364      -0.001457       0.013378      -0.002885      -0.017559      -0.000596       0.018155              1.715156       1.903801      -0.226103      -0.360549       1.462116       0.044713       1.779551           0.000002
           24              H       4.447108      11.254083      16.719300       0.121945       1.123833 0.80538644E+01  0.77642556E+02                                 1.658273                            1.562738      -0.937024       2.434962                    0.998739       3.204471       8.331661       0.558742       1.137102      -0.744825       0.034846      -0.006249       0.020825       0.041072      -0.004787       0.003085      -0.003850       0.031900      -0.008425      -0.016122      -0.002552       0.018674              1.699435       1.867174      -0.216875       0.345125       1.425789      -0.248150       1.805341           0.000001
           25              H       7.632589       0.338166      10.393794       0.068687       1.388211 0.11205604E+02  0.11642465E+03                                 1.870658                            1.810817      -0.740076       2.498170                    0.999027       3.483320       9.168618       0.537219       1.097350      -0.757288      -0.002752      -0.045308      -0.017923       0.048801      -0.001253       0.004221       0.003338      -0.014007       0.012743      -0.010651       0.002490       0.008160              1.889887       1.669363       0.004332      -0.013968       2.281155       0.343044       1.719142           0.000002
           26              H       6.749965       0.580558      12.585822       0.158638       1.024965 0.72677878E+01  0.68808624E+02                                 1.607340                            1.515729      -1.059624       2.385375                    0.998557       3.190040       8.425760       0.545749       1.185420      -0.731543      -0.012383      -0.006547       0.002317       0.014198       0.004005      -0.001135       0.000720      -0.004144       0.008743      -0.006165       0.003043       0.003122              1.661086       2.055437       0.404695      -0.241288       1.517474      -0.172520       1.410347          -0.000000
           27              H       8.332921       0.598294      12.640826       0.166792       1.000044 0.71759644E+01  0.67255744E+02                                 1.546046                            1.481550      -0.938185       2.448114                    0.999397       3.021860       7.763473       0.569736       1.147053      -0.742717       0.014870      -0.007520       0.000272       0.016665      -0.003689       0.001571       0.000720       0.001678       0.000151      -0.004358       0.000430       0.003928              1.575058       1.875941      -0.321249       0.219962       1.460614      -0.174087       1.388618           0.000000
           28              H       7.521360       1.954507      12.752872       0.163079       0.992963 0.75960484E+01  0.73253678E+02                                 1.630805                            1.599880      -0.844461       2.495415                    0.999435       3.204600       8.750954       0.502627       1.263626      -0.714659      -0.001306       0.015406       0.002189       0.015616       0.002478      -0.000120      -0.001141      -0.007984       0.002384      -0.005103       0.000468       0.004634              1.635105       1.366922       0.008034      -0.013619       2.021032       0.286114       1.517361           0.000001
           29              H       9.822156       6.020781       5.901768       0.113393       1.132650 0.81368489E+01  0.78989539E+02                                 1.689808                            1.586878      -0.985897       2.406400                    0.998243       3.322663       8.794123       0.543664       1.160545      -0.737791       0.035786       0.003663       0.012348       0.038033       0.006212      -0.001093      -0.002713       0.029951      -0.002573      -0.016177      -0.000611       0.016788              1.729136       2.078416       0.054826       0.404814       1.355863      -0.066627       1.753130           0.000001
           30              H       6.109367       4.587712       5.926215       0.117118       1.132924 0.80802794E+01  0.78385421E+02                                 1.702406                            1.591339      -0.975836       2.416001                    0.998514       3.284744       8.720381       0.537238       1.175251      -0.734706      -0.029616      -0.022009       0.015021       0.039839       0.015198       0.001034      -0.002515       0.014536      -0.003967      -0.016653      -0.000866       0.017519              1.758781       1.869934       0.365580      -0.336717       1.594270      -0.312331       1.812139           0.000001
           31              H       5.914716       5.071314       3.715853       0.116074       1.175617 0.85720216E+01  0.83720077E+02                                 1.692150                            1.600050      -0.952890       2.423119                    0.998531       3.243287       8.416495       0.559944       1.119993      -0.749582      -0.031029      -0.017444      -0.018220       0.039988       0.016132       0.003364      -0.001457       0.013378      -0.002885      -0.017559      -0.000596       0.018154              1.715155       1.903800       0.226103       0.360549       1.462116       0.044713       1.779550           0.000002
           32              H       9.596608       6.481917       3.652700       0.121945       1.123833 0.80538605E+01  0.77642508E+02                                 1.658272                            1.562738      -0.937023       2.434962                    0.998739       3.204470       8.331658       0.558742       1.137102      -0.744824       0.034846       0.006249      -0.020825       0.041072       0.004787      -0.003085      -0.003850       0.031900      -0.008425      -0.016122      -0.002552       0.018674              1.699434       1.867173       0.216875      -0.345124       1.425789      -0.248150       1.805340           0.000001
           33              H       7.815911      11.485834       0.207794       0.068687       1.388213 0.11205625E+02  0.11642492E+03                                 1.870660                            1.810819      -0.740076       2.498170                    0.999027       3.483322       9.168628       0.537218       1.097350      -0.757288       0.002752       0.045308      -0.017923       0.048801      -0.001253      -0.004221      -0.003338      -0.014007       0.012743      -0.010651       0.002490       0.008160              1.889889       1.669365       0.004332       0.013969       2.281158      -0.343044       1.719145           0.000002
           34              H       8.698535      11.243442       2.399822       0.158638       1.024965 0.72677866E+01  0.68808606E+02                                 1.607340                            1.515729      -1.059624       2.385375                    0.998557       3.190040       8.425758       0.545750       1.185419      -0.731544       0.012383       0.006547       0.002317       0.014198       0.004005       0.001135      -0.000720      -0.004144       0.008743      -0.006165       0.003043       0.003122              1.661085       2.055436       0.404694       0.241288       1.517474       0.172520       1.410346           0.000000
           35              H       7.115579      11.225706       2.454826       0.166793       1.000044 0.71759616E+01  0.67255705E+02                                 1.546045                            1.481549      -0.938185       2.448114                    0.999397       3.021860       7.763470       0.569736       1.147052      -0.742717      -0.014870       0.007520       0.000272       0.016665      -0.003689      -0.001571      -0.000720       0.001678       0.000151      -0.004358       0.000430       0.003928              1.575056       1.875939      -0.321249      -0.219962       1.460613       0.174087       1.388617           0.000000
           36              H       7.927140       9.869493       2.566872       0.163079       0.992963 0.75960443E+01  0.73253628E+02                                 1.630804                            1.599880      -0.844461       2.495415                    0.999435       3.204599       8.750950       0.502627       1.263626      -0.714659       0.001306      -0.015406       0.002189       0.015616       0.002478       0.000120       0.001141      -0.007984       0.002384      -0.005103       0.000468       0.004634              1.635105       1.366922       0.008034       0.013619       2.021031      -0.286114       1.517361           0.000001
           37              H       5.626344       5.803219      16.087768       0.113393       1.132650 0.81368492E+01  0.78989544E+02                                 1.689808                            1.586878      -0.985897       2.406400                    0.998243       3.322663       8.794124       0.543664       1.160545      -0.737791      -0.035786      -0.003663       0.012348       0.038033       0.006212       0.001093       0.002713       0.029951      -0.002573      -0.016177      -0.000611       0.016788              1.729137       2.078416       0.054826      -0.404814       1.355863       0.066627       1.753131           0.000000
           38              H       9.339133       7.236288      16.112215       0.117118       1.132924 0.80802794E+01  0.78385421E+02                                 1.702406                            1.591339      -0.975836       2.416001                    0.998514       3.284744       8.720381       0.537238       1.175251      -0.734706       0.029616       0.022009       0.015021       0.039839       0.015198      -0.001034       0.002515       0.014536      -0.003967      -0.016653      -0.000866       0.017519              1.758781       1.869934       0.365580       0.336717       1.594270       0.312331       1.812139           0.000001
           39              H       9.533784       6.752686      13.901853       0.116074       1.175617 0.85720175E+01  0.83720028E+02                                 1.692150                            1.600050      -0.952890       2.423119                    0.998531       3.243286       8.416492       0.559944       1.119993      -0.749582       0.031029       0.017444      -0.018220       0.039988       0.016132      -0.003364       0.001457       0.013378      -0.002885      -0.017559      -0.000596       0.018155              1.715155       1.903800       0.226103      -0.360549       1.462116      -0.044713       1.779550           0.000002
           40              H       5.851892       5.342083      13.838700       0.121945       1.123833 0.80538617E+01  0.77642527E+02                                 1.658273                            1.562739      -0.937024       2.434962                    0.998739       3.204470       8.331660       0.558741       1.137103      -0.744824      -0.034846      -0.006249      -0.020825       0.041072       0.004787       0.003085       0.003850       0.031900      -0.008425      -0.016122      -0.002552       0.018674              1.699435       1.867174       0.216875       0.345125       1.425790       0.248150       1.805341           0.000001
           41              C       1.447010       7.922080      20.103090       0.612717      22.928051 0.23955444E+03  0.48989096E+04                                 7.479014                            5.526440       0.149527       2.129746                    0.999643      21.371109      59.118872       0.626459       0.478099      -1.018297      -0.060015       0.054262       0.021030       0.083596       0.008559       0.014807      -0.046518      -0.024029       0.372032      -0.081757      -0.054629       0.136386              9.063172      13.916074       0.774313      -0.746294       8.492638       1.558871       4.780804           0.000001
           42              C       2.702458       7.145243      19.742505       0.140000      24.640632 0.34439272E+03  0.76031172E+04                                 7.311565                            6.106408      -0.026038       2.019589                    0.998921      25.140839      68.983656       0.683313       0.406021      -1.075937       0.116295       0.036114      -0.047680       0.130775       0.047132       0.025642       0.010541      -0.025921       0.070862      -0.063113       0.007286       0.055827              8.344129      11.013034      -0.552786      -0.158866       6.824512       0.734901       7.194841           0.000001
           43              C       2.753953       6.989166      18.218680      -0.509197      26.539208 0.44639676E+03  0.10552915E+05                                 7.524740                            6.841545       0.281347       2.040090                    0.999006      32.253604      92.651921       0.658925       0.393205      -1.080743       0.010117       0.011340       0.071518       0.073115       0.005742       0.003226       0.006363      -0.019376       0.127744      -0.032580      -0.010940       0.043520              7.868375       8.077318      -0.301819      -0.236005       6.860776       1.148554       8.667030          -0.000002
           44              C       2.232823      11.042434       2.495570       0.627263      25.367554 0.24395072E+03  0.50090124E+04                                 7.961971                            5.540762      -0.059483       2.043046                    0.999351      21.793149      60.308555       0.632103       0.471920      -1.022131      -0.015260      -0.015006      -0.061629       0.065240       0.046660      -0.016270      -0.039388      -0.099677      -0.200942      -0.077140      -0.034772       0.111912             10.039620       9.301480      -1.267931       0.695739       5.636635       3.251261      15.180746           0.000003
           45              C       2.390398      11.384147       3.941982      -0.027153      38.888789 0.42892534E+03  0.99574127E+04                                 9.917535                            6.834947       0.017215       2.010455                    0.999329      27.050256      74.972605       0.645983       0.408432      -1.079317       0.013089       0.014178       0.042268       0.046464       0.003877      -0.000274       0.000016       0.000177      -0.015705      -0.005248      -0.001251       0.006499             12.960245       9.516269      -1.335617       0.988574       6.835679       4.570241      22.528787           0.000001
           46              C       1.316212       0.005912       4.693709      -0.108259      34.489735 0.41929614E+03  0.97757962E+04                                 9.232674                            6.856023       0.040322       1.983579                    0.999627      29.169597      83.703604       0.624914       0.420392      -1.060922       0.018965      -0.007951       0.024352       0.031874      -0.002877       0.011879      -0.010593       0.037819      -0.050014      -0.025867      -0.005116       0.030983             11.085693       9.353933      -1.094156       0.336317       6.483739       4.104014      17.419408           0.000001
           47              C       3.507839      10.988043       4.683523      -0.101167      33.768672 0.41035328E+03  0.95193678E+04                                 9.095284                            6.781992       0.019972       1.979569                    0.999635      28.966744      83.012674       0.628157       0.420328      -1.060573      -0.024783       0.009820       0.014381       0.030289      -0.016670      -0.017161      -0.003100       0.010720      -0.063192      -0.030354      -0.000714       0.031068             10.803731       8.884116      -1.541748       1.330360       6.572928       3.368005      16.954148           0.000001
           48              C       2.821926       0.594747       8.095833       0.617722      25.299445 0.25458034E+03  0.52803312E+04                                 7.967248                            5.661512      -0.053825       2.040344                    0.999430      22.064400      61.255614       0.625459       0.472140      -1.022587       0.013538       0.011091       0.066642       0.068902       0.031099      -0.012834      -0.042388      -0.109389      -0.207354      -0.080192      -0.028315       0.108507             10.041371       9.165766      -0.685351       0.901011       6.225390       4.144018      14.732958           0.000003
           49              C       2.670531       0.210467       6.639235      -0.015277      38.050874 0.41805620E+03  0.96499212E+04                                 9.808240                            6.759940       0.018731       2.014802                    0.999322      26.813682      74.278969       0.647343       0.409904      -1.077574       0.003156      -0.008623      -0.048468       0.049330       0.010655      -0.003278      -0.009916       0.004353       0.001369      -0.013910      -0.002121       0.016031             12.921454       9.573437      -1.031391       1.482950       8.283396       6.471756      20.907529           0.000001
           50              C       3.633487      11.287190       5.993442      -0.106074      33.427041 0.40062778E+03  0.92399989E+04                                 9.029453                            6.697327       0.023354       1.982329                    0.999702      28.883707      82.587675       0.632531       0.419849      -1.060668      -0.022717      -0.001650      -0.010946       0.025271      -0.009372       0.012850      -0.010518       0.019673      -0.074171      -0.030066      -0.000485       0.030551             10.800100       8.387689      -1.972196       0.088344       7.324293       4.174063      16.688317           0.000003
           51              C       1.453189       0.302694       6.034186      -0.107421      33.380161 0.40828697E+03  0.94566987E+04                                 9.028232                            6.762174       0.020246       1.979531                    0.999677      28.957480      82.841713       0.629642       0.419990      -1.061099       0.011463      -0.024129      -0.017883       0.032147      -0.006351      -0.021298      -0.000329       0.016791      -0.061849      -0.030198       0.000980       0.029218             10.751071       9.387272      -0.593831       1.594162       6.126749       3.683929      16.739191           0.000002
           52              C       3.702490       3.901920       9.917090       0.612717      22.928049 0.23955441E+03  0.48989090E+04                                 7.479014                            5.526440       0.149527       2.129746                    0.999643      21.371108      59.118870       0.626459       0.478099      -1.018297       0.060015      -0.054262       0.021030       0.083596       0.008559      -0.014807       0.046518      -0.024029       0.372032      -0.081757      -0.054629       0.136386              9.063172      13.916073       0.774313       0.746294       8.492638      -1.558871       4.780804           0.000001
           53              C       2.447042       4.678757       9.556505       0.140000      24.640635 0.34439278E+03  0.76031187E+04                                 7.311566                            6.106409      -0.026038       2.019589                    0.998921      25.140841      68.983664       0.683312       0.406021      -1.075937      -0.116295      -0.036114      -0.047680       0.130775       0.047132      -0.025642      -0.010541      -0.025921       0.070862      -0.063113       0.007286       0.055827              8.344130      11.013036      -0.552786       0.158866       6.824513      -0.734901       7.194842           0.000000
           54              C       2.395547       4.834834       8.032680      -0.509197      26.539210 0.44639680E+03  0.10552916E+05                                 7.524740                            6.841545       0.281347       2.040090                    0.999006      32.253605      92.651924       0.658925       0.393205      -1.080743      -0.010117      -0.011340       0.071518       0.073115       0.005742      -0.003226      -0.006363      -0.019376       0.127744      -0.032580      -0.010940       0.043520              7.868375       8.077319      -0.301819       0.236005       6.860776      -1.148554       8.667031          -0.000001
           55              C       2.916677       0.781566      12.681570       0.627263      25.367553 0.24395071E+03  0.50090121E+04                                 7.961971                            5.540761      -0.059483       2.043046                    0.999351      21.793148      60.308550       0.632103       0.471920      -1.022132       0.015260       0.015006      -0.061629       0.065240       0.046660       0.016270       0.039388      -0.099677      -0.200942      -0.077140      -0.034772       0.111912             10.039620       9.301479      -1.267931      -0.695739       5.636635      -3.251261      15.180746           0.000003
           56              C       2.759102       0.439853      14.127982      -0.027153      38.888789 0.42892533E+03  0.99574125E+04                                 9.917535                            6.834947       0.017215       2.010455                    0.999329      27.050256      74.972605       0.645983       0.408432      -1.079317      -0.013089      -0.014178       0.042268       0.046464       0.003877       0.000274      -0.000016       0.000177      -0.015705      -0.005248      -0.001251       0.006499             12.960245       9.516269      -1.335617      -0.988574       6.835679      -4.570241      22.528786           0.000001
           57              C       3.833288      -0.005912      14.879709      -0.108259      34.489746 0.41929628E+03  0.97758003E+04                                 9.232676                            6.856024       0.040321       1.983578                    0.999627      29.169603      83.703630       0.624913       0.420392      -1.060922      -0.018965       0.007951       0.024352       0.031874      -0.002877      -0.011879       0.010593       0.037819      -0.050013      -0.025867      -0.005116       0.030983             11.085696       9.353935      -1.094156      -0.336318       6.483740      -4.104016      17.419412           0.000000
           58              C       1.641661       0.835957      14.869523      -0.101167      33.768677 0.41035334E+03  0.95193696E+04                                 9.095285                            6.781993       0.019972       1.979568                    0.999635      28.966746      83.012684       0.628157       0.420328      -1.060573       0.024783      -0.009820       0.014381       0.030289      -0.016670       0.017161       0.003100       0.010720      -0.063192      -0.030354      -0.000714       0.031068             10.803732       8.884118      -1.541748      -1.330361       6.572929      -3.368005      16.954150           0.000001
           59              C       2.327574      11.229253      18.281833       0.617722      25.299442 0.25458031E+03  0.52803305E+04                                 7.967248                            5.661511      -0.053825       2.040344                    0.999430      22.064399      61.255612       0.625459       0.472140      -1.022587      -0.013538      -0.011091       0.066642       0.068902       0.031099       0.012834       0.042388      -0.109389      -0.207354      -0.080192      -0.028315       0.108507             10.041371       9.165765      -0.685351      -0.901011       6.225390      -4.144018      14.732957           0.000004
           60              C       2.478969      11.613533      16.825235      -0.015278      38.050874 0.41805619E+03  0.96499211E+04                                 9.808240                            6.759940       0.018731       2.014802                    0.999322      26.813682      74.278970       0.647343       0.409904      -1.077574      -0.003156       0.008623      -0.048468       0.049330       0.010655       0.003278       0.009916       0.004353       0.001369      -0.013910      -0.002121       0.016032             12.921454       9.573439      -1.031391      -1.482950       8.283396      -6.471756      20.907528           0.000001
           61              C       1.516013       0.536810      16.179442      -0.106074      33.427040 0.40062775E+03  0.92399982E+04                                 9.029453                            6.697326       0.023354       1.982329                    0.999702      28.883707      82.587681       0.632531       0.419849      -1.060668       0.022717       0.001650      -0.010946       0.025271      -0.009372      -0.012850       0.010518       0.019673      -0.074171      -0.030066      -0.000485       0.030551             10.800099       8.387690      -1.972196      -0.088345       7.324292      -4.174062      16.688316           0.000002
           62              C       3.696311      11.521306      16.220186      -0.107421      33.380172 0.40828710E+03  0.94567028E+04                                 9.028235                            6.762177       0.020246       1.979530                    0.999677      28.957485      82.841746       0.629642       0.419990      -1.061099      -0.011463       0.024129      -0.017883       0.032147      -0.006351       0.021298       0.000329       0.016791      -0.061849      -0.030198       0.000980       0.029219             10.751075       9.387276      -0.593831      -1.594162       6.126751      -3.683931      16.739199           0.000002
           63              C       8.851990       2.010080      10.454910       0.612717      22.928048 0.23955440E+03  0.48989086E+04                                 7.479012                            5.526439       0.149527       2.129746                    0.999643      21.371107      59.118861       0.626460       0.478099      -1.018297       0.060015       0.054262      -0.021030       0.083596      -0.008559       0.014807       0.046518      -0.024029       0.372031      -0.081757      -0.054629       0.136386              9.063170      13.916071      -0.774313      -0.746294       8.492637      -1.558871       4.780804           0.000001
           64              C       7.596542       1.233243      10.815495       0.140000      24.640635 0.34439278E+03  0.76031187E+04                                 7.311566                            6.106409      -0.026038       2.019589                    0.998921      25.140839      68.983656       0.683312       0.406022      -1.075937      -0.116295       0.036114       0.047680       0.130775      -0.047132       0.025642      -0.010541      -0.025921       0.070862      -0.063113       0.007286       0.055827              8.344130      11.013037       0.552786      -0.158866       6.824512      -0.734902       7.194843           0.000001
           65              C       7.545047       1.077166      12.339320      -0.509197      26.539215 0.44639693E+03  0.10552920E+05                                 7.524742                            6.841546       0.281347       2.040090                    0.999006      32.253609      92.651945       0.658925       0.393205      -1.080743      -0.010117       0.011340      -0.071518       0.073115      -0.005742       0.003226      -0.006363      -0.019376       0.127744      -0.032580      -0.010940       0.043520              7.868377       8.077320       0.301819      -0.236005       6.860778      -1.148554       8.667032          -0.000002
           66              C       8.066177       5.130434       7.690430       0.627263      25.367554 0.24395072E+03  0.50090123E+04                                 7.961970                            5.540761      -0.059483       2.043046                    0.999351      21.793148      60.308547       0.632103       0.471920      -1.022132       0.015260      -0.015006       0.061629       0.065240      -0.046660      -0.016270       0.039388      -0.099677      -0.200942      -0.077140      -0.034772       0.111912             10.039619       9.301479       1.267930       0.695739       5.636634      -3.251261      15.180745           0.000003
           67              C       7.908602       5.472147       6.244018      -0.027153      38.888787 0.42892532E+03  0.99574120E+04                                 9.917534                            6.834947       0.017214       2.010455                    0.999329      27.050256      74.972601       0.645984       0.408432      -1.079317      -0.013089       0.014178      -0.042268       0.046464      -0.003877      -0.000274      -0.000016       0.000177      -0.015705      -0.005248      -0.001251       0.006499             12.960244       9.516268       1.335617       0.988574       6.835678      -4.570240      22.528785           0.000001
           68              C       8.982788       5.917912       5.492291      -0.108259      34.489740 0.41929623E+03  0.97757985E+04                                 9.232674                            6.856023       0.040322       1.983578                    0.999627      29.169600      83.703609       0.624914       0.420392      -1.060922      -0.018965      -0.007951      -0.024352       0.031874       0.002877       0.011879       0.010593       0.037819      -0.050014      -0.025868      -0.005115       0.030983             11.085693       9.353932       1.094156       0.336316       6.483739      -4.104015      17.419409           0.000001
           69              C       6.791161       5.076043       5.502477      -0.101167      33.768671 0.41035325E+03  0.95193669E+04                                 9.095284                            6.781992       0.019972       1.979569                    0.999635      28.966743      83.012672       0.628157       0.420328      -1.060573       0.024783       0.009820      -0.014381       0.030289       0.016670      -0.017161       0.003100       0.010720      -0.063192      -0.030354      -0.000714       0.031067             10.803731       8.884116       1.541748       1.330360       6.572928      -3.368005      16.954148           0.000001
           70              C       7.477074       6.506747       2.090167       0.617722      25.299436 0.25458016E+03  0.52803269E+04                                 7.967247                            5.661510      -0.053825       2.040344                    0.999430      22.064401      61.255621       0.625459       0.472140      -1.022587      -0.013538       0.011091      -0.066642       0.068902      -0.031099      -0.012834       0.042388      -0.109389      -0.207354      -0.080192      -0.028315       0.108507             10.041370       9.165762       0.685352       0.901009       6.225390      -4.144018      14.732957           0.000003
           71              C       7.628469       6.122467       3.546765      -0.015277      38.050878 0.41805621E+03  0.96499215E+04                                 9.808241                            6.759940       0.018731       2.014802                    0.999322      26.813682      74.278970       0.647343       0.409904      -1.077574      -0.003156      -0.008623       0.048468       0.049330      -0.010655      -0.003278       0.009916       0.004353       0.001369      -0.013910      -0.002121       0.016032             12.921456       9.573438       1.031391       1.482950       8.283397      -6.471758      20.907532           0.000001
           72              C       6.665513       5.375190       4.192558      -0.106074      33.427044 0.40062779E+03  0.92399994E+04                                 9.029455                            6.697327       0.023354       1.982329                    0.999702      28.883707      82.587685       0.632531       0.419849      -1.060668       0.022718      -0.001650       0.010946       0.025271       0.009372       0.012850       0.010518       0.019673      -0.074171      -0.030066      -0.000485       0.030551             10.800102       8.387691       1.972196       0.088344       7.324294      -4.174064      16.688321           0.000003
           73              C       8.845811       6.214694       4.151814      -0.107421      33.380162 0.40828699E+03  0.94566993E+04                                 9.028232                            6.762175       0.020246       1.979531                    0.999677      28.957481      82.841723       0.629642       0.419990      -1.061099      -0.011463      -0.024130       0.017883       0.032147       0.006351      -0.021298       0.000329       0.016791      -0.061849      -0.030198       0.000980       0.029218             10.751071       9.387274       0.593831       1.594161       6.126749      -3.683929      16.739191           0.000002
           74              C       6.596509       9.813920       0.268910       0.612717      22.928044 0.23955434E+03  0.48989072E+04                                 7.479012                            5.526439       0.149527       2.129746                    0.999643      21.371108      59.118867       0.626459       0.478099      -1.018297      -0.060015      -0.054262      -0.021030       0.083596      -0.008559      -0.014807      -0.046518      -0.024029       0.372032      -0.081757      -0.054629       0.136386              9.063169      13.916071      -0.774323       0.746291       8.492636       1.558869       4.780802           0.000001
           75              C       7.851958      10.590757       0.629495       0.140000      24.640629 0.34439275E+03  0.76031180E+04                                 7.311565                            6.106409      -0.026038       2.019589                    0.998921      25.140836      68.983649       0.683312       0.406022      -1.075937       0.116295      -0.036114       0.047680       0.130775      -0.047132      -0.025642       0.010541      -0.025921       0.070862      -0.063113       0.007286       0.055827              8.344129      11.013034       0.552783       0.158865       6.824511       0.734900       7.194842           0.000001
           76              C       7.903453      10.746834       2.153320      -0.509198      26.539218 0.44639702E+03  0.10552922E+05                                 7.524742                            6.841547       0.281347       2.040090                    0.999006      32.253611      92.651948       0.658925       0.393205      -1.080743       0.010117      -0.011340      -0.071518       0.073115      -0.005742      -0.003226       0.006363      -0.019376       0.127744      -0.032580      -0.010940       0.043520              7.868377       8.077321       0.301819       0.236005       6.860777       1.148554       8.667033          -0.000002
           77              C       7.382323       6.693566      17.876430       0.627263      25.367553 0.24395071E+03  0.50090122E+04                                 7.961971                            5.540761      -0.059483       2.043046                    0.999351      21.793148      60.308549       0.632103       0.471920      -1.022132      -0.015260       0.015006       0.061629       0.065240      -0.046660       0.016270      -0.039388      -0.099677      -0.200942      -0.077140      -0.034772       0.111912             10.039620       9.301479       1.267930      -0.695739       5.636634       3.251261      15.180746           0.000003
           78              C       7.539898       6.351853      16.430018      -0.027153      38.888788 0.42892531E+03  0.99574120E+04                                 9.917535                            6.834947       0.017215       2.010455                    0.999329      27.050255      74.972604       0.645983       0.408432      -1.079317       0.013089      -0.014178      -0.042268       0.046464      -0.003877       0.000274       0.000016       0.000177      -0.015705      -0.005248      -0.001251       0.006499             12.960245       9.516269       1.335617      -0.988574       6.835679       4.570241      22.528788           0.000001
           79              C       6.465712       5.906088      15.678291      -0.108259      34.489743 0.41929626E+03  0.97757995E+04                                 9.232676                            6.856024       0.040322       1.983579                    0.999627      29.169600      83.703617       0.624913       0.420392      -1.060922       0.018965       0.007951      -0.024352       0.031874       0.002877      -0.011879      -0.010593       0.037819      -0.050014      -0.025868      -0.005115       0.030983             11.085696       9.353934       1.094156      -0.336316       6.483740       4.104016      17.419413           0.000001
           80              C       8.657339       6.747957      15.688477      -0.101167      33.768676 0.41035333E+03  0.95193693E+04                                 9.095285                            6.781992       0.019972       1.979568                    0.999635      28.966746      83.012684       0.628157       0.420328      -1.060573      -0.024783      -0.009820      -0.014381       0.030289       0.016670       0.017161      -0.003100       0.010720      -0.063192      -0.030354      -0.000714       0.031068             10.803732       8.884117       1.541748      -1.330360       6.572929       3.368005      16.954149           0.000001
           81              C       7.971426       5.317253      12.276167       0.617722      25.299444 0.25458033E+03  0.52803310E+04                                 7.967249                            5.661512      -0.053825       2.040344                    0.999430      22.064400      61.255618       0.625459       0.472141      -1.022587       0.013538      -0.011091      -0.066642       0.068902      -0.031099       0.012834      -0.042388      -0.109389      -0.207354      -0.080192      -0.028315       0.108507             10.041372       9.165766       0.685351      -0.901011       6.225391       4.144018      14.732959           0.000003
           82              C       7.820031       5.701533      13.732765      -0.015278      38.050879 0.41805625E+03  0.96499228E+04                                 9.808241                            6.759941       0.018731       2.014802                    0.999322      26.813684      74.278978       0.647343       0.409904      -1.077574       0.003156       0.008623       0.048468       0.049330      -0.010655       0.003278      -0.009916       0.004353       0.001369      -0.013910      -0.002121       0.016031             12.921456       9.573439       1.031391      -1.482950       8.283397       6.471757      20.907531           0.000001
           83              C       8.782987       6.448810      14.378558      -0.106074      33.427043 0.40062780E+03  0.92399997E+04                                 9.029454                            6.697327       0.023354       1.982329                    0.999702      28.883708      82.587684       0.632531       0.419849      -1.060668      -0.022718       0.001650       0.010946       0.025271       0.009372      -0.012850      -0.010518       0.019673      -0.074171      -0.030066      -0.000485       0.030551             10.800101       8.387690       1.972196      -0.088344       7.324293       4.174064      16.688318           0.000002
           84              C       6.602689       5.609306      14.337814      -0.107421      33.380169 0.40828708E+03  0.94567020E+04                                 9.028234                            6.762176       0.020246       1.979531                    0.999677      28.957484      82.841741       0.629642       0.419990      -1.061099       0.011463       0.024130       0.017883       0.032147       0.006351       0.021298      -0.000329       0.016791      -0.061849      -0.030198       0.000980       0.029219             10.751074       9.387275       0.593832      -1.594161       6.126751       3.683931      16.739196           0.000002
           85              O       1.577807       9.112757       0.124065      -0.585172      38.315189 0.60861934E+03  0.15120143E+05                                 9.057675                            7.683169       0.003406       2.044076                    0.996848      28.391872      76.336760       0.677844       0.363719      -1.133139      -0.019841      -0.039969       0.008675       0.045458       0.005752       0.008669      -0.006287      -0.076726       0.155056      -0.065346       0.012170       0.053177             10.103241      10.281558       0.981837       0.092471      13.355862       2.559973       6.672303           0.000001
           86              O       3.858005       7.827488      20.191912      -0.630005      41.120775 0.63925986E+03  0.15986220E+05                                 9.329178                            7.658289       0.296169       2.114806                    0.998693      29.034404      76.877295       0.711902       0.344047      -1.155567      -0.112915      -0.049879      -0.056050       0.135570       0.057686       0.055619       0.045016       0.084576      -0.221031      -0.100529      -0.031757       0.132286             11.100435      17.921113       0.155303       2.337052       8.933859       1.313884       6.446332           0.000001
           87              O       0.347076       7.330880      19.980858      -0.526886      36.484641 0.44936260E+03  0.10314602E+05                                 8.711731                            6.475236       0.394415       2.195618                    0.997047      26.445912      67.622480       0.762614       0.349901      -1.147904       0.002650       0.024790       0.006541       0.025775       0.052580       0.010744      -0.030639       0.108465       0.093623      -0.099207       0.039164       0.060043             10.949262      20.211621       3.252545      -0.263390       6.935038       0.379999       5.701125          -0.000001
           88              O       1.142159      11.286008       1.954082      -0.573650      34.064805 0.46839650E+03  0.10865041E+05                                 8.234984                            6.586374       0.471093       2.200167                    0.998328      27.200715      69.949309       0.760288       0.347304      -1.149890       0.039363      -0.026255       0.021765       0.052082       0.024557       0.041322      -0.024436      -0.017301      -0.084143      -0.068626       0.027953       0.040672              9.532844      11.344149      -0.020822       4.989104       5.459185       1.223231      11.795198           0.000001
           89              O       3.248305      10.538731       1.935340      -0.558034      38.284613 0.50416770E+03  0.11905731E+05                                 8.965311                            6.868566       0.388895       2.177102                    0.997988      27.219174      70.504706       0.739157       0.350904      -1.147530      -0.014226       0.012069       0.007459       0.020092       0.004319      -0.060917      -0.001482      -0.030253      -0.124224      -0.083218       0.034356       0.048862             10.911610      11.100104      -3.003849      -4.943843       7.488620       4.571424      14.146104           0.000000
           90              O       3.973354       0.483602       8.590669      -0.581323      33.940183 0.47665229E+03  0.11092260E+05                                 8.194350                            6.615415       0.505954       2.203303                    0.998801      27.424871      70.376319       0.764441       0.344305      -1.153704      -0.034865       0.014420      -0.021579       0.043464       0.020268       0.046506      -0.015969      -0.017469      -0.123647      -0.073839       0.027447       0.046392              9.546140      11.153363       0.769767       5.156890       5.889225       2.043851      11.595833           0.000002
           91              O       1.786876       0.975480       8.704344      -0.560040      35.024766 0.49079052E+03  0.11526149E+05                                 8.448460                            6.786188       0.420320       2.185885                    0.998127      27.288324      70.769168       0.741193       0.351874      -1.145348       0.007197      -0.023914      -0.006865       0.025900      -0.003018      -0.058607      -0.002499      -0.033817      -0.112680      -0.079803       0.035694       0.044109              9.983811       9.836775      -2.515652      -4.185587       7.663980       4.359493      12.450676           0.000000
           92              O       3.571693       2.711243      10.310065      -0.585172      38.315190 0.60861935E+03  0.15120143E+05                                 9.057675                            7.683169       0.003406       2.044076                    0.996848      28.391872      76.336760       0.677844       0.363719      -1.133139       0.019841       0.039969       0.008675       0.045458       0.005752      -0.008669       0.006287      -0.076726       0.155056      -0.065346       0.012170       0.053177             10.103241      10.281559       0.981838      -0.092471      13.355862      -2.559973       6.672303           0.000001
           93              O       1.291495       3.996512      10.005912      -0.630005      41.120775 0.63925984E+03  0.15986219E+05                                 9.329178                            7.658288       0.296169       2.114806                    0.998693      29.034404      76.877294       0.711902       0.344047      -1.155567       0.112915       0.049879      -0.056050       0.135570       0.057686      -0.055619      -0.045016       0.084576      -0.221031      -0.100529      -0.031757       0.132286             11.100435      17.921114       0.155303      -2.337053       8.933859      -1.313884       6.446332           0.000001
           94              O       4.802424       4.493120       9.794858      -0.526886      36.484648 0.44936270E+03  0.10314605E+05                                 8.711733                            6.475237       0.394415       2.195618                    0.997047      26.445913      67.622487       0.762614       0.349901      -1.147904      -0.002650      -0.024790       0.006541       0.025775       0.052580      -0.010744       0.030639       0.108465       0.093623      -0.099207       0.039164       0.060043             10.949264      20.211625       3.252546       0.263391       6.935039      -0.379998       5.701126          -0.000001
           95              O       4.007341       0.537992      12.140082      -0.573650      34.064796 0.46839635E+03  0.10865037E+05                                 8.234982                            6.586372       0.471093       2.200168                    0.998328      27.200712      69.949296       0.760288       0.347304      -1.149890      -0.039363       0.026255       0.021765       0.052082       0.024557      -0.041322       0.024436      -0.017301      -0.084143      -0.068626       0.027953       0.040672              9.532842      11.344147      -0.020822      -4.989103       5.459184      -1.223231      11.795196           0.000001
           96              O       1.901195       1.285269      12.121340      -0.558034      38.284610 0.50416767E+03  0.11905730E+05                                 8.965311                            6.868566       0.388895       2.177102                    0.997988      27.219174      70.504705       0.739157       0.350904      -1.147530       0.014226      -0.012069       0.007459       0.020092       0.004319       0.060917       0.001482      -0.030253      -0.124224      -0.083218       0.034356       0.048862             10.911609      11.100104      -3.003848       4.943843       7.488620      -4.571424      14.146104           0.000000
           97              O       1.176146      11.340398      18.776669      -0.581323      33.940189 0.47665239E+03  0.11092263E+05                                 8.194351                            6.615416       0.505954       2.203303                    0.998801      27.424872      70.376325       0.764441       0.344305      -1.153704       0.034865      -0.014420      -0.021579       0.043464       0.020268      -0.046506       0.015969      -0.017469      -0.123647      -0.073839       0.027447       0.046392              9.546142      11.153365       0.769767      -5.156891       5.889226      -2.043851      11.595835           0.000002
           98              O       3.362624      10.848520      18.890344      -0.560040      35.024774 0.49079062E+03  0.11526152E+05                                 8.448461                            6.786190       0.420321       2.185885                    0.998127      27.288324      70.769173       0.741193       0.351874      -1.145348      -0.007197       0.023914      -0.006865       0.025900      -0.003018       0.058607       0.002499      -0.033817      -0.112680      -0.079803       0.035694       0.044109              9.983813       9.836777      -2.515653       4.185588       7.663982      -4.359495      12.450679           0.000000
           99              O       8.721193       3.200757      10.061935      -0.585172      38.315187 0.60861931E+03  0.15120142E+05                                 9.057675                            7.683169       0.003406       2.044076                    0.996848      28.391871      76.336758       0.677844       0.363719      -1.133139       0.019841      -0.039969      -0.008675       0.045458      -0.005752       0.008669       0.006287      -0.076726       0.155056      -0.065346       0.012170       0.053177             10.103241      10.281559      -0.981837       0.092471      13.355861      -2.559972       6.672303           0.000001
          100              O       6.440995       1.915488      10.366088      -0.630005      41.120777 0.63925989E+03  0.15986220E+05                                 9.329178                            7.658289       0.296168       2.114806                    0.998693      29.034406      76.877299       0.711902       0.344047      -1.155567       0.112915      -0.049879       0.056050       0.135570      -0.057686       0.055619      -0.045016       0.084576      -0.221031      -0.100529      -0.031757       0.132286             11.100435      17.921113      -0.155302       2.337053       8.933858      -1.313884       6.446332           0.000001
          101              O       9.951924       1.418880      10.577142      -0.526886      36.484635 0.44936254E+03  0.10314600E+05                                 8.711730                            6.475235       0.394415       2.195618                    0.997047      26.445912      67.622477       0.762614       0.349901      -1.147904      -0.002650       0.024790      -0.006541       0.025775      -0.052580       0.010744       0.030639       0.108465       0.093623      -0.099207       0.039164       0.060043             10.949260      20.211617      -3.252545      -0.263391       6.935037      -0.379998       5.701125          -0.000001
          102              O       9.156841       5.374008       8.231918      -0.573650      34.064785 0.46839619E+03  0.10865032E+05                                 8.234979                            6.586371       0.471093       2.200168                    0.998328      27.200712      69.949288       0.760288       0.347304      -1.149890      -0.039363      -0.026256      -0.021765       0.052082      -0.024557       0.041322       0.024436      -0.017301      -0.084143      -0.068626       0.027953       0.040672              9.532839      11.344144       0.020822       4.989101       5.459183      -1.223230      11.795191           0.000001
          103              O       7.050695       4.626731       8.250660      -0.558034      38.284607 0.50416762E+03  0.11905729E+05                                 8.965310                            6.868565       0.388895       2.177102                    0.997988      27.219173      70.504701       0.739157       0.350904      -1.147530       0.014226       0.012069      -0.007459       0.020092      -0.004319      -0.060917       0.001482      -0.030253      -0.124224      -0.083218       0.034356       0.048862             10.911608      11.100103       3.003848      -4.943843       7.488619      -4.571423      14.146103           0.000000
          104              O       6.325646       6.395602       1.595331      -0.581323      33.940192 0.47665244E+03  0.11092264E+05                                 8.194352                            6.615417       0.505954       2.203303                    0.998801      27.424871      70.376326       0.764441       0.344305      -1.153704       0.034865       0.014420       0.021579       0.043464      -0.020268       0.046506       0.015969      -0.017469      -0.123647      -0.073839       0.027447       0.046392              9.546143      11.153368      -0.769767       5.156892       5.889226      -2.043851      11.595835           0.000002
          105              O       8.512123       6.887480       1.481656      -0.560040      35.024774 0.49079043E+03  0.11526147E+05                                 8.448461                            6.786188       0.420320       2.185885                    0.998127      27.288326      70.769182       0.741193       0.351874      -1.145348      -0.007197      -0.023914       0.006865       0.025900       0.003018      -0.058607       0.002499      -0.033817      -0.112679      -0.079803       0.035694       0.044109              9.983814       9.836777       2.515655      -4.185589       7.663983      -4.359496      12.450681           0.000000
          106              O       6.727307       8.623243      20.247935      -0.585172      38.315190 0.60861934E+03  0.15120143E+05                                 9.057675                            7.683169       0.003406       2.044076                    0.996848      28.391870      76.336755       0.677844       0.363719      -1.133139      -0.019841       0.039969      -0.008675       0.045458      -0.005752      -0.008669      -0.006287      -0.076726       0.155056      -0.065346       0.012170       0.053177             10.103242      10.281561      -0.981844      -0.092474      13.355861       2.559971       6.672303           0.000001
          107              O       9.007505       9.908512       0.180088      -0.630005      41.120776 0.63925988E+03  0.15986220E+05                                 9.329178                            7.658289       0.296169       2.114806                    0.998693      29.034405      76.877297       0.711902       0.344047      -1.155567      -0.112915       0.049879       0.056050       0.135570      -0.057686      -0.055619       0.045016       0.084576      -0.221031      -0.100529      -0.031757       0.132286             11.100434      17.921110      -0.155304      -2.337053       8.933860       1.313885       6.446332           0.000001
          108              O       5.496576      10.405120       0.391142      -0.526886      36.484629 0.44936229E+03  0.10314593E+05                                 8.711729                            6.475234       0.394416       2.195618                    0.997047      26.445911      67.622478       0.762615       0.349901      -1.147904       0.002650      -0.024790      -0.006541       0.025775      -0.052580      -0.010744      -0.030639       0.108465       0.093623      -0.099207       0.039164       0.060043             10.949258      20.211612      -3.252548       0.263390       6.935039       0.379999       5.701124          -0.000001
          109              O       6.291659       6.449992      18.417918      -0.573650      34.064791 0.46839628E+03  0.10865035E+05                                 8.234981                            6.586372       0.471093       2.200168                    0.998328      27.200711      69.949291       0.760288       0.347304      -1.149890       0.039363       0.026255      -0.021765       0.052082      -0.024557      -0.041322      -0.024436      -0.017301      -0.084143      -0.068626       0.027953       0.040672              9.532841      11.344146       0.020822      -4.989103       5.459184       1.223230      11.795194           0.000001
          110              O       8.397805       7.197269      18.436660      -0.558034      38.284609 0.50416764E+03  0.11905729E+05                                 8.965311                            6.868566       0.388895       2.177102                    0.997988      27.219173      70.504702       0.739157       0.350904      -1.147530      -0.014226      -0.012069      -0.007459       0.020092      -0.004319       0.060917      -0.001482      -0.030253      -0.124224      -0.083218       0.034356       0.048862             10.911609      11.100103       3.003848       4.943842       7.488620       4.571424      14.146103           0.000000
          111              O       9.122854       5.428398      11.781331      -0.581323      33.940184 0.47665230E+03  0.11092260E+05                                 8.194350                            6.615415       0.505954       2.203303                    0.998801      27.424871      70.376319       0.764441       0.344305      -1.153704      -0.034865      -0.014420       0.021579       0.043464      -0.020268      -0.046506      -0.015969      -0.017469      -0.123647      -0.073839       0.027447       0.046392              9.546140      11.153364      -0.769767      -5.156890       5.889225       2.043851      11.595833           0.000002
          112              O       6.936376       4.936520      11.667656      -0.560041      35.024782 0.49079075E+03  0.11526156E+05                                 8.448463                            6.786191       0.420320       2.185885                    0.998127      27.288326      70.769182       0.741192       0.351874      -1.145348       0.007197       0.023914       0.006865       0.025900       0.003018       0.058607      -0.002499      -0.033817      -0.112679      -0.079803       0.035694       0.044109              9.983815       9.836779       2.515654       4.185589       7.663983       4.359496      12.450682           0.000000

******************************************************
Auxiliary information for the entire system
The total spin magnetic moment of the unit cell is   0.000111
The total net atomic charge of the unit cell is   0.000001
Accuracy of reproducing the electrostatic potential in the unit cell:
  The inner radius (bohr) =    5.0000
  The outer radius (bohr) =   12.0000
  Valid grid points have density less than (e/(bohr^3)) =    0.0001
  The number of valid grid points were=       174824
  The rms potential error without charges in kcal/mol is=      2.93722
  The rms potential error with partial charges in kcal/mol is=      0.62948
  The RRMSE value at monopole order=      0.21431
  The rms potential error with partial charges and cloud penetration in kcal/mol is=      0.63248
  The RRMSE value at monopole order with cloud penetration is=      0.21533
  The rms potential error with partial charges and atomic dipoles in kcal/mol is=      0.34848
  The RRMSE value at dipole order=      0.11864
  The rms potential error with partial charges, atomic dipoles and cloud penetration in kcal/mol is=      0.34400
  The RRMSE value at dipole order with cloud penetration=      0.11712

******************************************************
The electron densities and ab initio electrostatic potential were computed in VASP using the PBE functional and
projector augmented wave method. See the main text of the journal article for a description of computational details.
The atomic charges, dipoles, and quadrupoles were computed with the DDEC6 method as described in
(a) T. A. Manz and N. Gabaldon Limas, RSC Adv. 6 (2016) 47771-47801 DOI: 10.1039/c6ra04656h
(b) N. Gabaldon Limas and T. A. Manz, RSC Adv. 8 (2018) 2678-2707 DOI: 10.1039/c7ra11829e.
For each atom in the material, the electron cloud parameters were fit to the spherically averaged atom-in-material
electron density using radial positions for which this density was between 10^-4 and 10^-2 electrons per cubic bohr.
The polarizabilities, dispersion coefficients, and quantum Drude oscillator (QDO) parameters were fit using the MCLF method.
The magnetic structure of the system was optimized in VASP from the default ferromagnetic initial guess using spin polarization.
The atomic spin moments (ASMs) were computed on this optimized magnetic structure using the DDEC6 partition as inputs
to the method of T. A. Manz and D. S. Sholl, J. Chem. Theory Comput. 7 (2011) 4146-4164 DOI: 10.1021/ct200539n.
The RMSE and RRMSE were computed using a uniform grid with Ewald summation.
