# Supplementary material for: A collection of forcefield precursors for metal–organic frameworks
Source: RSC Adv. 2019 Nov 13;9(63):36492–507. doi: 10.1039/c9ra07327b (PMC9075174; doi:10.1039/c9ra07327b)
Supplement: RA-009-C9RA07327B-s5588 [file RA-009-C9RA07327B-s5588.xyz]

   76
jmolscript: load "" {1 1 1} spacegroup "x,y,z" unitcell [{     10.844000     0.000000     0.000000 }, {     -2.008204    10.775465     0.000000 }, {      0.000000     0.000000    15.585000 }]
Ho     9.087222     1.109873    13.994862     2.029851
Ho     6.174676     4.277860     6.202362     2.029851
Ho    -0.251426     9.665592     1.590138     2.029851
Ho     2.661120     6.497605     9.382638     2.029852
H      4.147464     0.950396    14.857181     0.139752
H      5.347600     3.448149    11.939668     0.134316
H      1.439787     2.992347    12.695541     0.114991
H      0.270434     4.437336     7.064680     0.139752
H      9.914298     1.939584     4.147169     0.134316
H      2.978111     2.395386     4.903041     0.114991
H      4.688332     9.825069     0.727819     0.139752
H      3.488196     7.327316     3.645332     0.134316
H      7.396009     7.783118     2.889459     0.114992
H      8.565362     6.338129     8.520319     0.139752
H     -1.078502     8.835881    11.437831     0.134316
H      5.857685     8.380079    10.681959     0.114991
C      1.508876     1.254264    14.704448     0.720362
C      6.415863     1.783339    13.686747     0.603848
C      3.060676     4.355443    11.055999     0.579631
C      2.618334     1.887861    13.908054    -0.043921
C      3.946565     1.557055    14.182350    -0.087554
C      4.971200     2.145395    13.435828    -0.012710
C      4.663306     3.052689    12.429037    -0.099842
C      3.342304     3.373798    12.148507    -0.009963
C      2.326546     2.784380    12.887237    -0.109523
C      2.909022     4.133468     6.911948     0.720361
C      8.846035     3.604393     5.894247     0.603849
C      1.357222     1.032290     3.263499     0.579631
C      1.799564     3.499871     6.115554    -0.043921
C      0.471333     3.830678     6.389850    -0.087555
C     -0.553302     3.242337     5.643328    -0.012710
C     -0.245408     2.335043     4.636538    -0.099842
C      1.075594     2.013934     4.356008    -0.009963
C      2.091352     2.603352     5.094736    -0.109523
C      7.326920     9.521201     0.880553     0.720361
C      2.419933     8.992126     1.898253     0.603848
C      5.775120     6.420022     4.529001     0.579631
C      6.217462     8.887604     1.676946    -0.043921
C      4.889231     9.218410     1.402650    -0.087554
C      3.864596     8.630070     2.149171    -0.012710
C      4.172490     7.722776     3.155962    -0.099842
C      5.493492     7.401667     3.436492    -0.009963
C      6.509250     7.991085     2.697763    -0.109522
C      5.926774     6.641997     8.673052     0.720361
C     -0.010239     7.171072     9.690753     0.603849
C      7.478574     9.743175    12.321501     0.579631
C      7.036232     7.275594     9.469446    -0.043921
C      8.364463     6.944787     9.195150    -0.087555
C      9.389098     7.533128     9.941672    -0.012711
C      9.081204     8.440422    10.948463    -0.099842
C      7.760202     8.761531    11.228993    -0.009963
C      6.744444     8.172113    10.490264    -0.109523
O      0.360855     1.758556    14.617171    -0.722103
O      1.800062     0.273697    15.419799    -0.674527
O      6.718094     0.976257    14.581326    -0.615364
O      7.288963     2.288709    12.932433    -0.689807
O      4.007115     4.746592    10.335972    -0.627598
O      1.888277     4.810168    10.900149    -0.629839
O      4.057043     3.629177     6.824672    -0.722103
O      2.617836     5.114036     7.627299    -0.674527
O      8.543804     4.411475     6.788826    -0.615364
O      7.972935     3.099024     5.139933    -0.689807
O      0.410783     0.641140     2.543472    -0.627598
O      2.529621     0.577565     3.107649    -0.629839
O      8.474941     9.016909     0.967829    -0.722103
O      7.035734    10.501768     0.165201    -0.674527
O      2.117702     9.799208     1.003674    -0.615364
O      1.546833     8.486756     2.652567    -0.689807
O      4.828681     6.028873     5.249028    -0.627598
O      6.947519     5.965297     4.684851    -0.629839
O      4.778753     7.146288     8.760329    -0.722103
O      6.217960     5.661429     7.957701    -0.674527
O      0.291992     6.363990     8.796174    -0.615364
O      0.862861     7.676441    10.445067    -0.689807
O      8.425013    10.134325    13.041528    -0.627598
O      6.306175    10.197900    12.477351    -0.629839

The following XYZ coordinates are in angstroms. Other properties are in atomic units.
The sperically averaged electron density of each atom fit to a function of the form exp(a - br)
eigen_1, eigen_2 and eigen_3 are the three eigenvalues of traceless quadrupole moment tensor
  atom number  atomic symbol              X              Y              Z     net charge C6 coefficient C8 coefficient C10 coefficient fluctuating dipole atomic polarizability isotropic forcefield polarizability              a              b squared Pearson coefficient          <r^3>          <r^4>         wp_QDO          m_QDO          q_QDO       dipole_x       dipole_y       dipole_z         dipole            Qxy            Qxz            Qyz     Q(x^2-y^2)  Q(3z^2 - R^2)        eigen_1        eigen_2        eigen_3 static polarizability      alpha(xx)      alpha(xy)      alpha(xz)      alpha(yy)      alpha(yz)      alpha(zz) atomic spin moment
            1             Ho       9.087222       1.109873      13.994862       2.029851      95.680829 0.20632701E+04  0.63710976E+05                                13.889912                           12.262957       2.231793       2.469407                    0.999920      70.026182     157.600200       0.725742       0.273316      -1.328657       0.016944       0.025879       0.022254       0.038106       0.089970      -0.093385       0.008298      -0.243356       0.394018      -0.239553       0.079925       0.159628             15.665069      20.171379      -1.760883       1.585114      13.571284       0.316388      13.252544           0.000007
            2             Ho       6.174676       4.277860       6.202362       2.029851      95.680720 0.20632675E+04  0.63710872E+05                                13.889898                           12.262947       2.231792       2.469407                    0.999920      70.026175     157.600143       0.725743       0.273316      -1.328657      -0.016943      -0.025878       0.022256       0.038106       0.089970       0.093385      -0.008298      -0.243355       0.394017      -0.239552       0.079925       0.159628             15.665052      20.171353      -1.760878      -1.585112      13.571268      -0.316387      13.252535           0.000007
            3             Ho      -0.251426       9.665592       1.590138       2.029851      95.680854 0.20632707E+04  0.63711000E+05                                13.889915                           12.262959       2.231792       2.469407                    0.999920      70.026184     157.600213       0.725742       0.273316      -1.328657      -0.016942      -0.025879      -0.022254       0.038105       0.089970      -0.093385       0.008298      -0.243357       0.394018      -0.239553       0.079925       0.159628             15.665072      20.171383      -1.760885       1.585114      13.571287       0.316387      13.252547           0.000006
            4             Ho       2.661120       6.497605       9.382638       2.029852      95.680637 0.20632654E+04  0.63710790E+05                                13.889888                           12.262939       2.231793       2.469407                    0.999920      70.026170     157.600105       0.725743       0.273316      -1.328657       0.016944       0.025879      -0.022256       0.038107       0.089970       0.093385      -0.008298      -0.243356       0.394018      -0.239553       0.079925       0.159628             15.665039      20.171325      -1.760875      -1.585108      13.571263      -0.316388      13.252528           0.000007
            5              H       4.147464       0.950396      14.857181       0.139752       0.999156 0.69845199E+01  0.66768037E+02                                 1.690127                            1.573669      -1.302723       2.285188                    0.994456       3.494221       9.886660       0.481895       1.329602      -0.697060       0.010409      -0.028643       0.030011       0.042772      -0.003378       0.002132      -0.003965      -0.004174       0.015296      -0.006521      -0.001602       0.008123              1.751896       1.596271      -0.120823       0.105938       1.753823      -0.523208       1.905594           0.000003
            6              H       5.347600       3.448149      11.939668       0.134316       1.061030 0.77140318E+01  0.74633347E+02                                 1.682909                            1.597185      -1.122142       2.363242                    0.997039       3.333139       9.098686       0.510498       1.240110      -0.718459       0.032066       0.015658      -0.022576       0.042227       0.006172      -0.007469      -0.004330       0.008046      -0.006402      -0.007033      -0.006237       0.013270              1.715334       1.886647       0.184103      -0.231055       1.595136      -0.328925       1.664218           0.000005
            7              H       1.439787       2.992347      12.695541       0.114991       1.284518 0.99039306E+01  0.10196576E+03                                 1.902436                            1.802592      -1.340701       2.243140                    0.994118       3.665444      10.311085       0.483550       1.230321      -0.720110      -0.033323       0.013244      -0.010121       0.037259      -0.005794       0.007131      -0.001088       0.009398      -0.003292      -0.008015      -0.003766       0.011780              1.931574       2.437753      -0.116739       0.124750       1.670026      -0.216842       1.686944           0.000006
            8              H       0.270434       4.437336       7.064680       0.139752       0.999156 0.69845168E+01  0.66768016E+02                                 1.690128                            1.573670      -1.302723       2.285188                    0.994456       3.494224       9.886677       0.481894       1.329604      -0.697059      -0.010409       0.028643       0.030011       0.042772      -0.003378      -0.002132       0.003966      -0.004174       0.015296      -0.006521      -0.001602       0.008123              1.751897       1.596273      -0.120823      -0.105938       1.753824       0.523208       1.905595           0.000003
            9              H       9.914298       1.939584       4.147169       0.134316       1.061030 0.77140343E+01  0.74633381E+02                                 1.682910                            1.597186      -1.122144       2.363242                    0.997039       3.333140       9.098691       0.510498       1.240111      -0.718459      -0.032066      -0.015658      -0.022576       0.042227       0.006172       0.007469       0.004330       0.008046      -0.006402      -0.007033      -0.006237       0.013270              1.715335       1.886648       0.184103       0.231056       1.595137       0.328925       1.664219           0.000005
           10              H       2.978111       2.395386       4.903041       0.114991       1.284517 0.99039195E+01  0.10196559E+03                                 1.902433                            1.802589      -1.340700       2.243140                    0.994118       3.665442      10.311069       0.483551       1.230319      -0.720110       0.033323      -0.013244      -0.010121       0.037259      -0.005794      -0.007131       0.001088       0.009398      -0.003291      -0.008015      -0.003765       0.011780              1.931571       2.437750      -0.116737      -0.124749       1.670023       0.216841       1.686941           0.000006
           11              H       4.688332       9.825069       0.727819       0.139752       0.999156 0.69845200E+01  0.66768038E+02                                 1.690127                            1.573669      -1.302723       2.285188                    0.994456       3.494221       9.886660       0.481895       1.329602      -0.697060      -0.010409       0.028643      -0.030011       0.042772      -0.003378       0.002132      -0.003965      -0.004174       0.015296      -0.006521      -0.001602       0.008123              1.751896       1.596271      -0.120823       0.105938       1.753823      -0.523208       1.905594           0.000003
           12              H       3.488196       7.327316       3.645332       0.134316       1.061031 0.77140418E+01  0.74633463E+02                                 1.682910                            1.597186      -1.122144       2.363242                    0.997039       3.333140       9.098688       0.510498       1.240110      -0.718459      -0.032066      -0.015658       0.022576       0.042227       0.006172      -0.007469      -0.004330       0.008046      -0.006402      -0.007033      -0.006237       0.013269              1.715335       1.886648       0.184103      -0.231056       1.595137      -0.328925       1.664219           0.000005
           13              H       7.396009       7.783118       2.889459       0.114992       1.284516 0.99039077E+01  0.10196544E+03                                 1.902432                            1.802588      -1.340699       2.243141                    0.994118       3.665439      10.311060       0.483551       1.230319      -0.720110       0.033323      -0.013244       0.010121       0.037259      -0.005794       0.007131      -0.001088       0.009398      -0.003291      -0.008015      -0.003765       0.011780              1.931570       2.437748      -0.116738       0.124750       1.670023      -0.216842       1.686940           0.000006
           14              H       8.565362       6.338129       8.520319       0.139752       0.999154 0.69844994E+01  0.66767794E+02                                 1.690124                            1.573667      -1.302720       2.285189                    0.994456       3.494217       9.886646       0.481895       1.329602      -0.697060       0.010409      -0.028643      -0.030011       0.042772      -0.003378      -0.002132       0.003965      -0.004174       0.015296      -0.006521      -0.001602       0.008123              1.751894       1.596269      -0.120823      -0.105938       1.753820       0.523207       1.905591           0.000003
           15              H      -1.078502       8.835881      11.437831       0.134316       1.061029 0.77140242E+01  0.74633260E+02                                 1.682908                            1.597185      -1.122143       2.363242                    0.997039       3.333139       9.098687       0.510498       1.240111      -0.718459       0.032066       0.015658       0.022576       0.042227       0.006172       0.007469       0.004330       0.008046      -0.006402      -0.007033      -0.006237       0.013270              1.715333       1.886647       0.184103       0.231055       1.595135       0.328924       1.664217           0.000005
           16              H       5.857685       8.380079      10.681959       0.114991       1.284516 0.99039092E+01  0.10196547E+03                                 1.902433                            1.802589      -1.340698       2.243141                    0.994118       3.665440      10.311065       0.483550       1.230319      -0.720110      -0.033323       0.013244       0.010121       0.037259      -0.005794      -0.007131       0.001088       0.009398      -0.003291      -0.008015      -0.003765       0.011780              1.931571       2.437749      -0.116737      -0.124749       1.670023       0.216841       1.686941           0.000006
           17              C       1.508876       1.254264      14.704448       0.720362      22.268889 0.22559083E+03  0.45821550E+04                                 7.520086                            5.478491      -0.411494       1.950729                    0.998215      21.278195      60.260698       0.604402       0.498921      -0.999246      -0.062457      -0.031228       0.054575       0.088626      -0.000826       0.026977       0.093196      -0.082543       0.116413      -0.081676      -0.044270       0.125946              8.993666      11.166660       1.102460      -1.883091       7.604930      -3.458719       8.209408           0.000012
           18              C       6.415863       1.783339      13.686747       0.603848      24.756995 0.25498179E+03  0.52992996E+04                                 7.843609                            5.659265      -0.100632       2.018412                    0.999628      22.451959      62.724523       0.625683       0.471023      -1.021541       0.033083      -0.021205      -0.016520       0.042627       0.029557      -0.014230       0.064831      -0.184290       0.133208      -0.122891      -0.001180       0.124071              9.540938      14.201555      -2.723863       1.177520       7.108424      -2.767758       7.312836           0.000014
           19              C       3.060676       4.355443      11.055999       0.579631      24.686381 0.25571231E+03  0.53021579E+04                                 7.731777                            5.593542       0.063067       2.067039                    0.999794      22.438604      61.996417       0.643801       0.458832      -1.031387      -0.012298       0.001722      -0.044844       0.046532       0.030741       0.006302       0.113938       0.004000       0.010797      -0.116844      -0.002740       0.119584              9.538570       8.454736      -1.263643       0.360724       9.272553      -5.732293      10.888421           0.000012
           20              C       2.618334       1.887861      13.908054      -0.043921      39.284781 0.43154648E+03  0.10022880E+05                                 9.905949                            6.817672       0.170399       2.062646                    0.999340      26.931776      74.402811       0.652928       0.403902      -1.083481       0.041242       0.020440      -0.029426       0.054631      -0.020414       0.004233       0.004617      -0.022329      -0.015592      -0.022728      -0.003247       0.025974             12.554217      15.776688       2.286879      -3.024604       9.938588      -5.834898      11.947375          -0.000001
           21              C       3.946565       1.557055      14.182350      -0.087554      34.617196 0.43148119E+03  0.10154745E+05                                 9.378686                            7.053835      -0.100815       1.950571                    0.999249      29.026927      84.295996       0.601837       0.432434      -1.051118      -0.002831       0.003319      -0.015514       0.016116      -0.009766       0.011588       0.028646      -0.075758       0.053701      -0.051815      -0.000772       0.052587             10.904051      16.052734       0.403535      -1.366754       7.649335      -3.416078       9.010085           0.000005
           22              C       4.971200       2.145395      13.435828      -0.012710      38.396739 0.41474297E+03  0.95306150E+04                                 9.754359                            6.692516       0.136194       2.059643                    0.999255      26.354497      72.252352       0.658162       0.404978      -1.083536      -0.033958       0.002578      -0.012161       0.036162       0.003974      -0.011446      -0.014405      -0.011807       0.020803      -0.016113      -0.007125       0.023238             12.345953      18.354184      -2.487580       1.125153       9.057870      -4.360578       9.625805          -0.000002
           23              C       4.663306       3.052689      12.429037      -0.099842      34.389119 0.42522476E+03  0.99693175E+04                                 9.325921                            6.987169      -0.108278       1.943673                    0.999360      29.139629      84.414411       0.606798       0.430542      -1.052452      -0.005507      -0.010464       0.002292       0.012045       0.013798      -0.020947       0.033468      -0.020678       0.013915      -0.045737       0.005449       0.040288             11.008344      12.874457      -2.653780       2.455757       9.744100      -5.308108      10.406475           0.000005
           24              C       3.342304       3.373798      12.148507      -0.009963      38.681282 0.41118319E+03  0.94360017E+04                                 9.823342                            6.667107       0.079222       2.040364                    0.999207      26.408642      72.540597       0.658389       0.405388      -1.082397       0.003350      -0.025725       0.023816       0.035217      -0.003612      -0.008778       0.002231       0.031909      -0.008505      -0.015098      -0.006041       0.021139             12.697829      11.845134      -0.682722       0.432514      12.209015      -8.168540      14.039337          -0.000002
           25              C       2.326546       2.784380      12.887237      -0.109523      35.716854 0.43587913E+03  0.10307384E+05                                 9.575470                            7.079589      -0.150821       1.921289                    0.999456      29.894593      87.663379       0.600679       0.431203      -1.049511       0.017053       0.000077       0.003467       0.017402      -0.023574       0.016362       0.042754      -0.020908      -0.000405      -0.055343       0.006142       0.049202             11.401617      11.167236       1.660863      -1.947833      10.670682      -6.538879      12.366932           0.000006
           26              C       2.909022       4.133468       6.911948       0.720361      22.268899 0.22559096E+03  0.45821583E+04                                 7.520090                            5.478493      -0.411495       1.950729                    0.998215      21.278198      60.260715       0.604402       0.498921      -0.999246       0.062457       0.031228       0.054575       0.088626      -0.000826      -0.026977      -0.093196      -0.082543       0.116413      -0.081676      -0.044271       0.125947              8.993671      11.166673       1.102464       1.883099       7.604932       3.458718       8.209408           0.000013
           27              C       8.846035       3.604393       5.894247       0.603849      24.756984 0.25498163E+03  0.52992956E+04                                 7.843608                            5.659264      -0.100630       2.018413                    0.999628      22.451951      62.724501       0.625683       0.471023      -1.021541      -0.033083       0.021204      -0.016520       0.042627       0.029556       0.014230      -0.064831      -0.184289       0.133209      -0.122891      -0.001180       0.124071              9.540937      14.201555      -2.723865      -1.177520       7.108421       2.767757       7.312835           0.000015
           28              C       1.357222       1.032290       3.263499       0.579631      24.686400 0.25571250E+03  0.53021628E+04                                 7.731783                            5.593545       0.063067       2.067039                    0.999794      22.438609      61.996445       0.643801       0.458832      -1.031387       0.012298      -0.001722      -0.044844       0.046531       0.030741      -0.006302      -0.113938       0.004000       0.010798      -0.116844      -0.002740       0.119584              9.538579       8.454739      -1.263641      -0.360725       9.272562       5.732303      10.888437           0.000012
           29              C       1.799564       3.499871       6.115554      -0.043921      39.284785 0.43154668E+03  0.10022885E+05                                 9.905950                            6.817674       0.170399       2.062646                    0.999340      26.931774      74.402805       0.652928       0.403902      -1.083481      -0.041242      -0.020440      -0.029426       0.054631      -0.020414      -0.004233      -0.004617      -0.022328      -0.015592      -0.022727      -0.003247       0.025974             12.554218      15.776687       2.286880       3.024608       9.938588       5.834899      11.947379          -0.000001
           30              C       0.471333       3.830678       6.389850      -0.087555      34.617211 0.43148159E+03  0.10154758E+05                                 9.378694                            7.053841      -0.100817       1.950570                    0.999249      29.026949      84.296118       0.601836       0.432435      -1.051118       0.002831      -0.003319      -0.015514       0.016116      -0.009765      -0.011588      -0.028646      -0.075757       0.053700      -0.051815      -0.000772       0.052587             10.904059      16.052740       0.403535       1.366755       7.649344       3.416083       9.010093           0.000007
           31              C      -0.553302       3.242337       5.643328      -0.012710      38.396756 0.41474312E+03  0.95306204E+04                                 9.754366                            6.692520       0.136194       2.059643                    0.999255      26.354502      72.252400       0.658162       0.404978      -1.083536       0.033958      -0.002578      -0.012160       0.036162       0.003974       0.011446       0.014404      -0.011807       0.020803      -0.016113      -0.007125       0.023238             12.345962      18.354189      -2.487585      -1.125159       9.057883       4.360587       9.625814          -0.000003
           32              C      -0.245408       2.335043       4.636538      -0.099842      34.389135 0.42522475E+03  0.99693181E+04                                 9.325926                            6.987170      -0.108279       1.943673                    0.999360      29.139641      84.414478       0.606798       0.430542      -1.052452       0.005507       0.010464       0.002292       0.012045       0.013798       0.020948      -0.033468      -0.020678       0.013915      -0.045737       0.005449       0.040287             11.008351      12.874468      -2.653784      -2.455760       9.744106       5.308112      10.406480           0.000006
           33              C       1.075594       2.013934       4.356008      -0.009963      38.681308 0.41118330E+03  0.94360055E+04                                 9.823348                            6.667109       0.079221       2.040363                    0.999207      26.408654      72.540655       0.658389       0.405388      -1.082397      -0.003349       0.025725       0.023816       0.035217      -0.003612       0.008778      -0.002231       0.031909      -0.008505      -0.015098      -0.006041       0.021139             12.697837      11.845147      -0.682722      -0.432516      12.209020       8.168545      14.039345          -0.000002
           34              C       2.091352       2.603352       5.094736      -0.109523      35.716852 0.43587907E+03  0.10307382E+05                                 9.575470                            7.079590      -0.150823       1.921288                    0.999456      29.894601      87.663410       0.600679       0.431203      -1.049511      -0.017052      -0.000077       0.003467       0.017402      -0.023574      -0.016362      -0.042754      -0.020908      -0.000405      -0.055343       0.006142       0.049202             11.401617      11.167243       1.660871       1.947839      10.670680       6.538876      12.366929           0.000006
           35              C       7.326920       9.521201       0.880553       0.720361      22.268899 0.22559090E+03  0.45821565E+04                                 7.520087                            5.478491      -0.411494       1.950729                    0.998215      21.278194      60.260686       0.604402       0.498921      -0.999246       0.062457       0.031228      -0.054575       0.088626      -0.000826       0.026977       0.093196      -0.082543       0.116413      -0.081676      -0.044270       0.125946              8.993668      11.166668       1.102464      -1.883095       7.604930      -3.458718       8.209407           0.000012
           36              C       2.419933       8.992126       1.898253       0.603848      24.756992 0.25498173E+03  0.52992982E+04                                 7.843609                            5.659265      -0.100632       2.018412                    0.999628      22.451957      62.724519       0.625683       0.471023      -1.021541      -0.033083       0.021204       0.016520       0.042627       0.029556      -0.014230       0.064831      -0.184290       0.133209      -0.122891      -0.001180       0.124071              9.540938      14.201557      -2.723862       1.177516       7.108423      -2.767757       7.312834           0.000015
           37              C       5.775120       6.420022       4.529001       0.579631      24.686377 0.25571240E+03  0.53021597E+04                                 7.731774                            5.593542       0.063068       2.067039                    0.999794      22.438601      61.996388       0.643801       0.458831      -1.031388       0.012298      -0.001722       0.044844       0.046531       0.030741       0.006302       0.113938       0.004000       0.010798      -0.116844      -0.002741       0.119585              9.538564       8.454734      -1.263641       0.360722       9.272544      -5.732287      10.888414           0.000012
           38              C       6.217462       8.887604       1.676946      -0.043921      39.284777 0.43154637E+03  0.10022876E+05                                 9.905946                            6.817670       0.170399       2.062645                    0.999340      26.931776      74.402793       0.652928       0.403902      -1.083481      -0.041242      -0.020440       0.029426       0.054631      -0.020414       0.004233       0.004617      -0.022329      -0.015593      -0.022728      -0.003247       0.025974             12.554213      15.776690       2.286881      -3.024605       9.938582      -5.834892      11.947365          -0.000002
           39              C       4.889231       9.218410       1.402650      -0.087554      34.617201 0.43148110E+03  0.10154742E+05                                 9.378686                            7.053833      -0.100815       1.950571                    0.999249      29.026929      84.295997       0.601837       0.432434      -1.051118       0.002831      -0.003319       0.015514       0.016116      -0.009765       0.011589       0.028646      -0.075758       0.053700      -0.051815      -0.000772       0.052587             10.904052      16.052740       0.403538      -1.366756       7.649334      -3.416077       9.010082           0.000007
           40              C       3.864596       8.630070       2.149171      -0.012710      38.396702 0.41474246E+03  0.95306000E+04                                 9.754351                            6.692511       0.136195       2.059644                    0.999255      26.354486      72.252300       0.658163       0.404978      -1.083536       0.033958      -0.002578       0.012160       0.036162       0.003974      -0.011446      -0.014404      -0.011807       0.020803      -0.016113      -0.007125       0.023238             12.345942      18.354174      -2.487573       1.125145       9.057860      -4.360570       9.625792          -0.000003
           41              C       4.172490       7.722776       3.155962      -0.099842      34.389121 0.42522487E+03  0.99693196E+04                                 9.325919                            6.987168      -0.108277       1.943673                    0.999360      29.139628      84.414384       0.606798       0.430541      -1.052452       0.005507       0.010464      -0.002292       0.012045       0.013798      -0.020947       0.033468      -0.020678       0.013915      -0.045737       0.005449       0.040288             11.008340      12.874451      -2.653775       2.455752       9.744096      -5.308106      10.406472           0.000005
           42              C       5.493492       7.401667       3.436492      -0.009963      38.681218 0.41118272E+03  0.94359869E+04                                 9.823327                            6.667100       0.079225       2.040365                    0.999207      26.408628      72.540511       0.658390       0.405388      -1.082398      -0.003350       0.025725      -0.023816       0.035217      -0.003612      -0.008778       0.002231       0.031908      -0.008505      -0.015098      -0.006041       0.021139             12.697805      11.845120      -0.682716       0.432509      12.208988      -8.168518      14.039306          -0.000003
           43              C       6.509250       7.991085       2.697763      -0.109522      35.716795 0.43587833E+03  0.10307359E+05                                 9.575456                            7.079581      -0.150819       1.921290                    0.999456      29.894567      87.663250       0.600680       0.431202      -1.049511      -0.017053      -0.000077      -0.003467       0.017402      -0.023574       0.016362       0.042755      -0.020909      -0.000404      -0.055344       0.006141       0.049203             11.401599      11.167223       1.660861      -1.947829      10.670665      -6.538865      12.366909           0.000007
           44              C       5.926774       6.641997       8.673052       0.720361      22.268903 0.22559102E+03  0.45821596E+04                                 7.520089                            5.478493      -0.411494       1.950729                    0.998215      21.278197      60.260699       0.604402       0.498921      -0.999246      -0.062457      -0.031228      -0.054575       0.088626      -0.000826      -0.026977      -0.093196      -0.082543       0.116413      -0.081676      -0.044270       0.125946              8.993669      11.166667       1.102462       1.883093       7.604933       3.458719       8.209408           0.000012
           45              C      -0.010239       7.171072       9.690753       0.603849      24.756964 0.25498146E+03  0.52992904E+04                                 7.843600                            5.659260      -0.100628       2.018413                    0.999628      22.451938      62.724425       0.625684       0.471023      -1.021541       0.033083      -0.021204       0.016520       0.042627       0.029556       0.014230      -0.064831      -0.184289       0.133210      -0.122891      -0.001180       0.124071              9.540926      14.201533      -2.723859      -1.177517       7.108415       2.767755       7.312829           0.000015
           46              C       7.478574       9.743175      12.321501       0.579631      24.686391 0.25571232E+03  0.53021583E+04                                 7.731781                            5.593543       0.063068       2.067039                    0.999794      22.438605      61.996431       0.643801       0.458832      -1.031387      -0.012298       0.001722       0.044844       0.046531       0.030741      -0.006302      -0.113938       0.004000       0.010797      -0.116844      -0.002740       0.119584              9.538577       8.454737      -1.263642      -0.360726       9.272561       5.732302      10.888432           0.000012
           47              C       7.036232       7.275594       9.469446      -0.043921      39.284768 0.43154658E+03  0.10022882E+05                                 9.905945                            6.817671       0.170400       2.062646                    0.999340      26.931772      74.402778       0.652928       0.403902      -1.083481       0.041242       0.020440       0.029426       0.054631      -0.020414      -0.004233      -0.004617      -0.022328      -0.015592      -0.022727      -0.003247       0.025974             12.554209      15.776672       2.286878       3.024602       9.938584       5.834896      11.947372          -0.000001
           48              C       8.364463       6.944787       9.195150      -0.087555      34.617179 0.43148120E+03  0.10154745E+05                                 9.378685                            7.053836      -0.100814       1.950571                    0.999249      29.026924      84.295991       0.601837       0.432434      -1.051118      -0.002831       0.003319       0.015514       0.016116      -0.009765      -0.011588      -0.028646      -0.075758       0.053701      -0.051815      -0.000772       0.052587             10.904047      16.052719       0.403535       1.366752       7.649336       3.416079       9.010085           0.000006
           49              C       9.389098       7.533128       9.941672      -0.012711      38.396720 0.41474292E+03  0.95306134E+04                                 9.754356                            6.692516       0.136195       2.059644                    0.999255      26.354491      72.252328       0.658162       0.404978      -1.083536      -0.033958       0.002578       0.012161       0.036162       0.003974       0.011446       0.014404      -0.011808       0.020803      -0.016113      -0.007125       0.023238             12.345946      18.354162      -2.487579      -1.125156       9.057872       4.360580       9.625805          -0.000003
           50              C       9.081204       8.440422      10.948463      -0.099842      34.389117 0.42522468E+03  0.99693156E+04                                 9.325923                            6.987170      -0.108278       1.943673                    0.999360      29.139636      84.414452       0.606798       0.430542      -1.052452      -0.005507      -0.010464      -0.002292       0.012044       0.013798       0.020947      -0.033468      -0.020678       0.013914      -0.045737       0.005449       0.040287             11.008346      12.874463      -2.653782      -2.455760       9.744100       5.308107      10.406474           0.000005
           51              C       7.760202       8.761531      11.228993      -0.009963      38.681296 0.41118310E+03  0.94359995E+04                                 9.823346                            6.667107       0.079222       2.040364                    0.999207      26.408646      72.540623       0.658389       0.405388      -1.082397       0.003349      -0.025725      -0.023816       0.035217      -0.003612       0.008778      -0.002231       0.031909      -0.008505      -0.015098      -0.006041       0.021139             12.697834      11.845139      -0.682723      -0.432517      12.209020       8.168545      14.039343          -0.000000
           52              C       6.744444       8.172113      10.490264      -0.109523      35.716856 0.43587916E+03  0.10307384E+05                                 9.575470                            7.079590      -0.150821       1.921289                    0.999456      29.894596      87.663386       0.600679       0.431203      -1.049511       0.017052       0.000077      -0.003467       0.017402      -0.023574      -0.016362      -0.042754      -0.020908      -0.000405      -0.055343       0.006142       0.049202             11.401618      11.167238       1.660871       1.947840      10.670683       6.538879      12.366933           0.000005
           53              O       0.360855       1.758556      14.617171      -0.722103      39.418474 0.60316215E+03  0.14961535E+05                                 9.192805                            7.588652       0.343226       2.109091                    0.998454      30.407224      81.883143       0.689664       0.358036      -1.136798       0.106828       0.013051       0.068630       0.127643      -0.015294       0.019197       0.071189      -0.013219       0.016367      -0.075510      -0.000456       0.075966             10.373938      17.103746      -0.080938       0.291672       7.122498      -0.310812       6.895571           0.000003
           54              O       1.800062       0.273697      15.419799      -0.674527      44.162709 0.64450936E+03  0.16259316E+05                                10.032336                            7.960693       0.021503       2.027700                    0.995939      29.757293      80.892540       0.658460       0.368726      -1.128123      -0.001287       0.063537      -0.073376       0.097070      -0.011185       0.035770       0.048046      -0.070252       0.054275      -0.071369      -0.001357       0.072727             11.538782       8.180074      -0.224285       0.453153      11.840158      -6.507059      14.596115           0.000001
           55              O       6.718094       0.976257      14.581326      -0.615364      36.330572 0.51505062E+03  0.12246958E+05                                 8.695592                            6.989493       0.503681       2.195557                    0.997604      28.224219      73.736092       0.724194       0.355691      -1.141864      -0.095652      -0.034975      -0.002424       0.101874      -0.011972       0.020218      -0.001902      -0.141615       0.137563      -0.097528       0.045210       0.052318             10.057745      10.201215      -3.343087       2.495994       9.593600      -4.446799      10.378422           0.000002
           56              O       7.288963       2.288709      12.932433      -0.689807      32.921247 0.52017506E+03  0.12403219E+05                                 8.003019                            6.937479       0.497516       2.165113                    0.999214      29.520704      77.306914       0.740348       0.346965      -1.148628      -0.108929       0.015492      -0.064552       0.127564       0.032825      -0.052763       0.011510      -0.058341       0.059681      -0.081655       0.028955       0.052700              8.644035      11.725490       0.170619      -1.895830       6.980753      -1.747321       7.225863           0.000006
           57              O       4.007115       4.746592      10.335972      -0.627598      36.224125 0.55755282E+03  0.13506297E+05                                 8.661789                            7.284055       0.498301       2.189348                    0.997964      28.522837      74.908764       0.708540       0.356855      -1.142343       0.042633      -0.094128       0.014963       0.104410       0.054909      -0.041951       0.034966       0.020022       0.044506      -0.090747       0.036076       0.054672              9.870067       9.466530       2.174031      -3.092711       8.590106      -4.438799      11.553563          -0.000000
           58              O       1.888277       4.810168      10.900149      -0.629839      32.259966 0.50149431E+03  0.11823056E+05                                 7.918032                            6.828336       0.592873       2.215776                    0.998776      28.304233      73.177647       0.745156       0.348654      -1.149747      -0.036742      -0.078350       0.040144       0.095395      -0.043664       0.035120       0.050310       0.048143      -0.125015      -0.096924       0.025940       0.070984              8.724004      10.818767      -3.252860       1.801744       8.073291      -2.558364       7.279954           0.000003
           59              O       4.057043       3.629177       6.824672      -0.722103      39.418452 0.60316175E+03  0.14961522E+05                                 9.192798                            7.588646       0.343221       2.109090                    0.998454      30.407238      81.883165       0.689665       0.358036      -1.136798      -0.106828      -0.013050       0.068630       0.127643      -0.015293      -0.019197      -0.071190      -0.013219       0.016367      -0.075510      -0.000456       0.075966             10.373930      17.103735      -0.080937      -0.291666       7.122490       0.310810       6.895566           0.000002
           60              O       2.617836       5.114036       7.627299      -0.674527      44.162689 0.64450939E+03  0.16259317E+05                                10.032333                            7.960693       0.021504       2.027701                    0.995939      29.757287      80.892515       0.658460       0.368726      -1.128123       0.001287      -0.063537      -0.073376       0.097070      -0.011185      -0.035770      -0.048046      -0.070252       0.054275      -0.071369      -0.001357       0.072727             11.538777       8.180071      -0.224283      -0.453150      11.840155       6.507053      14.596105           0.000000
           61              O       8.543804       4.411475       6.788826      -0.615364      36.330584 0.51505083E+03  0.12246964E+05                                 8.695597                            6.989498       0.503684       2.195558                    0.997604      28.224207      73.736080       0.724194       0.355691      -1.141863       0.095652       0.034975      -0.002424       0.101874      -0.011972      -0.020218       0.001902      -0.141615       0.137562      -0.097528       0.045210       0.052318             10.057753      10.201226      -3.343092      -2.495998       9.593605       4.446802      10.378428           0.000001
           62              O       7.972935       3.099024       5.139933      -0.689807      32.921135 0.52017285E+03  0.12403152E+05                                 8.002995                            6.937459       0.497516       2.165113                    0.999214      29.520687      77.306798       0.740350       0.346964      -1.148629       0.108929      -0.015491      -0.064553       0.127564       0.032824       0.052763      -0.011511      -0.058341       0.059686      -0.081655       0.028954       0.052701              8.644008      11.725453       0.170619       1.895828       6.980729       1.747313       7.225843           0.000006
           63              O       0.410783       0.641140       2.543472      -0.627598      36.224166 0.55755353E+03  0.13506319E+05                                 8.661797                            7.284061       0.498301       2.189348                    0.997964      28.522844      74.908801       0.708539       0.356855      -1.142343      -0.042633       0.094128       0.014963       0.104410       0.054909       0.041952      -0.034966       0.020022       0.044506      -0.090748       0.036076       0.054672              9.870077       9.466537       2.174036       3.092715       8.590119       4.438807      11.553576          -0.000000
           64              O       2.529621       0.577565       3.107649      -0.629839      32.259934 0.50149374E+03  0.11823039E+05                                 7.918026                            6.828331       0.592874       2.215777                    0.998776      28.304226      73.177610       0.745157       0.348654      -1.149747       0.036742       0.078350       0.040145       0.095395      -0.043664      -0.035120      -0.050310       0.048144      -0.125015      -0.096924       0.025940       0.070984              8.723996      10.818757      -3.252857      -1.801744       8.073283       2.558362       7.279949           0.000003
           65              O       8.474941       9.016909       0.967829      -0.722103      39.418452 0.60316174E+03  0.14961522E+05                                 9.192800                            7.588648       0.343228       2.109092                    0.998454      30.407221      81.883123       0.689664       0.358036      -1.136798      -0.106828      -0.013051      -0.068630       0.127643      -0.015293       0.019197       0.071190      -0.013220       0.016367      -0.075510      -0.000456       0.075966             10.373934      17.103740      -0.080938       0.291668       7.122494      -0.310810       6.895567           0.000003
           66              O       7.035734      10.501768       0.165201      -0.674527      44.162701 0.64450937E+03  0.16259316E+05                                10.032334                            7.960692       0.021503       2.027700                    0.995939      29.757289      80.892519       0.658460       0.368726      -1.128123       0.001287      -0.063537       0.073376       0.097070      -0.011185       0.035770       0.048046      -0.070252       0.054275      -0.071369      -0.001358       0.072727             11.538780       8.180072      -0.224283       0.453152      11.840152      -6.507056      14.596114           0.000001
           67              O       2.117702       9.799208       1.003674      -0.615364      36.330568 0.51505058E+03  0.12246956E+05                                 8.695592                            6.989494       0.503682       2.195558                    0.997604      28.224214      73.736081       0.724194       0.355691      -1.141864       0.095652       0.034975       0.002424       0.101874      -0.011972       0.020218      -0.001902      -0.141615       0.137563      -0.097528       0.045210       0.052318             10.057745      10.201216      -3.343087       2.495994       9.593600      -4.446799      10.378421           0.000001
           68              O       1.546833       8.486756       2.652567      -0.689807      32.921269 0.52017547E+03  0.12403231E+05                                 8.003023                            6.937482       0.497515       2.165112                    0.999214      29.520712      77.306946       0.740348       0.346965      -1.148628       0.108929      -0.015491       0.064552       0.127564       0.032824      -0.052763       0.011511      -0.058341       0.059683      -0.081655       0.028955       0.052700              8.644040      11.725496       0.170619      -1.895832       6.980757      -1.747323       7.225867           0.000007
           69              O       4.828681       6.028873       5.249028      -0.627598      36.224095 0.55755234E+03  0.13506282E+05                                 8.661783                            7.284052       0.498301       2.189348                    0.997964      28.522829      74.908731       0.708540       0.356855      -1.142343      -0.042633       0.094128      -0.014963       0.104410       0.054909      -0.041951       0.034966       0.020022       0.044507      -0.090748       0.036076       0.054672              9.870058       9.466526       2.174028      -3.092708       8.590098      -4.438792      11.553551           0.000000
           70              O       6.947519       5.965297       4.684851      -0.629839      32.259912 0.50149337E+03  0.11823028E+05                                 7.918021                            6.828327       0.592872       2.215776                    0.998776      28.304226      73.177595       0.745157       0.348654      -1.149747       0.036742       0.078350      -0.040144       0.095395      -0.043664       0.035120       0.050310       0.048143      -0.125014      -0.096924       0.025941       0.070984              8.723989      10.818750      -3.252852       1.801739       8.073276      -2.558357       7.279941           0.000003
           71              O       4.778753       7.146288       8.760329      -0.722103      39.418406 0.60316089E+03  0.14961494E+05                                 9.192788                            7.588639       0.343223       2.109090                    0.998454      30.407229      81.883111       0.689665       0.358035      -1.136798       0.106828       0.013050      -0.068630       0.127643      -0.015294      -0.019197      -0.071190      -0.013219       0.016367      -0.075510      -0.000456       0.075966             10.373918      17.103712      -0.080936      -0.291670       7.122485       0.310811       6.895559           0.000003
           72              O       6.217960       5.661429       7.957701      -0.674527      44.162671 0.64450897E+03  0.16259303E+05                                10.032330                            7.960690       0.021504       2.027701                    0.995939      29.757277      80.892478       0.658460       0.368726      -1.128123      -0.001287       0.063537       0.073376       0.097070      -0.011185      -0.035770      -0.048046      -0.070252       0.054275      -0.071369      -0.001357       0.072727             11.538774       8.180069      -0.224285      -0.453153      11.840153       6.507053      14.596101           0.000000
           73              O       0.291992       6.363990       8.796174      -0.615364      36.330496 0.51504940E+03  0.12246921E+05                                 8.695579                            6.989485       0.503687       2.195560                    0.997604      28.224191      73.735986       0.724195       0.355691      -1.141864      -0.095652      -0.034975       0.002424       0.101874      -0.011972      -0.020218       0.001901      -0.141616       0.137562      -0.097528       0.045210       0.052318             10.057730      10.201197      -3.343081      -2.495990       9.593586       4.446791      10.378407           0.000001
           74              O       0.862861       7.676441      10.445067      -0.689807      32.921122 0.52017263E+03  0.12403145E+05                                 8.002992                            6.937457       0.497516       2.165113                    0.999214      29.520688      77.306790       0.740351       0.346964      -1.148629      -0.108929       0.015491       0.064553       0.127564       0.032824       0.052763      -0.011511      -0.058341       0.059685      -0.081655       0.028955       0.052700              8.644004      11.725446       0.170618       1.895826       6.980727       1.747312       7.225840           0.000007
           75              O       8.425013      10.134325      13.041528      -0.627598      36.224154 0.55755328E+03  0.13506311E+05                                 8.661795                            7.284059       0.498301       2.189348                    0.997964      28.522837      74.908777       0.708539       0.356855      -1.142343       0.042633      -0.094128      -0.014963       0.104410       0.054909       0.041952      -0.034966       0.020022       0.044507      -0.090748       0.036076       0.054672              9.870075       9.466535       2.174036       3.092714       8.590118       4.438807      11.553573          -0.000000
           76              O       6.306175      10.197900      12.477351      -0.629839      32.259971 0.50149441E+03  0.11823059E+05                                 7.918034                            6.828336       0.592872       2.215776                    0.998776      28.304234      73.177652       0.745156       0.348654      -1.149747      -0.036742      -0.078350      -0.040145       0.095395      -0.043664      -0.035120      -0.050310       0.048144      -0.125016      -0.096924       0.025940       0.070984              8.724006      10.818768      -3.252861      -1.801747       8.073292       2.558366       7.279956           0.000003

******************************************************
Auxiliary information for the entire system
The total spin magnetic moment of the unit cell is   0.000336
The total net atomic charge of the unit cell is   -0.000001
Accuracy of reproducing the electrostatic potential in the unit cell:
  The inner radius (bohr) =    5.0000
  The outer radius (bohr) =   12.0000
  Valid grid points have density less than (e/(bohr^3)) =    0.0001
  The number of valid grid points were=       140732
  The rms potential error without charges in kcal/mol is=      5.85574
  The rms potential error with partial charges in kcal/mol is=      1.27287
  The RRMSE value at monopole order=      0.21737
  The rms potential error with partial charges and cloud penetration in kcal/mol is=      1.26089
  The RRMSE value at monopole order with cloud penetration is=      0.21532
  The rms potential error with partial charges and atomic dipoles in kcal/mol is=      0.43799
  The RRMSE value at dipole order=      0.07480
  The rms potential error with partial charges, atomic dipoles and cloud penetration in kcal/mol is=      0.42891
  The RRMSE value at dipole order with cloud penetration=      0.07325

******************************************************
The electron densities and ab initio electrostatic potential were computed in VASP using the PBE functional and
projector augmented wave method. See the main text of the journal article for a description of computational details.
The atomic charges, dipoles, and quadrupoles were computed with the DDEC6 method as described in
(a) T. A. Manz and N. Gabaldon Limas, RSC Adv. 6 (2016) 47771-47801 DOI: 10.1039/c6ra04656h
(b) N. Gabaldon Limas and T. A. Manz, RSC Adv. 8 (2018) 2678-2707 DOI: 10.1039/c7ra11829e.
For each atom in the material, the electron cloud parameters were fit to the spherically averaged atom-in-material
electron density using radial positions for which this density was between 10^-4 and 10^-2 electrons per cubic bohr.
The polarizabilities, dispersion coefficients, and quantum Drude oscillator (QDO) parameters were fit using the MCLF method.
The magnetic structure of the system was optimized in VASP from the default ferromagnetic initial guess using spin polarization.
The atomic spin moments (ASMs) were computed on this optimized magnetic structure using the DDEC6 partition as inputs
to the method of T. A. Manz and D. S. Sholl, J. Chem. Theory Comput. 7 (2011) 4146-4164 DOI: 10.1021/ct200539n.
The RMSE and RRMSE were computed using a uniform grid with Ewald summation.
