# Supplementary material for: A collection of forcefield precursors for metal–organic frameworks
Source: RSC Adv. 2019 Nov 13;9(63):36492–507. doi: 10.1039/c9ra07327b (PMC9075174; doi:10.1039/c9ra07327b)
Supplement: RA-009-C9RA07327B-s5589 [file RA-009-C9RA07327B-s5589.xyz]

   76
jmolscript: load "" {1 1 1} spacegroup "x,y,z" unitcell [{     10.815800     0.000000     0.000000 }, {     -2.003093    10.748037     0.000000 }, {      0.000000     0.000000    15.551400 }]
Er     6.159195     4.269443    13.965313     2.030617
Er     9.062958     1.104576     6.189613     2.030615
Er     2.653512     6.478594     1.586087     2.030616
Er    -0.250251     9.643461     9.361787     2.030614
H      0.262675     4.405620    14.829815     0.138397
H      9.890618     1.946470    11.906152     0.131976
H      2.970262     2.383915    12.660395     0.114426
H      4.143678     0.968398     7.054115     0.138398
H      5.331535     3.427549     4.130452     0.131976
H      1.436091     2.990104     4.884695     0.114426
H      8.550032     6.342417     0.721585     0.138398
H     -1.077911     8.801567     3.645248     0.131976
H      5.842445     8.364122     2.891005     0.114426
H      4.669029     9.779639     8.497285     0.138398
H      3.481172     7.320488    11.420948     0.131976
H      7.376616     7.757933    10.666705     0.114426
C      2.903938     4.132620    14.686742     0.723045
C      8.820189     3.610266    13.646353     0.604602
C      1.354162     1.032886    11.013501     0.582044
C      1.805463     3.492037    13.871849    -0.045830
C      0.464700     3.809104    14.145553    -0.089248
C     -0.553499     3.242683    13.408417    -0.010540
C     -0.239907     2.337698    12.397576    -0.096411
C      1.074058     2.007733    12.111430    -0.013716
C      2.084124     2.594576    12.851677    -0.106087
C      1.502415     1.241398     6.911042     0.723045
C      6.401965     1.763753     5.870654     0.604602
C      3.052191     4.341132     3.237801     0.582045
C      2.600890     1.881981     6.096149    -0.045829
C      3.941654     1.564914     6.369853    -0.089248
C      4.959852     2.131336     5.632717    -0.010539
C      4.646260     3.036320     4.621876    -0.096411
C      3.332296     3.366285     4.335730    -0.013717
C      2.322229     2.779442     5.075977    -0.106087
C      5.908769     6.615417     0.864658     0.723044
C     -0.007482     7.137771     1.905046     0.604602
C      7.458545     9.715151     4.537899     0.582045
C      7.007244     7.256000     1.679551    -0.045830
C      8.348007     6.938933     1.405847    -0.089248
C      9.366206     7.505354     2.142983    -0.010540
C      9.052614     8.410339     3.153824    -0.096411
C      7.738649     8.740304     3.439970    -0.013717
C      6.728583     8.153461     2.699723    -0.106087
C      7.310292     9.506639     8.640358     0.723045
C      2.410742     8.984284     9.680746     0.604602
C      5.760516     6.406905    12.313599     0.582044
C      6.211817     8.866056     9.455251    -0.045831
C      4.871053     9.183123     9.181547    -0.089248
C      3.852855     8.616701     9.918683    -0.010540
C      4.166447     7.711717    10.929524    -0.096411
C      5.480411     7.381752    11.215670    -0.013717
C      6.490478     7.968595    10.475423    -0.106086
O      4.060315     3.621014    14.573217    -0.733137
O      2.611255     5.105318    15.391221    -0.664128
O      8.519377     4.400246    14.563886    -0.618003
O      7.944277     3.098659    12.899886    -0.688892
O      0.403139     0.634134    10.301247    -0.628917
O      2.526682     0.573945    10.870429    -0.630197
O      0.346038     1.753005     6.797517    -0.733137
O      1.795098     0.268701     7.615521    -0.664128
O      6.702776     0.973772     6.788186    -0.618003
O      7.277876     2.275359     5.124186    -0.688892
O      4.003214     4.739884     2.525547    -0.628917
O      1.879671     4.800073     3.094729    -0.630197
O      4.752392     7.127023     0.978183    -0.733137
O      6.201452     5.642719     0.160179    -0.664128
O      0.293330     6.347791     0.987514    -0.618003
O      0.868430     7.649378     2.651514    -0.688892
O      8.409568    10.113903     5.250153    -0.628917
O      6.286025    10.174092     4.680971    -0.630197
O      8.466669     8.995032     8.753883    -0.733137
O      7.017609    10.479336     7.935879    -0.664129
O      2.109931     9.774265     8.763214    -0.618003
O      1.534831     8.472678    10.427214    -0.688891
O      4.809493     6.008153    13.025853    -0.628917
O      6.933036     5.947964    12.456671    -0.630198

The following XYZ coordinates are in angstroms. Other properties are in atomic units.
The sperically averaged electron density of each atom fit to a function of the form exp(a - br)
eigen_1, eigen_2 and eigen_3 are the three eigenvalues of traceless quadrupole moment tensor
  atom number  atomic symbol              X              Y              Z     net charge C6 coefficient C8 coefficient C10 coefficient fluctuating dipole atomic polarizability isotropic forcefield polarizability              a              b squared Pearson coefficient          <r^3>          <r^4>         wp_QDO          m_QDO          q_QDO       dipole_x       dipole_y       dipole_z         dipole            Qxy            Qxz            Qyz     Q(x^2-y^2)  Q(3z^2 - R^2)        eigen_1        eigen_2        eigen_3 static polarizability      alpha(xx)      alpha(xy)      alpha(xz)      alpha(yy)      alpha(yz)      alpha(zz) atomic spin moment
            1             Er       6.159195       4.269443      13.965313       2.030617      91.921988 0.19494036E+04  0.59320015E+05                                13.563070                           11.952484       2.200337       2.473016                    0.999927      68.135965     152.004364       0.732421       0.274818      -1.327434      -0.020755      -0.032564       0.020742       0.043834       0.087550       0.094660      -0.008319      -0.249342       0.389060      -0.240512       0.081954       0.158558             15.315845      19.759757      -1.707154      -1.571887      13.253726      -0.299042      12.934051          -0.000003
            2             Er       9.062958       1.104576       6.189613       2.030615      91.922183 0.19494090E+04  0.59320224E+05                                13.563093                           11.952505       2.200338       2.473016                    0.999927      68.135991     152.004507       0.732420       0.274819      -1.327433       0.020751       0.032568       0.020743       0.043835       0.087551      -0.094663       0.008321      -0.249343       0.389064      -0.240515       0.081955       0.158560             15.315869      19.759772      -1.707161       1.571896      13.253756       0.299041      12.934078          -0.000005
            3             Er       2.653512       6.478594       1.586087       2.030616      91.922183 0.19494088E+04  0.59320214E+05                                13.563093                           11.952504       2.200337       2.473016                    0.999927      68.135984     152.004485       0.732420       0.274819      -1.327433       0.020754       0.032565      -0.020742       0.043834       0.087550       0.094661      -0.008320      -0.249341       0.389059      -0.240512       0.081954       0.158558             15.315872      19.759779      -1.707159      -1.571894      13.253756      -0.299043      12.934079          -0.000002
            4             Er      -0.250251       9.643461       9.361787       2.030614      91.922400 0.19494141E+04  0.59320419E+05                                13.563119                           11.952523       2.200338       2.473016                    0.999927      68.136018     152.004629       0.732419       0.274819      -1.327433      -0.020751      -0.032568      -0.020744       0.043836       0.087551      -0.094663       0.008321      -0.249345       0.389063      -0.240516       0.081956       0.158560             15.315904      19.759846      -1.707170       1.571904      13.253772       0.299042      12.934093          -0.000004
            5              H       0.262675       4.405620      14.829815       0.138397       1.004510 0.70341916E+01  0.67320096E+02                                 1.692159                            1.576045      -1.295189       2.287467                    0.994433       3.495368       9.875439       0.483305       1.324203      -0.698205      -0.010827       0.027569       0.030101       0.042229      -0.002838      -0.002247       0.004034      -0.003920       0.015690      -0.006066      -0.002080       0.008145              1.753620       1.596516      -0.115183      -0.102530       1.744117       0.523814       1.920227           0.000006
            6              H       9.890618       1.946470      11.906152       0.131976       1.068329 0.77822563E+01  0.75454193E+02                                 1.689931                            1.603536      -1.131358       2.358005                    0.996882       3.347620       9.145926       0.509853       1.239033      -0.718664      -0.031971      -0.016044      -0.022416       0.042214       0.005855       0.007319       0.004581       0.008182      -0.005995      -0.007237      -0.005830       0.013068              1.722428       1.896965       0.182682       0.234527       1.597442       0.330629       1.672878           0.000012
            7              H       2.970262       2.383915      12.660395       0.114426       1.277707 0.98374807E+01  0.10108869E+03                                 1.894074                            1.795145      -1.330646       2.247702                    0.994301       3.656736      10.269277       0.485223       1.228418      -0.720550       0.032712      -0.013004      -0.009390       0.036433      -0.005925      -0.006668       0.001034       0.009666      -0.003876      -0.007917      -0.003673       0.011590              1.922798       2.425666      -0.118651      -0.122820       1.663680       0.216685       1.679046           0.000012
            8              H       4.143678       0.968398       7.054115       0.138398       1.004509 0.70341773E+01  0.67319872E+02                                 1.692152                            1.576039      -1.295189       2.287467                    0.994433       3.495358       9.875379       0.483308       1.324195      -0.698206       0.010827      -0.027568       0.030101       0.042229      -0.002838       0.002247      -0.004034      -0.003920       0.015690      -0.006066      -0.002079       0.008145              1.753613       1.596509      -0.115182       0.102529       1.744110      -0.523811       1.920219           0.000006
            9              H       5.331535       3.427549       4.130452       0.131976       1.068331 0.77822776E+01  0.75454483E+02                                 1.689936                            1.603540      -1.131357       2.358005                    0.996882       3.347625       9.145957       0.509851       1.239037      -0.718663       0.031971       0.016044      -0.022416       0.042214       0.005855      -0.007319      -0.004581       0.008182      -0.005995      -0.007237      -0.005830       0.013067              1.722434       1.896972       0.182683      -0.234528       1.597447      -0.330631       1.672883           0.000011
           10              H       1.436091       2.990104       4.884695       0.114426       1.277704 0.98374659E+01  0.10108858E+03                                 1.894079                            1.795150      -1.330641       2.247705                    0.994301       3.656736      10.269308       0.485219       1.228427      -0.720548      -0.032712       0.013004      -0.009390       0.036433      -0.005925       0.006668      -0.001034       0.009665      -0.003876      -0.007917      -0.003673       0.011590              1.922803       2.425673      -0.118652       0.122821       1.663685      -0.216686       1.679051           0.000012
           11              H       8.550032       6.342417       0.721585       0.138398       1.004508 0.70341692E+01  0.67319792E+02                                 1.692152                            1.576040      -1.295188       2.287467                    0.994433       3.495358       9.875387       0.483307       1.324197      -0.698206       0.010827      -0.027568      -0.030101       0.042229      -0.002838      -0.002247       0.004034      -0.003920       0.015690      -0.006066      -0.002079       0.008145              1.753613       1.596510      -0.115183      -0.102530       1.744111       0.523811       1.920219           0.000006
           12              H      -1.077911       8.801567       3.645248       0.131976       1.068330 0.77822677E+01  0.75454376E+02                                 1.689936                            1.603541      -1.131356       2.358006                    0.996882       3.347625       9.145962       0.509851       1.239039      -0.718663       0.031971       0.016044       0.022416       0.042214       0.005855       0.007319       0.004581       0.008182      -0.005994      -0.007237      -0.005830       0.013068              1.722434       1.896972       0.182682       0.234527       1.597447       0.330631       1.672883           0.000012
           13              H       5.842445       8.364122       2.891005       0.114426       1.277706 0.98374739E+01  0.10108863E+03                                 1.894076                            1.795147      -1.330644       2.247703                    0.994301       3.656736      10.269289       0.485221       1.228422      -0.720549      -0.032712       0.013004       0.009390       0.036433      -0.005925      -0.006668       0.001034       0.009665      -0.003877      -0.007917      -0.003673       0.011590              1.922800       2.425669      -0.118651      -0.122820       1.663682       0.216685       1.679048           0.000012
           14              H       4.669029       9.779639       8.497285       0.138398       1.004509 0.70341834E+01  0.67319992E+02                                 1.692157                            1.576044      -1.295188       2.287467                    0.994433       3.495365       9.875426       0.483305       1.324202      -0.698205      -0.010827       0.027568      -0.030101       0.042229      -0.002838       0.002247      -0.004034      -0.003920       0.015690      -0.006066      -0.002080       0.008146              1.753618       1.596514      -0.115183       0.102529       1.744116      -0.523813       1.920225           0.000006
           15              H       3.481172       7.320488      11.420948       0.131976       1.068334 0.77823062E+01  0.75454840E+02                                 1.689940                            1.603544      -1.131362       2.358003                    0.996882       3.347632       9.145985       0.509850       1.239038      -0.718663      -0.031971      -0.016044       0.022416       0.042214       0.005855      -0.007319      -0.004581       0.008182      -0.005994      -0.007238      -0.005830       0.013068              1.722438       1.896976       0.182683      -0.234528       1.597451      -0.330633       1.672887           0.000011
           16              H       7.376616       7.757933      10.666705       0.114426       1.277703 0.98374482E+01  0.10108830E+03                                 1.894073                            1.795144      -1.330641       2.247705                    0.994301       3.656731      10.269270       0.485222       1.228422      -0.720549       0.032712      -0.013004       0.009390       0.036433      -0.005925       0.006668      -0.001034       0.009665      -0.003876      -0.007917      -0.003673       0.011590              1.922797       2.425665      -0.118652       0.122821       1.663680      -0.216685       1.679046           0.000012
           17              C       2.903938       4.132620      14.686742       0.723045      22.271512 0.22558355E+03  0.45818889E+04                                 7.520673                            5.481046      -0.407786       1.952988                    0.998205      21.255235      60.191417       0.603835       0.499402      -0.999023       0.064462       0.030779       0.052910       0.088894      -0.003400      -0.027763      -0.094453      -0.080165       0.111277      -0.084302      -0.041587       0.125889              8.989570      11.015241       1.066954       1.779053       7.653566       3.527635       8.299903           0.000010
           18              C       8.820189       3.610266      13.646353       0.604602      24.873102 0.25594555E+03  0.53227772E+04                                 7.865600                            5.668480      -0.092282       2.020836                    0.999579      22.432453      62.629911       0.625602       0.470779      -1.021975      -0.033669       0.021524      -0.016462       0.043219       0.029724       0.015980      -0.063690      -0.185999       0.128946      -0.123547       0.000277       0.123270              9.578583      14.337629      -2.716868      -1.152400       7.059173       2.741398       7.338947           0.000012
           19              C       1.354162       1.032886      11.013501       0.582044      24.698681 0.25557737E+03  0.52983271E+04                                 7.733355                            5.591317       0.071494       2.069871                    0.999794      22.418835      61.923028       0.644099       0.458709      -1.031521       0.011985      -0.000737      -0.044396       0.045991       0.030958      -0.005210      -0.112947       0.003563       0.011719      -0.115998      -0.002544       0.118542              9.549226       8.453534      -1.232397      -0.323578       9.283715       5.746658      10.910430           0.000010
           20              C       1.805463       3.492037      13.871849      -0.045830      39.627753 0.43510667E+03  0.10122254E+05                                 9.959051                            6.842761       0.183638       2.066277                    0.999362      26.965758      74.459813       0.652419       0.403551      -1.084155      -0.039142      -0.019682      -0.030295       0.053266      -0.021824      -0.006406      -0.003497      -0.016486      -0.023883      -0.022882      -0.004444       0.027327             12.652484      15.786802       2.424213       3.136981      10.054186       5.948361      12.116464           0.000004
           21              C       0.464700       3.809104      14.145553      -0.089248      34.486895 0.42778312E+03  0.10048058E+05                                 9.354024                            7.022675      -0.097486       1.951893                    0.999337      28.996017      84.178366       0.603163       0.432327      -1.050975       0.006384      -0.005449      -0.016144       0.018196      -0.010609      -0.014628      -0.029382      -0.081494       0.048445      -0.055439       0.000506       0.054934             10.885473      16.073142       0.450925       1.419569       7.549538       3.387106       9.033740           0.000008
           22              C      -0.553499       3.242683      13.408417      -0.010540      37.982235 0.40690383E+03  0.93083373E+04                                 9.683491                            6.628665       0.143133       2.063912                    0.999309      26.219131      71.778592       0.661202       0.404941      -1.083286       0.031473      -0.002205      -0.009515       0.032954       0.005266       0.009088       0.013762      -0.015354       0.024905      -0.015323      -0.007642       0.022966             12.262390      18.303461      -2.468237      -1.053336       8.930931       4.290687       9.552778           0.000001
           23              C      -0.239907       2.337698      12.397576      -0.096411      34.226010 0.42203163E+03  0.98731341E+04                                 9.286451                            6.951819      -0.083190       1.952058                    0.999405      29.036458      83.950034       0.609695       0.429421      -1.053425       0.007337       0.012308       0.004798       0.015111       0.014774       0.020741      -0.033278      -0.020305       0.014856      -0.046066       0.006127       0.039939             10.969761      12.800097      -2.661688      -2.452628       9.698090       5.309433      10.411097           0.000003
           24              C       1.074058       2.007733      12.111430      -0.013716      38.747076 0.41000619E+03  0.94051758E+04                                 9.840408                            6.662433       0.065458       2.035980                    0.999230      26.425040      72.644693       0.657693       0.405982      -1.081665      -0.001749       0.022864       0.024402       0.033486      -0.003229       0.008550      -0.003559       0.029829      -0.015364      -0.013815      -0.007063       0.020878             12.742953      11.814131      -0.705626      -0.443852      12.264262       8.244273      14.150468           0.000007
           25              C       2.084124       2.594576      12.851677      -0.106087      35.497007 0.43093433E+03  0.10162041E+05                                 9.533911                            7.037772      -0.154983       1.921265                    0.999438      29.783341      87.232528       0.602623       0.431013      -1.049563      -0.018957      -0.001372       0.002971       0.019238      -0.022410      -0.015874      -0.043300      -0.020972      -0.003898      -0.054796       0.005301       0.049496             11.364594      11.106508       1.665747       1.973489      10.637165       6.536864      12.350108           0.000005
           26              C       1.502415       1.241398       6.911042       0.723045      22.271483 0.22558329E+03  0.45818812E+04                                 7.520659                            5.481038      -0.407779       1.952991                    0.998205      21.255216      60.191297       0.603836       0.499402      -0.999023      -0.064462      -0.030779       0.052910       0.088894      -0.003400       0.027763       0.094453      -0.080165       0.111276      -0.084302      -0.041587       0.125889              8.989550      11.015202       1.066945      -1.779042       7.653556      -3.527632       8.299892           0.000009
           27              C       6.401965       1.763753       5.870654       0.604602      24.873006 0.25594472E+03  0.53227544E+04                                 7.865572                            5.668467      -0.092275       2.020839                    0.999579      22.432413      62.629710       0.625604       0.470778      -1.021976       0.033669      -0.021524      -0.016462       0.043219       0.029724      -0.015980       0.063690      -0.186000       0.128945      -0.123547       0.000276       0.123271              9.578542      14.337544      -2.716851       1.152392       7.059154      -2.741393       7.338929           0.000010
           28              C       3.052191       4.341132       3.237801       0.582045      24.698693 0.25557752E+03  0.52983317E+04                                 7.733360                            5.591321       0.071492       2.069870                    0.999794      22.418852      61.923118       0.644098       0.458709      -1.031521      -0.011985       0.000737      -0.044396       0.045991       0.030958       0.005210       0.112947       0.003564       0.011719      -0.115998      -0.002544       0.118542              9.549232       8.453541      -1.232401       0.323582       9.283720      -5.746660      10.910435           0.000011
           29              C       2.600890       1.881981       6.096149      -0.045829      39.627685 0.43510633E+03  0.10122242E+05                                 9.959033                            6.842754       0.183641       2.066278                    0.999362      26.965741      74.459697       0.652420       0.403550      -1.084155       0.039142       0.019682      -0.030296       0.053266      -0.021824       0.006406       0.003497      -0.016486      -0.023884      -0.022882      -0.004445       0.027327             12.652456      15.786746       2.424208      -3.136973      10.054173      -5.948354      12.116448           0.000005
           30              C       3.941654       1.564914       6.369853      -0.089248      34.486747 0.42778137E+03  0.10048003E+05                                 9.353984                            7.022652      -0.097477       1.951896                    0.999337      28.995958      84.178014       0.603166       0.432326      -1.050976      -0.006384       0.005449      -0.016144       0.018196      -0.010608       0.014628       0.029383      -0.081495       0.048446      -0.055440       0.000505       0.054935             10.885419      16.073035       0.450926      -1.419561       7.549514      -3.387098       9.033709           0.000007
           31              C       4.959852       2.131336       5.632717      -0.010539      37.982015 0.40690165E+03  0.93082714E+04                                 9.683442                            6.628640       0.143144       2.063916                    0.999309      26.219061      71.778242       0.661205       0.404940      -1.083287      -0.031473       0.002205      -0.009515       0.032954       0.005266      -0.009087      -0.013760      -0.015355       0.024906      -0.015324      -0.007641       0.022965             12.262320      18.303325      -2.468216       1.053331       8.930893      -4.290671       9.552741           0.000001
           32              C       4.646260       3.036320       4.621876      -0.096411      34.226018 0.42203142E+03  0.98731285E+04                                 9.286451                            6.951817      -0.083190       1.952059                    0.999405      29.036463      83.950053       0.609696       0.429421      -1.053425      -0.007337      -0.012308       0.004798       0.015111       0.014774      -0.020740       0.033278      -0.020305       0.014857      -0.046065       0.006127       0.039938             10.969762      12.800104      -2.661687       2.452629       9.698086      -5.309431      10.411095           0.000006
           33              C       3.332296       3.366285       4.335730      -0.013717      38.747171 0.41000728E+03  0.94052082E+04                                 9.840426                            6.662444       0.065454       2.035978                    0.999230      26.425081      72.644864       0.657692       0.405982      -1.081665       0.001749      -0.022864       0.024402       0.033486      -0.003229      -0.008550       0.003559       0.029831      -0.015364      -0.013815      -0.007064       0.020879             12.742977      11.814165      -0.705634       0.443860      12.264279      -8.244284      14.150487           0.000003
           34              C       2.322229       2.779442       5.075977      -0.106087      35.497054 0.43093522E+03  0.10162069E+05                                 9.533922                            7.037781      -0.154983       1.921265                    0.999438      29.783357      87.232628       0.602622       0.431013      -1.049563       0.018957       0.001372       0.002972       0.019238      -0.022410       0.015874       0.043299      -0.020972      -0.003899      -0.054796       0.005301       0.049495             11.364607      11.106523       1.665752      -1.973496      10.637177      -6.536871      12.350120           0.000006
           35              C       5.908769       6.615417       0.864658       0.723044      22.271512 0.22558357E+03  0.45818887E+04                                 7.520669                            5.481043      -0.407784       1.952989                    0.998205      21.255231      60.191374       0.603836       0.499402      -0.999023      -0.064462      -0.030779      -0.052910       0.088894      -0.003400      -0.027763      -0.094453      -0.080165       0.111277      -0.084302      -0.041587       0.125889              8.989565      11.015231       1.066953       1.779051       7.653563       3.527634       8.299899           0.000010
           36              C      -0.007482       7.137771       1.905046       0.604602      24.873060 0.25594509E+03  0.53227650E+04                                 7.865589                            5.668474      -0.092278       2.020838                    0.999579      22.432431      62.629815       0.625603       0.470779      -1.021975       0.033669      -0.021524       0.016462       0.043219       0.029724       0.015980      -0.063690      -0.186000       0.128944      -0.123547       0.000277       0.123270              9.578569      14.337596      -2.716868      -1.152405       7.059169       2.741399       7.338942           0.000011
           37              C       7.458545       9.715151       4.537899       0.582045      24.698689 0.25557742E+03  0.52983291E+04                                 7.733359                            5.591320       0.071493       2.069871                    0.999794      22.418843      61.923084       0.644098       0.458709      -1.031521      -0.011984       0.000737       0.044396       0.045991       0.030958      -0.005210      -0.112947       0.003564       0.011719      -0.115998      -0.002544       0.118542              9.549232       8.453539      -1.232399      -0.323580       9.283721       5.746662      10.910437           0.000011
           38              C       7.007244       7.256000       1.679551      -0.045830      39.627724 0.43510646E+03  0.10122246E+05                                 9.959042                            6.842756       0.183639       2.066277                    0.999362      26.965752      74.459757       0.652419       0.403550      -1.084155       0.039142       0.019682       0.030296       0.053266      -0.021824      -0.006406      -0.003497      -0.016486      -0.023883      -0.022882      -0.004444       0.027326             12.652471      15.786779       2.424212       3.136979      10.054179       5.948357      12.116455           0.000006
           39              C       8.348007       6.938933       1.405847      -0.089248      34.486779 0.42778156E+03  0.10048010E+05                                 9.353996                            7.022658      -0.097478       1.951895                    0.999337      28.995963      84.178090       0.603165       0.432327      -1.050976      -0.006384       0.005449       0.016144       0.018196      -0.010609      -0.014628      -0.029383      -0.081495       0.048447      -0.055440       0.000505       0.054935             10.885437      16.073081       0.450923       1.419562       7.549517       3.387096       9.033714           0.000003
           40              C       9.366206       7.505354       2.142983      -0.010540      37.982184 0.40690333E+03  0.93083222E+04                                 9.683480                            6.628659       0.143138       2.063914                    0.999309      26.219113      71.778504       0.661203       0.404941      -1.083286      -0.031473       0.002205       0.009515       0.032954       0.005266       0.009088       0.013762      -0.015354       0.024904      -0.015324      -0.007642       0.022966             12.262374      18.303430      -2.468236      -1.053340       8.930924       4.290684       9.552770           0.000003
           41              C       9.052614       8.410339       3.153824      -0.096411      34.226090 0.42203268E+03  0.98731673E+04                                 9.286474                            6.951833      -0.083194       1.952057                    0.999405      29.036489      83.950225       0.609694       0.429422      -1.053424      -0.007337      -0.012308      -0.004798       0.015111       0.014774       0.020741      -0.033277      -0.020304       0.014856      -0.046065       0.006127       0.039938             10.969790      12.800136      -2.661698      -2.452638       9.698113       5.309446      10.411121           0.000008
           42              C       7.738649       8.740304       3.439970      -0.013717      38.747163 0.41000707E+03  0.94052025E+04                                 9.840426                            6.662443       0.065457       2.035980                    0.999230      26.425071      72.644839       0.657692       0.405982      -1.081664       0.001749      -0.022864      -0.024402       0.033486      -0.003229       0.008550      -0.003558       0.029830      -0.015365      -0.013814      -0.007064       0.020878             12.742979      11.814158      -0.705629      -0.443854      12.264285       8.244291      14.150495          -0.000001
           43              C       6.728583       8.153461       2.699723      -0.106087      35.497007 0.43093431E+03  0.10162041E+05                                 9.533912                            7.037772      -0.154983       1.921265                    0.999438      29.783339      87.232537       0.602623       0.431013      -1.049563       0.018957       0.001372      -0.002972       0.019238      -0.022410      -0.015874      -0.043300      -0.020973      -0.003900      -0.054797       0.005300       0.049496             11.364596      11.106513       1.665751       1.973493      10.637166       6.536864      12.350108           0.000008
           44              C       7.310292       9.506639       8.640358       0.723045      22.271511 0.22558354E+03  0.45818887E+04                                 7.520672                            5.481045      -0.407785       1.952988                    0.998205      21.255242      60.191442       0.603835       0.499402      -0.999023       0.064462       0.030779      -0.052910       0.088894      -0.003400       0.027763       0.094453      -0.080165       0.111277      -0.084302      -0.041587       0.125889              8.989568      11.015234       1.066951      -1.779050       7.653565      -3.527635       8.299904           0.000010
           45              C       2.410742       8.984284       9.680746       0.604602      24.873065 0.25594525E+03  0.53227700E+04                                 7.865594                            5.668479      -0.092280       2.020837                    0.999579      22.432449      62.629914       0.625602       0.470779      -1.021975      -0.033668       0.021524       0.016462       0.043218       0.029723      -0.015980       0.063690      -0.186000       0.128945      -0.123547       0.000276       0.123270              9.578574      14.337605      -2.716863       1.152397       7.059171      -2.741399       7.338946           0.000011
           46              C       5.760516       6.406905      12.313599       0.582044      24.698662 0.25557723E+03  0.52983230E+04                                 7.733348                            5.591314       0.071494       2.069871                    0.999794      22.418830      61.922992       0.644099       0.458709      -1.031522       0.011985      -0.000736       0.044396       0.045991       0.030958       0.005210       0.112947       0.003563       0.011720      -0.115998      -0.002544       0.118542              9.549215       8.453531      -1.232400       0.323582       9.283702      -5.746646      10.910413           0.000009
           47              C       6.211817       8.866056       9.455251      -0.045831      39.627802 0.43510759E+03  0.10122280E+05                                 9.959057                            6.842766       0.183636       2.066275                    0.999362      26.965783      74.459884       0.652419       0.403551      -1.084155      -0.039142      -0.019682       0.030296       0.053266      -0.021824       0.006406       0.003496      -0.016485      -0.023883      -0.022882      -0.004445       0.027327             12.652490      15.786812       2.424221      -3.136991      10.054189      -5.948362      12.116469           0.000003
           48              C       4.871053       9.183123       9.181547      -0.089248      34.486869 0.42778290E+03  0.10048051E+05                                 9.354016                            7.022671      -0.097485       1.951893                    0.999337      28.996010      84.178310       0.603164       0.432327      -1.050976       0.006384      -0.005449       0.016144       0.018195      -0.010608       0.014628       0.029382      -0.081494       0.048447      -0.055440       0.000505       0.054934             10.885463      16.073117       0.450934      -1.419576       7.549535      -3.387107       9.033737           0.000009
           49              C       3.852855       8.616701       9.918683      -0.010540      37.982205 0.40690352E+03  0.93083282E+04                                 9.683484                            6.628661       0.143135       2.063913                    0.999309      26.219124      71.778552       0.661202       0.404941      -1.083286       0.031473      -0.002206       0.009515       0.032954       0.005266      -0.009088      -0.013761      -0.015354       0.024905      -0.015324      -0.007642       0.022966             12.262381      18.303431      -2.468228       1.053334       8.930930      -4.290691       9.552781           0.000002
           50              C       4.166447       7.711717      10.929524      -0.096411      34.226072 0.42203210E+03  0.98731494E+04                                 9.286464                            6.951824      -0.083196       1.952056                    0.999405      29.036491      83.950188       0.609695       0.429421      -1.053425       0.007337       0.012308      -0.004799       0.015111       0.014774      -0.020740       0.033278      -0.020305       0.014856      -0.046065       0.006127       0.039938             10.969779      12.800119      -2.661689       2.452632       9.698104      -5.309445      10.411116           0.000005
           51              C       5.480411       7.381752      11.215670      -0.013717      38.747034 0.41000585E+03  0.94051650E+04                                 9.840396                            6.662427       0.065459       2.035981                    0.999230      26.425033      72.644631       0.657693       0.405981      -1.081665      -0.001749       0.022864      -0.024402       0.033486      -0.003228      -0.008549       0.003560       0.029829      -0.015364      -0.013815      -0.007063       0.020878             12.742935      11.814132      -0.705633       0.443859      12.264235      -8.244250      14.150437           0.000005
           52              C       6.490478       7.968595      10.475423      -0.106086      35.496949 0.43093385E+03  0.10162026E+05                                 9.533897                            7.037765      -0.154980       1.921266                    0.999438      29.783310      87.232381       0.602624       0.431013      -1.049563      -0.018957      -0.001372      -0.002971       0.019238      -0.022410       0.015874       0.043300      -0.020973      -0.003899      -0.054797       0.005300       0.049497             11.364573      11.106498       1.665743      -1.973486      10.637142      -6.536845      12.350079           0.000005
           53              O       4.060315       3.621014      14.573217      -0.733137      40.097541 0.61698887E+03  0.15385068E+05                                 9.290681                            7.668420       0.290935       2.093058                    0.998763      30.616930      82.552239       0.687256       0.357409      -1.137769      -0.108021      -0.015027       0.063677       0.126289      -0.019997      -0.021706      -0.065748      -0.014601       0.009527      -0.074566       0.004350       0.070216             10.495909      17.291148      -0.008697      -0.410385       7.219349       0.326091       6.977230           0.000006
           54              O       2.611255       5.105318      15.391221      -0.664128      43.717104 0.63121954E+03  0.15849611E+05                                 9.977142                            7.891074      -0.002199       2.023904                    0.996056      29.548324      80.273643       0.659394       0.369933      -1.126612      -0.000211      -0.059407      -0.074474       0.095266      -0.011294      -0.034341      -0.053675      -0.067011       0.053491      -0.071553      -0.005564       0.077117             11.488964       8.134639      -0.252974      -0.487238      11.757096       6.487539      14.575156           0.000005
           55              O       8.519377       4.400246      14.563886      -0.618003      36.285910 0.51649074E+03  0.12286512E+05                                 8.680978                            6.992594       0.508783       2.196080                    0.997669      28.265465      73.795747       0.725262       0.355014      -1.142711       0.097297       0.033964       0.002181       0.103078      -0.012761      -0.020683       0.004606      -0.141713       0.145805      -0.099063       0.042905       0.056158             10.029537      10.182797      -3.294495      -2.501514       9.462713       4.409485      10.443101           0.000002
           56              O       7.944277       3.098659      12.899886      -0.688892      32.795684 0.51673565E+03  0.12299443E+05                                 7.978302                            6.911038       0.555311       2.181383                    0.999079      29.463016      77.060071       0.742403       0.346617      -1.149042       0.108389      -0.019473      -0.064599       0.127673       0.033749       0.053509      -0.012806      -0.060677       0.051261      -0.083311       0.031652       0.051659              8.621796      11.714802       0.163713       1.883906       6.960862       1.735033       7.189722           0.000018
           57              O       0.403139       0.634134      10.301247      -0.628917      36.447854 0.56072646E+03  0.13602909E+05                                 8.703351                            7.309072       0.491215       2.187247                    0.997885      28.548929      75.039745       0.706677       0.357277      -1.141969      -0.047692       0.092314       0.016000       0.105130       0.056578       0.042178      -0.035046       0.021483       0.043435      -0.092231       0.036070       0.056162              9.933093       9.535772       2.229011       3.121541       8.665436       4.486618      11.598071           0.000005
           58              O       2.526682       0.573945      10.870429      -0.630197      32.215510 0.50064081E+03  0.11796358E+05                                 7.907225                            6.819602       0.589751       2.215386                    0.998797      28.283201      73.071506       0.746210       0.348356      -1.150144       0.039776       0.077725       0.043836       0.097698      -0.043258      -0.032810      -0.052496       0.049060      -0.121720      -0.097146       0.027078       0.070067              8.713194      10.796628      -3.256203      -1.764158       8.080033       2.553662       7.262921           0.000007
           59              O       0.346038       1.753005       6.797517      -0.733137      40.097467 0.61698776E+03  0.15385033E+05                                 9.290671                            7.668416       0.290946       2.093062                    0.998763      30.616883      82.552089       0.687255       0.357409      -1.137769       0.108020       0.015028       0.063676       0.126289      -0.019997       0.021706       0.065749      -0.014602       0.009527      -0.074567       0.004350       0.070217             10.495894      17.291110      -0.008699       0.410385       7.219346      -0.326092       6.977225           0.000006
           60              O       1.795098       0.268701       7.615521      -0.664128      43.717008 0.63121766E+03  0.15849551E+05                                 9.977125                            7.891060      -0.002198       2.023905                    0.996056      29.548301      80.273533       0.659395       0.369933      -1.126612       0.000211       0.059406      -0.074473       0.095265      -0.011295       0.034341       0.053675      -0.067011       0.053491      -0.071553      -0.005564       0.077117             11.488943       8.134623      -0.252979       0.487243      11.757077      -6.487528      14.575129           0.000005
           61              O       6.702776       0.973772       6.788186      -0.618003      36.285710 0.51648747E+03  0.12286412E+05                                 8.680935                            6.992563       0.508785       2.196080                    0.997669      28.265440      73.795557       0.725265       0.355013      -1.142712      -0.097297      -0.033965       0.002181       0.103078      -0.012760       0.020683      -0.004605      -0.141714       0.145802      -0.099063       0.042906       0.056157             10.029481      10.182719      -3.294463       2.501487       9.462672      -4.409465      10.443052           0.000002
           62              O       7.277876       2.275359       5.124186      -0.688892      32.795873 0.51673933E+03  0.12299555E+05                                 7.978344                            6.911073       0.555311       2.181383                    0.999079      29.463044      77.060276       0.742399       0.346618      -1.149041      -0.108389       0.019472      -0.064598       0.127673       0.033748      -0.053507       0.012807      -0.060676       0.051261      -0.083309       0.031652       0.051657              8.621841      11.714863       0.163702      -1.883909       6.960899      -1.735044       7.189761           0.000018
           63              O       4.003214       4.739884       2.525547      -0.628917      36.447893 0.56072721E+03  0.13602932E+05                                 8.703360                            7.309079       0.491215       2.187247                    0.997885      28.548933      75.039786       0.706676       0.357277      -1.141968       0.047692      -0.092313       0.016000       0.105130       0.056578      -0.042178       0.035046       0.021482       0.043435      -0.092231       0.036070       0.056162              9.933103       9.535783       2.229013      -3.121544       8.665443      -4.486623      11.598083           0.000005
           64              O       1.879671       4.800073       3.094729      -0.630197      32.215695 0.50064426E+03  0.11796462E+05                                 7.907264                            6.819633       0.589747       2.215385                    0.998797      28.283239      73.071721       0.746207       0.348357      -1.150144      -0.039776      -0.077726       0.043836       0.097699      -0.043259       0.032810       0.052496       0.049061      -0.121720      -0.097145       0.027077       0.070068              8.713239      10.796683      -3.256222       1.764169       8.080075      -2.553680       7.262959           0.000008
           65              O       4.752392       7.127023       0.978183      -0.733137      40.097500 0.61698813E+03  0.15385044E+05                                 9.290673                            7.668415       0.290936       2.093059                    0.998763      30.616917      82.552183       0.687256       0.357409      -1.137769       0.108020       0.015027      -0.063676       0.126289      -0.019997      -0.021706      -0.065748      -0.014601       0.009528      -0.074567       0.004350       0.070216             10.495899      17.291129      -0.008696      -0.410385       7.219344       0.326091       6.977225           0.000005
           66              O       6.201452       5.642719       0.160179      -0.664128      43.717057 0.63121875E+03  0.15849585E+05                                 9.977134                            7.891069      -0.002198       2.023905                    0.996056      29.548311      80.273585       0.659394       0.369933      -1.126612       0.000211       0.059406       0.074474       0.095265      -0.011294      -0.034341      -0.053675      -0.067011       0.053490      -0.071553      -0.005564       0.077117             11.488954       8.134634      -0.252977      -0.487241      11.757088       6.487533      14.575141           0.000005
           67              O       0.293330       6.347791       0.987514      -0.618003      36.285755 0.51648793E+03  0.12286427E+05                                 8.680948                            6.992570       0.508787       2.196081                    0.997669      28.265429      73.795565       0.725264       0.355013      -1.142712      -0.097297      -0.033965      -0.002181       0.103078      -0.012760      -0.020683       0.004605      -0.141713       0.145806      -0.099063       0.042906       0.056157             10.029500      10.182749      -3.294480      -2.501502       9.462685       4.409472      10.443067           0.000002
           68              O       0.868430       7.649378       2.651514      -0.688892      32.795835 0.51673874E+03  0.12299536E+05                                 7.978334                            6.911065       0.555310       2.181383                    0.999079      29.463039      77.060226       0.742400       0.346617      -1.149042      -0.108389       0.019472       0.064599       0.127673       0.033748       0.053508      -0.012807      -0.060675       0.051264      -0.083309       0.031651       0.051658              8.621831      11.714852       0.163704       1.883908       6.960892       1.735040       7.189749           0.000017
           69              O       8.409568      10.113903       5.250153      -0.628917      36.447840 0.56072614E+03  0.13602899E+05                                 8.703351                            7.309072       0.491221       2.187249                    0.997885      28.548909      75.039694       0.706676       0.357277      -1.141968       0.047692      -0.092314      -0.016000       0.105130       0.056578       0.042178      -0.035046       0.021482       0.043434      -0.092232       0.036070       0.056161              9.933093       9.535771       2.229011       3.121541       8.665435       4.486618      11.598072           0.000005
           70              O       6.286025      10.174092       4.680971      -0.630197      32.215638 0.50064322E+03  0.11796431E+05                                 7.907251                            6.819623       0.589745       2.215384                    0.998797      28.283235      73.071673       0.746208       0.348356      -1.150144      -0.039775      -0.077725      -0.043836       0.097698      -0.043259      -0.032809      -0.052496       0.049061      -0.121717      -0.097145       0.027077       0.070068              8.713224      10.796663      -3.256216      -1.764166       8.080062       2.553675       7.262948           0.000008
           71              O       8.466669       8.995032       8.753883      -0.733137      40.097592 0.61698983E+03  0.15385099E+05                                 9.290697                            7.668433       0.290942       2.093061                    0.998763      30.616905      82.552220       0.687254       0.357410      -1.137768      -0.108021      -0.015028      -0.063676       0.126289      -0.019997       0.021706       0.065747      -0.014601       0.009527      -0.074566       0.004350       0.070215             10.495927      17.291178      -0.008699       0.410388       7.219362      -0.326092       6.977242           0.000006
           72              O       7.017609      10.479336       7.935879      -0.664129      43.717081 0.63121893E+03  0.15849592E+05                                 9.977137                            7.891069      -0.002200       2.023904                    0.996056      29.548327      80.273643       0.659394       0.369933      -1.126612      -0.000211      -0.059407       0.074473       0.095265      -0.011294       0.034341       0.053675      -0.067011       0.053490      -0.071553      -0.005564       0.077117             11.488957       8.134633      -0.252975       0.487239      11.757089      -6.487536      14.575150           0.000005
           73              O       2.109931       9.774265       8.763214      -0.618003      36.285863 0.51648992E+03  0.12286487E+05                                 8.680966                            6.992585       0.508784       2.196080                    0.997669      28.265462      73.795704       0.725263       0.355014      -1.142712       0.097297       0.033965      -0.002181       0.103078      -0.012761       0.020683      -0.004606      -0.141712       0.145807      -0.099063       0.042905       0.056158             10.029521      10.182772      -3.294483       2.501502       9.462704      -4.409482      10.443088           0.000002
           74              O       1.534831       8.472678      10.427214      -0.688891      32.795896 0.51673965E+03  0.12299565E+05                                 7.978350                            6.911076       0.555309       2.181383                    0.999079      29.463040      77.060285       0.742399       0.346618      -1.149041       0.108389      -0.019472       0.064599       0.127672       0.033747      -0.053508       0.012807      -0.060674       0.051264      -0.083309       0.031651       0.051658              8.621850      11.714881       0.163703      -1.883913       6.960902      -1.735046       7.189766           0.000018
           75              O       4.809493       6.008153      13.025853      -0.628917      36.447880 0.56072706E+03  0.13602927E+05                                 8.703356                            7.309077       0.491212       2.187246                    0.997885      28.548937      75.039784       0.706676       0.357277      -1.141968      -0.047692       0.092313      -0.016000       0.105130       0.056579      -0.042178       0.035046       0.021483       0.043435      -0.092231       0.036070       0.056162              9.933098       9.535777       2.229009      -3.121540       8.665439      -4.486620      11.598078           0.000005
           76              O       6.933036       5.947964      12.456671      -0.630198      32.215568 0.50064187E+03  0.11796390E+05                                 7.907235                            6.819610       0.589743       2.215383                    0.998797      28.283228      73.071604       0.746210       0.348356      -1.150144       0.039776       0.077726      -0.043836       0.097698      -0.043259       0.032810       0.052496       0.049060      -0.121718      -0.097145       0.027078       0.070068              8.713206      10.796646      -3.256207       1.764160       8.080041      -2.553664       7.262929           0.000008

******************************************************
Auxiliary information for the entire system
The total spin magnetic moment of the unit cell is   0.000513
The total net atomic charge of the unit cell is   0.000000
Accuracy of reproducing the electrostatic potential in the unit cell:
  The inner radius (bohr) =    5.0000
  The outer radius (bohr) =   12.0000
  Valid grid points have density less than (e/(bohr^3)) =    0.0001
  The number of valid grid points were=       139852
  The rms potential error without charges in kcal/mol is=      5.73609
  The rms potential error with partial charges in kcal/mol is=      1.20447
  The RRMSE value at monopole order=      0.20998
  The rms potential error with partial charges and cloud penetration in kcal/mol is=      1.19227
  The RRMSE value at monopole order with cloud penetration is=      0.20785
  The rms potential error with partial charges and atomic dipoles in kcal/mol is=      0.42592
  The RRMSE value at dipole order=      0.07425
  The rms potential error with partial charges, atomic dipoles and cloud penetration in kcal/mol is=      0.41675
  The RRMSE value at dipole order with cloud penetration=      0.07265

******************************************************
The electron densities and ab initio electrostatic potential were computed in VASP using the PBE functional and
projector augmented wave method. See the main text of the journal article for a description of computational details.
The atomic charges, dipoles, and quadrupoles were computed with the DDEC6 method as described in
(a) T. A. Manz and N. Gabaldon Limas, RSC Adv. 6 (2016) 47771-47801 DOI: 10.1039/c6ra04656h
(b) N. Gabaldon Limas and T. A. Manz, RSC Adv. 8 (2018) 2678-2707 DOI: 10.1039/c7ra11829e.
For each atom in the material, the electron cloud parameters were fit to the spherically averaged atom-in-material
electron density using radial positions for which this density was between 10^-4 and 10^-2 electrons per cubic bohr.
The polarizabilities, dispersion coefficients, and quantum Drude oscillator (QDO) parameters were fit using the MCLF method.
The magnetic structure of the system was optimized in VASP from the default ferromagnetic initial guess using spin polarization.
The atomic spin moments (ASMs) were computed on this optimized magnetic structure using the DDEC6 partition as inputs
to the method of T. A. Manz and D. S. Sholl, J. Chem. Theory Comput. 7 (2011) 4146-4164 DOI: 10.1021/ct200539n.
The RMSE and RRMSE were computed using a uniform grid with Ewald summation.
