# Supplementary material for: A collection of forcefield precursors for metal–organic frameworks
Source: RSC Adv. 2019 Nov 13;9(63):36492–507. doi: 10.1039/c9ra07327b (PMC9075174; doi:10.1039/c9ra07327b)
Supplement: RA-009-C9RA07327B-s5590 [file RA-009-C9RA07327B-s5590.xyz]

   76
jmolscript: load "" {1 1 1} spacegroup "x,y,z" unitcell [{     10.782000     0.000000     0.000000 }, {     -1.938072    10.707009     0.000000 }, {      0.000000     0.000000    15.510000 }]
Yb     0.779847     4.267386    13.927980     1.332032
Yb     3.642117     1.086119     6.172980     1.332035
Yb     8.064081     6.439623     1.582020     1.332029
Yb     5.201811     9.620890     9.337020     1.332031
H      4.476856     1.964736    11.865150     0.130092
H      8.395227     2.386592    12.618936     0.124532
H      5.685422     4.413429    14.799642     0.134686
H     -0.054892     3.388768     4.110150     0.130090
H      6.808737     2.966912     4.863936     0.124532
H      9.518542     0.940075     7.044642     0.134685
H      4.367072     8.742273     3.644850     0.130090
H      0.448701     8.320417     2.891064     0.124532
H      3.158506     6.293580     0.710358     0.134685
H      8.898820     7.318241    11.399850     0.130091
H      2.035191     7.740097    10.646064     0.124532
H     -0.674614     9.766934     8.465358     0.134686
C      3.430485     3.599696    13.611576     0.561172
C      4.860024     3.243153    13.372722    -0.012575
C      5.162322     2.353401    12.358368    -0.100673
C      6.489700     2.031120    12.068331    -0.010944
C      7.510769     2.602874    12.806607    -0.109685
C      7.216818     3.500121    13.830267    -0.030667
C      5.885019     3.817049    14.114100    -0.093244
C      6.759456     1.047145    10.974876     0.550044
C      8.331317     4.127552    14.625930     0.638536
C      0.991479     1.753808     5.856576     0.561163
C     10.343940     2.110351     5.617722    -0.012575
C     10.041642     3.000104     4.603368    -0.100673
C      8.714264     3.322385     4.313331    -0.010943
C      7.693195     2.750631     5.051607    -0.109685
C      7.987146     1.853383     6.075267    -0.030668
C      9.318945     1.536456     6.359100    -0.093244
C      8.444508     4.306359     3.219876     0.550040
C      6.872647     1.225953     6.870930     0.638537
C      5.413443     7.107313     1.898424     0.561170
C      3.983904     7.463856     2.137278    -0.012576
C      3.681606     8.353608     3.151632    -0.100672
C      2.354228     8.675889     3.441669    -0.010942
C      1.333159     8.104135     2.703393    -0.109684
C      1.627110     7.206888     1.679733    -0.030666
C      2.958909     6.889960     1.395900    -0.093243
C      2.084472     9.659864     4.535124     0.550040
C      0.512611     6.579457     0.884070     0.638536
C      7.852449     8.953201     9.653424     0.561167
C     -1.500012     8.596658     9.892278    -0.012575
C     -1.197714     7.706905    10.906632    -0.100674
C      0.129664     7.384624    11.196669    -0.010944
C      1.150733     7.956378    10.458393    -0.109684
C      0.856782     8.853626     9.434733    -0.030668
C     -0.475017     9.170553     9.150900    -0.093244
C      0.399420     6.400650    12.290124     0.550035
C      1.971281     9.481056     8.639070     0.638537
O      2.545828     3.108245    12.871749    -0.540483
O      3.126550     4.409146    14.529768    -0.468462
O      7.929231     0.588885    10.812021    -0.513094
O      5.811684     0.654198    10.258314    -0.503876
O      8.033916     5.109385    15.337839    -0.513012
O      9.475311     3.621110    14.529768    -0.574382
O      1.876136     2.245260     5.116749    -0.540478
O      1.295414     0.944358     6.774768    -0.468453
O      7.274733     4.764619     3.057021    -0.513091
O      9.392280     4.699306     2.503314    -0.503871
O      7.170048     0.244120     7.582839    -0.513010
O      5.728653     1.732394     6.774768    -0.574385
O      6.298100     7.598764     2.638251    -0.540481
O      5.717378     6.297863     0.980232    -0.468458
O      0.914697    10.118124     4.697979    -0.513091
O      3.032244    10.052811     5.251686    -0.503872
O      0.810012     5.597624     0.172161    -0.513013
O     -0.631383     7.085899     0.980232    -0.574384
O      6.967792     8.461749    10.393251    -0.540479
O      7.548514     9.762651     8.735232    -0.468457
O      1.569195     5.942390    12.452979    -0.513085
O     -0.548352     6.007703    13.006686    -0.503868
O      1.673880    10.462889     7.927161    -0.513018
O      3.115275     8.974615     8.735232    -0.574384

The following XYZ coordinates are in angstroms. Other properties are in atomic units.
The sperically averaged electron density of each atom fit to a function of the form exp(a - br)
eigen_1, eigen_2 and eigen_3 are the three eigenvalues of traceless quadrupole moment tensor
  atom number  atomic symbol              X              Y              Z     net charge C6 coefficient C8 coefficient C10 coefficient fluctuating dipole atomic polarizability isotropic forcefield polarizability              a              b squared Pearson coefficient          <r^3>          <r^4>         wp_QDO          m_QDO          q_QDO       dipole_x       dipole_y       dipole_z         dipole            Qxy            Qxz            Qyz     Q(x^2-y^2)  Q(3z^2 - R^2)        eigen_1        eigen_2        eigen_3 static polarizability      alpha(xx)      alpha(xy)      alpha(xz)      alpha(yy)      alpha(yz)      alpha(zz) atomic spin moment
            1             Yb       0.779847       4.267386      13.927980       1.332032     153.131016 0.37172264E+04  0.13512460E+06                                20.728840                           18.051035       0.247350       1.845429                    0.999474      78.087824     200.901178       0.512595       0.328713      -1.248629      -0.022454      -0.060032       0.016177       0.066104       0.068331       0.111631      -0.038433      -0.284384       0.347601      -0.253082       0.097259       0.155823             23.613896      30.899222      -2.855613      -2.502443      20.148584      -0.576980      19.793883           0.008809
            2             Yb       3.642117       1.086119       6.172980       1.332035     153.130661 0.37172150E+04  0.13512407E+06                                20.728805                           18.051003       0.247344       1.845428                    0.999474      78.087747     200.900863       0.512595       0.328713      -1.248629       0.022453       0.060032       0.016180       0.066104       0.068332      -0.111632       0.038432      -0.284377       0.347602      -0.253080       0.097257       0.155823             23.613858      30.899160      -2.855607       2.502433      20.148556       0.576982      19.793858           0.008808
            3             Yb       8.064081       6.439623       1.582020       1.332029     153.131568 0.37172422E+04  0.13512533E+06                                20.728897                           18.051079       0.247358       1.845431                    0.999474      78.087911     200.901561       0.512594       0.328713      -1.248629       0.022455       0.060035      -0.016179       0.066107       0.068332       0.111633      -0.038433      -0.284384       0.347607      -0.253083       0.097258       0.155825             23.613970      30.899329      -2.855636      -2.502449      20.148645      -0.576990      19.793937           0.008810
            4             Yb       5.201811       9.620890       9.337020       1.332031     153.131313 0.37172356E+04  0.13512502E+06                                20.728869                           18.051059       0.247355       1.845430                    0.999474      78.087890     200.901430       0.512594       0.328713      -1.248629      -0.022455      -0.060035      -0.016178       0.066107       0.068332      -0.111633       0.038432      -0.284380       0.347610      -0.253082       0.097257       0.155825             23.613933      30.899255      -2.855629       2.502448      20.148627       0.577000      19.793916           0.008813
            5              H       4.476856       1.964736      11.865150       0.130092       1.130584 0.83459097E+01  0.82285829E+02                                 1.748641                            1.655735      -1.196338       2.324578                    0.996257       3.419902       9.399430       0.504331       1.231797      -0.720246      -0.031049      -0.016574      -0.022806       0.041939       0.007180       0.008392       0.003032       0.004418      -0.003704      -0.008854      -0.004428       0.013282              1.783746       1.959440       0.191233       0.247348       1.653040       0.353377       1.738758           0.001279
            6              H       8.395227       2.386592      12.618936       0.124532       1.154095 0.86222813E+01  0.85450307E+02                                 1.749479                            1.665162      -1.197895       2.315533                    0.996241       3.441877       9.392181       0.512499       1.205929      -0.726243       0.035857      -0.011124      -0.009647       0.038763      -0.004352      -0.007509      -0.000707       0.016564      -0.016495      -0.009770      -0.004888       0.014658              1.773436       2.219591      -0.111000      -0.107997       1.544897       0.187560       1.555822           0.000677
            7              H       5.685422       4.413429      14.799642       0.134686       1.063797 0.75345182E+01  0.73388312E+02                                 1.756738                            1.629647      -1.368953       2.245859                    0.993749       3.610881      10.305923       0.475742       1.321791      -0.698232      -0.008988       0.025648       0.029103       0.039819      -0.002480      -0.001480       0.002903      -0.005188       0.017647      -0.006538      -0.000902       0.007439              1.824802       1.655656      -0.122079      -0.109297       1.811875       0.560113       2.006875           0.001185
            8              H      -0.054892       3.388768       4.110150       0.130090       1.130572 0.83457961E+01  0.82284417E+02                                 1.748629                            1.655724      -1.196309       2.324592                    0.996258       3.419881       9.399351       0.504333       1.231797      -0.720246       0.031050       0.016574      -0.022806       0.041939       0.007180      -0.008392      -0.003032       0.004419      -0.003705      -0.008853      -0.004429       0.013282              1.783733       1.959426       0.191231      -0.247346       1.653028      -0.353373       1.738746           0.001278
            9              H       6.808737       2.966912       4.863936       0.124532       1.154091 0.86222352E+01  0.85449683E+02                                 1.749470                            1.665153      -1.197887       2.315537                    0.996242       3.441868       9.392128       0.512502       1.205924      -0.726244      -0.035857       0.011124      -0.009647       0.038763      -0.004352       0.007509       0.000707       0.016564      -0.016495      -0.009770      -0.004888       0.014658              1.773427       2.219577      -0.110998       0.107996       1.544889      -0.187558       1.555814           0.000677
           10              H       9.518542       0.940075       7.044642       0.134685       1.063788 0.75344379E+01  0.73387326E+02                                 1.756728                            1.629639      -1.368933       2.245870                    0.993750       3.610861      10.305848       0.475743       1.321792      -0.698232       0.008989      -0.025648       0.029103       0.039820      -0.002480       0.001481      -0.002903      -0.005187       0.017646      -0.006537      -0.000902       0.007440              1.824792       1.655647      -0.122078       0.109295       1.811865      -0.560108       2.006863           0.001186
           11              H       4.367072       8.742273       3.644850       0.130090       1.130586 0.83459217E+01  0.82285966E+02                                 1.748642                            1.655735      -1.196330       2.324581                    0.996257       3.419905       9.399435       0.504331       1.231796      -0.720246       0.031049       0.016575       0.022806       0.041939       0.007180       0.008392       0.003032       0.004418      -0.003704      -0.008854      -0.004429       0.013282              1.783747       1.959441       0.191233       0.247349       1.653041       0.353378       1.738759           0.001279
           12              H       0.448701       8.320417       2.891064       0.124532       1.154092 0.86222495E+01  0.85449871E+02                                 1.749473                            1.665156      -1.197888       2.315536                    0.996242       3.441870       9.392140       0.512501       1.205925      -0.726244      -0.035857       0.011124       0.009647       0.038763      -0.004352      -0.007509      -0.000707       0.016564      -0.016495      -0.009770      -0.004888       0.014658              1.773430       2.219582      -0.110999      -0.107997       1.544891       0.187558       1.555816           0.000677
           13              H       3.158506       6.293580       0.710358       0.134685       1.063802 0.75345620E+01  0.73388855E+02                                 1.756744                            1.629652      -1.368953       2.245858                    0.993749       3.610893      10.305970       0.475741       1.321792      -0.698232       0.008988      -0.025648      -0.029103       0.039819      -0.002480      -0.001481       0.002903      -0.005188       0.017648      -0.006538      -0.000902       0.007440              1.824809       1.655662      -0.122079      -0.109297       1.811881       0.560116       2.006882           0.001186
           14              H       8.898820       7.318241      11.399850       0.130091       1.130563 0.83457124E+01  0.82283435E+02                                 1.748624                            1.655720      -1.196297       2.324599                    0.996258       3.419867       9.399322       0.504331       1.231804      -0.720244      -0.031049      -0.016575       0.022806       0.041940       0.007180      -0.008392      -0.003033       0.004418      -0.003704      -0.008853      -0.004429       0.013282              1.783729       1.959421       0.191230      -0.247345       1.653024      -0.353372       1.738741           0.001279
           15              H       2.035191       7.740097      10.646064       0.124532       1.154079 0.86221213E+01  0.85448293E+02                                 1.749461                            1.665145      -1.197869       2.315547                    0.996242       3.441846       9.392061       0.512502       1.205928      -0.726243       0.035857      -0.011124       0.009648       0.038763      -0.004352       0.007510       0.000706       0.016563      -0.016496      -0.009769      -0.004889       0.014658              1.773417       2.219565      -0.110998       0.107996       1.544881      -0.187556       1.555806           0.000676
           16              H      -0.674614       9.766934       8.465358       0.134686       1.063786 0.75344222E+01  0.73387128E+02                                 1.756725                            1.629636      -1.368937       2.245868                    0.993750       3.610856      10.305827       0.475744       1.321791      -0.698233      -0.008988       0.025648      -0.029103       0.039820      -0.002480       0.001481      -0.002903      -0.005187       0.017646      -0.006538      -0.000902       0.007440              1.824789       1.655645      -0.122077       0.109295       1.811862      -0.560106       2.006859           0.001186
           17              C       3.430485       3.599696      13.611576       0.561172      25.673729 0.26410863E+03  0.55096223E+04                                 7.955093                            5.707814      -0.032030       2.040365                    0.999542      22.347094      61.527696       0.634715       0.462582      -1.031354      -0.042119       0.018589      -0.011018       0.047339       0.021921       0.002226      -0.065428      -0.131906       0.080544      -0.084865      -0.022798       0.107664              9.744889      14.833939      -2.867531      -1.240168       7.095897       2.722445       7.304830          -0.004230
           18              C       4.860024       3.243153      13.372722      -0.012575      38.233015 0.40910564E+03  0.93789292E+04                                 9.720763                            6.649827       0.114941       2.050667                    0.999315      26.416709      72.589249       0.659131       0.405337      -1.082144       0.038456      -0.002239      -0.009678       0.039719       0.004661       0.008352       0.004975      -0.015270       0.022294      -0.014915       0.000450       0.014465             12.294410      18.218068      -2.410027      -1.052256       8.970211       4.366795       9.694951           0.011082
           19              C       5.162322       2.353401      12.358368      -0.100673      34.719507 0.42960885E+03  0.10107830E+05                                 9.399790                            7.035007      -0.113372       1.939139                    0.999471      29.394625      85.576580       0.602607       0.432003      -1.050534       0.011410       0.012037       0.004421       0.017164       0.017603       0.022245      -0.044164      -0.040328       0.014426      -0.056815       0.000873       0.055942             11.097205      12.865517      -2.625100      -2.447596       9.793787       5.409732      10.632312           0.015745
           20              C       6.489700       2.031120      12.068331      -0.010944      38.727182 0.41439921E+03  0.95259580E+04                                 9.810484                            6.686022       0.073564       2.034962                    0.999295      26.520213      72.849267       0.658671       0.404527      -1.083244      -0.006576       0.028569       0.026613       0.039594      -0.004041       0.006412      -0.007795       0.019164      -0.005930      -0.013754      -0.001552       0.015307             12.644437      11.772444      -0.689816      -0.443327      12.126444       8.121622      14.034423           0.015601
           21              C       7.510769       2.602874      12.806607      -0.109685      35.484774 0.43615003E+03  0.10303427E+05                                 9.523354                            7.086282      -0.138566       1.925800                    0.999441      29.749546      86.864286       0.600521       0.431750      -1.050397      -0.018491       0.000828       0.004916       0.019151      -0.014095      -0.018203      -0.049481      -0.023001      -0.014543      -0.056898       0.001986       0.054912             11.291656      11.059453       1.613106       1.938182      10.533711       6.433408      12.281806           0.007124
           22              C       7.216818       3.500121      13.830267      -0.030667      38.936724 0.43003966E+03  0.99786851E+04                                 9.837155                            6.808407       0.125480       2.047381                    0.999312      26.880912      74.216724       0.653022       0.404216      -1.083321      -0.039087      -0.018730      -0.029355       0.052348      -0.014707      -0.007187      -0.007735      -0.026100      -0.014006      -0.022690       0.000018       0.022672             12.421796      15.692923       2.280146       2.936045       9.775607       5.701904      11.796858           0.023662
           23              C       5.885019       3.817049      14.114100      -0.093244      35.213197 0.43690062E+03  0.10331443E+05                                 9.520847                            7.128614      -0.141205       1.935708                    0.999290      29.333743      85.851463       0.593839       0.436173      -1.047131       0.006479      -0.007350      -0.018684       0.021097      -0.007486      -0.011633      -0.038222      -0.087871       0.063317      -0.058511      -0.007474       0.065985             11.090182      16.290080       0.460236       1.409815       7.704564       3.506929       9.275901           0.011762
           24              C       6.759456       1.047145      10.974876       0.550044      24.960877 0.25911550E+03  0.53756272E+04                                 7.751234                            5.607288       0.120180       2.089317                    0.999705      22.308806      61.100170       0.648824       0.455034      -1.036394       0.011472      -0.017077      -0.045174       0.049638       0.027553      -0.013142      -0.093233      -0.035011       0.014345      -0.084885      -0.024965       0.109850              9.580248       8.379759      -1.258719      -0.391028       9.375434       5.845951      10.985550          -0.004920
           25              C       8.331317       4.127552      14.625930       0.638536      23.971107 0.24581126E+03  0.50694150E+04                                 7.744672                            5.626584      -0.214313       2.000236                    0.998819      21.786403      60.915665       0.614937       0.482969      -1.013708       0.054342       0.029313       0.040495       0.073839       0.010258      -0.029909      -0.076138      -0.056982       0.121269      -0.064601      -0.043224       0.107825              9.275473      11.635548       1.100450       1.868635       7.781888       3.558403       8.408983          -0.002360
           26              C       0.991479       1.753808       5.856576       0.561163      25.673586 0.26410701E+03  0.55095801E+04                                 7.955069                            5.707800      -0.032041       2.040365                    0.999542      22.347003      61.527410       0.634715       0.462582      -1.031353       0.042118      -0.018587      -0.011019       0.047337       0.021920      -0.002228       0.065422      -0.131899       0.080541      -0.084862      -0.022794       0.107656              9.744859      14.833888      -2.867516       1.240161       7.095878      -2.722436       7.304810          -0.004232
           27              C      10.343940       2.110351       5.617722      -0.012575      38.232997 0.40910551E+03  0.93789266E+04                                 9.720768                            6.649832       0.114945       2.050668                    0.999315      26.416693      72.589236       0.659130       0.405338      -1.082144      -0.038456       0.002239      -0.009677       0.039718       0.004662      -0.008351      -0.004977      -0.015266       0.022295      -0.014913       0.000447       0.014466             12.294417      18.218093      -2.410029       1.052254       8.970211      -4.366789       9.694947           0.011081
           28              C      10.041642       3.000104       4.603368      -0.100673      34.719417 0.42960797E+03  0.10107803E+05                                 9.399773                            7.034999      -0.113360       1.939143                    0.999472      29.394573      85.576359       0.602608       0.432003      -1.050534      -0.011410      -0.012037       0.004421       0.017164       0.017603      -0.022245       0.044162      -0.040324       0.014423      -0.056813       0.000875       0.055938             11.097181      12.865489      -2.625095       2.447590       9.793766      -5.409716      10.632288           0.015744
           29              C       8.714264       3.322385       4.313331      -0.010943      38.727141 0.41439881E+03  0.95259466E+04                                 9.810480                            6.686020       0.073565       2.034962                    0.999295      26.520199      72.849224       0.658671       0.404528      -1.083244       0.006576      -0.028569       0.026613       0.039594      -0.004041      -0.006412       0.007793       0.019164      -0.005931      -0.013753      -0.001554       0.015307             12.644430      11.772429      -0.689814       0.443327      12.126440      -8.121619      14.034420           0.015601
           30              C       7.693195       2.750631       5.051607      -0.109685      35.484769 0.43615021E+03  0.10303431E+05                                 9.523346                            7.086279      -0.138562       1.925801                    0.999441      29.749554      86.864247       0.600522       0.431749      -1.050397       0.018491      -0.000827       0.004916       0.019151      -0.014097       0.018204       0.049480      -0.023001      -0.014546      -0.056898       0.001988       0.054911             11.291646      11.059437       1.613110      -1.938184      10.533704      -6.433403      12.281796           0.007125
           31              C       7.987146       1.853383       6.075267      -0.030668      38.936861 0.43004132E+03  0.99787333E+04                                 9.837174                            6.808418       0.125475       2.047379                    0.999312      26.880974      74.216931       0.653021       0.404216      -1.083321       0.039088       0.018730      -0.029356       0.052349      -0.014706       0.007187       0.007734      -0.026099      -0.014006      -0.022689       0.000018       0.022671             12.421823      15.692970       2.280162      -2.936065       9.775622      -5.701912      11.796877           0.023663
           32              C       9.318945       1.536456       6.359100      -0.093244      35.213188 0.43690048E+03  0.10331439E+05                                 9.520849                            7.128616      -0.141195       1.935712                    0.999290      29.333719      85.851393       0.593839       0.436173      -1.047131      -0.006478       0.007350      -0.018684       0.021097      -0.007488       0.011635       0.038221      -0.087868       0.063315      -0.058511      -0.007472       0.065983             11.090184      16.290105       0.460240      -1.409821       7.704557      -3.506919       9.275892           0.011761
           33              C       8.444508       4.306359       3.219876       0.550040      24.960768 0.25911422E+03  0.53755933E+04                                 7.751209                            5.607272       0.120176       2.089318                    0.999705      22.308734      61.099896       0.648825       0.455033      -1.036395      -0.011471       0.017077      -0.045174       0.049637       0.027553       0.013142       0.093231      -0.035007       0.014345      -0.084883      -0.024963       0.109847              9.580216       8.379735      -1.258712       0.391025       9.375400      -5.845927      10.985512          -0.004922
           34              C       6.872647       1.225953       6.870930       0.638537      23.971180 0.24581201E+03  0.50694347E+04                                 7.744689                            5.626594      -0.214314       2.000234                    0.998819      21.786446      60.915829       0.614937       0.482969      -1.013708      -0.054343      -0.029313       0.040496       0.073840       0.010258       0.029910       0.076139      -0.056983       0.121271      -0.064602      -0.043225       0.107827              9.275496      11.635585       1.100458      -1.868645       7.781901      -3.558410       8.409002          -0.002358
           35              C       5.413443       7.107313       1.898424       0.561170      25.673788 0.26410920E+03  0.55096388E+04                                 7.955114                            5.707826      -0.032034       2.040364                    0.999542      22.347124      61.527873       0.634713       0.462583      -1.031353       0.042119      -0.018588       0.011018       0.047338       0.021921       0.002226      -0.065428      -0.131905       0.080543      -0.084865      -0.022798       0.107663              9.744919      14.833995      -2.867543      -1.240172       7.095915       2.722450       7.304846          -0.004231
           36              C       3.983904       7.463856       2.137278      -0.012576      38.233143 0.40910691E+03  0.93789678E+04                                 9.720792                            6.649843       0.114936       2.050665                    0.999315      26.416751      72.589462       0.659129       0.405338      -1.082144      -0.038457       0.002240       0.009677       0.039719       0.004661       0.008351       0.004975      -0.015268       0.022294      -0.014914       0.000450       0.014464             12.294452      18.218142      -2.410036      -1.052258       8.970237       4.366808       9.694978           0.011083
           37              C       3.681606       8.353608       3.151632      -0.100672      34.719474 0.42960838E+03  0.10107816E+05                                 9.399780                            7.035000      -0.113365       1.939141                    0.999471      29.394616      85.576521       0.602608       0.432003      -1.050534      -0.011410      -0.012036      -0.004421       0.017164       0.017603       0.022245      -0.044162      -0.040328       0.014428      -0.056814       0.000874       0.055940             11.097194      12.865501      -2.625096      -2.447591       9.793779       5.409727      10.632302           0.015744
           38              C       2.354228       8.675889       3.441669      -0.010942      38.727121 0.41439872E+03  0.95259427E+04                                 9.810471                            6.686016       0.073567       2.034963                    0.999295      26.520196      72.849176       0.658671       0.404527      -1.083244       0.006576      -0.028568      -0.026614       0.039594      -0.004041       0.006412      -0.007794       0.019164      -0.005931      -0.013753      -0.001554       0.015307             12.644417      11.772430      -0.689817      -0.443330      12.126424       8.121604      14.034396           0.015601
           39              C       1.333159       8.104135       2.703393      -0.109684      35.484740 0.43614972E+03  0.10303415E+05                                 9.523336                            7.086271      -0.138561       1.925801                    0.999441      29.749544      86.864179       0.600522       0.431749      -1.050398       0.018491      -0.000827      -0.004917       0.019151      -0.014097      -0.018204      -0.049481      -0.023001      -0.014546      -0.056899       0.001988       0.054911             11.291632      11.059433       1.613100       1.938175      10.533688       6.433390      12.281776           0.007125
           40              C       1.627110       7.206888       1.679733      -0.030666      38.936787 0.43004047E+03  0.99787072E+04                                 9.837157                            6.808407       0.125479       2.047380                    0.999312      26.880950      74.216807       0.653023       0.404216      -1.083322       0.039088       0.018730       0.029355       0.052349      -0.014706      -0.007187      -0.007734      -0.026099      -0.014005      -0.022689       0.000018       0.022671             12.421799      15.692942       2.280148       2.936048       9.775603       5.701899      11.796851           0.023662
           41              C       2.958909       6.889960       1.395900      -0.093243      35.213289 0.43690174E+03  0.10331478E+05                                 9.520867                            7.128625      -0.141206       1.935707                    0.999290      29.333793      85.851690       0.593839       0.436173      -1.047130      -0.006479       0.007351       0.018684       0.021097      -0.007486      -0.011634      -0.038222      -0.087871       0.063318      -0.058511      -0.007473       0.065984             11.090208      16.290131       0.460241       1.409824       7.704577       3.506935       9.275917           0.011761
           42              C       2.084472       9.659864       4.535124       0.550040      24.960792 0.25911461E+03  0.53756029E+04                                 7.751211                            5.607275       0.120178       2.089318                    0.999705      22.308751      61.099933       0.648825       0.455033      -1.036395      -0.011471       0.017077       0.045174       0.049638       0.027553      -0.013142      -0.093231      -0.035007       0.014346      -0.084884      -0.024963       0.109847              9.580216       8.379739      -1.258715      -0.391026       9.375401       5.845926      10.985509          -0.004922
           43              C       0.512611       6.579457       0.884070       0.638536      23.971197 0.24581229E+03  0.50694419E+04                                 7.744692                            5.626597      -0.214314       2.000234                    0.998819      21.786457      60.915866       0.614936       0.482969      -1.013708      -0.054342      -0.029314      -0.040496       0.073840       0.010258      -0.029910      -0.076139      -0.056983       0.121270      -0.064602      -0.043225       0.107827              9.275499      11.635589       1.100456       1.868643       7.781906       3.558411       8.409001          -0.002358
           44              C       7.852449       8.953201       9.653424       0.561167      25.673629 0.26410749E+03  0.55095931E+04                                 7.955078                            5.707805      -0.032037       2.040365                    0.999542      22.347034      61.527524       0.634715       0.462582      -1.031353      -0.042118       0.018588       0.011018       0.047338       0.021920      -0.002227       0.065424      -0.131901       0.080542      -0.084863      -0.022796       0.107659              9.744869      14.833906      -2.867519       1.240159       7.095885      -2.722438       7.304816          -0.004230
           45              C      -1.500012       8.596658       9.892278      -0.012575      38.232996 0.40910554E+03  0.93789267E+04                                 9.720765                            6.649830       0.114944       2.050668                    0.999315      26.416696      72.589228       0.659130       0.405338      -1.082144       0.038456      -0.002239       0.009677       0.039718       0.004662      -0.008351      -0.004976      -0.015267       0.022296      -0.014914       0.000448       0.014465             12.294412      18.218091      -2.410025       1.052248       8.970205      -4.366785       9.694941           0.011083
           46              C      -1.197714       7.706905      10.906632      -0.100674      34.719391 0.42960775E+03  0.10107796E+05                                 9.399772                            7.035000      -0.113360       1.939144                    0.999472      29.394542      85.576269       0.602607       0.432004      -1.050534       0.011410       0.012036      -0.004420       0.017164       0.017603      -0.022245       0.044160      -0.040326       0.014427      -0.056813       0.000875       0.055938             11.097179      12.865487      -2.625096       2.447591       9.793766      -5.409714      10.632286           0.015745
           47              C       0.129664       7.384624      11.196669      -0.010944      38.727022 0.41439773E+03  0.95259142E+04                                 9.810458                            6.686011       0.073574       2.034965                    0.999295      26.520157      72.849046       0.658671       0.404527      -1.083244      -0.006576       0.028568      -0.026613       0.039593      -0.004042      -0.006413       0.007793       0.019166      -0.005933      -0.013753      -0.001555       0.015308             12.644397      11.772405      -0.689814       0.443327      12.126407      -8.121592      14.034380           0.015600
           48              C       1.150733       7.956378      10.458393      -0.109684      35.484626 0.43614846E+03  0.10303376E+05                                 9.523315                            7.086261      -0.138552       1.925805                    0.999441      29.749470      86.863881       0.600523       0.431749      -1.050398      -0.018491       0.000826      -0.004917       0.019151      -0.014097       0.018204       0.049479      -0.023002      -0.014547      -0.056898       0.001989       0.054909             11.291606      11.059400       1.613102      -1.938175      10.533667      -6.433374      12.281750           0.007123
           49              C       0.856782       8.853626       9.434733      -0.030668      38.936802 0.43004073E+03  0.99787152E+04                                 9.837163                            6.808412       0.125477       2.047379                    0.999312      26.880951      74.216826       0.653022       0.404216      -1.083321      -0.039088      -0.018730       0.029355       0.052349      -0.014707       0.007187       0.007734      -0.026099      -0.014006      -0.022689       0.000018       0.022671             12.421807      15.692951       2.280161      -2.936063       9.775610      -5.701902      11.796860           0.023662
           50              C      -0.475017       9.170553       9.150900      -0.093244      35.213145 0.43689990E+03  0.10331421E+05                                 9.520838                            7.128609      -0.141196       1.935711                    0.999290      29.333698      85.851279       0.593840       0.436173      -1.047131       0.006479      -0.007350       0.018684       0.021097      -0.007487       0.011634       0.038221      -0.087870       0.063315      -0.058511      -0.007473       0.065984             11.090171      16.290087       0.460245      -1.409827       7.704548      -3.506913       9.275880           0.011763
           51              C       0.399420       6.400650      12.290124       0.550035      24.960604 0.25911246E+03  0.53755457E+04                                 7.751167                            5.607247       0.120179       2.089321                    0.999705      22.308641      61.099514       0.648828       0.455032      -1.036395       0.011471      -0.017076       0.045172       0.049636       0.027552       0.013141       0.093226      -0.035000       0.014346      -0.084881      -0.024960       0.109840              9.580158       8.379697      -1.258704       0.391020       9.375339      -5.845880      10.985438          -0.004923
           52              C       1.971281       9.481056       8.639070       0.638537      23.971117 0.24581128E+03  0.50694157E+04                                 7.744673                            5.626584      -0.214314       2.000235                    0.998819      21.786416      60.915712       0.614937       0.482969      -1.013708       0.054342       0.029313      -0.040496       0.073839       0.010258       0.029909       0.076138      -0.056982       0.121268      -0.064601      -0.043224       0.107826              9.275476      11.635563       1.100452      -1.868636       7.781884      -3.558399       8.408981          -0.002360
           53              O       2.545828       3.108245      12.871749      -0.540483      25.548155 0.37806706E+03  0.82870148E+04                                 6.648713                            5.816817       0.867577       2.335042                    0.999515      26.158241      64.741379       0.832614       0.335609      -1.163330       0.059178       0.000650      -0.027764       0.065370       0.023942       0.033283      -0.001392       0.004517       0.014523      -0.041242      -0.000113       0.041355              7.151648       9.731557       0.150174       1.537080       5.757682       1.329437       5.965706           0.124250
           54              O       3.126550       4.409146      14.529768      -0.468462      30.673128 0.42415150E+03  0.95798368E+04                                 7.733599                            6.303716       0.692388       2.295845                    0.998239      25.830656      65.149434       0.771908       0.351320      -1.148724       0.049868       0.009614      -0.018254       0.053967      -0.002074      -0.003021       0.025079      -0.033830       0.052897      -0.025946      -0.012655       0.038601              8.892750       9.049497      -2.866318      -2.156913       8.420491       3.816240       9.208262           0.210440
           55              O       7.929231       0.588885      10.812021      -0.513094      28.185674 0.42525651E+03  0.96124685E+04                                 7.225731                            6.275467       0.579195       2.244330                    0.998598      26.386235      66.609524       0.780279       0.347274      -1.151885       0.005792       0.040082       0.022749       0.046451      -0.035970      -0.009369      -0.021257       0.045004      -0.044524      -0.050174       0.000249       0.049925              7.932450       9.755896      -2.880345      -1.628837       7.381086       2.311043       6.660368           0.153131
           56              O       5.811684       0.654198      10.258314      -0.503876      31.254720 0.46581311E+03  0.10771526E+05                                 7.822233                            6.631273       0.571869       2.248794                    0.998044      26.370227      67.326389       0.748216       0.354008      -1.146390      -0.012088       0.048916       0.014650       0.052473       0.029480       0.020795      -0.010602       0.028740       0.009198      -0.043335       0.006869       0.036466              8.859518       8.546915       1.887326       2.698259       7.760409       3.887462      10.271229           0.149979
           57              O       8.033916       5.109385      15.337839      -0.513012      36.946941 0.51830602E+03  0.12354990E+05                                 8.868093                            7.100143       0.151760       2.115306                    0.995575      26.899120      70.570202       0.704483       0.364736      -1.133689       0.005086      -0.042586      -0.047853       0.064260      -0.014331      -0.016221      -0.013634      -0.028482      -0.015754      -0.032807       0.007999       0.024808             10.132382       7.215770      -0.208983      -0.441659      10.393971       5.598501      12.787406           0.170774
           58              O       9.475311       3.621110      14.529768      -0.574382      30.869733 0.44253335E+03  0.10108903E+05                                 7.681660                            6.381083       0.639023       2.256981                    0.998688      26.923214      68.452672       0.777095       0.345044      -1.153077      -0.057308       0.005618       0.031658       0.065711      -0.033638      -0.021347      -0.030444       0.024700      -0.035004      -0.059129       0.017461       0.041668              8.628375      14.158415      -0.151770      -0.330058       5.962961       0.226328       5.763749           0.100490
           59              O       1.876136       2.245260       5.116749      -0.540478      25.547982 0.37806387E+03  0.82869317E+04                                 6.648713                            5.816817       0.867559       2.335038                    0.999515      26.157999      64.740840       0.832608       0.335612      -1.163327      -0.059185      -0.000644      -0.027770       0.065379       0.023932      -0.033274       0.001371       0.004508       0.014538      -0.041220      -0.000131       0.041351              7.151649       9.731553       0.150177      -1.537080       5.757686      -1.329439       5.965707           0.124253
           60              O       1.295414       0.944358       6.774768      -0.468453      30.672897 0.42414718E+03  0.95797275E+04                                 7.733633                            6.303742       0.692346       2.295836                    0.998239      25.830261      65.148682       0.771894       0.351327      -1.148717      -0.049878      -0.009613      -0.018252       0.053976      -0.002064       0.002995      -0.025087      -0.033777       0.052868      -0.025912      -0.012679       0.038591              8.892791       9.049548      -2.866336       2.156924       8.420526      -3.816256       9.208300           0.210449
           61              O       7.274733       4.764619       3.057021      -0.513091      28.185415 0.42525163E+03  0.96123348E+04                                 7.225712                            6.275452       0.579174       2.244326                    0.998598      26.386003      66.608945       0.780275       0.347276      -1.151882      -0.005794      -0.040084       0.022754       0.046455      -0.035967       0.009356       0.021250       0.045010      -0.044496      -0.050163       0.000243       0.049920              7.932428       9.755871      -2.880335       1.628832       7.381065      -2.311034       6.660350           0.153132
           62              O       9.392280       4.699306       2.503314      -0.503871      31.254546 0.46580990E+03  0.10771437E+05                                 7.822228                            6.631270       0.571849       2.248789                    0.998044      26.370068      67.326029       0.748213       0.354010      -1.146388       0.012091      -0.048917       0.014653       0.052477       0.029473      -0.020788       0.010596       0.028755       0.009184      -0.043324       0.006860       0.036464              8.859512       8.546910       1.887325      -2.698257       7.760404      -3.887459      10.271221           0.149984
           63              O       7.170048       0.244120       7.582839      -0.513010      36.946899 0.51830546E+03  0.12354970E+05                                 8.868072                            7.100128       0.151761       2.115306                    0.995575      26.899144      70.570185       0.704486       0.364735      -1.133690      -0.005087       0.042587      -0.047853       0.064260      -0.014330       0.016223       0.013634      -0.028490      -0.015746      -0.032810       0.008000       0.024810             10.132357       7.215751      -0.208981       0.441655      10.393945      -5.598485      12.787375           0.170784
           64              O       5.728653       1.732394       6.774768      -0.574385      30.869723 0.44253309E+03  0.10108893E+05                                 7.681646                            6.381071       0.639027       2.256982                    0.998688      26.923269      68.452750       0.777098       0.345043      -1.153078       0.057308      -0.005618       0.031659       0.065712      -0.033640       0.021348       0.030449       0.024704      -0.035002      -0.059136       0.017466       0.041670              8.628359      14.158393      -0.151769       0.330058       5.962947      -0.226326       5.763738           0.100484
           65              O       6.298100       7.598764       2.638251      -0.540481      25.548199 0.37806781E+03  0.82870358E+04                                 6.648723                            5.816824       0.867579       2.335043                    0.999515      26.158241      64.741410       0.832613       0.335609      -1.163330      -0.059177      -0.000650       0.027763       0.065370       0.023943       0.033284      -0.001392       0.004518       0.014526      -0.041243      -0.000114       0.041357              7.151660       9.731576       0.150175       1.537084       5.757691       1.329439       5.965714           0.124252
           66              O       5.717378       6.297863       0.980232      -0.468458      30.673145 0.42415161E+03  0.95798430E+04                                 7.733618                            6.303729       0.692385       2.295845                    0.998239      25.830585      65.149336       0.771904       0.351322      -1.148722      -0.049868      -0.009613       0.018253       0.053967      -0.002073      -0.003018       0.025080      -0.033821       0.052890      -0.025940      -0.012658       0.038598              8.892775       9.049528      -2.866331      -2.156921       8.420512       3.816251       9.208283           0.210452
           67              O       0.914697      10.118124       4.697979      -0.513091      28.185448 0.42525226E+03  0.96123520E+04                                 7.225715                            6.275454       0.579174       2.244325                    0.998598      26.386036      66.609032       0.780276       0.347276      -1.151882      -0.005794      -0.040085      -0.022754       0.046455      -0.035967      -0.009357      -0.021251       0.045010      -0.044496      -0.050164       0.000244       0.049920              7.932431       9.755875      -2.880336      -1.628832       7.381067       2.311034       6.660352           0.153132
           68              O       3.032244      10.052811       5.251686      -0.503872      31.254532 0.46580970E+03  0.10771430E+05                                 7.822219                            6.631264       0.571856       2.248791                    0.998044      26.370084      67.326036       0.748214       0.354010      -1.146388       0.012091      -0.048918      -0.014654       0.052477       0.029474       0.020789      -0.010597       0.028755       0.009186      -0.043326       0.006861       0.036465              8.859501       8.546900       1.887322       2.698251       7.760395       3.887453      10.271208           0.149985
           69              O       0.810012       5.597624       0.172161      -0.513013      36.947009 0.51830728E+03  0.12355024E+05                                 8.868089                            7.100140       0.151763       2.115306                    0.995575      26.899191      70.570346       0.704485       0.364735      -1.133690      -0.005086       0.042587       0.047853       0.064260      -0.014330      -0.016224      -0.013633      -0.028491      -0.015746      -0.032810       0.008001       0.024810             10.132375       7.215767      -0.208979      -0.441655      10.393965       5.598496      12.787395           0.170776
           70              O      -0.631383       7.085899       0.980232      -0.574384      30.869727 0.44253321E+03  0.10108897E+05                                 7.681648                            6.381073       0.639025       2.256982                    0.998688      26.923258      68.452730       0.777097       0.345043      -1.153078       0.057307      -0.005619      -0.031659       0.065711      -0.033639      -0.021349      -0.030450       0.024705      -0.035003      -0.059136       0.017466       0.041670              8.628362      14.158395      -0.151772      -0.330059       5.962951       0.226326       5.763739           0.100481
           71              O       6.967792       8.461749      10.393251      -0.540479      25.548159 0.37806709E+03  0.82870197E+04                                 6.648742                            5.816840       0.867561       2.335039                    0.999515      26.158094      64.741143       0.832607       0.335611      -1.163327       0.059182       0.000646       0.027768       0.065375       0.023936      -0.033277       0.001380       0.004513       0.014532      -0.041229      -0.000124       0.041353              7.151680       9.731601       0.150175      -1.537087       5.757710      -1.329446       5.965731           0.124253
           72              O       7.548514       9.762651       8.735232      -0.468457      30.672960 0.42414850E+03  0.95797594E+04                                 7.733614                            6.303728       0.692363       2.295839                    0.998239      25.830409      65.148945       0.771900       0.351324      -1.148720       0.049874       0.009614       0.018252       0.053972      -0.002068       0.003006      -0.025084      -0.033799       0.052878      -0.025926      -0.012669       0.038595              8.892767       9.049516      -2.866323       2.156913       8.420506      -3.816246       9.208279           0.210440
           73              O       1.569195       5.942390      12.452979      -0.513085      28.185237 0.42524826E+03  0.96122464E+04                                 7.225723                            6.275462       0.579156       2.244324                    0.998597      26.385734      66.608383       0.780268       0.347280      -1.151878       0.005798       0.040088      -0.022764       0.046464      -0.035962       0.009336       0.021237       0.045025      -0.044456      -0.050144       0.000231       0.049914              7.932441       9.755887      -2.880338       1.628832       7.381074      -2.311037       6.660360           0.153135
           74              O      -0.548352       6.007703      13.006686      -0.503868      31.254347 0.46580621E+03  0.10771338E+05                                 7.822235                            6.631277       0.571830       2.248785                    0.998044      26.369843      67.325568       0.748206       0.354014      -1.146384      -0.012098       0.048921      -0.014659       0.052483       0.029461      -0.020776       0.010589       0.028780       0.009162      -0.043306       0.006847       0.036459              8.859519       8.546919       1.887325      -2.698257       7.760409      -3.887460      10.271227           0.149984
           75              O       1.673880      10.462889       7.927161      -0.513018      36.947184 0.51831017E+03  0.12355114E+05                                 8.868134                            7.100173       0.151752       2.115302                    0.995575      26.899219      70.570559       0.704482       0.364737      -1.133689       0.005086      -0.042587       0.047853       0.064261      -0.014331       0.016222       0.013634      -0.028485      -0.015752      -0.032808       0.007999       0.024809             10.132431       7.215804      -0.208981       0.441658      10.394015      -5.598531      12.787473           0.170761
           76              O       3.115275       8.974615       8.735232      -0.574384      30.869661 0.44253191E+03  0.10108860E+05                                 7.681641                            6.381067       0.639023       2.256981                    0.998688      26.923214      68.452611       0.777097       0.345043      -1.153077      -0.057307       0.005618      -0.031658       0.065711      -0.033639       0.021348       0.030446       0.024700      -0.035005      -0.059132       0.017463       0.041668              8.628354      14.158383      -0.151774       0.330065       5.962946      -0.226326       5.763735           0.100486

******************************************************
Auxiliary information for the entire system
The total spin magnetic moment of the unit cell is   3.977949
The total net atomic charge of the unit cell is   0.000002
Accuracy of reproducing the electrostatic potential in the unit cell:
  The inner radius (bohr) =    5.0000
  The outer radius (bohr) =   12.0000
  Valid grid points have density less than (e/(bohr^3)) =    0.0001
  The number of valid grid points were=       135368
  The rms potential error without charges in kcal/mol is=      3.67807
  The rms potential error with partial charges in kcal/mol is=      0.56444
  The RRMSE value at monopole order=      0.15346
  The rms potential error with partial charges and cloud penetration in kcal/mol is=      0.55266
  The RRMSE value at monopole order with cloud penetration is=      0.15026
  The rms potential error with partial charges and atomic dipoles in kcal/mol is=      0.34468
  The RRMSE value at dipole order=      0.09371
  The rms potential error with partial charges, atomic dipoles and cloud penetration in kcal/mol is=      0.32630
  The RRMSE value at dipole order with cloud penetration=      0.08871

******************************************************
The electron densities and ab initio electrostatic potential were computed in VASP using the PBE functional and
projector augmented wave method. See the main text of the journal article for a description of computational details.
The atomic charges, dipoles, and quadrupoles were computed with the DDEC6 method as described in
(a) T. A. Manz and N. Gabaldon Limas, RSC Adv. 6 (2016) 47771-47801 DOI: 10.1039/c6ra04656h
(b) N. Gabaldon Limas and T. A. Manz, RSC Adv. 8 (2018) 2678-2707 DOI: 10.1039/c7ra11829e.
For each atom in the material, the electron cloud parameters were fit to the spherically averaged atom-in-material
electron density using radial positions for which this density was between 10^-4 and 10^-2 electrons per cubic bohr.
The polarizabilities, dispersion coefficients, and quantum Drude oscillator (QDO) parameters were fit using the MCLF method.
The magnetic structure of the system was optimized in VASP from the default ferromagnetic initial guess using spin polarization.
The atomic spin moments (ASMs) were computed on this optimized magnetic structure using the DDEC6 partition as inputs
to the method of T. A. Manz and D. S. Sholl, J. Chem. Theory Comput. 7 (2011) 4146-4164 DOI: 10.1021/ct200539n.
The RMSE and RRMSE were computed using a uniform grid with Ewald summation.
