# Supplementary material for: A collection of forcefield precursors for metal–organic frameworks
Source: RSC Adv. 2019 Nov 13;9(63):36492–507. doi: 10.1039/c9ra07327b (PMC9075174; doi:10.1039/c9ra07327b)
Supplement: RA-009-C9RA07327B-s5591 [file RA-009-C9RA07327B-s5591.xyz]

   76
jmolscript: load "" {1 1 1} spacegroup "x,y,z" unitcell [{     10.838800     0.000000     0.000000 }, {     -1.996480    10.758421     0.000000 }, {      0.000000     0.000000    15.591800 }]
Y      0.760766     4.274859    14.000033     1.835779
Y      3.660394     1.104352     6.204133     1.835780
Y      8.081554     6.483562     1.591767     1.835780
Y      5.181926     9.654069     9.387667     1.835780
H      5.695334     4.423863    14.855867     0.133013
H      4.499240     1.950502    11.951115     0.128516
H      8.400672     2.379763    12.705758     0.115134
H      9.564626     0.955348     7.059967     0.133013
H     -0.078080     3.428709     4.155215     0.128516
H      6.859288     2.999448     4.909858     0.115134
H      3.146986     6.334558     0.735933     0.133013
H      4.343080     8.807919     3.640685     0.128516
H      0.441648     8.378658     2.886042     0.115134
H     -0.722306     9.803073     8.531833     0.133013
H      8.920400     7.329712    11.436585     0.128516
H      1.983032     7.758973    10.681942     0.115134
C      8.338628     4.133385    14.715541     0.700998
C      3.429900     3.612678    13.692719     0.599726
C      6.785273     1.032808    11.056145     0.580628
C      7.229982     3.490032    13.906326    -0.051927
C      5.893762     3.816012    14.180742    -0.090842
C      4.861529     3.233981    13.449487    -0.013204
C      5.184001     2.343184    12.443816    -0.105388
C      6.500026     2.015052    12.146012    -0.016444
C      7.515316     2.594931    12.891300    -0.112737
C      6.921332     1.245825     6.919641     0.700998
C      0.991260     1.766533     5.896819     0.599726
C      8.474687     4.346402     3.260245     0.580628
C      8.029978     1.889179     6.110426    -0.051927
C      9.366198     1.563199     6.384842    -0.090842
C     10.398431     2.145229     5.653587    -0.013204
C     10.075959     3.036026     4.647916    -0.105388
C      8.759934     3.364158     4.350112    -0.016445
C      7.744644     2.784279     5.095400    -0.112737
C      0.503692     6.625036     0.876259     0.700998
C      5.412420     7.145743     1.899081     0.599726
C      2.057047     9.725613     4.535655     0.580628
C      1.612338     7.268389     1.685474    -0.051927
C      2.948558     6.942409     1.411058    -0.090842
C      3.980791     7.524440     2.142313    -0.013204
C      3.658319     8.415237     3.147984    -0.105388
C      2.342294     8.743369     3.445788    -0.016445
C      1.327004     8.163490     2.700500    -0.112737
C      1.920988     9.512596     8.672159     0.700998
C      7.851060     8.991888     9.694981     0.599726
C      0.367633     6.412019    12.331555     0.580628
C      0.812342     8.869242     9.481374    -0.051927
C     -0.523878     9.195222     9.206958    -0.090842
C     -1.556111     8.613192     9.938213    -0.013204
C     -1.233639     7.722395    10.943884    -0.105388
C      0.082386     7.394263    11.241688    -0.016445
C      1.097676     7.974142    10.496400    -0.112737
O      9.485681     3.635270    14.610764    -0.659537
O      8.036666     5.100567    15.435258    -0.619546
O      3.129932     4.405573    14.598135    -0.580388
O      2.552607     3.095198    12.943065    -0.645489
O      5.835647     0.642278    10.334245    -0.604046
O      7.947672     0.586334    10.900539    -0.594247
O      5.774279     1.743940     6.814864    -0.659537
O      7.223294     0.278643     7.639358    -0.619546
O      1.291228     0.973637     6.802235    -0.580388
O      1.868553     2.284013     5.147165    -0.645488
O      9.424313     4.736933     2.538345    -0.604046
O      7.312288     4.792877     3.104639    -0.594247
O     -0.643361     7.123151     0.981036    -0.659537
O      0.805654     5.657854     0.156542    -0.619546
O      5.712388     6.352848     0.993665    -0.580388
O      6.289713     7.663223     2.648735    -0.645489
O      3.006673    10.116143     5.257555    -0.604046
O      0.894648    10.172087     4.691261    -0.594247
O      3.068041     9.014481     8.776936    -0.659537
O      1.619026    10.479778     7.952442    -0.619546
O      7.551092     9.784784     8.789565    -0.580388
O      6.973767     8.474408    10.444635    -0.645489
O     -0.581993     6.021488    13.053455    -0.604046
O      1.530032     5.965544    12.487161    -0.594247

The following XYZ coordinates are in angstroms. Other properties are in atomic units.
The sperically averaged electron density of each atom fit to a function of the form exp(a - br)
eigen_1, eigen_2 and eigen_3 are the three eigenvalues of traceless quadrupole moment tensor
  atom number  atomic symbol              X              Y              Z     net charge C6 coefficient C8 coefficient C10 coefficient fluctuating dipole atomic polarizability isotropic forcefield polarizability              a              b squared Pearson coefficient          <r^3>          <r^4>         wp_QDO          m_QDO          q_QDO       dipole_x       dipole_y       dipole_z         dipole            Qxy            Qxz            Qyz     Q(x^2-y^2)  Q(3z^2 - R^2)        eigen_1        eigen_2        eigen_3 static polarizability      alpha(xx)      alpha(xy)      alpha(xz)      alpha(yy)      alpha(yz)      alpha(zz) atomic spin moment
            1              Y       0.760766       4.274859      14.000033       1.835779     149.383340 0.36995846E+04  0.13790510E+06                                21.531581                           18.753759       0.333853       1.848485                    0.999915      68.792988     195.312487       0.460918       0.356496      -1.191778      -0.026299      -0.096279       0.012528       0.100589       0.103818       0.136652      -0.028602      -0.373933       0.519754      -0.338494       0.126761       0.211733             24.516241      32.016677      -3.115127      -2.485116      21.028636      -0.584441      20.503409           0.000018
            2              Y       3.660394       1.104352       6.204133       1.835780     149.383365 0.36995851E+04  0.13790512E+06                                21.531584                           18.753760       0.333852       1.848485                    0.999915      68.792989     195.312493       0.460918       0.356496      -1.191778       0.026299       0.096279       0.012528       0.100589       0.103818      -0.136652       0.028602      -0.373933       0.519754      -0.338493       0.126761       0.211733             24.516245      32.016692      -3.115128       2.485119      21.028635       0.584437      20.503408           0.000019
            3              Y       8.081554       6.483562       1.591767       1.835780     149.383237 0.36995816E+04  0.13790495E+06                                21.531570                           18.753750       0.333853       1.848485                    0.999915      68.792973     195.312411       0.460918       0.356496      -1.191778       0.026299       0.096279      -0.012528       0.100589       0.103818       0.136652      -0.028602      -0.373933       0.519753      -0.338493       0.126761       0.211732             24.516226      32.016653      -3.115124      -2.485114      21.028626      -0.584441      20.503400           0.000014
            4              Y       5.181926       9.654069       9.387667       1.835780     149.383329 0.36995840E+04  0.13790507E+06                                21.531579                           18.753757       0.333852       1.848485                    0.999915      68.792986     195.312471       0.460918       0.356496      -1.191778      -0.026299      -0.096279      -0.012528       0.100589       0.103818      -0.136652       0.028602      -0.373932       0.519753      -0.338493       0.126761       0.211732             24.516239      32.016682      -3.115126       2.485118      21.028632       0.584436      20.503404           0.000023
            5              H       5.695334       4.423863      14.855867       0.133013       1.043184 0.73678471E+01  0.71266155E+02                                 1.725064                            1.604923      -1.333176       2.262458                    0.994135       3.567475      10.100911       0.483019       1.310989      -0.700634      -0.009859       0.027897       0.029622       0.041868      -0.002974      -0.001831       0.003313      -0.005449       0.016363      -0.006771      -0.000918       0.007689              1.788985       1.628795      -0.119094      -0.102460       1.790228       0.539810       1.947933           0.000002
            6              H       4.499240       1.950502      11.951115       0.128516       1.144380 0.84906855E+01  0.84122548E+02                                 1.765658                            1.671967      -1.196506       2.321965                    0.996104       3.457828       9.544877       0.500717       1.234650      -0.719413      -0.029753      -0.015479      -0.021165       0.039659       0.006297       0.007460       0.003878       0.005631      -0.004016      -0.006994      -0.005609       0.012603              1.800997       1.981501       0.194354       0.247763       1.670273       0.356605       1.751218           0.000003
            7              H       8.400672       2.379763      12.705758       0.115134       1.205633 0.91104179E+01  0.91497364E+02                                 1.793363                            1.704911      -1.293609       2.262217                    0.995456       3.545173       9.723980       0.509729       1.196455      -0.728012       0.032862      -0.011905      -0.009394       0.036192      -0.004471      -0.007304       0.000460       0.014622      -0.011483      -0.008153      -0.005312       0.013465              1.818688       2.280150      -0.115714      -0.111871       1.582696       0.195866       1.593217           0.000003
            8              H       9.564626       0.955348       7.059967       0.133013       1.043185 0.73678496E+01  0.71266191E+02                                 1.725064                            1.604924      -1.333176       2.262457                    0.994135       3.567476      10.100917       0.483019       1.310990      -0.700633       0.009859      -0.027897       0.029622       0.041868      -0.002974       0.001831      -0.003313      -0.005449       0.016362      -0.006771      -0.000918       0.007689              1.788986       1.628796      -0.119094       0.102460       1.790229      -0.539810       1.947934           0.000002
            9              H      -0.078080       3.428709       4.155215       0.128516       1.144380 0.84906916E+01  0.84122619E+02                                 1.765659                            1.671967      -1.196506       2.321965                    0.996104       3.457829       9.544879       0.500717       1.234650      -0.719413       0.029753       0.015479      -0.021165       0.039659       0.006297      -0.007460      -0.003878       0.005631      -0.004016      -0.006994      -0.005609       0.012603              1.800997       1.981501       0.194354      -0.247763       1.670274      -0.356605       1.751218           0.000003
           10              H       6.859288       2.999448       4.909858       0.115134       1.205632 0.91104158E+01  0.91497338E+02                                 1.793363                            1.704911      -1.293609       2.262217                    0.995456       3.545172       9.723977       0.509729       1.196455      -0.728012      -0.032862       0.011905      -0.009394       0.036192      -0.004471       0.007304      -0.000460       0.014622      -0.011483      -0.008153      -0.005312       0.013465              1.818688       2.280150      -0.115715       0.111871       1.582697      -0.195866       1.593217           0.000003
           11              H       3.146986       6.334558       0.735933       0.133013       1.043184 0.73678453E+01  0.71266130E+02                                 1.725063                            1.604922      -1.333176       2.262458                    0.994135       3.567474      10.100906       0.483019       1.310988      -0.700634       0.009859      -0.027897      -0.029622       0.041868      -0.002974      -0.001831       0.003313      -0.005448       0.016363      -0.006771      -0.000918       0.007689              1.788985       1.628794      -0.119094      -0.102460       1.790228       0.539810       1.947933           0.000002
           12              H       4.343080       8.807919       3.640685       0.128516       1.144380 0.84906898E+01  0.84122595E+02                                 1.765658                            1.671967      -1.196506       2.321965                    0.996104       3.457829       9.544878       0.500717       1.234649      -0.719413       0.029753       0.015479       0.021165       0.039659       0.006297       0.007460       0.003878       0.005631      -0.004016      -0.006994      -0.005609       0.012603              1.800997       1.981501       0.194354       0.247763       1.670273       0.356605       1.751218           0.000003
           13              H       0.441648       8.378658       2.886042       0.115134       1.205633 0.91104178E+01  0.91497358E+02                                 1.793362                            1.704910      -1.293609       2.262217                    0.995456       3.545173       9.723978       0.509729       1.196454      -0.728012      -0.032862       0.011905       0.009394       0.036192      -0.004471      -0.007304       0.000460       0.014622      -0.011483      -0.008153      -0.005312       0.013465              1.818687       2.280149      -0.115714      -0.111871       1.582696       0.195866       1.593217           0.000004
           14              H      -0.722306       9.803073       8.531833       0.133013       1.043184 0.73678466E+01  0.71266151E+02                                 1.725064                            1.604923      -1.333176       2.262458                    0.994135       3.567475      10.100912       0.483019       1.310989      -0.700634      -0.009859       0.027897      -0.029622       0.041868      -0.002974       0.001831      -0.003313      -0.005448       0.016363      -0.006771      -0.000918       0.007689              1.788986       1.628795      -0.119094       0.102460       1.790229      -0.539810       1.947934           0.000002
           15              H       8.920400       7.329712      11.436585       0.128516       1.144380 0.84906916E+01  0.84122617E+02                                 1.765658                            1.671967      -1.196506       2.321965                    0.996104       3.457829       9.544878       0.500717       1.234649      -0.719413      -0.029753      -0.015479       0.021165       0.039659       0.006297      -0.007460      -0.003878       0.005631      -0.004016      -0.006994      -0.005609       0.012603              1.800997       1.981501       0.194354      -0.247763       1.670274      -0.356605       1.751218           0.000003
           16              H       1.983032       7.758973      10.681942       0.115134       1.205632 0.91104158E+01  0.91497338E+02                                 1.793363                            1.704911      -1.293609       2.262217                    0.995456       3.545172       9.723977       0.509729       1.196455      -0.728012       0.032862      -0.011905       0.009394       0.036192      -0.004471       0.007304      -0.000460       0.014622      -0.011483      -0.008153      -0.005312       0.013465              1.818688       2.280150      -0.115715       0.111871       1.582697      -0.195866       1.593217           0.000003
           17              C       8.338628       4.133385      14.715541       0.700998      22.939511 0.23315820E+03  0.47551353E+04                                 7.593688                            5.523970      -0.315190       1.976302                    0.998520      21.296522      59.614247       0.611943       0.490776      -1.007576       0.062352       0.031736       0.050440       0.086250      -0.000333      -0.030817      -0.082907      -0.071039       0.104328      -0.077188      -0.035726       0.112915              9.078517      11.257177       1.037059       1.748318       7.650164       3.534937       8.328210           0.000003
           18              C       3.429900       3.612678      13.692719       0.599726      24.941170 0.25549488E+03  0.52939096E+04                                 7.831584                            5.631365      -0.039583       2.039591                    0.999646      22.148719      61.075338       0.635090       0.465454      -1.028207      -0.039246       0.021270      -0.014877       0.047053       0.028058       0.009823      -0.060581      -0.153985       0.108908      -0.103507      -0.006854       0.110361              9.569739      14.350182      -2.815635      -1.264841       7.079763       2.762881       7.279273           0.000004
           19              C       6.785273       1.032808      11.056145       0.580628      24.290552 0.25052123E+03  0.51592728E+04                                 7.627833                            5.522438       0.138873       2.096990                    0.999769      22.092445      60.499337       0.651499       0.456508      -1.034435       0.010957      -0.008530      -0.045823       0.047881       0.030596      -0.007692      -0.103784      -0.016274       0.004086      -0.102197      -0.012153       0.114350              9.412346       8.315952      -1.283460      -0.422227       9.162311       5.677062      10.758775           0.000003
           20              C       7.229982       3.490032      13.906326      -0.051927      39.641509 0.43963577E+03  0.10258328E+05                                 9.947481                            6.876722       0.141114       2.048409                    0.999320      27.211394      75.351497       0.650761       0.403368      -1.083834      -0.042692      -0.020947      -0.031747       0.057178      -0.018159      -0.006401      -0.003166      -0.018122      -0.016151      -0.020868      -0.002134       0.023003             12.569362      15.655367       2.313929       3.012146      10.014509       5.891201      12.038211           0.000003
           21              C       5.893762       3.816012      14.180742      -0.090842      35.075278 0.43917849E+03  0.10394690E+05                                 9.492985                            7.143186      -0.141082       1.934703                    0.999295      29.346521      85.816253       0.593966       0.435686      -1.047839       0.006437      -0.007070      -0.017990       0.020373      -0.010958      -0.014936      -0.030524      -0.083382       0.063112      -0.058578       0.001516       0.057062             11.029579      16.203645       0.437050       1.391568       7.747543       3.479745       9.137551           0.000006
           22              C       4.861529       3.233981      13.449487      -0.013204      38.357980 0.41093588E+03  0.94329775E+04                                 9.764846                            6.676343       0.093026       2.045828                    0.999463      26.401187      72.632616       0.655990       0.406756      -1.081019       0.034342      -0.004169      -0.010659       0.036199       0.006219       0.010634       0.013088      -0.012607       0.023295      -0.015128      -0.007810       0.022938             12.371728      18.366321      -2.595296      -1.251998       9.080924       4.390533       9.667939           0.000003
           23              C       5.184001       2.343184      12.443816      -0.105388      35.131639 0.43209483E+03  0.10191735E+05                                 9.497801                            7.073533      -0.141891       1.928757                    0.999395      29.566997      86.483263       0.598015       0.434235      -1.048076       0.013617       0.012954       0.007084       0.020085       0.016649       0.023216      -0.037471      -0.028999       0.016982      -0.052117       0.005628       0.046488             11.241450      13.100089      -2.735090      -2.560566       9.925584       5.471553      10.698679           0.000007
           24              C       6.500026       2.015052      12.146012      -0.016444      39.027728 0.41493192E+03  0.95455165E+04                                 9.873145                            6.695528       0.061099       2.031897                    0.999184      26.568144      73.115165       0.657142       0.405158      -1.082340      -0.005186       0.027487       0.024388       0.037111      -0.002260       0.008799      -0.001915       0.026638      -0.006204      -0.012654      -0.005785       0.018439             12.765397      11.854841      -0.814459      -0.583741      12.262550       8.236940      14.178800           0.000003
           25              C       7.515316       2.594931      12.891300      -0.112737      35.815160 0.43884453E+03  0.10394107E+05                                 9.598674                            7.118272      -0.173435       1.911382                    0.999430      30.012437      88.051460       0.597255       0.432982      -1.048533      -0.020959       0.000846       0.002728       0.021153      -0.019044      -0.020122      -0.046380      -0.018755      -0.009115      -0.058192       0.007329       0.050863             11.397682      11.124175       1.614671       1.943742      10.673479       6.532698      12.395391           0.000007
           26              C       6.921332       1.245825       6.919641       0.700998      22.939517 0.23315828E+03  0.47551372E+04                                 7.593689                            5.523971      -0.315190       1.976302                    0.998520      21.296524      59.614254       0.611943       0.490776      -1.007576      -0.062352      -0.031736       0.050440       0.086250      -0.000333       0.030817       0.082907      -0.071039       0.104328      -0.077188      -0.035726       0.112915              9.078519      11.257178       1.037060      -1.748317       7.650167      -3.534939       8.328211           0.000003
           27              C       0.991260       1.766533       5.896819       0.599726      24.941182 0.25549501E+03  0.52939128E+04                                 7.831587                            5.631367      -0.039583       2.039591                    0.999646      22.148720      61.075346       0.635090       0.465454      -1.028207       0.039246      -0.021270      -0.014877       0.047053       0.028058      -0.009823       0.060581      -0.153985       0.108908      -0.103507      -0.006854       0.110361              9.569744      14.350193      -2.815636       1.264841       7.079766      -2.762881       7.279274           0.000004
           28              C       8.474687       4.346402       3.260245       0.580628      24.290565 0.25052135E+03  0.51592760E+04                                 7.627836                            5.522439       0.138873       2.096990                    0.999769      22.092444      60.499333       0.651499       0.456508      -1.034435      -0.010957       0.008530      -0.045823       0.047881       0.030596       0.007692       0.103784      -0.016274       0.004087      -0.102197      -0.012153       0.114350              9.412351       8.315950      -1.283462       0.422229       9.162320      -5.677069      10.758782           0.000003
           29              C       8.029978       1.889179       6.110426      -0.051927      39.641511 0.43963572E+03  0.10258327E+05                                 9.947481                            6.876722       0.141113       2.048409                    0.999320      27.211396      75.351504       0.650761       0.403368      -1.083834       0.042692       0.020947      -0.031747       0.057178      -0.018159       0.006401       0.003166      -0.018122      -0.016151      -0.020868      -0.002134       0.023003             12.569363      15.655365       2.313928      -3.012144      10.014510      -5.891203      12.038214           0.000003
           30              C       9.366198       1.563199       6.384842      -0.090842      35.075287 0.43917848E+03  0.10394690E+05                                 9.492987                            7.143186      -0.141082       1.934702                    0.999295      29.346525      85.816274       0.593966       0.435687      -1.047839      -0.006437       0.007071      -0.017989       0.020373      -0.010958       0.014936       0.030524      -0.083382       0.063112      -0.058578       0.001516       0.057062             11.029583      16.203651       0.437049      -1.391568       7.747543      -3.479746       9.137555           0.000006
           31              C      10.398431       2.145229       5.653587      -0.013204      38.357978 0.41093574E+03  0.94329737E+04                                 9.764847                            6.676342       0.093026       2.045828                    0.999463      26.401187      72.632624       0.655989       0.406757      -1.081019      -0.034342       0.004169      -0.010659       0.036199       0.006219      -0.010634      -0.013087      -0.012607       0.023295      -0.015128      -0.007810       0.022938             12.371730      18.366331      -2.595296       1.251996       9.080921      -4.390530       9.667938           0.000003
           32              C      10.075959       3.036026       4.647916      -0.105388      35.131652 0.43209502E+03  0.10191741E+05                                 9.497805                            7.073536      -0.141891       1.928757                    0.999395      29.566997      86.483272       0.598015       0.434235      -1.048076      -0.013617      -0.012954       0.007084       0.020085       0.016648      -0.023216       0.037471      -0.028999       0.016982      -0.052117       0.005628       0.046488             11.241455      13.100092      -2.735090       2.560567       9.925589      -5.471557      10.698684           0.000007
           33              C       8.759934       3.364158       4.350112      -0.016445      39.027739 0.41493203E+03  0.95455199E+04                                 9.873147                            6.695530       0.061099       2.031896                    0.999184      26.568148      73.115183       0.657142       0.405158      -1.082340       0.005186      -0.027487       0.024388       0.037111      -0.002260      -0.008799       0.001915       0.026638      -0.006204      -0.012654      -0.005786       0.018439             12.765401      11.854843      -0.814459       0.583741      12.262555      -8.236944      14.178805           0.000003
           34              C       7.744644       2.784279       5.095400      -0.112737      35.815153 0.43884435E+03  0.10394101E+05                                 9.598672                            7.118270      -0.173434       1.911382                    0.999430      30.012434      88.051448       0.597255       0.432982      -1.048533       0.020959      -0.000846       0.002728       0.021153      -0.019044       0.020122       0.046380      -0.018755      -0.009115      -0.058192       0.007329       0.050863             11.397680      11.124172       1.614666      -1.943738      10.673477      -6.532698      12.395391           0.000007
           35              C       0.503692       6.625036       0.876259       0.700998      22.939513 0.23315823E+03  0.47551360E+04                                 7.593688                            5.523970      -0.315190       1.976302                    0.998520      21.296523      59.614248       0.611943       0.490776      -1.007576      -0.062352      -0.031736      -0.050440       0.086250      -0.000333      -0.030817      -0.082907      -0.071039       0.104328      -0.077188      -0.035726       0.112915              9.078517      11.257176       1.037059       1.748317       7.650164       3.534937       8.328210           0.000003
           36              C       5.412420       7.145743       1.899081       0.599726      24.941169 0.25549489E+03  0.52939096E+04                                 7.831583                            5.631365      -0.039583       2.039591                    0.999646      22.148718      61.075329       0.635090       0.465454      -1.028207       0.039246      -0.021270       0.014877       0.047053       0.028058       0.009823      -0.060581      -0.153985       0.108908      -0.103507      -0.006854       0.110361              9.569738      14.350178      -2.815635      -1.264841       7.079763       2.762881       7.279273           0.000004
           37              C       2.057047       9.725613       4.535655       0.580628      24.290551 0.25052122E+03  0.51592728E+04                                 7.627832                            5.522438       0.138874       2.096990                    0.999769      22.092445      60.499337       0.651499       0.456508      -1.034435      -0.010957       0.008530       0.045823       0.047881       0.030596      -0.007692      -0.103784      -0.016274       0.004087      -0.102197      -0.012153       0.114350              9.412346       8.315952      -1.283460      -0.422227       9.162310       5.677062      10.758774           0.000003
           38              C       1.612338       7.268389       1.685474      -0.051927      39.641494 0.43963561E+03  0.10258323E+05                                 9.947478                            6.876721       0.141114       2.048409                    0.999320      27.211389      75.351470       0.650761       0.403368      -1.083834       0.042692       0.020947       0.031747       0.057178      -0.018159      -0.006401      -0.003166      -0.018122      -0.016151      -0.020868      -0.002134       0.023003             12.569357      15.655359       2.313928       3.012145      10.014505       5.891199      12.038207           0.000003
           39              C       2.948558       6.942409       1.411058      -0.090842      35.075260 0.43917824E+03  0.10394682E+05                                 9.492980                            7.143183      -0.141081       1.934703                    0.999295      29.346513      85.816211       0.593966       0.435686      -1.047839      -0.006437       0.007070       0.017990       0.020373      -0.010958      -0.014936      -0.030524      -0.083381       0.063112      -0.058578       0.001516       0.057063             11.029574      16.203634       0.437050       1.391567       7.747539       3.479744       9.137547           0.000006
           40              C       3.980791       7.524440       2.142313      -0.013204      38.357976 0.41093587E+03  0.94329769E+04                                 9.764845                            6.676342       0.093026       2.045828                    0.999463      26.401187      72.632610       0.655990       0.406756      -1.081019      -0.034342       0.004169       0.010659       0.036199       0.006219       0.010634       0.013087      -0.012607       0.023295      -0.015128      -0.007810       0.022938             12.371725      18.366315      -2.595296      -1.251998       9.080923       4.390532       9.667938           0.000003
           41              C       3.658319       8.415237       3.147984      -0.105388      35.131644 0.43209490E+03  0.10191737E+05                                 9.497802                            7.073534      -0.141891       1.928756                    0.999395      29.567000      86.483274       0.598015       0.434235      -1.048076      -0.013617      -0.012954      -0.007084       0.020085       0.016648       0.023216      -0.037471      -0.028998       0.016982      -0.052117       0.005629       0.046488             11.241451      13.100089      -2.735091      -2.560566       9.925585       5.471553      10.698680           0.000007
           42              C       2.342294       8.743369       3.445788      -0.016445      39.027732 0.41493195E+03  0.95455176E+04                                 9.873146                            6.695529       0.061099       2.031897                    0.999184      26.568145      73.115171       0.657142       0.405158      -1.082340       0.005186      -0.027487      -0.024388       0.037111      -0.002260       0.008799      -0.001915       0.026638      -0.006205      -0.012654      -0.005786       0.018439             12.765398      11.854842      -0.814459      -0.583741      12.262551       8.236941      14.178802           0.000003
           43              C       1.327004       8.163490       2.700500      -0.112737      35.815150 0.43884439E+03  0.10394102E+05                                 9.598672                            7.118271      -0.173434       1.911382                    0.999430      30.012432      88.051436       0.597255       0.432982      -1.048533       0.020959      -0.000846      -0.002728       0.021153      -0.019044      -0.020122      -0.046380      -0.018755      -0.009115      -0.058192       0.007329       0.050863             11.397679      11.124172       1.614671       1.943741      10.673477       6.532696      12.395388           0.000007
           44              C       1.920988       9.512596       8.672159       0.700998      22.939516 0.23315826E+03  0.47551368E+04                                 7.593689                            5.523971      -0.315190       1.976302                    0.998520      21.296523      59.614250       0.611943       0.490776      -1.007576       0.062352       0.031736      -0.050440       0.086250      -0.000333       0.030817       0.082907      -0.071039       0.104328      -0.077188      -0.035726       0.112915              9.078518      11.257177       1.037060      -1.748317       7.650167      -3.534939       8.328211           0.000003
           45              C       7.851060       8.991888       9.694981       0.599726      24.941181 0.25549500E+03  0.52939126E+04                                 7.831586                            5.631366      -0.039583       2.039591                    0.999646      22.148719      61.075337       0.635090       0.465454      -1.028207      -0.039246       0.021270       0.014877       0.047053       0.028058      -0.009823       0.060581      -0.153985       0.108908      -0.103507      -0.006854       0.110361              9.569743      14.350190      -2.815635       1.264841       7.079765      -2.762881       7.279273           0.000004
           46              C       0.367633       6.412019      12.331555       0.580628      24.290566 0.25052136E+03  0.51592762E+04                                 7.627836                            5.522440       0.138873       2.096990                    0.999769      22.092444      60.499335       0.651499       0.456508      -1.034435       0.010957      -0.008531       0.045823       0.047880       0.030596       0.007692       0.103784      -0.016274       0.004087      -0.102197      -0.012153       0.114350              9.412352       8.315951      -1.283462       0.422229       9.162321      -5.677070      10.758783           0.000003
           47              C       0.812342       8.869242       9.481374      -0.051927      39.641507 0.43963569E+03  0.10258326E+05                                 9.947481                            6.876722       0.141113       2.048409                    0.999320      27.211395      75.351499       0.650761       0.403368      -1.083834      -0.042692      -0.020947       0.031747       0.057178      -0.018159       0.006401       0.003166      -0.018122      -0.016151      -0.020868      -0.002134       0.023003             12.569362      15.655363       2.313928      -3.012144      10.014510      -5.891203      12.038213           0.000003
           48              C      -0.523878       9.195222       9.206958      -0.090842      35.075274 0.43917831E+03  0.10394684E+05                                 9.492984                            7.143184      -0.141081       1.934703                    0.999295      29.346519      85.816245       0.593966       0.435686      -1.047839       0.006437      -0.007071       0.017989       0.020373      -0.010958       0.014936       0.030524      -0.083381       0.063112      -0.058578       0.001516       0.057062             11.029579      16.203645       0.437049      -1.391568       7.747541      -3.479745       9.137552           0.000006
           49              C      -1.556111       8.613192       9.938213      -0.013204      38.357975 0.41093572E+03  0.94329731E+04                                 9.764845                            6.676341       0.093026       2.045828                    0.999463      26.401187      72.632618       0.655990       0.406756      -1.081019       0.034342      -0.004169       0.010659       0.036199       0.006219      -0.010634      -0.013087      -0.012607       0.023295      -0.015128      -0.007810       0.022938             12.371728      18.366327      -2.595295       1.251996       9.080920      -4.390530       9.667936           0.000003
           50              C      -1.233639       7.722395      10.943884      -0.105388      35.131663 0.43209519E+03  0.10191746E+05                                 9.497806                            7.073537      -0.141891       1.928756                    0.999395      29.567004      86.483295       0.598015       0.434235      -1.048076       0.013617       0.012954      -0.007084       0.020085       0.016648      -0.023216       0.037471      -0.028998       0.016982      -0.052117       0.005629       0.046488             11.241457      13.100094      -2.735091       2.560568       9.925591      -5.471558      10.698686           0.000007
           51              C       0.082386       7.394263      11.241688      -0.016445      39.027738 0.41493202E+03  0.95455195E+04                                 9.873147                            6.695529       0.061099       2.031896                    0.999184      26.568148      73.115181       0.657142       0.405158      -1.082340      -0.005186       0.027487      -0.024388       0.037111      -0.002260      -0.008799       0.001915       0.026638      -0.006205      -0.012654      -0.005786       0.018439             12.765400      11.854843      -0.814459       0.583741      12.262554      -8.236943      14.178804           0.000003
           52              C       1.097676       7.974142      10.496400      -0.112737      35.815151 0.43884433E+03  0.10394101E+05                                 9.598671                            7.118270      -0.173434       1.911382                    0.999430      30.012434      88.051444       0.597255       0.432982      -1.048533      -0.020960       0.000846      -0.002729       0.021153      -0.019044       0.020122       0.046380      -0.018755      -0.009115      -0.058192       0.007329       0.050863             11.397679      11.124171       1.614666      -1.943738      10.673476      -6.532697      12.395390           0.000007
           53              O       9.485681       3.635270      14.610764      -0.659537      32.710415 0.47653045E+03  0.11083905E+05                                 7.946710                            6.588924       0.675453       2.252619                    0.998743      27.912544      71.508510       0.770787       0.341641      -1.156449      -0.083104      -0.002856       0.047427       0.095727      -0.031734      -0.021784      -0.052388       0.029444      -0.004324      -0.076401       0.030042       0.046359              8.929544      14.675748      -0.142224      -0.399397       6.145789       0.253959       5.967095           0.000005
           54              O       8.036666       5.100567      15.435258      -0.619546      39.912275 0.56615410E+03  0.13796207E+05                                 9.299885                            7.392978       0.139958       2.096190                    0.994882      28.073030      74.455650       0.694297       0.362022      -1.135855      -0.001936      -0.049065      -0.057117       0.075322      -0.013048      -0.036308      -0.035260      -0.087511       0.037980      -0.073468       0.009932       0.063536             10.666259       7.536712      -0.270858      -0.486965      10.922096       5.998262      13.539968           0.000003
           55              O       3.129932       4.405573      14.598135      -0.580388      32.902078 0.45773580E+03  0.10542505E+05                                 8.056482                            6.518785       0.655758       2.264850                    0.997792      27.054834      69.020677       0.763884       0.348137      -1.150762       0.071977       0.025283      -0.003341       0.076362      -0.010038      -0.030400       0.000589      -0.119220       0.101477      -0.085061       0.039343       0.045719              9.294233       9.477192      -3.046186      -2.302917       8.809609       4.031252       9.595897           0.000004
           56              O       2.552607       3.095198      12.943065      -0.645489      27.931593 0.42455698E+03  0.95752368E+04                                 7.017312                            6.132726       0.926131       2.328596                    0.999547      27.590322      69.158321       0.817505       0.332202      -1.166858       0.085970      -0.006971      -0.042308       0.096069       0.034012       0.046560      -0.017621       0.007461       0.003813      -0.066233       0.014141       0.052092              7.549321      10.214168       0.181964       1.618811       6.118190       1.466028       6.315604           0.000007
           57              O       5.835647       0.642278      10.334245      -0.604046      33.716868 0.51212763E+03  0.12121942E+05                                 8.178759                            6.915302       0.625316       2.244542                    0.998094      27.659796      71.359492       0.738987       0.350167      -1.149953      -0.026632       0.074753       0.015860       0.080925       0.050586       0.042096      -0.025473      -0.003933       0.042376      -0.081911       0.030889       0.051022              9.283887       8.907106       1.966551       2.823344       8.118284       4.122218      10.826270           0.000004
           58              O       7.947672       0.586334      10.900539      -0.594247      29.735931 0.45218202E+03  0.10381023E+05                                 7.455594                            6.448776       0.615737       2.241994                    0.998282      27.308115      69.514378       0.773583       0.344884      -1.153670       0.015519       0.063104       0.026658       0.070240      -0.037927      -0.042704      -0.041056       0.021219      -0.108017      -0.087995       0.028992       0.059003              8.197678      10.129232      -2.983279      -1.687385       7.581625       2.392613       6.882178           0.000005
           59              O       5.774279       1.743940       6.814864      -0.659537      32.710416 0.47653044E+03  0.11083905E+05                                 7.946710                            6.588924       0.675453       2.252619                    0.998743      27.912544      71.508510       0.770787       0.341641      -1.156449       0.083104       0.002856       0.047427       0.095727      -0.031734       0.021784       0.052388       0.029444      -0.004325      -0.076401       0.030042       0.046359              8.929545      14.675751      -0.142224       0.399398       6.145789      -0.253959       5.967095           0.000005
           60              O       7.223294       0.278643       7.639358      -0.619546      39.912281 0.56615420E+03  0.13796211E+05                                 9.299886                            7.392979       0.139958       2.096190                    0.994882      28.073031      74.455657       0.694297       0.362022      -1.135855       0.001936       0.049065      -0.057117       0.075322      -0.013048       0.036308       0.035260      -0.087511       0.037980      -0.073468       0.009932       0.063536             10.666260       7.536714      -0.270860       0.486967      10.922098      -5.998262      13.539969           0.000003
           61              O       1.291228       0.973637       6.802235      -0.580388      32.902102 0.45773630E+03  0.10542519E+05                                 8.056487                            6.518789       0.655758       2.264850                    0.997792      27.054838      69.020695       0.763884       0.348137      -1.150762      -0.071977      -0.025283      -0.003341       0.076362      -0.010038       0.030400      -0.000589      -0.119220       0.101477      -0.085061       0.039342       0.045719              9.294239       9.477200      -3.046189       2.302918       8.809616      -4.031255       9.595900           0.000004
           62              O       1.868553       2.284013       5.147165      -0.645488      27.931599 0.42455706E+03  0.95752390E+04                                 7.017313                            6.132726       0.926131       2.328596                    0.999547      27.590322      69.158325       0.817505       0.332202      -1.166858      -0.085970       0.006971      -0.042308       0.096069       0.034012      -0.046560       0.017621       0.007461       0.003814      -0.066233       0.014141       0.052092              7.549322      10.214172       0.181965      -1.618811       6.118191      -1.466028       6.315604           0.000007
           63              O       9.424313       4.736933       2.538345      -0.604046      33.716866 0.51212765E+03  0.12121942E+05                                 8.178758                            6.915302       0.625317       2.244542                    0.998094      27.659794      71.359485       0.738987       0.350167      -1.149953       0.026632      -0.074753       0.015860       0.080925       0.050586      -0.042096       0.025473      -0.003933       0.042376      -0.081911       0.030889       0.051022              9.283887       8.907103       1.966551      -2.823342       8.118288      -4.122219      10.826269           0.000004
           64              O       7.312288       4.792877       3.104639      -0.594247      29.735927 0.45218200E+03  0.10381022E+05                                 7.455594                            6.448776       0.615738       2.241994                    0.998282      27.308111      69.514366       0.773583       0.344884      -1.153670      -0.015519      -0.063104       0.026658       0.070240      -0.037927       0.042704       0.041056       0.021219      -0.108016      -0.087995       0.028992       0.059003              8.197678      10.129229      -2.983281       1.687384       7.581628      -2.392614       6.882178           0.000006
           65              O      -0.643361       7.123151       0.981036      -0.659537      32.710413 0.47653042E+03  0.11083904E+05                                 7.946709                            6.588923       0.675452       2.252619                    0.998743      27.912546      71.508513       0.770787       0.341641      -1.156449       0.083104       0.002856      -0.047427       0.095727      -0.031734      -0.021783      -0.052388       0.029444      -0.004325      -0.076401       0.030042       0.046359              8.929543      14.675745      -0.142224      -0.399398       6.145789       0.253959       5.967095           0.000005
           66              O       0.805654       5.657854       0.156542      -0.619546      39.912271 0.56615405E+03  0.13796206E+05                                 9.299885                            7.392978       0.139958       2.096190                    0.994882      28.073028      74.455645       0.694297       0.362022      -1.135855       0.001936       0.049065       0.057117       0.075322      -0.013048      -0.036308      -0.035260      -0.087511       0.037980      -0.073468       0.009932       0.063536             10.666258       7.536712      -0.270859      -0.486966      10.922096       5.998262      13.539968           0.000003
           67              O       5.712388       6.352848       0.993665      -0.580388      32.902061 0.45773554E+03  0.10542497E+05                                 8.056478                            6.518783       0.655758       2.264850                    0.997792      27.054832      69.020661       0.763884       0.348137      -1.150762      -0.071977      -0.025283       0.003341       0.076362      -0.010038      -0.030400       0.000589      -0.119220       0.101477      -0.085061       0.039343       0.045719              9.294228       9.477186      -3.046184      -2.302915       8.809605       4.031250       9.595893           0.000004
           68              O       6.289713       7.663223       2.648735      -0.645489      27.931577 0.42455669E+03  0.95752283E+04                                 7.017308                            6.132723       0.926131       2.328597                    0.999547      27.590319      69.158303       0.817505       0.332202      -1.166858      -0.085969       0.006971       0.042308       0.096069       0.034012       0.046560      -0.017621       0.007460       0.003813      -0.066234       0.014142       0.052092              7.549317      10.214162       0.181964       1.618810       6.118187       1.466027       6.315601           0.000007
           69              O       3.006673      10.116143       5.257555      -0.604046      33.716870 0.51212767E+03  0.12121943E+05                                 8.178759                            6.915303       0.625316       2.244542                    0.998094      27.659795      71.359493       0.738987       0.350167      -1.149953       0.026632      -0.074753      -0.015860       0.080925       0.050586       0.042096      -0.025473      -0.003933       0.042376      -0.081911       0.030889       0.051022              9.283888       8.907107       1.966551       2.823344       8.118286       4.122218      10.826271           0.000004
           70              O       0.894648      10.172087       4.691261      -0.594247      29.735928 0.45218197E+03  0.10381021E+05                                 7.455594                            6.448775       0.615738       2.241994                    0.998282      27.308113      69.514372       0.773583       0.344884      -1.153670      -0.015519      -0.063104      -0.026658       0.070240      -0.037927      -0.042704      -0.041056       0.021219      -0.108016      -0.087995       0.028992       0.059003              8.197678      10.129232      -2.983279      -1.687385       7.581624       2.392613       6.882177           0.000006
           71              O       3.068041       9.014481       8.776936      -0.659537      32.710418 0.47653047E+03  0.11083906E+05                                 7.946711                            6.588924       0.675453       2.252619                    0.998743      27.912545      71.508514       0.770787       0.341641      -1.156449      -0.083104      -0.002856      -0.047427       0.095727      -0.031734       0.021783       0.052388       0.029443      -0.004325      -0.076401       0.030042       0.046359              8.929545      14.675751      -0.142224       0.399398       6.145789      -0.253959       5.967095           0.000005
           72              O       1.619026      10.479778       7.952442      -0.619546      39.912277 0.56615413E+03  0.13796208E+05                                 9.299886                            7.392979       0.139958       2.096190                    0.994882      28.073029      74.455650       0.694297       0.362022      -1.135855      -0.001936      -0.049065       0.057117       0.075322      -0.013048       0.036308       0.035260      -0.087511       0.037980      -0.073468       0.009932       0.063536             10.666260       7.536714      -0.270860       0.486967      10.922098      -5.998262      13.539968           0.000003
           73              O       7.551092       9.784784       8.789565      -0.580388      32.902091 0.45773611E+03  0.10542513E+05                                 8.056485                            6.518788       0.655758       2.264850                    0.997792      27.054835      69.020682       0.763884       0.348137      -1.150762       0.071977       0.025283       0.003341       0.076362      -0.010038       0.030399      -0.000589      -0.119220       0.101477      -0.085061       0.039342       0.045719              9.294236       9.477197      -3.046188       2.302917       8.809614      -4.031254       9.595898           0.000004
           74              O       6.973767       8.474408      10.444635      -0.645489      27.931589 0.42455688E+03  0.95752337E+04                                 7.017311                            6.132725       0.926131       2.328597                    0.999547      27.590320      69.158313       0.817505       0.332202      -1.166858       0.085970      -0.006971       0.042308       0.096069       0.034012      -0.046560       0.017621       0.007460       0.003814      -0.066233       0.014142       0.052092              7.549320      10.214168       0.181965      -1.618810       6.118189      -1.466028       6.315602           0.000007
           75              O      -0.581993       6.021488      13.053455      -0.604046      33.716867 0.51212767E+03  0.12121943E+05                                 8.178759                            6.915303       0.625317       2.244542                    0.998094      27.659793      71.359485       0.738987       0.350167      -1.149953      -0.026632       0.074753      -0.015860       0.080925       0.050586      -0.042096       0.025473      -0.003933       0.042376      -0.081911       0.030889       0.051022              9.283887       8.907104       1.966552      -2.823342       8.118288      -4.122220      10.826270           0.000004
           76              O       1.530032       5.965544      12.487161      -0.594247      29.735922 0.45218192E+03  0.10381020E+05                                 7.455592                            6.448775       0.615738       2.241994                    0.998282      27.308111      69.514362       0.773583       0.344884      -1.153670       0.015519       0.063104      -0.026658       0.070240      -0.037927       0.042704       0.041056       0.021219      -0.108016      -0.087995       0.028992       0.059003              8.197677      10.129228      -2.983280       1.687384       7.581626      -2.392614       6.882176           0.000006

******************************************************
Auxiliary information for the entire system
The total spin magnetic moment of the unit cell is   0.000382
The total net atomic charge of the unit cell is   -0.000003
Accuracy of reproducing the electrostatic potential in the unit cell:
  The inner radius (bohr) =    5.0000
  The outer radius (bohr) =   12.0000
  Valid grid points have density less than (e/(bohr^3)) =    0.0001
  The number of valid grid points were=       141008
  The rms potential error without charges in kcal/mol is=      5.93639
  The rms potential error with partial charges in kcal/mol is=      0.74794
  The RRMSE value at monopole order=      0.12599
  The rms potential error with partial charges and cloud penetration in kcal/mol is=      0.73804
  The RRMSE value at monopole order with cloud penetration is=      0.12432
  The rms potential error with partial charges and atomic dipoles in kcal/mol is=      0.46774
  The RRMSE value at dipole order=      0.07879
  The rms potential error with partial charges, atomic dipoles and cloud penetration in kcal/mol is=      0.45194
  The RRMSE value at dipole order with cloud penetration=      0.07613

******************************************************
The electron densities and ab initio electrostatic potential were computed in VASP using the PBE functional and
projector augmented wave method. See the main text of the journal article for a description of computational details.
The atomic charges, dipoles, and quadrupoles were computed with the DDEC6 method as described in
(a) T. A. Manz and N. Gabaldon Limas, RSC Adv. 6 (2016) 47771-47801 DOI: 10.1039/c6ra04656h
(b) N. Gabaldon Limas and T. A. Manz, RSC Adv. 8 (2018) 2678-2707 DOI: 10.1039/c7ra11829e.
For each atom in the material, the electron cloud parameters were fit to the spherically averaged atom-in-material
electron density using radial positions for which this density was between 10^-4 and 10^-2 electrons per cubic bohr.
The polarizabilities, dispersion coefficients, and quantum Drude oscillator (QDO) parameters were fit using the MCLF method.
The magnetic structure of the system was optimized in VASP from the default ferromagnetic initial guess using spin polarization.
The atomic spin moments (ASMs) were computed on this optimized magnetic structure using the DDEC6 partition as inputs
to the method of T. A. Manz and D. S. Sholl, J. Chem. Theory Comput. 7 (2011) 4146-4164 DOI: 10.1021/ct200539n.
The RMSE and RRMSE were computed using a uniform grid with Ewald summation.
