# Supplementary material for: A collection of forcefield precursors for metal–organic frameworks
Source: RSC Adv. 2019 Nov 13;9(63):36492–507. doi: 10.1039/c9ra07327b (PMC9075174; doi:10.1039/c9ra07327b)
Supplement: RA-009-C9RA07327B-s5592 [file RA-009-C9RA07327B-s5592.xyz]

   73
jmolscript: load "" {1 1 1} spacegroup "x,y,z" unitcell [{      8.320000     0.000000     0.000000 }, {      0.000000    11.375000     0.000000 }, {     -4.160074    -3.215636    11.817780 }]
Co     0.067429    -1.302934     7.440474     0.837002
Co     4.227448     9.462298     4.377306     0.835791
H      0.995069     1.989251     0.477438     0.145035
H     -0.067408     2.526184     2.500642     0.097016
H      0.083173     1.163807     4.296945     0.099271
H     -0.742179     7.608531     5.573265     0.097482
H     -0.774627     5.365919     5.646535     0.109866
H      0.782854     5.421854     9.291139     0.138359
H      0.869382     7.750671     9.189506     0.118926
H     -1.840427     3.550227     6.792860     0.122111
H     -2.057579     1.241540     6.887402     0.105427
H      1.777102     0.929177     8.047908     0.110404
H      1.991758     3.237221     7.955729     0.125238
H     -3.164999     6.170113    11.340342     0.143523
H      4.092550     5.633180     9.317138     0.095346
H      4.243153     6.995557     7.520835     0.102067
H      3.417817     0.550833     6.244515     0.097853
H      3.385369     2.793445     6.171245     0.109716
H      4.942896     2.737510     2.526641     0.138109
H      5.029424     0.408693     2.628274     0.119030
H      2.319585     4.609137     5.024920     0.121006
H      2.102433     6.917824     4.930378     0.104443
H      5.937128     7.230187     3.769872     0.111623
H      6.151784     4.922143     3.862051     0.126764
C      1.209699    -1.189904     4.611298     0.647571
C      1.133163    -0.329904     3.398794    -0.063833
C      1.828722    -0.603901     2.273741    -0.139351
C      1.718905     0.249663     1.139234     0.234022
C      1.042488     1.415150     1.207777    -0.199392
C      0.408497     1.731028     2.429736    -0.095781
C      0.475050     0.910408     3.493336    -0.139458
C     -0.411880     7.178643     6.329603     0.102745
C     -0.432680     5.836192     6.372147    -0.202140
C      0.039057     5.126649     7.466473     0.111029
C      0.493323     5.858371     8.522983    -0.168952
C      0.530763     7.267738     8.468621     0.104943
C      0.097298     3.623228     7.364840     0.106780
C     -1.115756     3.025275     7.045760    -0.182914
C     -1.245548     1.642071     7.100122     0.122378
C      1.051599     1.454623     7.797371     0.070186
C      1.179728     2.837333     7.740646    -0.176048
C      2.568371     9.490839     2.020840     0.614260
C      5.369683     9.349268     7.206482     0.644312
C      5.293131     8.489268     8.418986    -0.061006
C     -2.331324    -2.611735     9.544039    -0.138802
C     -2.441155     7.909701    10.678546     0.234686
C     -3.117570     6.744214    10.610003    -0.196389
C      4.568453     6.428336     9.388044    -0.093798
C      4.635020     7.248956     8.324444    -0.146282
C      3.748126     0.980721     5.488177     0.101457
C      3.727326     2.323172     5.445633    -0.199538
C      4.199077     3.032715     4.351307     0.107958
C      4.653355     2.300993     3.294797    -0.166992
C      4.690795     0.891626     3.349159     0.104519
C      4.257316     4.536136     4.452940     0.109489
C      3.044258     5.134089     4.772020    -0.184858
C      2.914466     6.517293     4.717658     0.128497
C      5.211623     6.704741     4.020409     0.071466
C      5.339750     5.322031     4.077134    -0.179611
C     -1.591677    -1.331475     9.796940     0.612087
N     -0.163119     0.857314     7.475928    -0.205025
N      0.068178     7.918678     7.338841    -0.243077
N      3.996901     7.302050     4.341852    -0.210038
N      4.228196     0.240686     4.478939    -0.243151
O      0.323614    -1.072924     5.397889    -0.570183
O      2.183138     9.500224     4.778874    -0.574688
O      1.882806     8.547444     1.612654    -0.533620
O      3.812209     9.475141     2.333539    -0.606654
O      4.483608     9.232288     6.419891    -0.567485
O     -1.976876    -1.340860     7.038906    -0.574136
O     -2.277248    -0.388080    10.205126    -0.533405
O     -0.347835    -1.315777     9.484241    -0.605187
O      2.481024     0.000000     0.000000    -0.238001

The following XYZ coordinates are in angstroms. Other properties are in atomic units.
The sperically averaged electron density of each atom fit to a function of the form exp(a - br)
eigen_1, eigen_2 and eigen_3 are the three eigenvalues of traceless quadrupole moment tensor
  atom number  atomic symbol              X              Y              Z     net charge C6 coefficient C8 coefficient C10 coefficient fluctuating dipole atomic polarizability isotropic forcefield polarizability              a              b squared Pearson coefficient          <r^3>          <r^4>         wp_QDO          m_QDO          q_QDO       dipole_x       dipole_y       dipole_z         dipole            Qxy            Qxz            Qyz     Q(x^2-y^2)  Q(3z^2 - R^2)        eigen_1        eigen_2        eigen_3 static polarizability      alpha(xx)      alpha(xy)      alpha(xz)      alpha(yy)      alpha(yz)      alpha(zz) atomic spin moment
            1             Co       0.067429      -1.302934       7.440474       0.837002     118.926336 0.23624254E+04  0.78525728E+05                                18.143969                           14.612970       0.972434       2.146688                    0.996562      47.940937     127.495529       0.543628       0.338961      -1.209891       0.015278       0.028963       0.008573       0.033849      -0.027764       0.070762      -0.043464       0.212823       0.283416      -0.162240       0.004029       0.158211             22.274829      18.645813       3.246888      -7.195514      27.482457      -3.528653      20.696217          -2.808627
            2             Co       4.227448       9.462298       4.377306       0.835791     119.116405 0.23669674E+04  0.78715905E+05                                18.162090                           14.626208       0.974957       2.147154                    0.996550      47.984294     127.650108       0.543417       0.338924      -1.209903       0.015864      -0.029597      -0.009442       0.034883       0.026544      -0.070507      -0.043574       0.214264       0.286043      -0.163206       0.004837       0.158369             22.298927      18.662540      -3.251589       7.199063      27.527881      -3.530298      20.706360          -2.812397
            3              H       0.995069       1.989251       0.477438       0.145035       1.057374 0.75391483E+01  0.72889541E+02                                 1.709255                            1.600542      -1.169021       2.341216                    0.996674       3.399549       9.430119       0.497187       1.274216      -0.710027      -0.002609       0.025489      -0.024419       0.035395      -0.010741      -0.002441      -0.001263      -0.011794      -0.012193      -0.011267      -0.003020       0.014287              1.759304       1.352751      -0.037791      -0.077939       1.646029      -0.427200       2.279132          -0.000071
            4              H      -0.067408       2.526184       2.500642       0.097016       1.098860 0.77929692E+01  0.74502751E+02                                 1.627797                            1.532397      -0.772751       2.496211                    0.999572       3.246381       8.402251       0.566977       1.129981      -0.746083      -0.018540       0.029733      -0.000823       0.035050      -0.012815      -0.006859      -0.006643      -0.017340       0.030192      -0.023060       0.008758       0.014302              1.657215       1.626229      -0.437691      -0.095049       1.948733       0.100964       1.396684          -0.000031
            5              H       0.083173       1.163807       4.296945       0.099271       1.064610 0.78284090E+01  0.77438801E+02                                 1.795423                            1.690114      -1.236575       2.280786                    0.994732       3.874853      11.361753       0.452513       1.368326      -0.688152      -0.015089       0.008533       0.029920       0.034579      -0.009193      -0.005745       0.000473      -0.012652       0.019042      -0.015440       0.004690       0.010750              1.852279       1.675056      -0.169296      -0.418134       1.582366       0.218576       2.299414          -0.000038
            6              H      -0.742179       7.608531       5.573265       0.097482       1.033041 0.75054410E+01  0.72816813E+02                                 1.714397                            1.622228      -0.930531       2.437016                    0.997937       3.530743       9.959741       0.480144       1.314858      -0.701241      -0.014078       0.022568      -0.036934       0.045515      -0.002906       0.005786      -0.003597      -0.017209       0.036702      -0.016160       0.001350       0.014809              1.751254       1.610196      -0.148395       0.283091       1.751797      -0.370308       1.891770          -0.000044
            7              H      -0.774627       5.365919       5.646535       0.109866       1.053688 0.77794943E+01  0.75978690E+02                                 1.709863                            1.629996      -1.146369       2.324351                    0.996733       3.611226      10.143407       0.489680       1.280717      -0.707510      -0.009524      -0.015746      -0.025560       0.031495       0.001080       0.003843       0.001369      -0.021048       0.034784      -0.016877       0.004468       0.012409              1.732890       1.620071       0.192322       0.330091       1.766288       0.311111       1.812310          -0.000265
            8              H       0.782854       5.421854       9.291139       0.138359       1.006237 0.73565815E+01  0.69639128E+02                                 1.575712                            1.526118      -0.790714       2.520327                    0.999777       3.051991       7.977207       0.545001       1.187221      -0.733596       0.005582      -0.015735       0.034483       0.038312       0.000904       0.008049      -0.002164      -0.019232       0.032269      -0.017403       0.003970       0.013433              1.567999       1.380740      -0.103464       0.191212       1.515439      -0.200884       1.807818          -0.000268
            9              H       0.869382       7.750671       9.189506       0.118926       1.129874 0.83116798E+01  0.82114865E+02                                 1.784219                            1.682951      -0.895171       2.469329                    0.999097       3.353740       9.319559       0.485163       1.277866      -0.711486       0.018062       0.021934       0.047411       0.055273       0.008732       0.013471       0.001836      -0.009705       0.045547      -0.021019      -0.000724       0.021742              1.822628       1.631295       0.137046       0.242019       1.808542       0.443615       2.028048          -0.000065
           10              H      -1.840427       3.550227       6.792860       0.122111       1.059249 0.78248750E+01  0.76792453E+02                                 1.742821                            1.656313      -1.192244       2.320271                    0.995468       3.595786      10.236994       0.474708       1.314736      -0.700514      -0.027601       0.019516      -0.006455       0.034415      -0.003058       0.003540      -0.001757       0.004886      -0.035066      -0.012394       0.001930       0.010463              1.770775       2.025165      -0.334566       0.234357       1.893736      -0.117008       1.393424          -0.000238
           11              H      -2.057579       1.241540       6.887402       0.105427       1.068470 0.75474084E+01  0.73612360E+02                                 1.773950                            1.640504      -1.073900       2.368932                    0.997339       3.634935      10.412482       0.469640       1.337174      -0.695581      -0.039791      -0.021809      -0.007362       0.045969       0.003234       0.001507       0.000123       0.008866      -0.026950      -0.009112      -0.000981       0.010093              1.847873       2.295144       0.470539       0.253554       1.834679       0.083463       1.413798           0.000096
           12              H       1.777102       0.929177       8.047908       0.110404       1.121004 0.80348405E+01  0.78205201E+02                                 1.734054                            1.622863      -0.762754       2.525404                    0.999726       3.246371       8.767816       0.511953       1.229186      -0.723069       0.042668      -0.021179       0.020199       0.051741      -0.003898       0.010461      -0.003296       0.013721      -0.039557      -0.017014      -0.001284       0.018298              1.780151       2.040724      -0.408047       0.122127       1.839621      -0.161832       1.460108          -0.001117
           13              H       1.991758       3.237221       7.955729       0.125238       1.042392 0.74467634E+01  0.70978098E+02                                 1.628776                            1.543590      -0.800521       2.504141                    0.999650       3.205427       8.512452       0.535577       1.199852      -0.728872       0.032683       0.012710       0.011028       0.036761       0.000516       0.007580      -0.002815       0.007549      -0.044661      -0.017316       0.004051       0.013265              1.660597       2.022931       0.291317       0.093329       1.602147       0.112364       1.356714          -0.000105
           14              H      -3.164999       6.170113      11.340342       0.143523       1.064109 0.75960993E+01  0.73565107E+02                                 1.715004                            1.605362      -1.175689       2.337416                    0.996606       3.409603       9.460444       0.497094       1.272292      -0.710425      -0.002959      -0.026099       0.024704       0.036058       0.010998       0.002840      -0.001090      -0.011449      -0.012164      -0.011566      -0.002877       0.014443              1.765474       1.356378       0.037987       0.078284       1.651567      -0.430027       2.288476          -0.000071
           15              H       4.092550       5.633180       9.317138       0.095346       1.100618 0.78050199E+01  0.74621047E+02                                 1.626942                            1.531524      -0.764082       2.498722                    0.999613       3.249531       8.401108       0.568478       1.126951      -0.746841      -0.018687      -0.030022       0.000524       0.035366       0.013075       0.006959      -0.006519      -0.017448       0.030736      -0.023377       0.009077       0.014300              1.656376       1.625396       0.437576       0.095046       1.947839       0.101019       1.395893          -0.000031
           16              H       4.243153       6.995557       7.520835       0.102067       1.055210 0.77461614E+01  0.76425756E+02                                 1.785476                            1.681788      -1.230866       2.284697                    0.994817       3.854911      11.289818       0.453383       1.369264      -0.688010      -0.014313      -0.008587      -0.029772       0.034132       0.008836       0.005843       0.000314      -0.012654       0.017516      -0.015033       0.004616       0.010418              1.841520       1.666201       0.167543       0.413464       1.574686       0.215912       2.283674          -0.000038
           17              H       3.417817       0.550833       6.244515       0.097853       1.031253 0.74914492E+01  0.72651871E+02                                 1.712903                            1.621150      -0.930796       2.437510                    0.997902       3.528435       9.953335       0.480080       1.315563      -0.701101      -0.014190      -0.022808       0.036787       0.045550       0.003210      -0.005808      -0.003299      -0.017052       0.037356      -0.016281       0.001426       0.014856              1.749608       1.608898       0.147917      -0.282291       1.750391      -0.369340       1.889535          -0.000044
           18              H       3.385369       2.793445       6.171245       0.109716       1.057261 0.78121368E+01  0.76389236E+02                                 1.714728                            1.634139      -1.160927       2.317619                    0.996628       3.618361      10.174704       0.488657       1.281857      -0.707243      -0.009459       0.015439       0.025572       0.031333      -0.001648      -0.003598       0.001390      -0.021278       0.034354      -0.016920       0.004665       0.012256              1.737989       1.624416      -0.193574      -0.331965       1.771532       0.313079       1.818020          -0.000264
           19              H       4.942896       2.737510       2.526641       0.138109       1.006628 0.73612669E+01  0.69707668E+02                                 1.577810                            1.528003      -0.791324       2.520620                    0.999794       3.051363       7.981846       0.543815       1.189398      -0.733123       0.005562       0.015685      -0.034328       0.038149      -0.000739      -0.008187      -0.002385      -0.019210       0.031624      -0.017373       0.003944       0.013429              1.570103       1.382396       0.103731      -0.191747       1.517373      -0.201471       1.810540          -0.000268
           20              H       5.029424       0.408693       2.628274       0.119030       1.129466 0.83083281E+01  0.82074290E+02                                 1.783848                            1.682665      -0.895873       2.469459                    0.999095       3.353280       9.318159       0.485176       1.277948      -0.711467       0.018197      -0.022120      -0.047112       0.055136      -0.008694      -0.013415       0.001755      -0.009663       0.045972      -0.021021      -0.000745       0.021766              1.822215       1.631022      -0.136980      -0.241898       1.808177       0.443383       2.027446          -0.000065
           21              H       2.319585       4.609137       5.024920       0.121006       1.061639 0.78487121E+01  0.77090174E+02                                 1.745924                            1.659237      -1.198385       2.317287                    0.995434       3.601906      10.260919       0.474084       1.315375      -0.700382      -0.027883      -0.019741       0.006398       0.034758       0.002783      -0.003256      -0.001853       0.004997      -0.034415      -0.012125       0.002004       0.010120              1.773920       2.028856       0.335111      -0.234906       1.897298      -0.117214       1.395605          -0.000238
           22              H       2.102433       6.917824       4.930378       0.104443       1.073330 0.75866261E+01  0.74091299E+02                                 1.779317                            1.644699      -1.075376       2.367415                    0.997245       3.642738      10.441862       0.469064       1.337074      -0.695590      -0.039979       0.021975       0.007427       0.046221      -0.002940      -0.001369       0.000090       0.008852      -0.027573      -0.009295      -0.000707       0.010002              1.853817       2.304150      -0.473770      -0.255210       1.840203       0.084177       1.417098           0.000096
           23              H       5.937128       7.230187       3.769872       0.111623       1.121397 0.80398738E+01  0.78302683E+02                                 1.738262                            1.626353      -0.772862       2.522106                    0.999652       3.245756       8.782140       0.509762       1.233706      -0.722072       0.041961       0.020854      -0.020474       0.051135       0.003907      -0.010370      -0.003291       0.013861      -0.040705      -0.017275      -0.001156       0.018431              1.784666       2.046583       0.410067      -0.122769       1.844339      -0.162529       1.463077          -0.001117
           24              H       6.151784       4.922143       3.862051       0.126764       1.038619 0.74142493E+01  0.70588394E+02                                 1.624415                            1.539880      -0.801147       2.505064                    0.999674       3.199648       8.491310       0.536416       1.199328      -0.728978       0.032459      -0.012701      -0.011120       0.036586      -0.000534      -0.007649      -0.002658       0.007281      -0.043923      -0.017104       0.004028       0.013076              1.655999       2.016287      -0.289680      -0.092743       1.598074       0.111800       1.353635          -0.000105
           25              C       1.209699      -1.189904       4.611298       0.647571      21.456822 0.20396372E+03  0.40607462E+04                                 7.271673                            5.186612      -0.150841       2.027198                    0.999329      21.734264      61.977704       0.622024       0.494591      -0.996259      -0.011812      -0.045326       0.043879       0.064182       0.053313       0.033885       0.063906      -0.072129      -0.108586      -0.070419      -0.046268       0.116687              8.798007       9.638399      -1.732270      -2.299793       6.840129      -2.606386       9.915494          -0.001944
           26              C       1.133163      -0.329904       3.398794      -0.063833      38.260195 0.46883957E+03  0.11241569E+05                                10.006791                            7.323997      -0.205399       1.929603                    0.999113      28.723087      83.614076       0.595388       0.429046      -1.055421      -0.018279       0.025976      -0.046084       0.055969       0.006749       0.001398       0.003731       0.025784      -0.046407      -0.016694      -0.005727       0.022421             12.265569       7.957311      -2.603377      -2.499858      11.163506      -3.467366      17.675889          -0.003495
           27              C       1.828722      -0.603901       2.273741      -0.139351      42.540184 0.52997250E+03  0.13096366E+05                                10.652787                            7.766932      -0.287904       1.887115                    0.998784      30.197390      89.098633       0.580673       0.426852      -1.057292      -0.017549       0.015266       0.032113       0.039652       0.029637       0.019766       0.014766       0.052195      -0.127435      -0.048710      -0.017382       0.066092             13.112803       8.309605      -3.317392      -2.084369      11.269322      -2.177365      19.759484          -0.000705
           28              C       1.718905       0.249663       1.139234       0.234022      33.429875 0.37899030E+03  0.86338288E+04                                 9.333710                            6.697367      -0.094822       1.988772                    0.999550      25.827825      73.768308       0.605786       0.443825      -1.044425       0.048602      -0.025638      -0.056484       0.078803      -0.002171      -0.035124       0.019463       0.019760       0.086554      -0.035886      -0.019115       0.055000             12.003272       6.243405      -2.055032      -1.812763       8.775313      -1.236002      20.991099          -0.000941
           29              C       1.042488       1.415150       1.207777      -0.199392      32.935492 0.45475919E+03  0.10847198E+05                                 9.004414                            7.180235      -0.055320       1.952198                    0.999058      30.323929      88.738267       0.604008       0.425135      -1.055300      -0.027116       0.037394       0.026925       0.053466       0.018649      -0.000997      -0.020143       0.007637      -0.002887      -0.028154       0.000837       0.027317             10.051255       6.702797      -2.204993      -2.894466       8.563989       0.117676      14.886980          -0.000417
           30              C       0.408497       1.731028       2.429736      -0.095781      30.594977 0.40629450E+03  0.93822139E+04                                 8.398367                            6.659360       0.188878       2.025176                    0.999564      28.918357      82.122878       0.648017       0.409313      -1.069868       0.022265      -0.026760      -0.036104       0.050153      -0.029122      -0.008730      -0.010344      -0.040720       0.009359      -0.040700       0.005834       0.034866              9.294828       6.776194      -2.294400      -2.267150       8.477128      -0.526989      12.631162          -0.000649
           31              C       0.475050       0.910408       3.493336      -0.139458      32.567378 0.46368811E+03  0.11155059E+05                                 8.996668                            7.296006      -0.037340       1.948706                    0.999613      30.743629      91.444523       0.591404       0.430502      -1.048129       0.012954      -0.028003      -0.019135       0.036306      -0.002623      -0.018344       0.018039       0.011306       0.034426      -0.023820      -0.007428       0.031248              9.852934       7.180065      -2.734764      -1.504640      10.213965      -1.618367      12.164771          -0.000559
           32              C      -0.411880       7.178643       6.329603       0.102745      24.859921 0.33087798E+03  0.73289026E+04                                 7.625156                            6.246320       0.008621       2.028129                    0.998679      26.165433      75.108818       0.625350       0.442193      -1.039301       0.019454       0.021563       0.045287       0.053799      -0.013016      -0.023941      -0.011975       0.056022       0.048242      -0.044207       0.002132       0.042075              8.406006       5.470365      -0.033326       1.409075      12.400070       0.126081       7.347584           0.007232
           33              C      -0.432680       5.836192       6.372147      -0.202140      32.481430 0.45458011E+03  0.10846178E+05                                 8.907662                            7.176202       0.089534       1.998283                    0.999209      30.248966      88.647415       0.604268       0.424825      -1.055072      -0.000214       0.007989       0.016306       0.018159       0.011354      -0.013370       0.020480       0.022600       0.078377      -0.038145       0.002476       0.035668              9.903029       6.244218      -0.416189       1.802269      15.579485      -0.508352       7.885383          -0.001941
           34              C       0.039057       5.126649       7.466473       0.111029      33.917211 0.39990192E+03  0.91727107E+04                                 9.251040                            6.753222      -0.044835       2.007201                    0.999334      25.915972      72.691513       0.624399       0.427661      -1.061127      -0.019936       0.002213       0.011258       0.023002       0.008487      -0.002625      -0.012428       0.009193      -0.055233      -0.023868       0.002908       0.020959             11.355634       5.767206      -0.010843       1.555536      19.890119       1.774966       8.409576           0.012119
           35              C       0.493323       5.858371       8.522983      -0.168952      29.700009 0.41910254E+03  0.97397243E+04                                 8.277363                            6.805846       0.413152       2.116634                    0.999763      28.708094      81.412368       0.635923       0.414453      -1.068029      -0.025169       0.018681       0.009252       0.032681      -0.006695      -0.002097      -0.013774       0.021061       0.059542      -0.026526       0.002421       0.024105              9.100536       5.352000       0.408546       1.469565      13.430083       1.939774       8.519526          -0.001483
           36              C       0.530763       7.267738       8.468621       0.104943      25.161751 0.35583383E+03  0.79800925E+04                                 7.591796                            6.406392       0.124404       2.056918                    0.999613      26.215958      74.308799       0.631443       0.432525      -1.051106      -0.032960       0.001763      -0.027615       0.043036       0.003805      -0.008900       0.005223       0.073177       0.072448      -0.049305       0.016061       0.033245              8.191526       5.411379      -0.224503       1.444839      11.126198       0.602293       8.037002           0.008909
           37              C       0.097298       3.623228       7.364840       0.106780      35.717040 0.40612342E+03  0.93333478E+04                                 9.518190                            6.772519      -0.038464       2.005088                    0.999126      25.967609      72.446748       0.629293       0.423520      -1.065774      -0.001028      -0.009217       0.012480       0.015549       0.000598       0.002074      -0.011538      -0.027957       0.063074      -0.024635      -0.002159       0.026793             11.834805      10.220726      -0.504221       1.172507      20.182330       0.877337       5.101359           0.003709
           38              C      -1.115756       3.025275       7.045760      -0.182914      33.893699 0.44325310E+03  0.10478188E+05                                 9.114409                            7.022919       0.228771       2.046532                    0.999617      29.665694      85.698479       0.620950       0.417268      -1.062975      -0.001108      -0.002951       0.021776       0.022003      -0.017581      -0.004978      -0.005809       0.014262       0.040450      -0.027136       0.011974       0.015162             10.572790      10.102250       1.890330       1.557709      16.599420       0.535113       5.016700          -0.000757
           39              C      -1.245548       1.642071       7.100122       0.122378      27.512562 0.34501349E+03  0.76927141E+04                                 8.145526                            6.356227       0.102733       2.063024                    0.998901      25.875478      73.592543       0.625560       0.439131      -1.045118       0.041841      -0.028443       0.031458       0.059576      -0.001475      -0.013852       0.012309       0.016317       0.096306      -0.026904      -0.011889       0.038793              9.322255       9.422224       0.928039       1.275311      13.854392      -0.127928       4.690149           0.002003
           40              C       1.051599       1.454623       7.797371       0.070186      27.325587 0.35187500E+03  0.78539709E+04                                 7.941811                            6.306245       0.305227       2.106298                    0.999725      26.471073      74.379900       0.647471       0.423823      -1.058518      -0.040329       0.002317       0.012480       0.042279      -0.011475       0.001361      -0.001936       0.076532       0.101529      -0.056903       0.022789       0.034114              8.962095       9.358019       0.863695       0.785604      12.854200      -0.278898       4.674065           0.000552
           41              C       1.179728       2.837333       7.740646      -0.176048      32.480513 0.42881430E+03  0.10027730E+05                                 8.797115                            6.892857       0.324462       2.081054                    0.999731      29.146655      83.051219       0.630394       0.415490      -1.066822      -0.009481      -0.012409       0.016487       0.022709       0.006730       0.006219       0.007404       0.050212       0.000498      -0.027661      -0.000143       0.027804              9.978365      10.074209      -0.681092       0.715046      14.979287      -0.121400       4.881599           0.000385
           42              C       2.568371       9.490839       2.020840       0.614260      21.742223 0.27471283E+03  0.58711526E+04                                 7.363834                            6.047381      -0.531999       1.873096                    0.998806      23.591528      68.898856       0.574083       0.499214      -0.997475       0.049111      -0.032964      -0.019453       0.062265      -0.000021      -0.052716      -0.047909       0.011488       0.249918      -0.074332      -0.041371       0.115704              7.880142       8.772135      -0.892181       2.184615       8.370456       0.822059       6.497834          -0.002459
           43              C       5.369683       9.349268       7.206482       0.644312      21.522913 0.20468677E+03  0.40783770E+04                                 7.283112                            5.193760      -0.154472       2.025648                    0.999299      21.771912      62.091239       0.622018       0.494203      -0.996545      -0.011582       0.043917      -0.041631       0.061612      -0.053553      -0.033723       0.065756      -0.071890      -0.106562      -0.071163      -0.046693       0.117856              8.812734       9.653945       1.735160       2.304693       6.850643      -2.612045       9.933613          -0.001956
           44              C       5.293131       8.489268       8.418986      -0.061006      38.071460 0.46613938E+03  0.11158791E+05                                 9.968939                            7.298776      -0.184980       1.937050                    0.998999      28.637667      83.251630       0.597021       0.428564      -1.055898      -0.018599      -0.027471       0.045140       0.056020      -0.005651      -0.001291       0.005013       0.025681      -0.046865      -0.017640      -0.004343       0.021983             12.216403       7.926377       2.592127       2.488032      11.121558      -3.451549      17.601274          -0.003495
           45              C      -2.331324      -2.611735       9.544039      -0.138802      42.564518 0.53028954E+03  0.13107081E+05                                10.660584                            7.772158      -0.294171       1.885186                    0.998843      30.204030      89.148491       0.580112       0.427171      -1.057020      -0.018241      -0.014986      -0.030752       0.038769      -0.029096      -0.019057       0.016550       0.052392      -0.119841      -0.047348      -0.017379       0.064727             13.122996       8.315894       3.321136       2.085370      11.278016      -2.178533      19.775080          -0.000709
           46              C      -2.441155       7.909701      10.678546       0.234686      33.447791 0.37925494E+03  0.86416988E+04                                 9.338279                            6.700786      -0.091881       1.989300                    0.999514      25.835855      73.808404       0.605462       0.443968      -1.044300       0.049834       0.025261       0.056671       0.079581       0.002450       0.035596       0.019709       0.022890       0.090389      -0.036825      -0.019749       0.056575             12.008886       6.245820       2.056742       1.811106       8.780656      -1.237434      21.000181          -0.000941
           47              C      -3.117570       6.744214      10.610003      -0.196389      32.846708 0.45314285E+03  0.10798433E+05                                 8.985726                            7.165200      -0.043296       1.956258                    0.999085      30.274481      88.535801       0.604962       0.424867      -1.055524      -0.027865      -0.037840      -0.026790       0.054093      -0.018963       0.002068      -0.021146       0.008258       0.001025      -0.028910       0.000267       0.028643             10.029706       6.687342       2.198973       2.885156       8.547601       0.110807      14.854173          -0.000417
           48              C       4.568453       6.428336       9.388044      -0.093798      30.525803 0.40510919E+03  0.93481088E+04                                 8.386967                            6.650991       0.185762       2.024679                    0.999574      28.876618      81.977600       0.648220       0.409479      -1.069748       0.020278       0.024341       0.033637       0.046208       0.029976       0.008597      -0.011592      -0.040392       0.000843      -0.040503       0.003387       0.037116              9.281747       6.767592       2.291417       2.263648       8.466348      -0.525320      12.611301          -0.000648
           49              C       4.635020       7.248956       8.324444      -0.146282      32.804078 0.46816128E+03  0.11289628E+05                                 9.039337                            7.332006      -0.041723       1.945530                    0.999634      30.886339      91.975993       0.589849       0.430607      -1.048076       0.012985       0.027934       0.021555       0.037597       0.000150       0.017623       0.017758       0.013108       0.029901      -0.024964      -0.004132       0.029095              9.899332       7.214426       2.749959       1.506057      10.267793      -1.632651      12.215776          -0.000560
           50              C       3.748126       0.980721       5.488177       0.101457      24.939109 0.33223203E+03  0.73675332E+04                                 7.646321                            6.263175       0.004036       2.026089                    0.998701      26.221815      75.352284       0.623802       0.442771      -1.038803       0.018576      -0.022546      -0.046802       0.055171       0.010532       0.023221      -0.011562       0.057476       0.052393      -0.043710       0.001718       0.041992              8.430373       5.484636       0.031408      -1.411507      12.442573       0.130587       7.363909           0.007246
           51              C       3.727326       2.323172       5.445633      -0.199538      32.368652 0.45248713E+03  0.10783138E+05                                 8.884239                            7.156502       0.095793       2.000837                    0.999234      30.183335      88.383897       0.605537       0.424450      -1.055369       0.001179      -0.008505      -0.016713       0.018790      -0.014418       0.013906       0.019582       0.021119       0.076082      -0.039315       0.004846       0.034469              9.877048       6.227600       0.411141      -1.798928      15.535525      -0.502594       7.868018          -0.001943
           52              C       4.199077       3.032715       4.351307       0.107958      33.988079 0.40090487E+03  0.92003969E+04                                 9.258991                            6.758371      -0.042902       2.007372                    0.999319      25.947803      72.771436       0.624693       0.427242      -1.061512      -0.019523      -0.002010      -0.011039       0.022518      -0.007362       0.003349      -0.012637       0.008886      -0.053959      -0.023649       0.003578       0.020071             11.366613       5.771895       0.010659      -1.557291      19.911988       1.775761       8.415957           0.012135
           53              C       4.653355       2.300993       3.294797      -0.166992      29.661552 0.41841096E+03  0.97194272E+04                                 8.268958                            6.798937       0.408818       2.115545                    0.999753      28.685611      81.325157       0.636441       0.414295      -1.068154      -0.025265      -0.017696      -0.008203       0.031918       0.006018       0.002163      -0.013574       0.019652       0.063347      -0.026040       0.000874       0.025166              9.091083       5.347007      -0.407472      -1.468635      13.414860       1.934896       8.511383          -0.001486
           54              C       4.690795       0.891626       3.349159       0.104519      25.172842 0.35603479E+03  0.79856144E+04                                 7.593876                            6.408154       0.120978       2.055947                    0.999593      26.221028      74.324484       0.631372       0.432519      -1.051125      -0.033432      -0.002007       0.027306       0.043213      -0.003143       0.008505       0.004879       0.073199       0.074050      -0.049451       0.016452       0.032999              8.193870       5.413004       0.225143      -1.445438      11.130065       0.601177       8.038542           0.008912
           55              C       4.257316       4.536136       4.452940       0.109489      35.667107 0.40543352E+03  0.93138658E+04                                 9.510358                            6.767366      -0.039324       2.005035                    0.999145      25.948142      72.386784       0.629426       0.423595      -1.065688      -0.002200       0.008135      -0.012538       0.015107      -0.001342      -0.002040      -0.011740      -0.027101       0.060045      -0.023800      -0.002349       0.026149             11.824696      10.213844       0.504936      -1.171807      20.162680       0.875626       5.097566           0.003722
           56              C       3.044258       5.134089       4.772020      -0.184858      33.963300 0.44440442E+03  0.10512500E+05                                 9.127600                            7.032760       0.225837       2.045408                    0.999629      29.703359      85.843731       0.620403       0.417354      -1.062892      -0.001968       0.001735      -0.021604       0.021763       0.021967       0.004036      -0.006708       0.014487       0.043414      -0.031685       0.015189       0.016496             10.588718      10.117994      -1.893233      -1.560559      16.625295       0.536069       5.022865          -0.000760
           57              C       2.914466       6.517293       4.717658       0.128497      27.325534 0.34208517E+03  0.76102586E+04                                 8.104649                            6.325071       0.115972       2.068360                    0.998926      25.768421      73.176441       0.627788       0.438559      -1.045586       0.042312       0.029430      -0.031356       0.060329       0.004475       0.013019       0.010329       0.015357       0.088325      -0.024645      -0.011124       0.035770              9.274008       9.380812      -0.928122      -1.270259      13.773114      -0.125773       4.668098           0.002016
           58              C       5.211623       6.704741       4.020409       0.071466      27.256158 0.35072566E+03  0.78220376E+04                                 7.927236                            6.294083       0.313801       2.109390                    0.999718      26.433519      74.248323       0.648373       0.423573      -1.058658      -0.041483      -0.002933      -0.011967       0.043274       0.008309       0.000274      -0.001475       0.074653       0.099372      -0.054827       0.021677       0.033151              8.945851       9.341181      -0.856529      -0.784777      12.830474      -0.279616       4.665899           0.000562
           59              C       5.339750       5.322031       4.077134      -0.179611      32.607143 0.43086889E+03  0.10087913E+05                                 8.820342                            6.909982       0.322452       2.079438                    0.999711      29.214601      83.297368       0.629521       0.415566      -1.066764      -0.011231       0.013100      -0.015953       0.023500      -0.007553      -0.005110       0.007161       0.051058       0.008119      -0.029267       0.002416       0.026851             10.006649      10.096227       0.687453      -0.715534      15.030525      -0.122316       4.893195           0.000380
           60              C      -1.591677      -1.331475       9.796940       0.612087      21.771301 0.27515066E+03  0.58824754E+04                                 7.367185                            6.049821      -0.537079       1.871669                    0.998792      23.613055      68.958845       0.574342       0.498822      -0.997734       0.048763       0.032575       0.018638       0.061533       0.000209       0.053894      -0.047553       0.011226       0.252889      -0.075044      -0.041871       0.116915              7.883899       8.775901       0.892518      -2.186229       8.374672       0.821577       6.501124          -0.002462
           61              N      -0.163119       0.857314       7.475928      -0.205025      38.224989 0.56376331E+03  0.13866873E+05                                 9.557072                            7.746647      -0.073081       2.006408                    0.998253      27.847909      76.768157       0.623824       0.399174      -1.096984      -0.012979       0.153743       0.004140       0.154345       0.006890       0.017896       0.014464       0.147688       0.078705      -0.088925       0.019656       0.069269             10.940651      11.767058       1.024620       1.119438      15.151647      -0.477723       5.903247          -0.026450
           62              N       0.068178       7.918678       7.338841      -0.243077      35.622301 0.57777060E+03  0.14330029E+05                                 9.065956                            7.817068      -0.071337       1.985266                    0.999104      28.824198      80.359696       0.622660       0.396610      -1.096364      -0.029904      -0.164514       0.003568       0.167248      -0.024794       0.022271       0.005307       0.103674       0.216539      -0.094179       0.014208       0.079971              9.886754       6.593965      -0.258907       1.523941      13.067666       0.240289       9.998633          -0.026431
           63              N       3.996901       7.302050       4.341852      -0.210038      38.470456 0.56818640E+03  0.14005322E+05                                 9.602748                            7.780984      -0.076972       2.003496                    0.998273      27.954691      77.186043       0.621862       0.399585      -1.096519      -0.011485      -0.153091      -0.004244       0.153580      -0.009673      -0.015774       0.015204       0.145263       0.082032      -0.088693       0.021768       0.066925             10.997207      11.817582      -1.036228      -1.122707      15.246246      -0.479852       5.927793          -0.026486
           64              N       4.228196       0.240686       4.478939      -0.243151      35.580058 0.57684170E+03  0.14301387E+05                                 9.059393                            7.811021      -0.076788       1.984115                    0.999094      28.802472      80.286176       0.622866       0.396634      -1.096335      -0.029445       0.162827      -0.003852       0.165513       0.024519      -0.022043       0.004493       0.103451       0.214969      -0.093597       0.014188       0.079409              9.879709       6.589744       0.258289      -1.523549      13.057735       0.241364       9.991647          -0.026383
           65              O       0.323614      -1.072924       5.397889      -0.570183      47.574814 0.59361434E+03  0.14708964E+05                                10.600440                            7.669070      -0.005576       2.033607                    0.997422      28.569457      77.629996       0.665298       0.371546      -1.123036       0.012851      -0.015907      -0.021223       0.029472       0.031814      -0.033256       0.032536      -0.019520      -0.002418      -0.065772       0.027595       0.038178             13.205241      15.399105       0.602782      -9.157237       7.789384      -1.845466      16.427233          -0.040920
           66              O       2.183138       9.500224       4.778874      -0.574688      45.146272 0.64436115E+03  0.16302497E+05                                10.260291                            8.043739      -0.117096       1.997848                    0.996205      28.910512      79.463369       0.642930       0.376546      -1.118926      -0.013763       0.005116      -0.016922       0.022404      -0.002216       0.033328       0.052158       0.024597      -0.189507      -0.095366       0.035070       0.060296             12.191609      17.674984      -5.911112       1.070313      11.226727      -1.760905       7.673117          -0.036940
           67              O       1.882806       8.547444       1.612654      -0.533620      27.131273 0.43611588E+03  0.99605346E+04                                 7.011324                            6.383389       0.553147       2.217328                    0.997520      27.353541      70.334233       0.765409       0.350374      -1.144682       0.018723       0.015629       0.005945       0.025103       0.088745       0.006592      -0.024668       0.010587       0.290521      -0.139468       0.038099       0.101368              7.114122       5.888687       1.632508       1.546157       8.402630       1.354252       7.051048          -0.016688
           68              O       3.812209       9.475141       2.333539      -0.606654      35.726203 0.58737774E+03  0.14495067E+05                                 8.612214                            7.520913       0.124943       2.051683                    0.997726      29.571694      79.811273       0.687303       0.361123      -1.132690      -0.036138      -0.000829      -0.039926       0.053859       0.036813       0.021545      -0.028289       0.107004       0.112941      -0.092419       0.034418       0.058001              9.283603      11.902796      -1.122057       3.437795       6.559162      -0.605009       9.388850          -0.059063
           69              O       4.483608       9.232288       6.419891      -0.567485      47.449321 0.59176721E+03  0.14651788E+05                                10.582799                            7.657877      -0.000522       2.035685                    0.997412      28.528422      77.488574       0.665686       0.371618      -1.122980       0.014616       0.016628       0.022181       0.031339      -0.031634       0.034979       0.032966      -0.019406      -0.000358      -0.067165       0.028920       0.038245             13.181012      15.371646      -0.600182       9.138375       7.776711      -1.839246      16.394677          -0.040978
           70              O      -1.976876      -1.340860       7.038906      -0.574136      45.116116 0.64383365E+03  0.16285162E+05                                10.253801                            8.039209      -0.118816       1.997751                    0.996190      28.902614      79.421515       0.643285       0.376430      -1.119057      -0.014782      -0.004808       0.015674       0.022075       0.000560      -0.032508       0.053334       0.026095      -0.185769      -0.094877       0.033418       0.061459             12.183146      17.662197       5.905391      -1.069948      11.218620      -1.759368       7.668622          -0.036930
           71              O      -2.277248      -0.388080      10.205126      -0.533405      27.130079 0.43607246E+03  0.99591076E+04                                 7.009921                            6.382094       0.552842       2.217026                    0.997470      27.359361      70.343331       0.765676       0.350267      -1.144792       0.018654      -0.015404      -0.005472       0.024803      -0.088408      -0.005453      -0.025263       0.010535       0.291230      -0.139184       0.037182       0.102002              7.112665       5.887711      -1.632548      -1.545477       8.401447       1.353923       7.048836          -0.016667
           72              O      -0.347835      -1.315777       9.484241      -0.605187      35.737288 0.58754754E+03  0.14500956E+05                                 8.616279                            7.523908       0.129354       2.052811                    0.997780      29.568482      79.818981       0.686874       0.361306      -1.132496      -0.038475       0.000797       0.040434       0.055820      -0.036960      -0.021921      -0.028272       0.108372       0.112822      -0.093049       0.034307       0.058741              9.288462      11.908764       1.122591      -3.440476       6.561966      -0.605073       9.394656          -0.059075
           73              O       2.481024       0.000000       0.000000      -0.238001      31.631892 0.35979226E+03  0.78464466E+04                                 8.200003                            5.905372       0.132667       2.160149                    0.998083      23.259250      58.806274       0.772700       0.363475      -1.132065      -0.139295       0.000219       0.001547       0.139304      -0.000117      -0.000698       0.045418       0.053336       0.424755      -0.105799      -0.044127       0.149926             10.949511       6.051747      -0.000190      -0.001265       5.051519       1.333901      21.745266          -0.000827

******************************************************
Auxiliary information for the entire system
The total spin magnetic moment of the unit cell is   -5.999996
The total net atomic charge of the unit cell is   -0.000002
Accuracy of reproducing the electrostatic potential in the unit cell:
  The inner radius (bohr) =    5.0000
  The outer radius (bohr) =   12.0000
  Valid grid points have density less than (e/(bohr^3)) =    0.0001
  The number of valid grid points were=        31768
  The rms potential error without charges in kcal/mol is=      6.50252
  The rms potential error with partial charges in kcal/mol is=      0.66742
  The RRMSE value at monopole order=      0.10264
  The rms potential error with partial charges and cloud penetration in kcal/mol is=      0.68236
  The RRMSE value at monopole order with cloud penetration is=      0.10494
  The rms potential error with partial charges and atomic dipoles in kcal/mol is=      0.61807
  The RRMSE value at dipole order=      0.09505
  The rms potential error with partial charges, atomic dipoles and cloud penetration in kcal/mol is=      0.61789
  The RRMSE value at dipole order with cloud penetration=      0.09502

******************************************************
The electron densities and ab initio electrostatic potential were computed in VASP using the PBE functional and
projector augmented wave method. See the main text of the journal article for a description of computational details.
The atomic charges, dipoles, and quadrupoles were computed with the DDEC6 method as described in
(a) T. A. Manz and N. Gabaldon Limas, RSC Adv. 6 (2016) 47771-47801 DOI: 10.1039/c6ra04656h
(b) N. Gabaldon Limas and T. A. Manz, RSC Adv. 8 (2018) 2678-2707 DOI: 10.1039/c7ra11829e.
For each atom in the material, the electron cloud parameters were fit to the spherically averaged atom-in-material
electron density using radial positions for which this density was between 10^-4 and 10^-2 electrons per cubic bohr.
The polarizabilities, dispersion coefficients, and quantum Drude oscillator (QDO) parameters were fit using the MCLF method.
The magnetic structure of the system was optimized in VASP from the default ferromagnetic initial guess using spin polarization.
The atomic spin moments (ASMs) were computed on this optimized magnetic structure using the DDEC6 partition as inputs
to the method of T. A. Manz and D. S. Sholl, J. Chem. Theory Comput. 7 (2011) 4146-4164 DOI: 10.1021/ct200539n.
The RMSE and RRMSE were computed using a uniform grid with Ewald summation.
