# Supplementary material for: A collection of forcefield precursors for metal–organic frameworks
Source: RSC Adv. 2019 Nov 13;9(63):36492–507. doi: 10.1039/c9ra07327b (PMC9075174; doi:10.1039/c9ra07327b)
Supplement: RA-009-C9RA07327B-s5593 [file RA-009-C9RA07327B-s5593.xyz]

   73
jmolscript: load "" {1 1 1} spacegroup "x,y,z" unitcell [{      8.242000     0.000000     0.000000 }, {      0.000000    11.259000     0.000000 }, {     -4.121009    -3.172510    11.803112 }]
Ni     2.520318     3.739303     4.382495     0.768992
Ni    -1.600684     4.347187     7.420617     0.767127
H     -1.482739     6.757230     4.211350     0.097773
H      6.789758     8.219967     2.421999     0.101738
H      5.667199     7.679599     0.469764     0.142791
H      1.719279     6.024143     2.636815     0.109190
H      1.696202     8.269860     2.558915     0.134753
H      3.276190     8.337892     6.239125     0.123484
H      3.164923     6.083697     6.243846     0.099411
H      4.155612     1.402378     5.476644     0.096896
H      4.155612    -0.879573     5.542741     0.117449
H      1.007170    10.349624     3.090055     0.132021
H      1.116789     1.398881     3.047564     0.107188
H      2.638258     1.329260     7.591762     0.098308
H      2.668752    -0.133477     9.381113     0.100670
H      1.546191     0.406891    11.333348     0.143250
H     -2.401726     2.062347     9.166297     0.108671
H     -2.424803    -0.183370     9.244197     0.136282
H     -0.844809    -0.251402     5.563987     0.123772
H     -0.956076     2.002793     5.559266     0.099563
H      0.034612     6.684112     6.326468     0.095748
H      0.034612     8.966063     6.260371     0.115966
H      5.128166    -2.263134     8.713057     0.132149
H     -3.004216     6.687609     8.755548     0.105560
C      4.903165     5.945658     1.140181     0.239650
C      4.859482     5.034542     2.226067    -0.142396
C      5.545215     5.381019     3.387493    -0.060648
C      6.279577     6.552632     3.439427    -0.141091
C      6.311722     7.424056     2.362983    -0.089369
C      5.632582     7.110230     1.201557    -0.186105
C      4.092976     3.745382     2.096233     0.594184
C      5.479278     4.496500     4.617377     0.592982
C      2.034947     6.496089     3.373329     0.107300
C      2.042365     7.843543     3.307232    -0.167817
C      2.568204     8.609260     4.362430     0.107500
C      2.963819     7.891779     5.486086    -0.196596
C      2.892114     6.534722     5.479005     0.103375
C      3.506967     0.943605     4.992716     0.125991
C      3.511912    -0.444157     5.032847    -0.191377
C      2.607765    -1.180012     4.348266     0.108856
C      1.658288    -0.462640     3.581064    -0.188396
C      1.724224     0.933619     3.576343     0.089141
C      0.782158     2.140832    10.662931     0.238680
C      0.738476     3.051948     9.577045    -0.139729
C      1.424211     2.705471     8.415619    -0.060285
C      2.158573     1.533858     8.363685    -0.140996
C      2.190716     0.662434     9.440129    -0.091792
C      1.511575     0.976260    10.601555    -0.184865
C     -0.028030     4.341108     9.706879     0.593571
C      1.358276     3.589990     7.185735     0.595307
C     -2.086057     1.590401     8.429783     0.110439
C     -2.078639     0.242947     8.495880    -0.172001
C     -1.552798    -0.522770     7.440682     0.108394
C     -1.157182     0.194711     6.317026    -0.196403
C     -1.228887     1.551768     6.324107     0.102220
C     -0.614034     7.142885     6.810396     0.124320
C     -0.609089     8.530647     6.770265    -0.189938
C     -1.513237    -1.992498     7.454846     0.109937
C     -2.462716     8.549130     8.222048    -0.186886
C     -2.396780     7.152871     8.226769     0.086738
N      2.455288     5.794836     4.440803    -0.219920
N      2.615183     1.647508     4.296569    -0.185273
N     -1.665714     2.291654     7.362309    -0.219965
N     -1.505819     6.438982     7.506543    -0.180923
O      2.852554     3.721417     2.327810    -0.592317
O      4.735852     2.761398     1.639452    -0.549866
O      4.528151     3.748887     4.818502    -0.514156
O     -1.772858     4.603192     5.393314    -0.552769
O     -1.268451     4.365073     9.475302    -0.591924
O      0.614845     5.325092    10.163660    -0.549829
O      0.407149     4.337603     6.984610    -0.514812
O      2.348141     3.483298     6.409798    -0.554721
O      4.150671     5.629500     0.000000    -0.244172

The following XYZ coordinates are in angstroms. Other properties are in atomic units.
The sperically averaged electron density of each atom fit to a function of the form exp(a - br)
eigen_1, eigen_2 and eigen_3 are the three eigenvalues of traceless quadrupole moment tensor
  atom number  atomic symbol              X              Y              Z     net charge C6 coefficient C8 coefficient C10 coefficient fluctuating dipole atomic polarizability isotropic forcefield polarizability              a              b squared Pearson coefficient          <r^3>          <r^4>         wp_QDO          m_QDO          q_QDO       dipole_x       dipole_y       dipole_z         dipole            Qxy            Qxz            Qyz     Q(x^2-y^2)  Q(3z^2 - R^2)        eigen_1        eigen_2        eigen_3 static polarizability      alpha(xx)      alpha(xy)      alpha(xz)      alpha(yy)      alpha(yz)      alpha(zz) atomic spin moment
            1             Ni       2.520318       3.739303       4.382495       0.768992     108.694897 0.21078123E+04  0.67991463E+05                                16.967682                           13.671512       0.821574       2.134836                    0.994268      45.871824     119.590292       0.571020       0.332531      -1.217519      -0.037192      -0.025154      -0.010520       0.046116       0.003474       0.093269      -0.011736       0.371644       0.049902      -0.195016      -0.025224       0.220239             20.870627      16.895659       2.281847      -6.054838      27.207740      -2.715122      18.508480           1.763496
            2             Ni      -1.600684       4.347187       7.420617       0.767127     108.891824 0.21130893E+04  0.68205663E+05                                16.987011                           13.688781       0.825137       2.135252                    0.994217      45.923023     119.770189       0.570638       0.332539      -1.217487      -0.038291       0.026488       0.010760       0.047787      -0.002431      -0.093313      -0.011468       0.372705       0.049318      -0.195361      -0.025405       0.220767             20.892180      16.919655      -2.284991       6.063497      27.227199      -2.715775      18.529686           1.763535
            3              H      -1.482739       6.757230       4.211350       0.097773       1.056852 0.76798456E+01  0.75566150E+02                                 1.777782                            1.666025      -1.268895       2.257923                    0.995076       3.911054      11.417666       0.459292       1.355320      -0.690162       0.020600       0.004290       0.026939       0.034183       0.009558       0.007446      -0.001974      -0.004699       0.005007      -0.013966       0.003516       0.010451              1.839222       1.756212       0.184320       0.491455       1.529789       0.173100       2.231665           0.000041
            4              H       6.789758       8.219967       2.421999       0.101738       1.066165 0.74833193E+01  0.70812851E+02                                 1.595275                            1.501742      -0.742933       2.514438                    0.999765       3.192157       8.216623       0.572744       1.130128      -0.746143       0.016766       0.032121      -0.001843       0.036280       0.012076       0.008484      -0.007434      -0.018973       0.024329      -0.023221       0.008786       0.014435              1.624114       1.611762       0.432238       0.097435       1.894244       0.091652       1.366338           0.000013
            5              H       5.667199       7.679599       0.469764       0.142791       1.057454 0.75478382E+01  0.73020053E+02                                 1.711925                            1.603227      -1.176661       2.338624                    0.996499       3.408183       9.467867       0.495779       1.277022      -0.709389       0.003335       0.026375      -0.025175       0.036613       0.010152       0.003188      -0.000833      -0.011651      -0.016812      -0.010841      -0.003705       0.014546              1.761626       1.363772       0.029429       0.095401       1.638591      -0.426749       2.282516           0.000005
            6              H       1.719279       6.024143       2.636815       0.109190       1.141557 0.84208975E+01  0.83414116E+02                                 1.790519                            1.687857      -0.897686       2.461397                    0.998931       3.398532       9.437394       0.487395       1.268657      -0.713215      -0.015581      -0.020540      -0.044998       0.051860       0.008117       0.012655       0.000939      -0.009670       0.045203      -0.020332      -0.000348       0.020679              1.831200       1.610201       0.112648       0.215261       1.828258       0.454586       2.055141           0.000360
            7              H       1.696202       8.269860       2.558915       0.134753       1.002002 0.72755673E+01  0.68940405E+02                                 1.590802                            1.531824      -0.819726       2.504861                    0.999690       3.117856       8.254093       0.534462       1.209434      -0.727466      -0.010812       0.013586      -0.033410       0.037653       0.000155       0.009964      -0.001315      -0.016895       0.030307      -0.017160       0.003281       0.013880              1.592031       1.418182      -0.128316       0.207804       1.607657      -0.199537       1.750253           0.000278
            8              H       3.276190       8.337892       6.239125       0.123484       1.049589 0.78215535E+01  0.76259388E+02                                 1.694265                            1.628225      -1.084031       2.366867                    0.997390       3.450248       9.586930       0.494241       1.271064      -0.711016       0.007536       0.015244       0.027507       0.032338       0.001447       0.001579       0.001440      -0.023168       0.028545      -0.016517       0.006221       0.010295              1.702726       1.538218       0.171909       0.266222       1.771573       0.314810       1.798389           0.000275
            9              H       3.164923       6.083697       6.243846       0.099411       1.062124 0.78477316E+01  0.76884246E+02                                 1.740602                            1.655010      -0.928918       2.441414                    0.998081       3.513308       9.913874       0.477666       1.308846      -0.703022       0.011372      -0.022778       0.040840       0.048126      -0.002915       0.006166      -0.003724      -0.012843       0.042113      -0.015069      -0.001359       0.016428              1.773464       1.555558      -0.127223       0.206775       1.846140      -0.424579       1.918693           0.000247
           10              H       4.155612       1.402378       5.476644       0.096896       1.030666 0.72690088E+01  0.70721869E+02                                 1.772324                            1.639110      -1.237938       2.288612                    0.994568       3.812800      11.157952       0.454209       1.386029      -0.684614       0.030271       0.024816       0.023108       0.045455       0.001603       0.011721       0.002608       0.000433       0.005468      -0.011256      -0.001740       0.012995              1.849142       2.014019       0.416404       0.364566       1.911714       0.253739       1.621694           0.000250
           11              H       4.155612      -0.879573       5.542741       0.117449       1.002679 0.73712949E+01  0.71453709E+02                                 1.693665                            1.617472      -1.191442       2.314977                    0.995503       3.626415      10.347731       0.474749       1.330949      -0.696567       0.021270      -0.016913       0.015175       0.031125      -0.003029       0.007428      -0.000336      -0.006881      -0.012415      -0.010491       0.002677       0.007814              1.709233       1.868394      -0.225361       0.372149       1.740439      -0.160123       1.518867           0.000243
           12              H       1.007170      10.349624       3.090055       0.132021       1.003557 0.70525062E+01  0.65947833E+02                                 1.552396                            1.474471      -0.864435       2.478806                    0.999467       3.092321       7.988853       0.566616       1.156006      -0.739754      -0.025385      -0.015186      -0.023730       0.037922       0.000203       0.014905      -0.000901       0.000353      -0.012989      -0.016305       0.002012       0.014293              1.577414       1.634376       0.257637       0.252865       1.656260       0.213099       1.441606           0.000264
           13              H       1.116789       1.398881       3.047564       0.107188       1.141519 0.82360682E+01  0.80173660E+02                                 1.715791                            1.612586      -0.834556       2.490255                    0.999341       3.201530       8.477725       0.531419       1.184015      -0.734306      -0.029707       0.021828      -0.035107       0.050907      -0.002953       0.018260      -0.001466      -0.000048      -0.012400      -0.019593       0.001479       0.018114              1.746160       1.789887      -0.280125       0.320217       1.770497      -0.304660       1.678095           0.000611
           14              H       2.638258       1.329260       7.591762       0.098308       1.056901 0.76810454E+01  0.75591240E+02                                 1.778774                            1.666867      -1.273175       2.256351                    0.995081       3.912227      11.427195       0.458820       1.356479      -0.689920       0.020156      -0.004396      -0.026239       0.033378      -0.009456      -0.007545      -0.001930      -0.004737       0.005253      -0.013956       0.003527       0.010428              1.840282       1.757167      -0.184456      -0.491981       1.530461       0.173249       2.233218           0.000041
           15              H       2.668752      -0.133477       9.381113       0.100670       1.069177 0.75094962E+01  0.71119786E+02                                 1.597955                            1.504104      -0.742991       2.513762                    0.999760       3.197551       8.232865       0.572467       1.129734      -0.746238       0.016169      -0.032836       0.001384       0.036628      -0.012243      -0.008517      -0.007615      -0.018471       0.024855      -0.023349       0.008790       0.014558              1.626898       1.614501      -0.433354      -0.097658       1.897731       0.091828       1.368462           0.000013
           16              H       1.546191       0.406891      11.333348       0.143250       1.053063 0.75069789E+01  0.72493969E+02                                 1.703874                            1.596331      -1.156898       2.346938                    0.996725       3.398417       9.418512       0.498261       1.272952      -0.710272       0.003583      -0.026072       0.024913       0.036239      -0.010171      -0.003178      -0.001110      -0.011081      -0.016283      -0.010874      -0.003446       0.014319              1.753000       1.358352      -0.029203      -0.094666       1.630962      -0.423316       2.269686           0.000001
           17              H      -2.401726       2.062347       9.166297       0.108671       1.144482 0.84451279E+01  0.83705655E+02                                 1.792651                            1.689519      -0.900512       2.459548                    0.998894       3.402462       9.448049       0.487535       1.267510      -0.713450      -0.016017       0.020702       0.044886       0.051961      -0.007826      -0.012790       0.000981      -0.009535       0.045987      -0.020252      -0.000696       0.020949              1.833502       1.611825      -0.113083      -0.215994       1.830399       0.455942       2.058283           0.000361
           18              H      -2.424803      -0.183370       9.244197       0.136282       0.997980 0.72410761E+01  0.68546997E+02                                 1.588352                            1.529664      -0.825019       2.504056                    0.999695       3.110204       8.235678       0.533950       1.211770      -0.726957      -0.010658      -0.012878       0.032741       0.036762       0.000161      -0.009837      -0.001274      -0.016561       0.031062      -0.016999       0.002964       0.014035              1.589538       1.416236       0.127903      -0.207171       1.605119      -0.198862       1.747260           0.000277
           19              H      -0.844809      -0.251402       5.563987       0.123772       1.050877 0.78353518E+01  0.76446607E+02                                 1.697435                            1.631063      -1.088418       2.365189                    0.997318       3.453773       9.607838       0.493051       1.273252      -0.710534       0.007505      -0.014994      -0.027543       0.032245      -0.001310      -0.001665       0.001288      -0.023173       0.029008      -0.016592       0.006282       0.010310              1.705962       1.540845      -0.172519      -0.267092       1.775103       0.315931       1.801940           0.000274
           20              H      -0.956076       2.002793       5.559266       0.099563       1.063740 0.78651512E+01  0.77118345E+02                                 1.744328                            1.658390      -0.933227       2.439581                    0.997968       3.517973       9.939842       0.476385       1.311287      -0.702506       0.011812       0.022966      -0.040575       0.048097       0.002731      -0.005949      -0.003729      -0.012723       0.042097      -0.014882      -0.001436       0.016318              1.777321       1.558637       0.127618      -0.207413       1.850352      -0.425983       1.922973           0.000245
           21              H       0.034612       6.684112       6.326468       0.095748       1.033487 0.72937642E+01  0.71023568E+02                                 1.775497                            1.641841      -1.241688       2.286679                    0.994495       3.820177      11.184593       0.453851       1.385932      -0.684621       0.030600      -0.024897      -0.023498       0.045917      -0.001713      -0.011856       0.002632       0.000584       0.005034      -0.011369      -0.001778       0.013147              1.852600       2.017807      -0.417461      -0.365512       1.915529       0.254356       1.624463           0.000251
           22              H       0.034612       8.966063       6.260371       0.115966       1.004047 0.73836598E+01  0.71601673E+02                                 1.695187                            1.618852      -1.190970       2.314823                    0.995467       3.629418      10.357439       0.474549       1.330987      -0.696580       0.021300       0.016863      -0.015844       0.031449       0.002969      -0.007371      -0.000388      -0.006535      -0.013053      -0.010428       0.002639       0.007788              1.710798       1.870121       0.225686      -0.372661       1.742154      -0.160363       1.520118           0.000244
           23              H       5.128166      -2.263134       8.713057       0.132149       1.003832 0.70530054E+01  0.65940386E+02                                 1.551128                            1.473273      -0.867416       2.477169                    0.999445       3.092160       7.982450       0.567682       1.154047      -0.740216      -0.025500       0.014667       0.023734       0.037797      -0.000453      -0.015017      -0.001061       0.000049      -0.012712      -0.016466       0.002152       0.014314              1.576118       1.633085      -0.257497      -0.252687       1.654793       0.212931       1.440477           0.000265
           24              H      -3.004216       6.687609       8.755548       0.105560       1.144167 0.82607153E+01  0.80476081E+02                                 1.718866                            1.615362      -0.838951       2.488297                    0.999327       3.206127       8.494024       0.530767       1.184550      -0.734201      -0.029986      -0.021913       0.035676       0.051498       0.002850      -0.018139      -0.001284       0.000286      -0.012614      -0.019437       0.001428       0.018008              1.749359       1.793144       0.280661      -0.320948       1.773867      -0.305329       1.681066           0.000619
           25              C       4.903165       5.945658       1.140181       0.239650      32.971561 0.38579314E+03  0.88203107E+04                                 9.230639                            6.757744      -0.050364       2.004056                    0.999491      25.792267      73.589394       0.603527       0.443895      -1.045292      -0.045777      -0.017206      -0.060319       0.077653       0.007801       0.040777       0.011630       0.026445       0.079384      -0.029885      -0.028520       0.058406             11.572907       6.357531       2.149962       1.928287       8.779481      -0.900867      19.581709           0.000007
           26              C       4.859482       5.034542       2.226067      -0.142396      42.937914 0.55170296E+03  0.13757019E+05                                10.707707                            7.917706      -0.268267       1.889996                    0.998709      30.485618      90.056575       0.576451       0.426113      -1.058826       0.028638      -0.001052       0.021749       0.035976      -0.027767      -0.010361       0.030401       0.063397      -0.097502      -0.056340      -0.006743       0.063084             12.970091       8.501513       3.545305       1.879559      11.615339      -2.305992      18.793421           0.000347
           27              C       5.545215       5.381019       3.387493      -0.060648      38.438710 0.48819748E+03  0.11814493E+05                                10.010842                            7.458064      -0.184882       1.930956                    0.999094      29.048488      84.713428       0.592377       0.427256      -1.057440       0.016427       0.017736      -0.048238       0.053957      -0.013477       0.004829       0.001378       0.023037      -0.030679      -0.015035      -0.008244       0.023279             12.053093       8.398774       2.975747       2.363278      10.992560      -3.067369      16.767945           0.003694
           28              C       6.279577       6.552632       3.439427      -0.141091      33.640163 0.47833050E+03  0.11592736E+05                                 9.195355                            7.418551      -0.097217       1.926049                    0.999635      31.023683      92.505495       0.585743       0.431461      -1.047942      -0.008063      -0.025118      -0.028315       0.038699      -0.006228       0.019021       0.015119       0.017316       0.030486      -0.028161       0.000413       0.027749             10.088591       7.958125       2.936518       1.875693      10.139371      -1.847680      12.168277           0.000825
           29              C       6.311722       7.424056       2.362983      -0.089369      30.391134 0.40425470E+03  0.93134921E+04                                 8.341552                            6.632407       0.224994       2.039839                    0.999645      28.677667      81.063783       0.651524       0.408055      -1.071828      -0.021439      -0.025784      -0.023487       0.040940       0.025027       0.012414      -0.019070      -0.048845       0.006010      -0.044048       0.005040       0.039008              9.199578       7.011076       2.303378       2.499303       8.390222      -0.573291      12.197437          -0.000284
           30              C       5.632582       7.110230       1.201557      -0.186105      32.637376 0.44831520E+03  0.10656694E+05                                 8.943399                            7.132609      -0.067353       1.950883                    0.998963      30.128633      88.049670       0.605512       0.425544      -1.054919       0.025010       0.026006       0.018579       0.040583      -0.020818      -0.002484      -0.021516      -0.003298      -0.009738      -0.030661       0.000906       0.029755              9.926089       7.010558       2.298384       3.087635       8.472223       0.069238      14.295485           0.000875
           31              C       4.092976       3.745382       2.096233       0.594184      22.221871 0.28288538E+03  0.60840464E+04                                 7.439170                            6.106596      -0.507587       1.874840                    0.998695      23.907673      69.808362       0.576109       0.494333      -1.000954      -0.042090      -0.031275      -0.020397       0.056265       0.006550       0.054550      -0.042184       0.006245       0.268326      -0.079045      -0.038719       0.117764              7.986259       8.925588       1.146794      -2.165819       8.630882       0.696872       6.402307           0.000898
           32              C       5.479278       4.496500       4.617377       0.592982      24.507640 0.24666376E+03  0.51222211E+04                                 7.848196                            5.639527      -0.097646       2.024710                    0.999427      22.779878      65.186072       0.610017       0.483516      -1.007323       0.016794      -0.046967       0.045285       0.067369      -0.047413      -0.035885       0.066628      -0.059726      -0.085210      -0.069427      -0.041816       0.111243              9.487845      10.675773       2.098027       2.276465       7.514698      -2.844697      10.273065           0.000943
           33              C       2.034947       6.496089       3.373329       0.107300      24.462830 0.32605486E+03  0.71755292E+04                                 7.467135                            6.142454       0.093241       2.050820                    0.999717      25.891642      73.409906       0.641384       0.433935      -1.047132       0.032522      -0.005675       0.033943       0.047350       0.006964      -0.011384       0.005171       0.089012       0.064169      -0.056220       0.015532       0.040689              8.172339       5.204287      -0.499711       1.232558      11.546393       0.183606       7.766336          -0.002476
           34              C       2.042365       7.843543       3.307232      -0.167817      30.447126 0.41703817E+03  0.96926311E+04                                 8.462164                            6.818717       0.362642       2.103081                    0.999712      28.680300      81.690160       0.630347       0.418081      -1.064293       0.020642      -0.009260      -0.007186       0.023737      -0.004303      -0.001991      -0.008670       0.026657       0.075662      -0.028093       0.001381       0.026712              9.467727       5.622849       0.339225       1.442997      14.737333       1.635256       8.042999           0.002019
           35              C       2.568204       8.609260       4.362430       0.107500      34.912951 0.40721226E+03  0.93745669E+04                                 9.420381                            6.804280       0.003670       2.020167                    0.999347      25.989237      72.821453       0.624024       0.426358      -1.062868       0.015941      -0.007773      -0.008815       0.019805       0.002230       0.003197      -0.002482       0.004263      -0.025675      -0.009909       0.002275       0.007634             11.735744       5.759542       0.688959       1.351163      21.363434       1.001241       8.084257          -0.006137
           36              C       2.963819       7.891779       5.486086      -0.196596      31.382391 0.44464685E+03  0.10531854E+05                                 8.667186                            7.066836       0.204902       2.041016                    0.999362      29.784203      86.459415       0.613975       0.421178      -1.059244       0.000666      -0.006861      -0.004620       0.008298       0.009779      -0.009977       0.013264       0.015068       0.041107      -0.025952       0.005006       0.020946              9.583852       5.779910      -0.085093       1.405590      15.304962      -0.446368       7.666685           0.001897
           37              C       2.892114       6.534722       5.479005       0.103375      24.960938 0.33709683E+03  0.74979041E+04                                 7.659467                            6.309809       0.008063       2.026342                    0.999037      26.225601      75.321239       0.621744       0.442903      -1.039380      -0.016997      -0.008801      -0.046399       0.050192      -0.010866      -0.017963      -0.012508       0.072660       0.050483      -0.049868       0.008674       0.041193              8.451940       5.216321       0.080304       1.093544      12.774526       0.023119       7.364974          -0.003794
           38              C       3.506967       0.943605       4.992716       0.125991      26.948792 0.33466765E+03  0.74298322E+04                                 8.114580                            6.308950       0.002172       2.033748                    0.998886      25.851850      74.158389       0.618599       0.445997      -1.037656      -0.032738       0.010407      -0.043302       0.055274       0.009643      -0.030569       0.008459       0.029334       0.098410      -0.039211      -0.011509       0.050719              9.368437       7.625365       0.573021       2.131807      14.473233       0.241364       6.006713          -0.004130
           39              C       3.511912      -0.444157       5.032847      -0.191377      34.267367 0.43350740E+03  0.10198471E+05                                 9.186824                            6.949037       0.222071       2.046635                    0.999679      29.556579      85.381443       0.623281       0.417719      -1.061910      -0.000393       0.008424      -0.015768       0.017881      -0.017328      -0.007027      -0.016307       0.005604       0.055269      -0.032496       0.006978       0.025519             10.837910       8.465426       1.826745       2.492329      17.689239       1.525789       6.359065           0.001873
           40              C       2.607765      -1.180012       4.348266       0.108856      35.229964 0.39065223E+03  0.89022022E+04                                 9.448832                            6.645814      -0.025502       2.010104                    0.999259      25.856725      72.127923       0.633960       0.423972      -1.064154       0.011289       0.006964      -0.013502       0.018927      -0.005734      -0.004151      -0.007317      -0.018828       0.058215      -0.021629      -0.000314       0.021943             11.920971       7.949236       1.336695       2.100672      21.510851       1.045752       6.302828          -0.004986
           41              C       1.658288      -0.462640       3.581064      -0.188396      32.643164 0.44230281E+03  0.10395764E+05                                 8.785829                            6.971624       0.361768       2.086941                    0.999817      29.262992      82.868807       0.632397       0.412078      -1.071881       0.017447       0.004190      -0.019753       0.026686       0.008709       0.017995       0.009285       0.030633       0.030595      -0.023554      -0.007777       0.031331              9.884345       7.708858       0.050087       1.918985      15.744972      -0.203474       6.199205           0.002393
           42              C       1.724224       0.933619       3.576343       0.089141      26.449669 0.33250838E+03  0.73138238E+04                                 7.752418                            6.119288       0.311946       2.113562                    0.999798      25.882825      72.081210       0.659377       0.422309      -1.059984       0.058330       0.002328       0.003464       0.058479      -0.008151      -0.002627      -0.006960       0.071628       0.066728      -0.048585       0.022043       0.026542              8.713385       7.179155       1.126966       1.990647      12.987163       0.094944       5.973839          -0.001385
           43              C       0.782158       2.140832      10.662931       0.238680      33.004165 0.38626911E+03  0.88336194E+04                                 9.234614                            6.760542      -0.054447       2.002597                    0.999459      25.807893      73.636040       0.603605       0.443715      -1.045432      -0.046130       0.017257       0.061597       0.078867      -0.007691      -0.041263       0.011489       0.024544       0.079235      -0.030807      -0.027675       0.058482             11.578254       6.360551      -2.150551      -1.931362       8.781259      -0.898536      19.592952           0.000009
           44              C       0.738476       3.051948       9.577045      -0.139729      42.811871 0.54980287E+03  0.13698091E+05                                10.690858                            7.906853      -0.270180       1.890193                    0.998735      30.424612      89.844308       0.576529       0.426414      -1.058618       0.028759       0.000011      -0.021169       0.035710       0.027917       0.009573       0.030573       0.064822      -0.094030      -0.056509      -0.006358       0.062867             12.948275       8.488556      -3.539034      -1.877257      11.596438      -2.300513      18.759832           0.000354
           45              C       1.424211       2.705471       8.415619      -0.060285      38.419205 0.48797020E+03  0.11806394E+05                                10.004442                            7.454154      -0.185574       1.930902                    0.999031      29.033969      84.633100       0.592853       0.427007      -1.057703       0.018504      -0.019963       0.047574       0.054811       0.011874      -0.005013       0.001631       0.023250      -0.032545      -0.014684      -0.007839       0.022523             12.044747       8.393976      -2.973867      -2.362543      10.984564      -3.063381      16.755700           0.003700
           46              C       2.158573       1.533858       8.363685      -0.140996      33.603703 0.47768344E+03  0.11572982E+05                                 9.188578                            7.413261      -0.090712       1.928218                    0.999611      31.001429      92.418852       0.585992       0.431429      -1.047975      -0.007498       0.022561       0.029307       0.037737       0.006776      -0.018804       0.013527       0.017836       0.031920      -0.027400       0.000141       0.027259             10.080897       7.951523      -2.933252      -1.874543      10.130875      -1.846756      12.160293           0.000829
           47              C       2.190716       0.662434       9.440129      -0.091792      30.431721 0.40490866E+03  0.93324156E+04                                 8.347667                            6.636932       0.224530       2.039591                    0.999649      28.708585      81.170419       0.651419       0.407952      -1.071885      -0.019064       0.022624       0.024811       0.038612      -0.026067      -0.011149      -0.019377      -0.047527       0.000413      -0.043239       0.003132       0.040107              9.206164       7.016956      -2.306893      -2.501032       8.397951      -0.572178      12.203585          -0.000283
           48              C       1.511575       0.976260      10.601555      -0.184865      32.627596 0.44819661E+03  0.10653439E+05                                 8.945101                            7.135286      -0.066750       1.951248                    0.999004      30.115788      88.017579       0.604922       0.425976      -1.054624       0.025480      -0.025582      -0.020925       0.041731       0.021290       0.001646      -0.021691      -0.004668      -0.008186      -0.030526      -0.000185       0.030711              9.927390       7.014549      -2.300534      -3.091402       8.472592       0.077311      14.295028           0.000872
           49              C      -0.028030       4.341108       9.706879       0.593571      22.232076 0.28306398E+03  0.60890726E+04                                 7.442903                            6.109676      -0.513768       1.872876                    0.998631      23.915173      69.845466       0.575780       0.494519      -1.000823      -0.041702       0.032044       0.019044       0.055933      -0.006668      -0.054517      -0.042494       0.007097       0.269437      -0.079385      -0.038781       0.118166              7.990367       8.929992      -1.147472       2.167839       8.634349       0.697189       6.406758           0.000902
           50              C       1.358276       3.589990       7.185735       0.595307      24.450611 0.24601947E+03  0.51055367E+04                                 7.837215                            5.632886      -0.096092       2.025727                    0.999438      22.746950      65.072208       0.610254       0.483642      -1.007251       0.016963       0.048147      -0.046600       0.069119       0.047014       0.035441       0.067694      -0.058700      -0.086053      -0.070423      -0.040997       0.111420              9.473372      10.660506      -2.095398      -2.271928       7.503953      -2.838541      10.255659           0.000946
           51              C      -2.086057       1.590401       8.429783       0.110439      24.375216 0.32453356E+03  0.71331286E+04                                 7.447601                            6.126516       0.091928       2.051524                    0.999709      25.828677      73.166345       0.642520       0.433709      -1.047353       0.032494       0.003370      -0.033729       0.046956      -0.007670       0.012528       0.005377       0.088946       0.065022      -0.056506       0.014829       0.041677              8.150351       5.190819       0.495818      -1.230796      11.510736       0.186290       7.749498          -0.002474
           52              C      -2.078639       0.242947       8.495880      -0.172001      30.521733 0.41841416E+03  0.97314971E+04                                 8.471239                            6.826404       0.359207       2.101384                    0.999732      28.725589      81.817197       0.630556       0.417646      -1.064693       0.021267       0.007872       0.006232       0.023518       0.004496       0.002183      -0.009186       0.026912       0.075928      -0.028491       0.001515       0.026975              9.477815       5.628939      -0.340958      -1.444030      14.753851       1.639784       8.050654           0.002019
           53              C      -1.552798      -0.522770       7.440682       0.108394      34.885125 0.40681592E+03  0.93636987E+04                                 9.418713                            6.803332       0.002397       2.020149                    0.999361      25.974444      72.786831       0.623706       0.426655      -1.062623       0.016364       0.008809       0.009296       0.020780      -0.002455      -0.002943      -0.002617       0.002859      -0.027349      -0.010359       0.002851       0.007509             11.732953       5.758742      -0.688819      -1.351330      21.356364       0.999931       8.083753          -0.006136
           54              C      -1.157182       0.194711       6.317026      -0.196403      31.362671 0.44423956E+03  0.10519209E+05                                 8.660569                            7.060632       0.212395       2.043091                    0.999326      29.773255      86.399548       0.614666       0.420825      -1.059526       0.001401       0.007236       0.004725       0.008755      -0.009208       0.010508       0.013125       0.014228       0.037407      -0.025121       0.004726       0.020395              9.576689       5.774958       0.084118      -1.405317      15.292766      -0.444972       7.662344           0.001895
           55              C      -1.228887       1.551768       6.324107       0.102220      24.981796 0.33743162E+03  0.75070806E+04                                 7.661511                            6.310767       0.008001       2.026317                    0.999079      26.244912      75.381034       0.622030       0.442598      -1.039578      -0.018156       0.009226       0.045984       0.050292       0.011272       0.018395      -0.012497       0.073027       0.053396      -0.050617       0.008851       0.041767              8.454427       5.217050      -0.080194      -1.094069      12.779162       0.022343       7.367069          -0.003793
           56              C      -0.614034       7.142885       6.810396       0.124320      26.998815 0.33536570E+03  0.74492017E+04                                 8.124181                            6.315201      -0.034854       2.021444                    0.998801      25.880704      74.260239       0.618341       0.445951      -1.037684      -0.029491      -0.010319       0.041528       0.051969      -0.010641       0.030287       0.009583       0.029861       0.097713      -0.040502      -0.009926       0.050428              9.380241       7.635267      -0.574173      -2.135740      14.491576       0.241845       6.013880          -0.004126
           57              C      -0.609089       8.530647       6.770265      -0.189938      34.255248 0.43328638E+03  0.10192696E+05                                 9.187225                            6.949150       0.224855       2.047584                    0.999684      29.548895      85.376659       0.622978       0.417945      -1.061691       0.001648      -0.007931       0.014945       0.016999       0.019150       0.007345      -0.015962       0.006151       0.054247      -0.033984       0.008997       0.024987             10.838188       8.465909      -1.827298      -2.492709      17.689158       1.526242       6.359497           0.001878
           58              C      -1.513237      -1.992498       7.454846       0.109937      35.223303 0.39056404E+03  0.88999583E+04                                 9.449161                            6.646118      -0.027138       2.009413                    0.999265      25.851124      72.118452       0.633775       0.424107      -1.064037       0.009913      -0.007163       0.013180       0.017980       0.005271       0.003037      -0.007338      -0.020222       0.055622      -0.021252       0.000036       0.021216             11.920877       7.949777      -1.336816      -2.101198      21.509523       1.045693       6.303331          -0.004984
           59              C      -2.462716       8.549130       8.222048      -0.186886      32.566619 0.44099262E+03  0.10357356E+05                                 8.774043                            6.962900       0.368610       2.089841                    0.999793      29.214971      82.704254       0.632570       0.412269      -1.071750       0.017447      -0.007194       0.020824       0.028103      -0.009010      -0.017232       0.009200       0.028143       0.026918      -0.021980      -0.007952       0.029932              9.870064       7.699022      -0.048288      -1.916813      15.719410      -0.204735       6.191759           0.002397
           60              C      -2.396780       7.152871       8.226769       0.086738      26.527228 0.33370759E+03  0.73470617E+04                                 7.767826                            6.130705       0.306977       2.111505                    0.999782      25.932540      72.261464       0.658677       0.422363      -1.059914       0.056306      -0.004889      -0.002044       0.056554       0.009805       0.002355      -0.008915       0.073315       0.065953      -0.050099       0.022817       0.027282              8.730926       7.193926      -1.129318      -1.995716      13.013247       0.094774       5.985605          -0.001375
           61              N       2.455288       5.794836       4.440803      -0.219920      34.571252 0.54015421E+03  0.13177624E+05                                 8.882209                            7.548695      -0.009131       2.014227                    0.999354      28.132141      77.865615       0.634643       0.395601      -1.096716       0.018351       0.143680      -0.005068       0.144935      -0.014325       0.019107       0.005056       0.088705       0.178084      -0.076768       0.010351       0.066417              9.794365       6.356649      -0.741634       1.235416      13.345589      -0.291665       9.680857           0.033103
           62              N       2.615183       1.647508       4.296569      -0.185273      35.854627 0.51106650E+03  0.12292842E+05                                 9.161028                            7.373095       0.005679       2.037362                    0.998919      27.261143      74.847244       0.638378       0.398890      -1.094786       0.026208      -0.133885      -0.015090       0.137258       0.014739       0.018552       0.006462       0.112506       0.128356      -0.079681       0.020380       0.059301             10.510760       8.809862       1.361079       2.406580      15.282658       0.188614       7.439759           0.032289
           63              N      -1.665714       2.291654       7.362309      -0.219965      34.617745 0.54110806E+03  0.13207125E+05                                 8.890880                            7.556061      -0.017762       2.010900                    0.999393      28.156412      77.959012       0.634225       0.395675      -1.096631       0.018799      -0.142007       0.004803       0.143326       0.013733      -0.019000       0.005622       0.088871       0.179176      -0.076901       0.010242       0.066659              9.803706       6.362426       0.742125      -1.236740      13.358131      -0.290625       9.690561           0.033083
           64              N      -1.505819       6.438982       7.506543      -0.180923      35.670146 0.50786762E+03  0.12193905E+05                                 9.122394                            7.344300       0.014231       2.041432                    0.998954      27.174205      74.484811       0.640519       0.398274      -1.095464       0.026489       0.135791       0.014928       0.139154      -0.015174      -0.020029       0.006054       0.112731       0.127488      -0.079716       0.019037       0.060680             10.462214       8.779528      -1.351180      -2.401451      15.193776       0.187112       7.413339           0.032245
           65              O       2.852554       3.721417       2.327810      -0.592317      33.800614 0.55420879E+03  0.13474080E+05                                 8.288156                            7.295272       0.252218       2.101888                    0.997614      28.971199      77.512855       0.699583       0.360115      -1.133916       0.029126      -0.010652      -0.043982       0.053817      -0.021531      -0.019996      -0.024786       0.135991       0.170401      -0.104480       0.033970       0.070510              8.900811      11.455794       1.118900      -3.032068       6.543395      -0.556838       8.703245           0.039325
           66              O       4.735852       2.761398       1.639452      -0.549866      28.067500 0.46072744E+03  0.10659888E+05                                 7.162105                            6.549275       0.517927       2.193827                    0.997688      27.871627      71.951943       0.758270       0.349119      -1.146588      -0.034829       0.014535      -0.003802       0.037931      -0.090094      -0.002308      -0.015163      -0.035079       0.286174      -0.140037       0.042149       0.097888              7.258123       5.947152      -1.572042      -1.583469       8.631941       1.460832       7.195276           0.020204
           67              O       4.528151       3.748887       4.818502      -0.514156      43.753489 0.62159327E+03  0.15583990E+05                                10.112329                            7.931878      -0.199646       1.984809                    0.995797      28.212161      77.164742       0.643660       0.379557      -1.116820       0.008448       0.002398      -0.015668       0.017961       0.007940      -0.034504       0.041090       0.041920      -0.175229      -0.086747       0.026164       0.060584             12.056692      17.426114       5.910362      -1.143661      11.262865      -1.860305       7.481097           0.055960
           68              O      -1.772858       4.603192       5.393314      -0.552769      47.227015 0.61713974E+03  0.15393316E+05                                10.525123                            7.777753       0.121062       2.074234                    0.997667      28.513933      76.951028       0.668038       0.367583      -1.129553      -0.006390      -0.016590      -0.015583       0.023641      -0.017519       0.046223       0.029497       0.010120       0.023694      -0.062437       0.009720       0.052716             13.018286      15.547792      -0.375653       8.758264       7.923490      -1.667529      15.583577           0.051758
           69              O      -1.268451       4.365073       9.475302      -0.591924      33.778101 0.55374957E+03  0.13459935E+05                                 8.283817                            7.291654       0.255616       2.103171                    0.997647      28.962109      77.476364       0.699853       0.360056      -1.133978       0.028653       0.010117       0.044054       0.053517       0.021218       0.020967      -0.024134       0.136901       0.171492      -0.104803       0.033144       0.071658              8.895949      11.449424      -1.117562       3.030465       6.539269      -0.555714       8.699155           0.039355
           70              O       0.614845       5.325092      10.163660      -0.549829      28.068058 0.46073309E+03  0.10660033E+05                                 7.162117                            6.549144       0.517431       2.193686                    0.997663      27.871951      71.952422       0.758309       0.349101      -1.146605      -0.035747      -0.014530       0.003986       0.038792       0.091116       0.002290      -0.015303      -0.034400       0.284670      -0.140735       0.043246       0.097489              7.258395       5.947177       1.571760       1.584034       8.631028       1.460161       7.196982           0.020231
           71              O       0.407149       4.337603       6.984610      -0.514812      43.775499 0.62204368E+03  0.15598278E+05                                10.115895                            7.935063      -0.198303       1.985071                    0.995790      28.220343      77.197315       0.643486       0.379587      -1.116786       0.007391      -0.002640       0.016278       0.018072      -0.007366       0.034612       0.040734       0.041740      -0.176116      -0.086619       0.025856       0.060763             12.060522      17.433024      -5.911000       1.141707      11.265675      -1.859546       7.482866           0.055952
           72              O       2.348141       3.483298       6.409798      -0.554721      47.344868 0.61898608E+03  0.15451803E+05                                10.544402                            7.791163       0.120621       2.073626                    0.997568      28.548140      77.089002       0.667195       0.367752      -1.129358      -0.005520       0.016662       0.015533       0.023438       0.016947      -0.045360       0.028298       0.009932       0.023838      -0.060689       0.009012       0.051678             13.043113      15.577305       0.375891      -8.776161       7.937475      -1.670738      15.614559           0.051772
           73              O       4.150671       5.629500       0.000000      -0.244172      31.464967 0.36329857E+03  0.79384832E+04                                 8.157017                            5.930439       0.143948       2.164230                    0.997639      23.318619      58.925429       0.772131       0.363029      -1.132935       0.137047      -0.000326       0.000665       0.137049      -0.000449       0.000153       0.058936       0.043158       0.404578      -0.103581      -0.045847       0.149427             10.724810       6.071913      -0.000056      -0.000321       5.071403       1.662210      21.031115           0.000363

******************************************************
Auxiliary information for the entire system
The total spin magnetic moment of the unit cell is   3.983056
The total net atomic charge of the unit cell is   -0.000000
Accuracy of reproducing the electrostatic potential in the unit cell:
  The inner radius (bohr) =    5.0000
  The outer radius (bohr) =   12.0000
  Valid grid points have density less than (e/(bohr^3)) =    0.0001
  The number of valid grid points were=        25164
  The rms potential error without charges in kcal/mol is=      7.11028
  The rms potential error with partial charges in kcal/mol is=      0.79468
  The RRMSE value at monopole order=      0.11177
  The rms potential error with partial charges and cloud penetration in kcal/mol is=      0.81700
  The RRMSE value at monopole order with cloud penetration is=      0.11490
  The rms potential error with partial charges and atomic dipoles in kcal/mol is=      0.78647
  The RRMSE value at dipole order=      0.11061
  The rms potential error with partial charges, atomic dipoles and cloud penetration in kcal/mol is=      0.78490
  The RRMSE value at dipole order with cloud penetration=      0.11039

******************************************************
The electron densities and ab initio electrostatic potential were computed in VASP using the PBE functional and
projector augmented wave method. See the main text of the journal article for a description of computational details.
The atomic charges, dipoles, and quadrupoles were computed with the DDEC6 method as described in
(a) T. A. Manz and N. Gabaldon Limas, RSC Adv. 6 (2016) 47771-47801 DOI: 10.1039/c6ra04656h
(b) N. Gabaldon Limas and T. A. Manz, RSC Adv. 8 (2018) 2678-2707 DOI: 10.1039/c7ra11829e.
For each atom in the material, the electron cloud parameters were fit to the spherically averaged atom-in-material
electron density using radial positions for which this density was between 10^-4 and 10^-2 electrons per cubic bohr.
The polarizabilities, dispersion coefficients, and quantum Drude oscillator (QDO) parameters were fit using the MCLF method.
The magnetic structure of the system was optimized in VASP from the default ferromagnetic initial guess using spin polarization.
The atomic spin moments (ASMs) were computed on this optimized magnetic structure using the DDEC6 partition as inputs
to the method of T. A. Manz and D. S. Sholl, J. Chem. Theory Comput. 7 (2011) 4146-4164 DOI: 10.1021/ct200539n.
The RMSE and RRMSE were computed using a uniform grid with Ewald summation.
