# Supplementary material for: A collection of forcefield precursors for metal–organic frameworks
Source: RSC Adv. 2019 Nov 13;9(63):36492–507. doi: 10.1039/c9ra07327b (PMC9075174; doi:10.1039/c9ra07327b)
Supplement: RA-009-C9RA07327B-s5594 [file RA-009-C9RA07327B-s5594.xyz]

  156
jmolscript: load "" {1 1 1} spacegroup "x,y,z" unitcell [{     11.077800     0.000000     0.000000 }, {     -5.538900     9.593656     0.000000 }, {      0.000000     0.000000    27.879300 }]
Co     9.247470     1.638117     0.814076     0.839279
Co     2.333816     0.766053    10.107083     0.839358
Co     5.035414     7.189486    19.400090     0.839265
Co     3.708570     7.955539    27.065224     0.839373
Co    -3.205084     8.827603    17.772217     0.839348
Co    -0.503486     2.404170     8.479210     0.839266
H      7.920627     4.234640     0.008364     0.102086
H      4.499802     4.819853     2.015673     0.134274
H      7.103085     1.993562     3.083451     0.098098
H      6.273358     2.354283     5.146519     0.115730
H      4.942360     1.890910     6.978189     0.118046
H      1.689918     2.850275     4.864938     0.113812
H      3.002638     3.331877     3.036056     0.128484
H      5.245892     0.616872     9.301371     0.102159
H      7.463114     3.286787    11.308680     0.134190
H      3.713832     2.445423    12.376458     0.098086
H      4.441090     2.983627    14.439526     0.115714
H      4.705296     4.367992    16.271196     0.118126
H      7.162352     6.705006    14.157945     0.113748
H      6.923071     5.327357    12.329063     0.128449
H      3.450181     4.742144    18.594657     0.102129
H      4.653784     1.487017    20.601966     0.134346
H      5.799782     5.154671    21.669744     0.098027
H      5.902252     4.255746    23.732812     0.115722
H      6.969044     3.334755    25.564482     0.118239
H      7.764430     0.038375    23.451231     0.113739
H      6.690991     0.934422    21.622349     0.128365
H      2.381727     5.359016    -0.008364     0.102089
H     -1.039098     4.773803    25.863627     0.134272
H      1.564185     7.600094    24.795849     0.098100
H      0.734458     7.239373    22.732781     0.115729
H     -0.596540     7.702746    20.901111     0.118046
H     -3.848982     6.743381    23.014362     0.113813
H     -2.536262     6.261779    24.843244     0.128484
H     -0.293008     8.976784    18.577929     0.102159
H      1.924214     6.306869    16.570620     0.134189
H     -1.825068     7.148233    15.502842     0.098087
H     -1.097810     6.610029    13.439774     0.115715
H     -0.833604     5.225664    11.608104     0.118128
H      1.623452     2.888650    13.721355     0.113750
H      1.384171     4.266299    15.550237     0.128449
H     -2.088719     4.851512     9.284643     0.102127
H     -0.885116     8.106639     7.277334     0.134348
H      0.260882     4.438985     6.209556     0.098026
H      0.363352     5.337910     4.146488     0.115724
H      1.430144     6.258901     2.314818     0.118241
H      2.225530     9.555281     4.428069     0.113743
H      1.152091     8.659234     6.256951     0.128369
C      7.340150     3.996717     0.695867     0.069444
C      6.153164     4.709526     0.842791    -0.040218
C      5.299620     4.361276     1.894120    -0.106716
C      5.646909     3.337633     2.748620     0.041621
C      6.856050     2.680467     2.508858     0.028298
C      4.793918     2.950049     3.904217     0.080163
C      5.353347     2.479960     5.089087    -0.146419
C      4.552422     2.195988     6.190041    -0.084408
C      3.188745     2.362917     6.124803    -0.033535
C      2.614361     2.770648     4.928781    -0.094853
C      3.401992     3.060376     3.831731    -0.139674
C      5.808644     5.803203    27.740182     0.584774
C      2.311383     2.151857     7.349820     0.618945
C      5.330083     1.238541     9.988874     0.069603
C      6.540887     1.910097    10.135798    -0.040257
C      6.666066     2.823413    11.187127    -0.106750
C      5.605921     3.034473    12.041627     0.041705
C      4.432228     2.315909    11.801865     0.028295
C      5.696759     3.966977    13.197224     0.080067
C      5.009935     3.717542    14.382094    -0.146276
C      5.164470     4.553149    15.483048    -0.084605
C      5.990874     5.650663    15.417810    -0.033490
C      6.631171     5.944229    14.221789    -0.094695
C      6.488267     5.117256    13.124738    -0.139690
C      7.660299     1.661621     9.153889     0.584605
C      6.246771     6.516011    16.642827     0.618812
C      3.946466     4.358398    19.282160     0.069153
C      3.922649     2.974033    19.429084    -0.039927
C      4.651014     2.408967    20.480413    -0.106827
C      5.363871     3.221550    21.334913     0.041502
C      5.328422     4.597280    21.095151     0.028579
C      6.126023     2.676630    22.490510     0.079950
C      6.253418     3.396154    23.675380    -0.146128
C      6.899808     2.844519    24.776334    -0.084618
C      7.437081     1.580075    24.711096    -0.033707
C      7.371168     0.878779    23.515074    -0.094567
C      6.726440     1.416024    22.418024    -0.139621
C      3.147757     2.128832    18.447175     0.584630
C      8.058546     0.925788    25.936113     0.618750
C      1.801250     5.596939    27.183433     0.069449
C      0.614264     4.884130    27.036509    -0.040213
C     -0.239280     5.232380    25.985180    -0.106714
C      0.108009     6.256023    25.130680     0.041619
C      1.317150     6.913189    25.370442     0.028302
C     -0.744982     6.643607    23.975083     0.080165
C     -0.185553     7.113696    22.790213    -0.146418
C     -0.986478     7.397668    21.689259    -0.084409
C     -2.350155     7.230739    21.754497    -0.033537
C     -2.924539     6.823008    22.950519    -0.094852
C     -2.136908     6.533280    24.047569    -0.139673
C      0.269744     3.790453     0.139118     0.584758
C     -3.227517     7.441799    20.529480     0.618942
C     -0.208817     8.355115    17.890426     0.069603
C      1.001987     7.683559    17.743502    -0.040258
C      1.127166     6.770243    16.692173    -0.106747
C      0.067021     6.559183    15.837673     0.041708
C     -1.106672     7.277747    16.077435     0.028297
C      0.157859     5.626679    14.682076     0.080065
C     -0.528965     5.876114    13.497206    -0.146273
C     -0.374430     5.040507    12.396252    -0.084599
C      0.451974     3.942993    12.461490    -0.033484
C      1.092271     3.649427    13.657511    -0.094694
C      0.949367     4.476400    14.754562    -0.139690
C      2.121399     7.932035    18.725411     0.584609
C      0.707871     3.077645    11.236473     0.618817
C     -1.592434     5.235258     8.597140     0.069154
C     -1.616251     6.619623     8.450216    -0.039925
C     -0.887886     7.184689     7.398887    -0.106825
C     -0.175029     6.372106     6.544387     0.041501
C     -0.210478     4.996376     6.784149     0.028581
C      0.587123     6.917026     5.388790     0.079954
C      0.714518     6.197502     4.203920    -0.146123
C      1.360908     6.749137     3.102966    -0.084617
C      1.898181     8.013581     3.168204    -0.033708
C      1.832268     8.714877     4.364226    -0.094563
C      1.187540     8.177632     5.461276    -0.139617
C     -2.391143     7.464824     9.432125     0.584630
C      2.519646     8.667868     1.943187     0.618748
N      7.680793     2.986505     1.497118    -0.204819
N      4.284893     1.448642    10.790125    -0.204897
N      4.651014     5.158509    20.083411    -0.204785
N      2.141893     6.607151    26.382182    -0.204834
N     -1.254007     8.145014    17.089175    -0.204895
N     -0.887886     4.435147     7.795889    -0.204787
O      6.561381     5.973010    26.770261    -0.568879
O      4.771208     6.479555     0.147760    -0.566239
O      2.888536     1.779623     8.397524    -0.527264
O      1.102795     2.387861     7.216278    -0.560156
O      7.430988     0.924828     8.183969    -0.568730
O      8.764755     2.221891     9.440767    -0.566160
O      5.635831     6.202299    17.690531    -0.527086
O     -4.022349     7.444677    16.509285    -0.560153
O      2.624331     2.695817    17.477254    -0.568859
O      3.080736     0.892210    18.734053    -0.566244
O      8.092333     1.611734    26.983817    -0.527013
O      2.919554     9.354774    25.802571    -0.560178
O      1.022481     3.620646     1.109039    -0.568889
O     -0.767692     3.114101    27.731540    -0.566230
O     -2.650364     7.814033    19.481776    -0.527239
O      6.641695     7.205795    20.663022    -0.560158
O      1.892088     8.668828    19.695331    -0.568726
O      3.225855     7.371765    18.438533    -0.566157
O      0.096931     3.391357    10.188769    -0.527101
O      1.516551     2.148979    11.370015    -0.560158
O     -2.914569     6.897839    10.402046    -0.568864
O     -2.458164     8.701446     9.145247    -0.566257
O      2.553433     7.981922     0.895483    -0.527010
O      8.458454     0.238882     2.076729    -0.560156

The following XYZ coordinates are in angstroms. Other properties are in atomic units.
The sperically averaged electron density of each atom fit to a function of the form exp(a - br)
eigen_1, eigen_2 and eigen_3 are the three eigenvalues of traceless quadrupole moment tensor
  atom number  atomic symbol              X              Y              Z     net charge C6 coefficient C8 coefficient C10 coefficient fluctuating dipole atomic polarizability isotropic forcefield polarizability              a              b squared Pearson coefficient          <r^3>          <r^4>         wp_QDO          m_QDO          q_QDO       dipole_x       dipole_y       dipole_z         dipole            Qxy            Qxz            Qyz     Q(x^2-y^2)  Q(3z^2 - R^2)        eigen_1        eigen_2        eigen_3 static polarizability      alpha(xx)      alpha(xy)      alpha(xz)      alpha(yy)      alpha(yz)      alpha(zz) atomic spin moment
            1             Co       9.247470       1.638117       0.814076       0.839279     131.378678 0.27152085E+04  0.93922717E+05                                19.794608                           16.090861       0.413662       1.954318                    0.998755      50.146751     138.318992       0.495167       0.357591      -1.187777       0.042050       0.005551       0.014250       0.044745       0.028230       0.074965      -0.136739       0.099726       0.337510      -0.190907      -0.003335       0.194242             23.793902      22.706128       7.573022      -3.131203      29.754107      -4.173426      18.921472           2.815899
            2             Co       2.333816       0.766053      10.107083       0.839358     131.361631 0.27149318E+04  0.93909893E+05                                19.792008                           16.089270       0.414150       1.954465                    0.998757      50.146992     138.313129       0.495232       0.357557      -1.187816      -0.016274      -0.039214       0.014217       0.044774       0.029105      -0.155893       0.003353      -0.098960       0.337968      -0.191002      -0.003324       0.194326             23.790139      21.430347      -6.835718      -2.048428      31.019876       4.797304      18.920193           2.816200
            3             Co       5.035414       7.189486      19.400090       0.839265     131.401669 0.27158495E+04  0.93950210E+05                                19.796477                           16.092432       0.413366       1.954205                    0.998755      50.152636     138.338072       0.495159       0.357576      -1.187792      -0.025879       0.033706       0.014322       0.044843      -0.057286       0.080850       0.133384      -0.000880       0.338077      -0.190955      -0.003451       0.194406             23.796059      34.553885      -0.735057       5.179167      17.910685      -0.625391      18.923606           2.816105
            4             Co       3.708570       7.955539      27.065224       0.839373     131.367741 0.27149228E+04  0.93910005E+05                                19.793175                           16.089708       0.413833       1.954382                    0.998754      50.145597     138.311996       0.495201       0.357577      -1.187793       0.042053      -0.005540      -0.014243       0.044743      -0.028196      -0.075009      -0.136734       0.099642       0.337646      -0.190882      -0.003418       0.194300             23.792177      22.704500      -7.572422       3.130998      29.751839      -4.173170      18.920190           2.815979
            5             Co      -3.205084       8.827603      17.772217       0.839348     131.370805 0.27151555E+04  0.93919602E+05                                19.792854                           16.089883       0.414157       1.954451                    0.998758      50.148937     138.320129       0.495225       0.357555      -1.187818      -0.016244       0.039244      -0.014242       0.044797      -0.029082       0.155979       0.003254      -0.099096       0.338116      -0.191112      -0.003312       0.194424             23.791260      21.431353       6.836252       2.048545      31.021497       4.797580      18.920930           2.816124
            6             Co      -0.503486       2.404170       8.479210       0.839266     131.394320 0.27156731E+04  0.93942412E+05                                19.795629                           16.091808       0.413374       1.954221                    0.998755      50.151600     138.333145       0.495175       0.357572      -1.187798      -0.025842      -0.033725      -0.014305       0.044830       0.057367      -0.080872       0.133292      -0.000949       0.337774      -0.190947      -0.003321       0.194268             23.794959      34.552126       0.735037      -5.178941      17.909929      -0.625354      18.922821           2.816151
            7              H       7.920627       4.234640       0.008364       0.102086       1.198409 0.85362825E+01  0.85744948E+02                                 1.899358                            1.730503      -1.345465       2.237995                    0.993888       3.808913      11.024394       0.463510       1.315550      -0.699357       0.029934       0.012316      -0.034963       0.047646       0.004478      -0.010417      -0.002340       0.006931       0.006417      -0.008833      -0.005121       0.013954              2.008970       2.185795       0.101959      -0.594772       1.640806      -0.203016       2.200310           0.000351
            8              H       4.499802       4.819853       2.015673       0.134274       1.003057 0.71158390E+01  0.68212635E+02                                 1.693364                            1.589638      -1.036590       2.408914                    0.997780       3.394522       9.559092       0.479806       1.331685      -0.698097      -0.032889       0.020492       0.003688       0.038926      -0.007803      -0.002904       0.002352       0.008372      -0.011373      -0.007070      -0.004568       0.011638              1.743884       2.080349      -0.409817      -0.133697       1.649109      -0.084853       1.502195           0.000048
            9              H       7.103085       1.993562       3.083451       0.098098       1.151233 0.81327266E+01  0.80202834E+02                                 1.803513                            1.654777      -1.243414       2.281793                    0.995188       3.677309      10.331885       0.491902       1.262625      -0.711026       0.011794      -0.032575       0.026128       0.043392      -0.001682       0.002136      -0.009237       0.003183       0.008062      -0.009780      -0.000488       0.010268              1.882010       1.550596      -0.298499       0.025346       2.164454      -0.490051       1.930978           0.000207
           10              H       6.273358       2.354283       5.146519       0.115730       1.114369 0.81768837E+01  0.80395179E+02                                 1.752788                            1.655967      -0.918980       2.446145                    0.998483       3.422471       9.465196       0.495356       1.257612      -0.714852       0.036320      -0.008047       0.007301       0.037911      -0.003211       0.000805      -0.007174       0.025297       0.004524      -0.016547       0.003943       0.012604              1.787237       2.284085      -0.149829      -0.021560       1.441144      -0.040133       1.636483           0.000040
           11              H       4.942360       1.890910       6.978189       0.118046       1.039195 0.72384457E+01  0.69803461E+02                                 1.732222                            1.598327      -1.197406       2.314868                    0.995555       3.607210      10.245118       0.479907       1.323480      -0.697989       0.016685      -0.013687       0.032588       0.039086      -0.001278       0.003059      -0.005507       0.010390       0.013799      -0.009627       0.000985       0.008642              1.814762       1.653034      -0.149492       0.336191       1.465019      -0.333253       2.326233           0.000116
           12              H       1.689918       2.850275       4.864938       0.113812       1.171742 0.84762653E+01  0.84054044E+02                                 1.813039                            1.685910      -0.864746       2.468895                    0.999043       3.435861       9.529130       0.491198       1.257463      -0.715190      -0.039773       0.001390      -0.006056       0.040256      -0.002058       0.004436      -0.005020       0.027922      -0.000648      -0.015513      -0.000216       0.015729              1.873278       2.493490      -0.185250      -0.031148       1.493014      -0.035196       1.633329          -0.000066
           13              H       3.002638       3.331877       3.036056       0.128484       1.034564 0.72674346E+01  0.70172519E+02                                 1.735870                            1.610248      -1.046921       2.393279                    0.997184       3.520217      10.013484       0.474116       1.337937      -0.695903      -0.019917       0.008905      -0.031333       0.038180      -0.002518       0.000438      -0.006673       0.019154       0.018524      -0.015028       0.006101       0.008927              1.803611       1.720938      -0.139526       0.320912       1.466895      -0.316275       2.222999           0.000039
           14              H       5.245892       0.616872       9.301371       0.102159       1.198194 0.85350332E+01  0.85740218E+02                                 1.900213                            1.731206      -1.344697       2.238476                    0.993891       3.809489      11.031168       0.463024       1.316811      -0.699100      -0.004321      -0.032072      -0.034926       0.047614       0.000749       0.003179       0.010181      -0.011227       0.006446      -0.008835      -0.005108       0.013944              2.009929       1.689482       0.185150       0.121661       2.138888       0.617054       2.201417           0.000355
           15              H       7.463114       3.286787      11.308680       0.134190       1.003499 0.71195900E+01  0.68255748E+02                                 1.693629                            1.589872      -1.036199       2.409036                    0.997781       3.395250       9.560803       0.479868       1.331375      -0.698156       0.034252       0.018252       0.003686       0.038986       0.007517       0.003500       0.001309       0.009325      -0.011430      -0.007065      -0.004570       0.011635              1.744163       2.112192       0.391726      -0.006621       1.617876       0.158273       1.502421           0.000054
           16              H       3.713832       2.445423      12.376458       0.098086       1.151383 0.81338532E+01  0.80215696E+02                                 1.803560                            1.654803      -1.245089       2.281061                    0.995167       3.677472      10.332024       0.491944       1.262489      -0.711054      -0.034159       0.006083       0.026085       0.043408       0.002218      -0.009070       0.002769       0.001288       0.008099      -0.009787      -0.000483       0.010270              1.882070       2.269600      -0.116570      -0.437125       1.445573       0.223093       1.931038           0.000212
           17              H       4.441090       2.983627      14.439526       0.115714       1.114309 0.81762726E+01  0.80387767E+02                                 1.752744                            1.655920      -0.919343       2.445997                    0.998478       3.422374       9.464883       0.495356       1.257634      -0.714848      -0.025156      -0.027422       0.007286       0.037919       0.012564      -0.006628       0.002872      -0.007080       0.004522      -0.016550       0.003934       0.012616              1.787196       1.781615       0.439920      -0.023973       1.943554       0.038737       1.636418           0.000045
           18              H       4.705296       4.367992      16.271196       0.118126       1.038982 0.72368579E+01  0.69785686E+02                                 1.732137                            1.598273      -1.198164       2.314599                    0.995541       3.606929      10.244793       0.479851       1.323680      -0.697949      -0.020202      -0.007605       0.032546       0.039054       0.005142      -0.006290       0.000109      -0.003017       0.013828      -0.009637       0.001002       0.008635              1.814656       1.641430       0.156137      -0.456616       1.476524      -0.124497       2.326013           0.000119
           19              H       7.162352       6.705006      14.157945       0.113748       1.172208 0.84805657E+01  0.84109140E+02                                 1.813680                            1.686462      -0.865492       2.468527                    0.999030       3.436670       9.532741       0.491053       1.257650      -0.715148       0.021107       0.033771      -0.006025       0.040277       0.013114      -0.006577      -0.001348      -0.010386      -0.000736      -0.015497      -0.000248       0.015745              1.873958       1.904242       0.526139      -0.014911       2.083750       0.044608       1.633881          -0.000057
           20              H       6.923071       5.327357      12.329063       0.128449       1.034815 0.72697432E+01  0.70202335E+02                                 1.736357                            1.610664      -1.047299       2.393111                    0.997179       3.520835      10.016688       0.473971       1.338204      -0.695849       0.017664       0.012805      -0.031335       0.038181       0.009564      -0.006006       0.002979      -0.005189       0.018506      -0.015042       0.006115       0.008927              1.804135       1.651684       0.179848      -0.434558       1.536993      -0.119838       2.223728           0.000044
           21              H       3.450181       4.742144      18.594657       0.102129       1.197671 0.85294494E+01  0.85648293E+02                                 1.897555                            1.729035      -1.344374       2.238427                    0.993917       3.806700      11.011623       0.464078       1.314370      -0.699603      -0.025623       0.019783      -0.035031       0.047698      -0.005230       0.007213      -0.007809       0.004308       0.006300      -0.008799      -0.005100       0.013899              2.006954       1.863559      -0.286498       0.472422       1.959305      -0.412893       2.197998           0.000355
           22              H       4.653784       1.487017      20.601966       0.134346       1.002595 0.71119259E+01  0.68166649E+02                                 1.692966                            1.589299      -1.036763       2.408889                    0.997777       3.393771       9.556795       0.479806       1.331850      -0.698066      -0.001244      -0.038715       0.003712       0.038912       0.000311      -0.000608      -0.003672      -0.017710      -0.011382      -0.007081      -0.004557       0.011637              1.743458       1.401728       0.018163       0.140285       2.326771      -0.073320       1.501874           0.000050
           23              H       5.799782       5.154671      21.669744       0.098027       1.151340 0.81335692E+01  0.80213415E+02                                 1.803652                            1.654886      -1.243443       2.281796                    0.995184       3.677491      10.332624       0.491874       1.262660      -0.711019       0.022357       0.026500       0.026135       0.043418      -0.000547       0.006921       0.006468      -0.004545       0.008034      -0.009783      -0.000474       0.010257              1.882164       1.752628       0.415133       0.411782       1.962747       0.267039       1.931119           0.000206
           24              H       5.902252       4.255746      23.732812       0.115722       1.114401 0.81768397E+01  0.80392352E+02                                 1.752590                            1.655775      -0.918653       2.446241                    0.998491       3.422395       9.463966       0.495483       1.257327      -0.714913      -0.011181       0.035505       0.007332       0.037939      -0.009360       0.005830       0.004290      -0.018187       0.004519      -0.016561       0.003958       0.012603              1.787038       1.521961      -0.290065       0.045516       2.202883       0.001406       1.636270           0.000034
           25              H       6.969044       3.334755      25.564482       0.118239       1.038741 0.72345670E+01  0.69754372E+02                                 1.731456                            1.597701      -1.196474       2.315356                    0.995563       3.606022      10.239765       0.480106       1.323152      -0.698056       0.003485       0.021280       0.032567       0.039059      -0.003866       0.003259       0.005375      -0.007421       0.013789      -0.009636       0.001018       0.008618              1.813912       1.382064      -0.006667       0.120414       1.734728       0.457396       2.324943           0.000113
           26              H       7.764430       0.038375      23.451231       0.113739       1.171993 0.84783432E+01  0.84078749E+02                                 1.813185                            1.686028      -0.864484       2.468945                    0.999047       3.436223       9.529977       0.491226       1.257331      -0.715218       0.018692      -0.035142      -0.006033       0.040259      -0.011050       0.002127       0.006365      -0.017543      -0.000672      -0.015509      -0.000229       0.015738              1.873431       1.582810      -0.340665       0.046063       2.404059      -0.009388       1.633425          -0.000071
           27              H       6.690991       0.934422      21.622349       0.128365       1.034987 0.72711202E+01  0.70217544E+02                                 1.736391                            1.610692      -1.046901       2.393295                    0.997186       3.521109      10.016946       0.474031       1.337996      -0.695890       0.002272      -0.021709      -0.031363       0.038211      -0.007039       0.005592       0.003729      -0.013960       0.018537      -0.015058       0.006112       0.008946              1.804173       1.409929      -0.040255       0.113496       1.778816       0.436288       2.223773           0.000041
           28              H       2.381727       5.359016      -0.008364       0.102089       1.198411 0.85363035E+01  0.85745327E+02                                 1.899371                            1.730513      -1.345469       2.237993                    0.993888       3.808926      11.024491       0.463505       1.315562      -0.699354       0.029934      -0.012317       0.034963       0.047646      -0.004479       0.010417      -0.002340       0.006932       0.006416      -0.008834      -0.005121       0.013954              2.008984       2.185811      -0.101960       0.594778       1.640816      -0.203019       2.200326           0.000351
           29              H      -1.039098       4.773803      25.863627       0.134272       1.003064 0.71158957E+01  0.68213223E+02                                 1.693361                            1.589635      -1.036605       2.408909                    0.997780       3.394536       9.559093       0.479811       1.331670      -0.698100      -0.032889      -0.020493      -0.003689       0.038927       0.007803       0.002904       0.002353       0.008372      -0.011375      -0.007070      -0.004569       0.011639              1.743882       2.080347       0.409817       0.133697       1.649107      -0.084853       1.502191           0.000045
           30              H       1.564185       7.600094      24.795849       0.098100       1.151249 0.81328838E+01  0.80204923E+02                                 1.803543                            1.654802      -1.243434       2.281784                    0.995188       3.677361      10.332129       0.491893       1.262639      -0.711022       0.011793       0.032575      -0.026128       0.043392       0.001682      -0.002135      -0.009237       0.003181       0.008063      -0.009779      -0.000489       0.010268              1.882042       1.550621       0.298506      -0.025346       2.164494      -0.490064       1.931012           0.000204
           31              H       0.734458       7.239373      22.732781       0.115729       1.114362 0.81768275E+01  0.80394570E+02                                 1.752790                            1.655968      -0.918979       2.446146                    0.998483       3.422469       9.465219       0.495352       1.257622      -0.714850       0.036320       0.008048      -0.007301       0.037911       0.003211      -0.000805      -0.007173       0.025296       0.004525      -0.016547       0.003943       0.012604              1.787239       2.284088       0.149829       0.021560       1.441145      -0.040133       1.636484           0.000036
           32              H      -0.596540       7.702746      20.901111       0.118046       1.039186 0.72383682E+01  0.69802482E+02                                 1.732208                            1.598316      -1.197395       2.314874                    0.995555       3.607186      10.245011       0.479910       1.323475      -0.697990       0.016686       0.013687      -0.032588       0.039086       0.001278      -0.003059      -0.005506       0.010389       0.013799      -0.009626       0.000985       0.008642              1.814747       1.653022       0.149490      -0.336187       1.465009      -0.333248       2.326211           0.000117
           33              H      -3.848982       6.743381      23.014362       0.113813       1.171746 0.84763129E+01  0.84054818E+02                                 1.813062                            1.685929      -0.864749       2.468894                    0.999043       3.435866       9.529229       0.491188       1.257486      -0.715185      -0.039773      -0.001391       0.006055       0.040255       0.002059      -0.004435      -0.005020       0.027920      -0.000647      -0.015513      -0.000215       0.015728              1.873302       2.493527       0.185255       0.031150       1.493031      -0.035197       1.633349          -0.000071
           34              H      -2.536262       6.261779      24.843244       0.128484       1.034560 0.72673868E+01  0.70171866E+02                                 1.735857                            1.610237      -1.046924       2.393279                    0.997184       3.520200      10.013387       0.474121       1.337927      -0.695905      -0.019917      -0.008905       0.031333       0.038181       0.002518      -0.000438      -0.006673       0.019153       0.018525      -0.015027       0.006100       0.008927              1.803596       1.720924       0.139524      -0.320908       1.466884      -0.316271       2.222981           0.000037
           35              H      -0.293008       8.976784      18.577929       0.102159       1.198190 0.85350027E+01  0.85739787E+02                                 1.900205                            1.731199      -1.344701       2.238474                    0.993891       3.809480      11.031114       0.463026       1.316806      -0.699101      -0.004322       0.032072       0.034925       0.047614      -0.000749      -0.003179       0.010181      -0.011226       0.006447      -0.008835      -0.005108       0.013943              2.009920       1.689476      -0.185149      -0.121660       2.138878       0.617049       2.201406           0.000357
           36              H       1.924214       6.306869      16.570620       0.134189       1.003484 0.71194607E+01  0.68254275E+02                                 1.693623                            1.589866      -1.036192       2.409038                    0.997781       3.395217       9.560729       0.479864       1.331391      -0.698153       0.034252      -0.018252      -0.003687       0.038986      -0.007517      -0.003500       0.001309       0.009325      -0.011430      -0.007066      -0.004570       0.011635              1.744157       2.112185      -0.391724       0.006621       1.617871       0.158272       1.502416           0.000055
           37              H      -1.825068       7.148233      15.502842       0.098087       1.151381 0.81338376E+01  0.80215514E+02                                 1.803559                            1.654802      -1.245087       2.281064                    0.995167       3.677469      10.332018       0.491944       1.262490      -0.711054      -0.034159      -0.006083      -0.026085       0.043408      -0.002218       0.009070       0.002769       0.001288       0.008100      -0.009787      -0.000483       0.010270              1.882070       2.269600       0.116570       0.437125       1.445572       0.223093       1.931037           0.000213
           38              H      -1.097810       6.610029      13.439774       0.115715       1.114310 0.81762812E+01  0.80387895E+02                                 1.752748                            1.655923      -0.919348       2.445995                    0.998478       3.422370       9.464883       0.495354       1.257638      -0.714848      -0.025157       0.027421      -0.007287       0.037919      -0.012564       0.006628       0.002872      -0.007079       0.004522      -0.016549       0.003934       0.012616              1.787199       1.781619      -0.439923       0.023973       1.943559       0.038736       1.636420           0.000044
           39              H      -0.833604       5.225664      11.608104       0.118128       1.038974 0.72367774E+01  0.69784639E+02                                 1.732120                            1.598258      -1.198174       2.314596                    0.995541       3.606894      10.244637       0.479857       1.323671      -0.697951      -0.020202       0.007605      -0.032546       0.039054      -0.005141       0.006290       0.000109      -0.003016       0.013828      -0.009636       0.001001       0.008635              1.814638       1.641415      -0.156135       0.456611       1.476509      -0.124497       2.325989           0.000118
           40              H       1.623452       2.888650      13.721355       0.113750       1.172213 0.84806038E+01  0.84109549E+02                                 1.813677                            1.686460      -0.865510       2.468517                    0.999029       3.436678       9.532741       0.491056       1.257640      -0.715150       0.021106      -0.033770       0.006025       0.040277      -0.013114       0.006577      -0.001348      -0.010385      -0.000737      -0.015496      -0.000249       0.015745              1.873954       1.904239      -0.526138       0.014910       2.083747       0.044608       1.633878          -0.000058
           41              H       1.384171       4.266299      15.550237       0.128449       1.034820 0.72697957E+01  0.70203021E+02                                 1.736369                            1.610674      -1.047293       2.393112                    0.997179       3.520851      10.016771       0.473967       1.338210      -0.695848       0.017664      -0.012804       0.031334       0.038181      -0.009564       0.006006       0.002978      -0.005189       0.018506      -0.015043       0.006115       0.008927              1.804147       1.651695      -0.179851       0.434562       1.537003      -0.119840       2.223744           0.000045
           42              H      -2.088719       4.851512       9.284643       0.102127       1.197673 0.85294626E+01  0.85648430E+02                                 1.897555                            1.729034      -1.344381       2.238425                    0.993917       3.806700      11.011611       0.464079       1.314368      -0.699603      -0.025623      -0.019784       0.035031       0.047698       0.005231      -0.007213      -0.007809       0.004308       0.006300      -0.008799      -0.005100       0.013899              2.006954       1.863559       0.286498      -0.472423       1.959303      -0.412893       2.197999           0.000355
           43              H      -0.885116       8.106639       7.277334       0.134348       1.002602 0.71119902E+01  0.68167413E+02                                 1.692973                            1.589305      -1.036772       2.408886                    0.997777       3.393782       9.556834       0.479806       1.331848      -0.698066      -0.001244       0.038714      -0.003711       0.038912      -0.000310       0.000608      -0.003672      -0.017710      -0.011381      -0.007081      -0.004556       0.011637              1.743465       1.401733      -0.018163      -0.140286       2.326783      -0.073320       1.501879           0.000050
           44              H       0.260882       4.438985       6.209556       0.098026       1.151323 0.81334097E+01  0.80211320E+02                                 1.803625                            1.654862      -1.243441       2.281796                    0.995184       3.677439      10.332390       0.491882       1.262648      -0.711022       0.022356      -0.026500      -0.026136       0.043418       0.000548      -0.006921       0.006468      -0.004545       0.008033      -0.009784      -0.000473       0.010257              1.882134       1.752601      -0.415124      -0.411773       1.962713       0.267034       1.931088           0.000209
           45              H       0.363352       5.337910       4.146488       0.115724       1.114388 0.81767092E+01  0.80390622E+02                                 1.752565                            1.655753      -0.918636       2.446252                    0.998491       3.422361       9.463797       0.495491       1.257314      -0.714916      -0.011181      -0.035506      -0.007332       0.037940       0.009361      -0.005830       0.004290      -0.018188       0.004517      -0.016562       0.003958       0.012605              1.787012       1.521942       0.290058      -0.045515       2.202847       0.001405       1.636246           0.000039
           46              H       1.430144       6.258901       2.314818       0.118241       1.038753 0.72346810E+01  0.69755835E+02                                 1.731478                            1.597719      -1.196474       2.315355                    0.995563       3.606062      10.239948       0.480100       1.323162      -0.698054       0.003484      -0.021280      -0.032567       0.039059       0.003867      -0.003260       0.005375      -0.007422       0.013790      -0.009637       0.001019       0.008618              1.813935       1.382080       0.006668      -0.120416       1.734750       0.457404       2.324975           0.000114
           47              H       2.225530       9.555281       4.428069       0.113743       1.171979 0.84782074E+01  0.84076933E+02                                 1.813157                            1.686004      -0.864465       2.468957                    0.999047       3.436197       9.529829       0.491235       1.257315      -0.715221       0.018693       0.035143       0.006034       0.040260       0.011051      -0.002127       0.006365      -0.017544      -0.000674      -0.015509      -0.000230       0.015739              1.873401       1.582787       0.340656      -0.046061       2.404016      -0.009386       1.633399          -0.000065
           48              H       1.152091       8.659234       6.256951       0.128369       1.034981 0.72710611E+01  0.70216819E+02                                 1.736383                            1.610684      -1.046896       2.393298                    0.997187       3.521091      10.016878       0.474033       1.337994      -0.695890       0.002272       0.021709       0.031363       0.038211       0.007039      -0.005592       0.003729      -0.013960       0.018537      -0.015058       0.006112       0.008946              1.804163       1.409923       0.040254      -0.113495       1.778807       0.436284       2.223761           0.000043
           49              C       7.340150       3.996717       0.695867       0.069444      29.228673 0.35545726E+03  0.79981604E+04                                 8.452141                            6.436453      -0.172883       1.951991                    0.999232      26.990643      77.534433       0.622825       0.437056      -1.044620       0.002330      -0.042995       0.030007       0.052482       0.057097       0.012489       0.034352      -0.028430       0.045840      -0.068224      -0.004390       0.072614              9.749037      10.635771      -3.060511      -2.023035       9.539895      -2.434026       9.071446          -0.001500
           50              C       6.153164       4.709526       0.842791      -0.040218      37.791945 0.43184521E+03  0.10022839E+05                                 9.638770                            6.824571       0.167221       2.059434                    0.999338      26.839497      73.911958       0.652514       0.404440      -1.084062      -0.009662      -0.018407       0.025533       0.032926       0.004529      -0.006865       0.023901       0.005116      -0.016980      -0.028723       0.007243       0.021480             11.788598      11.404057      -3.870742      -1.479250      11.924933      -4.920700      12.036804           0.004554
           51              C       5.299620       4.361276       1.894120      -0.106716      34.095923 0.42138706E+03  0.98495439E+04                                 9.235066                            6.920594       0.040992       1.994839                    0.999538      28.925428      83.461518       0.614801       0.426223      -1.055904       0.003952       0.004177      -0.011812       0.013137       0.016943       0.021456       0.044056      -0.007871      -0.025443      -0.045841      -0.011455       0.057297             10.765014       9.564933      -1.485493      -2.532035       9.785356      -4.966773      12.944752          -0.004216
           52              C       5.646909       3.337633       2.748620       0.041621      38.058443 0.40421850E+03  0.92492817E+04                                 9.763365                            6.653967       0.038079       2.024109                    0.999255      26.169236      72.100097       0.651685       0.410749      -1.077374      -0.017229       0.004863      -0.000738       0.017917       0.002515       0.004341       0.001594       0.022654       0.014629      -0.014109       0.002100       0.012009             12.318615      12.077958      -1.166825      -5.681380       9.189743      -4.309545      15.688143           0.002904
           53              C       6.856050       2.680467       2.508858       0.028298      30.552887 0.36082211E+03  0.81239513E+04                                 8.622320                            6.429279       0.094231       2.033824                    0.999652      27.075637      77.014016       0.633241       0.429598      -1.052402       0.029225       0.009989      -0.051948       0.060436       0.034315       0.042307       0.015320      -0.065415       0.060375      -0.070633       0.006441       0.064193             10.050945      10.758332      -2.213846      -4.098468       8.442058      -2.033530      10.952445          -0.001722
           54              C       4.793918       2.950049       3.904217       0.080163      37.415123 0.41027832E+03  0.94421791E+04                                 9.725542                            6.747485      -0.089042       1.980757                    0.999234      26.340146      73.267060       0.639552       0.416137      -1.071680      -0.003231       0.004398      -0.003948       0.006736      -0.005174      -0.022744      -0.011596       0.001885       0.025420      -0.026864      -0.000424       0.027288             12.195457      13.320327       0.349746      -4.598594       6.229919      -3.822096      17.036126           0.001563
           55              C       5.353347       2.479960       5.089087      -0.146419      34.774125 0.43719723E+03  0.10313645E+05                                 9.301752                            7.007555       0.105510       2.005688                    0.999500      29.702597      86.100068       0.616431       0.421199      -1.059037      -0.020293      -0.006563       0.022413       0.030939      -0.007738       0.008569       0.001772       0.043903      -0.056743      -0.021471      -0.012522       0.033992             10.834535      10.714363      -0.360760      -2.371354       6.024462      -3.146060      15.764781           0.000379
           56              C       4.552422       2.195988       6.190041      -0.084408      33.867604 0.42165521E+03  0.98730636E+04                                 9.215773                            6.941839      -0.023540       1.972677                    0.999571      29.038106      84.296576       0.610364       0.428571      -1.052780      -0.000630       0.010131      -0.026890       0.028742      -0.003104       0.015538      -0.001074      -0.025463       0.011588      -0.023626       0.009200       0.014427             10.668044      12.509856      -0.568319      -2.463123       5.640647      -2.409611      13.853629           0.000883
           57              C       3.188745       2.362917       6.124803      -0.033535      36.905075 0.42769838E+03  0.99098976E+04                                 9.495361                            6.786578       0.114213       2.041378                    0.999299      26.917292      74.240373       0.654605       0.403827      -1.083683       0.024438       0.006239      -0.035728       0.043734       0.000784       0.003494       0.000312       0.003971      -0.000966      -0.002835      -0.001885       0.004720             11.589578      13.162524      -0.733708      -3.431147       5.646921      -2.637015      15.959288           0.006450
           58              C       2.614361       2.770648       4.928781      -0.094853      33.809459 0.41787514E+03  0.97616602E+04                                 9.172666                            6.882889       0.035841       1.986514                    0.999666      29.198114      84.636652       0.616741       0.425134      -1.054997       0.024744      -0.005672      -0.008923       0.026909      -0.001563       0.011000       0.009190       0.029274      -0.049743      -0.024257      -0.001548       0.025805             10.636771      11.339575      -0.565477      -2.180031       5.745253      -2.685255      14.825485           0.001286
           59              C       3.401992       3.060376       3.831731      -0.139674      35.106508 0.43945562E+03  0.10395710E+05                                 9.436171                            7.082945       0.068149       2.001608                    0.999177      29.557649      86.215967       0.604816       0.428099      -1.053178      -0.009009      -0.014340       0.024617       0.029880      -0.000088       0.014988      -0.007210      -0.010330       0.033041      -0.018915      -0.001765       0.020680             10.911476      13.416155      -0.352665      -3.008406       5.647591      -2.328440      13.670681           0.000632
           60              C       5.808644       5.803203      27.740182       0.584774      26.605557 0.26217994E+03  0.54884886E+04                                 8.144824                            5.728697      -0.155748       1.995349                    0.999184      22.806617      64.004803       0.623318       0.469400      -1.022137      -0.031270       0.043653      -0.017977       0.056627       0.060881       0.041967       0.071025       0.010836      -0.054977      -0.080210      -0.037150       0.117360              9.906250      10.944777      -4.151163      -1.715849       9.699011      -2.276232       9.074962           0.000866
           61              C       2.311383       2.151857       7.349820       0.618945      24.862725 0.24191346E+03  0.49684381E+04                                 7.841931                            5.527316      -0.015488       2.056194                    0.999253      21.988881      61.326756       0.629718       0.473587      -1.018834      -0.037333       0.000459       0.048743       0.061399       0.011814       0.041903       0.056847      -0.160214      -0.175063      -0.102857      -0.027080       0.129936              9.517273      11.484232      -1.713932      -1.174772       5.377113      -2.176565      11.690475           0.002908
           62              C       5.330083       1.238541       9.988874       0.069603      29.228659 0.35546013E+03  0.79982760E+04                                 8.452002                            6.436211      -0.172657       1.952028                    0.999232      26.990609      77.535682       0.622873       0.437020      -1.044637      -0.038337       0.019698       0.030082       0.052561      -0.040876       0.023433      -0.027958      -0.084557       0.045688      -0.068147      -0.004398       0.072544              9.748951      12.463583       2.004789      -1.096101       7.711495       2.969441       9.071775          -0.001484
           63              C       6.540887       1.910097      10.135798      -0.040257      37.788101 0.43179734E+03  0.10021362E+05                                 9.637827                            6.823975       0.167277       2.059472                    0.999338      26.838207      73.904947       0.652579       0.404414      -1.084089      -0.010994       0.017632       0.025640       0.033002      -0.000106       0.024120      -0.006012      -0.010494      -0.016891      -0.028715       0.007231       0.021484             11.787353      15.144982       1.709919      -3.520764       8.181572       3.741250      12.035504           0.004566
           64              C       6.666066       2.823413      11.187127      -0.106750      34.097908 0.42141075E+03  0.98502461E+04                                 9.235418                            6.920799       0.040952       1.994823                    0.999535      28.926878      83.466604       0.614790       0.426224      -1.055902       0.001775      -0.005350      -0.011773       0.013053      -0.011902       0.027448      -0.040591      -0.025401      -0.025235      -0.045806      -0.011498       0.057304             10.765457      11.017093       0.647465      -3.035113       8.334032       4.676592      12.945247          -0.004187
           65              C       5.605921       3.034473      12.041627       0.041705      38.055396 0.40418119E+03  0.92482222E+04                                 9.762954                            6.653741       0.037362       2.023895                    0.999257      26.167876      72.095736       0.651684       0.410759      -1.077366       0.012787       0.012381      -0.000774       0.017815       0.008493      -0.000826      -0.004555      -0.015686       0.014607      -0.014058       0.002067       0.011992             12.318064      10.921921       1.834065      -0.891309      10.345049       7.074656      15.687221           0.002915
           66              C       4.432228       2.315909      11.801865       0.028295      30.549593 0.36077154E+03  0.81224626E+04                                 8.621439                            6.428607       0.095220       2.034159                    0.999655      27.073966      77.005569       0.633312       0.429569      -1.052429      -0.005955      -0.030239      -0.051876       0.060341      -0.045457      -0.007918      -0.044293      -0.026668       0.060745      -0.070659       0.006490       0.064169             10.049941      10.937263       2.109565       0.287866       8.261199       4.565674      10.951360          -0.001702
           67              C       5.696759       3.966977      13.197224       0.080067      37.418959 0.41033162E+03  0.94436842E+04                                 9.726033                            6.747810      -0.088910       1.980770                    0.999235      26.342118      73.272916       0.639555       0.416123      -1.071692       0.005489       0.000585      -0.003963       0.006795       0.003320       0.001306       0.025558       0.008023       0.025622      -0.026917      -0.000447       0.027363             12.196090       7.700077       2.895599      -1.010784      11.851310       5.893878      17.036884           0.001570
           68              C       5.009935       3.717542      14.382094      -0.146276      34.771374 0.43715553E+03  0.10312403E+05                                 9.301194                            7.007162       0.105793       2.005782                    0.999499      29.701260      86.094759       0.616457       0.421192      -1.059043       0.004414       0.020885       0.022408       0.030948       0.022828      -0.002787      -0.008346      -0.008686      -0.056596      -0.021431      -0.012519       0.033950             10.833818       7.509069       2.211118      -1.538731       9.228965       3.626402      15.763419           0.000392
           69              C       5.164470       4.553149      15.483048      -0.084605      33.873921 0.42175538E+03  0.98760070E+04                                 9.216902                            6.942671      -0.024136       1.972485                    0.999568      29.041438      84.309117       0.610325       0.428572      -1.052778       0.009188      -0.004513      -0.026819       0.028706      -0.009576      -0.008717      -0.012932       0.018173       0.011741      -0.023726       0.009265       0.014461             10.669342       7.851190       3.259164      -0.855011      10.301809       3.338597      13.855027           0.000893
           70              C       5.990874       5.650663      15.417810      -0.033490      36.900989 0.42764437E+03  0.99082846E+04                                 9.494516                            6.786026       0.114428       2.041469                    0.999302      26.915728      74.233513       0.654652       0.403812      -1.083698      -0.006887      -0.024251      -0.035734       0.043731       0.001281      -0.001462      -0.003197      -0.003350      -0.001199      -0.002886      -0.001824       0.004710             11.588473       8.160656       3.621019      -0.567982      10.647297       4.289402      15.957466           0.006456
           71              C       6.631171       5.944229      14.221789      -0.094695      33.806601 0.41782823E+03  0.97603318E+04                                 9.172261                            6.882532       0.035557       1.986436                    0.999669      29.196646      84.632564       0.616750       0.425138      -1.054990      -0.017253      -0.018637      -0.009010       0.026948       0.013487       0.002428      -0.014206      -0.011966      -0.049482      -0.024255      -0.001591       0.025846             10.636320       7.633259       2.705267      -1.235296       9.451162       3.230458      14.824537           0.001303
           72              C       6.488267       5.117256      13.124738      -0.139690      35.104197 0.43942073E+03  0.10394624E+05                                 9.435399                            7.082324       0.068073       2.001607                    0.999179      29.557135      86.211924       0.604889       0.428058      -1.053209      -0.007899       0.014886       0.024485       0.029724      -0.004457      -0.013757      -0.009415       0.005371       0.033144      -0.018980      -0.001751       0.020731             10.910602       7.894510       3.539949      -0.512331      11.167678       3.769181      13.669618           0.000651
           73              C       7.660299       1.661621       9.153889       0.584605      26.608978 0.26221827E+03  0.54894820E+04                                 8.145449                            5.729112      -0.155162       1.995504                    0.999188      22.808132      64.009805       0.623296       0.469400      -1.022139       0.053467       0.005266      -0.017887       0.056625      -0.025746       0.040388      -0.071955      -0.110934      -0.055349      -0.080156      -0.037282       0.117438              9.907016      13.606722       2.615263      -1.113256       7.038727       2.624299       9.075600           0.000883
           74              C       6.246771       6.516011      16.642827       0.618812      24.866372 0.24195871E+03  0.49695855E+04                                 7.842479                            5.527713      -0.015120       2.056269                    0.999249      21.991196      61.333971       0.629718       0.473566      -1.018848       0.019184       0.032081       0.048709       0.061399      -0.075307       0.028330      -0.064686       0.059567      -0.175171      -0.102826      -0.027150       0.129977              9.517899       8.388683       3.501589      -1.297470       8.473586       2.106045      11.691429           0.002917
           75              C       3.946466       4.358398      19.282160       0.069153      29.240521 0.35563736E+03  0.80032715E+04                                 8.454990                            6.438760      -0.173132       1.951850                    0.999234      26.996743      77.558512       0.622612       0.437148      -1.044559       0.036034       0.023583       0.029989       0.052478      -0.016277      -0.036095      -0.006358       0.113390       0.045817      -0.068367      -0.004443       0.072810              9.752292       7.165425       1.056989       3.119848      13.017897      -0.534275       9.073554          -0.001485
           76              C       3.922649       2.974033      19.429084      -0.039927      37.789150 0.43180108E+03  0.10021618E+05                                 9.638456                            6.824318       0.167293       2.059469                    0.999337      26.838039      73.908636       0.652508       0.404451      -1.084048       0.020651       0.000897       0.025378       0.032731      -0.004419      -0.017193      -0.017793       0.005412      -0.017467      -0.028625       0.007249       0.021376             11.788231       8.442489       2.161196       5.001067      14.885652       1.179895      12.036552           0.004561
           77              C       4.651014       2.408967      20.480413      -0.106827      34.100102 0.42145532E+03  0.98515269E+04                                 9.235800                            6.921173       0.040788       1.994759                    0.999541      28.927244      83.468079       0.614773       0.426225      -1.055904      -0.005715       0.001391      -0.011796       0.013181      -0.004964      -0.048882      -0.003419       0.033331      -0.025650      -0.045836      -0.011471       0.057307             10.765906       8.444658       0.838254       5.568137      10.906838       0.290727      12.946223          -0.004205
           78              C       5.363871       3.221550      21.334913       0.041502      38.058097 0.40422401E+03  0.92493720E+04                                 9.762932                            6.653770       0.038624       2.024271                    0.999254      26.169734      72.099612       0.651735       0.410719      -1.077401       0.004355      -0.017489      -0.000852       0.018043      -0.010978      -0.003617       0.003120      -0.006924       0.014533      -0.013997       0.001902       0.012095             12.317936       8.900965      -0.667202       6.572518      12.365683      -2.765192      15.687162           0.002905
           79              C       5.328422       4.597280      21.095151       0.028579      30.547062 0.36074258E+03  0.81217209E+04                                 8.621335                            6.428663       0.094465       2.033939                    0.999653      27.072167      77.002301       0.633257       0.429611      -1.052394      -0.023318       0.020375      -0.051899       0.060434       0.011160      -0.034305       0.028964       0.091932       0.060138      -0.070497       0.006488       0.064009             10.049662       7.103239       0.104168       3.809915      12.094878      -2.531715      10.950867          -0.001718
           80              C       6.126023       2.676630      22.490510       0.079950      37.421474 0.41035713E+03  0.94444928E+04                                 9.726736                            6.748254      -0.089296       1.980639                    0.999236      26.342891      73.277816       0.639495       0.416152      -1.071665      -0.002276      -0.005094      -0.004246       0.007011       0.001775       0.021566      -0.014003      -0.009805       0.025501      -0.027016      -0.000461       0.027477             12.196984       8.306441      -3.245535       5.610156      11.246167      -2.071732      17.038344           0.001562
           81              C       6.253418       3.396154      23.675380      -0.146128      34.765284 0.43705660E+03  0.10309517E+05                                 9.300385                            7.006594       0.105714       2.005814                    0.999502      29.697422      86.082186       0.616450       0.421219      -1.059022       0.015726      -0.014531       0.022104       0.030774      -0.015087      -0.005777       0.006530      -0.035324      -0.056025      -0.021257      -0.012572       0.033828             10.832841       6.883561      -1.850209       3.909441       9.853154      -0.480520      15.761809           0.000364
           82              C       6.899808       2.844519      24.776334      -0.084618      33.876191 0.42178862E+03  0.98770520E+04                                 9.217815                            6.943423      -0.023977       1.972507                    0.999570      29.041964      84.313792       0.610225       0.428631      -1.052734      -0.008432      -0.005671      -0.027138       0.028978       0.012630      -0.006875       0.013787       0.007475       0.011270      -0.023537       0.009336       0.014201             10.670428       6.867475      -2.691218       3.319267      11.287499      -0.929408      13.856311           0.000869
           83              C       7.437081       1.580075      24.711096      -0.033707      36.910997 0.42777822E+03  0.99121731E+04                                 9.496013                            6.786958       0.115003       2.041582                    0.999294      26.920488      74.249883       0.654626       0.403797      -1.083707      -0.017614       0.018085      -0.035624       0.043662      -0.002113      -0.002032       0.002941      -0.000559      -0.000958      -0.002918      -0.001859       0.004778             11.590472       6.890958      -2.887841       3.999766      11.919924      -1.653598      15.960533           0.006442
           84              C       7.371168       0.878779      23.515074      -0.094567      33.797765 0.41769478E+03  0.97564015E+04                                 9.170809                            6.881575       0.035502       1.986509                    0.999670      29.191341      84.612700       0.616776       0.425156      -1.054983      -0.007470       0.024304      -0.008800       0.026906      -0.011931      -0.013492       0.005007      -0.017485      -0.049479      -0.024247      -0.001624       0.025870             10.634549       6.652827      -2.139322       3.414718      10.428706      -0.545215      14.822116           0.001276
           85              C       6.726440       1.416024      22.418024      -0.139621      35.105231 0.43943789E+03  0.10395135E+05                                 9.435545                            7.082476       0.068343       2.001634                    0.999176      29.557834      86.214494       0.604880       0.428059      -1.053208       0.016880      -0.000674       0.024479       0.029743       0.004590      -0.001212       0.016704       0.004849       0.033213      -0.018991      -0.001856       0.020848             10.910723       7.283725      -3.187178       3.520360      11.778514      -1.440617      13.669930           0.000631
           86              C       3.147757       2.128832      18.447175       0.584630      26.606293 0.26218467E+03  0.54886047E+04                                 8.144993                            5.728730      -0.156414       1.995151                    0.999185      22.806823      64.005189       0.623319       0.469397      -1.022140      -0.022167      -0.049081      -0.018255       0.056865      -0.035194      -0.082585       0.000660       0.100073      -0.054562      -0.080386      -0.037038       0.117424              9.906531       6.415673       1.536140       2.829458      14.228550      -0.347776       9.075370           0.000886
           87              C       8.058546       0.925788      25.936113       0.618750      24.864925 0.24193384E+03  0.49689645E+04                                 7.842438                            5.527586      -0.015914       2.056054                    0.999254      21.989833      61.330203       0.629696       0.473593      -1.018830       0.018237      -0.032738       0.048606       0.061375       0.063564      -0.070253       0.007730       0.100524      -0.175507      -0.102916      -0.027187       0.130103              9.517973       5.419923      -1.787765       2.472549      11.442779       0.070633      11.691218           0.002899
           88              C       1.801250       5.596939      27.183433       0.069449      29.228685 0.35545722E+03  0.79981662E+04                                 8.452166                            6.436466      -0.172876       1.951993                    0.999232      26.990671      77.534761       0.622822       0.437058      -1.044618       0.002328       0.042995      -0.030007       0.052482      -0.057100      -0.012490       0.034351      -0.028433       0.045843      -0.068227      -0.004389       0.072616              9.749069      10.635794       3.060503       2.023050       9.539920      -2.434044       9.071494          -0.001505
           89              C       0.614264       4.884130      27.036509      -0.040213      37.792083 0.43184678E+03  0.10022889E+05                                 9.638809                            6.824595       0.167204       2.059429                    0.999338      26.839538      73.912224       0.652511       0.404441      -1.084061      -0.009661       0.018408      -0.025533       0.032926      -0.004530       0.006865       0.023903       0.005118      -0.016980      -0.028727       0.007244       0.021482             11.788649      11.404095       3.870764       1.479246      11.924999      -4.920733      12.036853           0.004550
           90              C      -0.239280       5.232380      25.985180      -0.106714      34.096097 0.42139011E+03  0.98496204E+04                                 9.235025                            6.920565       0.040981       1.994837                    0.999538      28.925643      83.461808       0.614810       0.426216      -1.055909       0.003952      -0.004178       0.011811       0.013137      -0.016942      -0.021455       0.044056      -0.007872      -0.025443      -0.045841      -0.011455       0.057296             10.764962       9.564902       1.485495       2.532022       9.785310      -4.966735      12.944672          -0.004226
           91              C       0.108009       6.256023      25.130680       0.041619      38.058724 0.40422128E+03  0.92493650E+04                                 9.763423                            6.653998       0.038093       2.024113                    0.999255      26.169338      72.100548       0.651682       0.410750      -1.077373      -0.017229      -0.004863       0.000737       0.017917      -0.002515      -0.004340       0.001595       0.022654       0.014628      -0.014109       0.002101       0.012008             12.318700      12.078060       1.166836       5.681444       9.189790      -4.309561      15.688251           0.002899
           92              C       1.317150       6.913189      25.370442       0.028302      30.553187 0.36082565E+03  0.81240608E+04                                 8.622402                            6.429326       0.094195       2.033812                    0.999652      27.075828      77.015003       0.633236       0.429601      -1.052400       0.029224      -0.009990       0.051951       0.060438      -0.034316      -0.042305       0.015319      -0.065421       0.060378      -0.070635       0.006443       0.064192             10.051052      10.758432       2.213866       4.098515       8.442150      -2.033566      10.952573          -0.001731
           93              C      -0.744982       6.643607      23.975083       0.080165      37.415090 0.41027752E+03  0.94421558E+04                                 9.725540                            6.747481      -0.089032       1.980762                    0.999234      26.340108      73.266928       0.639552       0.416137      -1.071680      -0.003231      -0.004398       0.003949       0.006736       0.005175       0.022743      -0.011596       0.001884       0.025419      -0.026864      -0.000422       0.027287             12.195462      13.320356      -0.349751       4.598630       6.229910      -3.822082      17.036120           0.001560
           94              C      -0.185553       7.113696      22.790213      -0.146418      34.774051 0.43719607E+03  0.10313609E+05                                 9.301730                            7.007539       0.105520       2.005693                    0.999500      29.702540      86.099797       0.616433       0.421198      -1.059038      -0.020293       0.006565      -0.022413       0.030939       0.007738      -0.008568       0.001773       0.043900      -0.056742      -0.021470      -0.012521       0.033991             10.834510      10.714359       0.360755       2.371368       6.024443      -3.146043      15.764728           0.000372
           95              C      -0.986478       7.397668      21.689259      -0.084409      33.867494 0.42165339E+03  0.98730056E+04                                 9.215740                            6.941813      -0.023525       1.972684                    0.999571      29.038031      84.296153       0.610367       0.428570      -1.052781      -0.000629      -0.010130       0.026890       0.028742       0.003104      -0.015538      -0.001074      -0.025464       0.011587      -0.023627       0.009201       0.014427             10.668008      12.509848       0.568315       2.463136       5.640625      -2.409592      13.853550           0.000881
           96              C      -2.350155       7.230739      21.754497      -0.033537      36.905127 0.42769840E+03  0.99098992E+04                                 9.495375                            6.786581       0.114218       2.041380                    0.999299      26.917282      74.240376       0.654604       0.403827      -1.083683       0.024437      -0.006241       0.035728       0.043733      -0.000783      -0.003493       0.000314       0.003969      -0.000969      -0.002835      -0.001884       0.004719             11.589606      13.162580       0.733707       3.431185       5.646927      -2.637015      15.959311           0.006449
           97              C      -2.924539       6.823008      22.950519      -0.094852      33.809206 0.41787069E+03  0.97615429E+04                                 9.172686                            6.882898       0.035843       1.986516                    0.999666      29.197876      84.636266       0.616733       0.425140      -1.054992       0.024745       0.005669       0.008921       0.026908       0.001563      -0.010999       0.009191       0.029270      -0.049741      -0.024257      -0.001546       0.025802             10.636801      11.339631       0.565479       2.180062       5.745261      -2.685253      14.825512           0.001277
           98              C      -2.136908       6.533280      24.047569      -0.139673      35.106271 0.43945183E+03  0.10395592E+05                                 9.436115                            7.082901       0.068140       2.001607                    0.999177      29.557508      86.215278       0.604820       0.428097      -1.053180      -0.009009       0.014337      -0.024617       0.029878       0.000088      -0.014987      -0.007209      -0.010334       0.033040      -0.018915      -0.001764       0.020679             10.911417      13.416103       0.352658       3.008422       5.647554      -2.328415      13.670592           0.000624
           99              C       0.269744       3.790453       0.139118       0.584758      26.605582 0.26218009E+03  0.54884934E+04                                 8.144845                            5.728709      -0.155716       1.995360                    0.999184      22.806591      64.004779       0.623315       0.469402      -1.022136      -0.031271      -0.043654       0.017979       0.056629      -0.060879      -0.041971       0.071019       0.010830      -0.054969      -0.080200      -0.037156       0.117356              9.906280      10.944806       4.151192       1.715842       9.699058      -2.276245       9.074977           0.000865
          100              C      -3.227517       7.441799      20.529480       0.618942      24.862890 0.24191505E+03  0.49684814E+04                                 7.841966                            5.527335      -0.015495       2.056190                    0.999253      21.989011      61.327273       0.629717       0.473587      -1.018834      -0.037331      -0.000465      -0.048744       0.061399      -0.011810      -0.041905       0.056852      -0.160220      -0.175061      -0.102861      -0.027079       0.129940              9.517324      11.484298       1.713945       1.174793       5.377143      -2.176580      11.690532           0.002910
          101              C      -0.208817       8.355115      17.890426       0.069603      29.228560 0.35545858E+03  0.79982283E+04                                 8.451971                            6.436190      -0.172657       1.952028                    0.999232      26.990534      77.535277       0.622876       0.437019      -1.044638      -0.038339      -0.019697      -0.030082       0.052562       0.040876      -0.023433      -0.027959      -0.084559       0.045681      -0.068147      -0.004400       0.072546              9.748919      12.463586      -2.004787       1.096105       7.711457       2.969412       9.071714          -0.001476
          102              C       1.001987       7.683559      17.743502      -0.040258      37.787858 0.43179422E+03  0.10021266E+05                                 9.637768                            6.823936       0.167299       2.059479                    0.999338      26.838108      73.904444       0.652583       0.404412      -1.084091      -0.010994      -0.017632      -0.025640       0.033002       0.000107      -0.024119      -0.006013      -0.010494      -0.016892      -0.028715       0.007231       0.021484             11.787282      15.144939      -1.709920       3.520744       8.181515       3.741203      12.035391           0.004567
          103              C       1.127166       6.770243      16.692173      -0.106747      34.097494 0.42140477E+03  0.98500795E+04                                 9.235402                            6.920793       0.040975       1.994831                    0.999535      28.926544      83.465754       0.614784       0.426230      -1.055898       0.001774       0.005350       0.011773       0.013052       0.011902      -0.027450      -0.040591      -0.025402      -0.025232      -0.045807      -0.011498       0.057305             10.765431      11.017096      -0.647465       3.035113       8.334008       4.676564      12.945189          -0.004182
          104              C       0.067021       6.559183      15.837673       0.041708      38.054981 0.40417727E+03  0.92481046E+04                                 9.762866                            6.653697       0.037377       2.023900                    0.999257      26.167729      72.095086       0.651688       0.410757      -1.077368       0.012787      -0.012381       0.000775       0.017816      -0.008492       0.000826      -0.004555      -0.015684       0.014607      -0.014057       0.002066       0.011991             12.317927      10.921855      -1.834055       0.891305      10.344930       7.074539      15.686995           0.002916
          105              C      -1.106672       7.277747      16.077435       0.028297      30.549505 0.36077057E+03  0.81224318E+04                                 8.621410                            6.428590       0.095196       2.034152                    0.999655      27.073919      77.005289       0.633315       0.429568      -1.052430      -0.005957       0.030237       0.051878       0.060341       0.045459       0.007915      -0.044296      -0.026669       0.060741      -0.070661       0.006488       0.064173             10.049901      10.937251      -2.109560      -0.287863       8.261159       4.565639      10.951292          -0.001695
          106              C       0.157859       5.626679      14.682076       0.080065      37.418728 0.41032986E+03  0.94436305E+04                                 9.725982                            6.747792      -0.088901       1.980773                    0.999235      26.342048      73.272595       0.639556       0.416123      -1.071693       0.005489      -0.000585       0.003963       0.006795      -0.003319      -0.001306       0.025559       0.008023       0.025622      -0.026918      -0.000447       0.027364             12.195997       7.700055      -2.895597       1.010790      11.851230       5.893784      17.036707           0.001572
          107              C      -0.528965       5.876114      13.497206      -0.146273      34.771015 0.43715108E+03  0.10312273E+05                                 9.301144                            7.007139       0.105797       2.005784                    0.999499      29.701061      86.094108       0.616456       0.421193      -1.059042       0.004413      -0.020886      -0.022409       0.030949      -0.022827       0.002788      -0.008346      -0.008684      -0.056595      -0.021431      -0.012518       0.033950             10.833739       7.509044      -2.211113       1.538733       9.228901       3.626336      15.763272           0.000391
          108              C      -0.374430       5.040507      12.396252      -0.084599      33.873386 0.42174840E+03  0.98757953E+04                                 9.216789                            6.942604      -0.024121       1.972492                    0.999568      29.041150      84.307864       0.610330       0.428571      -1.052779       0.009187       0.004512       0.026818       0.028705       0.009578       0.008713      -0.012932       0.018174       0.011739      -0.023727       0.009270       0.014457             10.669191       7.851101      -3.259114       0.855016      10.301655       3.338512      13.854818           0.000892
          109              C       0.451974       3.942993      12.461490      -0.033484      36.900380 0.42763824E+03  0.99080982E+04                                 9.494389                            6.785964       0.114448       2.041477                    0.999302      26.915512      74.232533       0.654658       0.403811      -1.083700      -0.006888       0.024251       0.035733       0.043731      -0.001279       0.001464      -0.003198      -0.003349      -0.001198      -0.002888      -0.001822       0.004711             11.588281       8.160555      -3.620956       0.568003      10.647111       4.289271      15.957178           0.006453
          110              C       1.092271       3.649427      13.657511      -0.094694      33.806615 0.41782903E+03  0.97603527E+04                                 9.172254                            6.882534       0.035552       1.986434                    0.999669      29.196678      84.632595       0.616751       0.425137      -1.054991      -0.017252       0.018638       0.009010       0.026947      -0.013486      -0.002428      -0.014206      -0.011964      -0.049485      -0.024256      -0.001590       0.025846             10.636299       7.633259      -2.705266       1.235299       9.451144       3.230434      14.824494           0.001302
          111              C       0.949367       4.476400      14.754562      -0.139690      35.104174 0.43942075E+03  0.10394627E+05                                 9.435401                            7.082329       0.068096       2.001613                    0.999179      29.557133      86.211985       0.604888       0.428058      -1.053208      -0.007898      -0.014885      -0.024486       0.029724       0.004455       0.013758      -0.009415       0.005373       0.033145      -0.018979      -0.001752       0.020732             10.910593       7.894524      -3.539956       0.512343      11.167671       3.769151      13.669584           0.000651
          112              C       2.121399       7.932035      18.725411       0.584609      26.609043 0.26221870E+03  0.54894944E+04                                 8.145458                            5.729113      -0.155170       1.995501                    0.999188      22.808202      64.010067       0.623297       0.469399      -1.022139       0.053464      -0.005268       0.017888       0.056623       0.025742      -0.040388      -0.071958      -0.110936      -0.055343      -0.080159      -0.037282       0.117440              9.907037      13.606779      -2.615284       1.113250       7.038738       2.624297       9.075593           0.000885
          113              C       0.707871       3.077645      11.236473       0.618817      24.866060 0.24195603E+03  0.49695106E+04                                 7.842396                            5.527672      -0.015103       2.056276                    0.999249      21.990968      61.332965       0.629723       0.473565      -1.018850       0.019179      -0.032081      -0.048709       0.061397       0.075309      -0.028330      -0.064684       0.059561      -0.175182      -0.102826      -0.027153       0.129978              9.517778       8.388589      -3.501538       1.297471       8.473467       2.105983      11.691278           0.002920
          114              C      -1.592434       5.235258       8.597140       0.069154      29.240448 0.35563676E+03  0.80032507E+04                                 8.454957                            6.438742      -0.173141       1.951847                    0.999234      26.996722      77.558299       0.622615       0.437146      -1.044560       0.036031      -0.023584      -0.029990       0.052477       0.016278       0.036097      -0.006358       0.113391       0.045823      -0.068369      -0.004443       0.072811              9.752243       7.165395      -1.056959      -3.119840      13.017805      -0.534282       9.073528          -0.001482
          115              C      -1.616251       6.619623       8.450216      -0.039925      37.788851 0.43179825E+03  0.10021531E+05                                 9.638394                            6.824289       0.167293       2.059470                    0.999337      26.837945      73.908195       0.652511       0.404450      -1.084049       0.020650      -0.000896      -0.025379       0.032731       0.004420       0.017194      -0.017793       0.005412      -0.017468      -0.028627       0.007250       0.021377             11.788133       8.442421      -2.161135      -5.001026      14.885496       1.179848      12.036482           0.004561
          116              C      -0.887886       7.184689       7.398887      -0.106825      34.099958 0.42145331E+03  0.98514659E+04                                 9.235765                            6.921150       0.040787       1.994759                    0.999541      28.927188      83.467793       0.614775       0.426224      -1.055905      -0.005716      -0.001390       0.011796       0.013182       0.004965       0.048884      -0.003416       0.033334      -0.025649      -0.045837      -0.011473       0.057310             10.765863       8.444618      -0.838234      -5.568109      10.906793       0.290708      12.946178          -0.004197
          117              C      -0.175029       6.372106       6.544387       0.041501      38.058040 0.40422380E+03  0.92493624E+04                                 9.762910                            6.653760       0.038618       2.024268                    0.999254      26.169727      72.099479       0.651737       0.410718      -1.077402       0.004354       0.017488       0.000850       0.018042       0.010979       0.003615       0.003120      -0.006924       0.014532      -0.013998       0.001902       0.012095             12.317904       8.900947       0.667203      -6.572506      12.365626      -2.765181      15.687138           0.002910
          118              C      -0.210478       4.996376       6.784149       0.028581      30.546679 0.36073768E+03  0.81215764E+04                                 8.621245                            6.428608       0.094510       2.033953                    0.999653      27.071951      77.001318       0.633262       0.429609      -1.052395      -0.023323      -0.020374       0.051895       0.060433      -0.011158       0.034305       0.028967       0.091930       0.060139      -0.070498       0.006489       0.064009             10.049545       7.103169      -0.104156      -3.809871      12.094722      -2.531681      10.950745          -0.001705
          119              C       0.587123       6.917026       5.388790       0.079954      37.421516 0.41035788E+03  0.94445133E+04                                 9.726736                            6.748256      -0.089303       1.980636                    0.999236      26.342922      73.277888       0.639496       0.416152      -1.071666      -0.002276       0.005094       0.004246       0.007011      -0.001775      -0.021565      -0.014003      -0.009804       0.025498      -0.027015      -0.000461       0.027476             12.196985       8.306445       3.245519      -5.610168      11.246134      -2.071723      17.038377           0.001566
          120              C       0.714518       6.197502       4.203920      -0.146123      34.765294 0.43705670E+03  0.10309516E+05                                 9.300375                            7.006586       0.105713       2.005815                    0.999502      29.697430      86.082090       0.616452       0.421217      -1.059024       0.015725       0.014530      -0.022104       0.030773       0.015087       0.005776       0.006530      -0.035323      -0.056026      -0.021257      -0.012572       0.033829             10.832834       6.883559       1.850196      -3.909452       9.853116      -0.480519      15.761828           0.000375
          121              C       1.360908       6.749137       3.102966      -0.084617      33.876520 0.42179335E+03  0.98771985E+04                                 9.217894                            6.943477      -0.023989       1.972501                    0.999570      29.042154      84.314713       0.610220       0.428633      -1.052732      -0.008433       0.005670       0.027139       0.028979      -0.012627       0.006873       0.013789       0.007470       0.011267      -0.023535       0.009332       0.014203             10.670526       6.867531       2.691234      -3.319306      11.287581      -0.929410      13.856465           0.000877
          122              C       1.898181       8.013581       3.168204      -0.033708      36.911324 0.42778227E+03  0.99122931E+04                                 9.496069                            6.786991       0.115001       2.041579                    0.999294      26.920644      74.250475       0.654624       0.403797      -1.083707      -0.017614      -0.018085       0.035626       0.043664       0.002115       0.002031       0.002941      -0.000561      -0.000955      -0.002917      -0.001861       0.004777             11.590548       6.891001       2.887854      -3.999807      11.919977      -1.653610      15.960666           0.006447
          123              C       1.832268       8.714877       4.364226      -0.094563      33.797847 0.41769658E+03  0.97564418E+04                                 9.170767                            6.881550       0.035501       1.986509                    0.999670      29.191453      84.612671       0.616783       0.425151      -1.054987      -0.007469      -0.024305       0.008801       0.026907       0.011931       0.013493       0.005008      -0.017485      -0.049480      -0.024248      -0.001624       0.025871             10.634496       6.652795       2.139293      -3.414701      10.428632      -0.545185      14.822061           0.001289
          124              C       1.187540       8.177632       5.461276      -0.139617      35.105238 0.43943847E+03  0.10395151E+05                                 9.435540                            7.082480       0.068343       2.001634                    0.999176      29.557853      86.214516       0.604880       0.428059      -1.053208       0.016881       0.000674      -0.024479       0.029743      -0.004590       0.001212       0.016704       0.004850       0.033210      -0.018991      -0.001855       0.020846             10.910711       7.283717       3.187157      -3.520357      11.778479      -1.440596      13.669937           0.000641
          125              C      -2.391143       7.464824       9.432125       0.584630      26.606167 0.26218387E+03  0.54885793E+04                                 8.144950                            5.728712      -0.156431       1.995146                    0.999185      22.806736      64.004725       0.623323       0.469396      -1.022141      -0.022169       0.049082       0.018253       0.056866       0.035193       0.082584       0.000658       0.100081      -0.054570      -0.080386      -0.037039       0.117425              9.906463       6.415632      -1.536103      -2.829442      14.228424      -0.347792       9.075332           0.000881
          126              C       2.519646       8.667868       1.943187       0.618748      24.865072 0.24193523E+03  0.49690013E+04                                 7.842470                            5.527602      -0.015894       2.056059                    0.999254      21.989910      61.330509       0.629695       0.473593      -1.018830       0.018236       0.032736      -0.048608       0.061375      -0.063563       0.070254       0.007732       0.100522      -0.175499      -0.102916      -0.027184       0.130101              9.518019       5.419949       1.787789      -2.472562      11.442847       0.070614      11.691262           0.002903
          127              N       7.680793       2.986505       1.497118      -0.204819      37.154919 0.48181840E+03  0.11390081E+05                                 9.201705                            7.025931       0.148267       2.069120                    0.999477      27.344535      73.796506       0.674384       0.384199      -1.107992      -0.145338       0.067250       0.006918       0.160292       0.063582      -0.003098      -0.019239      -0.103355       0.174342      -0.111171       0.036697       0.074474             10.731659       9.915887      -1.674789      -3.610543      10.116668      -2.887324      12.162424           0.043621
          128              N       4.284893       1.448642      10.790125      -0.204897      37.160005 0.48189421E+03  0.11392386E+05                                 9.202783                            7.026660       0.147857       2.068960                    0.999478      27.346572      73.805038       0.674319       0.384218      -1.107972       0.130776       0.092173       0.007094       0.160152      -0.076529      -0.015043       0.012331      -0.058530       0.174295      -0.111157       0.036709       0.074449             10.733009      11.518038       0.750482      -0.695416       8.516721       4.571307      12.164269           0.043640
          129              N       4.651014       5.158509      20.083411      -0.204785      37.149888 0.48175042E+03  0.11387999E+05                                 9.200533                            7.025202       0.148165       2.069121                    0.999482      27.343070      73.789460       0.674456       0.384173      -1.108018       0.014327      -0.159529       0.006829       0.160316       0.012936       0.018200       0.006928       0.161655       0.173962      -0.111029       0.036646       0.074383             10.730115       8.614946       0.924129       4.305054      11.414962      -1.682728      12.160437           0.043623
          130              N       2.141893       6.607151      26.382182      -0.204834      37.156159 0.48183684E+03  0.11390637E+05                                 9.201936                            7.026085       0.148292       2.069119                    0.999477      27.345062      73.798565       0.674373       0.384201      -1.107990      -0.145343      -0.067252      -0.006920       0.160298      -0.063585       0.003096      -0.019237      -0.103355       0.174342      -0.111173       0.036701       0.074472             10.731949       9.916163       1.674847       3.610671      10.116929      -2.887393      12.162756           0.043622
          131              N      -1.254007       8.145014      17.089175      -0.204895      37.159934 0.48189356E+03  0.11392358E+05                                 9.202734                            7.026627       0.147936       2.068982                    0.999478      27.346603      73.804899       0.674326       0.384215      -1.107975       0.130776      -0.092175      -0.007090       0.160153       0.076529       0.015042       0.012329      -0.058545       0.174294      -0.111160       0.036713       0.074447             10.732947      11.517999      -0.750468       0.695423       8.516667       4.571265      12.164176           0.043634
          132              N      -0.887886       4.435147       7.795889      -0.204787      37.149730 0.48174865E+03  0.11387944E+05                                 9.200506                            7.025192       0.148143       2.069115                    0.999482      27.343012      73.789197       0.674457       0.384173      -1.108018       0.014325       0.159526      -0.006831       0.160313      -0.012946      -0.018200       0.006925       0.161651       0.173966      -0.111029       0.036645       0.074384             10.730070       8.614916      -0.924114      -4.305038      11.414903      -1.682717      12.160391           0.043636
          133              O       6.561381       5.973010      26.770261      -0.568879      33.124235 0.47449408E+03  0.11044815E+05                                 8.084866                            6.661096       0.844218       2.300218                    0.999409      27.793317      71.654501       0.750389       0.350665      -1.146847       0.002848      -0.016713       0.018467       0.025069       0.079421      -0.039783       0.078611       0.076149       0.126163      -0.149367       0.064043       0.085325              9.097271       9.883101      -0.148921      -4.858556       6.188248      -0.680227      11.220463           0.005565
          134              O       4.771208       6.479555       0.147760      -0.566239      48.811029 0.58712025E+03  0.14474720E+05                                10.779544                            7.571801       0.194480       2.095632                    0.997462      28.628290      77.012006       0.678454       0.366187      -1.129721       0.017136      -0.034804       0.002265       0.038860      -0.025756       0.010712       0.032063       0.052597      -0.129982      -0.065822       0.007292       0.058530             13.945522      19.196532     -10.199939      -0.001504      15.206982      -0.641523       7.433052           0.039720
          135              O       2.888536       1.779623       8.397524      -0.527264      40.888071 0.55592192E+03  0.13510700E+05                                 9.519236                            7.367876       0.094874       2.077044                    0.997329      27.790848      74.063732       0.688240       0.366186      -1.130478       0.012262       0.008167      -0.019538       0.024470      -0.008263       0.043854       0.007096      -0.135202       0.005962      -0.090300       0.022808       0.067492             11.255051       9.042936      -1.992573       3.684246       7.966279      -4.652577      16.755939           0.049437
          136              O       1.102795       2.387861       7.216278      -0.560156      41.243270 0.54166914E+03  0.13088521E+05                                 9.561013                            7.233129       0.079049       2.060810                    0.997662      28.222354      75.173282       0.699842       0.362201      -1.132760       0.036215       0.017982      -0.006166       0.040902      -0.006912       0.016732       0.048809      -0.006440      -0.188896      -0.086043       0.031130       0.054913             11.517164      19.141395      -3.924573      -2.706724       7.335669      -0.022756       8.074428           0.030203
          137              O       7.430988       0.924828       8.183969      -0.568730      33.119894 0.47441541E+03  0.11042521E+05                                 8.084142                            6.660555       0.844318       2.300293                    0.999408      27.791220      71.647481       0.750418       0.350666      -1.146846      -0.015871       0.006050       0.018516       0.025127      -0.006753       0.087997      -0.004710      -0.175755       0.126112      -0.149435       0.064187       0.085249              9.096413       7.240240       1.674112       1.840016       8.829487       4.547214      11.219511           0.005585
          138              O       8.764755       2.221891       9.440767      -0.566160      48.802257 0.58698850E+03  0.14470596E+05                                10.778031                            7.570773       0.195522       2.095992                    0.997467      28.625957      77.002290       0.678527       0.366169      -1.129740      -0.038763       0.002546       0.002269       0.038913       0.035670       0.022352      -0.025268       0.018290      -0.130099      -0.065783       0.007223       0.058561             13.943387      25.034033       6.826192      -0.554295       9.364180       0.322157       7.431946           0.039760
          139              O       5.635831       6.202299      17.690531      -0.527086      40.880211 0.55580365E+03  0.13507081E+05                                 9.517920                            7.367032       0.094659       2.076994                    0.997327      27.788418      74.054733       0.688289       0.366180      -1.130485       0.000956      -0.014657      -0.019546       0.024450      -0.054410      -0.015864      -0.041523       0.082008       0.006308      -0.090372       0.022926       0.067447             11.253249       9.959526       1.462021      -5.870234       7.047025      -0.863943      16.753195           0.049445
          140              O      -4.022349       7.444677      16.509285      -0.560153      41.246137 0.54171825E+03  0.13090061E+05                                 9.561603                            7.233598       0.078518       2.060654                    0.997667      28.223248      75.177755       0.699796       0.362215      -1.132744      -0.002573      -0.040328      -0.006191       0.040882       0.000627       0.033941      -0.038871       0.015197      -0.188891      -0.086037       0.031080       0.054957             11.517823      13.686660       7.074586       1.334213      12.791652       2.355938       8.075158           0.030208
          141              O       2.624331       2.695817      17.477254      -0.568859      33.122136 0.47445176E+03  0.11043568E+05                                 8.084555                            6.660763       0.844374       2.300265                    0.999407      27.792433      71.651043       0.750415       0.350661      -1.146851       0.013022       0.010841       0.018583       0.025148      -0.072665      -0.048105      -0.073796       0.099353       0.126522      -0.149348       0.064028       0.085320              9.097019       6.982810      -1.525573       3.018454       9.087935      -3.867509      11.220311           0.005587
          142              O       3.080736       0.892210      18.734053      -0.566244      48.812927 0.58714899E+03  0.14475625E+05                                10.779865                            7.572021       0.194716       2.095697                    0.997463      28.628865      77.014413       0.678439       0.366190      -1.129717       0.021531       0.032214       0.002264       0.038813      -0.009919      -0.033132      -0.006698      -0.070989      -0.129969      -0.065833       0.007264       0.058569             13.945893       7.371152       3.372383       0.556372      27.033263       0.319517       7.433263           0.039744
          143              O       8.092333       1.611734      26.983817      -0.527013      40.877871 0.55576241E+03  0.13505780E+05                                 9.517514                            7.366678       0.095832       2.077378                    0.997325      27.787326      74.050152       0.688320       0.366172      -1.130495      -0.013239       0.006382      -0.019798       0.024657       0.062709      -0.028042       0.034635       0.053118       0.006514      -0.090458       0.023087       0.067371             11.252867       6.508677       0.529958       2.186478      10.497434       5.515705      16.752489           0.049419
          144              O       2.919554       9.354774      25.802571      -0.560178      41.244859 0.54166434E+03  0.13088408E+05                                 9.561333                            7.233152       0.078475       2.060649                    0.997658      28.222089      75.173178       0.699831       0.362207      -1.132753      -0.033618       0.022366      -0.006160       0.040846       0.006283      -0.050504      -0.009948      -0.008729      -0.188784      -0.085917       0.031050       0.054867             11.517773       6.888574      -3.150284       1.373224      19.590110      -2.333442       8.074635           0.030183
          145              O       1.022481       3.620646       1.109039      -0.568889      33.123992 0.47448991E+03  0.11044695E+05                                 8.084841                            6.661080       0.844278       2.300242                    0.999409      27.793127      71.653967       0.750388       0.350666      -1.146845       0.002839       0.016704      -0.018460       0.025057      -0.079417       0.039779       0.078607       0.076147       0.126168      -0.149360       0.064037       0.085323              9.097240       9.883057       0.148919       4.858529       6.188237      -0.680231      11.220426           0.005569
          146              O      -0.767692       3.114101      27.731540      -0.566230      48.809694 0.58710174E+03  0.14474151E+05                                10.779364                            7.571688       0.194464       2.095637                    0.997462      28.627813      77.010441       0.678458       0.366187      -1.129721       0.017135       0.034803      -0.002253       0.038857       0.025756      -0.010710       0.032058       0.052598      -0.129995      -0.065819       0.007287       0.058532             13.945267      19.196165      10.199726       0.001517      15.206707      -0.641501       7.432930           0.039721
          147              O      -2.650364       7.814033      19.481776      -0.527239      40.888210 0.55592348E+03  0.13510759E+05                                 9.519288                            7.367911       0.094738       2.077003                    0.997328      27.790805      74.063884       0.688234       0.366189      -1.130475       0.012268      -0.008172       0.019536       0.024473       0.008273      -0.043855       0.007096      -0.135206       0.005967      -0.090303       0.022810       0.067493             11.255117       9.043011       1.992603      -3.684278       7.966339      -4.652616      16.756000           0.049447
          148              O       6.641695       7.205795      20.663022      -0.560158      41.244474 0.54168663E+03  0.13089058E+05                                 9.561206                            7.233254       0.079047       2.060801                    0.997662      28.222722      75.174752       0.699834       0.362202      -1.132759       0.036212      -0.017990       0.006163       0.040901       0.006901      -0.016735       0.048824      -0.006453      -0.188932      -0.086061       0.031128       0.054932             11.517424      19.141842       3.924686       2.706816       7.335825      -0.022756       8.074604           0.030184
          149              O       1.892088       8.668828      19.695331      -0.568726      33.120506 0.47442594E+03  0.11042831E+05                                 8.084253                            6.660639       0.844270       2.300274                    0.999408      27.791417      71.648281       0.750411       0.350667      -1.146845      -0.015876      -0.006049      -0.018518       0.025130       0.006747      -0.087996      -0.004711      -0.175772       0.126122      -0.149442       0.064194       0.085248              9.096545       7.240369      -1.674167      -1.840068       8.829617       4.547286      11.219648           0.005579
          150              O       3.225855       7.371765      18.438533      -0.566157      48.803363 0.58700097E+03  0.14470994E+05                                10.778225                            7.570878       0.195553       2.096002                    0.997466      28.626134      77.003238       0.678518       0.366172      -1.129737      -0.038755      -0.002540      -0.002267       0.038904      -0.035674      -0.022357      -0.025285       0.018313      -0.130058      -0.065793       0.007232       0.058561             13.943681      25.034623      -6.826366       0.554291       9.364355       0.322171       7.432066           0.039754
          151              O       0.096931       3.391357      10.188769      -0.527101      40.879274 0.55579041E+03  0.13506656E+05                                 9.517714                            7.366898       0.094776       2.077030                    0.997328      27.788283      74.053701       0.688303       0.366176      -1.130490       0.000960       0.014652       0.019545       0.024446       0.054417       0.015862      -0.041523       0.081993       0.006323      -0.090373       0.022927       0.067446             11.252979       9.959287      -1.461974       5.870065       7.046867      -0.863929      16.752784           0.049436
          152              O       1.516551       2.148979      11.370015      -0.560158      41.244801 0.54169986E+03  0.13089496E+05                                 9.561385                            7.233465       0.078487       2.060652                    0.997666      28.222867      75.176205       0.699804       0.362214      -1.132746      -0.002573       0.040327       0.006192       0.040880      -0.000632      -0.033932      -0.038860       0.015206      -0.188893      -0.086029       0.031082       0.054947             11.517522      13.686299      -7.074356      -1.334158      12.791301       2.355845       8.074965           0.030210
          153              O      -2.914569       6.897839      10.402046      -0.568864      33.121720 0.47444483E+03  0.11043362E+05                                 8.084467                            6.660697       0.844374       2.300265                    0.999406      27.792382      71.650668       0.750422       0.350659      -1.146853       0.013018      -0.010837      -0.018585       0.025146       0.072657       0.048108      -0.073798       0.099365       0.126513      -0.149346       0.064023       0.085323              9.096913       6.982741       1.525557      -3.018422       9.087801      -3.867448      11.220197           0.005588
          154              O      -2.458164       8.701446       9.145247      -0.566257      48.811933 0.58713882E+03  0.14475295E+05                                10.779670                            7.571920       0.194671       2.095681                    0.997463      28.628790      77.013714       0.678449       0.366187      -1.129721       0.021533      -0.032220      -0.002268       0.038820       0.009922       0.033129      -0.006702      -0.070970      -0.130017      -0.065836       0.007268       0.058568             13.945588       7.371010      -3.372249      -0.556354      27.032610       0.319493       7.433144           0.039744
          155              O       2.553433       7.981922       0.895483      -0.527010      40.878679 0.55577468E+03  0.13506162E+05                                 9.517675                            7.366789       0.095801       2.077366                    0.997325      27.787517      74.051054       0.688310       0.366175      -1.130492      -0.013241      -0.006383       0.019801       0.024660      -0.062708       0.028038       0.034633       0.053114       0.006508      -0.090453       0.023083       0.067370             11.253076       6.508783      -0.529963      -2.186532      10.497614       5.515808      16.752833           0.049423
          156              O       8.458454       0.238882       2.076729      -0.560156      41.243778 0.54164682E+03  0.13087879E+05                                 9.561180                            7.233043       0.078446       2.060651                    0.997657      28.221581      75.171543       0.699835       0.362207      -1.132752      -0.033615      -0.022360       0.006163       0.040841      -0.006279       0.050505      -0.009944      -0.008740      -0.188779      -0.085917       0.031057       0.054860             11.517576       6.888475       3.150242      -1.373185      19.589771      -2.333366       8.074482           0.030196

******************************************************
Auxiliary information for the entire system
The total spin magnetic moment of the unit cell is   18.002743
The total net atomic charge of the unit cell is   0.000001
Accuracy of reproducing the electrostatic potential in the unit cell:
  The inner radius (bohr) =    5.0000
  The outer radius (bohr) =   12.0000
  Valid grid points have density less than (e/(bohr^3)) =    0.0001
  The number of valid grid points were=       207421
  The rms potential error without charges in kcal/mol is=      2.88328
  The rms potential error with partial charges in kcal/mol is=      0.93993
  The RRMSE value at monopole order=      0.32599
  The rms potential error with partial charges and cloud penetration in kcal/mol is=      0.93476
  The RRMSE value at monopole order with cloud penetration is=      0.32420
  The rms potential error with partial charges and atomic dipoles in kcal/mol is=      0.71584
  The RRMSE value at dipole order=      0.24827
  The rms potential error with partial charges, atomic dipoles and cloud penetration in kcal/mol is=      0.70850
  The RRMSE value at dipole order with cloud penetration=      0.24573

******************************************************
The electron densities and ab initio electrostatic potential were computed in VASP using the PBE functional and
projector augmented wave method. See the main text of the journal article for a description of computational details.
The atomic charges, dipoles, and quadrupoles were computed with the DDEC6 method as described in
(a) T. A. Manz and N. Gabaldon Limas, RSC Adv. 6 (2016) 47771-47801 DOI: 10.1039/c6ra04656h
(b) N. Gabaldon Limas and T. A. Manz, RSC Adv. 8 (2018) 2678-2707 DOI: 10.1039/c7ra11829e.
For each atom in the material, the electron cloud parameters were fit to the spherically averaged atom-in-material
electron density using radial positions for which this density was between 10^-4 and 10^-2 electrons per cubic bohr.
The polarizabilities, dispersion coefficients, and quantum Drude oscillator (QDO) parameters were fit using the MCLF method.
The magnetic structure of the system was optimized in VASP from the default ferromagnetic initial guess using spin polarization.
The atomic spin moments (ASMs) were computed on this optimized magnetic structure using the DDEC6 partition as inputs
to the method of T. A. Manz and D. S. Sholl, J. Chem. Theory Comput. 7 (2011) 4146-4164 DOI: 10.1021/ct200539n.
The RMSE and RRMSE were computed using a uniform grid with Ewald summation.
