# Supplementary material for: A collection of forcefield precursors for metal–organic frameworks
Source: RSC Adv. 2019 Nov 13;9(63):36492–507. doi: 10.1039/c9ra07327b (PMC9075174; doi:10.1039/c9ra07327b)
Supplement: RA-009-C9RA07327B-s5595 [file RA-009-C9RA07327B-s5595.xyz]

  312
jmolscript: load "" {1 1 1} spacegroup "x,y,z" unitcell [{     16.467400     0.000000     0.000000 }, {      6.179201    17.087555     0.000000 }, {      6.768341     7.026223    17.967869 }]
Mn    19.034668    16.697600    10.413458     1.096989
Mn    22.570406    15.545972    10.535999     1.038371
Mn    10.145865    16.678652    11.166851     1.047961
Mn    13.403784    15.789942     9.873883     1.041044
Mn    10.380274     7.416178     7.554411     1.096463
Mn     6.844536     8.567806     7.431870     1.037875
Mn    19.269077     7.435126     6.801018     1.047776
Mn    16.011158     8.323836     8.093986     1.040560
H     21.271054    11.873020    12.708674     0.114154
H     20.619194    10.316514    14.234146     0.128113
H     18.388612    14.321588    13.953847     0.114326
H     17.775363    12.809651    15.588923     0.127635
H     23.714817    18.819663    12.985379     0.113580
H     11.779772     3.689703     1.106821     0.163458
H     11.233293     2.941382     2.369962     0.172390
H     12.638827     2.567785     1.786006     0.165528
H     14.626316    16.714824     7.205115     0.110400
H     17.837662    11.215544    17.498908     0.091103
H     16.882604    10.877671    16.289670     0.095691
H     14.672176    17.400327     5.016629     0.125408
H     16.709315    15.119156     1.678199     0.159720
H     15.363990    15.005407     0.880426     0.162998
H     16.717569    14.613975     0.194053     0.170618
H     24.308709    20.508134    14.419215     0.132905
H     19.897187    19.905961    13.294426     0.106830
H     18.409290    15.519340     6.944581     0.114021
H     18.470134    16.171691     4.723753     0.120697
H     15.813709     7.955832    14.760604     0.162450
H     15.635589     9.425077    15.279876     0.166057
H     17.004959     8.970180    14.667171     0.174524
H     20.444941    21.540820    14.796540     0.122618
H     15.222559     6.407456    15.572752     0.084552
H     21.360097    22.520847    16.808941     0.087063
H     18.338481    17.738683     2.770645     0.093302
H     17.934952    16.246708     2.459801     0.089497
H     12.709264    10.902782    14.667171     0.117346
H      3.207173     3.993319     0.445603     0.165561
H      2.723907     3.286884     1.759054     0.173215
H      4.148424     2.979322     1.182286     0.165474
H      4.043883     1.100612     2.071695     0.084999
H      9.978796    16.657048     1.839910     0.088163
H      9.172025    11.324395    16.776599     0.093906
H      8.488110    10.765743    15.470335     0.090962
H      8.405639    15.449254     1.482349     0.163819
H      7.067199    15.211963     0.700747     0.159961
H      8.433423    14.784119     0.061091     0.171001
H      7.560852     7.633032    14.293440     0.164485
H      7.256344     9.137671    14.606081     0.166122
H      8.679760     8.715381    14.102980     0.168724
H      6.741418     6.325823    15.416432     0.085156
H     13.286103    22.367209    16.534033     0.091899
H     12.143968    21.467141    14.616861     0.121430
H     15.929448    21.022493    13.457934     0.126267
H      7.530632    16.902356     5.237634     0.123389
H     11.204929    17.475990     3.776846     0.117695
H     11.539730    19.751296    13.244116     0.113311
H     15.317418    19.332296    12.054643     0.113123
H      8.397866    16.483294     7.285971     0.113066
H     12.086551    17.072290     5.855729     0.112965
H      9.148661    12.293752    14.221568     0.113607
H      9.923600    13.785325    12.696096     0.098848
H     13.530953    12.446287    13.204587     0.112859
H     24.051187    15.596700    14.728262     0.187813
H     22.888938    15.774676    13.693313     0.195546
H     23.627648    14.396649    13.813698     0.189517
H     21.817671    17.909096     6.741544     0.191973
H     20.673529    16.854287     6.565459     0.196071
H     20.425591    18.142923     7.422527     0.190756
H      8.143888    12.240758     5.259195     0.114131
H      8.795748    13.797264     3.733723     0.128085
H     11.026330     9.792190     4.014022     0.114326
H     11.639579    11.304127     2.378946     0.127619
H      5.700125     5.294115     4.982490     0.113582
H     17.635170    20.424075    16.861048     0.163453
H     18.181649    21.172396    15.597907     0.172376
H     16.776115    21.545993    16.181863     0.165522
H     14.788626     7.398954    10.762754     0.110415
H     11.577280    12.898234     0.468961     0.091090
H     12.532338    13.236107     1.678199     0.095689
H     14.742766     6.713451    12.951240     0.125393
H     12.705627     8.994622    16.289670     0.159715
H     14.050952     9.108371    17.087443     0.162997
H     12.697373     9.499803    17.773816     0.170621
H      5.106233     3.605644     3.548654     0.132888
H      9.517755     4.207817     4.673443     0.106823
H     11.005652     8.594438    11.023288     0.114027
H     10.944808     7.942087    13.244116     0.120683
H     13.601233    16.157946     3.207265     0.162441
H     13.779353    14.688701     2.687993     0.166064
H     12.409983    15.143598     3.300698     0.174527
H      8.970001     2.572958     3.171329     0.122598
H     14.192383    17.706322     2.395117     0.084542
H      8.054845     1.592931     1.158928     0.087059
H     11.076461     6.375095    15.197224     0.093296
H     11.479990     7.867070    15.508068     0.089490
H     16.705678    13.210996     3.300698     0.117324
H     26.207769    20.120459    17.522266     0.165547
H     26.691035    20.826894    16.208815     0.173196
H     25.266518    21.134456    16.785583     0.165462
H     25.371059    23.013166    15.896174     0.084990
H     19.436146     7.456730    16.127959     0.088154
H     20.242917    12.789383     1.191270     0.093885
H     20.926832    13.348035     2.497534     0.090962
H     21.009303     8.664524    16.485520     0.163812
H     22.347743     8.901815    17.267122     0.159953
H     20.981519     9.329659    17.906778     0.170995
H     21.854090    16.480746     3.674429     0.164470
H     22.158598    14.976107     3.361788     0.166124
H     20.735182    15.398397     3.864889     0.168713
H     22.673524    17.787955     2.551437     0.085144
H     16.128839     1.746569     1.433836     0.091891
H     17.270974     2.646637     3.351008     0.121413
H     13.485494     3.091285     4.509935     0.126251
H     21.884310     7.211422    12.730235     0.123380
H     18.210013     6.637788    14.191023     0.117677
H     17.875212     4.362482     4.723753     0.113305
H     14.097524     4.781482     5.913226     0.113120
H     21.017076     7.630484    10.681898     0.113073
H     17.328391     7.041488    12.112140     0.112957
H     20.266281    11.820026     3.746301     0.113600
H     19.491342    10.328453     5.271773     0.098858
H     15.883989    11.667491     4.763282     0.112843
H      5.363755     8.517078     3.239607     0.187738
H      6.526004     8.339102     4.274556     0.195522
H      5.787294     9.717129     4.154171     0.189473
H      7.597271     6.204682    11.226325     0.191916
H      8.741413     7.259491    11.402410     0.196023
H      8.989351     5.970855    10.545342     0.190715
C     16.525959    15.748013     8.779101     0.623780
C     20.559164    12.055444    13.280052    -0.083112
C     20.179870    11.134530    14.189226    -0.217222
C     18.852881    13.519637    14.031109    -0.070555
C     19.118979    11.412173    15.069652     0.271440
C     18.466220    12.609246    14.997780    -0.256248
C     23.058402    19.379041    13.332159    -0.072281
C     11.747523     2.847036     1.565001    -0.518696
C     15.406579    16.613173     6.709202    -0.079032
C     17.648744    10.570721    16.798161    -0.051658
C     15.427512    17.014443     5.397548    -0.219949
C     20.277462    14.306206    12.122921     0.636447
C     16.298698    15.214212     0.815741    -0.516889
C     23.413547    20.381708    14.196413    -0.221947
C     20.790555    20.022630    13.531602    -0.076476
C     17.653656    15.896585     6.554679    -0.082457
C     17.691520    16.287012     5.219666    -0.245815
C     19.898848    13.274140    13.184822    -0.064343
C     16.251756     8.694179    15.193630    -0.517523
C     21.736575    19.185146    12.967411    -0.074410
C     16.579961    16.845694     4.633913     0.274655
C     21.107238    21.010812    14.415621    -0.243345
C     21.332898    18.109676    11.973788     0.644792
C     22.446994    21.204932    14.737246     0.274510
C     21.944527    23.042430    16.237563    -0.055925
C     11.103423     1.816439     0.677389     0.109116
C     16.465021    16.640987     0.330609     0.113016
C     16.516789    16.063131     7.303939    -0.080840
C     17.392499     9.198672    17.383913    -0.067571
C     10.950729     0.487288     1.119398    -0.055949
C     17.616022    17.162089     2.475972    -0.056379
C     16.520354     6.954254    17.049711    -0.055998
C     16.726998     8.261208    16.577156     0.094563
C     12.125360    11.519045    14.289846    -0.222436
C     10.854396    11.479959    14.631236     0.286831
C      3.237163     3.179572     0.955891    -0.514741
C      9.537920    17.516198     1.935139    -0.057788
C      2.654889     2.035460     0.127572     0.104998
C      9.177737    10.599834    16.129756    -0.057211
C      2.604114     0.740530     0.670202    -0.057251
C      7.995790    15.437266     0.612704    -0.518503
C      8.959721     9.287541    16.807145    -0.061857
C      7.925768     8.450735    14.636626    -0.518504
C      8.126049    16.803311    -0.023358     0.110949
C      8.373431     8.243286    16.081243     0.098009
C      8.189992     6.983711    16.670589    -0.052698
C     13.653422    23.022300    15.919532    -0.056105
C     14.110907    21.402234    14.201804     0.276646
C      9.281427    17.229150     4.281743     0.275224
C     12.789972    21.025048    14.115558    -0.248953
C     15.037817    20.759266    13.418405    -0.230057
C      8.452161    16.933749     5.361612    -0.226690
C     10.638507    17.278492     4.486577    -0.240648
C     12.433858    19.998537    13.290833    -0.066709
C     14.675706    19.743614    12.586492    -0.084893
C      8.971113    16.690437     6.583427    -0.064464
C     11.166111    17.038182     5.733547    -0.077294
C     13.356145    19.314048    12.523605    -0.064542
C     10.334405    16.740465     6.820603    -0.070668
C     11.822174    13.307110    12.814684    -0.039609
C     10.926535    16.581006     8.182568     0.625979
C     12.325768    14.310398    11.810280     0.610202
C     10.058689    12.313559    14.027515    -0.242550
C     10.527313    13.217385    13.118341    -0.068402
C     12.941015    18.180397    11.682708     0.637090
C     12.621957    12.438441    13.398640    -0.077185
C     24.731834    15.793653    12.811091     0.730901
C     23.733854    15.349910    13.856821    -0.631656
C     21.546235    16.763934     8.383808     0.738957
C     21.073796    17.480667     7.170977    -0.624925
C     12.888983     8.365765     9.188768     0.623715
C      8.855778    12.058334     4.687817    -0.083128
C      9.235072    12.979248     3.778643    -0.217278
C     10.562061    10.594141     3.936760    -0.070561
C     10.295963    12.701605     2.898217     0.271407
C     10.948722    11.504532     2.970089    -0.256277
C      6.356540     4.734737     4.635710    -0.072277
C     17.667419    21.266742    16.402868    -0.518697
C     14.008363     7.500605    11.258667    -0.079042
C     11.766198    13.543057     1.169708    -0.051656
C     13.987430     7.099335    12.570321    -0.219998
C      9.137480     9.807572     5.844948     0.636382
C     13.116244     8.899566    17.152128    -0.516890
C      6.001395     3.732070     3.771456    -0.221982
C      8.624387     4.091148     4.436267    -0.076495
C     11.761286     8.217193    11.413190    -0.082463
C     11.723422     7.826766    12.748203    -0.245857
C      9.516094    10.839638     4.783047    -0.064309
C     13.163186    15.419599     2.774239    -0.517526
C      7.678367     4.928632     5.000458    -0.074375
C     12.834981     7.268084    13.333956     0.274618
C      8.307704     3.102966     3.552248    -0.243396
C      8.082044     6.004102     5.994081     0.644733
C      6.967948     2.908846     3.230623     0.274471
C      7.470415     1.071348     1.730306    -0.055923
C     18.311519    22.297339    17.290480     0.109104
C     12.949921     7.472791    17.637260     0.113010
C     12.898153     8.050647    10.663930    -0.080796
C     12.022443    14.915106     0.583956    -0.067565
C     18.464213    23.626490    16.848471    -0.055953
C     11.798920     6.951689    15.491897    -0.056377
C     12.894588    17.159524     0.918158    -0.055998
C     12.687944    15.852570     1.390713     0.094556
C     17.289582    12.594733     3.678023    -0.222491
C     18.560546    12.633819     3.336633     0.286804
C     26.177779    20.934206    17.011978    -0.514741
C     19.877022     6.597580    16.032730    -0.057784
C     26.760053    22.078318    17.840297     0.104989
C     20.237205    13.513944     1.838113    -0.057201
C     26.810828    23.373248    17.297667    -0.057257
C     21.419152     8.676512    17.355165    -0.518506
C     20.455221    14.826237     1.160724    -0.061852
C     21.489174    15.663043     3.331243    -0.518509
C     14.520552     0.284244     0.023358     0.110941
C     21.041511    15.870492     1.886626     0.098004
C     21.224950    17.130067     1.297280    -0.052701
C     15.761520     1.091478     2.048337    -0.056101
C     15.304035     2.711544     3.766065     0.276611
C     20.133515     6.884628    13.686126     0.275185
C     16.624970     3.088730     3.852311    -0.248995
C     14.377125     3.354512     4.549464    -0.230097
C     20.962781     7.180029    12.606257    -0.226721
C     18.776435     6.835286    13.481292    -0.240696
C     16.981084     4.115241     4.677036    -0.066738
C     14.739236     4.370164     5.381377    -0.084909
C     20.443829     7.423341    11.384442    -0.064468
C     18.248831     7.075596    12.234322    -0.077336
C     16.058797     4.799730     5.444264    -0.064521
C     19.080537     7.373313    11.147266    -0.070648
C     17.592768    10.806668     5.153185    -0.039602
C     18.488407     7.532772     9.785301     0.625913
C     17.089174     9.803380     6.157589     0.610163
C     19.356253    11.800219     3.940354    -0.242575
C     18.887629    10.896393     4.849528    -0.068399
C     16.473927     5.933381     6.285161     0.637029
C     16.792985    11.675337     4.569229    -0.077215
C      4.683108     8.320125     5.156778     0.730875
C      5.681088     8.763868     4.111048    -0.631654
C      7.868707     7.349844     9.584061     0.738884
C      8.341146     6.633111    10.796892    -0.624930
O     17.623835    15.447180     9.316340    -0.590223
O     15.458211    15.827783     9.402586    -0.560991
O     21.424491    14.152399    11.607243    -0.598842
O     20.215210    18.149947    11.486859    -0.595237
O     22.221397    17.262570    11.725831    -0.590464
O     19.446090    15.158626    11.842622    -0.561359
O     16.488166    17.286552     3.349211    -0.203044
O     22.903378    22.182574    15.594314    -0.213000
O     18.801086    10.396497    15.937500    -0.207805
O      8.673321    17.482906     3.077896    -0.212074
O     11.730218    17.873091    11.740206    -0.613275
O     10.469611    10.493332    15.499084    -0.220899
O     11.503693    14.975263    11.150860    -0.610168
O     10.067159    16.415554     9.109710    -0.588969
O     13.764678    17.614193    10.951416    -0.561034
O     13.542705    14.425878    11.646773    -0.543542
O     14.585811    22.387336    15.021138    -0.217620
O     12.154542    16.612175     8.349669    -0.577823
O     24.505211    15.544140    11.587479    -0.622959
O      9.286642    16.391230    13.150683    -0.556637
O     20.719744    16.154210     9.118694    -0.642098
O     22.768456    16.733824     8.669497    -0.550277
O     11.791107     8.666598     8.651529    -0.590219
O     13.956731     8.285995     8.565283    -0.560961
O      7.990451     9.961379     6.360626    -0.598856
O      9.199732     5.963831     6.481010    -0.595231
O      7.193545     6.851208     6.242038    -0.590415
O      9.968852     8.955152     6.125247    -0.561333
O     12.926776     6.827226    14.618658    -0.203076
O      6.511564     1.931204     2.373555    -0.213037
O     10.613856    13.717281     2.030369    -0.207843
O     20.741621     6.630872    14.889973    -0.212107
O     17.684724     6.240687     6.227663    -0.613259
O     18.945331    13.620446     2.468785    -0.220931
O     17.911249     9.138515     6.817009    -0.610125
O     19.347783     7.698224     8.858159    -0.588942
O     15.650264     6.499585     7.016453    -0.560996
O     15.872237     9.687900     6.321096    -0.543554
O     14.829131     1.726442     2.946731    -0.217649
O     17.260400     7.501603     9.618200    -0.577803
O      4.909731     8.569638     6.380390    -0.622928
O     20.128300     7.722548     4.817186    -0.556715
O      8.695198     7.959568     8.849175    -0.642060
O      6.646486     7.379954     9.298372    -0.550338

The following XYZ coordinates are in angstroms. Other properties are in atomic units.
The sperically averaged electron density of each atom fit to a function of the form exp(a - br)
eigen_1, eigen_2 and eigen_3 are the three eigenvalues of traceless quadrupole moment tensor
  atom number  atomic symbol              X              Y              Z     net charge C6 coefficient C8 coefficient C10 coefficient fluctuating dipole atomic polarizability isotropic forcefield polarizability              a              b squared Pearson coefficient          <r^3>          <r^4>         wp_QDO          m_QDO          q_QDO       dipole_x       dipole_y       dipole_z         dipole            Qxy            Qxz            Qyz     Q(x^2-y^2)  Q(3z^2 - R^2)        eigen_1        eigen_2        eigen_3 static polarizability      alpha(xx)      alpha(xy)      alpha(xz)      alpha(yy)      alpha(yz)      alpha(zz) atomic spin moment
            1             Mn      19.034668      16.697600      10.413458       1.096989     152.446548 0.34976854E+04  0.12944569E+06                                22.557237                           18.908026       0.080224       1.835937                    0.999988      51.776375     149.784518       0.431774       0.383304      -1.162387      -0.031811      -0.018170       0.028963       0.046700      -0.066665      -0.093823       0.031781      -0.108149      -0.070904      -0.131774      -0.001765       0.133538             26.641854      33.462890       4.559587      10.393646      19.846156       1.590251      26.616516           4.790642
            2             Mn      22.570406      15.545972      10.535999       1.038371     145.602309 0.35814457E+04  0.13345075E+06                                21.806398                           19.013660       0.081749       1.828376                    0.999757      53.025806     154.369921       0.434249       0.378534      -1.164995       0.067646      -0.018585       0.011779       0.071135      -0.008039      -0.012389       0.032735      -0.032823      -0.054325      -0.037456      -0.008709       0.046165             24.464285      25.609365       0.508228       2.827992      21.064289      -3.102491      26.719201           4.764315
            3             Mn      10.145865      16.678652      11.166851       1.047961     156.606056 0.35614883E+04  0.13262055E+06                                22.812326                           18.943774       0.093704       1.826506                    0.999971      53.274017     155.419463       0.435305       0.377862      -1.164645       0.001783      -0.000533       0.000850       0.002045      -0.040144       0.059264       0.005434      -0.125596      -0.084957      -0.105161       0.015108       0.090053             26.508287      32.567827       3.268131      -4.858199      20.526554      -0.689786      26.430479           4.754275
            4             Mn      13.403784      15.789942       9.873883       1.041044     158.584010 0.36341090E+04  0.13589122E+06                                23.077286                           19.152260       0.108650       1.831637                    0.999961      53.276444     155.309968       0.432752       0.378507      -1.165161       0.049156       0.011015      -0.017404       0.053297       0.040004       0.015499       0.008888      -0.063027       0.006662      -0.053910      -0.000185       0.054095             27.619275      31.737502       0.922143      -7.030892      21.481109      -3.228343      29.639214           4.756716
            5             Mn      10.380274       7.416178       7.554411       1.096463     152.525819 0.34998661E+04  0.12954822E+06                                22.566039                           18.914852       0.079536       1.835656                    0.999988      51.786738     149.833363       0.431659       0.383341      -1.162344       0.031725       0.018295      -0.028998       0.046713      -0.066518      -0.093757       0.031859      -0.107979      -0.070899      -0.131611      -0.001815       0.133427             26.653075      33.479099       4.561623      10.399165      19.853217       1.591146      26.626909           4.790034
            6             Mn       6.844536       8.567806       7.431870       1.037875     145.661419 0.35832468E+04  0.13353621E+06                                21.813193                           19.019241       0.081211       1.828157                    0.999757      53.034750     154.412485       0.434153       0.378565      -1.164957      -0.067612       0.018506      -0.011819       0.071088      -0.008001      -0.012404       0.032627      -0.032682      -0.054315      -0.037397      -0.008622       0.046019             24.472340      25.619172       0.508338       2.829220      21.070259      -3.104078      26.727588           4.764273
            7             Mn      19.269077       7.435126       6.801018       1.047776     156.637005 0.35622654E+04  0.13265760E+06                                22.815807                           18.946221       0.093435       1.826398                    0.999971      53.278205     155.439806       0.435261       0.377877      -1.164626      -0.001832       0.000591      -0.000849       0.002104      -0.040082       0.059225       0.005447      -0.125409      -0.084751      -0.105054       0.015149       0.089904             26.512979      32.574711       3.268683      -4.859545      20.529372      -0.689902      26.434855           4.753864
            8             Mn      16.011158       8.323836       8.093986       1.040560     158.655773 0.36360310E+04  0.13598305E+06                                23.085364                           19.158308       0.108021       1.831386                    0.999961      53.285809     155.356076       0.432644       0.378545      -1.165114      -0.049143      -0.011153       0.017281       0.053273       0.039952       0.015506       0.008706      -0.062723       0.006743      -0.053818      -0.000063       0.053881             27.629925      31.751004       0.922632      -7.034673      21.488273      -3.230028      29.650499           4.755955
            9              H      21.271054      11.873020      12.708674       0.114154       1.150290 0.84432007E+01  0.82721614E+02                                 1.714993                            1.625752      -0.920522       2.443314                    0.998613       3.288328       8.742475       0.532551       1.173905      -0.735707       0.029010      -0.010072      -0.024718       0.039421      -0.011491      -0.010644      -0.000102       0.001286      -0.009182      -0.015329      -0.001084       0.016413              1.734804       1.901437      -0.070468      -0.433576       1.579639      -0.053038       1.723336          -0.000192
           10              H      20.619194      10.316514      14.234146       0.128113       0.974504 0.67952611E+01  0.64321424E+02                                 1.649421                            1.542197      -0.961213       2.432182                    0.998135       3.415549       9.522966       0.493005       1.312517      -0.701413       0.016393      -0.028487      -0.002434       0.032957      -0.008785      -0.010199      -0.006803      -0.004493      -0.008759      -0.017725       0.007055       0.010671              1.709875       1.547030      -0.359027       0.003249       2.188338      -0.198542       1.394257           0.000040
           11              H      18.388612      14.321588      13.953847       0.114326       1.170267 0.84186355E+01  0.82101997E+02                                 1.712241                            1.604889      -0.886140       2.459197                    0.998942       3.231945       8.464945       0.547412       1.147307      -0.742808      -0.024149       0.032254      -0.003380       0.040434      -0.011495      -0.009486      -0.000997      -0.001441      -0.022064      -0.015738      -0.000988       0.016726              1.763397       1.576490      -0.348975      -0.011610       2.259987      -0.235649       1.453715          -0.000055
           12              H      17.775363      12.809651      15.588923       0.127635       1.109391 0.80636004E+01  0.77752789E+02                                 1.643220                            1.563001      -0.991154       2.409873                    0.998522       3.204156       8.329232       0.559111       1.136111      -0.745055      -0.025377       0.015024       0.017704       0.034397      -0.014270      -0.013827      -0.004614      -0.006779      -0.011457      -0.022925       0.004801       0.018124              1.654537       1.737313      -0.041039      -0.429366       1.551179      -0.085627       1.675119           0.000036
           13              H      23.714817      18.819663      12.985379       0.113580       1.103040 0.78076909E+01  0.76063535E+02                                 1.752262                            1.623825      -0.992482       2.410358                    0.997788       3.466465       9.617019       0.496438       1.266448      -0.711915       0.028026      -0.022237      -0.012696       0.037962      -0.003867      -0.000314       0.006542       0.013357      -0.018881      -0.011829       0.000697       0.011132              1.829863       1.866638      -0.435426      -0.231612       2.050443       0.431155       1.572509           0.000575
           14              H      11.779772       3.689703       1.106821       0.163458       0.932622 0.66126829E+01  0.60982395E+02                                 1.502597                            1.443036      -0.812944       2.509829                    0.999808       2.989559       7.725587       0.562434       1.180885      -0.734199       0.000530       0.010391      -0.011024       0.015159       0.002787      -0.000201      -0.001417      -0.005686      -0.000282      -0.003968      -0.000485       0.004453              1.513058       1.241126       0.005046       0.051255       1.731895      -0.320199       1.566152           0.000019
           15              H      11.233293       2.941382       2.369962       0.172390       0.881572 0.62194548E+01  0.57507656E+02                                 1.551236                            1.480772      -0.778790       2.536375                    0.999592       3.144035       8.627262       0.501046       1.322073      -0.701050      -0.010965      -0.001947       0.012284       0.016580       0.001182      -0.006284       0.000579       0.000301       0.016051      -0.006476      -0.002353       0.008829              1.590694       1.622848      -0.059738      -0.412360       1.293676       0.110506       1.855556           0.000010
           16              H      12.638827       2.567785       1.786006       0.165528       0.956557 0.68747202E+01  0.65532258E+02                                 1.653768                            1.565660      -1.218876       2.311307                    0.997121       3.493741       9.907622       0.480546       1.337122      -0.695295       0.012215      -0.006199      -0.001164       0.013748       0.001641      -0.002445       0.003571      -0.003024      -0.008100      -0.005926       0.001277       0.004649              1.714253       2.308408      -0.210188       0.262139       1.392490      -0.047916       1.441860           0.000006
           17              H      14.626316      16.714824       7.205115       0.110400       1.120494 0.78382314E+01  0.76756569E+02                                 1.788154                            1.638215      -1.237556       2.288930                    0.995478       3.640643      10.265913       0.487140       1.283971      -0.706507      -0.031672       0.008025       0.017319       0.036979      -0.008361      -0.002206       0.000716       0.009322       0.001969      -0.009925       0.000119       0.009806              1.881267       2.312155      -0.114572      -0.511587       1.341956      -0.011862       1.989690           0.000166
           18              H      17.837662      11.215544      17.498908       0.091103       1.177854 0.90391411E+01  0.89760839E+02                                 1.720333                            1.659036      -0.782131       2.490150                    0.999072       3.393591       8.977518       0.540170       1.141868      -0.743475       0.006669       0.020159       0.027554       0.034786       0.003220      -0.005411       0.007773       0.007044      -0.006637      -0.012299       0.004510       0.007789              1.724561       1.407204       0.102727       0.138030       1.749694       0.204406       2.016784           0.000046
           19              H      16.882604      10.877671      16.289670       0.095691       1.222912 0.96096676E+01  0.97287369E+02                                 1.788221                            1.729448      -0.977332       2.399649                    0.997483       3.518715       9.522888       0.518346       1.167180      -0.736449      -0.029375       0.007256      -0.017213       0.034811      -0.007333      -0.002041      -0.000027       0.016546       0.004480      -0.011845       0.001143       0.010701              1.807603       2.019926      -0.054224       0.304737       1.710521      -0.196613       1.692362           0.000029
           20              H      14.672176      17.400327       5.016629       0.125408       0.985076 0.68550399E+01  0.65304780E+02                                 1.686787                            1.567564      -1.027218       2.400028                    0.996878       3.519543       9.981209       0.478299       1.344224      -0.694301      -0.029710       0.014666      -0.008616       0.034235      -0.009402      -0.000863      -0.005056       0.025879       0.009634      -0.018773       0.004331       0.014442              1.760172       2.092290      -0.308959       0.344776       1.465845      -0.192368       1.722382          -0.000024
           21              H      16.709315      15.119156       1.678199       0.159720       0.910803 0.65019269E+01  0.61713244E+02                                 1.661296                            1.569712      -1.339036       2.259077                    0.994779       3.633739      10.611705       0.454089       1.421114      -0.678212       0.006298       0.003431       0.014179       0.015890       0.004021       0.001376      -0.000860      -0.006954       0.022809      -0.009270       0.001507       0.007763              1.726147       1.601287      -0.036451       0.442288       1.442975      -0.092946       2.134178           0.000002
           22              H      15.363990      15.005407       0.880426       0.162998       0.959588 0.69399929E+01  0.66239825E+02                                 1.661468                            1.577971      -1.050227       2.393735                    0.998104       3.399515       9.612884       0.476953       1.345459      -0.694961      -0.012985      -0.000111       0.001359       0.013056       0.003213      -0.002194       0.001281      -0.003167      -0.011766      -0.005559       0.000016       0.005543              1.723959       2.429036       0.128273      -0.087504       1.318127      -0.043139       1.424715           0.000005
           23              H      16.717569      14.613975       0.194053       0.170618       0.992277 0.74356512E+01  0.72032299E+02                                 1.690497                            1.629425      -0.971721       2.440571                    0.998458       3.334763       9.425893       0.472190       1.339002      -0.697468       0.008208      -0.007850      -0.009907       0.015071      -0.000562      -0.003261       0.002689      -0.007703      -0.019097      -0.008176       0.000445       0.007731              1.720332       1.687844      -0.298159      -0.275869       1.634434       0.319074       1.838718           0.000008
           24              H      24.308709      20.508134      14.419215       0.132905       0.969563 0.67585112E+01  0.63470308E+02                                 1.607648                            1.511187      -0.837368       2.493112                    0.999397       3.261688       8.866631       0.514718       1.267117      -0.712258       0.034592       0.001336       0.004075       0.034857      -0.003153       0.000863       0.010455       0.017013      -0.032439      -0.018297       0.003767       0.014530              1.653943       2.108696       0.174158       0.260830       1.434593       0.177377       1.418542          -0.000033
           25              H      19.897187      19.905961      13.294426       0.106830       1.131804 0.83363129E+01  0.81684993E+02                                 1.711926                            1.625886      -0.959860       2.418749                    0.998307       3.376942       9.076401       0.525654       1.189153      -0.730910      -0.037089      -0.002333      -0.010415       0.038594      -0.003815       0.001562       0.006675       0.018049      -0.031794      -0.015050      -0.000049       0.015099              1.737048       2.184367       0.094402       0.197866       1.529968       0.211621       1.496808          -0.000333
           26              H      18.409290      15.519340       6.944581       0.114021       1.168492 0.85790963E+01  0.85300341E+02                                 1.802724                            1.690683      -1.045714       2.385395                    0.997247       3.474817       9.638819       0.493041       1.249436      -0.716590       0.031260      -0.021827       0.015738       0.041247      -0.012405      -0.001014      -0.006415       0.016488      -0.010801      -0.016130      -0.000802       0.016932              1.859747       2.191527      -0.265678       0.360064       1.523175      -0.184225       1.864540          -0.000340
           27              H      18.470134      16.171691       4.723753       0.120697       0.962933 0.68260757E+01  0.65084403E+02                                 1.669116                            1.570082      -1.059602       2.376100                    0.997119       3.600714      10.279783       0.474346       1.354268      -0.691686       0.028263      -0.006345      -0.014534       0.032408      -0.007790      -0.003480      -0.009053       0.019939       0.010580      -0.018652       0.007731       0.010920              1.731285       2.016808      -0.099048      -0.389854       1.316577       0.002382       1.860471          -0.000007
           28              H      15.813709       7.955832      14.760604       0.162450       0.832895 0.58674191E+01  0.54246272E+02                                 1.567614                            1.495161      -1.044801       2.404652                    0.996935       3.448019       9.918123       0.463685       1.428762      -0.677715      -0.004444      -0.015061      -0.005205       0.016543      -0.000606       0.000305       0.003091      -0.008478      -0.001645      -0.004118      -0.001877       0.005995              1.605223       1.567644       0.329196       0.194943       1.756631       0.218808       1.491394          -0.000001
           29              H      15.635589       9.425077      15.279876       0.166057       0.888771 0.64390047E+01  0.59648746E+02                                 1.516768                            1.473255      -0.758646       2.534355                    0.999897       3.113867       8.364310       0.523064       1.264063      -0.713803      -0.009687       0.009894       0.001938       0.013981      -0.006553       0.000915       0.000492      -0.001929      -0.001219      -0.006587      -0.000247       0.006834              1.537955       1.725128      -0.324000      -0.017500       1.627328       0.027673       1.261411           0.000001
           30              H      17.004959       8.970180      14.667171       0.174524       1.004581 0.75260577E+01  0.73224224E+02                                 1.710770                            1.644196      -1.108234       2.377827                    0.997678       3.366446       9.576795       0.467356       1.347011      -0.695521       0.012964       0.004318      -0.008434       0.016058       0.001225      -0.001750      -0.004912       0.000014       0.010262      -0.004699      -0.002223       0.006922              1.753146       2.049864       0.254783      -0.402195       1.519313      -0.110073       1.690262          -0.000000
           31              H      20.444941      21.540820      14.796540       0.122618       1.012245 0.70626049E+01  0.68091939E+02                                 1.731822                            1.599537      -1.391126       2.218487                    0.993350       3.791341      10.976916       0.467650       1.358485      -0.689358      -0.024894       0.014843       0.010090       0.030689       0.001886       0.001515       0.011058       0.019082      -0.004147      -0.016803       0.005429       0.011374              1.827624       1.956837      -0.397037      -0.294150       1.877160       0.423009       1.648874           0.000030
           32              H      15.222559       6.407456      15.572752       0.084552       1.048318 0.80203659E+01  0.80420178E+02                                 1.825204                            1.741448      -1.446548       2.166456                    0.991668       4.253335      12.867577       0.430801       1.417942      -0.676957      -0.014570       0.019007      -0.022017       0.032531      -0.006128      -0.002347       0.001998      -0.012380       0.022604      -0.012578       0.003243       0.009336              1.896412       1.901695      -0.167095       0.376644       1.825567      -0.232375       1.961973           0.000021
           33              H      21.360097      22.520847      16.808941       0.087063       1.215325 0.98466147E+01  0.10304862E+03                                 1.956604                            1.886732      -1.463930       2.166504                    0.989991       4.173049      12.544791       0.431704       1.355704      -0.690436      -0.016188      -0.018723       0.021087       0.032515       0.002205      -0.003523      -0.003613      -0.013101      -0.011740      -0.007839      -0.002297       0.010136              2.020053       2.146036       0.260923      -0.353303       1.751739      -0.168232       2.162383           0.000029
           34              H      18.338481      17.738683       2.770645       0.093302       1.086064 0.83701899E+01  0.84174645E+02                                 1.826785                            1.749240      -1.225633       2.283934                    0.993049       3.949316      11.666775       0.444289       1.370866      -0.687998       0.023096       0.023180       0.007664       0.033608       0.001888      -0.000697       0.005554      -0.003288       0.011685      -0.005843      -0.001912       0.007756              1.892454       2.158414       0.438588       0.188553       1.849481       0.043354       1.669467           0.000015
           35              H      17.934952      16.246708       2.459801       0.089497       1.024960 0.79870420E+01  0.79895130E+02                                 1.791167                            1.733852      -1.420433       2.185889                    0.991211       4.156713      12.505178       0.433813       1.411462      -0.678646       0.010104      -0.030742      -0.004709       0.032701      -0.000522      -0.005442      -0.000915      -0.002382       0.004841      -0.006069       0.000490       0.005579              1.834479       1.684435      -0.235624       0.053106       2.167053       0.042114       1.651950           0.000015
           36              H      12.709264      10.902782      14.667171       0.117346       1.043711 0.71736967E+01  0.68326770E+02                                 1.680606                            1.548188      -0.844802       2.476172                    0.999254       3.380584       9.230946       0.513243       1.252955      -0.714829       0.021045      -0.020280       0.010018       0.030895      -0.006617      -0.001391      -0.011350       0.013632      -0.018574      -0.017485       0.004222       0.013263              1.770040       1.770098      -0.439648       0.239471       1.966545      -0.457582       1.573479          -0.000015
           37              H       3.207173       3.993319       0.445603       0.165561       0.929182 0.65303558E+01  0.59903717E+02                                 1.483439                            1.421439      -0.839196       2.497890                    0.999712       2.970264       7.600856       0.575491       1.160248      -0.739057       0.000131       0.010044      -0.011303       0.015121       0.002436      -0.000236      -0.001611      -0.007868       0.000755      -0.004763      -0.000282       0.005045              1.499209       1.205389      -0.033900       0.075793       1.694863      -0.330937       1.597373           0.000018
           38              H       2.723907       3.286884       1.759054       0.173215       0.868798 0.60712729E+01  0.55524611E+02                                 1.507193                            1.440809      -0.714890       2.565745                    0.999990       3.050273       8.190671       0.522319       1.282225      -0.709940      -0.010245      -0.001655       0.013117       0.016725       0.001092      -0.004028       0.000419      -0.001825       0.014388      -0.005328      -0.001130       0.006457              1.542439       1.523303      -0.054872      -0.389214       1.265253       0.110010       1.838760           0.000004
           39              H       4.148424       2.979322       1.182286       0.165474       0.952916 0.68948703E+01  0.65623715E+02                                 1.637311                            1.559470      -1.163202       2.340847                    0.997152       3.429888       9.647494       0.486533       1.322693      -0.698764       0.012925      -0.005565       0.000446       0.014080       0.000941      -0.000457       0.002175      -0.001322      -0.005566      -0.003112       0.000298       0.002814              1.682732       2.199663      -0.168982       0.247033       1.398989      -0.043609       1.449545           0.000003
           40              H       4.043883       1.100612       2.071695       0.084999       1.077566 0.83873538E+01  0.84914813E+02                                 1.849171                            1.773671      -1.465036       2.161791                    0.991290       4.233441      12.804595       0.430125       1.406542      -0.679372       0.019281       0.025850       0.004663       0.032584       0.001948      -0.002129       0.003854      -0.008600       0.018150      -0.008374       0.000121       0.008253              1.920391       2.064372       0.406510       0.183282       1.940172      -0.021724       1.756630           0.000019
           41              H       9.978796      16.657048       1.839910       0.088163       1.029634 0.81571759E+01  0.82032415E+02                                 1.795025                            1.751211      -1.461439       2.166521                    0.990257       4.198102      12.665524       0.432008       1.409835      -0.678806       0.013721      -0.031515      -0.005454       0.034803      -0.004554      -0.001620      -0.000628      -0.009799       0.008039      -0.008304       0.002955       0.005349              1.837435       1.814398      -0.285069       0.021658       2.068322       0.112227       1.629586           0.000026
           42              H       9.172025      11.324395      16.776599       0.093906       1.181960 0.91415479E+01  0.90815689E+02                                 1.710479                            1.658300      -0.775569       2.492790                    0.999113       3.355659       8.809728       0.546546       1.128075      -0.747528      -0.000956       0.022440       0.025915       0.034293       0.002411      -0.006386       0.007989       0.005032      -0.011642      -0.012845       0.004347       0.008498              1.710669       1.374929      -0.002045       0.024712       1.827743       0.248887       1.929335           0.000039
           43              H       8.488110      10.765743      15.470335       0.090962       1.193960 0.92342225E+01  0.92886900E+02                                 1.779467                            1.709430      -0.975549       2.398320                    0.997195       3.572206       9.748365       0.513119       1.186680      -0.730821      -0.025174       0.001407      -0.022147       0.033559      -0.004386      -0.001039      -0.001052       0.016397       0.007541      -0.010678       0.002535       0.008143              1.809674       1.885330       0.015026       0.334927       1.692738      -0.217702       1.850955           0.000012
           44              H       8.405639      15.449254       1.482349       0.163819       0.918779 0.66736668E+01  0.63707848E+02                                 1.667323                            1.588600      -1.326837       2.267030                    0.995649       3.605801      10.533522       0.452462       1.418063      -0.679105       0.006920       0.005045       0.014503       0.016842       0.004978       0.003403      -0.002776      -0.005395       0.016312      -0.009635       0.002846       0.006789              1.723073       1.657640       0.026573       0.427766       1.420188      -0.012883       2.091393           0.000003
           45              H       7.067199      15.211963       0.700747       0.159961       0.998048 0.72148960E+01  0.69310894E+02                                 1.679469                            1.587701      -1.151718       2.337507                    0.998028       3.438063       9.650770       0.486627       1.310203      -0.701859      -0.011617      -0.000752       0.001518       0.011740       0.002702       0.000685      -0.002514      -0.006377      -0.000762      -0.004639      -0.000538       0.005177              1.754414       2.493952       0.179793      -0.116789       1.335656      -0.040547       1.433633           0.000005
           46              H       8.433423      14.784119       0.061091       0.171001       0.976454 0.73520382E+01  0.70846045E+02                                 1.660692                            1.612353      -0.865908       2.494387                    0.998898       3.251062       9.091362       0.479352       1.326001      -0.700901       0.009255      -0.008453      -0.011359       0.016915      -0.001425      -0.004564       0.003748      -0.008396      -0.002802      -0.007219      -0.000402       0.007621              1.678605       1.701313      -0.317914      -0.234868       1.654223       0.279266       1.680279           0.000008
           47              H       7.560852       7.633032      14.293440       0.164485       0.876295 0.62081205E+01  0.57956624E+02                                 1.592403                            1.515041      -1.105096       2.374106                    0.997474       3.429082       9.770461       0.473198       1.386500      -0.685828      -0.005498      -0.016747      -0.001407       0.017682       0.004409       0.003461       0.002357      -0.006811       0.003928      -0.006835      -0.000432       0.007268              1.634967       1.509733       0.331328       0.132227       1.912536       0.177012       1.482632          -0.000007
           48              H       7.256344       9.137671      14.606081       0.166122       0.895137 0.64312137E+01  0.59418019E+02                                 1.511231                            1.462367      -0.710414       2.557371                    0.999994       3.072255       8.178197       0.531655       1.246955      -0.717932      -0.012028       0.008412       0.004262       0.015284      -0.005988      -0.000889       0.001281       0.002326      -0.000938      -0.005976      -0.000608       0.006583              1.538302       1.739829      -0.329444       0.061094       1.616897      -0.029063       1.258179          -0.000001
           49              H       8.679760       8.715381      14.102980       0.168724       0.939226 0.67472629E+01  0.63593769E+02                                 1.610070                            1.535899      -0.832629       2.505229                    0.999440       3.211054       8.860495       0.495668       1.311078      -0.703374       0.014626       0.004116      -0.004558       0.015863       0.001750      -0.003786      -0.003361       0.006750       0.005730      -0.005797      -0.001299       0.007095              1.659217       1.944496       0.226924      -0.387323       1.413321      -0.097693       1.619834          -0.000010
           50              H       6.741418       6.325823      15.416432       0.085156       1.083075 0.83102701E+01  0.83851095E+02                                 1.847259                            1.758412      -1.427576       2.175549                    0.992041       4.222054      12.704369       0.435066       1.395267      -0.681466      -0.023480       0.018686      -0.016402       0.034198      -0.007423       0.000603       0.002404      -0.010820       0.015655      -0.011950       0.004019       0.007931              1.932115       2.241186      -0.187464       0.377656       1.747741      -0.108960       1.807418           0.000023
           51              H      13.286103      22.367209      16.534033       0.091899       1.189585 0.96678679E+01  0.10018434E+03                                 1.903260                            1.852080      -1.196784       2.298902                    0.993072       3.914339      11.508592       0.444239       1.330516      -0.697360      -0.008220      -0.023172       0.025179       0.035192       0.000989      -0.004035      -0.004645      -0.017119      -0.005510      -0.009798      -0.001629       0.011428              1.940317       1.836280       0.229637      -0.146883       1.824109      -0.221516       2.160562           0.000027
           52              H      12.143968      21.467141      14.616861       0.121430       1.014741 0.70915890E+01  0.68133992E+02                                 1.707299                            1.582356      -1.314284       2.252714                    0.994902       3.691190      10.512648       0.481493       1.324025      -0.696931      -0.025329       0.011657       0.012843       0.030698       0.005452      -0.001729       0.010732       0.018671      -0.009988      -0.017449       0.004852       0.012597              1.794016       1.886834      -0.281661      -0.341359       1.741589       0.453599       1.753625           0.000016
           53              H      15.929448      21.022493      13.457934       0.126267       1.051284 0.73738117E+01  0.70296991E+02                                 1.656960                            1.548155      -0.838610       2.485823                    0.999443       3.241064       8.683181       0.527100       1.218900      -0.724077       0.032214       0.006068      -0.000993       0.032796       0.002177      -0.004618       0.011912       0.018037      -0.021821      -0.019028       0.005339       0.013689              1.717674       2.243939       0.287787       0.135213       1.475573       0.145723       1.433512          -0.000012
           54              H       7.530632      16.902356       5.237634       0.123389       0.990796 0.68780195E+01  0.65333081E+02                                 1.671943                            1.553781      -0.951967       2.432786                    0.998133       3.447966       9.645116       0.489879       1.316278      -0.700580      -0.031325      -0.001621       0.000673       0.031374       0.004334      -0.001323      -0.006857       0.024701       0.013319      -0.017295       0.005401       0.011894              1.746743       2.398040      -0.010566       0.163603       1.285592      -0.017717       1.556596          -0.000038
           55              H      11.204929      17.475990       3.776846       0.117695       0.947162 0.66854278E+01  0.63996782E+02                                 1.699006                            1.589088      -1.319655       2.246427                    0.994132       3.884630      11.450350       0.451730       1.416439      -0.677723       0.023086       0.003803      -0.020292       0.030970      -0.003668       0.001207       0.001257       0.028009       0.011031      -0.016413       0.003656       0.012758              1.778641       1.827427       0.108218      -0.359519       1.361197      -0.177641       2.147298           0.000004
           56              H      11.539730      19.751296      13.244116       0.113311       1.056218 0.75858726E+01  0.72822450E+02                                 1.655932                            1.567043      -0.885868       2.458960                    0.999102       3.302207       8.873526       0.525604       1.213912      -0.724925      -0.038806      -0.008766      -0.001060       0.039798      -0.000608      -0.005066       0.004706       0.021834      -0.026813      -0.013049      -0.003454       0.016503              1.690978       2.117956       0.261948       0.055112       1.559603       0.196390       1.395376          -0.000314
           57              H      15.317418      19.332296      12.054643       0.113123       1.171249 0.84407342E+01  0.82767545E+02                                 1.738395                            1.625632      -1.006423       2.400984                    0.997983       3.333625       8.893354       0.532024       1.174073      -0.735004       0.026765      -0.015791      -0.021941       0.038042       0.000269      -0.007113       0.006733       0.019237      -0.016639      -0.013969      -0.001092       0.015061              1.790498       1.864443      -0.256593      -0.336623       1.734048       0.418975       1.773002           0.000476
           58              H       8.397866      16.483294       7.285971       0.113066       1.152994 0.81307087E+01  0.80092076E+02                                 1.795965                            1.648625      -1.289769       2.262167                    0.995021       3.643614      10.195657       0.496019       1.253565      -0.713071      -0.022239      -0.008194       0.028650       0.037183       0.004591      -0.001660      -0.005753       0.009410       0.010553      -0.010078       0.001549       0.008528              1.884647       1.992227       0.098087      -0.487759       1.365191      -0.183526       2.296522          -0.000483
           59              H      12.086551      17.072290       5.855729       0.112965       0.976627 0.68738032E+01  0.65213773E+02                                 1.648975                            1.550088      -0.837103       2.485074                    0.999118       3.425756       9.544025       0.492512       1.310831      -0.702051       0.039913       0.002426       0.004463       0.040235       0.003157      -0.001000      -0.001946       0.027490      -0.005079      -0.013538      -0.001500       0.015038              1.701343       2.301636       0.017651       0.133447       1.248041      -0.027136       1.554352          -0.000217
           60              H       9.148661      12.293752      14.221568       0.113607       1.053044 0.75932393E+01  0.72866838E+02                                 1.641568                            1.556850      -0.933393       2.425692                    0.998798       3.372168       9.042030       0.533219       1.197009      -0.727910      -0.027810       0.002317       0.002648       0.028032      -0.004044      -0.001352      -0.010990       0.016256      -0.018027      -0.017074       0.004867       0.012207              1.665605       2.055488       0.025836      -0.213886       1.530819      -0.225860       1.410509          -0.000027
           61              H       9.923600      13.785325      12.696096       0.098848       1.194749 0.83572169E+01  0.83142116E+02                                 1.861961                            1.686610      -1.244484       2.277779                    0.994440       3.761154      10.681894       0.482334       1.276436      -0.707709      -0.022905       0.019741      -0.018168       0.035276      -0.003168       0.000869      -0.007774       0.015270      -0.013530      -0.012861       0.001880       0.010981              1.986603       1.985226      -0.573689       0.259243       2.261651      -0.551590       1.712931          -0.000619
           62              H      13.530953      12.446287      13.204587       0.112859       1.167835 0.84815183E+01  0.83103414E+02                                 1.724471                            1.622811      -0.960976       2.423212                    0.998437       3.290948       8.719672       0.536868       1.164377      -0.737986       0.036566       0.000290      -0.009293       0.037729      -0.007089      -0.001124      -0.006519       0.018149      -0.027968      -0.014755      -0.001469       0.016224              1.745770       2.283160       0.004797      -0.195212       1.509904      -0.155730       1.444247          -0.000030
           63              H      24.051187      15.596700      14.728262       0.187813       0.935157 0.67408052E+01  0.62104879E+02                                 1.478625                            1.438586      -0.896548       2.483205                    0.999787       2.852893       7.231846       0.577432       1.151307      -0.743129       0.006174       0.005844       0.007254       0.011175       0.002547       0.000335       0.001434       0.003109       0.003106      -0.003756       0.000741       0.003015              1.465147       1.300848       0.036368       0.192757       1.335627       0.140039       1.758967           0.000368
           64              H      22.888938      15.774676      13.693313       0.195546       1.032014 0.75798971E+01  0.73556018E+02                                 1.716697                            1.630169      -1.092368       2.392411                    0.998827       3.243190       9.082972       0.480085       1.314721      -0.702831      -0.012005       0.007378      -0.000619       0.014105      -0.003767      -0.002149       0.000287       0.008983      -0.005622      -0.005004      -0.002286       0.007290              1.751521       2.155472      -0.405768       0.167729       1.712813      -0.114632       1.386279           0.000108
           65              H      23.627648      14.396649      13.813698       0.189517       0.937977 0.67131766E+01  0.62892130E+02                                 1.583678                            1.513048      -0.838248       2.510488                    0.999828       3.070217       8.315960       0.511246       1.278817      -0.711148      -0.001197      -0.010707      -0.002221       0.011000      -0.002052      -0.003622       0.003016      -0.008803      -0.003303      -0.006350      -0.000882       0.007233              1.626861       1.383295       0.050772       0.005347       2.254927      -0.059777       1.242361           0.000166
           66              H      21.817671      17.909096       6.741544       0.191973       0.911768 0.65049289E+01  0.60726173E+02                                 1.580093                            1.509830      -0.929227       2.475498                    0.999578       3.094156       8.485556       0.499261       1.314150      -0.703257       0.012874       0.004965      -0.000576       0.013810       0.001997      -0.000012       0.001042       0.003504      -0.007700      -0.003115      -0.000853       0.003967              1.607017       1.808582       0.258030      -0.336447       1.412995      -0.212104       1.599475           0.000350
           67              H      20.673529      16.854287       6.565459       0.196071       0.824505 0.57728155E+01  0.52367179E+02                                 1.483822                            1.426713      -0.763121       2.555733                    0.999986       3.008604       8.164160       0.510643       1.322260      -0.701366      -0.003815      -0.009833      -0.006981       0.012648       0.003566       0.002416       0.002141      -0.011269      -0.004066      -0.006619      -0.001528       0.008147              1.515393       1.449817       0.233185       0.261645       1.421918       0.311342       1.674442           0.000135
           68              H      20.425591      18.142923       7.422527       0.190756       1.033417 0.79634419E+01  0.77493909E+02                                 1.665946                            1.632755      -0.932019       2.464729                    0.999687       3.105368       8.441640       0.501380       1.255372      -0.717817      -0.002651       0.008375       0.003555       0.009476      -0.002554      -0.000578       0.003817      -0.004823       0.001216      -0.004085      -0.001812       0.005897              1.656449       1.754667      -0.355215      -0.120300       1.707335       0.108900       1.507345           0.001327
           69              H       8.143888      12.240758       5.259195       0.114131       1.150462 0.84447995E+01  0.82741385E+02                                 1.715173                            1.625913      -0.920742       2.443195                    0.998611       3.288626       8.743550       0.532520       1.173915      -0.735704      -0.029012       0.010064       0.024712       0.039417      -0.011492      -0.010641      -0.000101       0.001289      -0.009186      -0.015327      -0.001087       0.016414              1.734991       1.901647      -0.070472      -0.433646       1.579805      -0.053056       1.723521          -0.000188
           70              H       8.795748      13.797264       3.733723       0.128085       0.974592 0.67960357E+01  0.64330552E+02                                 1.649510                            1.542277      -0.961242       2.432144                    0.998135       3.415771       9.523700       0.492997       1.312503      -0.701416      -0.016395       0.028481       0.002432       0.032952      -0.008784      -0.010202      -0.006804      -0.004492      -0.008761      -0.017728       0.007057       0.010671              1.709971       1.547111      -0.359049       0.003247       2.188470      -0.198563       1.394332           0.000040
           71              H      11.026330       9.792190       4.014022       0.114326       1.170265 0.84186310E+01  0.82102107E+02                                 1.712254                            1.604900      -0.886210       2.459167                    0.998941       3.231956       8.465037       0.547403       1.147323      -0.742804       0.024150      -0.032255       0.003383       0.040435      -0.011495      -0.009484      -0.000994      -0.001439      -0.022071      -0.015735      -0.000993       0.016727              1.763412       1.576501      -0.348976      -0.011610       2.260006      -0.235655       1.453728          -0.000038
           72              H      11.639579      11.304127       2.378946       0.127619       1.109469 0.80643407E+01  0.77761869E+02                                 1.643310                            1.563082      -0.991206       2.409837                    0.998522       3.204305       8.329778       0.559091       1.136125      -0.745051       0.025378      -0.015025      -0.017700       0.034396      -0.014271      -0.013828      -0.004616      -0.006781      -0.011465      -0.022928       0.004802       0.018125              1.654629       1.737408      -0.041040      -0.429399       1.551267      -0.085640       1.675211           0.000040
           73              H       5.700125       5.294115       4.982490       0.113582       1.103045 0.78077809E+01  0.76065334E+02                                 1.752339                            1.623890      -0.992589       2.410323                    0.997787       3.466539       9.617573       0.496398       1.266533      -0.711896      -0.028028       0.022242       0.012695       0.037966      -0.003868      -0.000314       0.006540       0.013357      -0.018881      -0.011827       0.000695       0.011132              1.829950       1.866726      -0.435457      -0.231628       2.050548       0.431188       1.572576           0.000582
           74              H      17.635170      20.424075      16.861048       0.163453       0.932677 0.66131960E+01  0.60988575E+02                                 1.502684                            1.443113      -0.813022       2.509788                    0.999807       2.989671       7.726078       0.562404       1.180921      -0.734191      -0.000530      -0.010390       0.011029       0.015161       0.002788      -0.000202      -0.001418      -0.005683      -0.000282      -0.003968      -0.000486       0.004454              1.513147       1.241189       0.005047       0.051260       1.732001      -0.320231       1.566252           0.000013
           75              H      18.181649      21.172396      15.597907       0.172376       0.881630 0.62199719E+01  0.57513673E+02                                 1.551305                            1.480835      -0.778826       2.536346                    0.999592       3.144171       8.627748       0.501034       1.322074      -0.701050       0.010965       0.001951      -0.012281       0.016579       0.001181      -0.006284       0.000576       0.000303       0.016051      -0.006474      -0.002355       0.008829              1.590767       1.622921      -0.059740      -0.412389       1.293728       0.110510       1.855652           0.000005
           76              H      16.776115      21.545993      16.181863       0.165522       0.956588 0.68750016E+01  0.65535634E+02                                 1.653805                            1.565692      -1.218878       2.311299                    0.997121       3.493819       9.907907       0.480541       1.337122      -0.695295      -0.012214       0.006202       0.001166       0.013748       0.001641      -0.002446       0.003570      -0.003023      -0.008098      -0.005925       0.001278       0.004647              1.714292       2.308465      -0.210199       0.262147       1.392521      -0.047920       1.441890           0.000004
           77              H      14.788626       7.398954      10.762754       0.110415       1.120458 0.78380022E+01  0.76754856E+02                                 1.788225                            1.638275      -1.237648       2.288907                    0.995477       3.640720      10.266643       0.487087       1.284101      -0.706479       0.031673      -0.008022      -0.017327       0.036983      -0.008359      -0.002207       0.000717       0.009322       0.001979      -0.009925       0.000121       0.009804              1.881350       2.312261      -0.114576      -0.511615       1.342004      -0.011868       1.989784           0.000174
           78              H      11.577280      12.898234       0.468961       0.091090       1.177950 0.90401118E+01  0.89773296E+02                                 1.720461                            1.659152      -0.782197       2.490114                    0.999071       3.393758       8.978234       0.540136       1.141905      -0.743466      -0.006672      -0.020158      -0.027549       0.034783       0.003219      -0.005410       0.007770       0.007046      -0.006634      -0.012296       0.004508       0.007788              1.724690       1.407295       0.102738       0.138043       1.749823       0.204422       2.016954           0.000040
           79              H      12.532338      13.236107       1.678199       0.095689       1.222917 0.96097319E+01  0.97288388E+02                                 1.788244                            1.729468      -0.977346       2.399645                    0.997483       3.518738       9.523034       0.518336       1.167199      -0.736445       0.029373      -0.007258       0.017217       0.034812      -0.007333      -0.002040      -0.000027       0.016545       0.004480      -0.011844       0.001144       0.010700              1.807628       2.019957      -0.054221       0.304746       1.710541      -0.196617       1.692387           0.000030
           80              H      14.742766       6.713451      12.951240       0.125393       0.985111 0.68553493E+01  0.65308460E+02                                 1.686825                            1.567597      -1.027173       2.400035                    0.996878       3.519648       9.981561       0.478295       1.344220      -0.694302       0.029710      -0.014662       0.008612       0.034232      -0.009403      -0.000865      -0.005057       0.025881       0.009636      -0.018775       0.004333       0.014442              1.760213       2.092338      -0.308965       0.344783       1.465874      -0.192374       1.722428          -0.000026
           81              H      12.705627       8.994622      16.289670       0.159715       0.910820 0.65020783E+01  0.61714990E+02                                 1.661311                            1.569725      -1.339026       2.259077                    0.994779       3.633774      10.611806       0.454090       1.421105      -0.678213      -0.006298      -0.003435      -0.014179       0.015890       0.004020       0.001375      -0.000860      -0.006953       0.022812      -0.009271       0.001506       0.007764              1.726162       1.601302      -0.036449       0.442294       1.442983      -0.092942       2.134199           0.000002
           82              H      14.050952       9.108371      17.087443       0.162997       0.959599 0.69400943E+01  0.66241037E+02                                 1.661480                            1.577982      -1.050245       2.393724                    0.998104       3.399540       9.612973       0.476952       1.345457      -0.694961       0.012985       0.000109      -0.001357       0.013056       0.003212      -0.002193       0.001282      -0.003167      -0.011764      -0.005559       0.000017       0.005543              1.723971       2.429054       0.128275      -0.087504       1.318135      -0.043138       1.424725           0.000006
           83              H      12.697373       9.499803      17.773816       0.170621       0.992283 0.74357029E+01  0.72032856E+02                                 1.690495                            1.629423      -0.971730       2.440564                    0.998458       3.334772       9.425892       0.472194       1.338989      -0.697471      -0.008207       0.007849       0.009910       0.015072      -0.000562      -0.003261       0.002691      -0.007703      -0.019096      -0.008176       0.000445       0.007731              1.720330       1.687841      -0.298157      -0.275868       1.634431       0.319076       1.838719           0.000009
           84              H       5.106233       3.605644       3.548654       0.132888       0.969584 0.67587013E+01  0.63472578E+02                                 1.607675                            1.511212      -0.837341       2.493115                    0.999397       3.261757       8.866870       0.514712       1.267123      -0.712257      -0.034591      -0.001330      -0.004074       0.034856      -0.003155       0.000862       0.010456       0.017012      -0.032443      -0.018299       0.003767       0.014531              1.653972       2.108731       0.174161       0.260834       1.434620       0.177384       1.418565          -0.000029
           85              H       9.517755       4.207817       4.673443       0.106823       1.131866 0.83369091E+01  0.81692497E+02                                 1.712002                            1.625955      -0.960014       2.418672                    0.998305       3.377081       9.076940       0.525637       1.189167      -0.730906       0.037089       0.002340       0.010412       0.038594      -0.003815       0.001560       0.006673       0.018050      -0.031805      -0.015049      -0.000051       0.015100              1.737127       2.184470       0.094411       0.197880       1.530039       0.211640       1.496874          -0.000323
           86              H      11.005652       8.594438      11.023288       0.114027       1.168575 0.85798939E+01  0.85310651E+02                                 1.802837                            1.690782      -1.045915       2.385300                    0.997245       3.475002       9.639613       0.493015       1.249466      -0.716583      -0.031262       0.021816      -0.015744       0.041245      -0.012404      -0.001015      -0.006412       0.016489      -0.010807      -0.016127      -0.000804       0.016931              1.859870       2.191679      -0.265699       0.360096       1.523261      -0.184242       1.864668          -0.000336
           87              H      10.944808       7.942087      13.244116       0.120683       0.963006 0.68267288E+01  0.65092093E+02                                 1.669185                            1.570142      -1.059657       2.376056                    0.997118       3.600896      10.280369       0.474344       1.354243      -0.691690      -0.028263       0.006341       0.014529       0.032405      -0.007792      -0.003478      -0.009054       0.019943       0.010588      -0.018655       0.007733       0.010922              1.731360       2.016894      -0.099052      -0.389876       1.316624       0.002380       1.860563          -0.000006
           88              H      13.601233      16.157946       3.207265       0.162441       0.832931 0.58677280E+01  0.54249740E+02                                 1.567644                            1.495188      -1.044789       2.404647                    0.996935       3.448089       9.918320       0.463687       1.428739      -0.677719       0.004444       0.015060       0.005201       0.016541      -0.000606       0.000306       0.003091      -0.008479      -0.001648      -0.004119      -0.001877       0.005995              1.605255       1.567676       0.329208       0.194949       1.756669       0.218813       1.491420          -0.000001
           89              H      13.779353      14.688701       2.687993       0.166064       0.888735 0.64386802E+01  0.59645069E+02                                 1.516738                            1.473227      -0.758630       2.534372                    0.999897       3.113805       8.364133       0.523064       1.264078      -0.713800       0.009687      -0.009898      -0.001939       0.013984      -0.006553       0.000915       0.000491      -0.001931      -0.001222      -0.006587      -0.000248       0.006835              1.537925       1.725091      -0.323991      -0.017500       1.627298       0.027673       1.261388           0.000002
           90              H      12.409983      15.143598       3.300698       0.174527       1.004595 0.75261892E+01  0.73225784E+02                                 1.710780                            1.644205      -1.108242       2.377820                    0.997678       3.366471       9.576868       0.467357       1.347002      -0.695522      -0.012965      -0.004322       0.008431       0.016057       0.001224      -0.001750      -0.004913       0.000012       0.010256      -0.004699      -0.002223       0.006922              1.753157       2.049876       0.254789      -0.402196       1.519326      -0.110076       1.690268          -0.000000
           91              H       8.970001       2.572958       3.171329       0.122598       1.012314 0.70632027E+01  0.68099013E+02                                 1.731883                            1.599590      -1.391151       2.218458                    0.993349       3.791500      10.977414       0.467649       1.358461      -0.689363       0.024894      -0.014839      -0.010090       0.030687       0.001886       0.001517       0.011060       0.019083      -0.004156      -0.016805       0.005428       0.011377              1.827692       1.956906      -0.397054      -0.294162       1.877235       0.423036       1.648934           0.000033
           92              H      14.192383      17.706322       2.395117       0.084542       1.048355 0.80207149E+01  0.80424491E+02                                 1.825238                            1.741480      -1.446552       2.166447                    0.991668       4.253424      12.867880       0.430800       1.417931      -0.676959       0.014569      -0.019004       0.022016       0.032529      -0.006127      -0.002347       0.001998      -0.012380       0.022600      -0.012578       0.003243       0.009335              1.896448       1.901731      -0.167099       0.376651       1.825607      -0.232378       1.962006           0.000022
           93              H       8.054845       1.592931       1.158928       0.087059       1.215327 0.98466291E+01  0.10304881E+03                                 1.956606                            1.886734      -1.463924       2.166506                    0.989991       4.173062      12.544833       0.431704       1.355705      -0.690436       0.016186       0.018726      -0.021085       0.032515       0.002204      -0.003522      -0.003613      -0.013101      -0.011738      -0.007838      -0.002298       0.010135              2.020055       2.146035       0.260921      -0.353303       1.751741      -0.168228       2.162388           0.000030
           94              H      11.076461       6.375095      15.197224       0.093296       1.086089 0.83704294E+01  0.84177607E+02                                 1.826806                            1.749260      -1.225628       2.283931                    0.993048       3.949374      11.666963       0.444288       1.370858      -0.688000      -0.023093      -0.023179      -0.007668       0.033606       0.001888      -0.000696       0.005553      -0.003289       0.011687      -0.005843      -0.001913       0.007756              1.892477       2.158440       0.438593       0.188550       1.849501       0.043350       1.669490           0.000015
           95              H      11.479990       7.867070      15.508068       0.089490       1.024988 0.79873207E+01  0.79898573E+02                                 1.791194                            1.733877      -1.420438       2.185881                    0.991211       4.156787      12.505430       0.433812       1.411454      -0.678647      -0.010101       0.030741       0.004706       0.032698      -0.000522      -0.005441      -0.000914      -0.002382       0.004840      -0.006068       0.000490       0.005578              1.834507       1.684461      -0.235628       0.053105       2.167078       0.042118       1.651981           0.000015
           96              H      16.705678      13.210996       3.300698       0.117324       1.043804 0.71744945E+01  0.68336298E+02                                 1.680703                            1.548270      -0.844861       2.476122                    0.999253       3.380804       9.231690       0.513231       1.252949      -0.714830      -0.021044       0.020273      -0.010018       0.030890      -0.006615      -0.001392      -0.011352       0.013636      -0.018579      -0.017489       0.004225       0.013264              1.770149       1.770199      -0.439680       0.239487       1.966675      -0.457629       1.573574          -0.000014
           97              H      26.207769      20.120459      17.522266       0.165547       0.929239 0.65308776E+01  0.59909978E+02                                 1.483531                            1.421521      -0.839285       2.497846                    0.999712       2.970376       7.601351       0.575456       1.160290      -0.739047      -0.000131      -0.010043       0.011308       0.015125       0.002437      -0.000237      -0.001612      -0.007866       0.000754      -0.004762      -0.000284       0.005046              1.499305       1.205454      -0.033903       0.075802       1.694975      -0.330974       1.597486           0.000016
           98              H      26.691035      20.826894      16.208815       0.173196       0.868867 0.60718863E+01  0.55531628E+02                                 1.507271                            1.440879      -0.714891       2.565727                    0.999990       3.050428       8.191193       0.522308       1.282220      -0.709940       0.010245       0.001659      -0.013113       0.016723       0.001091      -0.004028       0.000417      -0.001823       0.014386      -0.005326      -0.001131       0.006457              1.542521       1.523380      -0.054874      -0.389246       1.265312       0.110016       1.838871           0.000002
           99              H      25.266518      21.134456      16.785583       0.165462       0.952949 0.68951636E+01  0.65627239E+02                                 1.637351                            1.559505      -1.163193       2.340843                    0.997153       3.429970       9.647795       0.486526       1.322697      -0.698763      -0.012925       0.005568      -0.000443       0.014080       0.000941      -0.000458       0.002174      -0.001321      -0.005564      -0.003111       0.000298       0.002812              1.682775       2.199724      -0.168993       0.247043       1.399022      -0.043614       1.449579           0.000002
          100              H      25.371059      23.013166      15.896174       0.084990       1.077593 0.83876153E+01  0.84918103E+02                                 1.849198                            1.773696      -1.465045       2.161781                    0.991290       4.233516      12.804860       0.430124       1.406537      -0.679373      -0.019279      -0.025849      -0.004665       0.032583       0.001947      -0.002128       0.003853      -0.008600       0.018150      -0.008373       0.000122       0.008252              1.920421       2.064399       0.406515       0.183284       1.940201      -0.021730       1.756663           0.000018
          101              H      19.436146       7.456730      16.127959       0.088154       1.029658 0.81574212E+01  0.82035464E+02                                 1.795049                            1.751234      -1.461441       2.166515                    0.990257       4.198167      12.665748       0.432007       1.409829      -0.678807      -0.013720       0.031514       0.005451       0.034801      -0.004553      -0.001620      -0.000628      -0.009799       0.008039      -0.008303       0.002954       0.005349              1.837461       1.814422      -0.285073       0.021658       2.068347       0.112232       1.629613           0.000026
          102              H      20.242917      12.789383       1.191270       0.093885       1.182060 0.91425869E+01  0.90829150E+02                                 1.710627                            1.658437      -0.775607       2.492770                    0.999112       3.355810       8.810454       0.546500       1.128132      -0.747514       0.000953      -0.022441      -0.025910       0.034291       0.002412      -0.006384       0.007986       0.005033      -0.011639      -0.012841       0.004347       0.008494              1.710819       1.375032      -0.002046       0.024711       1.827907       0.248914       1.929518           0.000040
          103              H      20.926832      13.348035       2.497534       0.090962       1.193943 0.92340664E+01  0.92885252E+02                                 1.779479                            1.709439      -0.975530       2.398335                    0.997195       3.572197       9.748444       0.513106       1.186713      -0.730813       0.025173      -0.001411       0.022150       0.033561      -0.004386      -0.001036      -0.001052       0.016396       0.007536      -0.010676       0.002534       0.008143              1.809689       1.885344       0.015031       0.334933       1.692749      -0.217703       1.850973           0.000013
          104              H      21.009303       8.664524      16.485520       0.163812       0.918806 0.66738957E+01  0.63710524E+02                                 1.667347                            1.588621      -1.326847       2.267019                    0.995649       3.605855      10.533690       0.452462       1.418052      -0.679107      -0.006920      -0.005048      -0.014503       0.016843       0.004978       0.003403      -0.002775      -0.005394       0.016315      -0.009635       0.002845       0.006790              1.723100       1.657666       0.026576       0.427777       1.420205      -0.012879       2.091429           0.000003
          105              H      22.347743       8.901815      17.267122       0.159953       0.998083 0.72152119E+01  0.69314642E+02                                 1.679501                            1.587730      -1.151746       2.337487                    0.998028       3.438136       9.651003       0.486626       1.310193      -0.701861       0.011617       0.000750      -0.001516       0.011740       0.002702       0.000685      -0.002513      -0.006376      -0.000762      -0.004638      -0.000538       0.005176              1.754449       2.494010       0.179799      -0.116791       1.335679      -0.040548       1.433659           0.000005
          106              H      20.981519       9.329659      17.906778       0.170995       0.976472 0.73522052E+01  0.70848039E+02                                 1.660711                            1.612370      -0.865925       2.494376                    0.998898       3.251094       9.091469       0.479350       1.325998      -0.700901      -0.009254       0.008451       0.011362       0.016916      -0.001424      -0.004563       0.003749      -0.008395      -0.002800      -0.007219      -0.000403       0.007621              1.678624       1.701331      -0.317918      -0.234871       1.654241       0.279272       1.680300           0.000009
          107              H      21.854090      16.480746       3.674429       0.164470       0.876352 0.62086195E+01  0.57962317E+02                                 1.592454                            1.515086      -1.105148       2.374066                    0.997474       3.429203       9.770821       0.473200       1.386472      -0.685833       0.005498       0.016747       0.001402       0.017682       0.004410       0.003461       0.002358      -0.006812       0.003925      -0.006835      -0.000433       0.007268              1.635022       1.509782       0.331348       0.132234       1.912610       0.177019       1.482675          -0.000009
          108              H      22.158598      14.976107       3.361788       0.166124       0.895115 0.64310189E+01  0.59415840E+02                                 1.511215                            1.462352      -0.710421       2.557374                    0.999994       3.072224       8.178120       0.531653       1.246968      -0.717930       0.012029      -0.008417      -0.004265       0.015288      -0.005988      -0.000890       0.001280       0.002324      -0.000944      -0.005975      -0.000610       0.006585              1.538286       1.739809      -0.329439       0.061092       1.616884      -0.029062       1.258166          -0.000001
          109              H      20.735182      15.398397       3.864889       0.168713       0.939273 0.67476872E+01  0.63598771E+02                                 1.610121                            1.535945      -0.832675       2.505199                    0.999440       3.211155       8.860845       0.495661       1.311075      -0.703374      -0.014627      -0.004120       0.004553       0.015863       0.001749      -0.003787      -0.003361       0.006749       0.005721      -0.005796      -0.001299       0.007095              1.659271       1.944561       0.226940      -0.387339       1.413368      -0.097701       1.619883          -0.000012
          110              H      22.673524      17.787955       2.551437       0.085144       1.083115 0.83106588E+01  0.83855968E+02                                 1.847300                            1.758449      -1.427586       2.175537                    0.992041       4.222157      12.704737       0.435063       1.395261      -0.681467       0.023478      -0.018683       0.016403       0.034195      -0.007422       0.000603       0.002404      -0.010820       0.015649      -0.011949       0.004018       0.007931              1.932160       2.241238      -0.187469       0.377665       1.747786      -0.108960       1.807456           0.000023
          111              H      16.128839       1.746569       1.433836       0.091891       1.189604 0.96680696E+01  0.10018695E+03                                 1.903280                            1.852099      -1.196791       2.298896                    0.993072       3.914386      11.508757       0.444237       1.330515      -0.697360       0.008217       0.023174      -0.025176       0.035191       0.000988      -0.004034      -0.004644      -0.017118      -0.005509      -0.009797      -0.001629       0.011426              1.940339       1.836296       0.229639      -0.146883       1.824129      -0.221515       2.160591           0.000027
          112              H      17.270974       2.646637       3.351008       0.121413       1.014808 0.70921687E+01  0.68140849E+02                                 1.707359                            1.582408      -1.314301       2.252689                    0.994901       3.691344      10.513133       0.481491       1.324004      -0.696935       0.025328      -0.011653      -0.012844       0.030696       0.005453      -0.001728       0.010734       0.018673      -0.009998      -0.017452       0.004851       0.012601              1.794083       1.886898      -0.281673      -0.341372       1.741661       0.453630       1.753691           0.000016
          113              H      13.485494       3.091285       4.509935       0.126251       1.051348 0.73743663E+01  0.70303510E+02                                 1.657013                            1.548202      -0.838702       2.485763                    0.999443       3.241198       8.683580       0.527099       1.218882      -0.724080      -0.032213      -0.006059       0.000990       0.032793       0.002174      -0.004619       0.011915       0.018036      -0.021824      -0.019031       0.005341       0.013690              1.717732       2.244017       0.287803       0.135221       1.475623       0.145734       1.433557          -0.000009
          114              H      21.884310       7.211422      12.730235       0.123380       0.990826 0.68782904E+01  0.65336405E+02                                 1.671986                            1.553818      -0.951999       2.432764                    0.998133       3.448069       9.645511       0.489869       1.316289      -0.700577       0.031325       0.001622      -0.000680       0.031374       0.004335      -0.001324      -0.006858       0.024704       0.013323      -0.017297       0.005401       0.011896              1.746791       2.398110      -0.010566       0.163608       1.285620      -0.017719       1.556643          -0.000036
          115              H      18.210013       6.637788      14.191023       0.117677       0.947220 0.66859324E+01  0.64002747E+02                                 1.699065                            1.589139      -1.319670       2.246406                    0.994131       3.884783      11.450860       0.451727       1.416423      -0.677726      -0.023086      -0.003801       0.020290       0.030969      -0.003668       0.001207       0.001256       0.028015       0.011033      -0.016416       0.003656       0.012760              1.778708       1.827490       0.108221      -0.359532       1.361238      -0.177651       2.147394           0.000003
          116              H      17.875212       4.362482       4.723753       0.113305       1.056280 0.75864867E+01  0.72830317E+02                                 1.656043                            1.567141      -0.886003       2.458894                    0.999101       3.302378       8.874304       0.525567       1.213967      -0.724912       0.038805       0.008771       0.001058       0.039798      -0.000608      -0.005069       0.004704       0.021836      -0.026816      -0.013049      -0.003457       0.016505              1.691095       2.118107       0.261975       0.055120       1.559713       0.196416       1.395465          -0.000309
          117              H      14.097524       4.781482       5.913226       0.113120       1.171358 0.84417873E+01  0.82781422E+02                                 1.738590                            1.625801      -1.006565       2.400925                    0.997982       3.333837       8.894450       0.531956       1.174172      -0.734980      -0.026768       0.015799       0.021937       0.038044       0.000265      -0.007112       0.006730       0.019240      -0.016647      -0.013967      -0.001096       0.015063              1.790706       1.864664      -0.256634      -0.336678       1.734249       0.419052       1.773206           0.000485
          118              H      21.017076       7.630484      10.681898       0.113073       1.152998 0.81307913E+01  0.80093907E+02                                 1.796044                            1.648691      -1.289921       2.262108                    0.995019       3.643727      10.196376       0.495978       1.253653      -0.713051       0.022240       0.008194      -0.028654       0.037186       0.004592      -0.001660      -0.005754       0.009406       0.010556      -0.010078       0.001548       0.008530              1.884737       1.992329       0.098092      -0.487790       1.365243      -0.183537       2.296640          -0.000481
          119              H      17.328391       7.041488      12.112140       0.112957       0.976664 0.68741653E+01  0.65218396E+02                                 1.649047                            1.550152      -0.837218       2.485016                    0.999116       3.425915       9.544712       0.492488       1.310871      -0.702042      -0.039913      -0.002423      -0.004466       0.040235       0.003156      -0.001001      -0.001945       0.027491      -0.005086      -0.013537      -0.001503       0.015040              1.701420       2.301741       0.017651       0.133456       1.248089      -0.027139       1.554430          -0.000216
          120              H      20.266281      11.820026       3.746301       0.113600       1.053067 0.75934886E+01  0.72870253E+02                                 1.641633                            1.556908      -0.933417       2.425680                    0.998798       3.372265       9.042525       0.533189       1.197059      -0.727898       0.027811      -0.002323      -0.002648       0.028033      -0.004045      -0.001352      -0.010993       0.016257      -0.018031      -0.017077       0.004869       0.012208              1.665674       2.055573       0.025838      -0.213899       1.530884      -0.225879       1.410565          -0.000026
          121              H      19.491342      10.328453       5.271773       0.098858       1.194743 0.83572175E+01  0.83142970E+02                                 1.862035                            1.686671      -1.244583       2.277746                    0.994440       3.761237      10.682540       0.482294       1.276528      -0.707689       0.022905      -0.019747       0.018165       0.035279      -0.003168       0.000869      -0.007773       0.015269      -0.013535      -0.012860       0.001879       0.010982              1.986688       1.985310      -0.573721       0.259254       2.261756      -0.551625       1.713000          -0.000616
          122              H      15.883989      11.667491       4.763282       0.112843       1.168029 0.84833387E+01  0.83126255E+02                                 1.724702                            1.623015      -0.961233       2.423078                    0.998434       3.291297       8.721046       0.536815       1.164420      -0.737974      -0.036564      -0.000296       0.009290       0.037727      -0.007091      -0.001121      -0.006517       0.018152      -0.027969      -0.014753      -0.001473       0.016227              1.746009       2.283495       0.004799      -0.195250       1.510103      -0.155771       1.444428          -0.000022
          123              H       5.363755       8.517078       3.239607       0.187738       0.935510 0.67441130E+01  0.62143446E+02                                 1.479046                            1.438979      -0.896900       2.482992                    0.999786       2.853485       7.233996       0.577325       1.151371      -0.743114      -0.006176      -0.005845      -0.007245       0.011171       0.002545       0.000336       0.001435       0.003107       0.003093      -0.003752       0.000737       0.003015              1.465565       1.301191       0.036385       0.192837       1.335984       0.140100       1.759520           0.000378
          124              H       6.526004       8.339102       4.274556       0.195522       1.032079 0.75804819E+01  0.73563266E+02                                 1.716784                            1.630243      -1.092438       2.392366                    0.998827       3.243348       9.083574       0.480068       1.314738      -0.702827       0.012005      -0.007377       0.000627       0.014105      -0.003766      -0.002147       0.000289       0.008984      -0.005625      -0.005002      -0.002287       0.007289              1.751616       2.155605      -0.405803       0.167760       1.712897      -0.114647       1.386346           0.000116
          125              H       5.787294       9.717129       4.154171       0.189473       0.938084 0.67141653E+01  0.62904056E+02                                 1.583835                            1.513189      -0.838367       2.510412                    0.999828       3.070482       8.317004       0.511204       1.278867      -0.711137       0.001196       0.010706       0.002228       0.011001      -0.002053      -0.003620       0.003017      -0.008801      -0.003312      -0.006348      -0.000885       0.007234              1.627029       1.383423       0.050788       0.005349       2.255199      -0.059775       1.242467           0.000170
          126              H       7.597271       6.204682      11.226325       0.191916       0.911928 0.65063392E+01  0.60742377E+02                                 1.580241                            1.509963      -0.929354       2.475391                    0.999577       3.094504       8.486607       0.499257       1.314096      -0.703268      -0.012877      -0.004957       0.000568       0.013810       0.001996      -0.000014       0.001044       0.003504      -0.007704      -0.003117      -0.000850       0.003967              1.607172       1.808767       0.258064      -0.336497       1.413118      -0.212136       1.599632           0.000354
          127              H       8.741413       7.259491      11.402410       0.196023       0.824589 0.57735665E+01  0.52375771E+02                                 1.483930                            1.426812      -0.763109       2.555715                    0.999986       3.008842       8.164984       0.510622       1.322271      -0.701363       0.003817       0.009839       0.006972       0.012648       0.003566       0.002413       0.002143      -0.011263      -0.004077      -0.006614      -0.001534       0.008147              1.515507       1.449927       0.233212       0.261677       1.422019       0.311376       1.674575           0.000137
          128              H       8.989351       5.970855      10.545342       0.190715       1.033577 0.79650481E+01  0.77513564E+02                                 1.666122                            1.632921      -0.932167       2.464630                    0.999687       3.105694       8.442787       0.501353       1.255375      -0.717815       0.002653      -0.008365      -0.003566       0.009473      -0.002549      -0.000577       0.003818      -0.004822       0.001218      -0.004081      -0.001814       0.005895              1.656625       1.754861      -0.355270      -0.120318       1.707514       0.108914       1.507498           0.001332
          129              C      16.525959      15.748013       8.779101       0.623780      27.161285 0.24911712E+03  0.51446740E+04                                 8.261193                            5.582727      -0.125802       2.010446                    0.999007      22.184355      61.674493       0.632166       0.469159      -1.023092       0.001602      -0.046294       0.075455       0.088539      -0.011223      -0.006451       0.020249      -0.171698      -0.185690      -0.066599      -0.053271       0.119870             10.435609      12.980389      -0.919575      -0.457551       4.717106      -1.515245      13.609333           0.015035
          130              C      20.559164      12.055444      13.280052      -0.083112      33.655607 0.40483205E+03  0.93781335E+04                                 9.111058                            6.753364      -0.030119       1.960602                    0.999658      29.110328      83.908015       0.625847       0.422471      -1.057125      -0.029412      -0.004355       0.008127       0.030823      -0.010679      -0.012990       0.020130       0.027827       0.001786      -0.028306      -0.002608       0.030914             11.114529       7.944005       0.191089      -2.713144      15.346170      -5.848943      10.053413           0.001515
          131              C      20.179870      11.134530      14.189226      -0.217222      36.966712 0.45884420E+03  0.10939644E+05                                 9.613617                            7.132554       0.070795       1.984243                    0.999660      30.413775      88.201897       0.617891       0.415773      -1.064051       0.001265       0.010170      -0.028199       0.030004      -0.026815       0.002693      -0.004487      -0.035531      -0.038861      -0.025694      -0.013473       0.039167             11.642448       9.339266       0.668963      -4.061719      14.196677      -5.614905      11.391402           0.000102
          132              C      18.852881      13.519637      14.031109      -0.070555      33.031777 0.39999650E+03  0.92298583E+04                                 8.988120                            6.706359      -0.055101       1.954703                    0.999633      28.872512      82.811282       0.629533       0.421647      -1.058611      -0.014224      -0.041645       0.012840       0.045842      -0.026631       0.009529       0.007635      -0.004666      -0.043576      -0.029434      -0.004576       0.034010             10.708106       8.316821       0.810008      -3.648563      13.002792      -5.487526      10.804707           0.001909
          133              C      19.118979      11.412173      15.069652       0.271440      32.187397 0.34840961E+03  0.77376416E+04                                 8.956125                            6.339244       0.045044       2.034105                    0.999631      24.864536      69.112171       0.637634       0.432530      -1.055841      -0.012045      -0.038349       0.025725       0.047723       0.011887      -0.024483      -0.033753      -0.012683       0.055258      -0.031431      -0.022150       0.053581             11.553841       8.804263       1.655141      -4.452821      14.326844      -6.490434      11.530416           0.001612
          134              C      18.466220      12.609246      14.997780      -0.256248      36.652581 0.45471049E+03  0.10803324E+05                                 9.505461                            7.063686       0.077354       1.980697                    0.999840      30.800929      88.812259       0.626505       0.411490      -1.068119      -0.003727       0.043903      -0.034824       0.056161      -0.024374      -0.037671      -0.004153       0.018349       0.004142      -0.044695      -0.002508       0.047203             11.502166       7.992283       0.697838      -3.259929      15.518056      -6.291747      10.996159          -0.000008
          135              C      23.058402      19.379041      13.332159      -0.072281      33.736550 0.40802306E+03  0.94682051E+04                                 9.143132                            6.782064       0.026183       1.982990                    0.999678      28.909153      83.329690       0.624385       0.422737      -1.057229      -0.010052       0.025641       0.015980       0.031841      -0.019547      -0.011598      -0.009665       0.008435      -0.021273      -0.027359       0.003475       0.023884             11.074767      10.181935       0.899872       1.540770      13.420541       6.616061       9.621824           0.001678
          136              C      11.747523       2.847036       1.565001      -0.518696      27.590210 0.44669621E+03  0.10594857E+05                                 7.783234                            6.881669       0.146873       2.005165                    0.998144      32.405738      94.200187       0.649556       0.397564      -1.074402      -0.030699      -0.045071      -0.048727       0.073131       0.021074       0.003806       0.013853      -0.033204       0.021693      -0.030645      -0.000834       0.031478              8.263011       8.320225       0.762563       0.969709       7.737701       0.974970       8.731108           0.000032
          137              C      15.406579      16.613173       6.709202      -0.079032      34.682265 0.41832882E+03  0.97955803E+04                                 9.377904                            6.922130      -0.085642       1.944646                    0.999687      29.406475      85.933199       0.608977       0.429530      -1.050067       0.019667       0.003665      -0.025605       0.032493      -0.005440      -0.011959       0.022187      -0.004094      -0.068075      -0.034931       0.005628       0.029303             11.202119      11.236747      -1.787782       0.042017       5.838234      -2.932354      16.531377           0.001285
          138              C      17.648744      10.570721      16.798161      -0.051658      26.113727 0.36374866E+03  0.82205509E+04                                 7.797247                            6.391177      -0.192144       1.938338                    0.998772      27.940545      80.072402       0.643599       0.421106      -1.055848       0.066572      -0.052909      -0.034753       0.091864      -0.002152      -0.036826       0.004761       0.049268       0.022761      -0.029518      -0.022389       0.051907              9.052012       7.649432       2.088463      -1.763546      10.187602      -3.160665       9.319001           0.000029
          139              C      15.427512      17.014443       5.397548      -0.219949      38.010845 0.46813070E+03  0.11217603E+05                                 9.800680                            7.202847       0.069141       1.985141                    0.999567      30.451123      88.546680       0.615036       0.415597      -1.064116      -0.009455      -0.002948       0.036840       0.038148      -0.017937       0.018049      -0.006767       0.019696      -0.041517      -0.022365      -0.012455       0.034820             11.831862      11.780939      -1.691367      -1.434314       6.149293      -2.722824      17.565353           0.000085
          140              C      20.277462      14.306206      12.122921       0.636447      23.747197 0.24291674E+03  0.49906134E+04                                 7.677019                            5.554948      -0.011463       2.060229                    0.999420      21.843198      60.786883       0.625858       0.476358      -1.018082       0.014440       0.038688      -0.060293       0.073079       0.020620       0.038738       0.086547      -0.021551       0.051922      -0.079574      -0.030980       0.110554              9.553584       8.641042       0.209217      -1.637509      11.262012      -5.354281       8.757697           0.014201
          141              C      16.298698      15.214212       0.815741      -0.516889      27.218564 0.46033564E+03  0.11035162E+05                                 7.734487                            6.985287      -0.114845       1.924151                    0.996663      32.927357      97.213316       0.642801       0.397489      -1.071104       0.008975       0.069510      -0.022585       0.073636       0.015186      -0.003619      -0.008460      -0.068767      -0.047563      -0.029909      -0.016907       0.046816              8.175484       8.126783      -0.211146       0.397384       7.966149      -0.824441       8.433521           0.000016
          142              C      23.413547      20.381708      14.196413      -0.221947      37.756717 0.45098146E+03  0.10688958E+05                                 9.709109                            7.035618       0.086924       1.989892                    0.999597      30.166370      86.778828       0.627845       0.411602      -1.068420       0.003404      -0.025477      -0.029569       0.039179       0.004719       0.015378       0.001266       0.053645      -0.056590      -0.022864      -0.017802       0.040665             11.989667      10.613377       0.154389       0.740362      14.652238       7.500472      10.703386          -0.000271
          143              C      20.790555      20.022630      13.531602      -0.076476      34.808081 0.40976497E+03  0.95279923E+04                                 9.354005                            6.807005      -0.047362       1.954530                    0.999662      29.232313      84.614511       0.621199       0.424042      -1.055391       0.027854       0.023539       0.009706       0.037738       0.001124       0.009245      -0.014209       0.046664      -0.032752      -0.029784      -0.001142       0.030926             11.524235       9.565056      -0.681432       0.147170      14.389890       7.545042      10.617758           0.001874
          144              C      17.653656      15.896585       6.554679      -0.082457      34.207041 0.42857181E+03  0.10092868E+05                                 9.278211                            6.996180      -0.085045       1.940784                    0.999649      29.665886      86.842389       0.607275       0.428282      -1.051189      -0.023093      -0.004355      -0.036396       0.043323      -0.021150       0.014770      -0.008331      -0.007679      -0.063703      -0.027600      -0.008926       0.036526             10.952775      10.684990      -1.330138      -1.271574       5.635493      -2.123042      16.537844           0.001682
          145              C      17.691520      16.287012       5.219666      -0.245815      37.424079 0.48754889E+03  0.11809387E+05                                 9.713200                            7.365478       0.101026       1.992858                    0.999622      31.048519      90.951242       0.606013       0.417268      -1.062404       0.003343      -0.025497       0.039826       0.047407      -0.012485      -0.032312      -0.007086       0.031433       0.020138      -0.034889      -0.007416       0.042305             11.560928      10.743312      -1.807146       0.298812       6.291142      -3.044492      17.648330          -0.000202
          146              C      19.898848      13.274140      13.184822      -0.064343      40.044965 0.45030001E+03  0.10581954E+05                                10.105239                            6.993898       0.031072       2.008352                    0.999346      27.614822      77.016745       0.639844       0.407350      -1.079985      -0.012489      -0.045856       0.022572       0.052614      -0.008530      -0.005202      -0.009493       0.017378      -0.016592      -0.018419       0.003383       0.015036             13.376789       9.127645       1.148707      -3.949915      17.901980      -8.299156      13.100742           0.004056
          147              C      16.251756       8.694179      15.193630      -0.517523      27.942142 0.46684211E+03  0.11215783E+05                                 7.890769                            7.059542      -0.000672       1.958076                    0.997354      32.887822      96.788792       0.636843       0.400326      -1.070601       0.021251      -0.025164       0.059179       0.067727      -0.007782       0.025495      -0.020789      -0.024806       0.081966      -0.036292      -0.011325       0.047618              8.414538       8.607715       0.379208       0.908221       7.336358      -0.632326       9.299543          -0.000001
          148              C      21.736575      19.185146      12.967411      -0.074410      41.249145 0.45467912E+03  0.10708165E+05                                10.288295                            7.013103       0.031390       2.005416                    0.999391      27.770869      77.475390       0.641135       0.405646      -1.081379       0.018112       0.036567       0.025962       0.048366      -0.011163       0.007801       0.007487       0.010741      -0.028597      -0.019214       0.001756       0.017458             13.799040      10.950989       0.838681       1.605118      17.586576       9.806183      12.859557           0.002044
          149              C      16.579961      16.845694       4.633913       0.274655      31.396764 0.34127507E+03  0.75486240E+04                                 8.807431                            6.282459       0.138191       2.066917                    0.999463      24.724902      68.839143       0.638494       0.433697      -1.053937      -0.001186       0.014336      -0.048030       0.050138       0.001458      -0.017478      -0.015477      -0.004065       0.122442      -0.027902      -0.020930       0.048833             11.080602      10.076794      -1.510712      -1.141054       5.658676      -2.989334      17.506336           0.001087
          150              C      21.107238      21.010812      14.415621      -0.243345      38.390591 0.48347180E+03  0.11709402E+05                                 9.951843                            7.382071      -0.071850       1.941528                    0.998980      31.175252      91.914513       0.598310       0.422685      -1.056874      -0.018654      -0.021329      -0.030564       0.041678      -0.016665      -0.006975       0.011884       0.004945      -0.001142      -0.018179      -0.005943       0.024122             12.132002      11.467461       0.407373       1.045030      13.961266       7.246448      10.967279           0.000022
          151              C      21.332898      18.109676      11.973788       0.644792      23.572912 0.23496205E+03  0.47940838E+04                                 7.647098                            5.467925      -0.066399       2.042906                    0.999298      21.772364      60.666767       0.629100       0.477176      -1.016179      -0.019896      -0.043789      -0.052089       0.070898       0.019247      -0.051312      -0.079850      -0.007045       0.081433      -0.079537      -0.032341       0.111878              9.575520       8.755392      -0.009046       2.044093      11.393598       5.113913       8.577569           0.011473
          152              C      22.446994      21.204932      14.737246       0.274510      31.696324 0.34708785E+03  0.77066431E+04                                 8.877245                            6.338982       0.139749       2.067149                    0.999478      24.788346      69.059081       0.635403       0.434141      -1.054082       0.013623       0.038382       0.026046       0.048344       0.007036       0.004653       0.036574      -0.037872       0.021385      -0.026112      -0.022918       0.049030             11.271369       9.961289       0.329559       0.915040      13.356625       7.290808      10.496193           0.001718
          153              C      21.944527      23.042430      16.237563      -0.055925      27.629180 0.38822320E+03  0.90137531E+04                                 8.305921                            6.747557      -0.577408       1.816761                    0.997016      29.348464      88.287642       0.599845       0.439787      -1.033317       0.095322      -0.026587      -0.014971       0.100086      -0.023010      -0.014272       0.020284      -0.038526      -0.011646      -0.029276      -0.015097       0.044373              9.892890       8.763017       0.589932       0.670475      10.087467       3.647318      10.828187           0.000013
          154              C      11.103423       1.816439       0.677389       0.109116      32.547854 0.43590745E+03  0.10243270E+05                                 9.013656                            7.103487       0.058078       2.028698                    0.999631      26.846969      76.874993       0.600457       0.434090      -1.054405       0.048261       0.057641       0.052397       0.091635       0.025009       0.004319       0.025941      -0.010669       0.004804      -0.032962      -0.006597       0.039559             10.463301       6.908691       1.905157       2.451982      10.933749      -1.349680      13.547462           0.000004
          155              C      16.465021      16.640987       0.330609       0.113016      31.252836 0.43365049E+03  0.10231944E+05                                 9.012650                            7.280202      -0.184629       1.956061                    0.998869      27.230616      79.518820       0.566382       0.458330      -1.034595      -0.008589      -0.086805       0.026368       0.091127      -0.000808      -0.019288      -0.018272      -0.046813      -0.025114      -0.036142      -0.000021       0.036163             10.547247       7.453993       1.525839       3.487818      10.269481      -0.128944      13.918268           0.000002
          156              C      16.516789      16.063131       7.303939      -0.080840      39.440553 0.45655607E+03  0.10794759E+05                                 9.993517                            7.061370      -0.046258       1.976319                    0.999354      28.168523      79.490153       0.632517       0.409558      -1.075658      -0.007489       0.003880      -0.056315       0.056943      -0.012513      -0.004289      -0.008474       0.000222      -0.016684      -0.017026       0.001262       0.015764             12.628635      11.823039      -1.795240      -0.733597       5.941804      -2.777551      20.121061           0.001438
          157              C      17.392499       9.198672      17.383913      -0.067571      38.491604 0.48579757E+03  0.11678272E+05                                 9.873789                            7.334797      -0.002950       1.988839                    0.999473      28.474096      81.305041       0.613523       0.415291      -1.070781       0.028572       0.058913      -0.035487       0.074475       0.001754       0.002703      -0.008821      -0.059210      -0.034574      -0.024636      -0.012361       0.036997             12.088289       8.039596       3.247194       1.727121      13.730086      -3.427113      14.495186           0.000026
          158              C      10.950729       0.487288       1.119398      -0.055949      36.538006 0.48238608E+03  0.11636232E+05                                 9.772517                            7.499312      -0.153247       1.949126                    0.998788      28.640022      83.323735       0.580777       0.437199      -1.051622       0.023172      -0.013668       0.066008       0.071280      -0.000935       0.014657      -0.010212       0.004424       0.061217      -0.017515      -0.011419       0.028934             11.961602       7.652344       1.653050       3.025096      11.178467      -1.792413      17.053995           0.000019
          159              C      17.616022      17.162089       2.475972      -0.056379      27.616491 0.38561186E+03  0.89200729E+04                                 8.278743                            6.713663      -0.448062       1.863199                    0.996648      28.896872      86.200435       0.604071       0.438329      -1.036258      -0.090951       0.024683       0.011936       0.094994       0.001217      -0.035954       0.000946       0.025167       0.064826      -0.026393      -0.022597       0.048990              9.939598       8.553029       0.055465      -0.475315       6.979765      -1.385722      14.286000           0.000014
          160              C      16.520354       6.954254      17.049711      -0.055998      36.826526 0.48226734E+03  0.11649138E+05                                 9.904126                            7.573022      -0.192308       1.937156                    0.998225      28.827022      84.313730       0.568615       0.445946      -1.044946      -0.026717      -0.051763      -0.040580       0.070993       0.011776       0.013008       0.014214      -0.003178       0.002252      -0.013943      -0.012187       0.026130             12.075064       8.776476       2.939375       3.902305      12.940681       1.215999      14.508036           0.000016
          161              C      16.726998       8.261208      16.577156       0.094563      32.520792 0.45463991E+03  0.10801843E+05                                 9.025971                            7.277395      -0.103259       1.970327                    0.999615      27.382353      78.970422       0.590147       0.436833      -1.052219      -0.014607       0.021767      -0.087864       0.091691      -0.003706       0.022518      -0.015953       0.017348       0.089996      -0.028467      -0.016060       0.044527             10.300496       7.658617       2.405232       2.505039      11.711060      -1.086380      11.531812           0.000003
          162              C      12.125360      11.519045      14.289846      -0.222436      35.598620 0.42613937E+03  0.99827292E+04                                 9.376294                            6.866912       0.081689       1.990725                    0.999772      29.944196      86.331204       0.630095       0.414957      -1.063623       0.017930       0.019853      -0.038086       0.046542      -0.027366       0.021801      -0.017806      -0.014867      -0.006862      -0.030011      -0.015407       0.045418             11.398773      11.339094       0.823450      -2.291017      12.729725      -6.354775      10.127500          -0.000298
          163              C      10.854396      11.479959      14.631236       0.286831      29.879146 0.29848647E+03  0.64025852E+04                                 8.562545                            5.888997       0.068283       2.052692                    0.999645      24.042907      66.524567       0.655369       0.435702      -1.049787      -0.019131      -0.041653       0.035727       0.058116       0.016381      -0.023360      -0.013956      -0.013412       0.052046      -0.030521      -0.008841       0.039361             11.195537      10.049551       1.619634      -2.766355      12.826073      -7.246712      10.710986           0.001247
          164              C       3.237163       3.179572       0.955891      -0.514741      27.398121 0.44604671E+03  0.10556852E+05                                 7.715586                            6.865275       0.214297       2.027338                    0.998323      32.169655      92.874002       0.653108       0.396248      -1.077203      -0.028284      -0.052334      -0.043751       0.073844       0.016692       0.006433       0.018450      -0.044135       0.023467      -0.031582      -0.005309       0.036891              8.132065       7.528409       0.570857       0.821735       8.041711       0.922498       8.826074           0.000027
          165              C       9.537920      17.516198       1.935139      -0.057788      28.649448 0.39464487E+03  0.92006102E+04                                 8.572627                            6.848968      -0.584944       1.814383                    0.996840      29.422100      88.694511       0.589414       0.445733      -1.029843      -0.092856       0.011662       0.034448       0.099725       0.001946      -0.020664      -0.001776      -0.000028       0.099094      -0.024211      -0.016400       0.040612             10.588204       8.690854      -0.152676       1.900387       6.873386      -1.060027      16.200372           0.000019
          166              C       2.654889       2.035460       0.127572       0.104998      32.639056 0.43303657E+03  0.10147182E+05                                 9.004695                            7.063762       0.116050       2.046123                    0.999622      26.749958      76.198809       0.604932       0.432095      -1.056851       0.045784       0.065730       0.044417       0.091594       0.021271       0.004070       0.029290      -0.018600      -0.018640      -0.031950      -0.010039       0.041989             10.522257       6.492630       1.413720       2.612272      11.018317      -1.466206      14.055824          -0.000001
          167              C       9.177737      10.599834      16.129756      -0.057211      26.406118 0.36000688E+03  0.81136764E+04                                 7.832652                            6.340372      -0.166879       1.944473                    0.998968      27.940490      79.920302       0.649007       0.418745      -1.057503       0.075192      -0.047793      -0.017853       0.090866       0.001662      -0.029708       0.000338       0.061984      -0.008608      -0.029703      -0.019651       0.049354              9.188663       7.727897       1.997174      -1.823555      10.417909      -3.448316       9.420181           0.000032
          168              C       2.604114       0.740530       0.670202      -0.057251      37.716800 0.48928452E+03  0.11829943E+05                                 9.933778                            7.503273      -0.092164       1.969662                    0.998719      28.573334      82.889639       0.587102       0.431491      -1.056391       0.032692      -0.011045       0.061486       0.070508       0.005359       0.010777      -0.007733       0.005029       0.072132      -0.021396      -0.006658       0.028054             12.416042       9.171589       1.414179       5.157245      11.206386      -1.469780      16.870150           0.000016
          169              C       7.995790      15.437266       0.612704      -0.518503      27.101116 0.45890959E+03  0.10993018E+05                                 7.708320                            6.978919      -0.089263       1.930070                    0.997001      32.990794      97.381890       0.642445       0.397998      -1.070706       0.006745       0.065075      -0.026510       0.070591       0.015842      -0.010307      -0.014662      -0.076083      -0.010989      -0.040914      -0.007363       0.048277              8.143501       8.591073       0.021605       0.382163       7.726242      -0.930959       8.113189           0.000017
          170              C       8.959721       9.287541      16.807145      -0.061857      38.486666 0.46805256E+03  0.11140814E+05                                 9.841233                            7.176007       0.037051       2.003177                    0.999560      28.146494      79.815921       0.623708       0.412574      -1.073184       0.027661       0.057505      -0.036833       0.073680      -0.001750       0.006794      -0.014827      -0.055724      -0.033675      -0.025962      -0.012205       0.038167             12.225905       7.839548       3.400050       1.521130      14.322415      -3.523545      14.515752           0.000013
          171              C       7.925768       8.450735      14.636626      -0.518504      28.374880 0.46487186E+03  0.11136461E+05                                 7.941446                            7.024248       0.097505       1.985977                    0.998082      32.723704      95.600631       0.642384       0.398013      -1.074096       0.020264      -0.016241       0.073101       0.077577       0.000855       0.014852      -0.014737       0.012552       0.077147      -0.025245      -0.009645       0.034890              8.535626       8.425962       0.620530       1.077270       7.554909      -0.411772       9.626006          -0.000019
          172              C       8.126049      16.803311      -0.023358       0.110949      32.152379 0.43869909E+03  0.10356498E+05                                 9.068221                            7.220302      -0.024051       2.003341                    0.999528      27.103361      78.557717       0.582217       0.445631      -1.044359      -0.007628      -0.080913       0.039298       0.090274      -0.003081      -0.011356      -0.022146      -0.048092      -0.019682      -0.030836      -0.007521       0.038357             10.782961       8.139465       2.035664       3.944340      10.137802      -0.122086      14.071618          -0.000002
          173              C       8.373431       8.243286      16.081243       0.098009      32.879492 0.44843805E+03  0.10602700E+05                                 9.045963                            7.186106      -0.048755       1.991299                    0.999675      27.031643      77.404553       0.599896       0.431833      -1.056771      -0.015967       0.009002      -0.091758       0.093571      -0.002938       0.024569      -0.009440       0.027732       0.094670      -0.031096      -0.014706       0.045802             10.424214       7.612309       2.925894       2.467170      11.960951      -0.587848      11.699382          -0.000002
          174              C       8.189992       6.983711      16.670589      -0.052698      37.530315 0.47310883E+03  0.11356800E+05                                 9.925697                            7.401670      -0.071945       1.978307                    0.998858      28.424016      82.484597       0.587600       0.434240      -1.053443      -0.028165      -0.053196      -0.037918       0.071140       0.013516       0.008632       0.011253      -0.004915      -0.021474      -0.013723      -0.010082       0.023804             12.387637       9.221721       3.460933       4.531577      12.787177       1.600510      15.154012           0.000016
          175              C      13.653422      23.022300      15.919532      -0.056105      27.932132 0.38545895E+03  0.89269967E+04                                 8.360631                            6.717071      -0.556015       1.822819                    0.997278      29.234706      87.622561       0.602512       0.438948      -1.034576       0.091030      -0.007949      -0.031260       0.096576      -0.021800      -0.017901       0.021599      -0.028053       0.029164      -0.031841      -0.011818       0.043659             10.086885       8.796613       1.220457       1.199125      10.215231       4.053453      11.248810           0.000012
          176              C      14.110907      21.402234      14.201804       0.276646      31.759768 0.34051496E+03  0.75297564E+04                                 8.893198                            6.284232       0.100510       2.052634                    0.999506      24.739236      68.933701       0.636886       0.434910      -1.052901       0.016028       0.033963       0.032017       0.049351       0.005019       0.002841       0.035403      -0.036207       0.015080      -0.025756      -0.020824       0.046580             11.432001      10.052273       1.573314       0.661004      12.516412       7.557293      11.727316           0.001884
          177              C       9.281427      17.229150       4.281743       0.275224      31.500568 0.34643780E+03  0.76930180E+04                                 8.849683                            6.339122       0.109492       2.056958                    0.999260      24.785403      69.184050       0.634119       0.434975      -1.052973      -0.020161       0.013875      -0.046041       0.052141      -0.005265       0.011316      -0.008982       0.004131       0.130346      -0.027401      -0.019367       0.046768             11.209852      10.780496      -0.027914       1.521554       4.923560      -2.234846      17.925500           0.002074
          178              C      12.789972      21.025048      14.115558      -0.248953      38.590698 0.47578137E+03  0.11474075E+05                                 9.967343                            7.312547      -0.004501       1.960975                    0.999441      31.112232      91.455868       0.602608       0.421465      -1.057912      -0.022136      -0.028199      -0.027481       0.045171      -0.015514      -0.009416       0.019107       0.016616      -0.015374      -0.025250      -0.004839       0.030089             12.352471      11.717685       2.138901       0.914523      13.982203       7.479420      11.357524          -0.000189
          179              C      15.037817      20.759266      13.418405      -0.230057      37.291185 0.44661337E+03  0.10562956E+05                                 9.605315                            6.994256       0.136471       2.002760                    0.999732      30.259934      87.043102       0.630478       0.410755      -1.068641      -0.001374      -0.028664      -0.022128       0.036237       0.019746       0.004088       0.001688       0.056769      -0.063824      -0.024001      -0.021504       0.045505             11.776984      10.930910       1.414816       0.283718      12.964043       7.088644      11.436000          -0.000267
          180              C       8.452161      16.933749       5.361612      -0.226690      37.749962 0.45933009E+03  0.10952158E+05                                 9.718531                            7.111149       0.144920       2.007435                    0.999717      30.425455      88.187729       0.622222       0.412844      -1.066125       0.005285       0.002650       0.036893       0.037364       0.006513       0.009161      -0.000863       0.045681      -0.061945      -0.022558      -0.012947       0.035505             11.790742      11.944473      -0.091372       0.911217       5.407588      -2.256680      18.020165          -0.000455
          181              C      10.638507      17.278492       4.486577      -0.240648      37.732157 0.49143871E+03  0.11969022E+05                                 9.895518                            7.485416      -0.056861       1.945886                    0.998396      31.250900      92.848874       0.588197       0.427557      -1.052272       0.026605      -0.002909       0.038546       0.046926       0.003155      -0.020031      -0.007269       0.009971       0.048797      -0.016423      -0.013812       0.030235             11.922387      12.814194       0.078664       2.396229       5.463485      -2.012593      17.489481          -0.000254
          182              C      12.433858      19.998537      13.290833      -0.066709      34.296356 0.40290147E+03  0.93214042E+04                                 9.258202                            6.746595      -0.042393       1.960296                    0.999646      28.847038      83.070596       0.624916       0.423645      -1.056489       0.023646       0.020104       0.010507       0.032767       0.003380       0.001397      -0.017811       0.034622      -0.048243      -0.030995       0.005313       0.025682             11.493463       9.523090       1.146726       0.109783      14.052878       7.577538      10.904421           0.002088
          183              C      14.675706      19.743614      12.586492      -0.084893      34.011645 0.40865517E+03  0.94814517E+04                                 9.154891                            6.775281      -0.026507       1.959736                    0.999638      29.158826      83.895796       0.626700       0.421239      -1.058735      -0.013054       0.017742       0.020092       0.029814      -0.015777      -0.016941      -0.002795       0.020132      -0.000848      -0.024259      -0.002144       0.026403             11.073417      10.800533       2.774711       1.085267      12.531660       6.231074       9.888056           0.002319
          184              C       8.971113      16.690437       6.583427      -0.064464      34.240369 0.41092093E+03  0.95891724E+04                                 9.339729                            6.898995      -0.213856       1.908959                    0.999447      29.215091      85.516833       0.604281       0.434355      -1.046053       0.014717       0.013550      -0.024910       0.031948       0.005219      -0.016995       0.003771      -0.032610      -0.029055      -0.028414       0.006399       0.022016             11.167394      12.404886      -0.086981       2.442186       5.007981      -1.799316      16.089314           0.001617
          185              C      11.166111      17.038182       5.733547      -0.077294      34.457230 0.42574475E+03  0.99866611E+04                                 9.296368                            6.944913       0.068620       1.994384                    0.999725      29.179219      84.609085       0.614638       0.424830      -1.055749      -0.026526       0.008439      -0.020883       0.034799       0.001980       0.002127       0.008795       0.032233      -0.070507      -0.026959      -0.001173       0.028132             11.182350      10.740679       0.141251       0.968292       5.092555      -2.162318      17.713817           0.002253
          186              C      13.356145      19.314048      12.523605      -0.064542      41.594677 0.43615534E+03  0.10172962E+05                                10.355958                            6.877395      -0.009132       1.998671                    0.999371      27.398482      76.246233       0.645746       0.406666      -1.079923       0.014115       0.035456       0.029780       0.048407       0.002178      -0.004974       0.003424       0.021648      -0.011029      -0.011418      -0.002701       0.014119             14.223367      11.599749       3.743484       1.610092      18.392178       9.834631      12.678174           0.003055
          187              C      10.334405      16.740465       6.820603      -0.070668      41.450925 0.45172408E+03  0.10626714E+05                                10.301219                            6.991787       0.018159       2.002630                    0.999407      27.722115      77.426388       0.641573       0.405821      -1.080705      -0.029859       0.009349      -0.038660       0.049735       0.003131      -0.011540      -0.008407       0.024677       0.015100      -0.017980      -0.002945       0.020924             13.602992      12.881188      -0.098726       3.742943       5.421000      -2.412109      22.506788           0.000215
          188              C      11.822174      13.307110      12.814684      -0.039609      36.123720 0.38636067E+03  0.87606763E+04                                 9.463640                            6.494080       0.077917       2.041685                    0.999436      26.428844      73.009775       0.659915       0.409330      -1.075928      -0.009007      -0.023875       0.024383       0.035294       0.003767       0.004132       0.010071       0.003351       0.008304      -0.010659      -0.002155       0.012814             12.567053      10.280570       1.145176      -2.178289      15.499979      -8.707882      11.920609          -0.002921
          189              C      10.926535      16.581006       8.182568       0.625979      25.395413 0.24792629E+03  0.51137111E+04                                 7.953299                            5.570906      -0.066675       2.033174                    0.999367      22.075433      61.324070       0.632604       0.469419      -1.022999       0.024466      -0.004083       0.065217       0.069775       0.014952      -0.017256       0.010579      -0.141514      -0.210514      -0.078636      -0.029203       0.107839             10.028396      10.352908      -0.234138       2.180542       4.336896      -1.386521      15.395384           0.015551
          190              C      12.325768      14.310398      11.810280       0.610202      24.123597 0.24073055E+03  0.49301480E+04                                 7.727868                            5.497879       0.026174       2.071417                    0.999658      21.855465      60.549194       0.635165       0.470859      -1.021950       0.009928       0.043998      -0.037369       0.058574      -0.006838       0.021904       0.096258      -0.068387       0.039076      -0.085800      -0.031714       0.117514              9.847581       8.757857       1.164739      -1.503610      11.361016      -6.149682       9.423869           0.017591
          191              C      10.058689      12.313559      14.027515      -0.242550      35.930656 0.41789898E+03  0.97457912E+04                                 9.428441                            6.790561       0.194794       2.027488                    0.999764      29.991060      86.381477       0.634730       0.413782      -1.063965       0.010197       0.033797      -0.037971       0.051846       0.011185      -0.014237       0.003885       0.049060      -0.041450      -0.025400      -0.011875       0.037275             11.810976       9.520960       0.185244      -1.325659      14.828184      -7.961286      11.083785          -0.000239
          192              C      10.527313      13.217385      13.118341      -0.068402      33.870864 0.39471092E+03  0.91189472E+04                                 9.281285                            6.744266      -0.074289       1.957539                    0.999626      28.822732      83.954043       0.613506       0.432137      -1.047363       0.009571      -0.033348       0.025237       0.042902      -0.013378       0.020037       0.008994      -0.014725       0.016687      -0.031095       0.011864       0.019231             11.398187      10.600883       0.387905      -1.802229      13.393799      -6.859638      10.199879           0.001445
          193              C      12.941015      18.180397      11.682708       0.637090      24.857683 0.23408080E+03  0.47662154E+04                                 7.888055                            5.431093      -0.060591       2.043181                    0.999448      21.712805      60.214904       0.636588       0.472541      -1.019816      -0.026228      -0.052270      -0.032570       0.066940      -0.023967       0.012527      -0.086082      -0.030373       0.091176      -0.074821      -0.032348       0.107169             10.221403       9.129774       2.057915       0.147121      12.434087       6.083082       9.100348           0.015025
          194              C      12.621957      12.438441      13.398640      -0.077185      32.458089 0.37772601E+03  0.86036019E+04                                 8.902155                            6.524631       0.018923       1.984444                    0.999695      28.455845      81.445606       0.636263       0.422636      -1.056568      -0.027852      -0.014298       0.011758       0.033443       0.003244      -0.008686       0.019385       0.027775      -0.034434      -0.030744       0.008701       0.022044             10.865024       9.563976      -0.085087      -1.032893      13.185559      -6.694941       9.845539           0.001720
          195              C      24.731834      15.793653      12.811091       0.730901      18.962875 0.23301647E+03  0.47566025E+04                                 6.734720                            5.557062      -0.198083       2.010086                    0.999597      21.163382      59.475954       0.603755       0.496976      -1.003346       0.001816      -0.002189      -0.011294       0.011647      -0.058866       0.000503      -0.004316      -0.065853      -0.095137      -0.051747      -0.031696       0.083443              7.218360       8.979050       1.759223      -0.802524       5.200948      -0.341686       7.475083           0.016079
          196              C      23.733854      15.349910      13.856821      -0.631656      27.769388 0.45486077E+03  0.10800340E+05                                 7.702604                            6.844062       0.230521       2.029979                    0.997633      32.920292      94.681058       0.667985       0.386172      -1.085960       0.008589       0.010173      -0.007213       0.015142       0.004210      -0.015765       0.004070       0.004995       0.005109      -0.016665      -0.000775       0.017440              8.016850       8.611770       0.104302      -0.945000       8.105446      -1.037110       7.333334          -0.002100
          197              C      21.546235      16.763934       8.383808       0.738957      19.712963 0.22025093E+03  0.44057513E+04                                 6.757030                            5.290705      -0.002949       2.076705                    0.999296      20.412833      55.650125       0.642485       0.476585      -1.020212      -0.002964      -0.007851       0.002886       0.008874       0.003455      -0.008888       0.063609      -0.118564      -0.017557      -0.061430      -0.038904       0.100334              7.603779       8.357081       0.124342       0.613388       4.853968      -2.674681       9.600289           0.018013
          198              C      21.073796      17.480667       7.170977      -0.624925      27.909861 0.44490527E+03  0.10465989E+05                                 7.605972                            6.652519       0.469356       2.111760                    0.998484      32.061902      90.656147       0.698003       0.373023      -1.099559       0.015409      -0.007505       0.012874       0.021436       0.006472       0.008605       0.008140      -0.023157      -0.020103      -0.016124      -0.004386       0.020509              8.152604       7.357924      -0.159540       0.879058       6.526579      -1.582835      10.573310          -0.000619
          199              C      12.888983       8.365765       9.188768       0.623715      27.163676 0.24913514E+03  0.51451669E+04                                 8.261750                            5.582963      -0.125757       2.010447                    0.999008      22.185666      61.679945       0.632144       0.469165      -1.023084      -0.001612       0.046255      -0.075436       0.088503      -0.011203      -0.006443       0.020246      -0.171680      -0.185597      -0.066570      -0.053272       0.119843             10.436519      12.981632      -0.919613      -0.457586       4.717391      -1.515383      13.610534           0.015052
          200              C       8.855778      12.058334       4.687817      -0.083128      33.657576 0.40485317E+03  0.93787838E+04                                 9.111492                            6.753586      -0.030297       1.960534                    0.999658      29.111477      83.913179       0.625827       0.422476      -1.057117       0.029387       0.004337      -0.008150       0.030803      -0.010673      -0.012983       0.020119       0.027855       0.001776      -0.028305      -0.002599       0.030904             11.115195       7.944444       0.191232      -2.713407      15.347068      -5.849449      10.054073           0.001522
          201              C       9.235072      12.979248       3.778643      -0.217278      36.970145 0.45888778E+03  0.10940964E+05                                 9.614194                            7.132870       0.070748       1.984199                    0.999660      30.415681      88.209131       0.617879       0.415770      -1.064051      -0.001283      -0.010190       0.028181       0.029994      -0.026830       0.002680      -0.004501      -0.035532      -0.038932      -0.025694      -0.013498       0.039192             11.643298       9.339896       0.669161      -4.062118      14.197707      -5.615500      11.392292           0.000104
          202              C      10.562061      10.594141       3.936760      -0.070561      33.032529 0.40000326E+03  0.92300752E+04                                 8.988345                            6.706473      -0.055188       1.954678                    0.999633      28.872724      82.812809       0.629518       0.421654      -1.058604       0.014228       0.041641      -0.012838       0.045839      -0.026621       0.009534       0.007632      -0.004648      -0.043599      -0.029430      -0.004573       0.034003             10.708465       8.317063       0.810101      -3.648717      13.003240      -5.487820      10.805092           0.001932
          203              C      10.295963      12.701605       2.898217       0.271407      32.189225 0.34842688E+03  0.77381388E+04                                 8.956482                            6.339404       0.044946       2.034059                    0.999631      24.865430      69.115688       0.637624       0.432530      -1.055838       0.012040       0.038349      -0.025731       0.047725       0.011890      -0.024498      -0.033779      -0.012686       0.055244      -0.031457      -0.022152       0.053609             11.554462       8.804698       1.655347      -4.453145      14.327590      -6.490929      11.531100           0.001613
          204              C      10.948722      11.504532       2.970089      -0.256277      36.654646 0.45473711E+03  0.10804145E+05                                 9.505870                            7.063925       0.077314       1.980670                    0.999840      30.802055      88.817100       0.626488       0.411494      -1.068114       0.003730      -0.043908       0.034834       0.056172      -0.024388      -0.037682      -0.004162       0.018365       0.004094      -0.044716      -0.002503       0.047219             11.502760       7.992661       0.697932      -3.260139      15.518870      -6.292189      10.996749           0.000006
          205              C       6.356540       4.734737       4.635710      -0.072277      33.737186 0.40802824E+03  0.94683866E+04                                 9.143362                            6.782176       0.026052       1.982954                    0.999678      28.909305      83.331300       0.624369       0.422746      -1.057220       0.010047      -0.025622      -0.016000       0.031835      -0.019542      -0.011594      -0.009670       0.008430      -0.021253      -0.027356       0.003482       0.023874             11.075142      10.182246       0.899860       1.540798      13.421034       6.616362       9.622145           0.001694
          206              C      17.667419      21.266742      16.402868      -0.518697      27.590745 0.44670648E+03  0.10595187E+05                                 7.783376                            6.881773       0.146818       2.005139                    0.998145      32.406383      94.203191       0.649546       0.397566      -1.074398       0.030702       0.045083       0.048736       0.073146       0.021070       0.003797       0.013836      -0.033189       0.021708      -0.030640      -0.000815       0.031455              8.263168       8.320329       0.762571       0.969693       7.737855       0.974911       8.731318           0.000019
          207              C      14.008363       7.500605      11.258667      -0.079042      34.684268 0.41835108E+03  0.97962917E+04                                 9.378487                            6.922451      -0.085853       1.944582                    0.999687      29.407206      85.937890       0.608941       0.429546      -1.050050      -0.019664      -0.003671       0.025596       0.032486      -0.005427      -0.011955       0.022189      -0.004090      -0.068016      -0.034919       0.005631       0.029288             11.202988      11.237499      -1.787861       0.041962       5.838550      -2.932629      16.532915           0.001299
          208              C      11.766198      13.543057       1.169708      -0.051656      26.113872 0.36374820E+03  0.82205545E+04                                 7.797304                            6.391179      -0.192198       1.938320                    0.998772      27.940781      80.073681       0.643596       0.421107      -1.055845      -0.066575       0.052901       0.034759       0.091864      -0.002145      -0.036815       0.004751       0.049250       0.022762      -0.029506      -0.022384       0.051889              9.052153       7.649511       2.088550      -1.763607      10.187758      -3.160763       9.319190           0.000026
          209              C      13.987430       7.099335      12.570321      -0.219998      38.013749 0.46816672E+03  0.11218696E+05                                 9.801156                            7.203092       0.069168       1.985126                    0.999567      30.452670      88.552451       0.615029       0.415593      -1.064117       0.009458       0.002954      -0.036848       0.038157      -0.017950       0.018049      -0.006776       0.019759      -0.041501      -0.022356      -0.012491       0.034846             11.832598      11.781530      -1.691403      -1.434503       6.149544      -2.723035      17.566720           0.000083
          210              C       9.137480       9.807572       5.844948       0.636382      23.747963 0.24292361E+03  0.49907924E+04                                 7.677162                            5.555001      -0.011352       2.060260                    0.999420      21.843729      60.788692       0.625859       0.476354      -1.018084      -0.014450      -0.038689       0.060279       0.073070       0.020641       0.038739       0.086512      -0.021568       0.051963      -0.079528      -0.031009       0.110537              9.553869       8.641237       0.209265      -1.637558      11.262383      -5.354547       8.757987           0.014215
          211              C      13.116244       8.899566      17.152128      -0.516890      27.218767 0.46034027E+03  0.11035306E+05                                 7.734535                            6.985331      -0.114845       1.924146                    0.996663      32.927615      97.214382       0.642798       0.397490      -1.071102      -0.008971      -0.069520       0.022589       0.073647       0.015187      -0.003615      -0.008450      -0.068761      -0.047530      -0.029911      -0.016894       0.046805              8.175529       8.126827      -0.211121       0.397391       7.966156      -0.824386       8.433603           0.000016
          212              C       6.001395       3.732070       3.771456      -0.221982      37.758694 0.45100558E+03  0.10689681E+05                                 9.709430                            7.035784       0.086943       1.989882                    0.999598      30.167409      86.782652       0.627840       0.411599      -1.068421      -0.003403       0.025503       0.029557       0.039186       0.004711       0.015377       0.001281       0.053669      -0.056655      -0.022882      -0.017802       0.040684             11.990173      10.613716       0.154364       0.740360      14.652943       7.500917      10.703860          -0.000260
          213              C       8.624387       4.091148       4.436267      -0.076495      34.809858 0.40978513E+03  0.95285982E+04                                 9.354350                            6.807186      -0.047489       1.954478                    0.999662      29.233273      84.618478       0.621188       0.424043      -1.055388      -0.027848      -0.023518      -0.009729       0.037726       0.001134       0.009244      -0.014205       0.046654      -0.032777      -0.029780      -0.001143       0.030923             11.524761       9.565399      -0.681355       0.147257      14.390600       7.545511      10.618283           0.001893
          214              C      11.761286       8.217193      11.413190      -0.082463      34.208660 0.42858895E+03  0.10093414E+05                                 9.278612                            6.996380      -0.085195       1.940731                    0.999649      29.666753      86.846695       0.607256       0.428289      -1.051180       0.023072       0.004306       0.036381       0.043294      -0.021133       0.014778      -0.008324      -0.007663      -0.063659      -0.027593      -0.008910       0.036504             10.953403      10.685520      -1.330192      -1.271656       5.635688      -2.123189      16.539001           0.001688
          215              C      11.723422       7.826766      12.748203      -0.245857      37.426909 0.48758676E+03  0.11810547E+05                                 9.713651                            7.365723       0.101057       1.992840                    0.999623      31.050173      90.957344       0.606007       0.417263      -1.062406      -0.003351       0.025471      -0.039846       0.047410      -0.012492      -0.032313      -0.007084       0.031494       0.020172      -0.034898      -0.007427       0.042325             11.561612      10.743804      -1.807213       0.298819       6.291377      -3.044707      17.649655          -0.000199
          216              C       9.516094      10.839638       4.783047      -0.064309      40.045081 0.45029335E+03  0.10581783E+05                                10.105364                            6.993904       0.030951       2.008319                    0.999346      27.614574      77.016602       0.639835       0.407357      -1.079978       0.012477       0.045841      -0.022578       0.052601      -0.008522      -0.005179      -0.009480       0.017401      -0.016608      -0.018399       0.003360       0.015039             13.377135       9.127826       1.148840      -3.950066      17.902460      -8.299523      13.101117           0.004055
          217              C      13.163186      15.419599       2.774239      -0.517526      27.942327 0.46684564E+03  0.11215889E+05                                 7.890797                            7.059564      -0.000643       1.958081                    0.997354      32.888001      96.789405       0.636843       0.400326      -1.070601      -0.021253       0.025156      -0.059190       0.067735      -0.007775       0.025497      -0.020792      -0.024823       0.081922      -0.036297      -0.011314       0.047611              8.414569       8.607750       0.379252       0.908238       7.336445      -0.632345       9.299513          -0.000000
          218              C       7.678367       4.928632       5.000458      -0.074375      41.249205 0.45467397E+03  0.10708031E+05                                10.288370                            7.013100       0.031276       2.005382                    0.999391      27.770693      77.475263       0.641129       0.405650      -1.081374      -0.018105      -0.036542      -0.025974       0.048350      -0.011159       0.007790       0.007466       0.010740      -0.028578      -0.019187       0.001736       0.017451             13.799269      10.951161       0.838828       1.605262      17.586834       9.806417      12.859813           0.002049
          219              C      12.834981       7.268084      13.333956       0.274618      31.398944 0.34129697E+03  0.75492373E+04                                 8.807803                            6.282623       0.138101       2.066865                    0.999463      24.726038      68.843118       0.638491       0.433691      -1.053939       0.001184      -0.014341       0.048030       0.050140       0.001455      -0.017479      -0.015491      -0.004035       0.122538      -0.027909      -0.020957       0.048866             11.081248      10.077199      -1.510731      -1.141195       5.658883      -2.989555      17.507663           0.001086
          220              C       8.307704       3.102966       3.552248      -0.243396      38.393349 0.48350864E+03  0.11710527E+05                                 9.952270                            7.382313      -0.071803       1.941516                    0.998981      31.176888      91.920515       0.598304       0.422680      -1.056876       0.018655       0.021351       0.030551       0.041680      -0.016674      -0.006977       0.011903       0.004961      -0.001204      -0.018192      -0.005953       0.024144             12.132628      11.467940       0.407481       1.045151      13.962063       7.246964      10.967881           0.000034
          221              C       8.082044       6.004102       5.994081       0.644733      23.573607 0.23496829E+03  0.47942415E+04                                 7.647214                            5.467967      -0.066264       2.042946                    0.999299      21.772793      60.668095       0.629103       0.477171      -1.016182       0.019894       0.043795       0.052071       0.070889       0.019268      -0.051308      -0.079819      -0.007075       0.081478      -0.079492      -0.032375       0.111867              9.575754       8.755592      -0.008967       2.044200      11.393868       5.114106       8.577802           0.011487
          222              C       6.967948       2.908846       3.230623       0.274471      31.698242 0.34710776E+03  0.77072028E+04                                 8.877570                            6.339132       0.139685       2.067108                    0.999477      24.789354      69.062625       0.635400       0.434137      -1.054084      -0.013619      -0.038373      -0.026062       0.048344       0.007041       0.004660       0.036603      -0.037879       0.021359      -0.026135      -0.022926       0.049061             11.271918       9.961634       0.329616       0.915110      13.357375       7.291313      10.496746           0.001721
          223              C       7.470415       1.071348       1.730306      -0.055923      27.629398 0.38822427E+03  0.90137919E+04                                 8.305980                            6.747569      -0.577414       1.816755                    0.997016      29.348707      88.288691       0.599844       0.439788      -1.033316      -0.095318       0.026594       0.014973       0.100084      -0.023003      -0.014261       0.020283      -0.038541      -0.011645      -0.029272      -0.015094       0.044367              9.893022       8.763040       0.589943       0.670497      10.087697       3.647485      10.828330           0.000015
          224              C      18.311519      22.297339      17.290480       0.109104      32.548265 0.43591185E+03  0.10243403E+05                                 9.013732                            7.103518       0.058070       2.028694                    0.999631      26.847167      76.875747       0.600456       0.434090      -1.054405      -0.048265      -0.057643      -0.052398       0.091640       0.025015       0.004322       0.025940      -0.010678       0.004812      -0.032963      -0.006600       0.039564             10.463438       6.908725       1.905198       2.451971      10.933910      -1.349786      13.547678           0.000003
          225              C      12.949921       7.472791      17.637260       0.113010      31.253050 0.43365215E+03  0.10231997E+05                                 9.012704                            7.280224      -0.184648       1.956054                    0.998869      27.230751      79.519361       0.566380       0.458331      -1.034594       0.008592       0.086807      -0.026370       0.091130      -0.000805      -0.019285      -0.018272      -0.046823      -0.025106      -0.036140      -0.000026       0.036166             10.547346       7.454028       1.525875       3.487866      10.269532      -0.128881      13.918478           0.000000
          226              C      12.898153       8.050647      10.663930      -0.080796      39.441546 0.45655646E+03  0.10794833E+05                                 9.993917                            7.061509      -0.046390       1.976283                    0.999354      28.168511      79.491876       0.632489       0.409573      -1.075641       0.007483      -0.003907       0.056288       0.056917      -0.012494      -0.004286      -0.008461       0.000233      -0.016733      -0.017004       0.001253       0.015751             12.629403      11.823604      -1.795281      -0.733699       5.942004      -2.777758      20.122601           0.001442
          227              C      12.022443      14.915106       0.583956      -0.067565      38.491923 0.48579809E+03  0.11678288E+05                                 9.873845                            7.334793      -0.002947       1.988837                    0.999474      28.474138      81.305180       0.613524       0.415290      -1.070782      -0.028575      -0.058910       0.035488       0.074473       0.001753       0.002705      -0.008820      -0.059198      -0.034572      -0.024632      -0.012359       0.036991             12.088459       8.039664       3.247303       1.727056      13.730371      -3.427285      14.495344           0.000025
          228              C      18.464213      23.626490      16.848471      -0.055953      36.538601 0.48239062E+03  0.11636374E+05                                 9.772638                            7.499352      -0.153245       1.949121                    0.998789      28.640267      83.324678       0.580774       0.437200      -1.051621      -0.023167       0.013666      -0.066008       0.071277      -0.000932       0.014656      -0.010212       0.004422       0.061212      -0.017517      -0.011415       0.028931             11.961851       7.652413       1.653085       3.025118      11.178620      -1.792512      17.054520           0.000017
          229              C      11.798920       6.951689      15.491897      -0.056377      27.616900 0.38561558E+03  0.89201905E+04                                 8.278841                            6.713697      -0.448082       1.863186                    0.996648      28.897253      86.202036       0.604069       0.438329      -1.036257       0.090949      -0.024679      -0.011945       0.094992       0.001222      -0.035941       0.000942       0.025151       0.064847      -0.026388      -0.022590       0.048978              9.939808       8.553104       0.055482      -0.475401       6.979818      -1.385797      14.286503           0.000014
          230              C      12.894588      17.159524       0.918158      -0.055998      36.826935 0.48226987E+03  0.11649214E+05                                 9.904196                            7.573034      -0.192288       1.937158                    0.998226      28.827149      84.314145       0.568615       0.445945      -1.044947       0.026716       0.051764       0.040578       0.070992       0.011774       0.013007       0.014213      -0.003182       0.002249      -0.013943      -0.012185       0.026128             12.075224       8.776534       2.939461       3.902369      12.940926       1.216131      14.508211           0.000016
          231              C      12.687944      15.852570       1.390713       0.094556      32.521110 0.45464319E+03  0.10801941E+05                                 9.026031                            7.277421      -0.103267       1.970323                    0.999615      27.382499      78.970932       0.590146       0.436833      -1.052219       0.014609      -0.021771       0.087867       0.091695      -0.003704       0.022522      -0.015957       0.017340       0.089995      -0.028467      -0.016063       0.044530             10.300598       7.658684       2.405308       2.505047      11.711272      -1.086397      11.531839           0.000003
          232              C      17.289582      12.594733       3.678023      -0.222491      35.602071 0.42617955E+03  0.99839306E+04                                 9.376902                            6.867220       0.081663       1.990688                    0.999772      29.946091      86.338494       0.630081       0.414955      -1.063622      -0.017931      -0.019875       0.038072       0.046540      -0.027373       0.021804      -0.017826      -0.014856      -0.006921      -0.030004      -0.015437       0.045440             11.399722      11.339837       0.823662      -2.291293      12.730912      -6.355546      10.128415          -0.000298
          233              C      18.560546      12.633819       3.336633       0.286804      29.880788 0.29849994E+03  0.64029609E+04                                 8.562882                            5.889132       0.068209       2.052653                    0.999645      24.043747      66.527833       0.655360       0.435702      -1.049785       0.019129       0.041646      -0.035740       0.058118       0.016387      -0.023370      -0.013978      -0.013415       0.052030      -0.030525      -0.008859       0.039384             11.196179      10.050003       1.619872      -2.766617      12.826872      -7.247291      10.711663           0.001247
          234              C      26.177779      20.934206      17.011978      -0.514741      27.398541 0.44605430E+03  0.10557099E+05                                 7.715692                            6.865344       0.214234       2.027310                    0.998323      32.170215      92.876564       0.653102       0.396249      -1.077200       0.028284       0.052346       0.043761       0.073859       0.016689       0.006423       0.018435      -0.044115       0.023479      -0.031574      -0.005294       0.036868              8.132187       7.528470       0.570847       0.821719       8.041833       0.922409       8.826256           0.000022
          235              C      19.877022       6.597580      16.032730      -0.057784      28.649688 0.39464493E+03  0.92006238E+04                                 8.572706                            6.848983      -0.584962       1.814372                    0.996840      29.422399      88.695845       0.589411       0.445735      -1.029840       0.092851      -0.011660      -0.034454       0.099721       0.001948      -0.020652      -0.001779      -0.000037       0.099097      -0.024209      -0.016396       0.040605             10.588414       8.690895      -0.152682       1.900453       6.873439      -1.060102      16.200908           0.000019
          236              C      26.760053      22.078318      17.840297       0.104989      32.639411 0.43304031E+03  0.10147294E+05                                 9.004764                            7.063791       0.116040       2.046118                    0.999622      26.750120      76.199433       0.604931       0.432094      -1.056851      -0.045791      -0.065732      -0.044416       0.091598       0.021274       0.004073       0.029288      -0.018609      -0.018639      -0.031948      -0.010045       0.041993             10.522394       6.492658       1.413741       2.612281      11.018492      -1.466321      14.056031          -0.000000
          237              C      20.237205      13.513944       1.838113      -0.057201      26.405886 0.36000054E+03  0.81135143E+04                                 7.832638                            6.340325      -0.166918       1.944465                    0.998968      27.940430      79.920565       0.649007       0.418746      -1.057500      -0.075194       0.047782       0.017858       0.090863       0.001669      -0.029701       0.000327       0.061961      -0.008616      -0.029690      -0.019650       0.049340              9.188723       7.727891       1.997236      -1.823596      10.418009      -3.448361       9.420268           0.000033
          238              C      26.810828      23.373248      17.297667      -0.057257      37.717470 0.48929002E+03  0.11830113E+05                                 9.933908                            7.503318      -0.092161       1.969657                    0.998719      28.573592      82.890608       0.587100       0.431491      -1.056390      -0.032692       0.011046      -0.061483       0.070505       0.005362       0.010775      -0.007734       0.005025       0.072135      -0.021398      -0.006655       0.028054             12.416324       9.171703       1.414197       5.157393      11.206570      -1.469870      16.870701           0.000017
          239              C      21.419152       8.676512      17.355165      -0.518506      27.101370 0.45891454E+03  0.10993176E+05                                 7.708380                            6.978964      -0.089275       1.930060                    0.997002      32.991144      97.383363       0.642441       0.397998      -1.070704      -0.006744      -0.065084       0.026518       0.070602       0.015844      -0.010303      -0.014650      -0.076070      -0.010966      -0.040911      -0.007351       0.048262              8.143569       8.591143       0.021632       0.382185       7.726275      -0.930926       8.113289           0.000017
          240              C      20.455221      14.826237       1.160724      -0.061852      38.486879 0.46805198E+03  0.11140795E+05                                 9.841272                            7.175995       0.037063       2.003178                    0.999560      28.146484      79.815846       0.623710       0.412574      -1.073184      -0.027663      -0.057502       0.036833       0.073678      -0.001753       0.006796      -0.014824      -0.055712      -0.033679      -0.025959      -0.012202       0.038161             12.226067       7.839599       3.400151       1.521080      14.322734      -3.523705      14.515868           0.000014
          241              C      21.489174      15.663043       3.331243      -0.518509      28.375266 0.46487928E+03  0.11136692E+05                                 7.941522                            7.024304       0.097500       1.985968                    0.998083      32.724150      95.602403       0.642381       0.398013      -1.074095      -0.020269       0.016233      -0.073117       0.077591       0.000860       0.014848      -0.014739       0.012535       0.077078      -0.025236      -0.009635       0.034870              8.535708       8.426031       0.620595       1.077269       7.555073      -0.411791       9.626019          -0.000022
          242              C      14.520552       0.284244       0.023358       0.110941      32.152645 0.43870113E+03  0.10356560E+05                                 9.068277                            7.220320      -0.024055       2.003338                    0.999528      27.103501      78.558230       0.582216       0.445631      -1.044359       0.007626       0.080917      -0.039297       0.090277      -0.003077      -0.011352      -0.022147      -0.048102      -0.019674      -0.030834      -0.007528       0.038362             10.783080       8.139519       2.035710       3.944418      10.137882      -0.122037      14.071838          -0.000001
          243              C      21.041511      15.870492       1.886626       0.098004      32.879759 0.44844031E+03  0.10602769E+05                                 9.046018                            7.186125      -0.048779       1.991290                    0.999675      27.031747      77.404962       0.599895       0.431833      -1.056771       0.015968      -0.009004       0.091762       0.093575      -0.002939       0.024574      -0.009443       0.027724       0.094667      -0.031093      -0.014712       0.045805             10.424323       7.612359       2.925973       2.467183      11.961185      -0.587855      11.699426          -0.000002
          244              C      21.224950      17.130067       1.297280      -0.052701      37.530840 0.47311245E+03  0.11356911E+05                                 9.925801                            7.401700      -0.071942       1.978304                    0.998858      28.424198      82.485281       0.587598       0.434240      -1.053443       0.028160       0.053197       0.037919       0.071139       0.013514       0.008632       0.011251      -0.004917      -0.021476      -0.013722      -0.010080       0.023802             12.387867       9.221825       3.461049       4.531685      12.787485       1.600657      15.154292           0.000016
          245              C      15.761520       1.091478       2.048337      -0.056101      27.932290 0.38545866E+03  0.89269975E+04                                 8.360679                            6.717070      -0.556024       1.822812                    0.997278      29.234918      87.623534       0.602511       0.438948      -1.034575      -0.091028       0.007956       0.031263       0.096575      -0.021796      -0.017889       0.021597      -0.028068       0.029152      -0.031838      -0.011813       0.043651             10.087021       8.796621       1.220492       1.199160      10.215466       4.053623      11.248978           0.000012
          246              C      15.304035       2.711544       3.766065       0.276611      31.761682 0.34053337E+03  0.75302715E+04                                 8.893529                            6.284372       0.100440       2.052592                    0.999505      24.740194      68.937052       0.636883       0.434906      -1.052903      -0.016031      -0.033946      -0.032037       0.049353       0.005025       0.002845       0.035429      -0.036216       0.015054      -0.025782      -0.020826       0.046608             11.432600      10.052608       1.573457       0.661108      12.517226       7.557879      11.727967           0.001882
          247              C      20.133515       6.884628      13.686126       0.275185      31.502701 0.34645941E+03  0.76936239E+04                                 8.850042                            6.339278       0.109404       2.056907                    0.999259      24.786507      69.187871       0.634116       0.434969      -1.052975       0.020159      -0.013873       0.046044       0.052143      -0.005267       0.011326      -0.008991       0.004165       0.130425      -0.027423      -0.019375       0.046798             11.210493      10.780909      -0.027935       1.521744       4.923743      -2.235022      17.926829           0.002072
          248              C      16.624970       3.088730       3.852311      -0.248995      38.593330 0.47581360E+03  0.11475056E+05                                 9.967749                            7.312749      -0.004462       1.960962                    0.999441      31.113727      91.461309       0.602605       0.421459      -1.057915       0.022132       0.028226       0.027464       0.045175      -0.015518      -0.009427       0.019127       0.016639      -0.015427      -0.025276      -0.004838       0.030114             12.353132      11.718125       2.139099       0.914666      13.983105       7.480013      11.358166          -0.000189
          249              C      14.377125       3.354512       4.549464      -0.230097      37.293434 0.44663901E+03  0.10563721E+05                                 9.605661                            6.994413       0.136483       2.002742                    0.999732      30.261170      87.047478       0.630476       0.410750      -1.068644       0.001370       0.028702       0.022101       0.036250       0.019738       0.004086       0.001703       0.056797      -0.063881      -0.024004      -0.021517       0.045522             11.777547      10.931279       1.414926       0.283776      12.964787       7.089164      11.436576          -0.000261
          250              C      20.962781       7.180029      12.606257      -0.226721      37.752252 0.45935679E+03  0.10952966E+05                                 9.718911                            7.111329       0.144898       2.007410                    0.999717      30.426646      88.192207       0.622217       0.412841      -1.066126      -0.005285      -0.002651      -0.036908       0.037379       0.006513       0.009150      -0.000870       0.045733      -0.061925      -0.022551      -0.012972       0.035523             11.791359      11.944975      -0.091379       0.911307       5.407763      -2.256837      18.021338          -0.000454
          251              C      18.776435       6.835286      13.481292      -0.240696      37.734955 0.49147495E+03  0.11970137E+05                                 9.895959                            7.485643      -0.056820       1.945872                    0.998397      31.252545      92.854939       0.588194       0.427551      -1.052274      -0.026605       0.002919      -0.038553       0.046932       0.003159      -0.020043      -0.007279       0.010017       0.048837      -0.016431      -0.013831       0.030261             11.923089      12.814748       0.078633       2.396490       5.463698      -2.012766      17.490822          -0.000257
          252              C      16.981084       4.115241       4.677036      -0.066738      34.298644 0.40292664E+03  0.93221691E+04                                 9.258703                            6.746857      -0.042555       1.960233                    0.999646      28.848165      83.075736       0.624895       0.423651      -1.056481      -0.023647      -0.020083      -0.010530       0.032763       0.003383       0.001398      -0.017808       0.034616      -0.048249      -0.030992       0.005312       0.025681             11.494247       9.523618       1.146895       0.109879      14.053956       7.578217      10.905166           0.002093
          253              C      14.739236       4.370164       5.381377      -0.084909      34.013327 0.40867245E+03  0.94820023E+04                                 9.155327                            6.775502      -0.026657       1.959684                    0.999638      29.159629      83.900195       0.626675       0.421249      -1.058724       0.013041      -0.017710      -0.020124       0.029811      -0.015786      -0.016929      -0.002799       0.020128      -0.000872      -0.024261      -0.002137       0.026397             11.074078      10.801107       2.774875       1.085328      12.532465       6.231590       9.888661           0.002335
          254              C      20.443829       7.423341      11.384442      -0.064468      34.241850 0.41093544E+03  0.95896406E+04                                 9.340157                            6.899209      -0.214070       1.908892                    0.999447      29.215672      85.520420       0.604256       0.434367      -1.046041      -0.014709      -0.013555       0.024906       0.031944       0.005215      -0.016988       0.003772      -0.032621      -0.029060      -0.028410       0.006389       0.022021             11.168064      12.405576      -0.086999       2.442407       5.008175      -1.799455      16.090440           0.001621
          255              C      18.248831       7.075596      12.234322      -0.077336      34.460076 0.42577922E+03  0.99877077E+04                                 9.296958                            6.945236       0.068451       1.994313                    0.999725      29.180662      84.615275       0.614616       0.424836      -1.055742       0.026523      -0.008433       0.020883       0.034795       0.001975       0.002132       0.008793       0.032246      -0.070491      -0.026955      -0.001181       0.028136             11.183242      10.741339       0.141232       0.968487       5.092846      -2.162548      17.715541           0.002252
          256              C      16.058797       4.799730       5.444264      -0.064521      41.596439 0.43616453E+03  0.10173280E+05                                10.356424                            6.877572      -0.009329       1.998607                    0.999370      27.398785      76.248703       0.645720       0.406679      -1.079910      -0.014117      -0.035428      -0.029795       0.048397       0.002170      -0.004967       0.003401       0.021646      -0.011010      -0.011395      -0.002716       0.014111             14.224276      11.600379       3.743855       1.610310      18.393469       9.835435      12.678981           0.003057
          257              C      19.080537       7.373313      11.147266      -0.070648      41.453047 0.45173488E+03  0.10627086E+05                                10.301758                            6.991974       0.017967       2.002567                    0.999407      27.722476      77.429134       0.641547       0.405833      -1.080692       0.029852      -0.009345       0.038648       0.049720       0.003125      -0.011547      -0.008402       0.024647       0.015052      -0.017959      -0.002959       0.020918             13.604033      12.881960      -0.098787       3.743483       5.421269      -2.412363      22.508870           0.000212
          258              C      17.592768      10.806668       5.153185      -0.039602      36.125883 0.38637436E+03  0.87611176E+04                                 9.464219                            6.494305       0.077746       2.041626                    0.999436      26.429400      73.013314       0.659882       0.409344      -1.075913       0.009004       0.023853      -0.024396       0.035288       0.003762       0.004139       0.010093       0.003338       0.008315      -0.010675      -0.002161       0.012836             12.568166      10.281248       1.145447      -2.178594      15.501483      -8.708935      11.921766          -0.002917
          259              C      18.488407       7.532772       9.785301       0.625913      25.397156 0.24794060E+03  0.51141137E+04                                 7.953783                            5.571132      -0.066693       2.033160                    0.999367      22.076556      61.329148       0.632576       0.469430      -1.022986      -0.024453       0.004092      -0.065212       0.069766       0.014942      -0.017227       0.010573      -0.141517      -0.210396      -0.078584      -0.029234       0.107818             10.029193      10.353603      -0.234197       2.180907       4.337149      -1.386683      15.396827           0.015565
          260              C      17.089174       9.803380       6.157589       0.610163      24.125080 0.24074262E+03  0.49304951E+04                                 7.728333                            5.498097       0.026047       2.071368                    0.999658      21.856563      60.554389       0.635134       0.470872      -1.021935      -0.009927      -0.044011       0.037357       0.058576      -0.006820       0.021879       0.096226      -0.068426       0.039105      -0.085745      -0.031749       0.117494              9.848396       8.758380       1.164970      -1.503853      11.362074      -6.150399       9.424734           0.017609
          261              C      19.356253      11.800219       3.940354      -0.242575      35.932596 0.41792061E+03  0.97464527E+04                                 9.428857                            6.790772       0.194750       2.027464                    0.999764      29.992004      86.385782       0.634713       0.413786      -1.063959      -0.010199      -0.033824       0.037960       0.051856       0.011171      -0.014238       0.003870       0.049077      -0.041507      -0.025386      -0.011901       0.037287             11.811663       9.521421       0.185356      -1.325812      14.829106      -7.961894      11.084462          -0.000238
          262              C      18.887629      10.896393       4.849528      -0.068399      33.872098 0.39472206E+03  0.91193234E+04                                 9.281723                            6.744490      -0.074484       1.957483                    0.999625      28.823156      83.957456       0.613475       0.432154      -1.047347      -0.009570       0.033325      -0.025257       0.042896      -0.013372       0.020029       0.009000      -0.014733       0.016676      -0.031089       0.011868       0.019221             11.398896      10.601452       0.388003      -1.802404      13.394697      -6.860210      10.200540           0.001449
          263              C      16.473927       5.933381       6.285161       0.637029      24.858954 0.23409114E+03  0.47664943E+04                                 7.888373                            5.431236      -0.060560       2.043185                    0.999448      21.713579      60.218130       0.636573       0.472546      -1.019811       0.026234       0.052279       0.032549       0.066939      -0.023953       0.012550      -0.086052      -0.030423       0.091190      -0.074768      -0.032386       0.107153             10.221973       9.130148       2.058107       0.147216      12.434902       6.083563       9.100868           0.015041
          264              C      16.792985      11.675337       4.569229      -0.077215      32.461067 0.37775801E+03  0.86045689E+04                                 8.902838                            6.524986       0.018694       1.984354                    0.999695      28.457500      81.453193       0.636230       0.422646      -1.056555       0.027847       0.014276      -0.011779       0.033436       0.003250      -0.008683       0.019384       0.027776      -0.034433      -0.030744       0.008702       0.022041             10.866061       9.564752      -0.084968      -1.033085      13.186905      -6.695793       9.846525           0.001729
          265              C       4.683108       8.320125       5.156778       0.730875      18.962944 0.23301556E+03  0.47565962E+04                                 6.734803                            5.557085      -0.198080       2.010087                    0.999598      21.163717      59.477658       0.603746       0.496982      -1.003340      -0.001816       0.002184       0.011293       0.011645      -0.058865       0.000495      -0.004327      -0.065834      -0.095159      -0.051739      -0.031701       0.083441              7.218507       8.979264       1.759266      -0.802630       5.200991      -0.341746       7.475266           0.016085
          266              C       5.681088       8.763868       4.111048      -0.631654      27.770255 0.45487407E+03  0.10800800E+05                                 7.702834                            6.844182       0.230377       2.029917                    0.997634      32.921568      94.687223       0.667972       0.386174      -1.085952      -0.008593      -0.010173       0.007238       0.015156       0.004205      -0.015737       0.004083       0.004986       0.005064      -0.016648      -0.000757       0.017405              8.017138       8.612047       0.104372      -0.944946       8.105655      -1.037097       7.333712          -0.002077
          267              C       7.868707       7.349844       9.584061       0.738884      19.714066 0.22026300E+03  0.44060728E+04                                 6.757332                            5.290872      -0.003004       2.076676                    0.999297      20.413813      55.654119       0.642468       0.476589      -1.020205       0.002964       0.007833      -0.002889       0.008859       0.003434      -0.008877       0.063594      -0.118540      -0.017475      -0.061409      -0.038901       0.100310              7.604182       8.357500       0.124302       0.613470       4.854183      -2.674881       9.600864           0.018025
          268              C       8.341146       6.633111      10.796892      -0.624930      27.911510 0.44493369E+03  0.10466880E+05                                 7.606347                            6.652770       0.469257       2.111695                    0.998486      32.063683      90.663694       0.697980       0.373028      -1.099550      -0.015404       0.007529      -0.012905       0.021459       0.006490       0.008579       0.008170      -0.023112      -0.020166      -0.016092      -0.004432       0.020524              8.153063       7.358356      -0.159583       0.879148       6.526858      -1.582986      10.573976          -0.000609
          269              O      17.623835      15.447180       9.316340      -0.590223      37.209540 0.47679007E+03  0.11108666E+05                                 8.767295                            6.632109       0.457939       2.186065                    0.997926      27.684136      71.343631       0.759913       0.345945      -1.151048      -0.047532      -0.077955      -0.022295       0.093986      -0.014977       0.052910       0.018166       0.011769      -0.191967      -0.090866       0.029098       0.061768             10.685893      15.997860      -0.965262       5.893951       5.791748      -0.864489      10.268071           0.034377
          270              O      15.458211      15.827783       9.402586      -0.560991      45.182087 0.52418588E+03  0.12520873E+05                                10.069911                            7.054873       0.269288       2.140667                    0.996126      27.442530      71.890389       0.720166       0.356061      -1.141404       0.047236       0.006371       0.003338       0.047781      -0.013481      -0.043839       0.015734      -0.058103      -0.194335      -0.086699       0.016802       0.069897             12.804579      20.441331      -0.612671      -7.867756       5.961021       0.048953      12.011384           0.046284
          271              O      21.424491      14.152399      11.607243      -0.598842      33.688784 0.50701502E+03  0.12005572E+05                                 8.175242                            6.879239       0.357613       2.157400                    0.996979      27.862931      72.580649       0.739014       0.350019      -1.146750      -0.040402      -0.014210       0.014088       0.045085       0.027258      -0.010566       0.040430       0.075285      -0.059344      -0.070757       0.014290       0.056467              9.108960      11.656272       2.348851      -3.395682       8.066393      -2.317838       7.604215           0.047527
          272              O      20.215210      18.149947      11.486859      -0.595237      33.056841 0.47246755E+03  0.10994091E+05                                 8.057228                            6.609593       0.458563       2.186381                    0.998491      27.641122      71.424657       0.759119       0.346744      -1.149216       0.053410       0.010131       0.022783       0.058943       0.032747      -0.004407      -0.044361       0.046528       0.050349      -0.066624       0.011333       0.055291              9.172089      11.459332       2.017120       4.186473       7.634958       2.624139       8.421977           0.034111
          273              O      22.221397      17.262570      11.725831      -0.590464      39.747055 0.58692587E+03  0.14437206E+05                                 9.287333                            7.533192       0.143538       2.095644                    0.994905      28.148273      75.098111       0.686752       0.362582      -1.134992      -0.013640       0.032327       0.009124       0.036254      -0.032393      -0.036695      -0.038097      -0.020245      -0.032662      -0.072859       0.028864       0.043995             10.844227       9.608172      -4.451447      -1.061518      14.754066       4.302270       8.170443           0.050753
          274              O      19.446090      15.158626      11.842622      -0.561359      35.564082 0.50034250E+03  0.11814664E+05                                 8.556408                            6.885834       0.371215       2.178346                    0.996445      27.194366      70.863287       0.729920       0.355367      -1.141805       0.018536      -0.043694       0.006250       0.047873      -0.010499       0.048338       0.043098      -0.034785       0.038327      -0.071749       0.006407       0.065341             10.040639       8.228410      -3.202515       2.051196      13.007418      -5.173604       8.886088           0.054343
          275              O      16.488166      17.286552       3.349211      -0.203044      33.088674 0.38699217E+03  0.85617974E+04                                 8.363284                            6.109712       0.327403       2.239550                    0.997305      22.734097      57.169988       0.765372       0.361718      -1.137806       0.160657      -0.066081       0.022178       0.175127      -0.006739      -0.100884      -0.032975       0.105326       0.325762      -0.118152      -0.052537       0.170688             10.786452       7.968775      -0.199273      -3.290496       5.367066      -2.529217      19.023514           0.000524
          276              O      22.903378      22.182574      15.594314      -0.213000      33.070534 0.39716397E+03  0.88348356E+04                                 8.339788                            6.175076       0.350233       2.244850                    0.997232      22.865906      57.463012       0.764771       0.360036      -1.140317      -0.175950       0.012714      -0.009212       0.176649      -0.047200      -0.042389       0.135255      -0.082397      -0.025576      -0.119573      -0.055743       0.175316             10.696550       7.264338       0.051395      -0.010782      13.122784       7.584973      11.702527           0.000829
          277              O      18.801086      10.396497      15.937500      -0.207805      31.889712 0.37443130E+03  0.82025858E+04                                 8.152867                            5.979870       0.399387       2.258621                    0.998252      22.728683      56.575806       0.780701       0.358132      -1.142489      -0.115070       0.128321       0.017108       0.173205       0.024172      -0.140864      -0.064035       0.073268       0.084824      -0.127486      -0.055755       0.183241             10.703289       9.012293       3.612584      -4.972935      11.377682      -6.454809      11.719893           0.000770
          278              O       8.673321      17.482906       3.077896      -0.212074      31.544028 0.38366770E+03  0.84574066E+04                                 8.044798                            6.046607       0.609774       2.331083                    0.998895      22.720637      56.756640       0.777543       0.357355      -1.142958       0.178965      -0.017362      -0.022934       0.181262      -0.005164      -0.041440      -0.034383       0.079992       0.491750      -0.127288      -0.048275       0.175562             10.255702       7.618818      -0.598822       1.090736       4.831985      -1.574409      18.316303           0.000830
          279              O      11.730218      17.873091      11.740206      -0.613275      38.875973 0.53708546E+03  0.12893228E+05                                 9.018848                            7.075473       0.382147       2.161178                    0.997600      28.046146      73.395156       0.729943       0.349542      -1.147932       0.056473       0.010784       0.013422       0.059039       0.014110       0.008344      -0.064491       0.027235      -0.005950      -0.074890       0.017199       0.057691             10.641658      14.717884       5.669399       1.491513      10.772343       2.349093       6.434747           0.058055
          280              O      10.469611      10.493332      15.499084      -0.220899      33.241227 0.37976726E+03  0.83463545E+04                                 8.377848                            6.019648       0.414366       2.262045                    0.998156      22.811412      56.815371       0.778881       0.357813      -1.143100      -0.129810       0.124826      -0.015232       0.180733       0.039433      -0.133347      -0.078228       0.119739      -0.043683      -0.137295      -0.054079       0.191374             11.129306       9.860134       3.936674      -5.133199      11.845388      -6.799472      11.682395           0.000516
          281              O      11.503693      14.975263      11.150860      -0.610168      39.056243 0.56954326E+03  0.13928531E+05                                 9.173331                            7.387087       0.147517       2.080065                    0.996540      28.720069      76.829579       0.697070       0.359295      -1.135635       0.005725      -0.041717       0.024649       0.048792      -0.023431       0.048441       0.033940      -0.033486       0.068778      -0.075426       0.016378       0.059048             10.946750       9.558699      -3.394069       1.769548      13.126135      -5.552789      10.155415           0.068486
          282              O      10.067159      16.415554       9.109710      -0.588969      38.779236 0.53264200E+03  0.12767542E+05                                 9.068970                            7.085207       0.331623       2.153741                    0.996801      27.817907      72.883697       0.722992       0.353428      -1.144090       0.017691      -0.026547      -0.040939       0.051901       0.008110      -0.046687      -0.007326      -0.060047      -0.021639      -0.064507       0.021362       0.043146             10.943664       8.665219       0.247888      -3.047934       5.445003      -1.394056      18.720770           0.047389
          283              O      13.764678      17.614193      10.951416      -0.561034      35.187399 0.48785933E+03  0.11447195E+05                                 8.507955                            6.785185       0.336893       2.162527                    0.996874      27.248248      70.775909       0.737635       0.353883      -1.143016      -0.018607       0.015395       0.012452       0.027171      -0.054327      -0.024489      -0.016609      -0.048468       0.109086      -0.084886       0.041164       0.043722             10.172566       8.235526      -2.250704      -3.000349      11.383554       5.833610      10.898617           0.052473
          284              O      13.542705      14.425878      11.646773      -0.543542      28.246888 0.41992434E+03  0.94835884E+04                                 7.225102                            6.222067       0.583965       2.242806                    0.998065      26.719609      67.924120       0.784467       0.345724      -1.150554      -0.006025       0.002039       0.028562       0.029262       0.030852      -0.027163       0.048515       0.033170      -0.062588      -0.078349       0.032780       0.045569              7.912913      10.342441       1.580735      -2.039306       6.905141      -2.149247       6.491156           0.037688
          285              O      14.585811      22.387336      15.021138      -0.217620      32.130515 0.37854060E+03  0.83162166E+04                                 8.147314                            5.994844       0.503980       2.288794                    0.999049      22.844906      56.967254       0.783102       0.356020      -1.144048      -0.178780      -0.024988       0.029473       0.182908      -0.033972      -0.055076       0.143102      -0.061192       0.093185      -0.123010      -0.060875       0.183885             10.524835       7.062814       0.688120       0.461430      12.094766       7.652578      12.416924           0.000830
          286              O      12.154542      16.612175       8.349669      -0.577823      35.255478 0.49748482E+03  0.11718586E+05                                 8.439733                            6.822664       0.477688       2.204409                    0.997324      27.419407      71.128659       0.741057       0.350881      -1.146590      -0.036587       0.032939      -0.008454       0.049950       0.006874       0.019600       0.009094      -0.005603      -0.209795      -0.074097       0.028559       0.045537              9.646383      14.249428      -0.598220       3.584034       5.045733      -0.701909       9.643987           0.043654
          287              O      24.505211      15.544140      11.587479      -0.622959      34.693837 0.55124547E+03  0.13326932E+05                                 8.351292                            7.203708       0.404315       2.182268                    0.994080      28.041305      73.775915       0.717666       0.353019      -1.144458      -0.003399      -0.011633       0.010865       0.016277      -0.042519       0.015500       0.011295      -0.022364       0.158087      -0.073231       0.017610       0.055621              8.981552      10.505064      -0.042547       1.894401       5.793248       0.252052      10.646343           0.062086
          288              O       9.286642      16.391230      13.150683      -0.556637      27.011499 0.40885055E+03  0.91761260E+04                                 6.988764                            6.130178       0.680900       2.284757                    0.997531      26.514163      67.290623       0.791769       0.344677      -1.150910       0.010380      -0.006029       0.018496       0.022050       0.001653       0.001328      -0.002201       0.019947      -0.287608      -0.095918       0.037865       0.058053              7.415158       9.934094       2.182249       0.078630       6.711799       0.429409       5.599581           0.032020
          289              O      20.719744      16.154210       9.118694      -0.642098      35.804409 0.56052636E+03  0.13618003E+05                                 8.513978                            7.251189       0.214243       2.099165                    0.995902      28.767090      76.053977       0.716696       0.351766      -1.144634       0.004107      -0.029731      -0.037342       0.047909       0.049502      -0.050133       0.006698      -0.076553       0.005233      -0.089215       0.022100       0.067115              9.365203      10.645520       1.924095      -2.846186       6.401426      -2.353142      11.048663           0.067352
          290              O      22.768456      16.733824       8.669497      -0.550277      27.928422 0.41926153E+03  0.94233534E+04                                 7.086320                            6.169003       1.035617       2.408786                    0.998261      26.079419      65.194856       0.800589       0.340389      -1.160126       0.018650       0.025427      -0.011318       0.033503      -0.024051       0.030934       0.046220       0.057258      -0.054416      -0.078128       0.026416       0.051713              7.636337      11.119510      -0.214816       0.530857       4.471817      -0.691950       7.317684           0.034515
          291              O      11.791107       8.666598       8.651529      -0.590219      37.214918 0.47685571E+03  0.11110630E+05                                 8.768298                            6.632674       0.457632       2.185960                    0.997924      27.685052      71.348506       0.759859       0.345957      -1.151033       0.047520       0.077863       0.022242       0.093891      -0.014969       0.052937       0.018156       0.011824      -0.191901      -0.090862       0.029063       0.061799             10.687385      16.000461      -0.965404       5.894939       5.792315      -0.864620      10.269379           0.034349
          292              O      13.956731       8.285995       8.565283      -0.560961      45.188776 0.52424990E+03  0.12522877E+05                                10.071193                            7.055509       0.269134       2.140623                    0.996124      27.443039      71.894813       0.720096       0.356082      -1.141379      -0.047205      -0.006382      -0.003370       0.047754      -0.013482      -0.043861       0.015726      -0.058053      -0.194277      -0.086697       0.016826       0.069870             12.806607      20.444994      -0.612705      -7.869222       5.961690       0.048914      12.013138           0.046283
          293              O       7.990451       9.961379       6.360626      -0.598856      33.692599 0.50708047E+03  0.12007564E+05                                 8.176010                            6.879807       0.357438       2.157339                    0.996978      27.863733      72.585146       0.738960       0.350031      -1.146734       0.040402       0.014132      -0.014082       0.045059       0.027274      -0.010562       0.040403       0.075315      -0.059336      -0.070744       0.014257       0.056487              9.109940      11.657501       2.349238      -3.396106       8.067300      -2.318254       7.605019           0.047509
          294              O       9.199732       5.963831       6.481010      -0.595231      33.060437 0.47252393E+03  0.10995780E+05                                 8.057966                            6.610113       0.458257       2.186281                    0.998490      27.641743      71.428550       0.759064       0.346757      -1.149200      -0.053404      -0.010042      -0.022762       0.058915       0.032772      -0.004405      -0.044341       0.046553       0.050386      -0.066633       0.011343       0.055290              9.173063      11.460510       2.017468       4.187027       7.635782       2.624580       8.422897           0.034096
          295              O       7.193545       6.851208       6.242038      -0.590415      39.744116 0.58687184E+03  0.14435541E+05                                 9.286864                            7.532836       0.143580       2.095687                    0.994903      28.146892      75.093479       0.686770       0.362581      -1.134993       0.013663      -0.032285      -0.009093       0.036217      -0.032400      -0.036696      -0.038083      -0.020244      -0.032657      -0.072855       0.028868       0.043987             10.843674       9.607879      -4.451231      -1.061406      14.753130       4.301901       8.170014           0.050735
          296              O       9.968852       8.955152       6.125247      -0.561333      35.563707 0.50033193E+03  0.11814368E+05                                 8.556399                            6.885802       0.371215       2.178369                    0.996444      27.193614      70.861506       0.729914       0.355371      -1.141800      -0.018554       0.043650      -0.006197       0.047833      -0.010507       0.048353       0.043076      -0.034788       0.038294      -0.071756       0.006432       0.065324             10.040682       8.228534      -3.202582       2.051242      13.007409      -5.173611       8.886104           0.054312
          297              O      12.926776       6.827226      14.618658      -0.203076      33.091184 0.38701926E+03  0.85625607E+04                                 8.363744                            6.109940       0.327363       2.239519                    0.997305      22.734870      57.172786       0.765354       0.361720      -1.137803      -0.160662       0.066093      -0.022196       0.175138      -0.006742      -0.100893      -0.032974       0.105354       0.325763      -0.118165      -0.052534       0.170699             10.787242       7.969176      -0.199249      -3.290776       5.367332      -2.529474      19.025218           0.000521
          298              O       6.511564       1.931204       2.373555      -0.213037      33.072833 0.39719048E+03  0.88355871E+04                                 8.340208                            6.175299       0.350206       2.244824                    0.997232      22.866635      57.465674       0.764753       0.360038      -1.140314       0.175961      -0.012694       0.009214       0.176659      -0.047208      -0.042394       0.135262      -0.082389      -0.025601      -0.119584      -0.055741       0.175325             10.697236       7.264664       0.051449      -0.010726      13.123741       7.585638      11.703301           0.000829
          299              O      10.613856      13.717281       2.030369      -0.207843      31.892358 0.37446057E+03  0.82034037E+04                                 8.153368                            5.980132       0.399371       2.258599                    0.998252      22.729441      56.578677       0.780677       0.358135      -1.142484       0.115067      -0.128341      -0.017099       0.173218       0.024169      -0.140875      -0.064035       0.073286       0.084811      -0.127496      -0.055756       0.183252             10.704138       9.012908       3.612982      -4.973420      11.378629      -6.455497      11.720878           0.000769
          300              O      20.741621       6.630872      14.889973      -0.212107      31.546435 0.38369589E+03  0.84581966E+04                                 8.045240                            6.046843       0.609729       2.331049                    0.998896      22.721429      56.759480       0.777524       0.357356      -1.142955      -0.178976       0.017372       0.022920       0.181272      -0.005162      -0.041449      -0.034384       0.080013       0.491768      -0.127300      -0.048272       0.175572             10.256448       7.619215      -0.598855       1.090922       4.832220      -1.574587      18.317910           0.000829
          301              O      17.684724       6.240687       6.227663      -0.613259      38.879283 0.53713230E+03  0.12894689E+05                                 9.019523                            7.075904       0.382029       2.161142                    0.997599      28.046596      73.398312       0.729899       0.349554      -1.147917      -0.056490      -0.010724      -0.013395       0.059039       0.014129       0.008341      -0.064464       0.027233      -0.005932      -0.074866       0.017198       0.057668             10.642640      14.719192       5.670068       1.491744      10.773443       2.349457       6.435283           0.058059
          302              O      18.945331      13.620446       2.468785      -0.220931      33.243692 0.37979242E+03  0.83470569E+04                                 8.378297                            6.019860       0.414408       2.262042                    0.998157      22.812080      56.817790       0.778863       0.357814      -1.143098       0.129808      -0.124850       0.015236       0.180748       0.039431      -0.133352      -0.078229       0.119761      -0.043702      -0.137304      -0.054080       0.191383             11.130130       9.860719       3.937091      -5.133654      11.846358      -6.800182      11.683314           0.000516
          303              O      17.911249       9.138515       6.817009      -0.610125      39.059122 0.56958338E+03  0.13929843E+05                                 9.174042                            7.387533       0.147380       2.080040                    0.996538      28.720019      76.831904       0.697019       0.359313      -1.135613      -0.005772       0.041653      -0.024631       0.048733      -0.023438       0.048437       0.033900      -0.033483       0.068768      -0.075409       0.016393       0.059016             10.947821       9.559582      -3.394399       1.769695      13.127446      -5.553531      10.156435           0.068477
          304              O      19.347783       7.698224       8.858159      -0.588942      38.783590 0.53270237E+03  0.12769428E+05                                 9.069896                            7.085796       0.331533       2.153718                    0.996799      27.818348      72.887546       0.722929       0.353447      -1.144067      -0.017721       0.026550       0.040903       0.051884       0.008114      -0.046688      -0.007335      -0.059986      -0.021592      -0.064489       0.021347       0.043142             10.944982       8.666207       0.247902      -3.048252       5.445485      -1.394290      18.723253           0.047391
          305              O      15.650264       6.499585       7.016453      -0.560996      35.188593 0.48787391E+03  0.11447653E+05                                 8.508250                            6.785362       0.336912       2.162546                    0.996874      27.247935      70.776072       0.737611       0.353891      -1.143007       0.018645      -0.015308      -0.012436       0.027141      -0.054350      -0.024487      -0.016589      -0.048470       0.109110      -0.084904       0.041189       0.043715             10.173036       8.235887      -2.250823      -3.000515      11.384077       5.833964      10.899144           0.052458
          306              O      15.872237       9.687900       6.321096      -0.543554      28.252478 0.42002284E+03  0.94864270E+04                                 7.226262                            6.222958       0.583658       2.242690                    0.998064      26.721122      67.931520       0.784376       0.345742      -1.150532       0.006051      -0.002113      -0.028504       0.029216       0.030877      -0.027190       0.048498       0.033176      -0.062628      -0.078364       0.032768       0.045596              7.914339      10.344220       1.581176      -2.039833       6.906444      -2.149873       6.492352           0.037706
          307              O      14.829131       1.726442       2.946731      -0.217649      32.132749 0.37856526E+03  0.83169055E+04                                 8.147724                            5.995052       0.503909       2.288754                    0.999049      22.845600      56.969749       0.783084       0.356022      -1.144046       0.178788       0.025008      -0.029474       0.182918      -0.033979      -0.055082       0.143111      -0.061187       0.093161      -0.123021      -0.060873       0.183895             10.525534       7.063131       0.688240       0.461534      12.095713       7.653271      12.417758           0.000828
          308              O      17.260400       7.501603       9.618200      -0.577803      35.260498 0.49756107E+03  0.11720917E+05                                 8.440800                            6.823390       0.477507       2.204352                    0.997323      27.420153      71.133913       0.740979       0.350902      -1.146564       0.036575      -0.032902       0.008373       0.049904       0.006878       0.019617       0.009100      -0.005532      -0.209744      -0.074086       0.028554       0.045532              9.647782      14.251547      -0.598343       3.584742       5.046286      -0.702054       9.645515           0.043640
          309              O       4.909731       8.569638       6.380390      -0.622928      34.694088 0.55124255E+03  0.13326855E+05                                 8.351376                            7.203705       0.404241       2.182258                    0.994079      28.040748      73.774625       0.717663       0.353021      -1.144456       0.003409       0.011609      -0.010854       0.016254      -0.042513       0.015507       0.011279      -0.022319       0.158116      -0.073224       0.017593       0.055631              8.981740      10.505411      -0.042524       1.894496       5.793271       0.252038      10.646537           0.062083
          310              O      20.128300       7.722548       4.817186      -0.556715      27.015856 0.40893208E+03  0.91784474E+04                                 6.989624                            6.130877       0.680673       2.284652                    0.997531      26.515840      67.297495       0.791704       0.344687      -1.150898      -0.010379       0.006042      -0.018446       0.022011       0.001651       0.001316      -0.002212       0.019966      -0.287690      -0.095945       0.037870       0.058075              7.416136       9.935545       2.182581       0.078524       6.712608       0.429431       5.600256           0.032037
          311              O       8.695198       7.959568       8.849175      -0.642060      35.805518 0.56053985E+03  0.13618476E+05                                 8.514333                            7.251408       0.214122       2.099151                    0.995899      28.766511      76.054016       0.716662       0.351779      -1.144618      -0.004110       0.029695       0.037272       0.047832       0.049503      -0.050138       0.006666      -0.076502       0.005311      -0.089199       0.022084       0.067115              9.365696      10.646250       1.924214      -2.846356       6.401672      -2.353303      11.049164           0.067335
          312              O       6.646486       7.379954       9.298372      -0.550338      27.933035 0.41934421E+03  0.94257252E+04                                 7.087261                            6.169738       1.035404       2.408696                    0.998261      26.080790      65.201163       0.800512       0.340403      -1.160108      -0.018628      -0.025390       0.011266       0.033445      -0.024077       0.030950       0.046213       0.057318      -0.054362      -0.078147       0.026399       0.051748              7.637434      11.121234      -0.214858       0.530894       4.472329      -0.692103       7.318741           0.034509

******************************************************
Auxiliary information for the entire system
The total spin magnetic moment of the unit cell is   39.998971
The total net atomic charge of the unit cell is   -0.000000
Accuracy of reproducing the electrostatic potential in the unit cell:
  The inner radius (bohr) =    5.0000
  The outer radius (bohr) =   12.0000
  Valid grid points have density less than (e/(bohr^3)) =    0.0001
  The number of valid grid points were=       297419
  The rms potential error without charges in kcal/mol is=      6.83653
  The rms potential error with partial charges in kcal/mol is=      1.63754
  The RRMSE value at monopole order=      0.23953
  The rms potential error with partial charges and cloud penetration in kcal/mol is=      1.63153
  The RRMSE value at monopole order with cloud penetration is=      0.23865
  The rms potential error with partial charges and atomic dipoles in kcal/mol is=      0.83797
  The RRMSE value at dipole order=      0.12257
  The rms potential error with partial charges, atomic dipoles and cloud penetration in kcal/mol is=      0.82427
  The RRMSE value at dipole order with cloud penetration=      0.12057

******************************************************
The electron densities and ab initio electrostatic potential were computed in VASP using the PBE functional and
projector augmented wave method. See the main text of the journal article for a description of computational details.
The atomic charges, dipoles, and quadrupoles were computed with the DDEC6 method as described in
(a) T. A. Manz and N. Gabaldon Limas, RSC Adv. 6 (2016) 47771-47801 DOI: 10.1039/c6ra04656h
(b) N. Gabaldon Limas and T. A. Manz, RSC Adv. 8 (2018) 2678-2707 DOI: 10.1039/c7ra11829e.
For each atom in the material, the electron cloud parameters were fit to the spherically averaged atom-in-material
electron density using radial positions for which this density was between 10^-4 and 10^-2 electrons per cubic bohr.
The polarizabilities, dispersion coefficients, and quantum Drude oscillator (QDO) parameters were fit using the MCLF method.
The magnetic structure of the system was optimized in VASP from the default ferromagnetic initial guess using spin polarization.
The atomic spin moments (ASMs) were computed on this optimized magnetic structure using the DDEC6 partition as inputs
to the method of T. A. Manz and D. S. Sholl, J. Chem. Theory Comput. 7 (2011) 4146-4164 DOI: 10.1021/ct200539n.
The RMSE and RRMSE were computed using a uniform grid with Ewald summation.
