# Supplementary material for: A collection of forcefield precursors for metal–organic frameworks
Source: RSC Adv. 2019 Nov 13;9(63):36492–507. doi: 10.1039/c9ra07327b (PMC9075174; doi:10.1039/c9ra07327b)
Supplement: RA-009-C9RA07327B-s5596 [file RA-009-C9RA07327B-s5596.xyz]

  134
jmolscript: load "" {1 1 1} spacegroup "x,y,z" unitcell [{      9.719000     0.000000     0.000000 }, {     -4.859576    16.618453     0.000000 }, {      0.000000    -0.172996    18.422188 }]
Zn     2.855390    11.422045     9.324575     0.932023
Zn     7.714919     4.936914    18.308707     0.932854
Zn     2.004034     5.023412     9.097613     0.932023
Zn    -2.855495    11.508543     0.113481     0.932854
Zn     2.429712     8.222728     9.211094     1.035335
Zn    -2.429788     8.309226     0.000000     1.034937
H     -2.420075     9.407429    11.178584     0.114127
H      5.484393     8.329026     7.801797     0.114559
H      0.052427    12.016742    12.571301     0.121625
H     -1.030270    12.106996    14.640113     0.125313
H      0.024259     8.324831    15.327260     0.116633
H      1.020457     8.211466    13.241869     0.123034
H      2.786365    15.755012     9.833764     0.123092
H     -3.312305    15.084603     8.313933     0.124110
H      2.439437     6.951530    16.454698     0.115568
H      0.624894     8.202929     1.409297     0.114849
H      4.911962     4.342217    15.061981     0.121653
H      3.829266     4.251963    12.993169     0.126525
H      4.883760     8.034128    12.306022     0.116165
H      5.879957     8.147492    14.391413     0.122608
H      7.645934     0.603947    17.799518     0.123414
H      1.547258     1.447352     0.897161     0.124617
H      7.279499     7.038028     7.243604     0.114127
H     -0.624969     8.116431    10.620391     0.114559
H      4.806997     4.428715     5.850887     0.121626
H      5.889694     4.338461     3.782075     0.125313
H      4.835165     8.120626     3.094928     0.116633
H      3.838967     8.233990     5.180319     0.123034
H      2.073059     0.690445     8.588424     0.123091
H      8.171729     1.360854    10.108255     0.124109
H      2.419987     9.493927     1.967490     0.115567
H      4.234530     8.242528    17.012891     0.114848
H     -0.052538    12.103240     3.360207     0.121654
H      1.030158    12.193494     5.429019     0.126525
H     -0.024336     8.411329     6.116166     0.116165
H     -1.020533     8.297964     4.030775     0.122608
H     -2.786510    15.841510     0.622670     0.123413
H      3.312166    14.998105    17.525027     0.124616
C      1.384911    10.090749    11.394123     0.603857
C     -1.316000    10.252766    16.509965     0.620631
C      4.203404    13.724654     8.975290     0.556102
C      0.671536    10.132345    12.698414    -0.017145
C     -2.422016     8.927334    10.380903    -0.081424
C     -0.622063    10.211499    15.170672    -0.017791
C      6.214290     8.290042     8.378411    -0.090521
C      6.186102     8.996305     9.513218    -0.003176
C      0.046599    11.264771    13.118440    -0.090161
C     -0.610406    11.324851    14.365622    -0.088741
C      5.013015     9.890298     9.911137     0.587589
C      0.009677     9.066952    14.767226    -0.092633
C      0.630721     9.006820    13.525570    -0.092829
C      4.566888    15.184779     9.078454     0.006077
C      3.629001    16.065751     9.588749    -0.094884
C     -3.938211    15.665081     8.686062    -0.098130
C      6.244428     6.268210    16.239159     0.601308
C      3.543519     6.106193    11.123317     0.620022
C     -0.656045     2.807301     0.235804     0.557531
C      5.531054     6.226614    14.934868    -0.016793
C      2.437490     7.431625    17.252379    -0.084082
C      4.237455     6.147460    12.462610    -0.018842
C      1.354791     8.241913     0.832683    -0.091972
C      1.326609     7.362654    18.120064    -0.000307
C      4.906127     5.094188    14.514842    -0.089086
C      4.249123     5.034108    13.267660    -0.091136
C      0.153530     6.468661    17.722145     0.587657
C      4.869185     7.292007    12.866056    -0.091381
C      5.490229     7.352139    14.107712    -0.092860
C     -0.292548     1.347176     0.132640     0.006231
C      8.488572     0.293208    18.044533    -0.096422
C      0.921357     0.866874     0.525032    -0.098316
C      3.474513     6.354708     7.028065     0.603857
C      6.175424     6.192691     1.912223     0.620631
C      0.656020     2.720803     9.446898     0.556101
C      4.187888     6.313112     5.723774    -0.017145
C      7.281440     7.518123     8.041285    -0.081415
C      5.481487     6.233958     3.251516    -0.017791
C     -1.354866     8.155415    10.043777    -0.090511
C     -1.326678     7.449152     8.908970    -0.003178
C      4.812825     5.180686     5.303748    -0.090161
C      5.469830     5.120606     4.056566    -0.088741
C     -0.153591     6.555159     8.511051     0.587589
C      4.849747     7.378505     3.654962    -0.092633
C      4.228703     7.438637     4.896618    -0.092829
C      0.292536     1.260678     9.343734     0.006075
C      1.230423     0.379706     8.833439    -0.094875
C      8.797635     0.780376     9.736126    -0.098121
C     -1.385004    10.177247     2.183029     0.601308
C      1.315905    10.339264     7.298871     0.620022
C      5.515469    13.638156    18.186384     0.557532
C     -0.671630    10.218843     3.487320    -0.016793
C      2.421934     9.013832     1.169809    -0.084072
C      0.621969    10.297997     5.959578    -0.018842
C      3.504633     8.203544    17.589505    -0.091962
C      3.532815     9.082803     0.302124    -0.000309
C     -0.046703    11.351269     3.907346    -0.089086
C      0.610301    11.411349     5.154528    -0.091136
C      4.705894     9.976796     0.700043     0.587657
C     -0.009761     9.153450     5.556132    -0.091382
C     -0.630805     9.093318     4.314476    -0.092860
C      5.151972    15.098281    18.289548     0.006230
C     -3.629148    16.152249     0.377655    -0.096418
C      3.938067    15.578583    17.897156    -0.098312
O      1.627881    11.198858    10.828931    -0.524605
O      3.976970     9.818164     9.133537    -0.594220
O      1.767845     8.958892    10.984414    -0.533961
O      3.299539    13.297037     9.667964    -0.461773
O      5.070353    10.637649    10.846984    -0.437483
O      4.839030    13.001839     8.151818    -0.392452
O     -1.906920    11.306720    16.791824    -0.529002
O     -1.181874     9.283773    17.267854    -0.546006
O      6.487408     5.160101    16.804351    -0.523819
O     -0.882516     6.713791     0.077557    -0.594916
O      6.627352     7.400067    16.648868    -0.532124
O      8.159086     3.061922    17.965318    -0.461914
O      0.210875     5.721310    16.786298    -0.437795
O     -0.020426     3.530116     1.059276    -0.393194
O      2.952609     5.052239    10.841458    -0.527907
O      3.677637     7.075186    10.365428    -0.545135
O      3.231543     5.246599     7.593257    -0.524605
O      0.882454     6.627293     9.288651    -0.594220
O      3.091579     7.486565     7.437774    -0.533961
O      1.559885     3.148420     8.754224    -0.461773
O     -0.210929     5.807808     7.575204    -0.437484
O      0.020394     3.443618    10.270370    -0.392450
O      6.766344     5.138737     1.630364    -0.529003
O      6.041298     7.161684     1.154334    -0.546006
O     -1.627984    11.285356     1.617837    -0.523819
O      5.741940     9.731666    18.344631    -0.594916
O     -1.767928     9.045390     1.773320    -0.532124
O     -3.299662    13.383535     0.456870    -0.461915
O      4.648549    10.724147     1.635890    -0.437795
O      4.879850    12.915341    17.362912    -0.393196
O      1.906815    11.393218     7.580730    -0.527907
O      1.181787     9.370271     8.056760    -0.545135

The following XYZ coordinates are in angstroms. Other properties are in atomic units.
The sperically averaged electron density of each atom fit to a function of the form exp(a - br)
eigen_1, eigen_2 and eigen_3 are the three eigenvalues of traceless quadrupole moment tensor
  atom number  atomic symbol              X              Y              Z     net charge C6 coefficient C8 coefficient C10 coefficient fluctuating dipole atomic polarizability isotropic forcefield polarizability              a              b squared Pearson coefficient          <r^3>          <r^4>         wp_QDO          m_QDO          q_QDO       dipole_x       dipole_y       dipole_z         dipole            Qxy            Qxz            Qyz     Q(x^2-y^2)  Q(3z^2 - R^2)        eigen_1        eigen_2        eigen_3 static polarizability      alpha(xx)      alpha(xy)      alpha(xz)      alpha(yy)      alpha(yz)      alpha(zz) atomic spin moment
            1             Zn       2.855390      11.422045       9.324575       0.932023      90.291338 0.18316579E+04  0.58104270E+05                                16.848419                           14.259673       0.010346       1.878574                    0.998379      45.621634     125.251892       0.463806       0.416300      -1.130041      -0.007111       0.036791       0.001624       0.037507      -0.048514      -0.013319       0.018883       0.031245       0.017926      -0.054933      -0.002452       0.057385             20.450133      18.864818       3.659696       0.399381      25.454829      -1.694221      17.030753           0.025788
            2             Zn       7.714919       4.936914      18.308707       0.932854      90.172350 0.18285894E+04  0.57978902E+05                                16.830124                           14.244682       0.013804       1.879681                    0.998380      45.590436     125.109798       0.464228       0.416122      -1.130234      -0.007191      -0.036103      -0.001418       0.036839       0.048938       0.013159       0.019068       0.031711       0.019141      -0.055660      -0.002004       0.057664             20.426910      18.842242      -3.652710      -0.400354      25.425229      -1.690748      17.013259           0.025345
            3             Zn       2.004034       5.023412       9.097613       0.932023      90.291270 0.18316563E+04  0.58104203E+05                                16.848410                           14.259667       0.010347       1.878575                    0.998379      45.621615     125.251819       0.463806       0.416300      -1.130041       0.007111      -0.036791      -0.001624       0.037507      -0.048513      -0.013319       0.018882       0.031245       0.017926      -0.054933      -0.002452       0.057385             20.450122      18.864807       3.659693       0.399380      25.454815      -1.694222      17.030744           0.025788
            4             Zn      -2.855495      11.508543       0.113481       0.932854      90.172374 0.18285899E+04  0.57978923E+05                                16.830127                           14.244684       0.013804       1.879681                    0.998380      45.590443     125.109826       0.464228       0.416122      -1.130234       0.007191       0.036102       0.001418       0.036839       0.048938       0.013159       0.019068       0.031711       0.019141      -0.055660      -0.002004       0.057664             20.426914      18.842247      -3.652712      -0.400354      25.425235      -1.690751      17.013262           0.025344
            5             Zn       2.429712       8.222728       9.211094       1.035335      81.268158 0.14416813E+04  0.43440486E+05                                17.028265                           13.776013       0.140316       1.921693                    0.998655      44.523304     122.453822       0.411786       0.493639      -1.073836      -0.000000       0.000000      -0.000000       0.000000       0.029905      -0.008767      -0.046069       0.132939       0.108855      -0.104489       0.034616       0.069872             21.526014      21.152112      -2.186596       1.021980      18.480163       1.597517      24.945769           0.054559
            6             Zn      -2.429788       8.309226       0.000000       1.034937      81.235148 0.14409082E+04  0.43414967E+05                                17.029465                           13.776428       0.131645       1.919405                    0.998673      44.532961     122.510393       0.411561       0.493933      -1.073587      -0.000000      -0.000000       0.000000       0.000000      -0.029903       0.008422      -0.046462       0.132087       0.108119      -0.104290       0.034753       0.069537             21.528342      21.155838       2.188642      -1.024010      18.480222       1.594335      24.948967           0.054372
            7              H      -2.420075       9.407429      11.178584       0.114127       1.080124 0.80038984E+01  0.78563718E+02                                 1.733158                            1.650523      -1.021141       2.395415                    0.997696       3.512320       9.823107       0.488892       1.276359      -0.709594       0.001746       0.018333       0.034478       0.039088      -0.002173       0.002565       0.007823       0.005859       0.033888      -0.012183      -0.002000       0.014183              1.762967       1.599736      -0.032002       0.025580       1.545331       0.377950       2.143835           0.000547
            8              H       5.484393       8.329026       7.801797       0.114559       1.120740 0.80302977E+01  0.79367482E+02                                 1.814119                            1.678583      -1.224778       2.298317                    0.995065       3.669743      10.504763       0.470988       1.315786      -0.699961      -0.027843       0.003583      -0.022078       0.035715      -0.006406       0.007496       0.000441       0.001835       0.013750      -0.010806       0.000260       0.010545              1.917982       2.410083      -0.036778       0.543890       1.408503       0.079226       1.935359           0.000169
            9              H       0.052427      12.016742      12.571301       0.121625       1.097744 0.78477928E+01  0.74948053E+02                                 1.616104                            1.530554      -0.897948       2.458103                    0.999100       3.129826       8.022517       0.572944       1.119389      -0.749941      -0.000559       0.034279      -0.022076       0.040776      -0.007593      -0.002379      -0.006637      -0.024961      -0.007013      -0.014892      -0.002599       0.017491              1.645031       1.353709       0.009860      -0.109611       1.834559      -0.373685       1.746824           0.000191
           10              H      -1.030270      12.106996      14.640113       0.125313       1.104240 0.78556953E+01  0.75021792E+02                                 1.621079                            1.530416      -0.900981       2.459128                    0.999155       3.119295       7.988260       0.573638       1.118062      -0.750370      -0.018670       0.035789       0.009893       0.041561      -0.009324      -0.003348      -0.002736      -0.025150      -0.014975      -0.014828      -0.003428       0.018256              1.648819       1.494756      -0.308352      -0.212012       1.893892       0.206060       1.557810           0.000163
           11              H       0.024259       8.324831      15.327260       0.116633       1.032039 0.74325446E+01  0.72103232E+02                                 1.720135                            1.617711      -1.204042       2.313719                    0.994986       3.607960      10.255598       0.478182       1.320370      -0.698862       0.000865      -0.032761       0.021034       0.038942      -0.004678      -0.005706      -0.003755      -0.020312      -0.006159      -0.013714       0.001043       0.012670              1.777064       1.465368      -0.028695      -0.053941       1.800698      -0.508104       2.065127           0.000202
           12              H       1.020457       8.211466      13.241869       0.123034       1.030777 0.75329297E+01  0.72242820E+02                                 1.639135                            1.570930      -0.856683       2.479799                    0.999443       3.239993       8.723769       0.519870       1.228516      -0.722210       0.013676      -0.037137      -0.010798       0.041022      -0.005548      -0.005155      -0.000906      -0.026479      -0.012332      -0.014850      -0.001562       0.016411              1.660333       1.566686      -0.313786      -0.191438       1.741159       0.203013       1.673155           0.000147
           13              H       2.786365      15.755012       9.833764       0.123092       1.096691 0.77358359E+01  0.73530370E+02                                 1.608318                            1.513989      -0.878530       2.468535                    0.999223       3.103779       7.907576       0.579932       1.111142      -0.752182      -0.037727      -0.010346       0.011973       0.040911       0.000861      -0.010207       0.005413       0.017100      -0.035586      -0.017338      -0.000679       0.018017              1.640131       1.946670       0.319919      -0.187820       1.675813      -0.059346       1.297909          -0.000138
           14              H      -3.312305      15.084603       8.313933       0.124110       1.128623 0.80307222E+01  0.77226129E+02                                 1.656586                            1.556565      -0.858161       2.478623                    0.999282       3.142388       8.112707       0.562970       1.131387      -0.747093       0.028926      -0.022363      -0.017324       0.040459      -0.003653      -0.012671       0.003024       0.009400      -0.032097      -0.016783      -0.000539       0.017322              1.692123       1.725840      -0.330005      -0.229380       1.937966       0.243735       1.412564           0.001159
           15              H       2.439437       6.951530      16.454698       0.115568       1.077393 0.79789641E+01  0.78260298E+02                                 1.730504                            1.648154      -1.018939       2.396930                    0.997786       3.506395       9.803842       0.489137       1.276675      -0.709529       0.002004      -0.018017      -0.034041       0.038567       0.002264      -0.002437       0.007774       0.005910       0.033404      -0.012141      -0.001846       0.013987              1.760202       1.597387       0.031953      -0.025500       1.543133       0.376993       2.140086           0.000536
           16              H       0.624894       8.202929       1.409297       0.114849       1.119091 0.80162991E+01  0.79189642E+02                                 1.811901                            1.676798      -1.226549       2.298176                    0.995013       3.666506      10.490746       0.471404       1.315282      -0.700072      -0.027793      -0.003473       0.022162       0.035716       0.006378      -0.007562       0.000405       0.001572       0.013627      -0.010804       0.000247       0.010557              1.915462       2.406373       0.036756      -0.542483       1.407196       0.079107       1.932816           0.000147
           17              H       4.911962       4.342217      15.061981       0.121653       1.100422 0.78710200E+01  0.75224422E+02                                 1.618488                            1.532599      -0.895552       2.458650                    0.999141       3.133566       8.034663       0.572692       1.119070      -0.750005      -0.000386      -0.034069       0.021887       0.040496       0.007639       0.002309      -0.006718      -0.025042      -0.007069      -0.014915      -0.002687       0.017602              1.647530       1.355364      -0.009903       0.109878       1.837627      -0.374808       1.749598           0.000193
           18              H       3.829266       4.251963      12.993169       0.126525       1.102724 0.78439099E+01  0.74890752E+02                                 1.620489                            1.529975      -0.904602       2.458004                    0.999105       3.116656       7.983867       0.573249       1.119096      -0.750100      -0.018223      -0.035390      -0.009716       0.040975       0.009452       0.003475      -0.002783      -0.025026      -0.014991      -0.014951      -0.003333       0.018284              1.648178       1.494236       0.308008       0.211826       1.892988       0.205794       1.557311           0.000162
           19              H       4.883760       8.034128      12.306022       0.116165       1.035975 0.74679344E+01  0.72549682E+02                                 1.726093                            1.622732      -1.207069       2.311816                    0.994956       3.617418      10.297701       0.476811       1.322283      -0.698445       0.000561       0.032714      -0.020897       0.038823       0.004739       0.005600      -0.003745      -0.020401      -0.006277      -0.013672       0.000921       0.012751              1.783515       1.469696       0.028840       0.054230       1.807453      -0.511482       2.073398           0.000202
           20              H       5.879957       8.147492      14.391413       0.122608       1.028019 0.75063930E+01  0.71905687E+02                                 1.634298                            1.566672      -0.853702       2.481094                    0.999420       3.235545       8.699219       0.521457       1.226185      -0.722745       0.014028       0.037584       0.010822       0.041551       0.005479       0.005034      -0.000905      -0.026106      -0.012292      -0.014598      -0.001607       0.016205              1.655296       1.562141       0.312066       0.190363       1.735601       0.201850       1.668145           0.000151
           21              H       7.645934       0.603947      17.799518       0.123414       1.090040 0.76776459E+01  0.72826061E+02                                 1.600330                            1.507131      -0.871928       2.471831                    0.999296       3.096034       7.874871       0.582026       1.109443      -0.752611      -0.037838       0.010387      -0.011740       0.040956      -0.000839       0.010150       0.005242       0.016797      -0.035093      -0.017081      -0.000707       0.017789              1.631726       1.935401      -0.316973       0.186123       1.667267      -0.058764       1.292510          -0.000133
           22              H       1.547258       1.447352       0.897161       0.124617       1.127922 0.80251855E+01  0.77174774E+02                                 1.657693                            1.557454      -0.868236       2.475407                    0.999260       3.139748       8.111205       0.561926       1.133461      -0.746604       0.028583       0.022382       0.017298       0.040214       0.003568       0.012448       0.002996       0.009585      -0.032068      -0.016593      -0.000582       0.017175              1.693333       1.727073       0.330486       0.229680       1.939486       0.244066       1.413439           0.001159
           23              H       7.279499       7.038028       7.243604       0.114127       1.080129 0.80039407E+01  0.78564230E+02                                 1.733163                            1.650527      -1.021144       2.395413                    0.997696       3.512327       9.823130       0.488892       1.276358      -0.709594      -0.001746      -0.018333      -0.034478       0.039088      -0.002173       0.002565       0.007824       0.005859       0.033888      -0.012183      -0.002000       0.014183              1.762972       1.599739      -0.032002       0.025580       1.545335       0.377952       2.143843           0.000547
           24              H      -0.624969       8.116431      10.620391       0.114559       1.120745 0.80303401E+01  0.79367998E+02                                 1.814123                            1.678587      -1.224781       2.298314                    0.995064       3.669749      10.504783       0.470988       1.315785      -0.699961       0.027843      -0.003583       0.022078       0.035715      -0.006406       0.007496       0.000441       0.001835       0.013750      -0.010806       0.000261       0.010545              1.917987       2.410092      -0.036778       0.543894       1.408505       0.079226       1.935365           0.000169
           25              H       4.806997       4.428715       5.850887       0.121626       1.097743 0.78477829E+01  0.74947928E+02                                 1.616102                            1.530552      -0.897947       2.458103                    0.999100       3.129825       8.022510       0.572945       1.119387      -0.749941       0.000559      -0.034279       0.022076       0.040776      -0.007593      -0.002379      -0.006637      -0.024962      -0.007013      -0.014892      -0.002599       0.017491              1.645028       1.353707       0.009860      -0.109611       1.834557      -0.373684       1.746821           0.000191
           26              H       5.889694       4.338461       3.782075       0.125313       1.104239 0.78556866E+01  0.75021682E+02                                 1.621078                            1.530415      -0.900981       2.459128                    0.999155       3.119294       7.988254       0.573638       1.118061      -0.750370       0.018670      -0.035789      -0.009893       0.041561      -0.009324      -0.003348      -0.002736      -0.025151      -0.014975      -0.014828      -0.003428       0.018256              1.648818       1.494755      -0.308352      -0.212012       1.893890       0.206059       1.557808           0.000163
           27              H       4.835165       8.120626       3.094928       0.116633       1.032039 0.74325475E+01  0.72103274E+02                                 1.720136                            1.617712      -1.204043       2.313719                    0.994986       3.607961      10.255605       0.478182       1.320371      -0.698862      -0.000865       0.032761      -0.021034       0.038942      -0.004678      -0.005706      -0.003755      -0.020312      -0.006159      -0.013714       0.001044       0.012670              1.777066       1.465369      -0.028695      -0.053941       1.800699      -0.508104       2.065129           0.000202
           28              H       3.838967       8.233990       5.180319       0.123034       1.030776 0.75329230E+01  0.72242739E+02                                 1.639135                            1.570929      -0.856683       2.479799                    0.999443       3.239993       8.723768       0.519870       1.228516      -0.722210      -0.013676       0.037137       0.010798       0.041022      -0.005548      -0.005155      -0.000906      -0.026479      -0.012332      -0.014850      -0.001562       0.016411              1.660332       1.566685      -0.313786      -0.191438       1.741157       0.203013       1.673155           0.000147
           29              H       2.073059       0.690445       8.588424       0.123091       1.096696 0.77358798E+01  0.73530879E+02                                 1.608323                            1.513992      -0.878533       2.468532                    0.999223       3.103785       7.907592       0.579932       1.111140      -0.752183       0.037727       0.010346      -0.011973       0.040911       0.000861      -0.010207       0.005413       0.017100      -0.035586      -0.017339      -0.000679       0.018018              1.640135       1.946677       0.319921      -0.187821       1.675817      -0.059347       1.297912          -0.000138
           30              H       8.171729       1.360854      10.108255       0.124109       1.128628 0.80307602E+01  0.77226590E+02                                 1.656592                            1.556569      -0.858160       2.478623                    0.999282       3.142392       8.112724       0.562969       1.131388      -0.747093      -0.028925       0.022363       0.017324       0.040459      -0.003653      -0.012671       0.003025       0.009399      -0.032097      -0.016783      -0.000539       0.017322              1.692129       1.725846      -0.330008      -0.229382       1.937973       0.243737       1.412568           0.001159
           31              H       2.419987       9.493927       1.967490       0.115567       1.077398 0.79790116E+01  0.78260870E+02                                 1.730509                            1.648158      -1.018943       2.396928                    0.997786       3.506403       9.803867       0.489137       1.276673      -0.709529      -0.002004       0.018017       0.034041       0.038567       0.002264      -0.002437       0.007774       0.005910       0.033404      -0.012141      -0.001846       0.013987              1.760208       1.597390       0.031953      -0.025500       1.543137       0.376996       2.140095           0.000536
           32              H       4.234530       8.242528      17.012891       0.114848       1.119097 0.80163449E+01  0.79190195E+02                                 1.811906                            1.676801      -1.226553       2.298173                    0.995013       3.666513      10.490767       0.471404       1.315280      -0.700072       0.027793       0.003473      -0.022162       0.035716       0.006378      -0.007562       0.000405       0.001573       0.013627      -0.010804       0.000247       0.010557              1.915468       2.406382       0.036756      -0.542487       1.407199       0.079107       1.932822           0.000147
           33              H      -0.052538      12.103240       3.360207       0.121654       1.100421 0.78710093E+01  0.75224283E+02                                 1.618486                            1.532596      -0.895551       2.458650                    0.999141       3.133565       8.034655       0.572693       1.119068      -0.750005       0.000386       0.034069      -0.021887       0.040496       0.007639       0.002309      -0.006718      -0.025042      -0.007069      -0.014915      -0.002687       0.017602              1.647527       1.355362      -0.009903       0.109878       1.837624      -0.374807       1.749595           0.000193
           34              H       1.030158      12.193494       5.429019       0.126525       1.102723 0.78438994E+01  0.74890618E+02                                 1.620487                            1.529973      -0.904602       2.458004                    0.999105       3.116655       7.983859       0.573250       1.119095      -0.750100       0.018223       0.035390       0.009716       0.040975       0.009452       0.003475      -0.002783      -0.025026      -0.014991      -0.014951      -0.003333       0.018284              1.648176       1.494234       0.308007       0.211826       1.892985       0.205794       1.557309           0.000161
           35              H      -0.024336       8.411329       6.116166       0.116165       1.035976 0.74679368E+01  0.72549716E+02                                 1.726093                            1.622733      -1.207070       2.311816                    0.994956       3.617419      10.297707       0.476811       1.322284      -0.698445      -0.000561      -0.032714       0.020897       0.038823       0.004739       0.005600      -0.003745      -0.020401      -0.006277      -0.013672       0.000921       0.012751              1.783516       1.469696       0.028840       0.054231       1.807454      -0.511483       2.073399           0.000202
           36              H      -1.020533       8.297964       4.030775       0.122608       1.028019 0.75063984E+01  0.71905750E+02                                 1.634298                            1.566672      -0.853702       2.481094                    0.999420       3.235545       8.699219       0.521457       1.226185      -0.722745      -0.014028      -0.037584      -0.010822       0.041551       0.005479       0.005034      -0.000905      -0.026106      -0.012292      -0.014598      -0.001607       0.016205              1.655296       1.562141       0.312066       0.190363       1.735602       0.201850       1.668146           0.000151
           37              H      -2.786510      15.841510       0.622670       0.123413       1.090043 0.76776661E+01  0.72826291E+02                                 1.600332                            1.507132      -0.871931       2.471830                    0.999296       3.096037       7.874877       0.582026       1.109442      -0.752611       0.037838      -0.010387       0.011740       0.040956      -0.000839       0.010150       0.005242       0.016797      -0.035093      -0.017082      -0.000707       0.017789              1.631728       1.935404      -0.316974       0.186124       1.667268      -0.058764       1.292511          -0.000133
           38              H       3.312166      14.998105      17.525027       0.124616       1.127927 0.80252288E+01  0.77175307E+02                                 1.657699                            1.557460      -0.868239       2.475405                    0.999260       3.139754       8.111231       0.561924       1.133463      -0.746603      -0.028583      -0.022382      -0.017298       0.040214       0.003568       0.012448       0.002996       0.009585      -0.032068      -0.016593      -0.000582       0.017175              1.693339       1.727080       0.330488       0.229682       1.939495       0.244068       1.413443           0.001159
           39              C       1.384911      10.090749      11.394123       0.603857      24.734840 0.25546909E+03  0.53171520E+04                                 7.913139                            5.698360      -0.033832       2.048187                    0.999641      22.262237      62.438575       0.617409       0.476642      -1.017522       0.035979       0.000092      -0.049801       0.061438      -0.001122       0.082438       0.001332       0.082696      -0.098415      -0.081633      -0.024894       0.106527             10.130491       8.000980      -0.045580      -5.530672       8.393692       0.011024      13.996799           0.000592
           40              C      -1.316000      10.252766      16.509965       0.620631      23.129160 0.23508182E+03  0.47929315E+04                                 7.548076                            5.464007       0.006986       2.073074                    0.999618      21.639112      60.100380       0.630796       0.476250      -1.017565      -0.027356       0.002482       0.057170       0.063427       0.048999       0.068383       0.020741       0.078524      -0.159888      -0.084441      -0.034143       0.118585              9.516263       7.360036      -1.309759      -4.469348       7.894350      -0.795448      13.294405           0.000365
           41              C       4.203404      13.724654       8.975290       0.556102      25.772957 0.25909351E+03  0.53872401E+04                                 8.084389                            5.695234      -0.002773       2.058129                    0.999577      22.197324      61.314828       0.627478       0.469459      -1.026014      -0.024757      -0.047871       0.011771       0.055164      -0.033912       0.075696      -0.025190       0.097431       0.081239      -0.072937      -0.043830       0.116766             10.773220       7.559308       3.801945      -1.683865      18.724820       0.518732       6.035533          -0.006679
           42              C       0.671536      10.132345      12.698414      -0.017145      36.864996 0.41609384E+03  0.95898334E+04                                 9.609500                            6.743588       0.116044       2.050135                    0.999384      26.608143      73.565072       0.648432       0.409847      -1.078005      -0.009915       0.001595       0.038965       0.040238       0.009970       0.006424       0.002117      -0.003817      -0.026815      -0.012164      -0.003805       0.015969             12.875865       9.737369      -1.268846      -7.585021       8.769561      -0.091086      20.120664           0.009048
           43              C      -2.422016       8.927334      10.380903      -0.081424      31.844167 0.40891432E+03  0.94894514E+04                                 8.818744                            6.800962       0.124814       2.025504                    0.999746      28.525407      82.095567       0.622240       0.424170      -1.056848       0.009670      -0.012886      -0.023147       0.028202       0.026769      -0.007710      -0.004992      -0.030519       0.038998      -0.037661       0.008995       0.028667             10.407532      15.586986      -3.305040       0.885426       6.489614       1.685636       9.145997           0.024183
           44              C      -0.622063      10.211499      15.170672      -0.017791      35.682200 0.41594836E+03  0.95826713E+04                                 9.377955                            6.735598       0.090480       2.039977                    0.999331      26.612045      73.486786       0.650002       0.409020      -1.078884       0.023596      -0.000540      -0.035330       0.042488      -0.000550       0.009131       0.002451       0.008251      -0.006436      -0.009210      -0.002218       0.011427             12.243726       9.067107      -0.979078      -6.831174       8.797739      -1.166897      18.866332           0.005949
           45              C       6.214290       8.290042       8.378411      -0.090521      30.818805 0.39373109E+03  0.90965171E+04                                 8.728519                            6.752388      -0.082807       1.964411                    0.999199      28.711604      83.807445       0.610498       0.434256      -1.045409       0.018292      -0.007681       0.013520       0.024007       0.016997       0.007091      -0.034447      -0.014688      -0.030597      -0.041601       0.001835       0.039767             10.189522      14.177815      -3.167091      -0.173269       6.766199       2.538500       9.624552          -0.000169
           46              C       6.186102       8.996305       9.513218      -0.003176      35.151532 0.42577022E+03  0.98913713E+04                                 9.358470                            6.881337       0.045646       2.030158                    0.999187      26.735659      74.753631       0.632155       0.417063      -1.070928       0.029434      -0.023709      -0.016801       0.041361       0.011497       0.009138      -0.019029      -0.011531      -0.034394      -0.028786       0.005005       0.023781             11.663227      17.308398      -4.781445       0.122092       7.957865       2.355890       9.723418           0.023662
           47              C       0.046599      11.264771      13.118440      -0.090161      31.920810 0.39714434E+03  0.91156938E+04                                 8.747546                            6.656086       0.125496       2.020111                    0.999668      28.319566      80.089578       0.637887       0.418332      -1.064422      -0.002290      -0.009873       0.024358       0.026382       0.006462       0.014905      -0.017799      -0.014103      -0.037032      -0.030387       0.007969       0.022418             10.434348       8.031160      -1.457813      -5.196836       8.491074       0.337641      14.780812           0.005405
           48              C      -0.610406      11.324851      14.365622      -0.088741      32.062665 0.39597795E+03  0.90715814E+04                                 8.734176                            6.617317       0.087034       2.007916                    0.999665      28.249118      79.508523       0.644718       0.414691      -1.068004       0.013685      -0.010751      -0.015506       0.023308      -0.010850       0.006462       0.007310      -0.010281      -0.053549      -0.022533       0.001393       0.021140             10.429472       7.459824      -0.776038      -4.830332       8.631711      -1.166337      15.196881           0.005376
           49              C       5.013015       9.890298       9.911137       0.587589      23.222117 0.26237074E+03  0.55106971E+04                                 7.638615                            5.832768      -0.218252       1.987437                    0.998983      22.669155      64.379059       0.599722       0.486256      -1.009996      -0.065021       0.024759      -0.014089       0.070987       0.056548      -0.021324      -0.066772      -0.039012       0.070855      -0.078473      -0.026271       0.104744              9.157353      12.930495      -3.145410       0.696736       7.451470       1.756784       7.090095          -0.002088
           50              C       0.009677       9.066952      14.767226      -0.092633      33.077201 0.41896164E+03  0.97835763E+04                                 9.066297                            6.897448       0.042477       1.995343                    0.999722      28.834307      83.293878       0.615955       0.425828      -1.055626       0.004962       0.014450      -0.017605       0.023310       0.013427       0.010527      -0.006663      -0.021882      -0.038556      -0.024305       0.000488       0.023816             11.116279       8.401013      -1.382546      -5.286298       7.948501      -0.601521      16.999321           0.004135
           51              C       0.630721       9.006820      13.525570      -0.092829      32.672003 0.40991602E+03  0.94840167E+04                                 8.896924                            6.745303       0.210587       2.047140                    0.999648      28.427084      80.725966       0.636018       0.416236      -1.065712      -0.012540       0.018804       0.012094       0.025634      -0.002113       0.008857       0.011036      -0.021581      -0.069079      -0.028416       0.003568       0.024848             11.019957       7.809878      -0.752017      -5.159652       7.652920      -1.186410      17.597072           0.003821
           52              C       4.566888      15.184779       9.078454       0.006077      38.218053 0.41172123E+03  0.94644365E+04                                 9.861989                            6.727212       0.021198       2.020749                    0.999253      26.455241      73.057672       0.646422       0.412191      -1.076423       0.010318       0.039386       0.002294       0.040779       0.001446       0.003799       0.001916       0.001830       0.065807      -0.012680      -0.009826       0.022506             13.707768      10.343397       4.442530      -1.395077      25.005216       1.146856       5.774692           0.048377
           53              C       3.629001      16.065751       9.588749      -0.094884      32.868816 0.39190473E+03  0.89646244E+04                                 8.912141                            6.602347       0.115307       2.018975                    0.999679      28.241962      79.704581       0.641959       0.417107      -1.065320       0.020135       0.015891       0.002473       0.025770       0.003619      -0.010122      -0.004066       0.048120       0.006722      -0.025871      -0.001650       0.027522             11.144512       8.722119       1.824993      -1.146670      19.421887       1.595856       5.289529           0.008490
           54              C      -3.938211      15.665081       8.686062      -0.098130      32.948036 0.39007303E+03  0.89283226E+04                                 8.953331                            6.612991       0.084092       2.009251                    0.999720      28.378534      80.587127       0.636504       0.420418      -1.061306      -0.010434       0.023053       0.001753       0.025365      -0.021656      -0.009536       0.001298       0.025671       0.027664      -0.030126       0.004602       0.025524             11.093607       9.569464       3.114179      -1.389655      18.358901       1.009097       5.352456           0.012121
           55              C       6.244428       6.268210      16.239159       0.601308      24.786750 0.25607291E+03  0.53328377E+04                                 7.923324                            5.704499      -0.030966       2.048542                    0.999621      22.290616      62.535362       0.617176       0.476544      -1.017581       0.035958      -0.000353       0.049317       0.061034       0.001222      -0.082635       0.001661       0.083448      -0.098066      -0.081660      -0.025305       0.106965             10.145421       8.012548       0.046072       5.541399       8.402954       0.011700      14.020762           0.000555
           56              C       3.543519       6.106193      11.123317       0.620022      23.166856 0.23551556E+03  0.48041890E+04                                 7.557165                            5.469945       0.001630       2.070838                    0.999591      21.659355      60.179934       0.630272       0.476406      -1.017439      -0.026398      -0.002643      -0.056128       0.062082      -0.049061      -0.068534       0.021206       0.079106      -0.158105      -0.084051      -0.034804       0.118855              9.528705       7.369400       1.310777       4.476989       7.902916      -0.797182      13.313798           0.000391
           57              C      -0.656045       2.807301       0.235804       0.557531      25.727512 0.25857176E+03  0.53736329E+04                                 8.075597                            5.689862      -0.004538       2.058229                    0.999615      22.172370      61.228321       0.627720       0.469519      -1.025990      -0.023836       0.047433      -0.011927       0.054409       0.033788      -0.075251      -0.024876       0.096353       0.084835      -0.073007      -0.043161       0.116167             10.759944       7.551380      -3.795723       1.682459      18.698382       0.518611       6.030071          -0.006654
           58              C       5.531054       6.226614      14.934868      -0.016793      36.882063 0.41622279E+03  0.95945008E+04                                 9.616333                            6.747245       0.111162       2.048657                    0.999407      26.611068      73.603516       0.647815       0.410165      -1.077689      -0.010257      -0.001076      -0.038300       0.039665      -0.009809      -0.006135       0.002881      -0.003439      -0.026231      -0.011561      -0.004330       0.015891             12.886909       9.745624       1.270034       7.593520       8.774415      -0.090044      20.140688           0.008892
           59              C       2.437490       7.431625      17.252379      -0.084082      31.871497 0.40939572E+03  0.95027443E+04                                 8.820973                            6.803045       0.124740       2.025296                    0.999732      28.542411      82.134659       0.622452       0.423931      -1.057072       0.010237       0.013771       0.023894       0.029417      -0.027317       0.009021      -0.005592      -0.031212       0.037080      -0.038149       0.007871       0.030278             10.410055      15.592561       3.306007      -0.886625       6.490703       1.684880       9.146899           0.024213
           60              C       4.237455       6.147460      12.462610      -0.018842      35.706323 0.41627875E+03  0.95918567E+04                                 9.380085                            6.736903       0.092240       2.040276                    0.999343      26.625520      73.521766       0.650160       0.408853      -1.079031       0.023579      -0.000010       0.036550       0.043495       0.000147      -0.010264       0.002310       0.007467      -0.007692      -0.010224      -0.002042       0.012266             12.246648       9.069019       0.979213       6.832691       8.800419      -1.168013      18.870506           0.006103
           61              C       1.354791       8.241913       0.832683      -0.091972      30.881905 0.39478246E+03  0.91268582E+04                                 8.739601                            6.761255      -0.086999       1.962429                    0.999189      28.751376      83.950410       0.610119       0.434238      -1.045424       0.018971       0.008054      -0.012571       0.024141      -0.016969      -0.006965      -0.034381      -0.014978      -0.031060      -0.041481       0.001649       0.039833             10.202598      14.197290       3.171994       0.175683       6.774606       2.541987       9.635897          -0.000201
           62              C       1.326609       7.362654      18.120064      -0.000307      35.061482 0.42447328E+03  0.98539877E+04                                 9.345316                            6.872734       0.045998       2.030840                    0.999187      26.690208      74.605645       0.632273       0.417292      -1.070753       0.029765       0.023871       0.017017       0.041778      -0.011840      -0.010169      -0.018852      -0.011398      -0.034522      -0.029512       0.005950       0.023563             11.645606      17.280711       4.773553      -0.122637       7.946892       2.351813       9.709215           0.023616
           63              C       4.906127       5.094188      14.514842      -0.089086      31.876991 0.39643554E+03  0.90953222E+04                                 8.739046                            6.649485       0.124761       2.020238                    0.999659      28.297264      80.007329       0.638302       0.418249      -1.064479      -0.002709       0.009707      -0.025406       0.027332      -0.005746      -0.014085      -0.017676      -0.014024      -0.035161      -0.029158       0.006936       0.022222             10.423833       8.022107       1.455849       5.190048       8.484617       0.334877      14.764774           0.005384
           64              C       4.249123       5.034108      13.267660      -0.091136      32.109153 0.39667036E+03  0.90915555E+04                                 8.743082                            6.623462       0.085552       2.007172                    0.999631      28.274036      79.600710       0.644356       0.414736      -1.067958       0.013702       0.011969       0.014957       0.023552       0.010778      -0.007335       0.006930      -0.009491      -0.053239      -0.022781       0.002037       0.020744             10.441219       7.467618       0.775287       4.837166       8.639004      -1.169597      15.217035           0.005365
           65              C       0.153530       6.468661      17.722145       0.587657      23.243587 0.26267070E+03  0.55185139E+04                                 7.642841                            5.835860      -0.214701       1.988121                    0.998958      22.680734      64.418520       0.599606       0.486216      -1.010028      -0.064786      -0.025190       0.013893       0.070886      -0.057028       0.020539      -0.066860      -0.039862       0.072410      -0.079455      -0.025416       0.104871              9.162644      12.939061       3.147830      -0.696723       7.455498       1.757840       7.093374          -0.002134
           66              C       4.869185       7.292007      12.866056      -0.091381      33.005412 0.41781383E+03  0.97496024E+04                                 9.050066                            6.884868       0.041617       1.995594                    0.999701      28.800444      83.152085       0.616967       0.425441      -1.055917       0.005463      -0.014098       0.017397       0.023049      -0.013268      -0.010900      -0.006797      -0.023468      -0.036887      -0.024697       0.000744       0.023953             11.095021       8.382109       1.378497       5.271280       7.938938      -0.607725      16.964016           0.004088
           67              C       5.490229       7.352139      14.107712      -0.092860      32.713922 0.41055077E+03  0.95026694E+04                                 8.907367                            6.752988       0.208158       2.046069                    0.999656      28.442905      80.795859       0.635289       0.416540      -1.065485      -0.012169      -0.018833      -0.012105       0.025481       0.002215      -0.008735       0.011420      -0.021689      -0.069528      -0.028639       0.003506       0.025133             11.034873       7.818737       0.749120       5.167827       7.658146      -1.193299      17.627736           0.003834
           68              C      -0.292548       1.347176       0.132640       0.006231      38.183736 0.41138040E+03  0.94540459E+04                                 9.853540                            6.722502       0.026528       2.022321                    0.999298      26.446366      73.008210       0.646967       0.411955      -1.076645       0.009531      -0.040549      -0.001612       0.041686      -0.000719      -0.003010       0.002141       0.001964       0.066109      -0.012276      -0.010180       0.022457             13.694330      10.333450      -4.437732       1.393425      24.979365       1.145875       5.770176           0.048046
           69              C       8.488572       0.293208      18.044533      -0.096422      32.953521 0.39317956E+03  0.90015648E+04                                 8.930888                            6.616404       0.109598       2.016765                    0.999734      28.278580      79.856171       0.640759       0.417527      -1.064996       0.019567      -0.016219      -0.003344       0.025634      -0.003088       0.009523      -0.005098       0.046892       0.007060      -0.025593      -0.000945       0.026538             11.169490       8.732645      -1.824897       1.147004      19.475333       1.602259       5.300491           0.008373
           70              C       0.921357       0.866874       0.525032      -0.098316      32.946712 0.39011364E+03  0.89294272E+04                                 8.951471                            6.612069       0.090486       2.010972                    0.999702      28.383185      80.599436       0.636735       0.420257      -1.061414      -0.010992      -0.024094      -0.002585       0.026609       0.022206       0.010499       0.000681       0.026417       0.027813      -0.031021       0.004510       0.026511             11.089916       9.566225      -3.107777       1.389860      18.351539       1.010588       5.351985           0.012162
           71              C       3.474513       6.354708       7.028065       0.603857      24.734837 0.25546905E+03  0.53171512E+04                                 7.913139                            5.698360      -0.033832       2.048187                    0.999641      22.262235      62.438570       0.617409       0.476643      -1.017522      -0.035979      -0.000092       0.049802       0.061438      -0.001122       0.082438       0.001332       0.082696      -0.098415      -0.081633      -0.024894       0.106527             10.130490       8.000980      -0.045580      -5.530672       8.393692       0.011023      13.996800           0.000591
           72              C       6.175424       6.192691       1.912223       0.620631      23.129161 0.23508182E+03  0.47929316E+04                                 7.548076                            5.464007       0.006986       2.073074                    0.999618      21.639113      60.100382       0.630796       0.476250      -1.017565       0.027356      -0.002482      -0.057170       0.063427       0.048999       0.068383       0.020741       0.078524      -0.159888      -0.084441      -0.034143       0.118585              9.516263       7.360036      -1.309759      -4.469348       7.894350      -0.795447      13.294405           0.000365
           73              C       0.656020       2.720803       9.446898       0.556101      25.772925 0.25909320E+03  0.53872322E+04                                 8.084384                            5.695231      -0.002776       2.058129                    0.999577      22.197310      61.314789       0.627478       0.469459      -1.026014       0.024757       0.047870      -0.011772       0.055164      -0.033911       0.075695      -0.025190       0.097429       0.081237      -0.072936      -0.043829       0.116765             10.773210       7.559303       3.801941      -1.683864      18.724798       0.518730       6.035529          -0.006680
           74              C       4.187888       6.313112       5.723774      -0.017145      36.864997 0.41609385E+03  0.95898339E+04                                 9.609501                            6.743589       0.116044       2.050134                    0.999384      26.608143      73.565077       0.648432       0.409847      -1.078005       0.009915      -0.001595      -0.038965       0.040238       0.009970       0.006424       0.002117      -0.003817      -0.026815      -0.012164      -0.003805       0.015969             12.875866       9.737370      -1.268845      -7.585022       8.769561      -0.091087      20.120667           0.009048
           75              C       7.281440       7.518123       8.041285      -0.081415      31.843926 0.40891050E+03  0.94893383E+04                                 8.818690                            6.800922       0.124826       2.025509                    0.999746      28.525281      82.095041       0.622243       0.424169      -1.056849      -0.009670       0.012886       0.023147       0.028202       0.026768      -0.007710      -0.004992      -0.030519       0.038998      -0.037661       0.008995       0.028666             10.407466      15.586869      -3.305017       0.885415       6.489579       1.685631       9.145948           0.024183
           76              C       5.481487       6.233958       3.251516      -0.017791      35.682200 0.41594835E+03  0.95826712E+04                                 9.377955                            6.735598       0.090480       2.039977                    0.999331      26.612045      73.486787       0.650002       0.409020      -1.078884      -0.023596       0.000540       0.035330       0.042488      -0.000550       0.009131       0.002451       0.008251      -0.006436      -0.009210      -0.002218       0.011427             12.243726       9.067108      -0.979078      -6.831174       8.797738      -1.166896      18.866333           0.005950
           77              C      -1.354866       8.155415      10.043777      -0.090511      30.818565 0.39372725E+03  0.90964039E+04                                 8.728463                            6.752345      -0.082794       1.964417                    0.999199      28.711469      83.806868       0.610502       0.434255      -1.045410      -0.018292       0.007681      -0.013520       0.024008       0.016996       0.007091      -0.034446      -0.014687      -0.030597      -0.041601       0.001835       0.039766             10.189454      14.177718      -3.167065      -0.173256       6.766155       2.538479       9.624489          -0.000169
           78              C      -1.326678       7.449152       8.908970      -0.003178      35.151633 0.42577171E+03  0.98914141E+04                                 9.358488                            6.881350       0.045645       2.030157                    0.999187      26.735699      74.753767       0.632154       0.417063      -1.070928      -0.029434       0.023709       0.016801       0.041361       0.011497       0.009138      -0.019029      -0.011531      -0.034394      -0.028786       0.005006       0.023780             11.663251      17.308440      -4.781459       0.122089       7.957880       2.355894       9.723433           0.023662
           79              C       4.812825       5.180686       5.303748      -0.090161      31.920821 0.39714452E+03  0.91156989E+04                                 8.747548                            6.656088       0.125495       2.020111                    0.999668      28.319571      80.089597       0.637887       0.418332      -1.064422       0.002290       0.009873      -0.024358       0.026382       0.006462       0.014905      -0.017799      -0.014103      -0.037032      -0.030387       0.007969       0.022418             10.434351       8.031163      -1.457814      -5.196838       8.491075       0.337642      14.780816           0.005405
           80              C       5.469830       5.120606       4.056566      -0.088741      32.062671 0.39597805E+03  0.90715841E+04                                 8.734177                            6.617318       0.087033       2.007916                    0.999665      28.249120      79.508532       0.644718       0.414691      -1.068004      -0.013685       0.010751       0.015506       0.023309      -0.010849       0.006462       0.007310      -0.010281      -0.053550      -0.022533       0.001393       0.021140             10.429474       7.459825      -0.776038      -4.830333       8.631712      -1.166337      15.196884           0.005376
           81              C      -0.153591       6.555159       8.511051       0.587589      23.222120 0.26237081E+03  0.55106993E+04                                 7.638617                            5.832770      -0.218253       1.987436                    0.998983      22.669164      64.379105       0.599721       0.486257      -1.009996       0.065021      -0.024759       0.014089       0.070987       0.056548      -0.021324      -0.066772      -0.039013       0.070854      -0.078473      -0.026271       0.104744              9.157355      12.930497      -3.145409       0.696737       7.451471       1.756784       7.090097          -0.002088
           82              C       4.849747       7.378505       3.654962      -0.092633      33.077215 0.41896183E+03  0.97835821E+04                                 9.066301                            6.897450       0.042475       1.995343                    0.999722      28.834314      83.293913       0.615955       0.425828      -1.055626      -0.004962      -0.014450       0.017605       0.023310       0.013428       0.010527      -0.006663      -0.021882      -0.038556      -0.024305       0.000488       0.023817             11.116283       8.401017      -1.382546      -5.286302       7.948504      -0.601522      16.999330           0.004136
           83              C       4.228703       7.438637       4.896618      -0.092829      32.671991 0.40991581E+03  0.94840111E+04                                 8.896923                            6.745302       0.210587       2.047139                    0.999648      28.427087      80.725983       0.636018       0.416236      -1.065712       0.012540      -0.018804      -0.012094       0.025634      -0.002113       0.008857       0.011036      -0.021581      -0.069079      -0.028416       0.003568       0.024848             11.019956       7.809878      -0.752016      -5.159653       7.652918      -1.186410      17.597072           0.003822
           84              C       0.292536       1.260678       9.343734       0.006075      38.218154 0.41172247E+03  0.94644722E+04                                 9.862010                            6.727225       0.021197       2.020748                    0.999253      26.455272      73.057792       0.646421       0.412191      -1.076423      -0.010317      -0.039386      -0.002294       0.040779       0.001446       0.003798       0.001917       0.001829       0.065806      -0.012680      -0.009826       0.022505             13.707802      10.343417       4.442545      -1.395080      25.005286       1.146858       5.774703           0.048377
           85              C       1.230423       0.379706       8.833439      -0.094875      32.868554 0.39190099E+03  0.89645153E+04                                 8.912084                            6.602307       0.115317       2.018979                    0.999679      28.241839      79.704068       0.641962       0.417106      -1.065321      -0.020136      -0.015891      -0.002473       0.025770       0.003619      -0.010122      -0.004066       0.048119       0.006720      -0.025871      -0.001651       0.027521             11.144434       8.722073       1.824986      -1.146664      19.421733       1.595840       5.289497           0.008490
           86              C       8.797635       0.780376       9.736126      -0.098121      32.947782 0.39006937E+03  0.89282163E+04                                 8.953278                            6.612953       0.084104       2.009256                    0.999720      28.378409      80.586623       0.636507       0.420417      -1.061307       0.010434      -0.023053      -0.001753       0.025365      -0.021655      -0.009536       0.001299       0.025670       0.027662      -0.030125       0.004601       0.025524             11.093537       9.569406       3.114144      -1.389649      18.358778       1.009095       5.352427           0.012121
           87              C      -1.385004      10.177247       2.183029       0.601308      24.786751 0.25607292E+03  0.53328378E+04                                 7.923325                            5.704499      -0.030966       2.048543                    0.999621      22.290616      62.535365       0.617176       0.476544      -1.017581      -0.035957       0.000353      -0.049317       0.061035       0.001222      -0.082635       0.001661       0.083448      -0.098067      -0.081660      -0.025305       0.106965             10.145422       8.012549       0.046071       5.541400       8.402955       0.011699      14.020763           0.000555
           88              C       1.315905      10.339264       7.298871       0.620022      23.166859 0.23551558E+03  0.48041896E+04                                 7.557165                            5.469945       0.001630       2.070837                    0.999591      21.659357      60.179943       0.630272       0.476406      -1.017439       0.026398       0.002643       0.056128       0.062082      -0.049061      -0.068534       0.021206       0.079106      -0.158104      -0.084051      -0.034804       0.118855              9.528706       7.369402       1.310778       4.476990       7.902917      -0.797181      13.313799           0.000391
           89              C       5.515469      13.638156      18.186384       0.557532      25.727526 0.25857193E+03  0.53736374E+04                                 8.075601                            5.689864      -0.004537       2.058229                    0.999615      22.172382      61.228372       0.627719       0.469520      -1.025990       0.023836      -0.047433       0.011927       0.054409       0.033788      -0.075251      -0.024876       0.096354       0.084836      -0.073007      -0.043161       0.116168             10.759949       7.551383      -3.795727       1.682460      18.698390       0.518609       6.030073          -0.006654
           90              C      -0.671630      10.218843       3.487320      -0.016793      36.882065 0.41622281E+03  0.95945013E+04                                 9.616334                            6.747245       0.111161       2.048657                    0.999407      26.611069      73.603524       0.647815       0.410165      -1.077689       0.010257       0.001076       0.038301       0.039665      -0.009809      -0.006135       0.002881      -0.003440      -0.026230      -0.011560      -0.004330       0.015891             12.886910       9.745626       1.270033       7.593522       8.774414      -0.090045      20.140692           0.008893
           91              C       2.421934       9.013832       1.169809      -0.084072      31.871248 0.40939177E+03  0.95026274E+04                                 8.820917                            6.803003       0.124753       2.025302                    0.999732      28.542282      82.134117       0.622455       0.423929      -1.057073      -0.010237      -0.013771      -0.023894       0.029418      -0.027317       0.009021      -0.005592      -0.031212       0.037080      -0.038148       0.007871       0.030277             10.409985      15.592439       3.305983      -0.886614       6.490667       1.684876       9.146849           0.024213
           92              C       0.621969      10.297997       5.959578      -0.018842      35.706325 0.41627878E+03  0.95918576E+04                                 9.380086                            6.736903       0.092240       2.040276                    0.999343      26.625521      73.521774       0.650160       0.408853      -1.079031      -0.023579       0.000010      -0.036550       0.043495       0.000147      -0.010264       0.002310       0.007467      -0.007692      -0.010224      -0.002042       0.012266             12.246650       9.069021       0.979213       6.832693       8.800420      -1.168012      18.870509           0.006104
           93              C       3.504633       8.203544      17.589505      -0.091962      30.881654 0.39477844E+03  0.91267398E+04                                 8.739543                            6.761211      -0.086987       1.962434                    0.999189      28.751235      83.949811       0.610122       0.434237      -1.045425      -0.018971      -0.008054       0.012571       0.024141      -0.016969      -0.006965      -0.034381      -0.014978      -0.031060      -0.041481       0.001649       0.039832             10.202527      14.197189       3.171968       0.175670       6.774561       2.541966       9.635831          -0.000201
           94              C       3.532815       9.082803       0.302124      -0.000309      35.061587 0.42447483E+03  0.98540323E+04                                 9.345335                            6.872747       0.045997       2.030839                    0.999187      26.690250      74.605788       0.632272       0.417292      -1.070753      -0.029765      -0.023871      -0.017017       0.041777      -0.011840      -0.010169      -0.018852      -0.011398      -0.034523      -0.029512       0.005950       0.023563             11.645631      17.280755       4.773568      -0.122634       7.946908       2.351818       9.709231           0.023616
           95              C      -0.046703      11.351269       3.907346      -0.089086      31.877002 0.39643572E+03  0.90953275E+04                                 8.739048                            6.649486       0.124760       2.020237                    0.999659      28.297270      80.007347       0.638301       0.418249      -1.064479       0.002709      -0.009707       0.025406       0.027332      -0.005746      -0.014085      -0.017676      -0.014024      -0.035162      -0.029158       0.006936       0.022222             10.423835       8.022110       1.455850       5.190050       8.484617       0.334877      14.764777           0.005384
           96              C       0.610301      11.411349       5.154528      -0.091136      32.109159 0.39667047E+03  0.90915585E+04                                 8.743082                            6.623462       0.085551       2.007172                    0.999631      28.274040      79.600717       0.644356       0.414736      -1.067959      -0.013702      -0.011969      -0.014957       0.023552       0.010778      -0.007335       0.006930      -0.009492      -0.053239      -0.022781       0.002037       0.020744             10.441219       7.467618       0.775286       4.837166       8.639004      -1.169597      15.217035           0.005365
           97              C       4.705894       9.976796       0.700043       0.587657      23.243600 0.26267093E+03  0.55185202E+04                                 7.642845                            5.835864      -0.214703       1.988120                    0.998958      22.680751      64.418594       0.599606       0.486216      -1.010028       0.064786       0.025190      -0.013893       0.070886      -0.057028       0.020539      -0.066860      -0.039862       0.072410      -0.079455      -0.025417       0.104871              9.162648      12.939065       3.147830      -0.696723       7.455502       1.757840       7.093377          -0.002134
           98              C      -0.009761       9.153450       5.556132      -0.091382      33.005424 0.41781401E+03  0.97496079E+04                                 9.050069                            6.884870       0.041616       1.995594                    0.999701      28.800452      83.152124       0.616967       0.425441      -1.055917      -0.005463       0.014098      -0.017397       0.023049      -0.013268      -0.010900      -0.006797      -0.023468      -0.036887      -0.024697       0.000743       0.023953             11.095025       8.382112       1.378497       5.271283       7.938940      -0.607726      16.964023           0.004088
           99              C      -0.630805       9.093318       4.314476      -0.092860      32.713949 0.41055119E+03  0.95026813E+04                                 8.907372                            6.752991       0.208157       2.046069                    0.999656      28.442909      80.795879       0.635288       0.416540      -1.065485       0.012169       0.018833       0.012105       0.025481       0.002215      -0.008735       0.011420      -0.021689      -0.069528      -0.028639       0.003506       0.025133             11.034880       7.818741       0.749120       5.167831       7.658151      -1.193301      17.627748           0.003834
          100              C       5.151972      15.098281      18.289548       0.006230      38.183798 0.41138112E+03  0.94540666E+04                                 9.853551                            6.722509       0.026527       2.022321                    0.999298      26.446387      73.008288       0.646967       0.411955      -1.076645      -0.009531       0.040549       0.001612       0.041686      -0.000719      -0.003010       0.002140       0.001964       0.066108      -0.012276      -0.010180       0.022456             13.694349      10.333463      -4.437742       1.393427      24.979401       1.145875       5.770182           0.048046
          101              C      -3.629148      16.152249       0.377655      -0.096418      32.953400 0.39317789E+03  0.90015157E+04                                 8.930860                            6.616385       0.109603       2.016767                    0.999734      28.278527      79.855937       0.640761       0.417526      -1.064996      -0.019567       0.016219       0.003343       0.025634      -0.003088       0.009524      -0.005098       0.046891       0.007060      -0.025593      -0.000945       0.026538             11.169451       8.732624      -1.824893       1.147002      19.475255       1.602251       5.300476           0.008373
          102              C       3.938067      15.578583      17.897156      -0.098312      32.946625 0.39011231E+03  0.89293892E+04                                 8.951454                            6.612055       0.090489       2.010973                    0.999702      28.383144      80.599283       0.636736       0.420257      -1.061414       0.010992       0.024094       0.002585       0.026609       0.022206       0.010499       0.000681       0.026417       0.027812      -0.031021       0.004510       0.026511             11.089894       9.566206      -3.107764       1.389859      18.351501       1.010589       5.351976           0.012162
          103              O       1.627881      11.198858      10.828931      -0.524605      32.178355 0.46125628E+03  0.10662770E+05                                 7.981617                            6.564653       0.383587       2.187919                    0.997409      26.610310      68.405171       0.756251       0.350358      -1.146906      -0.005355      -0.008834       0.014168       0.017534       0.035558       0.020813      -0.054177      -0.003928      -0.038608      -0.076317       0.018344       0.057972              9.369071       7.948399       2.509170      -4.021621       9.302331      -3.725771      10.856483           0.022342
          104              O       3.976970       9.818164       9.133537      -0.594220      42.290349 0.65176515E+03  0.16513316E+05                                 9.799062                            7.976734      -0.237909       1.959001                    0.995001      29.198959      79.938463       0.660348       0.366092      -1.128445       0.053445      -0.006276      -0.003683       0.053938       0.004743       0.041142      -0.017497       0.031659       0.058774      -0.042775      -0.013073       0.055848             11.865784      18.155558      -1.776900       4.019114       9.065244      -0.016478       8.376550           0.035318
          105              O       1.767845       8.958892      10.984414      -0.533961      39.705314 0.59171522E+03  0.14567644E+05                                 9.320021                            7.573920       0.168077       2.110139                    0.996447      27.594855      73.373936       0.684336       0.363547      -1.135560       0.003145       0.015449       0.025907       0.030327      -0.013585       0.035541       0.034702       0.004763      -0.094409      -0.067105       0.028751       0.038354             11.049938       9.252726      -2.953422      -3.627838      10.820938       4.526289      13.076149           0.047189
          106              O       3.299539      13.297037       9.667964      -0.461773      29.991036 0.38874507E+03  0.86208427E+04                                 7.685921                            6.026416       0.411131       2.218821                    0.997259      25.373976      64.139519       0.788382       0.350336      -1.145535       0.013481       0.013104      -0.008054       0.020453       0.028164       0.005532      -0.035471       0.056173       0.022952      -0.061410       0.021412       0.039999              9.479748       8.464164       4.933971      -2.060945      13.955687      -1.944514       6.019393           0.064174
          107              O       5.070353      10.637649      10.846984      -0.437483      23.059730 0.35444544E+03  0.76846052E+04                                 6.292187                            5.754212       0.910234       2.370517                    0.998991      25.307133      63.354878       0.806455       0.350311      -1.144986      -0.001874      -0.010422      -0.002644       0.010914       0.037890      -0.029996      -0.017265      -0.064081       0.061624      -0.064999       0.004076       0.060923              6.506881       5.560648      -0.443278       0.294885       6.711785       1.986579       7.248209           0.120242
          108              O       4.839030      13.001839       8.151818      -0.392452      23.103980 0.34971737E+03  0.75349949E+04                                 6.303861                            5.682213       0.903561       2.363447                    0.999291      25.102518      62.061669       0.821091       0.346218      -1.151661      -0.009086       0.018708       0.015118       0.025711      -0.003430      -0.029676       0.008419      -0.034384       0.003266      -0.039545       0.010450       0.029095              6.754533       5.488573      -0.847480      -1.269455       8.880800       1.973397       5.894227           0.325544
          109              O      -1.906920      11.306720      16.791824      -0.529002      30.543296 0.43471394E+03  0.98970576E+04                                 7.656310                            6.345630       0.468891       2.217789                    0.997774      26.336849      67.091563       0.774509       0.347358      -1.149879       0.013592      -0.014652      -0.007890       0.021487      -0.000041       0.008604       0.049163       0.019441      -0.110309      -0.068757       0.027040       0.041717              8.804693       8.175458      -3.083420      -3.705882       8.963250       2.243840       9.275371           0.008510
          110              O      -1.181874       9.283773      17.267854      -0.546006      39.765126 0.59021913E+03  0.14559881E+05                                 9.387239                            7.627980       0.017667       2.061405                    0.994537      27.856168      74.782860       0.671621       0.369690      -1.127841       0.015839       0.025957      -0.023790       0.038608       0.030281       0.046990      -0.027973       0.007425      -0.062108      -0.073749       0.024087       0.049662             11.111856       8.504384       0.708192      -2.229208      10.752461      -5.281341      14.078725           0.045982
          111              O       6.487408       5.160101      16.804351      -0.523819      32.125024 0.46033691E+03  0.10635770E+05                                 7.971521                            6.557008       0.381512       2.187644                    0.997463      26.592564      68.331868       0.756913       0.350241      -1.147050      -0.005585       0.009382      -0.014645       0.018267      -0.035785      -0.020750      -0.054106      -0.004500      -0.038600      -0.076294       0.018090       0.058204              9.356497       7.937426      -2.505382       4.014853       9.290221      -3.720725      10.841844           0.022192
          112              O      -0.882516       6.713791       0.077557      -0.594916      42.314842 0.65224052E+03  0.16528547E+05                                 9.802944                            7.979822      -0.237331       1.958938                    0.994872      29.209391      79.977489       0.660190       0.366109      -1.128420       0.053904       0.007021       0.003729       0.054487      -0.005048      -0.041381      -0.018046       0.031884       0.060093      -0.043568      -0.012785       0.056352             11.870437      18.163332       1.778301      -4.019544       9.069172      -0.016758       8.378806           0.035146
          113              O       6.627352       7.400067      16.648868      -0.532124      39.647843 0.59062392E+03  0.14534571E+05                                 9.313373                            7.568501       0.167768       2.110528                    0.996361      27.568572      73.296700       0.684345       0.363697      -1.135403       0.002506      -0.016737      -0.025813       0.030866       0.014257      -0.035359       0.035099       0.003272      -0.094449      -0.067484       0.029740       0.037744             11.042080       9.246308       2.951799       3.625640      10.812574       4.523757      13.067358           0.047597
          114              O       8.159086       3.061922      17.965318      -0.461914      30.022182 0.38921330E+03  0.86340889E+04                                 7.692486                            6.031017       0.409938       2.218168                    0.997291      25.384115      64.182217       0.787866       0.350449      -1.145408       0.013045      -0.012977       0.008928       0.020452      -0.027695      -0.005155      -0.035304       0.055256       0.025558      -0.060828       0.021324       0.039504              9.488575       8.471268      -4.939206       2.062656      13.970241      -1.945758       6.024215           0.064142
          115              O       0.210875       5.721310      16.786298      -0.437795      23.028315 0.35382195E+03  0.76672872E+04                                 6.284115                            5.747159       0.910848       2.370686                    0.999028      25.300712      63.311655       0.807414       0.350068      -1.145247      -0.002732       0.010058       0.002420       0.010700      -0.038518       0.029178      -0.017650      -0.063401       0.061424      -0.064711       0.003629       0.061082              6.498217       5.552899       0.441926      -0.294474       6.702639       1.983807       7.239112           0.120800
          116              O      -0.020426       3.530116       1.059276      -0.393194      23.118404 0.34999469E+03  0.75423809E+04                                 6.305992                            5.684046       0.900660       2.362371                    0.999232      25.113275      62.091823       0.821059       0.346166      -1.151716      -0.008339      -0.018078      -0.014445       0.024597       0.003130       0.029075       0.008067      -0.034010       0.003787      -0.038849       0.010556       0.028293              6.756815       5.490597       0.847602       1.270202       8.883504       1.974074       5.896345           0.326037
          117              O       2.952609       5.052239      10.841458      -0.527907      30.489359 0.43379030E+03  0.98703756E+04                                 7.645851                            6.337715       0.470652       2.218606                    0.997702      26.315280      67.008472       0.775239       0.347230      -1.150033       0.013456       0.015491       0.007769       0.021940       0.000231      -0.008265       0.049177       0.018614      -0.108832      -0.068350       0.026649       0.041700              8.791843       8.163833       3.078552       3.699005       8.950868       2.240585       9.260829           0.008615
          118              O       3.677637       7.075186      10.365428      -0.545135      39.700330 0.58905606E+03  0.14523375E+05                                 9.375367                            7.619212       0.023617       2.063407                    0.994538      27.833142      74.690027       0.672203       0.369568      -1.127984       0.015595      -0.026296       0.024292       0.039049      -0.030243      -0.047009      -0.028179       0.007803      -0.061275      -0.073789       0.024128       0.049661             11.096628       8.492647      -0.706952       2.224623      10.738675      -5.273794      14.058560           0.046256
          119              O       3.231543       5.246599       7.593257      -0.524605      32.178357 0.46125632E+03  0.10662771E+05                                 7.981619                            6.564654       0.383587       2.187919                    0.997409      26.610308      68.405171       0.756250       0.350359      -1.146906       0.005355       0.008834      -0.014168       0.017535       0.035558       0.020812      -0.054177      -0.003928      -0.038607      -0.076317       0.018344       0.057972              9.369073       7.948401       2.509170      -4.021623       9.302333      -3.725772      10.856485           0.022342
          120              O       0.882454       6.627293       9.288651      -0.594220      42.290351 0.65176519E+03  0.16513317E+05                                 9.799062                            7.976734      -0.237907       1.959001                    0.995001      29.198961      79.938473       0.660348       0.366092      -1.128445      -0.053445       0.006275       0.003683       0.053938       0.004743       0.041142      -0.017497       0.031659       0.058774      -0.042775      -0.013073       0.055848             11.865784      18.155558      -1.776897       4.019115       9.065243      -0.016478       8.376550           0.035318
          121              O       3.091579       7.486565       7.437774      -0.533961      39.705294 0.59171491E+03  0.14567634E+05                                 9.320017                            7.573918       0.168078       2.110139                    0.996447      27.594849      73.373912       0.684336       0.363546      -1.135560      -0.003145      -0.015449      -0.025907       0.030327      -0.013585       0.035541       0.034702       0.004763      -0.094409      -0.067105       0.028751       0.038354             11.049933       9.252722      -2.953420      -3.627836      10.820932       4.526286      13.076145           0.047189
          122              O       1.559885       3.148420       8.754224      -0.461773      29.991043 0.38874516E+03  0.86208460E+04                                 7.685926                            6.026419       0.411129       2.218820                    0.997259      25.373968      64.139519       0.788381       0.350336      -1.145535      -0.013481      -0.013105       0.008054       0.020453       0.028163       0.005530      -0.035470       0.056173       0.022953      -0.061408       0.021410       0.039998              9.479754       8.464169       4.933975      -2.060947      13.955696      -1.944515       6.019396           0.064175
          123              O      -0.210929       5.807808       7.575204      -0.437484      23.059764 0.35444612E+03  0.76846240E+04                                 6.292194                            5.754218       0.910233       2.370516                    0.998991      25.307150      63.354943       0.806455       0.350311      -1.144986       0.001874       0.010422       0.002644       0.010914       0.037890      -0.029996      -0.017265      -0.064081       0.061625      -0.064999       0.004076       0.060923              6.506888       5.560654      -0.443278       0.294886       6.711792       1.986581       7.248217           0.120241
          124              O       0.020394       3.443618      10.270370      -0.392450      23.103926 0.34971635E+03  0.75349694E+04                                 6.303866                            5.682217       0.903550       2.363445                    0.999291      25.102409      62.061440       0.821088       0.346219      -1.151659       0.009085      -0.018709      -0.015118       0.025713      -0.003423      -0.029681       0.008414      -0.034389       0.003256      -0.039552       0.010462       0.029090              6.754538       5.488577      -0.847481      -1.269457       8.880806       1.973398       5.894232           0.325544
          125              O       6.766344       5.138737       1.630364      -0.529003      30.543302 0.43471404E+03  0.98970606E+04                                 7.656311                            6.345631       0.468891       2.217789                    0.997774      26.336853      67.091575       0.774509       0.347358      -1.149879      -0.013592       0.014652       0.007890       0.021487      -0.000041       0.008604       0.049163       0.019441      -0.110309      -0.068757       0.027040       0.041717              8.804694       8.175458      -3.083420      -3.705882       8.963251       2.243840       9.275372           0.008510
          126              O       6.041298       7.161684       1.154334      -0.546006      39.765142 0.59021940E+03  0.14559889E+05                                 9.387242                            7.627982       0.017666       2.061404                    0.994537      27.856175      74.782889       0.671621       0.369690      -1.127841      -0.015839      -0.025957       0.023790       0.038608       0.030281       0.046990      -0.027973       0.007425      -0.062108      -0.073749       0.024087       0.049662             11.111860       8.504387       0.708193      -2.229211      10.752463      -5.281343      14.078731           0.045983
          127              O      -1.627984      11.285356       1.617837      -0.523819      32.125033 0.46033702E+03  0.10635774E+05                                 7.971523                            6.557009       0.381511       2.187644                    0.997463      26.592567      68.331878       0.756913       0.350241      -1.147050       0.005585      -0.009382       0.014645       0.018267      -0.035785      -0.020750      -0.054106      -0.004500      -0.038600      -0.076294       0.018090       0.058204              9.356499       7.937427      -2.505384       4.014855       9.290223      -3.720728      10.841847           0.022192
          128              O       5.741940       9.731666      18.344631      -0.594916      42.314860 0.65224091E+03  0.16528559E+05                                 9.802947                            7.979825      -0.237333       1.958938                    0.994872      29.209400      79.977526       0.660190       0.366109      -1.128420      -0.053904      -0.007021      -0.003729       0.054487      -0.005048      -0.041381      -0.018046       0.031884       0.060093      -0.043568      -0.012784       0.056352             11.870440      18.163335       1.778301      -4.019546       9.069175      -0.016758       8.378809           0.035147
          129              O      -1.767928       9.045390       1.773320      -0.532124      39.647828 0.59062369E+03  0.14534564E+05                                 9.313370                            7.568499       0.167770       2.110528                    0.996361      27.568567      73.296677       0.684345       0.363697      -1.135403      -0.002506       0.016737       0.025813       0.030866       0.014257      -0.035359       0.035099       0.003272      -0.094450      -0.067484       0.029740       0.037744             11.042076       9.246305       2.951798       3.625638      10.812571       4.523755      13.067351           0.047597
          130              O      -3.299662      13.383535       0.456870      -0.461915      30.022217 0.38921382E+03  0.86341035E+04                                 7.692492                            6.031021       0.409937       2.218168                    0.997291      25.384131      64.182273       0.787866       0.350449      -1.145408      -0.013045       0.012976      -0.008928       0.020452      -0.027695      -0.005156      -0.035305       0.055256       0.025557      -0.060829       0.021325       0.039504              9.488583       8.471276      -4.939212       2.062659      13.970253      -1.945761       6.024219           0.064142
          131              O       4.648549      10.724147       1.635890      -0.437795      23.028341 0.35382247E+03  0.76673015E+04                                 6.284120                            5.747164       0.910847       2.370685                    0.999028      25.300726      63.311707       0.807413       0.350068      -1.145247       0.002732      -0.010058      -0.002420       0.010700      -0.038518       0.029178      -0.017650      -0.063402       0.061424      -0.064711       0.003629       0.061082              6.498221       5.552903       0.441926      -0.294475       6.702644       1.983809       7.239117           0.120801
          132              O       4.879850      12.915341      17.362912      -0.393196      23.118455 0.34999567E+03  0.75424068E+04                                 6.305997                            5.684050       0.900663       2.362372                    0.999232      25.113327      62.091955       0.821059       0.346166      -1.151716       0.008339       0.018078       0.014445       0.024597       0.003133       0.029073       0.008069      -0.034007       0.003792      -0.038846       0.010551       0.028295              6.756820       5.490600       0.847602       1.270203       8.883511       1.974076       5.896348           0.326034
          133              O       1.906815      11.393218       7.580730      -0.527907      30.489366 0.43379038E+03  0.98703779E+04                                 7.645852                            6.337715       0.470651       2.218606                    0.997702      26.315283      67.008482       0.775239       0.347230      -1.150033      -0.013456      -0.015491      -0.007769       0.021940       0.000231      -0.008265       0.049177       0.018614      -0.108832      -0.068350       0.026649       0.041700              8.791845       8.163834       3.078554       3.699005       8.950870       2.240586       9.260830           0.008615
          134              O       1.181787       9.370271       8.056760      -0.545135      39.700346 0.58905638E+03  0.14523385E+05                                 9.375370                            7.619214       0.023616       2.063407                    0.994538      27.833149      74.690053       0.672203       0.369568      -1.127984      -0.015595       0.026296      -0.024292       0.039049      -0.030243      -0.047009      -0.028179       0.007802      -0.061275      -0.073789       0.024128       0.049661             11.096630       8.492648      -0.706952       2.224623      10.738680      -5.273795      14.058563           0.046256

******************************************************
Auxiliary information for the entire system
The total spin magnetic moment of the unit cell is   3.470326
The total net atomic charge of the unit cell is   -0.000006
Accuracy of reproducing the electrostatic potential in the unit cell:
  The inner radius (bohr) =    5.0000
  The outer radius (bohr) =   12.0000
  Valid grid points have density less than (e/(bohr^3)) =    0.0001
  The number of valid grid points were=       228370
  The rms potential error without charges in kcal/mol is=      4.64702
  The rms potential error with partial charges in kcal/mol is=      0.53732
  The RRMSE value at monopole order=      0.11563
  The rms potential error with partial charges and cloud penetration in kcal/mol is=      0.54473
  The RRMSE value at monopole order with cloud penetration is=      0.11722
  The rms potential error with partial charges and atomic dipoles in kcal/mol is=      0.37438
  The RRMSE value at dipole order=      0.08056
  The rms potential error with partial charges, atomic dipoles and cloud penetration in kcal/mol is=      0.35736
  The RRMSE value at dipole order with cloud penetration=      0.07690

******************************************************
The electron densities and ab initio electrostatic potential were computed in VASP using the PBE functional and
projector augmented wave method. See the main text of the journal article for a description of computational details.
The atomic charges, dipoles, and quadrupoles were computed with the DDEC6 method as described in
(a) T. A. Manz and N. Gabaldon Limas, RSC Adv. 6 (2016) 47771-47801 DOI: 10.1039/c6ra04656h
(b) N. Gabaldon Limas and T. A. Manz, RSC Adv. 8 (2018) 2678-2707 DOI: 10.1039/c7ra11829e.
For each atom in the material, the electron cloud parameters were fit to the spherically averaged atom-in-material
electron density using radial positions for which this density was between 10^-4 and 10^-2 electrons per cubic bohr.
The polarizabilities, dispersion coefficients, and quantum Drude oscillator (QDO) parameters were fit using the MCLF method.
The magnetic structure of the system was optimized in VASP from the default ferromagnetic initial guess using spin polarization.
The atomic spin moments (ASMs) were computed on this optimized magnetic structure using the DDEC6 partition as inputs
to the method of T. A. Manz and D. S. Sholl, J. Chem. Theory Comput. 7 (2011) 4146-4164 DOI: 10.1021/ct200539n.
The RMSE and RRMSE were computed using a uniform grid with Ewald summation.
