# Supplementary material for: A collection of forcefield precursors for metal–organic frameworks
Source: RSC Adv. 2019 Nov 13;9(63):36492–507. doi: 10.1039/c9ra07327b (PMC9075174; doi:10.1039/c9ra07327b)
Supplement: RA-009-C9RA07327B-s5597 [file RA-009-C9RA07327B-s5597.xyz]

  448
jmolscript: load "" {1 1 1} spacegroup "x,y,z" unitcell [{     15.151300     0.000000     0.000000 }, {      0.000000    22.044000     0.000000 }, {      0.000000     0.000000    22.044000 }]
Zn    14.934788    11.022000    11.022000     0.709347
Zn     7.380350    11.022000    11.022000     0.722899
Zn     0.008182     0.000000     0.000000     0.711878
Zn     7.611862     0.000000     0.000000     0.712206
Si    11.168023    11.022000    11.022000     1.809621
Si     3.590858    11.022000    11.022000     1.880518
Si    11.393778     0.000000     0.000000     1.803553
Si     3.769643     0.000000     0.000000     1.877623
H     13.343750    11.835424    13.464475     0.113839
H     13.310417    13.515176    15.093527     0.128015
H      1.337860    15.298536    13.321189     0.125986
H      1.371193    13.618783    11.692138     0.118414
H     15.064938    18.836598    16.037010     0.124627
H     14.683125    14.271286    16.982698     0.135931
H      0.840897    19.158440    13.770887     0.095140
H     14.411917    19.220164    14.053050     0.094301
H     13.917984    18.561048    12.020593     0.016076
H     14.096770    20.613344    12.022798     0.361180
H      1.151499    17.723376    11.198352     0.150177
H     14.869486    17.586703    10.499557     0.154467
H      0.610597    18.889504    10.246051     0.174896
H      0.251512    13.803953    19.037198     0.081980
H      1.280285    14.809159    19.771264     0.102892
H     13.798289    14.648238    21.179875     0.078113
H      0.072726    12.803155     0.037475     0.354745
H      1.430283    14.196336    21.812538     0.163421
H      1.034834    15.686510    21.378271     0.146849
H      0.416661    15.049439     0.665729     0.120931
H      1.449979    19.508940    17.879888     0.123718
H      1.504524    21.155627    19.553028     0.097393
H     13.554353    19.608138    21.246007     0.096729
H     13.413446    17.952634    19.694110     0.127603
H      9.010478    11.819993    13.506359     0.099736
H      9.098356    13.321189    15.153046     0.134192
H      5.872644    15.172885    13.475497     0.133947
H      5.828705    13.429205    11.969892     0.094525
H      7.637770    16.103142    18.801328     0.130904
H      7.337775    17.053238    14.227198     0.125031
H      6.128701    13.493132    18.402331     0.097059
H      7.324138    14.033210    19.330384     0.081446
H      8.492304    12.000754    18.576479     0.034748
H      7.889282    12.227807    20.754426     0.371914
H      7.084748    11.121198    17.000333     0.166486
H      6.919599    10.135831    18.250228     0.145746
H      5.801433    11.240236    17.950429     0.158367
H      8.330185    19.057038    13.892129     0.095326
H      6.730207    19.255434    13.929604     0.099088
H      8.695331    21.265847    14.681304     0.033125
H      8.046855    20.653024    12.494539     0.366546
H      6.799903    21.741997    15.995126     0.163234
H      7.063536     0.828854    14.892926     0.153657
H      5.910522    21.786085    14.665873     0.164053
H      9.230172    17.954838    19.429582     0.126552
H      9.243808    19.548619    21.144605     0.114501
H      6.031733    21.371658    19.473670     0.116912
H      6.019611    19.780081    17.758646     0.127327
H     13.343750    10.208576     8.579525     0.113839
H     13.310417     8.528824     6.950473     0.128015
H      1.337860     6.745464     8.722811     0.125986
H      1.371193     8.425217    10.351862     0.118414
H     15.064938     3.207402     6.006990     0.124627
H     14.683125     7.772714     5.061302     0.135931
H      0.840897     2.885560     8.273113     0.095140
H     14.411917     2.823836     7.990950     0.094301
H     13.917984     3.482952    10.023407     0.016076
H     14.096770     1.430656    10.021202     0.361180
H      1.151499     4.320624    10.845648     0.150177
H     14.869486     4.457297    11.544443     0.154467
H      0.610597     3.154496    11.797949     0.174896
H      0.251512     8.240047     3.006802     0.081980
H      1.280285     7.234841     2.272736     0.102892
H     13.798289     7.395762     0.864125     0.078113
H      0.072726     9.240845    -0.037475     0.354745
H      1.430283     7.847664     0.231462     0.163421
H      1.034834     6.357490     0.665729     0.146849
H      0.416661     6.994561    21.378271     0.120931
H      1.449979     2.535060     4.164112     0.123718
H      1.504524     0.888373     2.490972     0.097393
H     13.554353     2.435862     0.797993     0.096729
H     13.413446     4.091366     2.349890     0.127603
H      9.010478    10.224007     8.537641     0.099736
H      9.098356     8.722811     6.890954     0.134192
H      5.872644     6.871115     8.568503     0.133947
H      5.828705     8.614795    10.074108     0.094525
H      7.637770     5.940858     3.242672     0.130904
H      7.337775     4.990762     7.816802     0.125031
H      6.128701     8.550868     3.641669     0.097059
H      7.324138     8.010790     2.713616     0.081446
H      8.492304    10.043246     3.467521     0.034748
H      7.889282     9.816193     1.289574     0.371914
H      7.084748    10.922802     5.043667     0.166486
H      6.919599    11.908169     3.793772     0.145746
H      5.801433    10.803764     4.093571     0.158367
H      8.330185     2.986962     8.151871     0.095326
H      6.730207     2.788566     8.114396     0.099088
H      8.695331     0.778153     7.362696     0.033125
H      8.046855     1.390976     9.549461     0.366546
H      6.799903     0.302003     6.048874     0.163234
H      7.063536    21.215146     7.151074     0.153657
H      5.910522     0.257915     7.378127     0.164053
H      9.230172     4.089162     2.614418     0.126552
H      9.243808     2.495381     0.899395     0.114501
H      6.031733     0.672342     2.570330     0.116912
H      6.019611     2.263919     4.285354     0.127327
H     13.343750     8.579525    11.835424     0.113839
H     13.310417     6.950473    13.515176     0.128015
H      1.337860     8.722811    15.298536     0.125986
H      1.371193    10.351862    13.618783     0.118414
H     15.064938     6.006990    18.836598     0.124627
H     14.683125     5.061302    14.271286     0.135931
H      0.840897     8.273113    19.158440     0.095140
H     14.411917     7.990950    19.220164     0.094301
H     13.917984    10.023407    18.561048     0.016076
H     14.096770    10.021202    20.613344     0.361180
H      1.151499    10.845648    17.723376     0.150177
H     14.869486    11.544443    17.586703     0.154466
H      0.610597    11.797949    18.889504     0.174896
H      0.251512     3.006802    13.803953     0.081980
H      1.280285     2.272736    14.809159     0.102892
H     13.798289     0.864125    14.648238     0.078113
H      0.072726    -0.037475    12.803155     0.354745
H      1.430283     0.231462    14.196336     0.163421
H      1.034834     0.665729    15.686510     0.146849
H      0.416661    21.378271    15.049439     0.120931
H      1.449979     4.164112    19.508940     0.123718
H      1.504524     2.490972    21.155627     0.097393
H     13.554353     0.797993    19.608138     0.096729
H     13.413446     2.349890    17.952634     0.127603
H      9.010478     8.537641    11.819993     0.099736
H      9.098356     6.890954    13.321189     0.134192
H      5.872644     8.568503    15.172885     0.133947
H      5.828705    10.074108    13.429205     0.094525
H      7.637770     3.242672    16.103142     0.130904
H      7.337775     7.816802    17.053238     0.125031
H      6.128701     3.641669    13.493132     0.097059
H      7.324138     2.713616    14.033210     0.081446
H      8.492304     3.467521    12.000754     0.034748
H      7.889282     1.289574    12.227807     0.371913
H      7.084748     5.043667    11.121198     0.166486
H      6.919599     3.793772    10.135831     0.145746
H      5.801433     4.093571    11.240236     0.158367
H      8.330185     8.151871    19.057038     0.095326
H      6.730207     8.114396    19.255434     0.099088
H      8.695331     7.362696    21.265847     0.033125
H      8.046855     9.549461    20.653024     0.366546
H      6.799903     6.048874    21.741997     0.163234
H      7.063536     7.151074     0.828854     0.153657
H      5.910522     7.378127    21.786085     0.164053
H      9.230172     2.614418    17.954838     0.126552
H      9.243808     0.899395    19.548619     0.114501
H      6.031733     2.570330    21.371658     0.116912
H      6.019611     4.285354    19.780081     0.127327
H     13.343750    13.464475    10.208576     0.113839
H     13.310417    15.093527     8.528824     0.128015
H      1.337860    13.321189     6.745464     0.125986
H      1.371193    11.692138     8.425217     0.118414
H     15.064938    16.037010     3.207402     0.124627
H     14.683125    16.982698     7.772714     0.135931
H      0.840897    13.770887     2.885560     0.095140
H     14.411917    14.053050     2.823836     0.094301
H     13.917984    12.020593     3.482952     0.016077
H     14.096770    12.022798     1.430656     0.361179
H      1.151499    11.198352     4.320624     0.150177
H     14.869486    10.499557     4.457297     0.154466
H      0.610597    10.246051     3.154496     0.174896
H      0.251512    19.037198     8.240047     0.081980
H      1.280285    19.771264     7.234841     0.102892
H     13.798289    21.179875     7.395762     0.078113
H      0.072726     0.037475     9.240845     0.354745
H      1.430283    21.812538     7.847664     0.163421
H      1.034834    21.378271     6.357490     0.146849
H      0.416661     0.665729     6.994561     0.120931
H      1.449979    17.879888     2.535060     0.123718
H      1.504524    19.553028     0.888373     0.097393
H     13.554353    21.246007     2.435862     0.096729
H     13.413446    19.694110     4.091366     0.127603
H      9.010478    13.506359    10.224007     0.099736
H      9.098356    15.153046     8.722811     0.134192
H      5.872644    13.475497     6.871115     0.133947
H      5.828705    11.969892     8.614795     0.094525
H      7.637770    18.801328     5.940858     0.130904
H      7.337775    14.227198     4.990762     0.125031
H      6.128701    18.402331     8.550868     0.097059
H      7.324138    19.330384     8.010790     0.081446
H      8.492304    18.576479    10.043246     0.034748
H      7.889282    20.754426     9.816193     0.371913
H      7.084748    17.000333    10.922802     0.166486
H      6.919599    18.250228    11.908169     0.145746
H      5.801433    17.950429    10.803764     0.158367
H      8.330185    13.892129     2.986962     0.095326
H      6.730207    13.929604     2.788566     0.099088
H      8.695331    14.681304     0.778153     0.033125
H      8.046855    12.494539     1.390976     0.366546
H      6.799903    15.995126     0.302003     0.163234
H      7.063536    14.892926    21.215146     0.153657
H      5.910522    14.665873     0.257915     0.164053
H      9.230172    19.429582     4.089162     0.126552
H      9.243808    21.144605     2.495381     0.114501
H      6.031733    19.473670     0.672342     0.116912
H      6.019611    17.758646     2.263919     0.127327
C     13.983135    12.538627    13.435818     0.102573
C     13.961923    13.537220    14.403550    -0.199248
C     14.896758    14.564471    14.361666     0.124045
C      0.699990    14.595332    13.349846    -0.185838
C      0.719687    13.598944    12.382115     0.100800
C     14.945242    15.615970    15.488114    -0.018141
C     14.954333    16.934201    15.183907     0.200190
C     15.019484    17.910750    16.239815    -0.291142
C     15.016453    17.458848    17.617565    -0.018383
C     14.864940    16.067872    17.813756     0.208262
C     14.813426    15.194929    16.799732    -0.257861
C     -0.031818    18.752831    13.541629    -0.096696
C     14.863425    18.880686    12.091134     0.291915
C      0.353025    18.210548    10.905167    -0.503233
C      0.325753    14.588719    19.636795    -0.033663
C     14.734639    14.335213    21.023363     0.238992
C      0.709081    14.859860    21.794903    -0.529834
C     15.040696    18.481690    18.649224     0.145255
C      0.819685    19.484692    18.589705    -0.204085
C      0.834837    20.481080    19.590503     0.116006
C     14.204344    19.579481    20.553826     0.102362
C     14.121012    18.585296    19.641204    -0.183981
C      8.355942    12.507766    13.517381     0.104516
C      8.418062    13.387321    14.493930    -0.186365
C      7.471106    14.432207    14.557858     0.129061
C      6.510514    14.469682    13.530607    -0.205955
C      6.531725    13.451249    12.609168     0.114244
C      7.458985    15.541020    15.589517    -0.007269
C      7.548378    15.258857    16.947427     0.183573
C      7.577165    16.294925    17.873275    -0.247061
C      7.516560    17.615360    17.439008    -0.021147
C      7.427167    17.897524    16.081098     0.207907
C      7.398380    16.861456    15.157454    -0.284895
C      7.105960    13.453453    18.556639    -0.081016
C      7.525651    12.062477    18.827780     0.262868
C      6.762025    11.046248    17.921772    -0.505181
C      7.584741    19.508940    14.359462    -0.100271
C      7.774132    21.049816    14.357257     0.270207
C      6.805964    21.938189    15.036212    -0.500999
C      7.624134    18.717560    18.433193     0.128358
C      8.581696    18.649224    19.438399    -0.194036
C      8.589272    19.594912    20.456832     0.099030
C      6.681723    20.679476    19.464852     0.097658
C      6.674148    19.731584    18.446419    -0.190314
C     13.983135     9.505373     8.608182     0.102573
C     13.961923     8.506780     7.640450    -0.199248
C     14.896758     7.479529     7.682334     0.124045
C      0.699990     7.448668     8.694154    -0.185838
C      0.719687     8.445056     9.661885     0.100800
C     14.945242     6.428030     6.555886    -0.018141
C     14.954333     5.109799     6.860093     0.200190
C     15.019484     4.133250     5.804185    -0.291142
C     15.016453     4.585152     4.426435    -0.018383
C     14.864940     5.976128     4.230244     0.208262
C     14.813426     6.849071     5.244268    -0.257861
C     -0.031818     3.291169     8.502371    -0.096696
C     14.863425     3.163314     9.952866     0.291915
C      0.353025     3.833452    11.138833    -0.503233
C      0.325753     7.455281     2.407205    -0.033662
C     14.734639     7.708787     1.020637     0.238992
C      0.709081     7.184140     0.249097    -0.529834
C     15.040696     3.562310     3.394776     0.145255
C      0.819685     2.559308     3.454295    -0.204085
C      0.834837     1.562920     2.453497     0.116006
C     14.204344     2.464519     1.490174     0.102362
C     14.121012     3.458704     2.402796    -0.183981
C      8.355942     9.536234     8.526619     0.104516
C      8.418062     8.656679     7.550070    -0.186365
C      7.471106     7.611793     7.486142     0.129061
C      6.510514     7.574318     8.513393    -0.205955
C      6.531725     8.592751     9.434832     0.114244
C      7.458985     6.502980     6.454483    -0.007269
C      7.548378     6.785143     5.096573     0.183573
C      7.577165     5.749075     4.170725    -0.247061
C      7.516560     4.428640     4.604992    -0.021147
C      7.427167     4.146476     5.962902     0.207907
C      7.398380     5.182544     6.886546    -0.284895
C      7.105960     8.590547     3.487361    -0.081016
C      7.525651     9.981523     3.216220     0.262868
C      6.762025    10.997752     4.122228    -0.505181
C      7.584741     2.535060     7.684538    -0.100271
C      7.774132     0.994184     7.686743     0.270206
C      6.805964     0.105811     7.007788    -0.500999
C      7.624134     3.326440     3.610807     0.128358
C      8.581696     3.394776     2.605601    -0.194036
C      8.589272     2.449088     1.587168     0.099030
C      6.681723     1.364524     2.579148     0.097658
C      6.674148     2.312416     3.597581    -0.190314
C     13.983135     8.608182    12.538627     0.102573
C     13.961923     7.640450    13.537220    -0.199248
C     14.896758     7.682334    14.564471     0.124045
C      0.699990     8.694154    14.595332    -0.185838
C      0.719687     9.661885    13.598944     0.100800
C     14.945242     6.555886    15.615970    -0.018141
C     14.954333     6.860093    16.934201     0.200190
C     15.019484     5.804185    17.910750    -0.291142
C     15.016453     4.426435    17.458848    -0.018383
C     14.864940     4.230244    16.067872     0.208262
C     14.813426     5.244268    15.194929    -0.257861
C     -0.031818     8.502371    18.752831    -0.096696
C     14.863425     9.952866    18.880686     0.291914
C      0.353025    11.138833    18.210548    -0.503233
C      0.325753     2.407205    14.588719    -0.033663
C     14.734639     1.020637    14.335213     0.238992
C      0.709081     0.249097    14.859860    -0.529835
C     15.040696     3.394776    18.481690     0.145255
C      0.819685     3.454295    19.484692    -0.204085
C      0.834837     2.453497    20.481080     0.116006
C     14.204344     1.490174    19.579481     0.102362
C     14.121012     2.402796    18.585296    -0.183981
C      8.355942     8.526619    12.507766     0.104516
C      8.418062     7.550070    13.387321    -0.186365
C      7.471106     7.486142    14.432207     0.129061
C      6.510514     8.513393    14.469682    -0.205955
C      6.531725     9.434832    13.451249     0.114244
C      7.458985     6.454483    15.541020    -0.007269
C      7.548378     5.096573    15.258857     0.183573
C      7.577165     4.170725    16.294925    -0.247061
C      7.516560     4.604992    17.615360    -0.021147
C      7.427167     5.962902    17.897524     0.207907
C      7.398380     6.886546    16.861456    -0.284895
C      7.105960     3.487361    13.453453    -0.081016
C      7.525651     3.216220    12.062477     0.262868
C      6.762025     4.122228    11.046248    -0.505182
C      7.584741     7.684538    19.508940    -0.100271
C      7.774132     7.686743    21.049816     0.270206
C      6.805964     7.007788    21.938189    -0.500999
C      7.624134     3.610807    18.717560     0.128358
C      8.581696     2.605601    18.649224    -0.194036
C      8.589272     1.587168    19.594912     0.099030
C      6.681723     2.579148    20.679476     0.097658
C      6.674148     3.597581    19.731584    -0.190314
C     13.983135    13.435818     9.505373     0.102573
C     13.961923    14.403550     8.506780    -0.199248
C     14.896758    14.361666     7.479529     0.124045
C      0.699990    13.349846     7.448668    -0.185838
C      0.719687    12.382115     8.445056     0.100800
C     14.945242    15.488114     6.428030    -0.018141
C     14.954333    15.183907     5.109799     0.200190
C     15.019484    16.239815     4.133250    -0.291142
C     15.016453    17.617565     4.585152    -0.018383
C     14.864940    17.813756     5.976128     0.208262
C     14.813426    16.799732     6.849071    -0.257861
C     -0.031818    13.541629     3.291169    -0.096696
C     14.863425    12.091134     3.163314     0.291914
C      0.353025    10.905167     3.833452    -0.503233
C      0.325753    19.636795     7.455281    -0.033663
C     14.734639    21.023363     7.708787     0.238992
C      0.709081    21.794903     7.184140    -0.529835
C     15.040696    18.649224     3.562310     0.145255
C      0.819685    18.589705     2.559308    -0.204085
C      0.834837    19.590503     1.562920     0.116006
C     14.204344    20.553826     2.464519     0.102362
C     14.121012    19.641204     3.458704    -0.183981
C      8.355942    13.517381     9.536234     0.104516
C      8.418062    14.493930     8.656679    -0.186365
C      7.471106    14.557858     7.611793     0.129061
C      6.510514    13.530607     7.574318    -0.205955
C      6.531725    12.609168     8.592751     0.114244
C      7.458985    15.589517     6.502980    -0.007269
C      7.548378    16.947427     6.785143     0.183573
C      7.577165    17.873275     5.749075    -0.247061
C      7.516560    17.439008     4.428640    -0.021147
C      7.427167    16.081098     4.146476     0.207907
C      7.398380    15.157454     5.182544    -0.284895
C      7.105960    18.556639     8.590547    -0.081016
C      7.525651    18.827780     9.981523     0.262868
C      6.762025    17.921772    10.997752    -0.505182
C      7.584741    14.359462     2.535060    -0.100271
C      7.774132    14.357257     0.994184     0.270206
C      6.805964    15.036212     0.105811    -0.500999
C      7.624134    18.433193     3.326440     0.128358
C      8.581696    19.438399     3.394776    -0.194036
C      8.589272    20.456832     2.449088     0.099030
C      6.681723    19.464852     1.364524     0.097658
C      6.674148    18.446419     2.312416    -0.190314
N     14.936152    12.569709    12.425541    -0.223738
N     -0.012121    20.509738    20.540599    -0.206987
N      7.436258    12.505561    12.532014    -0.214145
N      7.639285    20.608936    20.470058    -0.224705
N     14.936152     9.474291     9.618459    -0.223738
N     -0.012121     1.534262     1.503401    -0.206987
N      7.436258     9.538439     9.511986    -0.214145
N      7.639285     1.435064     1.573942    -0.224705
N     14.936152     9.618459    12.569709    -0.223738
N     -0.012121     1.503401    20.509738    -0.206987
N      7.436258     9.511986    12.505561    -0.214145
N      7.639285     1.573942    20.608936    -0.224705
N     14.936152    12.425541     9.474291    -0.223738
N     -0.012121    20.540599     1.534262    -0.206987
N      7.436258    12.532014     9.538439    -0.214145
N      7.639285    20.470058     1.435064    -0.224705
O     -0.027272    17.293518    13.874494    -0.204126
O     14.749791    20.247414    11.641436    -0.541966
O     14.734639    15.717372    19.131988    -0.242117
O     -0.015151    12.935419    21.254825    -0.564459
O      7.836252    13.920786    17.346424    -0.244338
O      7.433228    11.687729    20.300320    -0.569253
O      7.575650    19.180484    15.750438    -0.175776
O      7.705951    21.301117    12.906762    -0.577319
O     -0.027272     4.750482     8.169506    -0.204126
O     14.749791     1.796586    10.402564    -0.541966
O     14.734639     6.326628     2.912012    -0.242117
O     -0.015151     9.108581     0.789175    -0.564459
O      7.836252     8.123214     4.697576    -0.244338
O      7.433228    10.356271     1.743680    -0.569253
O      7.575650     2.863516     6.293562    -0.175776
O      7.705951     0.742883     9.137238    -0.577319
O     -0.027272     8.169506    17.293518    -0.204126
O     14.749791    10.402564    20.247414    -0.541966
O     14.734639     2.912012    15.717372    -0.242117
O     -0.015151     0.789175    12.935419    -0.564459
O      7.836252     4.697576    13.920786    -0.244338
O      7.433228     1.743680    11.687729    -0.569252
O      7.575650     6.293562    19.180484    -0.175776
O      7.705951     9.137238    21.301117    -0.577319
O     -0.027272    13.874494     4.750482    -0.204126
O     14.749791    11.641436     1.796586    -0.541966
O     14.734639    19.131988     6.326628    -0.242117
O     -0.015151    21.254825     9.108581    -0.564459
O      7.836252    17.346424     8.123214    -0.244338
O      7.433228    20.300320    10.356271    -0.569252
O      7.575650    15.750438     2.863516    -0.175776
O      7.705951    12.906762     0.742883    -0.577319
F     11.219538    10.649456    12.641352    -0.576937
F      3.515102     9.419401    11.079314    -0.589216
F     11.413474     1.613841    21.624503    -0.575832
F      3.810552    20.450219    21.834582    -0.590920
F     11.219538    11.394544     9.402648    -0.576938
F      3.515102    12.624599    10.964686    -0.589216
F     11.413474    20.430159     0.419497    -0.575832
F      3.810552     1.593781     0.209418    -0.590920
F     11.219538     9.402648    10.649456    -0.576938
F      3.515102    10.964686     9.419401    -0.589216
F     11.413474     0.419497     1.613841    -0.575832
F      3.810552     0.209418    20.450219    -0.590920
F     11.219538    12.641352    11.394544    -0.576938
F      3.515102    11.079314    12.624599    -0.589216
F     11.413474    21.624503    20.430159    -0.575832
F      3.810552    21.834582     1.593781    -0.590920
F      1.857549    11.022000    11.022000    -0.534048
F     12.892241    11.022000    11.022000    -0.514656
F      9.454411    11.022000    11.022000    -0.510408
F      5.260531    11.022000    11.022000    -0.520966
F     13.046784     0.000000     0.000000    -0.507216
F      9.599864     0.000000     0.000000    -0.514410
F      5.559012     0.000000     0.000000    -0.533897
F      2.153000     0.000000     0.000000    -0.516925

The following XYZ coordinates are in angstroms. Other properties are in atomic units.
The sperically averaged electron density of each atom fit to a function of the form exp(a - br)
eigen_1, eigen_2 and eigen_3 are the three eigenvalues of traceless quadrupole moment tensor
  atom number  atomic symbol              X              Y              Z     net charge C6 coefficient C8 coefficient C10 coefficient fluctuating dipole atomic polarizability isotropic forcefield polarizability              a              b squared Pearson coefficient          <r^3>          <r^4>         wp_QDO          m_QDO          q_QDO       dipole_x       dipole_y       dipole_z         dipole            Qxy            Qxz            Qyz     Q(x^2-y^2)  Q(3z^2 - R^2)        eigen_1        eigen_2        eigen_3 static polarizability      alpha(xx)      alpha(xy)      alpha(xz)      alpha(yy)      alpha(yz)      alpha(zz) atomic spin moment
            1             Zn      14.934788      11.022000      11.022000       0.709347      93.935644 0.15408851E+04  0.47222464E+05                                18.498197                           14.050278       0.557613       2.002508                    0.995607      49.836139     138.363993       0.416003       0.480431      -1.080823      -0.002873      -0.000000      -0.000000       0.002873       0.000000       0.000000       0.000000       0.301029      -0.301029      -0.100343      -0.100343       0.200686             24.578354      22.436853      -0.000000       0.000000      25.649104      -0.000000      25.649104          -0.000003
            2             Zn       7.380350      11.022000      11.022000       0.722899     105.505711 0.17582635E+04  0.55353074E+05                                19.496943                           14.724284       0.628367       2.027457                    0.994996      49.272553     135.915944       0.420758       0.462398      -1.097887      -0.009764       0.000000      -0.000000       0.009764      -0.000000       0.000000      -0.000000       0.340771      -0.340771      -0.113590      -0.113590       0.227181             26.036526      22.998424       0.000000      -0.000000      27.555577      -0.000000      27.555577          -0.000004
            3             Zn       0.008182       0.000000       0.000000       0.711878     109.067734 0.19056748E+04  0.61028257E+05                                19.709975                           15.163885       0.715137       2.049944                    0.994953      49.445525     136.208201       0.422689       0.452484      -1.107203       0.001688       0.000000       0.000000       0.001688      -0.000000      -0.000000       0.000000       0.359787      -0.359787      -0.119929      -0.119929       0.239858             26.056343      23.420415      -0.000000       0.000000      27.374306      -0.000000      27.374306          -0.000002
            4             Zn       7.611862       0.000000       0.000000       0.712206      98.015884 0.16458740E+04  0.51217000E+05                                18.925793                           14.468040       0.635688       2.018555                    0.995940      50.182056     139.848078       0.412700       0.476929      -1.084093      -0.003213      -0.000000       0.000000       0.003213      -0.000000       0.000000       0.000000       0.303467      -0.303467      -0.101156      -0.101156       0.202311             25.031960      23.573905       0.000000      -0.000000      25.760988      -0.000000      25.760988          -0.000001
            5             Si      11.168023      11.022000      11.022000       1.809621      45.467334 0.66696559E+03  0.17607163E+05                                13.036009                           10.259290       0.074785       1.904455                    0.999790      35.531872     111.438365       0.392065       0.591783      -0.966045       0.001990      -0.000000      -0.000000       0.001990      -0.000000       0.000000      -0.000000       0.039074      -0.039074      -0.013025      -0.013025       0.026049             16.475427      26.747843      -0.000000      -0.000000      11.339218       0.000000      11.339218          -0.000003
            6             Si       3.590858      11.022000      11.022000       1.880518      41.847011 0.59237909E+03  0.15192417E+05                                11.912148                            9.350013       0.066508       1.920986                    0.999694      33.457070     103.671888       0.431542       0.553421      -0.981651      -0.003793      -0.000000       0.000000       0.003793       0.000000      -0.000000       0.000000       0.050597      -0.050597      -0.016866      -0.016866       0.033731             14.830982      23.280297       0.000000       0.000000      10.606325      -0.000000      10.606325          -0.000003
            7             Si      11.393778       0.000000       0.000000       1.803553      46.177695 0.68286486E+03  0.18140703E+05                                13.167090                           10.383185       0.064826       1.897777                    0.999766      35.915747     113.146643       0.389430       0.592049      -0.965546      -0.004770       0.000000      -0.000000       0.004770      -0.000000       0.000000      -0.000000       0.039647      -0.039647      -0.013216      -0.013216       0.026431             16.587378      26.748479       0.000000       0.000000      11.506828      -0.000000      11.506828           0.000000
            8             Si       3.769643       0.000000       0.000000       1.877623      41.927494 0.59529381E+03  0.15309799E+05                                12.001699                            9.430457       0.014346       1.903930                    0.999520      33.790591     105.387517       0.425111       0.560229      -0.977128       0.010330      -0.000000      -0.000000       0.010330       0.000000      -0.000000       0.000000       0.047805      -0.047805      -0.015935      -0.015935       0.031870             14.921176      23.378877      -0.000000      -0.000000      10.692325      -0.000000      10.692325          -0.000000
            9              H      13.343750      11.835424      13.464475       0.113839       1.309324 0.97368531E+01  0.10083532E+03                                 2.010257                            1.847665      -1.323708       2.256553                    0.993720       3.772681      11.001606       0.449835       1.314798      -0.701123      -0.040873      -0.033733       0.003294       0.053098       0.010742      -0.013327       0.000262      -0.003388       0.002520      -0.017857       0.001359       0.016499              2.121802       2.247178       0.664006       0.120366       2.427006       0.181880       1.691224          -0.000002
           10              H      13.310417      13.515176      15.093527       0.128015       1.109222 0.81586496E+01  0.79167451E+02                                 1.668288                            1.593993      -0.920056       2.446067                    0.998722       3.213165       8.472152       0.540496       1.167846      -0.737442      -0.027888      -0.001567       0.022310       0.035748       0.010652      -0.011481       0.006647       0.003618      -0.004718      -0.019202       0.005351       0.013851              1.689026       1.752010       0.046676      -0.345485       1.432760       0.114370       1.882309          -0.000001
           11              H       1.337860      15.298536      13.321189       0.125986       1.176913 0.87941403E+01  0.87299859E+02                                 1.760306                            1.673544      -1.094901       2.361257                    0.997578       3.356013       9.068595       0.516623       1.194296      -0.730379       0.028513       0.025674      -0.002257       0.038434       0.014623      -0.009832       0.006548       0.009633       0.004711      -0.021582       0.005398       0.016184              1.789939       1.786725       0.371144      -0.050149       2.098117       0.101849       1.484976          -0.000002
           12              H       1.371193      13.618783      11.692138       0.118414       1.254354 0.92771995E+01  0.94721238E+02                                 1.940506                            1.794415      -1.257332       2.290540                    0.994548       3.655816      10.512978       0.460909       1.301548      -0.704380       0.041222       0.002345      -0.032883       0.052783       0.013051      -0.011325       0.000574      -0.004397       0.006989      -0.018595       0.002335       0.016260              2.033418       2.180279      -0.123656      -0.620482       1.656748       0.174596       2.263227          -0.000003
           13              H      15.064938      18.836598      16.037010       0.124627       1.203824 0.91246777E+01  0.92604335E+02                                 1.854148                            1.750121      -1.504604       2.163723                    0.992407       3.787294      10.791801       0.479449       1.258780      -0.711625       0.000352       0.034489      -0.003080       0.034628      -0.003307      -0.001054       0.002327      -0.021348       0.008675      -0.012652       0.002129       0.010523              1.905820       1.364128       0.066440       0.028755       2.384666      -0.181164       1.968665           0.000001
           14              H      14.683125      14.271286      16.982698       0.135931       1.095150 0.79838058E+01  0.78207028E+02                                 1.739398                            1.637290      -1.192420       2.320635                    0.995653       3.497203       9.726018       0.496590       1.259136      -0.713012      -0.008186      -0.029779       0.005531       0.031375       0.002825      -0.006775      -0.002667      -0.013674       0.008553      -0.011591       0.002180       0.009411              1.789079       1.315421       0.100049       0.059518       2.308023      -0.106502       1.743792           0.000000
           15              H       0.840897      19.158440      13.770887       0.095140       1.337102 0.11027248E+02  0.11512401E+03                                 1.884907                            1.844609      -0.901688       2.432079                    0.998296       3.542966       9.621358       0.507031       1.157105      -0.740752       0.034612       0.009810      -0.001901       0.036026       0.001384      -0.000898      -0.005517       0.012871      -0.017720      -0.010345       0.000646       0.009698              1.882838       2.098723       0.332206       0.176342       1.847239       0.058472       1.702551           0.000002
           16              H      14.411917      19.220164      14.053050       0.094301       1.440436 0.12079421E+02  0.12939194E+03                                 2.000617                            1.943732      -1.149921       2.312508                    0.995782       3.710558      10.304582       0.487514       1.172892      -0.736096      -0.029375       0.011351       0.018655       0.036603      -0.005016      -0.006705      -0.001031       0.007940      -0.013942      -0.009248      -0.001622       0.010869              2.016007       1.904429      -0.284817      -0.285931       1.972581       0.132031       2.171011           0.000003
           17              H      13.917984      18.561048      12.020593       0.016076       1.495046 0.13061228E+02  0.14046275E+03                                 1.919578                            1.914900      -0.914006       2.388252                    0.996511       3.792047      10.027994       0.540990       1.052784      -0.768126      -0.043801      -0.015081      -0.013418       0.048229      -0.001362       0.001826       0.000113       0.011221       0.007185      -0.006983       0.001391       0.005592              1.903938       2.172308       0.240012       0.063666       1.749423       0.025389       1.790084           0.000003
           18              H      14.096770      20.613344      12.022798       0.361180       0.615248 0.40587548E+01  0.33801811E+02                                 1.229668                            1.206769      -1.134066       2.473860                    0.999935       2.366659       6.205728       0.546603       1.345509      -0.696510      -0.025298       0.015177       0.005331       0.029979      -0.007507      -0.013040      -0.005753       0.004998      -0.029806      -0.020242       0.004423       0.015819              1.232665       1.187734      -0.170711      -0.078324       1.371186       0.111374       1.139076           0.000004
           19              H       1.151499      17.723376      11.198352       0.150177       1.040425 0.77251505E+01  0.73538101E+02                                 1.566357                            1.520631      -0.808220       2.486128                    0.999889       3.108511       7.973118       0.573229       1.122463      -0.748905       0.007554      -0.002302       0.012577       0.014850      -0.003992       0.006091       0.000757       0.000921       0.009628      -0.007870       0.000051       0.007819              1.570259       1.731407      -0.343353       0.166536       1.533333      -0.150233       1.446036          -0.000000
           20              H      14.869486      17.586703      10.499557       0.154467       1.020953 0.75969758E+01  0.72767331E+02                                 1.613772                            1.560604      -0.801091       2.501082                    0.999909       3.182681       8.471012       0.531905       1.202198      -0.728566      -0.013340      -0.004781      -0.001722       0.014275       0.002917      -0.000229       0.002915       0.010355      -0.005348      -0.006732      -0.000136       0.006868              1.630595       1.504104       0.308600       0.201061       1.726122       0.296270       1.661560          -0.000000
           21              H       0.610597      18.889504      10.246051       0.174896       1.056890 0.74898488E+01  0.71861741E+02                                 1.676147                            1.563824      -1.238690       2.308275                    0.997326       3.288447       8.910773       0.521372       1.224429      -0.721454      -0.000363       0.020861      -0.005725       0.021636       0.003237      -0.002941      -0.000329      -0.004218       0.011757      -0.006414       0.001121       0.005293              1.738436       1.310403       0.101233      -0.177268       1.787663      -0.498499       2.117242           0.000002
           22              H       0.251512      13.803953      19.037198       0.081980       1.144109 0.85074256E+01  0.84442294E+02                                 1.769480                            1.667948      -1.000847       2.379809                    0.997292       3.720598      10.324404       0.503206       1.226304      -0.719675      -0.006470      -0.029800      -0.015606       0.034256       0.002649       0.005995       0.001463       0.000336      -0.002534      -0.006241      -0.000935       0.007176              1.820838       1.305792       0.047201       0.092020       2.255809       0.406690       1.900912           0.000001
           23              H       1.280285      14.809159      19.771264       0.102892       1.221094 0.10041913E+02  0.10248375E+03                                 1.778654                            1.764159      -0.939303       2.424362                    0.998101       3.425535       9.218401       0.516390       1.162225      -0.739420       0.033985       0.008351       0.012003       0.036997       0.003905       0.002951      -0.006991       0.004780      -0.014453      -0.011173       0.004063       0.007109              1.768014       2.040348       0.151959       0.156463       1.489780       0.049114       1.773913           0.000002
           24              H      13.798289      14.648238      21.179875       0.078113       1.354526 0.10674460E+02  0.10939172E+03                                 1.823903                            1.758960      -0.638278       2.545000                    0.999800       3.396776       8.833023       0.549883       1.086919      -0.760321      -0.048419       0.023561       0.011382       0.055037      -0.002756      -0.004518       0.003985       0.014365      -0.032897      -0.012888      -0.001372       0.014260              1.821038       2.312457      -0.269739      -0.122496       1.575972      -0.027155       1.574685           0.000005
           25              H       0.072726      12.803155       0.037475       0.354745       0.548592 0.33934282E+01  0.27413317E+02                                 1.179128                            1.129551      -1.370757       2.334808                    0.998175       2.635193       7.131095       0.537748       1.409952      -0.678631       0.012196      -0.004177       0.015496       0.020157      -0.006106      -0.000180       0.002711      -0.023237      -0.010235      -0.011448      -0.003767       0.015216              1.207670       0.930135       0.038272       0.001803       1.172523      -0.221553       1.520351           0.000002
           26              H       1.430283      14.196336      21.812538       0.163421       1.058699 0.82256136E+01  0.79909995E+02                                 1.616083                            1.595173      -1.123274       2.356039                    0.998701       3.178506       8.361508       0.543494       1.160055      -0.739329       0.013644      -0.017409      -0.002395       0.022248      -0.004612       0.003244       0.000648       0.008324      -0.012490      -0.006324      -0.002541       0.008866              1.609229       1.718602      -0.277764       0.069472       1.692542      -0.036497       1.416543           0.000003
           27              H       1.034834      15.686510      21.378271       0.146849       1.112684 0.83722914E+01  0.81880132E+02                                 1.682508                            1.617781      -1.066805       2.371641                    0.998752       3.274941       8.708126       0.534251       1.172267      -0.735730       0.001566       0.010122      -0.017527       0.020300       0.002738       0.001500      -0.007233       0.007073       0.001438      -0.009912       0.003927       0.005985              1.701644       1.373240       0.246633      -0.065467       2.016658      -0.243426       1.715033           0.000001
           28              H       0.416661      15.049439       0.665729       0.120931       1.110791 0.79843639E+01  0.77747739E+02                                 1.717381                            1.601612      -0.921334       2.414547                    0.999217       3.518904       9.568588       0.522100       1.204773      -0.725245      -0.011446       0.002935       0.005103       0.012871      -0.001672      -0.004812       0.003041       0.012630      -0.001911      -0.007389      -0.002173       0.009562              1.782917       1.330061      -0.022470      -0.250059       1.443314       0.199007       2.575377           0.000001
           29              H       1.449979      19.508940      17.879888       0.123718       1.170741 0.87432214E+01  0.86492964E+02                                 1.741059                            1.659314      -1.002870       2.402711                    0.998209       3.320674       8.898391       0.524300       1.180910      -0.733927       0.025183       0.001313      -0.026040       0.036248       0.011452      -0.011670       0.005316       0.005664      -0.001533      -0.018999       0.003748       0.015251              1.762164       1.786477       0.062573      -0.384484       1.487176       0.088419       2.012838           0.000000
           30              H       1.504524      21.155627      19.553028       0.097393       1.340988 0.98885136E+01  0.10239464E+03                                 2.010091                            1.837028      -1.257178       2.277838                    0.994172       3.778262      10.875181       0.462198       1.279770      -0.708683       0.039003       0.032272       0.000146       0.050623       0.011246      -0.011864       0.001833      -0.002254       0.000436      -0.017578       0.002453       0.015125              2.117356       2.319169       0.706490       0.073610       2.359772       0.129536       1.673125          -0.000001
           31              H      13.554353      19.608138      21.246007       0.096729       1.346046 0.98856881E+01  0.10247324E+03                                 2.021612                            1.840324      -1.291330       2.259261                    0.993682       3.822529      11.048903       0.459928       1.284734      -0.707201      -0.039539       0.000813       0.031834       0.050768       0.012388      -0.010628       0.002134       0.000583       0.005826      -0.017723       0.002672       0.015051              2.145765       2.285476      -0.176932      -0.712259       1.716995       0.257045       2.434824          -0.000000
           32              H      13.413446      17.952634      19.694110       0.127603       1.152903 0.86007772E+01  0.84848940E+02                                 1.735799                            1.655658      -1.021483       2.400080                    0.997983       3.292679       8.849898       0.519472       1.195185      -0.730744      -0.028864      -0.022038       0.001119       0.036332       0.012756      -0.009516       0.007585       0.010517       0.002404      -0.020601       0.005758       0.014842              1.755268       1.888663       0.378113      -0.060102       1.933094       0.084703       1.444046           0.000001
           33              H       9.010478      11.819993      13.506359       0.099736       1.334386 0.98598777E+01  0.10216332E+03                                 2.015283                            1.842353      -1.298380       2.260436                    0.993580       3.790357      10.962188       0.457907       1.290938      -0.706182       0.037957      -0.030836       0.001839       0.048939      -0.010577       0.012830       0.001095      -0.002614       0.002049      -0.017605       0.001926       0.015679              2.133407       2.274690      -0.697143      -0.165586       2.410138       0.244975       1.715392          -0.000002
           34              H       9.098356      13.321189      15.153046       0.134192       1.148617 0.85279795E+01  0.84063659E+02                                 1.742916                            1.657783      -1.048699       2.392962                    0.997903       3.271456       8.827529       0.514166       1.208483      -0.727759       0.029293      -0.003865       0.022799       0.037320      -0.010477       0.013464       0.006513       0.001351      -0.020033      -0.021291       0.005410       0.015881              1.766611       1.849879      -0.049086       0.382956       1.449944       0.087115       2.000011          -0.000001
           35              H       5.872644      15.172885      13.475497       0.133947       1.111731 0.81892245E+01  0.79873625E+02                                 1.701801                            1.621923      -0.894672       2.462945                    0.999091       3.228040       8.651286       0.521310       1.204617      -0.728679      -0.025929       0.025456      -0.003931       0.036548      -0.010662       0.011991       0.005161       0.001064      -0.009087      -0.018810       0.004318       0.014492              1.723900       1.741059      -0.369818       0.059528       1.977895       0.075341       1.452745          -0.000002
           36              H       5.828705      13.429205      11.969892       0.094525       1.303534 0.96106199E+01  0.98933461E+02                                 1.978191                            1.813932      -1.269914       2.268425                    0.994184       3.808140      10.973510       0.463439       1.283872      -0.707235      -0.041701      -0.002333      -0.028002       0.050285      -0.010883       0.009387       0.002619      -0.000503      -0.000095      -0.015766       0.002682       0.013084              2.085382       2.328028       0.149035       0.680682       1.682892       0.204041       2.245227          -0.000003
           37              H       7.637770      16.103142      18.801328       0.130904       1.086733 0.79499574E+01  0.77861987E+02                                 1.732638                            1.635557      -1.266754       2.284019                    0.995093       3.542440       9.879627       0.495619       1.261821      -0.711999       0.002110      -0.004978       0.032624       0.033069      -0.005188      -0.000224      -0.000923      -0.009059       0.022559      -0.010665       0.003004       0.007662              1.778413       1.300891       0.061910       0.031814       1.763285      -0.153445       2.271063           0.000001
           38              H       7.337775      17.053238      14.227198       0.125031       1.170482 0.87401403E+01  0.87866836E+02                                 1.828254                            1.718361      -1.443593       2.191013                    0.992651       3.780705      10.768075       0.480903       1.266898      -0.709555      -0.001534       0.001877      -0.032156       0.032247      -0.001007       0.000362       0.001719      -0.014293       0.029870      -0.012206       0.001886       0.010320              1.883512       1.339515       0.033838       0.087622       1.904032      -0.161262       2.406988          -0.000000
           39              H       6.128701      13.493132      18.402331       0.097059       1.332930 0.11315574E+02  0.11918882E+03                                 1.904412                            1.889753      -0.885808       2.444801                    0.998608       3.548772       9.757372       0.491340       1.183490      -0.734797      -0.032458      -0.006558      -0.006839       0.033813       0.002472       0.001155      -0.004094       0.010960       0.014090      -0.009619       0.003635       0.005984              1.882551       2.315649       0.013711       0.142795       1.725477      -0.012495       1.606527           0.000001
           40              H       7.324138      14.033210      19.330384       0.081446       1.223155 0.92913316E+01  0.94056658E+02                                 1.834232                            1.730554      -1.110044       2.325627                    0.996351       3.771794      10.489203       0.500577       1.208714      -0.723978       0.011548       0.016887       0.024289       0.031756       0.007476       0.002814       0.001551       0.005427      -0.002120      -0.007619      -0.001706       0.009325              1.887284       1.382266       0.122518       0.129994       1.995729       0.389048       2.283857           0.000001
           41              H       8.492304      12.000754      18.576479       0.034748       1.554592 0.13560733E+02  0.14767324E+03                                 1.997635                            1.975536      -0.939791       2.381314                    0.996512       3.817662      10.264145       0.521158       1.079240      -0.760976       0.047547      -0.004669      -0.017432       0.050856      -0.002855      -0.000105       0.007406       0.012247      -0.018119      -0.012264       0.002251       0.010013              1.984427       2.353354      -0.096077      -0.175026       1.820498      -0.049494       1.779428           0.000004
           42              H       7.889282      12.227807      20.754426       0.371914       0.575468 0.36529208E+01  0.29954984E+02                                 1.210076                            1.168427      -1.259700       2.399571                    0.999726       2.507404       6.759886       0.532946       1.401503      -0.681995       0.009592       0.012810       0.013025       0.020634       0.013758      -0.001110      -0.006784      -0.011901      -0.000749      -0.015428      -0.001954       0.017382              1.229974       1.024785       0.086248       0.139564       1.221286       0.206387       1.443853           0.000002
           43              H       7.084748      11.121198      17.000333       0.166486       1.007258 0.74772906E+01  0.71719402E+02                                 1.627140                            1.570669      -0.986584       2.422368                    0.998915       3.241974       8.786804       0.516128       1.237247      -0.719495       0.006350       0.005030      -0.013956       0.016136       0.001107      -0.001621       0.000421       0.007610       0.008577      -0.005444       0.001171       0.004274              1.644729       1.323103       0.048154      -0.223161       1.454936      -0.033496       2.156149          -0.000001
           44              H       6.919599      10.135831      18.250228       0.145746       1.030609 0.71841792E+01  0.68573155E+02                                 1.673238                            1.548459      -1.050893       2.372821                    0.998058       3.472737       9.547901       0.512714       1.251565      -0.713760       0.003577      -0.007952       0.011092       0.014109      -0.000874       0.001963      -0.001034      -0.003386      -0.000363      -0.002984       0.000119       0.002865              1.747136       1.263975      -0.153561       0.077259       2.494324      -0.333142       1.483110           0.000001
           45              H       5.801433      11.240236      17.950429       0.158367       1.000669 0.75634646E+01  0.71748004E+02                                 1.540345                            1.517374      -0.848657       2.478983                    0.999772       3.063041       7.888940       0.565616       1.141552      -0.744416      -0.010861       0.006542       0.004598       0.013487      -0.001678      -0.000678       0.002709       0.002163       0.002368      -0.003549       0.000100       0.003449              1.530295       1.923116      -0.112128       0.003857       1.397892       0.028416       1.269876           0.000001
           46              H       8.330185      19.057038      13.892129       0.095326       1.365319 0.11311403E+02  0.11887887E+03                                 1.915752                            1.871890      -0.961019       2.402949                    0.997448       3.562331       9.715464       0.501698       1.161650      -0.739810       0.030967      -0.016209      -0.010417       0.036472      -0.006556      -0.002653      -0.004032       0.014291       0.003191      -0.011948       0.002639       0.009309              1.919829       1.939330      -0.248963      -0.312435       1.922505       0.104224       1.897653           0.000003
           47              H       6.730207      19.255434      13.929604       0.099088       1.366615 0.11468496E+02  0.12160506E+03                                 1.954902                            1.914073      -1.000605       2.387861                    0.996759       3.656191      10.195157       0.482191       1.197959      -0.730162      -0.036073      -0.003423      -0.009542       0.037470       0.002556       0.000593      -0.004138       0.019228      -0.007609      -0.010796      -0.000421       0.011216              1.958715       2.062808       0.171518       0.352478       1.833659       0.065081       1.979678           0.000002
           48              H       8.695331      21.265847      14.681304       0.033125       1.465998 0.12353572E+02  0.13112353E+03                                 1.907842                            1.875864      -0.740158       2.477976                    0.998332       3.661682       9.646025       0.540227       1.068173      -0.764712       0.044722       0.018016       0.018388       0.051602       0.000200      -0.000572       0.002439       0.006033      -0.020144      -0.007502       0.001102       0.006400              1.900150       2.258879       0.210857       0.256702       1.750750       0.075244       1.690822           0.000005
           49              H       8.046855      20.653024      12.494539       0.366546       0.601354 0.38721014E+01  0.32178180E+02                                 1.237370                            1.195796      -1.405170       2.326585                    0.998697       2.572668       6.953854       0.532222       1.384837      -0.684890       0.005679      -0.019748      -0.011502       0.023549      -0.012655      -0.001809      -0.000443      -0.015518       0.000581      -0.015151       0.000387       0.014765              1.256957       1.011257      -0.072595      -0.091193       1.314737       0.180669       1.444877           0.000002
           50              H       6.799903      21.741997      15.995126       0.163234       1.014926 0.73375687E+01  0.69828295E+02                                 1.609873                            1.534109      -1.078625       2.373312                    0.998498       3.244520       8.669742       0.535101       1.202794      -0.726874       0.001321      -0.006559       0.014309       0.015796      -0.002892      -0.004394      -0.000237       0.006392       0.017740      -0.007545      -0.000861       0.008406              1.639272       1.249178      -0.014116      -0.041181       1.450991      -0.196813       2.217646           0.000000
           51              H       7.063536       0.828854      14.892926       0.153657       0.956863 0.65253933E+01  0.60631903E+02                                 1.583461                            1.469202      -0.870734       2.467868                    0.999040       3.259515       8.759873       0.531403       1.240474      -0.717395       0.004897       0.009543      -0.005935       0.012259       0.000581      -0.004575       0.000982       0.000556      -0.014758      -0.007194       0.002314       0.004880              1.653075       1.231905       0.181893      -0.044776       2.399143      -0.171412       1.328178           0.000001
           52              H       5.910522      21.786085      14.665873       0.164053       0.985645 0.74055557E+01  0.69817046E+02                                 1.520167                            1.497890      -0.858419       2.482677                    0.999679       3.018674       7.727713       0.571833       1.136143      -0.745977      -0.007349      -0.006534      -0.011607       0.015213       0.001244       0.002045       0.004185      -0.000896      -0.005953      -0.004995      -0.000276       0.005270              1.509923       1.840142       0.052309       0.204079       1.331155       0.026262       1.358473           0.000003
           53              H       9.230172      17.954838      19.429582       0.126552       1.102772 0.81147256E+01  0.78458664E+02                                 1.644882                            1.576360      -0.913317       2.445542                    0.998783       3.200272       8.361448       0.551659       1.148334      -0.742220       0.027955      -0.023200       0.000086       0.036328      -0.011444       0.010094       0.006264       0.005381      -0.002666      -0.018588       0.004732       0.013855              1.661289       1.735986      -0.341504       0.034248       1.837496       0.119284       1.410386           0.000001
           54              H       9.243808      19.548619      21.144605       0.114501       1.333369 0.99331140E+01  0.10331398E+03                                 2.034704                            1.867019      -1.303033       2.269039                    0.993640       3.744468      10.919387       0.447496       1.315962      -0.701431       0.041192      -0.003651       0.033039       0.052930      -0.013913       0.009824       0.001271      -0.002229       0.001866      -0.017985       0.001877       0.016108              2.146266       2.308130       0.100958       0.688347       1.697242       0.158300       2.433425          -0.000000
           55              H       6.031733      21.371658      19.473670       0.116912       1.256507 0.92845657E+01  0.94951826E+02                                 1.951705                            1.801542      -1.303249       2.270669                    0.993976       3.696612      10.689140       0.456884       1.310867      -0.702113      -0.041544       0.033448      -0.001288       0.053351      -0.011071       0.012972       0.000785      -0.003857       0.000295      -0.018051       0.001896       0.016155              2.048930       2.172327      -0.622862      -0.144553       2.288823       0.204180       1.685639          -0.000001
           56              H       6.019611      19.780081      17.758646       0.127327       1.166154 0.87414172E+01  0.86715649E+02                                 1.757797                            1.675400      -1.076464       2.374013                    0.997378       3.338349       9.041360       0.512748       1.204166      -0.728294      -0.028673       0.003498      -0.024725       0.038022      -0.010970       0.014337       0.005932       0.005370      -0.007415      -0.020961       0.003899       0.017062              1.784618       1.800012      -0.063939       0.367027       1.493509       0.062988       2.060334           0.000000
           57              H      13.343750      10.208576       8.579525       0.113839       1.309324 0.97368531E+01  0.10083532E+03                                 2.010257                            1.847665      -1.323708       2.256553                    0.993720       3.772681      11.001606       0.449835       1.314798      -0.701123      -0.040873       0.033733      -0.003294       0.053098      -0.010742       0.013327       0.000262      -0.003388       0.002520      -0.017857       0.001359       0.016499              2.121802       2.247178      -0.664006      -0.120366       2.427006       0.181880       1.691224          -0.000002
           58              H      13.310417       8.528824       6.950473       0.128015       1.109222 0.81586486E+01  0.79167435E+02                                 1.668288                            1.593992      -0.920056       2.446067                    0.998722       3.213165       8.472150       0.540496       1.167845      -0.737442      -0.027888       0.001567      -0.022310       0.035748      -0.010652       0.011481       0.006647       0.003618      -0.004718      -0.019202       0.005351       0.013851              1.689026       1.752009      -0.046676       0.345485       1.432759       0.114370       1.882308          -0.000001
           59              H       1.337860       6.745464       8.722811       0.125986       1.176913 0.87941403E+01  0.87299859E+02                                 1.760306                            1.673544      -1.094901       2.361257                    0.997578       3.356013       9.068595       0.516623       1.194296      -0.730379       0.028513      -0.025674       0.002257       0.038434      -0.014623       0.009832       0.006548       0.009633       0.004711      -0.021582       0.005398       0.016184              1.789939       1.786725      -0.371144       0.050149       2.098117       0.101849       1.484976          -0.000002
           60              H       1.371193       8.425217      10.351862       0.118414       1.254354 0.92771995E+01  0.94721238E+02                                 1.940506                            1.794415      -1.257332       2.290540                    0.994548       3.655816      10.512978       0.460909       1.301548      -0.704380       0.041222      -0.002345       0.032883       0.052783      -0.013051       0.011325       0.000574      -0.004397       0.006989      -0.018595       0.002335       0.016260              2.033418       2.180279       0.123656       0.620482       1.656748       0.174596       2.263227          -0.000003
           61              H      15.064938       3.207402       6.006990       0.124627       1.203824 0.91246777E+01  0.92604335E+02                                 1.854148                            1.750121      -1.504604       2.163723                    0.992407       3.787294      10.791801       0.479449       1.258780      -0.711625       0.000352      -0.034489       0.003080       0.034628       0.003307       0.001054       0.002327      -0.021348       0.008675      -0.012652       0.002129       0.010523              1.905820       1.364128      -0.066440      -0.028755       2.384666      -0.181164       1.968665           0.000001
           62              H      14.683125       7.772714       5.061302       0.135931       1.095150 0.79838049E+01  0.78207015E+02                                 1.739398                            1.637290      -1.192420       2.320635                    0.995653       3.497203       9.726017       0.496590       1.259136      -0.713012      -0.008186       0.029779      -0.005531       0.031375      -0.002825       0.006775      -0.002667      -0.013674       0.008553      -0.011591       0.002180       0.009411              1.789079       1.315421      -0.100049      -0.059518       2.308023      -0.106502       1.743792           0.000000
           63              H       0.840897       2.885560       8.273113       0.095140       1.337102 0.11027246E+02  0.11512399E+03                                 1.884908                            1.844609      -0.901687       2.432079                    0.998296       3.542965       9.621356       0.507031       1.157106      -0.740752       0.034612      -0.009810       0.001901       0.036026      -0.001384       0.000898      -0.005517       0.012871      -0.017720      -0.010345       0.000646       0.009698              1.882838       2.098723      -0.332206      -0.176342       1.847240       0.058472       1.702551           0.000002
           64              H      14.411917       2.823836       7.990950       0.094301       1.440436 0.12079420E+02  0.12939193E+03                                 2.000617                            1.943733      -1.149921       2.312508                    0.995782       3.710557      10.304581       0.487514       1.172892      -0.736095      -0.029375      -0.011351      -0.018655       0.036603       0.005016       0.006705      -0.001031       0.007940      -0.013942      -0.009248      -0.001622       0.010869              2.016008       1.904429       0.284818       0.285931       1.972582       0.132031       2.171012           0.000003
           65              H      13.917984       3.482952      10.023407       0.016076       1.495045 0.13061215E+02  0.14046257E+03                                 1.919577                            1.914898      -0.914006       2.388252                    0.996511       3.792046      10.027988       0.540991       1.052784      -0.768126      -0.043801       0.015081       0.013418       0.048229       0.001362      -0.001826       0.000113       0.011221       0.007185      -0.006983       0.001391       0.005592              1.903937       2.172307      -0.240012      -0.063666       1.749421       0.025389       1.790083           0.000003
           66              H      14.096770       1.430656      10.021202       0.361180       0.615249 0.40587595E+01  0.33801859E+02                                 1.229669                            1.206769      -1.134066       2.473860                    0.999935       2.366660       6.205731       0.546603       1.345509      -0.696511      -0.025298      -0.015177      -0.005331       0.029979       0.007507       0.013040      -0.005753       0.004998      -0.029806      -0.020242       0.004423       0.015819              1.232666       1.187734       0.170711       0.078324       1.371187       0.111374       1.139077           0.000004
           67              H       1.151499       4.320624      10.845648       0.150177       1.040425 0.77251505E+01  0.73538101E+02                                 1.566357                            1.520631      -0.808220       2.486128                    0.999889       3.108511       7.973118       0.573229       1.122463      -0.748905       0.007554       0.002302      -0.012577       0.014850       0.003992      -0.006091       0.000757       0.000921       0.009628      -0.007870       0.000051       0.007819              1.570259       1.731407       0.343353      -0.166536       1.533333      -0.150233       1.446036          -0.000000
           68              H      14.869486       4.457297      11.544443       0.154467       1.020953 0.75969757E+01  0.72767327E+02                                 1.613772                            1.560604      -0.801091       2.501082                    0.999909       3.182681       8.471011       0.531905       1.202198      -0.728566      -0.013340       0.004781       0.001722       0.014275      -0.002917       0.000229       0.002915       0.010355      -0.005348      -0.006732      -0.000136       0.006868              1.630595       1.504104      -0.308600      -0.201061       1.726122       0.296270       1.661560          -0.000000
           69              H       0.610597       3.154496      11.797949       0.174896       1.056891 0.74898500E+01  0.71861755E+02                                 1.676147                            1.563824      -1.238690       2.308275                    0.997326       3.288447       8.910773       0.521372       1.224429      -0.721454      -0.000363      -0.020861       0.005725       0.021636      -0.003237       0.002941      -0.000329      -0.004218       0.011757      -0.006414       0.001121       0.005293              1.738436       1.310403      -0.101233       0.177268       1.787663      -0.498499       2.117242           0.000002
           70              H       0.251512       8.240047       3.006802       0.081980       1.144109 0.85074250E+01  0.84442285E+02                                 1.769480                            1.667948      -1.000847       2.379809                    0.997292       3.720598      10.324403       0.503207       1.226304      -0.719675      -0.006470       0.029800       0.015606       0.034256      -0.002649      -0.005995       0.001463       0.000336      -0.002534      -0.006241      -0.000935       0.007176              1.820837       1.305792      -0.047201      -0.092020       2.255808       0.406690       1.900912           0.000001
           71              H       1.280285       7.234841       2.272736       0.102892       1.221094 0.10041913E+02  0.10248375E+03                                 1.778654                            1.764159      -0.939302       2.424362                    0.998101       3.425535       9.218401       0.516390       1.162225      -0.739420       0.033985      -0.008351      -0.012003       0.036997      -0.003905      -0.002951      -0.006991       0.004780      -0.014453      -0.011173       0.004063       0.007109              1.768014       2.040348      -0.151959      -0.156463       1.489780       0.049114       1.773913           0.000002
           72              H      13.798289       7.395762       0.864125       0.078113       1.354525 0.10674454E+02  0.10939164E+03                                 1.823902                            1.758959      -0.638278       2.545000                    0.999800       3.396776       8.833021       0.549883       1.086919      -0.760321      -0.048419      -0.023561      -0.011382       0.055037       0.002756       0.004518       0.003985       0.014365      -0.032897      -0.012888      -0.001372       0.014260              1.821037       2.312456       0.269739       0.122496       1.575972      -0.027155       1.574684           0.000005
           73              H       0.072726       9.240845      -0.037475       0.354745       0.548593 0.33934321E+01  0.27413354E+02                                 1.179128                            1.129551      -1.370758       2.334808                    0.998175       2.635194       7.131096       0.537748       1.409951      -0.678632       0.012196       0.004177      -0.015496       0.020157       0.006106       0.000180       0.002711      -0.023237      -0.010235      -0.011448      -0.003767       0.015216              1.207670       0.930136      -0.038272      -0.001803       1.172523      -0.221553       1.520351           0.000002
           74              H       1.430283       7.847664       0.231462       0.163421       1.058699 0.82256136E+01  0.79909995E+02                                 1.616083                            1.595173      -1.123274       2.356039                    0.998701       3.178506       8.361508       0.543494       1.160055      -0.739329       0.013644       0.017409       0.002395       0.022248       0.004612      -0.003244       0.000648       0.008324      -0.012490      -0.006324      -0.002541       0.008866              1.609229       1.718602       0.277764      -0.069472       1.692542      -0.036497       1.416543           0.000003
           75              H       1.034834       6.357490       0.665729       0.146849       1.112684 0.83722914E+01  0.81880132E+02                                 1.682508                            1.617781      -1.066805       2.371641                    0.998752       3.274941       8.708126       0.534251       1.172267      -0.735730       0.001566      -0.010122       0.017527       0.020300      -0.002738      -0.001500      -0.007233       0.007073       0.001438      -0.009912       0.003927       0.005985              1.701644       1.373240      -0.246633       0.065467       2.016658      -0.243426       1.715033           0.000001
           76              H       0.416661       6.994561      21.378271       0.120931       1.110791 0.79843639E+01  0.77747739E+02                                 1.717381                            1.601612      -0.921334       2.414547                    0.999217       3.518904       9.568588       0.522100       1.204773      -0.725245      -0.011446      -0.002935      -0.005103       0.012871       0.001672       0.004812       0.003041       0.012630      -0.001911      -0.007389      -0.002173       0.009562              1.782917       1.330061       0.022470       0.250059       1.443314       0.199007       2.575377           0.000001
           77              H       1.449979       2.535060       4.164112       0.123718       1.170741 0.87432236E+01  0.86492995E+02                                 1.741059                            1.659314      -1.002870       2.402711                    0.998209       3.320674       8.898393       0.524300       1.180911      -0.733926       0.025183      -0.001313       0.026040       0.036248      -0.011452       0.011670       0.005316       0.005664      -0.001534      -0.018999       0.003748       0.015251              1.762164       1.786477      -0.062574       0.384484       1.487177       0.088420       2.012839           0.000000
           78              H       1.504524       0.888373       2.490972       0.097393       1.340988 0.98885136E+01  0.10239464E+03                                 2.010091                            1.837028      -1.257178       2.277838                    0.994172       3.778262      10.875181       0.462198       1.279770      -0.708683       0.039003      -0.032272      -0.000146       0.050623      -0.011246       0.011864       0.001833      -0.002254       0.000436      -0.017578       0.002453       0.015125              2.117356       2.319169      -0.706490      -0.073610       2.359772       0.129536       1.673125          -0.000001
           79              H      13.554353       2.435862       0.797993       0.096729       1.346046 0.98856881E+01  0.10247324E+03                                 2.021612                            1.840324      -1.291330       2.259261                    0.993682       3.822529      11.048903       0.459928       1.284734      -0.707201      -0.039539      -0.000813      -0.031834       0.050768      -0.012388       0.010628       0.002134       0.000583       0.005826      -0.017723       0.002672       0.015051              2.145765       2.285476       0.176932       0.712259       1.716995       0.257045       2.434824          -0.000000
           80              H      13.413446       4.091366       2.349890       0.127603       1.152903 0.86007768E+01  0.84848933E+02                                 1.735799                            1.655658      -1.021483       2.400080                    0.997983       3.292679       8.849897       0.519472       1.195184      -0.730744      -0.028864       0.022038      -0.001119       0.036332      -0.012756       0.009516       0.007585       0.010517       0.002404      -0.020601       0.005758       0.014842              1.755267       1.888663      -0.378113       0.060102       1.933094       0.084703       1.444046           0.000001
           81              H       9.010478      10.224007       8.537641       0.099736       1.334386 0.98598780E+01  0.10216332E+03                                 2.015283                            1.842353      -1.298380       2.260436                    0.993580       3.790357      10.962187       0.457907       1.290938      -0.706182       0.037957       0.030836      -0.001839       0.048939       0.010577      -0.012830       0.001095      -0.002614       0.002049      -0.017605       0.001926       0.015679              2.133407       2.274690       0.697143       0.165586       2.410138       0.244975       1.715392          -0.000002
           82              H       9.098356       8.722811       6.890954       0.134192       1.148617 0.85279791E+01  0.84063653E+02                                 1.742915                            1.657783      -1.048699       2.392962                    0.997903       3.271456       8.827528       0.514166       1.208483      -0.727759       0.029293       0.003865      -0.022799       0.037320       0.010477      -0.013464       0.006513       0.001351      -0.020033      -0.021291       0.005410       0.015881              1.766611       1.849878       0.049086      -0.382956       1.449944       0.087115       2.000010          -0.000001
           83              H       5.872644       6.871115       8.568503       0.133947       1.111731 0.81892209E+01  0.79873583E+02                                 1.701800                            1.621923      -0.894672       2.462946                    0.999091       3.228039       8.651284       0.521310       1.204618      -0.728679      -0.025929      -0.025456       0.003931       0.036548       0.010662      -0.011991       0.005161       0.001064      -0.009087      -0.018810       0.004318       0.014492              1.723900       1.741059       0.369818      -0.059528       1.977895       0.075341       1.452745          -0.000002
           84              H       5.828705       8.614795      10.074108       0.094525       1.303534 0.96106214E+01  0.98933479E+02                                 1.978191                            1.813932      -1.269914       2.268425                    0.994184       3.808140      10.973510       0.463439       1.283872      -0.707235      -0.041701       0.002333       0.028002       0.050285       0.010883      -0.009387       0.002619      -0.000503      -0.000095      -0.015766       0.002682       0.013084              2.085382       2.328028      -0.149035      -0.680682       1.682892       0.204041       2.245227          -0.000003
           85              H       7.637770       5.940858       3.242672       0.130904       1.086733 0.79499574E+01  0.77861987E+02                                 1.732638                            1.635557      -1.266754       2.284019                    0.995093       3.542440       9.879627       0.495619       1.261821      -0.711999       0.002110       0.004978      -0.032624       0.033069       0.005188       0.000224      -0.000923      -0.009059       0.022559      -0.010665       0.003004       0.007662              1.778413       1.300891      -0.061910      -0.031814       1.763285      -0.153445       2.271063           0.000001
           86              H       7.337775       4.990762       7.816802       0.125031       1.170482 0.87401414E+01  0.87866845E+02                                 1.828254                            1.718361      -1.443593       2.191013                    0.992651       3.780705      10.768073       0.480903       1.266898      -0.709555      -0.001534      -0.001877       0.032156       0.032247       0.001007      -0.000362       0.001719      -0.014293       0.029870      -0.012206       0.001886       0.010320              1.883511       1.339515      -0.033838      -0.087622       1.904032      -0.161262       2.406987          -0.000000
           87              H       6.128701       8.550868       3.641669       0.097059       1.332930 0.11315576E+02  0.11918884E+03                                 1.904412                            1.889753      -0.885809       2.444801                    0.998608       3.548772       9.757372       0.491340       1.183490      -0.734797      -0.032458       0.006558       0.006839       0.033813      -0.002472      -0.001155      -0.004094       0.010960       0.014090      -0.009619       0.003635       0.005984              1.882551       2.315649      -0.013711      -0.142795       1.725477      -0.012495       1.606527           0.000001
           88              H       7.324138       8.010790       2.713616       0.081446       1.223155 0.92913316E+01  0.94056658E+02                                 1.834232                            1.730554      -1.110044       2.325627                    0.996351       3.771794      10.489203       0.500577       1.208714      -0.723978       0.011548      -0.016887      -0.024289       0.031756      -0.007476      -0.002814       0.001551       0.005427      -0.002120      -0.007619      -0.001706       0.009325              1.887284       1.382266      -0.122518      -0.129994       1.995729       0.389048       2.283857           0.000001
           89              H       8.492304      10.043246       3.467521       0.034748       1.554591 0.13560728E+02  0.14767317E+03                                 1.997635                            1.975535      -0.939791       2.381314                    0.996512       3.817662      10.264143       0.521158       1.079240      -0.760976       0.047547       0.004669       0.017432       0.050856       0.002855       0.000105       0.007406       0.012247      -0.018119      -0.012264       0.002251       0.010013              1.984426       2.353353       0.096077       0.175026       1.820497      -0.049494       1.779427           0.000004
           90              H       7.889282       9.816193       1.289574       0.371914       0.575468 0.36529214E+01  0.29954991E+02                                 1.210076                            1.168427      -1.259700       2.399571                    0.999726       2.507404       6.759887       0.532946       1.401503      -0.681995       0.009592      -0.012810      -0.013025       0.020634      -0.013758       0.001110      -0.006784      -0.011901      -0.000749      -0.015428      -0.001954       0.017382              1.229975       1.024785      -0.086248      -0.139564       1.221286       0.206387       1.443853           0.000002
           91              H       7.084748      10.922802       5.043667       0.166486       1.007259 0.74772952E+01  0.71719449E+02                                 1.627140                            1.570669      -0.986584       2.422368                    0.998915       3.241975       8.786804       0.516128       1.237246      -0.719495       0.006350      -0.005030       0.013956       0.016136      -0.001107       0.001621       0.000421       0.007610       0.008577      -0.005444       0.001171       0.004274              1.644729       1.323103      -0.048154       0.223161       1.454936      -0.033496       2.156149          -0.000001
           92              H       6.919599      11.908169       3.793772       0.145746       1.030609 0.71841792E+01  0.68573155E+02                                 1.673238                            1.548459      -1.050893       2.372821                    0.998058       3.472737       9.547901       0.512714       1.251565      -0.713760       0.003577       0.007952      -0.011092       0.014109       0.000874      -0.001963      -0.001034      -0.003386      -0.000363      -0.002984       0.000119       0.002865              1.747136       1.263975       0.153561      -0.077259       2.494324      -0.333142       1.483110           0.000001
           93              H       5.801433      10.803764       4.093571       0.158367       1.000669 0.75634669E+01  0.71748037E+02                                 1.540345                            1.517374      -0.848657       2.478983                    0.999772       3.063041       7.888942       0.565615       1.141552      -0.744416      -0.010861      -0.006542      -0.004598       0.013487       0.001678       0.000678       0.002709       0.002163       0.002368      -0.003549       0.000100       0.003449              1.530295       1.923117       0.112128      -0.003857       1.397892       0.028416       1.269877           0.000001
           94              H       8.330185       2.986962       8.151871       0.095326       1.365319 0.11311401E+02  0.11887884E+03                                 1.915751                            1.871889      -0.961019       2.402949                    0.997448       3.562331       9.715462       0.501699       1.161650      -0.739810       0.030967       0.016209       0.010417       0.036472       0.006556       0.002653      -0.004032       0.014291       0.003191      -0.011948       0.002639       0.009309              1.919829       1.939329       0.248962       0.312435       1.922504       0.104224       1.897652           0.000003
           95              H       6.730207       2.788566       8.114396       0.099088       1.366614 0.11468493E+02  0.12160501E+03                                 1.954901                            1.914072      -1.000605       2.387861                    0.996759       3.656191      10.195154       0.482191       1.197958      -0.730162      -0.036073       0.003423       0.009542       0.037470      -0.002556      -0.000593      -0.004138       0.019228      -0.007609      -0.010796      -0.000421       0.011216              1.958714       2.062807      -0.171518      -0.352478       1.833658       0.065081       1.979677           0.000002
           96              H       8.695331       0.778153       7.362696       0.033125       1.465998 0.12353574E+02  0.13112355E+03                                 1.907843                            1.875864      -0.740158       2.477976                    0.998332       3.661682       9.646026       0.540227       1.068173      -0.764712       0.044722      -0.018016      -0.018388       0.051602      -0.000200       0.000572       0.002439       0.006033      -0.020144      -0.007502       0.001102       0.006400              1.900151       2.258880      -0.210857      -0.256702       1.750750       0.075244       1.690822           0.000005
           97              H       8.046855       1.390976       9.549461       0.366546       0.601354 0.38721017E+01  0.32178182E+02                                 1.237370                            1.195796      -1.405170       2.326585                    0.998697       2.572668       6.953853       0.532222       1.384837      -0.684890       0.005679       0.019748       0.011502       0.023549       0.012655       0.001809      -0.000443      -0.015518       0.000581      -0.015151       0.000387       0.014765              1.256957       1.011257       0.072595       0.091193       1.314737       0.180669       1.444877           0.000002
           98              H       6.799903       0.302003       6.048874       0.163234       1.014926 0.73375687E+01  0.69828295E+02                                 1.609873                            1.534109      -1.078625       2.373312                    0.998498       3.244520       8.669742       0.535101       1.202794      -0.726874       0.001321       0.006559      -0.014309       0.015796       0.002892       0.004394      -0.000237       0.006392       0.017740      -0.007545      -0.000861       0.008406              1.639272       1.249178       0.014116       0.041182       1.450991      -0.196813       2.217646           0.000000
           99              H       7.063536      21.215146       7.151074       0.153657       0.956863 0.65253933E+01  0.60631903E+02                                 1.583461                            1.469202      -0.870734       2.467868                    0.999040       3.259515       8.759873       0.531403       1.240474      -0.717395       0.004897      -0.009543       0.005935       0.012259      -0.000581       0.004575       0.000982       0.000556      -0.014758      -0.007194       0.002314       0.004880              1.653075       1.231905      -0.181893       0.044776       2.399143      -0.171412       1.328178           0.000001
          100              H       5.910522       0.257915       7.378127       0.164053       0.985645 0.74055550E+01  0.69817036E+02                                 1.520167                            1.497889      -0.858419       2.482677                    0.999679       3.018674       7.727712       0.571833       1.136143      -0.745977      -0.007349       0.006534       0.011607       0.015213      -0.001244      -0.002045       0.004185      -0.000896      -0.005953      -0.004995      -0.000276       0.005270              1.509923       1.840141      -0.052309      -0.204079       1.331155       0.026262       1.358472           0.000003
          101              H       9.230172       4.089162       2.614418       0.126552       1.102772 0.81147256E+01  0.78458664E+02                                 1.644882                            1.576360      -0.913317       2.445542                    0.998783       3.200272       8.361448       0.551659       1.148334      -0.742220       0.027955       0.023200      -0.000086       0.036328       0.011444      -0.010094       0.006264       0.005382      -0.002666      -0.018588       0.004732       0.013855              1.661289       1.735986       0.341504      -0.034248       1.837496       0.119284       1.410386           0.000001
          102              H       9.243808       2.495381       0.899395       0.114501       1.333369 0.99331143E+01  0.10331398E+03                                 2.034704                            1.867019      -1.303033       2.269039                    0.993640       3.744468      10.919386       0.447496       1.315962      -0.701431       0.041192       0.003651      -0.033039       0.052930       0.013913      -0.009824       0.001271      -0.002228       0.001866      -0.017985       0.001877       0.016108              2.146265       2.308130      -0.100958      -0.688347       1.697241       0.158300       2.433425          -0.000000
          103              H       6.031733       0.672342       2.570330       0.116912       1.256507 0.92845661E+01  0.94951829E+02                                 1.951705                            1.801542      -1.303249       2.270669                    0.993976       3.696612      10.689139       0.456884       1.310867      -0.702113      -0.041544      -0.033448       0.001288       0.053351       0.011071      -0.012972       0.000785      -0.003857       0.000295      -0.018051       0.001896       0.016155              2.048930       2.172327       0.622862       0.144553       2.288823       0.204180       1.685639          -0.000001
          104              H       6.019611       2.263919       4.285354       0.127327       1.166154 0.87414189E+01  0.86715672E+02                                 1.757798                            1.675400      -1.076464       2.374013                    0.997378       3.338349       9.041361       0.512748       1.204166      -0.728294      -0.028673      -0.003498       0.024725       0.038022       0.010970      -0.014337       0.005932       0.005370      -0.007415      -0.020961       0.003899       0.017062              1.784619       1.800013       0.063939      -0.367027       1.493509       0.062988       2.060334           0.000000
          105              H      13.343750       8.579525      11.835424       0.113839       1.309324 0.97368531E+01  0.10083532E+03                                 2.010257                            1.847665      -1.323708       2.256553                    0.993720       3.772681      11.001606       0.449835       1.314798      -0.701123      -0.040873      -0.003294      -0.033733       0.053098       0.013327       0.010742      -0.000262      -0.002954       0.003823      -0.017857       0.001359       0.016499              2.121802       2.247178      -0.120366       0.664006       1.691224      -0.181880       2.427005          -0.000002
          106              H      13.310417       6.950473      13.515176       0.128015       1.109222 0.81586491E+01  0.79167443E+02                                 1.668288                            1.593992      -0.920056       2.446067                    0.998722       3.213165       8.472151       0.540496       1.167846      -0.737442      -0.027888      -0.022310      -0.001567       0.035748       0.011481       0.010652      -0.006647       0.004168      -0.003068      -0.019202       0.005351       0.013851              1.689026       1.752009       0.345485       0.046676       1.882309      -0.114370       1.432759          -0.000001
          107              H       1.337860       8.722811      15.298536       0.125986       1.176913 0.87941403E+01  0.87299859E+02                                 1.760306                            1.673544      -1.094901       2.361257                    0.997578       3.356013       9.068595       0.516623       1.194296      -0.730379       0.028513       0.002257       0.025674       0.038434       0.009832       0.014623      -0.006548       0.002461      -0.016804      -0.021582       0.005398       0.016184              1.789939       1.786725       0.050149       0.371144       1.484976      -0.101849       2.098117          -0.000002
          108              H       1.371193      10.351862      13.618783       0.118414       1.254354 0.92771995E+01  0.94721237E+02                                 1.940506                            1.794415      -1.257332       2.290540                    0.994548       3.655816      10.512978       0.460909       1.301548      -0.704380       0.041222       0.032883       0.002345       0.052783       0.011325       0.013051      -0.000574      -0.005693       0.003102      -0.018595       0.002335       0.016260              2.033418       2.180279       0.620482      -0.123656       2.263227      -0.174596       1.656748          -0.000003
          109              H      15.064938       6.006990      18.836598       0.124627       1.203825 0.91246827E+01  0.92604395E+02                                 1.854148                            1.750121      -1.504604       2.163722                    0.992407       3.787295      10.791803       0.479449       1.258780      -0.711625       0.000352       0.003080       0.034489       0.034628       0.001054      -0.003307      -0.002327      -0.015011       0.027685      -0.012652       0.002129       0.010523              1.905820       1.364128      -0.028755       0.066440       1.968665       0.181164       2.384666           0.000001
          110              H      14.683125       5.061302      14.271286       0.135931       1.095150 0.79838058E+01  0.78207028E+02                                 1.739398                            1.637290      -1.192420       2.320635                    0.995653       3.497203       9.726018       0.496590       1.259136      -0.713012      -0.008186      -0.005531      -0.029779       0.031375       0.006775       0.002825       0.002667      -0.011113       0.016234      -0.011591       0.002180       0.009411              1.789079       1.315421      -0.059518       0.100049       1.743792       0.106502       2.308023           0.000000
          111              H       0.840897       8.273113      19.158440       0.095140       1.337102 0.11027247E+02  0.11512400E+03                                 1.884908                            1.844610      -0.901687       2.432079                    0.998296       3.542965       9.621357       0.507031       1.157106      -0.740752       0.034612       0.001901       0.009810       0.036026       0.000898       0.001384       0.005517       0.015296      -0.010447      -0.010345       0.000646       0.009698              1.882838       2.098723      -0.176343       0.332206       1.702551      -0.058472       1.847240           0.000002
          112              H      14.411917       7.990950      19.220164       0.094301       1.440437 0.12079425E+02  0.12939200E+03                                 2.000617                            1.943733      -1.149921       2.312508                    0.995782       3.710558      10.304583       0.487514       1.172892      -0.736096      -0.029375      -0.018655       0.011351       0.036603       0.006705      -0.005016       0.001031       0.010941      -0.004938      -0.009248      -0.001622       0.010869              2.016008       1.904429       0.285931      -0.284818       2.171012      -0.132031       1.972582           0.000003
          113              H      13.917984      10.023407      18.561048       0.016076       1.495045 0.13061218E+02  0.14046261E+03                                 1.919577                            1.914898      -0.914006       2.388252                    0.996511       3.792047      10.027990       0.540991       1.052783      -0.768126      -0.043801       0.013418      -0.015081       0.048229      -0.001826      -0.001362      -0.000113       0.002018      -0.020424      -0.006983       0.001391       0.005592              1.903937       2.172306      -0.063666       0.240012       1.790082      -0.025389       1.749421           0.000003
          114              H      14.096770      10.021202      20.613344       0.361180       0.615248 0.40587569E+01  0.33801834E+02                                 1.229669                            1.206769      -1.134066       2.473860                    0.999935       2.366659       6.205729       0.546603       1.345510      -0.696510      -0.025298      -0.005331       0.015177       0.029979       0.013040      -0.007507       0.005753       0.017402       0.007406      -0.020242       0.004423       0.015819              1.232666       1.187734       0.078324      -0.170711       1.139077      -0.111374       1.371187           0.000004
          115              H       1.151499      10.845648      17.723376       0.150177       1.040425 0.77251453E+01  0.73538040E+02                                 1.566357                            1.520631      -0.808220       2.486128                    0.999889       3.108510       7.973115       0.573229       1.122463      -0.748905       0.007554      -0.012577      -0.002302       0.014850      -0.006091      -0.003992      -0.000757      -0.004353      -0.006196      -0.007870       0.000051       0.007819              1.570258       1.731407      -0.166536      -0.343352       1.446036       0.150233       1.533332          -0.000000
          116              H      14.869486      11.544443      17.586703       0.154466       1.020953 0.75969771E+01  0.72767347E+02                                 1.613773                            1.560605      -0.801092       2.501081                    0.999909       3.182681       8.471013       0.531905       1.202199      -0.728566      -0.013340       0.001722      -0.004781       0.014275       0.000229       0.002917      -0.002915       0.007851      -0.012858      -0.006732      -0.000136       0.006868              1.630596       1.504105      -0.201061       0.308601       1.661561      -0.296271       1.726123          -0.000000
          117              H       0.610597      11.797949      18.889504       0.174896       1.056890 0.74898487E+01  0.71861740E+02                                 1.676147                            1.563824      -1.238690       2.308275                    0.997326       3.288447       8.910773       0.521372       1.224429      -0.721454      -0.000363       0.005725       0.020861       0.021636       0.002941       0.003237       0.000329      -0.007987       0.000448      -0.006414       0.001121       0.005293              1.738436       1.310403       0.177268       0.101233       2.117242       0.498499       1.787663           0.000002
          118              H       0.251512       3.006802      13.803953       0.081980       1.144109 0.85074249E+01  0.84442284E+02                                 1.769480                            1.667948      -1.000847       2.379809                    0.997292       3.720598      10.324403       0.503207       1.226304      -0.719675      -0.006470       0.015606      -0.029800       0.034256      -0.005995       0.002649      -0.001463       0.001435       0.000764      -0.006241      -0.000935       0.007176              1.820837       1.305792      -0.092020       0.047201       1.900912      -0.406690       2.255808           0.000001
          119              H       1.280285       2.272736      14.809159       0.102892       1.221094 0.10041909E+02  0.10248369E+03                                 1.778654                            1.764158      -0.939303       2.424362                    0.998101       3.425534       9.218398       0.516390       1.162225      -0.739420       0.033985      -0.012003       0.008351       0.036997      -0.002951       0.003905       0.006991       0.009617       0.000056      -0.011173       0.004063       0.007109              1.768014       2.040348      -0.156463       0.151959       1.773913      -0.049114       1.489780           0.000002
          120              H      13.798289       0.864125      14.648238       0.078113       1.354527 0.10674468E+02  0.10939182E+03                                 1.823903                            1.758961      -0.638278       2.545000                    0.999800       3.396777       8.833027       0.549883       1.086920      -0.760321      -0.048419      -0.011382       0.023561       0.055037       0.004518      -0.002756      -0.003985       0.023631      -0.005098      -0.012888      -0.001372       0.014260              1.821039       2.312458       0.122496      -0.269739       1.574686       0.027155       1.575973           0.000005
          121              H       0.072726      -0.037475      12.803155       0.354745       0.548592 0.33934276E+01  0.27413313E+02                                 1.179128                            1.129551      -1.370757       2.334808                    0.998175       2.635193       7.131096       0.537748       1.409953      -0.678631       0.012196      -0.015496      -0.004177       0.020157       0.000180      -0.006106      -0.002711      -0.006501       0.039973      -0.011448      -0.003767       0.015216              1.207670       0.930135      -0.001803       0.038272       1.520351       0.221553       1.172523           0.000002
          122              H       1.430283       0.231462      14.196336       0.163421       1.058699 0.82256065E+01  0.79909907E+02                                 1.616082                            1.595173      -1.123273       2.356039                    0.998701       3.178505       8.361504       0.543494       1.160055      -0.739329       0.013644       0.002395      -0.017409       0.022248      -0.003244      -0.004612      -0.000648       0.010407      -0.006240      -0.006324      -0.002541       0.008866              1.609228       1.718601      -0.069472      -0.277764       1.416542       0.036497       1.692542           0.000003
          123              H       1.034834       0.665729      15.686510       0.146849       1.112684 0.83722895E+01  0.81880104E+02                                 1.682508                            1.617781      -1.066805       2.371641                    0.998752       3.274941       8.708124       0.534251       1.172267      -0.735730       0.001566       0.017527       0.010122       0.020300      -0.001500       0.002738       0.007233       0.002817      -0.011328      -0.009912       0.003927       0.005985              1.701643       1.373239       0.065467       0.246633       1.715032       0.243426       2.016657           0.000001
          124              H       0.416661      21.378271      15.049439       0.120931       1.110791 0.79843641E+01  0.77747746E+02                                 1.717382                            1.601612      -0.921335       2.414547                    0.999217       3.518904       9.568590       0.522099       1.204774      -0.725245      -0.011446      -0.005103       0.002935       0.012871       0.004812      -0.001672      -0.003041       0.007270      -0.017989      -0.007389      -0.002173       0.009562              1.782918       1.330061       0.250059      -0.022470       2.575377      -0.199007       1.443315           0.000001
          125              H       1.449979       4.164112      19.508940       0.123718       1.170741 0.87432231E+01  0.86492987E+02                                 1.741059                            1.659314      -1.002870       2.402711                    0.998209       3.320674       8.898392       0.524300       1.180910      -0.733927       0.025183       0.026040       0.001313       0.036248       0.011670       0.011452      -0.005316       0.003599      -0.007730      -0.018999       0.003748       0.015251              1.762164       1.786477       0.384484       0.062574       2.012839      -0.088419       1.487177           0.000000
          126              H       1.504524       2.490972      21.155627       0.097393       1.340988 0.98885136E+01  0.10239464E+03                                 2.010091                            1.837028      -1.257178       2.277838                    0.994172       3.778262      10.875181       0.462198       1.279770      -0.708683       0.039003      -0.000146       0.032272       0.050623       0.011864       0.011246      -0.001833      -0.001345       0.003164      -0.017578       0.002453       0.015125              2.117356       2.319169      -0.073610       0.706490       1.673125      -0.129536       2.359772          -0.000001
          127              H      13.554353       0.797993      19.608138       0.096729       1.346046 0.98856877E+01  0.10247324E+03                                 2.021612                            1.840324      -1.291330       2.259261                    0.993682       3.822529      11.048904       0.459927       1.284734      -0.707201      -0.039539      -0.031834       0.000813       0.050768       0.010628       0.012388      -0.002134      -0.002621      -0.003788      -0.017723       0.002672       0.015051              2.145765       2.285476       0.712259      -0.176932       2.434824      -0.257045       1.716995          -0.000000
          128              H      13.413446       2.349890      17.952634       0.127603       1.152903 0.86007772E+01  0.84848940E+02                                 1.735799                            1.655658      -1.021483       2.400080                    0.997983       3.292679       8.849898       0.519472       1.195185      -0.730744      -0.028864      -0.001119      -0.022038       0.036332       0.009516       0.012756      -0.007585       0.004056      -0.016978      -0.020601       0.005758       0.014842              1.755268       1.888663       0.060102       0.378113       1.444046      -0.084703       1.933094           0.000001
          129              H       9.010478       8.537641      11.819993       0.099736       1.334386 0.98598765E+01  0.10216330E+03                                 2.015283                            1.842353      -1.298380       2.260436                    0.993580       3.790357      10.962187       0.457907       1.290938      -0.706182       0.037957      -0.001839      -0.030836       0.048939      -0.012830      -0.010577      -0.001095      -0.002331       0.002897      -0.017605       0.001926       0.015679              2.133407       2.274690       0.165586      -0.697143       1.715392      -0.244975       2.410138          -0.000002
          130              H       9.098356       6.890954      13.321189       0.134192       1.148617 0.85279791E+01  0.84063653E+02                                 1.742915                            1.657783      -1.048699       2.392962                    0.997903       3.271456       8.827528       0.514166       1.208483      -0.727759       0.029293      -0.022799      -0.003865       0.037320      -0.013464      -0.010477      -0.006513       0.010692       0.007990      -0.021291       0.005410       0.015881              1.766611       1.849878      -0.382956      -0.049086       2.000010      -0.087115       1.449944          -0.000001
          131              H       5.872644       8.568503      15.172885       0.133947       1.111731 0.81892209E+01  0.79873583E+02                                 1.701800                            1.621923      -0.894671       2.462946                    0.999091       3.228039       8.651284       0.521310       1.204618      -0.728679      -0.025929       0.003931       0.025456       0.036548      -0.011991      -0.010662      -0.005161       0.005076       0.002948      -0.018810       0.004318       0.014492              1.723900       1.741059      -0.059528      -0.369818       1.452745      -0.075341       1.977895          -0.000002
          132              H       5.828705      10.074108      13.429205       0.094525       1.303534 0.96106205E+01  0.98933473E+02                                 1.978192                            1.813932      -1.269914       2.268425                    0.994184       3.808140      10.973512       0.463439       1.283873      -0.707235      -0.041701       0.028002      -0.002333       0.050285      -0.009387      -0.010883      -0.002619      -0.000204       0.000803      -0.015766       0.002682       0.013084              2.085383       2.328029      -0.680683       0.149035       2.245228      -0.204041       1.682892          -0.000003
          133              H       7.637770       3.242672      16.103142       0.130904       1.086734 0.79499626E+01  0.77862045E+02                                 1.732638                            1.635557      -1.266755       2.284019                    0.995093       3.542441       9.879628       0.495619       1.261820      -0.711999       0.002110      -0.032624      -0.004978       0.033069       0.000224      -0.005188       0.000923      -0.015809       0.002308      -0.010665       0.003004       0.007662              1.778413       1.300891      -0.031814       0.061910       2.271063       0.153445       1.763285           0.000001
          134              H       7.337775       7.816802      17.053238       0.125031       1.170483 0.87401461E+01  0.87866902E+02                                 1.828254                            1.718361      -1.443593       2.191013                    0.992651       3.780706      10.768076       0.480904       1.266898      -0.709555      -0.001534       0.032156       0.001877       0.032247      -0.000362      -0.001007      -0.001719      -0.022082       0.006505      -0.012206       0.001886       0.010320              1.883512       1.339515      -0.087622       0.033838       2.406988       0.161262       1.904032          -0.000000
          135              H       6.128701       3.641669      13.493132       0.097059       1.332931 0.11315578E+02  0.11918888E+03                                 1.904413                            1.889753      -0.885809       2.444800                    0.998608       3.548772       9.757373       0.491340       1.183490      -0.734797      -0.032458       0.006839      -0.006558       0.033813      -0.001155       0.002472       0.004094      -0.001565      -0.023484      -0.009619       0.003635       0.005984              1.882551       2.315650      -0.142795       0.013711       1.606527       0.012495       1.725478           0.000001
          136              H       7.324138       2.713616      14.033210       0.081446       1.223154 0.92913312E+01  0.94056655E+02                                 1.834232                            1.730554      -1.110045       2.325627                    0.996351       3.771794      10.489204       0.500577       1.208714      -0.723978       0.011548      -0.024289       0.016887       0.031756      -0.002814       0.007476      -0.001551       0.003773      -0.007080      -0.007619      -0.001706       0.009325              1.887284       1.382266      -0.129994       0.122518       2.283858      -0.389048       1.995729           0.000001
          137              H       8.492304       3.467521      12.000754       0.034748       1.554592 0.13560739E+02  0.14767332E+03                                 1.997636                            1.975537      -0.939792       2.381314                    0.996512       3.817663      10.264148       0.521158       1.079240      -0.760976       0.047547       0.017432      -0.004669       0.050856       0.000105      -0.002855      -0.007406       0.015183      -0.009310      -0.012264       0.002251       0.010013              1.984427       2.353355       0.175026      -0.096077       1.779428       0.049494       1.820498           0.000004
          138              H       7.889282       1.289574      12.227807       0.371913       0.575469 0.36529263E+01  0.29955045E+02                                 1.210077                            1.168428      -1.259702       2.399570                    0.999726       2.507406       6.759896       0.532945       1.401504      -0.681994       0.009592      -0.013025       0.012810       0.020634       0.001110       0.013758       0.006784      -0.005576       0.018225      -0.015428      -0.001954       0.017382              1.229976       1.024786      -0.139565       0.086248       1.443855      -0.206388       1.221288           0.000002
          139              H       7.084748       5.043667      11.121198       0.166486       1.007259 0.74772950E+01  0.71719449E+02                                 1.627140                            1.570669      -0.986584       2.422368                    0.998915       3.241975       8.786805       0.516128       1.237246      -0.719495       0.006350       0.013956       0.005030       0.016136       0.001621       0.001107      -0.000421      -0.000484      -0.015703      -0.005444       0.001171       0.004274              1.644729       1.323103       0.223161       0.048154       2.156149       0.033496       1.454936          -0.000001
          140              H       6.919599       3.793772      10.135831       0.145746       1.030609 0.71841792E+01  0.68573154E+02                                 1.673238                            1.548459      -1.050894       2.372821                    0.998058       3.472737       9.547901       0.512714       1.251565      -0.713760       0.003577      -0.011092      -0.007952       0.014109      -0.001963      -0.000874       0.001034      -0.001511       0.005260      -0.002984       0.000119       0.002865              1.747136       1.263975      -0.077259      -0.153561       1.483110       0.333142       2.494324           0.000001
          141              H       5.801433       4.093571      11.240236       0.158367       1.000668 0.75634566E+01  0.71747916E+02                                 1.540344                            1.517374      -0.848656       2.478984                    0.999772       3.063039       7.888936       0.565615       1.141553      -0.744415      -0.010861      -0.004598       0.006542       0.013487       0.000678      -0.001678      -0.002709      -0.000102      -0.004428      -0.003549       0.000100       0.003449              1.530295       1.923116      -0.003857      -0.112128       1.269876      -0.028416       1.397892           0.000001
          142              H       8.330185       8.151871      19.057038       0.095326       1.365320 0.11311405E+02  0.11887888E+03                                 1.915751                            1.871889      -0.961019       2.402949                    0.997448       3.562332       9.715464       0.501699       1.161649      -0.739811       0.030967       0.010417      -0.016209       0.036472       0.002653      -0.006556       0.004032       0.005550      -0.023032      -0.011948       0.002639       0.009309              1.919828       1.939329       0.312435      -0.248962       1.897652      -0.104224       1.922504           0.000003
          143              H       6.730207       8.114396      19.255434       0.099088       1.366614 0.11468495E+02  0.12160505E+03                                 1.954901                            1.914073      -1.000605       2.387861                    0.996759       3.656191      10.195156       0.482191       1.197959      -0.730162      -0.036073       0.009542      -0.003423       0.037470      -0.000593       0.002556       0.004138       0.013418      -0.025037      -0.010796      -0.000421       0.011216              1.958715       2.062808      -0.352478       0.171518       1.979678      -0.065081       1.833659           0.000002
          144              H       8.695331       7.362696      21.265847       0.033125       1.465998 0.12353570E+02  0.13112351E+03                                 1.907842                            1.875864      -0.740158       2.477976                    0.998332       3.661681       9.646023       0.540227       1.068173      -0.764712       0.044722      -0.018388       0.018016       0.051602       0.000572       0.000200      -0.002439       0.013089       0.001022      -0.007502       0.001102       0.006400              1.900150       2.258880      -0.256702       0.210857       1.690822      -0.075244       1.750750           0.000005
          145              H       8.046855       9.549461      20.653024       0.366546       0.601355 0.38721089E+01  0.32178257E+02                                 1.237371                            1.195797      -1.405172       2.326585                    0.998697       2.572670       6.953860       0.532222       1.384837      -0.684890       0.005679       0.011502      -0.019748       0.023549       0.001809      -0.012655       0.000443      -0.008050       0.022987      -0.015151       0.000387       0.014765              1.256958       1.011257       0.091194      -0.072595       1.444878      -0.180669       1.314738           0.000002
          146              H       6.799903       6.048874      21.741997       0.163234       1.014926 0.73375685E+01  0.69828295E+02                                 1.609873                            1.534109      -1.078625       2.373312                    0.998498       3.244520       8.669743       0.535101       1.202795      -0.726874       0.001321      -0.014309      -0.006559       0.015796       0.004394      -0.002892       0.000237      -0.005674      -0.018459      -0.007545      -0.000861       0.008406              1.639272       1.249178       0.041182      -0.014116       2.217646       0.196813       1.450991           0.000000
          147              H       7.063536       7.151074       0.828854       0.153657       0.956863 0.65253974E+01  0.60631946E+02                                 1.583461                            1.469202      -0.870734       2.467868                    0.999040       3.259516       8.759874       0.531403       1.240473      -0.717396       0.004897       0.005935       0.009543       0.012259       0.004575       0.000581      -0.000982       0.007657       0.006545      -0.007194       0.002314       0.004880              1.653075       1.231905       0.044776       0.181893       1.328178       0.171412       2.399143           0.000001
          148              H       5.910522       7.378127      21.786085       0.164053       0.985645 0.74055517E+01  0.69816999E+02                                 1.520167                            1.497889      -0.858419       2.482678                    0.999679       3.018673       7.727710       0.571833       1.136144      -0.745977      -0.007349       0.011607      -0.006534       0.015213      -0.002045       0.001244      -0.004185       0.002529       0.004320      -0.004995      -0.000276       0.005270              1.509923       1.840141      -0.204079       0.052309       1.358472      -0.026262       1.331155           0.000003
          149              H       9.230172       2.614418      17.954838       0.126552       1.102772 0.81147262E+01  0.78458674E+02                                 1.644883                            1.576361      -0.913317       2.445542                    0.998783       3.200272       8.361449       0.551659       1.148335      -0.742220       0.027955      -0.000086      -0.023200       0.036328      -0.010094      -0.011444      -0.006264       0.004024      -0.006739      -0.018588       0.004732       0.013855              1.661290       1.735987      -0.034248      -0.341504       1.410386      -0.119284       1.837497           0.000001
          150              H       9.243808       0.899395      19.548619       0.114501       1.333369 0.99331124E+01  0.10331396E+03                                 2.034704                            1.867019      -1.303032       2.269039                    0.993640       3.744468      10.919387       0.447496       1.315962      -0.701431       0.041192      -0.033039      -0.003651       0.052930      -0.009824      -0.013913      -0.001271      -0.002047       0.002410      -0.017985       0.001877       0.016108              2.146265       2.308130      -0.688347       0.100958       2.433425      -0.158300       1.697241          -0.000000
          151              H       6.031733       2.570330      21.371658       0.116912       1.256507 0.92845661E+01  0.94951829E+02                                 1.951705                            1.801542      -1.303249       2.270669                    0.993976       3.696612      10.689139       0.456884       1.310867      -0.702113      -0.041544       0.001288       0.033448       0.053351      -0.012972      -0.011071      -0.000785      -0.002076       0.005638      -0.018051       0.001896       0.016155              2.048930       2.172327       0.144553      -0.622862       1.685639      -0.204180       2.288823          -0.000001
          152              H       6.019611       4.285354      19.780081       0.127327       1.166154 0.87414172E+01  0.86715649E+02                                 1.757797                            1.675400      -1.076464       2.374013                    0.997378       3.338349       9.041360       0.512748       1.204166      -0.728294      -0.028673       0.024725       0.003498       0.038022      -0.014337      -0.010970      -0.005932       0.006392      -0.004348      -0.020961       0.003899       0.017062              1.784618       1.800012      -0.367027      -0.063939       2.060334      -0.062988       1.493509           0.000000
          153              H      13.343750      13.464475      10.208576       0.113839       1.309324 0.97368516E+01  0.10083530E+03                                 2.010256                            1.847665      -1.323708       2.256553                    0.993720       3.772681      11.001606       0.449835       1.314798      -0.701123      -0.040873       0.003294       0.033733       0.053098      -0.013327      -0.010742      -0.000262      -0.002954       0.003823      -0.017857       0.001359       0.016499              2.121802       2.247178       0.120366      -0.664005       1.691223      -0.181880       2.427005          -0.000002
          154              H      13.310417      15.093527       8.528824       0.128015       1.109222 0.81586496E+01  0.79167451E+02                                 1.668288                            1.593993      -0.920056       2.446067                    0.998722       3.213165       8.472152       0.540496       1.167846      -0.737442      -0.027888       0.022310       0.001567       0.035748      -0.011481      -0.010652      -0.006647       0.004168      -0.003068      -0.019202       0.005351       0.013851              1.689026       1.752010      -0.345485      -0.046676       1.882309      -0.114370       1.432760          -0.000001
          155              H       1.337860      13.321189       6.745464       0.125986       1.176913 0.87941403E+01  0.87299859E+02                                 1.760306                            1.673544      -1.094900       2.361257                    0.997578       3.356013       9.068595       0.516623       1.194296      -0.730379       0.028513      -0.002257      -0.025674       0.038434      -0.009832      -0.014623      -0.006548       0.002461      -0.016804      -0.021582       0.005398       0.016184              1.789939       1.786725      -0.050149      -0.371144       1.484976      -0.101849       2.098117          -0.000002
          156              H       1.371193      11.692138       8.425217       0.118414       1.254354 0.92771995E+01  0.94721237E+02                                 1.940506                            1.794415      -1.257332       2.290540                    0.994548       3.655816      10.512978       0.460909       1.301548      -0.704380       0.041222      -0.032883      -0.002345       0.052783      -0.011325      -0.013051      -0.000574      -0.005693       0.003102      -0.018595       0.002335       0.016260              2.033418       2.180279      -0.620482       0.123656       2.263227      -0.174596       1.656748          -0.000003
          157              H      15.064938      16.037010       3.207402       0.124627       1.203825 0.91246832E+01  0.92604399E+02                                 1.854148                            1.750121      -1.504604       2.163722                    0.992407       3.787295      10.791802       0.479449       1.258779      -0.711625       0.000352      -0.003080      -0.034489       0.034628      -0.001054       0.003307      -0.002327      -0.015011       0.027685      -0.012652       0.002129       0.010523              1.905820       1.364128       0.028755      -0.066440       1.968665       0.181164       2.384666           0.000001
          158              H      14.683125      16.982698       7.772714       0.135931       1.095150 0.79838092E+01  0.78207066E+02                                 1.739399                            1.637290      -1.192420       2.320635                    0.995653       3.497204       9.726020       0.496590       1.259135      -0.713012      -0.008186       0.005531       0.029779       0.031375      -0.006775      -0.002825       0.002667      -0.011113       0.016234      -0.011591       0.002180       0.009411              1.789079       1.315421       0.059518      -0.100049       1.743792       0.106502       2.308024           0.000000
          159              H       0.840897      13.770887       2.885560       0.095140       1.337102 0.11027247E+02  0.11512400E+03                                 1.884908                            1.844610      -0.901687       2.432079                    0.998296       3.542965       9.621357       0.507031       1.157106      -0.740752       0.034612      -0.001901      -0.009810       0.036026      -0.000898      -0.001384       0.005517       0.015296      -0.010447      -0.010345       0.000646       0.009698              1.882838       2.098723       0.176343      -0.332206       1.702551      -0.058472       1.847240           0.000002
          160              H      14.411917      14.053050       2.823836       0.094301       1.440436 0.12079424E+02  0.12939198E+03                                 2.000617                            1.943732      -1.149921       2.312508                    0.995782       3.710558      10.304583       0.487514       1.172892      -0.736096      -0.029375       0.018655      -0.011351       0.036603      -0.006705       0.005016       0.001031       0.010941      -0.004938      -0.009248      -0.001622       0.010869              2.016007       1.904429      -0.285931       0.284818       2.171012      -0.132031       1.972582           0.000003
          161              H      13.917984      12.020593       3.482952       0.016077       1.495045 0.13061217E+02  0.14046260E+03                                 1.919577                            1.914899      -0.914006       2.388252                    0.996511       3.792046      10.027989       0.540991       1.052784      -0.768126      -0.043801      -0.013418       0.015081       0.048229       0.001826       0.001362      -0.000113       0.002018      -0.020424      -0.006983       0.001391       0.005592              1.903937       2.172307       0.063666      -0.240012       1.790083      -0.025389       1.749421           0.000003
          162              H      14.096770      12.022798       1.430656       0.361179       0.615249 0.40587632E+01  0.33801897E+02                                 1.229669                            1.206770      -1.134066       2.473860                    0.999935       2.366661       6.205734       0.546603       1.345509      -0.696511      -0.025298       0.005331      -0.015177       0.029979      -0.013040       0.007507       0.005753       0.017402       0.007406      -0.020242       0.004423       0.015819              1.232667       1.187735      -0.078324       0.170711       1.139077      -0.111374       1.371188           0.000004
          163              H       1.151499      11.198352       4.320624       0.150177       1.040425 0.77251453E+01  0.73538040E+02                                 1.566357                            1.520631      -0.808220       2.486128                    0.999889       3.108510       7.973115       0.573229       1.122463      -0.748905       0.007554       0.012577       0.002302       0.014850       0.006091       0.003992      -0.000757      -0.004353      -0.006196      -0.007870       0.000051       0.007819              1.570258       1.731407       0.166536       0.343352       1.446036       0.150233       1.533332          -0.000000
          164              H      14.869486      10.499557       4.457297       0.154466       1.020954 0.75969796E+01  0.72767371E+02                                 1.613772                            1.560604      -0.801092       2.501081                    0.999909       3.182682       8.471013       0.531905       1.202198      -0.728566      -0.013340      -0.001722       0.004781       0.014275      -0.000229      -0.002917      -0.002915       0.007851      -0.012858      -0.006732      -0.000136       0.006868              1.630596       1.504104       0.201061      -0.308601       1.661560      -0.296271       1.726122          -0.000000
          165              H       0.610597      10.246051       3.154496       0.174896       1.056890 0.74898487E+01  0.71861740E+02                                 1.676147                            1.563824      -1.238690       2.308275                    0.997326       3.288447       8.910773       0.521372       1.224429      -0.721454      -0.000363      -0.005725      -0.020861       0.021636      -0.002941      -0.003237       0.000329      -0.007987       0.000448      -0.006414       0.001121       0.005293              1.738436       1.310403      -0.177268      -0.101233       2.117242       0.498499       1.787663           0.000002
          166              H       0.251512      19.037198       8.240047       0.081980       1.144109 0.85074255E+01  0.84442294E+02                                 1.769480                            1.667948      -1.000847       2.379809                    0.997292       3.720598      10.324404       0.503206       1.226304      -0.719675      -0.006470      -0.015606       0.029800       0.034256       0.005995      -0.002649      -0.001463       0.001435       0.000764      -0.006241      -0.000935       0.007176              1.820838       1.305792       0.092020      -0.047201       1.900912      -0.406690       2.255809           0.000001
          167              H       1.280285      19.771264       7.234841       0.102892       1.221094 0.10041913E+02  0.10248375E+03                                 1.778654                            1.764159      -0.939303       2.424362                    0.998101       3.425535       9.218401       0.516390       1.162225      -0.739420       0.033985       0.012003      -0.008351       0.036997       0.002951      -0.003905       0.006991       0.009617       0.000056      -0.011173       0.004063       0.007109              1.768014       2.040348       0.156463      -0.151959       1.773913      -0.049114       1.489780           0.000002
          168              H      13.798289      21.179875       7.395762       0.078113       1.354526 0.10674466E+02  0.10939180E+03                                 1.823903                            1.758961      -0.638278       2.545000                    0.999800       3.396777       8.833027       0.549883       1.086920      -0.760321      -0.048419       0.011382      -0.023561       0.055037      -0.004518       0.002756      -0.003985       0.023631      -0.005098      -0.012888      -0.001372       0.014260              1.821039       2.312458      -0.122496       0.269739       1.574686       0.027155       1.575973           0.000005
          169              H       0.072726       0.037475       9.240845       0.354745       0.548593 0.33934321E+01  0.27413354E+02                                 1.179128                            1.129551      -1.370758       2.334808                    0.998175       2.635194       7.131096       0.537748       1.409951      -0.678632       0.012196       0.015496       0.004177       0.020157      -0.000180       0.006106      -0.002711      -0.006501       0.039973      -0.011449      -0.003767       0.015216              1.207670       0.930136       0.001803      -0.038272       1.520351       0.221553       1.172523           0.000002
          170              H       1.430283      21.812538       7.847664       0.163421       1.058699 0.82256059E+01  0.79909898E+02                                 1.616082                            1.595172      -1.123273       2.356039                    0.998701       3.178505       8.361503       0.543494       1.160055      -0.739329       0.013644      -0.002395       0.017409       0.022248       0.003244       0.004612      -0.000648       0.010407      -0.006240      -0.006324      -0.002541       0.008866              1.609228       1.718601       0.069472       0.277764       1.416542       0.036497       1.692541           0.000003
          171              H       1.034834      21.378271       6.357490       0.146849       1.112684 0.83722894E+01  0.81880103E+02                                 1.682508                            1.617781      -1.066805       2.371641                    0.998752       3.274941       8.708124       0.534251       1.172267      -0.735730       0.001566      -0.017527      -0.010122       0.020300       0.001500      -0.002738       0.007233       0.002817      -0.011328      -0.009912       0.003927       0.005985              1.701643       1.373239      -0.065467      -0.246633       1.715032       0.243426       2.016657           0.000001
          172              H       0.416661       0.665729       6.994561       0.120931       1.110791 0.79843645E+01  0.77747749E+02                                 1.717382                            1.601612      -0.921335       2.414547                    0.999217       3.518904       9.568589       0.522099       1.204774      -0.725245      -0.011446       0.005103      -0.002935       0.012871      -0.004812       0.001672      -0.003041       0.007270      -0.017989      -0.007389      -0.002173       0.009562              1.782918       1.330061      -0.250059       0.022470       2.575377      -0.199007       1.443315           0.000001
          173              H       1.449979      17.879888       2.535060       0.123718       1.170741 0.87432231E+01  0.86492987E+02                                 1.741059                            1.659314      -1.002870       2.402711                    0.998209       3.320674       8.898392       0.524300       1.180910      -0.733927       0.025183      -0.026040      -0.001313       0.036248      -0.011670      -0.011452      -0.005316       0.003599      -0.007730      -0.018999       0.003748       0.015251              1.762164       1.786477      -0.384484      -0.062574       2.012839      -0.088419       1.487177           0.000000
          174              H       1.504524      19.553028       0.888373       0.097393       1.340988 0.98885132E+01  0.10239464E+03                                 2.010091                            1.837029      -1.257178       2.277838                    0.994172       3.778262      10.875182       0.462198       1.279770      -0.708683       0.039003       0.000146      -0.032272       0.050623      -0.011864      -0.011246      -0.001833      -0.001345       0.003164      -0.017578       0.002453       0.015125              2.117356       2.319170       0.073610      -0.706490       1.673125      -0.129536       2.359772          -0.000001
          175              H      13.554353      21.246007       2.435862       0.096729       1.346046 0.98856881E+01  0.10247324E+03                                 2.021612                            1.840324      -1.291330       2.259261                    0.993682       3.822529      11.048903       0.459928       1.284734      -0.707201      -0.039539       0.031834      -0.000813       0.050768      -0.010628      -0.012388      -0.002134      -0.002621      -0.003788      -0.017723       0.002672       0.015051              2.145765       2.285476      -0.712259       0.176932       2.434824      -0.257045       1.716995          -0.000000
          176              H      13.413446      19.694110       4.091366       0.127603       1.152903 0.86007772E+01  0.84848940E+02                                 1.735799                            1.655658      -1.021483       2.400080                    0.997983       3.292679       8.849898       0.519472       1.195185      -0.730744      -0.028864       0.001119       0.022038       0.036332      -0.009516      -0.012756      -0.007585       0.004056      -0.016978      -0.020601       0.005758       0.014842              1.755268       1.888663      -0.060102      -0.378113       1.444046      -0.084703       1.933094           0.000001
          177              H       9.010478      13.506359      10.224007       0.099736       1.334386 0.98598761E+01  0.10216330E+03                                 2.015283                            1.842353      -1.298380       2.260436                    0.993580       3.790357      10.962188       0.457907       1.290938      -0.706182       0.037957       0.001839       0.030836       0.048939       0.012830       0.010577      -0.001095      -0.002331       0.002897      -0.017605       0.001926       0.015679              2.133407       2.274690      -0.165586       0.697143       1.715392      -0.244975       2.410138          -0.000002
          178              H       9.098356      15.153046       8.722811       0.134192       1.148617 0.85279812E+01  0.84063682E+02                                 1.742916                            1.657784      -1.048699       2.392962                    0.997903       3.271456       8.827530       0.514166       1.208483      -0.727759       0.029293       0.022799       0.003865       0.037320       0.013464       0.010477      -0.006513       0.010692       0.007990      -0.021291       0.005410       0.015881              1.766611       1.849879       0.382956       0.049087       2.000011      -0.087115       1.449944          -0.000001
          179              H       5.872644      13.475497       6.871115       0.133947       1.111731 0.81892209E+01  0.79873583E+02                                 1.701800                            1.621923      -0.894671       2.462946                    0.999091       3.228039       8.651284       0.521310       1.204618      -0.728679      -0.025929      -0.003931      -0.025456       0.036548       0.011991       0.010662      -0.005161       0.005076       0.002948      -0.018810       0.004318       0.014492              1.723900       1.741059       0.059528       0.369818       1.452745      -0.075341       1.977895          -0.000002
          180              H       5.828705      11.969892       8.614795       0.094525       1.303534 0.96106214E+01  0.98933479E+02                                 1.978191                            1.813932      -1.269914       2.268425                    0.994184       3.808140      10.973510       0.463439       1.283872      -0.707235      -0.041701      -0.028002       0.002333       0.050285       0.009387       0.010883      -0.002619      -0.000204       0.000803      -0.015766       0.002682       0.013084              2.085382       2.328028       0.680683      -0.149035       2.245227      -0.204041       1.682892          -0.000003
          181              H       7.637770      18.801328       5.940858       0.130904       1.086734 0.79499613E+01  0.77862030E+02                                 1.732638                            1.635557      -1.266755       2.284019                    0.995093       3.542441       9.879628       0.495619       1.261820      -0.711999       0.002110       0.032624       0.004978       0.033069      -0.000224       0.005188       0.000923      -0.015809       0.002308      -0.010665       0.003004       0.007662              1.778413       1.300891       0.031814      -0.061910       2.271063       0.153445       1.763285           0.000001
          182              H       7.337775      14.227198       4.990762       0.125031       1.170483 0.87401466E+01  0.87866907E+02                                 1.828254                            1.718361      -1.443594       2.191013                    0.992651       3.780706      10.768075       0.480904       1.266897      -0.709555      -0.001534      -0.032156      -0.001877       0.032247       0.000362       0.001007      -0.001719      -0.022082       0.006505      -0.012206       0.001886       0.010320              1.883512       1.339515       0.087622      -0.033838       2.406987       0.161262       1.904032          -0.000000
          183              H       6.128701      18.402331       8.550868       0.097059       1.332930 0.11315577E+02  0.11918886E+03                                 1.904413                            1.889753      -0.885809       2.444801                    0.998608       3.548772       9.757373       0.491340       1.183490      -0.734797      -0.032458      -0.006839       0.006558       0.033813       0.001155      -0.002472       0.004094      -0.001565      -0.023484      -0.009619       0.003635       0.005984              1.882551       2.315649       0.142795      -0.013711       1.606527       0.012495       1.725478           0.000001
          184              H       7.324138      19.330384       8.010790       0.081446       1.223155 0.92913361E+01  0.94056708E+02                                 1.834232                            1.730554      -1.110044       2.325627                    0.996351       3.771795      10.489204       0.500577       1.208713      -0.723978       0.011548       0.024289      -0.016887       0.031756       0.002814      -0.007476      -0.001551       0.003773      -0.007080      -0.007619      -0.001706       0.009325              1.887284       1.382266       0.129994      -0.122518       2.283857      -0.389048       1.995729           0.000001
          185              H       8.492304      18.576479      10.043246       0.034748       1.554593 0.13560746E+02  0.14767341E+03                                 1.997636                            1.975537      -0.939792       2.381314                    0.996512       3.817664      10.264152       0.521158       1.079240      -0.760976       0.047547      -0.017432       0.004669       0.050856      -0.000105       0.002855      -0.007406       0.015183      -0.009310      -0.012264       0.002251       0.010013              1.984428       2.353355      -0.175026       0.096077       1.779428       0.049494       1.820499           0.000004
          186              H       7.889282      20.754426       9.816193       0.371913       0.575469 0.36529298E+01  0.29955078E+02                                 1.210077                            1.168428      -1.259702       2.399570                    0.999726       2.507407       6.759897       0.532946       1.401503      -0.681995       0.009592       0.013025      -0.012810       0.020634      -0.001110      -0.013758       0.006784      -0.005576       0.018225      -0.015428      -0.001954       0.017382              1.229976       1.024786       0.139564      -0.086248       1.443855      -0.206388       1.221288           0.000002
          187              H       7.084748      17.000333      10.922802       0.166486       1.007259 0.74772938E+01  0.71719434E+02                                 1.627140                            1.570669      -0.986584       2.422368                    0.998915       3.241975       8.786805       0.516128       1.237246      -0.719495       0.006350      -0.013956      -0.005030       0.016136      -0.001621      -0.001107      -0.000421      -0.000484      -0.015703      -0.005444       0.001171       0.004274              1.644729       1.323103      -0.223160      -0.048154       2.156149       0.033496       1.454936          -0.000001
          188              H       6.919599      18.250228      11.908169       0.145746       1.030609 0.71841785E+01  0.68573149E+02                                 1.673238                            1.548459      -1.050894       2.372821                    0.998058       3.472737       9.547902       0.512714       1.251566      -0.713760       0.003577       0.011092       0.007952       0.014109       0.001963       0.000874       0.001034      -0.001511       0.005260      -0.002984       0.000119       0.002865              1.747137       1.263975       0.077259       0.153561       1.483110       0.333142       2.494324           0.000001
          189              H       5.801433      17.950429      10.803764       0.158367       1.000669 0.75634594E+01  0.71747944E+02                                 1.540344                            1.517373      -0.848657       2.478983                    0.999772       3.063040       7.888937       0.565616       1.141552      -0.744416      -0.010861       0.004598      -0.006542       0.013487      -0.000678       0.001678      -0.002709      -0.000102      -0.004428      -0.003549       0.000100       0.003449              1.530294       1.923116       0.003857       0.112128       1.269876      -0.028416       1.397892           0.000001
          190              H       8.330185      13.892129       2.986962       0.095326       1.365320 0.11311405E+02  0.11887888E+03                                 1.915751                            1.871889      -0.961019       2.402949                    0.997448       3.562332       9.715464       0.501699       1.161649      -0.739811       0.030967      -0.010417       0.016209       0.036472      -0.002653       0.006556       0.004032       0.005550      -0.023032      -0.011948       0.002639       0.009309              1.919828       1.939329      -0.312435       0.248962       1.897652      -0.104224       1.922504           0.000003
          191              H       6.730207      13.929604       2.788566       0.099088       1.366615 0.11468496E+02  0.12160506E+03                                 1.954902                            1.914073      -1.000605       2.387862                    0.996759       3.656191      10.195157       0.482191       1.197959      -0.730162      -0.036073      -0.009542       0.003423       0.037470       0.000593      -0.002556       0.004138       0.013418      -0.025037      -0.010796      -0.000421       0.011216              1.958715       2.062808       0.352478      -0.171518       1.979678      -0.065081       1.833659           0.000002
          192              H       8.695331      14.681304       0.778153       0.033125       1.465998 0.12353573E+02  0.13112354E+03                                 1.907842                            1.875864      -0.740158       2.477976                    0.998332       3.661682       9.646025       0.540227       1.068173      -0.764712       0.044722       0.018388      -0.018016       0.051602      -0.000572      -0.000200      -0.002439       0.013089       0.001022      -0.007502       0.001102       0.006400              1.900150       2.258879       0.256702      -0.210857       1.690822      -0.075244       1.750750           0.000005
          193              H       8.046855      12.494539       1.390976       0.366546       0.601356 0.38721115E+01  0.32178281E+02                                 1.237371                            1.195797      -1.405172       2.326584                    0.998697       2.572671       6.953861       0.532222       1.384835      -0.684890       0.005679      -0.011502       0.019748       0.023549      -0.001809       0.012655       0.000443      -0.008050       0.022987      -0.015151       0.000387       0.014765              1.256958       1.011257      -0.091194       0.072595       1.444878      -0.180669       1.314738           0.000002
          194              H       6.799903      15.995126       0.302003       0.163234       1.014926 0.73375720E+01  0.69828329E+02                                 1.609872                            1.534109      -1.078625       2.373312                    0.998498       3.244521       8.669743       0.535101       1.202793      -0.726874       0.001321       0.014309       0.006559       0.015796      -0.004394       0.002892       0.000237      -0.005674      -0.018459      -0.007545      -0.000861       0.008406              1.639272       1.249178      -0.041181       0.014116       2.217646       0.196813       1.450991           0.000000
          195              H       7.063536      14.892926      21.215146       0.153657       0.956863 0.65253974E+01  0.60631946E+02                                 1.583461                            1.469202      -0.870734       2.467868                    0.999040       3.259516       8.759874       0.531403       1.240473      -0.717396       0.004897      -0.005935      -0.009543       0.012259      -0.004575      -0.000581      -0.000982       0.007657       0.006545      -0.007194       0.002314       0.004880              1.653075       1.231905      -0.044776      -0.181893       1.328178       0.171412       2.399143           0.000001
          196              H       5.910522      14.665873       0.257915       0.164053       0.985645 0.74055524E+01  0.69817010E+02                                 1.520167                            1.497889      -0.858419       2.482678                    0.999679       3.018673       7.727711       0.571833       1.136144      -0.745977      -0.007349      -0.011607       0.006534       0.015213       0.002045      -0.001244      -0.004185       0.002529       0.004320      -0.004995      -0.000276       0.005270              1.509923       1.840142       0.204079      -0.052309       1.358473      -0.026262       1.331155           0.000003
          197              H       9.230172      19.429582       4.089162       0.126552       1.102772 0.81147262E+01  0.78458674E+02                                 1.644883                            1.576361      -0.913318       2.445542                    0.998783       3.200272       8.361449       0.551659       1.148335      -0.742220       0.027955       0.000086       0.023200       0.036328       0.010094       0.011444      -0.006264       0.004024      -0.006739      -0.018588       0.004732       0.013855              1.661290       1.735987       0.034248       0.341504       1.410386      -0.119284       1.837497           0.000001
          198              H       9.243808      21.144605       2.495381       0.114501       1.333369 0.99331127E+01  0.10331396E+03                                 2.034703                            1.867019      -1.303032       2.269039                    0.993640       3.744468      10.919386       0.447496       1.315962      -0.701431       0.041192       0.033039       0.003651       0.052930       0.009824       0.013913      -0.001271      -0.002047       0.002410      -0.017985       0.001877       0.016108              2.146265       2.308130       0.688347      -0.100958       2.433425      -0.158300       1.697241          -0.000000
          199              H       6.031733      19.473670       0.672342       0.116912       1.256507 0.92845657E+01  0.94951826E+02                                 1.951705                            1.801542      -1.303249       2.270669                    0.993976       3.696612      10.689140       0.456884       1.310867      -0.702113      -0.041544      -0.001288      -0.033448       0.053351       0.012972       0.011071      -0.000785      -0.002076       0.005638      -0.018051       0.001896       0.016155              2.048930       2.172327      -0.144553       0.622862       1.685639      -0.204180       2.288823          -0.000001
          200              H       6.019611      17.758646       2.263919       0.127327       1.166154 0.87414189E+01  0.86715672E+02                                 1.757798                            1.675400      -1.076464       2.374013                    0.997378       3.338349       9.041361       0.512748       1.204166      -0.728294      -0.028673      -0.024725      -0.003498       0.038022       0.014337       0.010970      -0.005932       0.006392      -0.004348      -0.020961       0.003899       0.017062              1.784619       1.800013       0.367027       0.063939       2.060334      -0.062988       1.493509           0.000000
          201              C      13.983135      12.538627      13.435818       0.102573      28.993296 0.36118375E+03  0.81427171E+04                                 8.384556                            6.440884      -0.016092       2.008604                    0.999288      26.582744      75.922606       0.630770       0.430719      -1.050608       0.016913       0.026235      -0.040662       0.051261      -0.005947       0.008070      -0.026347       0.047968      -0.021516      -0.040951       0.008197       0.032754              9.953443       8.017143       2.183034      -1.033713      11.520282       4.560779      10.322905          -0.000005
          202              C      13.961923      13.537220      14.403550      -0.199248      35.108880 0.44529487E+03  0.10508926E+05                                 9.268059                            6.986904       0.299900       2.062398                    0.999746      29.772631      85.149075       0.631309       0.411105      -1.069945      -0.010048       0.003244      -0.016783       0.019828       0.007032      -0.011898      -0.002389       0.049774       0.013847      -0.028187      -0.001274       0.029461             11.166414       8.073794       2.834622      -0.445083      13.781286       6.052211      11.644161          -0.000004
          203              C      14.896758      14.564471      14.361666       0.124045      38.570800 0.42571530E+03  0.99185879E+04                                10.142509                            6.977910      -0.290171       1.917243                    0.998887      26.568701      75.104023       0.612933       0.428907      -1.060368      -0.003307       0.008336       0.004449       0.010011      -0.010711       0.010916       0.008442      -0.025338       0.034370      -0.026886       0.008755       0.018131             13.648659       8.290332       2.123306      -1.563649      16.524802       8.682979      16.130844          -0.000002
          204              C       0.699990      14.595332      13.349846      -0.185838      35.179425 0.45060674E+03  0.10686351E+05                                 9.330415                            7.066260       0.159635       2.016569                    0.999665      29.972358      86.470338       0.621529       0.415540      -1.065032       0.004582      -0.009478      -0.003173       0.010995       0.014443      -0.000364      -0.009710       0.029842      -0.050147      -0.023870      -0.005611       0.029481             11.178300       7.871891       0.572257      -2.650293      12.773809       5.970365      12.889199          -0.000005
          205              C       0.719687      13.598944      12.382115       0.100800      28.780299 0.35607428E+03  0.79931836E+04                                 8.327402                            6.390180       0.091535       2.046421                    0.999399      26.354977      74.933116       0.634469       0.430048      -1.051780      -0.019246      -0.043936       0.023737       0.053518      -0.009907       0.009222      -0.025855       0.030776      -0.068806      -0.041031       0.005672       0.035359              9.858914       7.911500       1.099442      -2.081897      10.943789       4.537050      10.721452          -0.000005
          206              C      14.945242      15.615970      15.488114      -0.018141      45.003263 0.44537345E+03  0.10484188E+05                                11.008508                            7.030374      -0.254858       1.915644                    0.998700      27.806466      78.759372       0.625219       0.416163      -1.069431       0.006639      -0.046188       0.023756       0.052362       0.013405      -0.017320       0.021247       0.039135       0.054296      -0.043563       0.010105       0.033458             15.222648       5.498793       0.510434      -0.221036      18.889233       5.616974      21.279917          -0.000000
          207              C      14.954333      16.934201      15.183907       0.200190      35.526653 0.37593546E+03  0.85125896E+04                                 9.483437                            6.548573       0.007869       2.006578                    0.999772      26.092215      73.327841       0.632334       0.427771      -1.058340       0.008566       0.034957      -0.056512       0.067000      -0.002487      -0.001035      -0.017237      -0.012389       0.106225      -0.024838      -0.016222       0.041061             11.932778       4.625794       0.423759      -0.289748      14.971017       0.174282      16.201524           0.000001
          208              C      15.019484      17.910750      16.239815      -0.291142      46.952118 0.59532457E+03  0.15166704E+05                                11.365636                            8.183333      -0.169190       1.876746                    0.999516      33.805345     101.745493       0.569942       0.421830      -1.058924       0.000028       0.000126       0.025702       0.025703       0.003374      -0.008954      -0.010224      -0.041242      -0.011581      -0.022943      -0.003946       0.026889             14.283388       5.588808       0.374005       0.195317      14.128269       3.681674      23.133088           0.000002
          209              C      15.016453      17.458848      17.617565      -0.018383      46.870373 0.46664241E+03  0.11095643E+05                                11.269193                            7.175196      -0.170549       1.937685                    0.999030      27.997483      79.276467       0.622620       0.413728      -1.072747      -0.003660       0.043896      -0.008989       0.044956       0.014360      -0.011447       0.012189       0.026922       0.062612      -0.034638       0.007631       0.027007             15.673480       5.611201       0.586880       0.134193      20.772863       7.291427      20.636376           0.000001
          210              C      14.864940      16.067872      17.813756       0.208262      36.038918 0.36134447E+03  0.80997835E+04                                 9.566194                            6.419841       0.027159       2.019878                    0.999795      25.624354      71.596392       0.638845       0.427719      -1.058613      -0.016214      -0.035606       0.054305       0.066931      -0.010213      -0.000788      -0.028235      -0.006795       0.094953      -0.032919      -0.012734       0.045653             12.312322       4.678443       0.326789       0.564216      14.263253       1.382688      17.995270           0.000001
          211              C      14.813426      15.194929      16.799732      -0.257861      43.108501 0.48485389E+03  0.11760867E+05                                10.716028                            7.389317      -0.041431       1.935406                    0.999543      31.766045      93.978628       0.597928       0.422308      -1.056247      -0.004365      -0.003953      -0.035746       0.036228       0.004907      -0.009562      -0.026407       0.017964      -0.063369      -0.039005       0.010170       0.028835             13.740941       5.350089       0.664003       0.317584      13.187868       3.866235      22.684865          -0.000000
          212              C      -0.031818      18.752831      13.541629      -0.096696      27.712739 0.38344579E+03  0.87286423E+04                                 7.894694                            6.397300       0.120614       2.032848                    0.999467      28.007885      79.006800       0.672268       0.400240      -1.075725      -0.002533      -0.105372       0.007685       0.105682      -0.009337      -0.022619      -0.032766      -0.046640      -0.078252      -0.053860       0.003458       0.050401              9.028777       5.590479      -0.002146       0.489321       9.184456      -2.699210      12.311397           0.000003
          213              C      14.863425      18.880686      12.091134       0.291915      22.956944 0.30042189E+03  0.64162061E+04                                 7.119188                            5.791756      -0.103413       2.018427                    0.998334      23.139603      62.656022       0.684919       0.418717      -1.066607       0.065853       0.054460      -0.056419       0.102399       0.008148      -0.004244      -0.022752      -0.063971      -0.046075      -0.026039      -0.022946       0.048985              8.101320       4.943600      -0.444247      -0.360950       7.332169      -0.753141      12.028192           0.000001
          214              C       0.353025      18.210548      10.905167      -0.503233      27.663684 0.43780727E+03  0.10278735E+05                                 7.711664                            6.732880       0.366180       2.079676                    0.998106      31.613202      89.899238       0.671892       0.388285      -1.086363      -0.044863       0.049199       0.056826       0.087535      -0.010473       0.001224       0.020009      -0.009963       0.000064      -0.021637      -0.002791       0.024428              8.224932       6.175104      -0.589706      -1.039692       7.803704       0.635535      10.695986           0.000002
          215              C       0.325753      14.588719      19.636795      -0.033663      26.231080 0.37815446E+03  0.85856315E+04                                 7.747168                            6.470858      -0.054179       1.993919                    0.998955      27.233926      76.936038       0.649707       0.415227      -1.064979      -0.026816       0.055764       0.003912       0.062000      -0.026498       0.040440      -0.044354      -0.073703       0.064445      -0.066680      -0.018374       0.085054              8.721738       5.696790      -0.491080       0.885253       8.541454      -2.223346      11.926970           0.000003
          216              C      14.734639      14.335213      21.023363       0.238992      21.770989 0.32330307E+03  0.70268443E+04                                 6.807600                            6.009984      -0.044339       2.024686                    0.998795      24.010372      65.405288       0.672647       0.418956      -1.067353       0.060701      -0.054345       0.020330       0.083972      -0.004037       0.003446       0.007238      -0.103428      -0.089060      -0.038661      -0.028574       0.067235              7.277860       6.751070      -0.258161       0.281590       6.994650      -1.331946       8.087861           0.000003
          217              C       0.709081      14.859860      21.794903      -0.529834      27.650422 0.45594874E+03  0.10861502E+05                                 7.727709                            6.877352       0.273766       2.021759                    0.999560      33.224999      96.548693       0.660959       0.389007      -1.081095      -0.033833      -0.028516      -0.039244       0.059143       0.001300       0.016394       0.008146       0.027987      -0.040120      -0.023199      -0.004621       0.027820              8.145006       6.249392       0.744016       0.901648       7.648100       0.505648      10.537525           0.000004
          218              C      15.040696      18.481690      18.649224       0.145255      36.416367 0.37790610E+03  0.85728380E+04                                 9.777206                            6.589098      -0.280294       1.928086                    0.998877      25.861579      72.869029       0.626709       0.430823      -1.055914      -0.005037      -0.012742      -0.009818       0.016856      -0.014248       0.019038      -0.005423      -0.010140       0.039064      -0.026371      -0.001853       0.028224             13.224062       7.723329       1.358447      -1.755948      16.035332       8.921812      15.913524          -0.000000
          219              C       0.819685      19.484692      18.589705      -0.204085      34.607478 0.44428581E+03  0.10476888E+05                                 9.182239                            6.976372       0.295413       2.062429                    0.999809      29.665355      84.748755       0.632278       0.410798      -1.070378       0.003875       0.006361       0.012988       0.014973       0.002425      -0.011543       0.002265       0.045545       0.040716      -0.029891       0.003503       0.026387             10.978932       7.882054       2.719047      -0.659213      13.237958       5.789257      11.816784          -0.000001
          220              C       0.834837      20.481080      19.590503       0.116006      26.391745 0.31477403E+03  0.68630926E+04                                 7.855734                            5.997050       0.115522       2.064631                    0.999533      25.575771      72.058663       0.655658       0.428458      -1.050994      -0.020666      -0.033446       0.030201       0.049577      -0.005639       0.025187      -0.029373       0.033884      -0.054772      -0.046594       0.002375       0.044219              9.250568       7.820841       2.080402      -1.308397      10.188998       3.927040       9.741866          -0.000002
          221              C      14.204344      19.579481      20.553826       0.102362      27.568130 0.32236140E+03  0.70789031E+04                                 8.114380                            6.088519       0.046001       2.038004                    0.999435      25.901833      73.523175       0.646802       0.431233      -1.048053       0.029288       0.037000      -0.030323       0.056091      -0.018251       0.002689      -0.034464       0.043691      -0.038494      -0.050304       0.009954       0.040350              9.711633       7.980767       1.231620      -1.987529      10.631499       4.607139      10.522632          -0.000002
          222              C      14.121012      18.585296      19.641204      -0.183981      33.775998 0.41546345E+03  0.96584568E+04                                 9.071973                            6.772792       0.213528       2.043476                    0.999813      29.182590      83.456903       0.636352       0.414032      -1.065610      -0.006951       0.013407      -0.005865       0.016201       0.011299       0.006435      -0.012725       0.024302      -0.032948      -0.025258       0.003108       0.022150             10.980739       7.943308       0.438767      -2.531117      12.285963       6.233936      12.712946          -0.000000
          223              C       8.355942      12.507766      13.517381       0.104516      27.396477 0.32049891E+03  0.70330563E+04                                 8.083888                            6.077464       0.041458       2.036051                    0.999473      25.947499      73.806388       0.645861       0.432165      -1.046707      -0.030577       0.028978      -0.040714       0.058586       0.005216      -0.013723      -0.040537       0.046742      -0.036025      -0.055688       0.014159       0.041529              9.635441       7.805636      -1.879368       1.262269      10.319826       4.573042      10.780860          -0.000005
          224              C       8.418062      13.387321      14.493930      -0.186365      33.886368 0.42114919E+03  0.98224205E+04                                 9.071024                            6.814533       0.217864       2.042956                    0.999767      29.359115      84.054808       0.635120       0.413492      -1.066124       0.004302       0.008294      -0.007649       0.012075      -0.001564       0.012695      -0.012876       0.035902      -0.044506      -0.027262      -0.002472       0.029734             10.882255       7.788236      -2.450271       0.551012      12.509373       5.976495      12.349157          -0.000004
          225              C       7.471106      14.432207      14.557858       0.129061      39.103361 0.42820532E+03  0.99764883E+04                                10.208157                            6.981631      -0.208461       1.942772                    0.998840      26.414079      74.308995       0.615868       0.426867      -1.063194       0.004306       0.003255       0.012558       0.013669       0.015839      -0.009583       0.002805      -0.029063       0.009336      -0.026380       0.006327       0.020053             13.841384       7.994637      -1.886299       1.328078      17.214970       9.371533      16.314544          -0.000002
          226              C       6.510514      14.469682      13.530607      -0.205955      34.231111 0.44257336E+03  0.10420690E+05                                 9.081255                            6.944372       0.341311       2.077494                    0.999816      29.618277      84.398042       0.636624       0.408613      -1.072396      -0.011776      -0.009476      -0.006320       0.016384      -0.009447       0.008769       0.000143       0.011322      -0.072784      -0.026146       0.001806       0.024340             10.806364       7.706347      -0.718542       2.457787      12.113766       5.712916      12.598979          -0.000005
          227              C       6.531725      13.451249      12.609168       0.114244      26.998954 0.32199032E+03  0.70657976E+04                                 7.996167                            6.084112       0.075118       2.048170                    0.999513      25.829454      73.193128       0.647448       0.431105      -1.048564       0.024351      -0.028860       0.035708       0.051970       0.020870      -0.007591      -0.038117       0.041361      -0.022110      -0.052180       0.006790       0.045389              9.459284       8.007719      -1.276894       1.813875      10.372643       4.385448       9.997490          -0.000005
          228              C       7.458985      15.541020      15.589517      -0.007269      44.923365 0.45005420E+03  0.10613696E+05                                10.963329                            7.049027      -0.178619       1.938450                    0.998986      27.802626      78.616725       0.627306       0.414023      -1.071659       0.006600       0.025333      -0.045017       0.052076      -0.011723       0.015765       0.023764       0.000399      -0.066411      -0.041695       0.017044       0.024651             15.076775       5.447376      -0.114766       0.432920      20.990058       6.044013      18.792890          -0.000000
          229              C       7.548378      15.258857      16.947427       0.183573      37.125959 0.39762576E+03  0.91160159E+04                                 9.757701                            6.727119      -0.016298       1.996322                    0.999715      26.335210      74.075173       0.625980       0.426791      -1.060676       0.024142      -0.060860       0.035097       0.074287       0.001513      -0.014010      -0.022453      -0.079993      -0.042385      -0.041517      -0.013292       0.054809             12.342258       4.750496      -0.016096       0.299017      17.378803       0.714436      14.897475           0.000000
          230              C       7.577165      16.294925      17.873275      -0.247061      43.250067 0.51368202E+03  0.12631095E+05                                10.766131                            7.615427      -0.109450       1.912765                    0.999628      32.143532      95.491935       0.588348       0.423375      -1.056438       0.006477       0.025741       0.004850       0.026983      -0.006945       0.001759      -0.020635       0.040234       0.034149      -0.035629       0.012620       0.023008             13.571163       5.328504       0.349812       0.311609      22.108213       3.489923      13.276771           0.000002
          231              C       7.516560      17.615360      17.439008      -0.021147      45.223498 0.44854016E+03  0.10570584E+05                                11.020669                            7.037184      -0.247129       1.916892                    0.998831      27.795975      78.606878       0.627741       0.414026      -1.071505       0.006972      -0.016791       0.040146       0.044071      -0.010354       0.000147       0.019991      -0.002140      -0.064207      -0.031315       0.004883       0.026432             15.200345       5.503714       0.234001       0.707078      21.030192       5.920342      19.067128           0.000001
          232              C       7.427167      17.897524      16.081098       0.207907      34.801014 0.35615347E+03  0.79560910E+04                                 9.355279                            6.372115       0.006298       2.014513                    0.999750      25.537262      71.274545       0.641331       0.427525      -1.058534       0.011477       0.051151      -0.033388       0.062153      -0.018606      -0.000119      -0.024238      -0.038952      -0.026459      -0.029346      -0.012261       0.041607             11.881895       4.538969       0.441514       0.213473      16.643855       0.475070      14.462862           0.000001
          233              C       7.398380      16.861456      15.157454      -0.284895      45.335126 0.53609719E+03  0.13332452E+05                                11.098092                            7.774000      -0.186109       1.881456                    0.999587      32.966342      98.702170       0.582590       0.422743      -1.056145       0.009451      -0.035118       0.002564       0.036458       0.006044       0.005997      -0.011787       0.004765       0.045084      -0.019079      -0.001113       0.020192             14.091598       5.432417       0.190834       0.504830      23.188490       3.502337      13.653887          -0.000000
          234              C       7.105960      13.453453      18.556639      -0.081016      26.724792 0.38700218E+03  0.88578593E+04                                 7.831162                            6.530606      -0.022140       1.992606                    0.998737      28.123294      80.373452       0.647539       0.413261      -1.063788       0.051604       0.004576      -0.079002       0.094474       0.036057      -0.029696      -0.013932       0.002027       0.090306      -0.052766      -0.004739       0.057505              8.785411       5.788075       0.122180      -0.267705      11.943407      -2.372625       8.624751           0.000003
          235              C       7.525651      12.062477      18.827780       0.262868      23.391166 0.33163552E+03  0.72581929E+04                                 7.196431                            6.094018      -0.097698       2.010061                    0.998223      23.938097      65.560505       0.666440       0.419931      -1.066109      -0.077632      -0.045898       0.057200       0.106796       0.021841      -0.017363      -0.012802      -0.015277       0.138519      -0.046768      -0.007589       0.054356              7.987195       5.396619       0.068751       0.587194      10.235380      -0.845117       8.329587           0.000001
          236              C       6.762025      11.046248      17.921772      -0.505181      28.037444 0.46431676E+03  0.11056159E+05                                 7.785939                            6.943963       0.394205       2.082241                    0.998595      32.069669      91.671247       0.660518       0.389432      -1.086186       0.027076       0.047607       0.046405       0.071785       0.014699       0.009979       0.008980      -0.015313       0.039888      -0.023689      -0.001062       0.024751              8.218784       6.229260       0.776904       0.564215      10.528232       0.910539       7.898860           0.000001
          237              C       7.584741      19.508940      14.359462      -0.100271      27.334958 0.38466775E+03  0.87713587E+04                                 7.850069                            6.427472       0.050730       2.012531                    0.999217      28.076888      79.503413       0.666959       0.402741      -1.073080      -0.000927      -0.016576       0.082462       0.084116      -0.016051      -0.009374      -0.048108       0.024319       0.078213      -0.059924       0.004974       0.054950              8.932628       5.464718       0.198387      -0.096463      11.766191      -2.721012       9.566976           0.000003
          238              C       7.774132      21.049816      14.357257       0.270207      23.043537 0.32549226E+03  0.70902002E+04                                 7.104972                            6.023726      -0.094590       2.007416                    0.998218      23.916501      65.337373       0.672616       0.418043      -1.067359      -0.069201       0.049089      -0.048361       0.097660      -0.007265       0.009224      -0.022373      -0.031682       0.135440      -0.040260      -0.014545       0.054805              7.823924       5.647410      -0.681143      -0.483795      10.094158       0.127160       7.730203           0.000002
          239              C       6.805964      21.938189      15.036212      -0.500999      27.200570 0.43871962E+03  0.10308160E+05                                 7.627863                            6.754973       0.316498       2.060868                    0.998955      31.659715      90.141962       0.668376       0.390024      -1.084871       0.040090      -0.031690      -0.043243       0.066943      -0.013572      -0.022661       0.011898       0.002820       0.009829      -0.021513      -0.011653       0.033167              8.031458       6.494824      -1.119917      -0.801286       9.780920       0.476901       7.818630           0.000004
          240              C       7.624134      18.717560      18.433193       0.128358      38.096090 0.41295340E+03  0.95592766E+04                                10.053839                            6.874454      -0.333291       1.904474                    0.998687      26.448289      74.802076       0.616560       0.429148      -1.059005       0.004937      -0.005943      -0.005981       0.009771       0.010902      -0.016772       0.004738      -0.022064       0.026513      -0.028074       0.010600       0.017474             13.483346       8.236085      -1.346090       2.260833      15.986604       8.556489      16.227349           0.000000
          241              C       8.581696      18.649224      19.438399      -0.194036      34.636725 0.43998303E+03  0.10345634E+05                                 9.174317                            6.939514       0.308387       2.066827                    0.999798      29.550878      84.178743       0.634646       0.410444      -1.071082       0.009036       0.014518      -0.002871       0.017340      -0.010691       0.004674      -0.001926       0.012300      -0.080994      -0.027485       0.001181       0.026304             11.003526       8.151524      -0.324204       2.982332      11.174751       5.873670      13.684304           0.000000
          242              C       8.589272      19.594912      20.456832       0.099030      28.870908 0.35959577E+03  0.80935944E+04                                 8.329154                            6.405580       0.003470       2.013360                    0.999270      26.578090      75.712475       0.635983       0.427892      -1.052911      -0.019342       0.042697      -0.023008       0.052216       0.006591      -0.005467      -0.024986       0.028317      -0.061953      -0.038610       0.009313       0.029298              9.842841       8.089012      -0.999098       2.262369      10.000800       4.421502      11.438710          -0.000001
          243              C       6.681723      20.679476      19.464852       0.097658      28.998941 0.35923175E+03  0.80813417E+04                                 8.361109                            6.410485       0.094354       2.045117                    0.999398      26.471837      75.329567       0.634686       0.428981      -1.052504       0.018161      -0.025881       0.042772       0.053189       0.008638      -0.009944      -0.025815       0.048179      -0.031238      -0.040809       0.004513       0.036296              9.911408       7.935228      -2.062077       1.119158      10.682049       4.569071      11.116948          -0.000002
          244              C       6.674148      19.731584      18.446419      -0.190314      35.442705 0.45421052E+03  0.10792436E+05                                 9.377698                            7.092613       0.164567       2.017354                    0.999723      30.044080      86.737773       0.620665       0.415324      -1.065255      -0.007347      -0.002100       0.014231       0.016153      -0.001874       0.014434      -0.010630       0.041417      -0.027949      -0.024968      -0.006257       0.031225             11.261038       7.896729      -2.672495       0.558846      13.010380       5.996575      12.876006          -0.000001
          245              C      13.983135       9.505373       8.608182       0.102573      28.993296 0.36118375E+03  0.81427172E+04                                 8.384556                            6.440884      -0.016092       2.008604                    0.999288      26.582744      75.922608       0.630770       0.430719      -1.050608       0.016913      -0.026235       0.040662       0.051261       0.005947      -0.008070      -0.026347       0.047968      -0.021516      -0.040951       0.008197       0.032754              9.953444       8.017144      -2.183034       1.033713      11.520283       4.560780      10.322905          -0.000005
          246              C      13.961923       8.506780       7.640450      -0.199248      35.108880 0.44529487E+03  0.10508926E+05                                 9.268059                            6.986904       0.299900       2.062398                    0.999746      29.772631      85.149074       0.631309       0.411105      -1.069945      -0.010048      -0.003244       0.016783       0.019828      -0.007032       0.011898      -0.002389       0.049774       0.013847      -0.028187      -0.001274       0.029461             11.166414       8.073794      -2.834622       0.445083      13.781287       6.052212      11.644161          -0.000004
          247              C      14.896758       7.479529       7.682334       0.124045      38.570799 0.42571527E+03  0.99185872E+04                                10.142509                            6.977910      -0.290171       1.917243                    0.998887      26.568700      75.104021       0.612933       0.428907      -1.060368      -0.003307      -0.008336      -0.004449       0.010011       0.010711      -0.010916       0.008442      -0.025338       0.034370      -0.026886       0.008755       0.018131             13.648659       8.290332      -2.123306       1.563649      16.524802       8.682980      16.130844          -0.000002
          248              C       0.699990       7.448668       8.694154      -0.185838      35.179425 0.45060675E+03  0.10686351E+05                                 9.330415                            7.066260       0.159635       2.016569                    0.999665      29.972358      86.470339       0.621529       0.415540      -1.065032       0.004582       0.009478       0.003173       0.010995      -0.014443       0.000364      -0.009710       0.029842      -0.050147      -0.023870      -0.005611       0.029481             11.178300       7.871891      -0.572257       2.650293      12.773810       5.970365      12.889200          -0.000005
          249              C       0.719687       8.445056       9.661885       0.100800      28.780299 0.35607428E+03  0.79931837E+04                                 8.327403                            6.390180       0.091535       2.046421                    0.999399      26.354977      74.933118       0.634469       0.430048      -1.051780      -0.019246       0.043936      -0.023737       0.053518       0.009907      -0.009222      -0.025855       0.030776      -0.068806      -0.041031       0.005672       0.035359              9.858914       7.911500      -1.099442       2.081897      10.943790       4.537050      10.721452          -0.000005
          250              C      14.945242       6.428030       6.555886      -0.018141      45.003263 0.44537345E+03  0.10484188E+05                                11.008508                            7.030373      -0.254858       1.915644                    0.998700      27.806466      78.759371       0.625219       0.416163      -1.069431       0.006639       0.046188      -0.023756       0.052362      -0.013405       0.017320       0.021247       0.039135       0.054296      -0.043563       0.010105       0.033458             15.222648       5.498793      -0.510434       0.221036      18.889233       5.616975      21.279917          -0.000000
          251              C      14.954333       5.109799       6.860093       0.200190      35.526655 0.37593548E+03  0.85125901E+04                                 9.483437                            6.548573       0.007868       2.006578                    0.999772      26.092216      73.327843       0.632334       0.427771      -1.058340       0.008566      -0.034957       0.056512       0.067000       0.002487       0.001035      -0.017237      -0.012389       0.106225      -0.024838      -0.016222       0.041061             11.932778       4.625794      -0.423759       0.289748      14.971017       0.174282      16.201524           0.000001
          252              C      15.019484       4.133250       5.804185      -0.291142      46.952121 0.59532462E+03  0.15166705E+05                                11.365636                            8.183333      -0.169190       1.876746                    0.999516      33.805347     101.745499       0.569942       0.421830      -1.058924       0.000028      -0.000126      -0.025702       0.025703      -0.003374       0.008954      -0.010224      -0.041242      -0.011581      -0.022943      -0.003946       0.026889             14.283388       5.588808      -0.374005      -0.195317      14.128269       3.681675      23.133089           0.000002
          253              C      15.016453       4.585152       4.426435      -0.018383      46.870373 0.46664241E+03  0.11095643E+05                                11.269194                            7.175196      -0.170549       1.937685                    0.999030      27.997483      79.276468       0.622620       0.413728      -1.072747      -0.003660      -0.043896       0.008989       0.044956      -0.014360       0.011447       0.012189       0.026922       0.062612      -0.034638       0.007631       0.027007             15.673480       5.611201      -0.586880      -0.134193      20.772863       7.291427      20.636376           0.000001
          254              C      14.864940       5.976128       4.230244       0.208262      36.038919 0.36134449E+03  0.80997840E+04                                 9.566194                            6.419841       0.027159       2.019878                    0.999795      25.624355      71.596393       0.638845       0.427719      -1.058613      -0.016214       0.035606      -0.054305       0.066931       0.010214       0.000788      -0.028235      -0.006795       0.094953      -0.032919      -0.012734       0.045653             12.312322       4.678443      -0.326789      -0.564216      14.263253       1.382688      17.995270           0.000001
          255              C      14.813426       6.849071       5.244268      -0.257861      43.108502 0.48485389E+03  0.11760867E+05                                10.716028                            7.389317      -0.041431       1.935406                    0.999543      31.766045      93.978628       0.597928       0.422308      -1.056247      -0.004365       0.003953       0.035746       0.036228      -0.004907       0.009562      -0.026407       0.017964      -0.063369      -0.039005       0.010170       0.028835             13.740941       5.350089      -0.664003      -0.317584      13.187869       3.866235      22.684865           0.000000
          256              C      -0.031818       3.291169       8.502371      -0.096696      27.712739 0.38344579E+03  0.87286424E+04                                 7.894694                            6.397300       0.120614       2.032848                    0.999467      28.007885      79.006799       0.672268       0.400240      -1.075725      -0.002533       0.105372      -0.007685       0.105682       0.009337       0.022619      -0.032766      -0.046640      -0.078252      -0.053860       0.003458       0.050401              9.028776       5.590479       0.002146      -0.489320       9.184455      -2.699210      12.311395           0.000003
          257              C      14.863425       3.163314       9.952866       0.291915      22.956945 0.30042191E+03  0.64162065E+04                                 7.119188                            5.791756      -0.103413       2.018427                    0.998334      23.139602      62.656017       0.684919       0.418717      -1.066607       0.065853      -0.054460       0.056419       0.102399      -0.008148       0.004244      -0.022752      -0.063971      -0.046075      -0.026039      -0.022946       0.048985              8.101321       4.943600       0.444247       0.360950       7.332169      -0.753141      12.028193           0.000001
          258              C       0.353025       3.833452      11.138833      -0.503233      27.663685 0.43780729E+03  0.10278736E+05                                 7.711665                            6.732880       0.366180       2.079676                    0.998106      31.613203      89.899243       0.671892       0.388285      -1.086363      -0.044863      -0.049199      -0.056826       0.087535       0.010473      -0.001224       0.020009      -0.009963       0.000064      -0.021637      -0.002791       0.024428              8.224932       6.175104       0.589706       1.039692       7.803704       0.635535      10.695987           0.000002
          259              C       0.325753       7.455281       2.407205      -0.033662      26.231079 0.37815444E+03  0.85856309E+04                                 7.747167                            6.470857      -0.054178       1.993919                    0.998955      27.233925      76.936032       0.649707       0.415227      -1.064979      -0.026816      -0.055764      -0.003912       0.062000       0.026498      -0.040440      -0.044354      -0.073703       0.064445      -0.066680      -0.018374       0.085054              8.721737       5.696790       0.491080      -0.885253       8.541453      -2.223345      11.926969           0.000003
          260              C      14.734639       7.708787       1.020637       0.238992      21.770990 0.32330309E+03  0.70268448E+04                                 6.807601                            6.009985      -0.044339       2.024686                    0.998795      24.010372      65.405290       0.672647       0.418956      -1.067353       0.060701       0.054345      -0.020330       0.083972       0.004037      -0.003446       0.007238      -0.103428      -0.089060      -0.038661      -0.028574       0.067235              7.277861       6.751070       0.258161      -0.281590       6.994651      -1.331946       8.087862           0.000003
          261              C       0.709081       7.184140       0.249097      -0.529834      27.650422 0.45594876E+03  0.10861503E+05                                 7.727709                            6.877352       0.273766       2.021759                    0.999560      33.225000      96.548697       0.660959       0.389007      -1.081095      -0.033833       0.028516       0.039244       0.059143      -0.001300      -0.016394       0.008146       0.027987      -0.040120      -0.023199      -0.004621       0.027820              8.145006       6.249392      -0.744016      -0.901648       7.648101       0.505648      10.537525           0.000004
          262              C      15.040696       3.562310       3.394776       0.145255      36.416369 0.37790613E+03  0.85728387E+04                                 9.777206                            6.589098      -0.280294       1.928086                    0.998877      25.861580      72.869032       0.626709       0.430823      -1.055914      -0.005037       0.012742       0.009818       0.016856       0.014248      -0.019038      -0.005423      -0.010140       0.039064      -0.026371      -0.001853       0.028224             13.224062       7.723329      -1.358448       1.755948      16.035333       8.921812      15.913524          -0.000000
          263              C       0.819685       2.559308       3.454295      -0.204085      34.607478 0.44428581E+03  0.10476889E+05                                 9.182240                            6.976372       0.295413       2.062429                    0.999809      29.665355      84.748760       0.632278       0.410798      -1.070378       0.003875      -0.006361      -0.012988       0.014973      -0.002425       0.011543       0.002265       0.045545       0.040716      -0.029891       0.003503       0.026387             10.978933       7.882054      -2.719047       0.659214      13.237959       5.789257      11.816785          -0.000001
          264              C       0.834837       1.562920       2.453497       0.116006      26.391746 0.31477403E+03  0.68630926E+04                                 7.855734                            5.997050       0.115522       2.064631                    0.999533      25.575771      72.058662       0.655658       0.428457      -1.050994      -0.020666       0.033446      -0.030201       0.049577       0.005639      -0.025187      -0.029373       0.033884      -0.054772      -0.046594       0.002375       0.044219              9.250568       7.820841      -2.080402       1.308397      10.188998       3.927040       9.741866          -0.000002
          265              C      14.204344       2.464519       1.490174       0.102362      27.568130 0.32236140E+03  0.70789031E+04                                 8.114380                            6.088519       0.046001       2.038004                    0.999435      25.901833      73.523175       0.646802       0.431233      -1.048053       0.029288      -0.037000       0.030323       0.056091       0.018251      -0.002689      -0.034464       0.043691      -0.038494      -0.050304       0.009954       0.040350              9.711633       7.980767      -1.231620       1.987529      10.631499       4.607139      10.522632          -0.000002
          266              C      14.121012       3.458704       2.402796      -0.183981      33.775998 0.41546346E+03  0.96584571E+04                                 9.071974                            6.772792       0.213529       2.043476                    0.999813      29.182590      83.456905       0.636352       0.414032      -1.065609      -0.006951      -0.013407       0.005865       0.016201      -0.011299      -0.006435      -0.012725       0.024302      -0.032948      -0.025258       0.003108       0.022150             10.980740       7.943308      -0.438767       2.531117      12.285963       6.233937      12.712947          -0.000000
          267              C       8.355942       9.536234       8.526619       0.104516      27.396477 0.32049891E+03  0.70330563E+04                                 8.083888                            6.077464       0.041457       2.036051                    0.999473      25.947499      73.806389       0.645861       0.432165      -1.046707      -0.030577      -0.028978       0.040714       0.058586      -0.005216       0.013723      -0.040537       0.046742      -0.036025      -0.055688       0.014159       0.041529              9.635441       7.805637       1.879368      -1.262269      10.319826       4.573042      10.780861          -0.000005
          268              C       8.418062       8.656679       7.550070      -0.186365      33.886369 0.42114920E+03  0.98224208E+04                                 9.071024                            6.814533       0.217864       2.042956                    0.999767      29.359115      84.054810       0.635120       0.413492      -1.066124       0.004302      -0.008294       0.007649       0.012075       0.001564      -0.012695      -0.012876       0.035902      -0.044506      -0.027262      -0.002472       0.029734             10.882256       7.788236       2.450271      -0.551012      12.509373       5.976496      12.349157          -0.000004
          269              C       7.471106       7.611793       7.486142       0.129061      39.103358 0.42820529E+03  0.99764875E+04                                10.208156                            6.981631      -0.208461       1.942773                    0.998840      26.414078      74.308991       0.615868       0.426867      -1.063194       0.004306      -0.003255      -0.012558       0.013669      -0.015839       0.009583       0.002805      -0.029063       0.009336      -0.026380       0.006327       0.020053             13.841383       7.994636       1.886299      -1.328078      17.214970       9.371532      16.314543          -0.000002
          270              C       6.510514       7.574318       8.513393      -0.205955      34.231111 0.44257336E+03  0.10420690E+05                                 9.081255                            6.944373       0.341311       2.077494                    0.999816      29.618276      84.398040       0.636624       0.408613      -1.072396      -0.011776       0.009476       0.006320       0.016384       0.009447      -0.008769       0.000143       0.011322      -0.072784      -0.026146       0.001806       0.024340             10.806364       7.706347       0.718542      -2.457787      12.113766       5.712916      12.598979          -0.000005
          271              C       6.531725       8.592751       9.434832       0.114244      26.998953 0.32199032E+03  0.70657974E+04                                 7.996166                            6.084112       0.075119       2.048170                    0.999513      25.829454      73.193126       0.647448       0.431105      -1.048564       0.024351       0.028860      -0.035708       0.051970      -0.020870       0.007591      -0.038117       0.041361      -0.022110      -0.052180       0.006790       0.045389              9.459283       8.007719       1.276894      -1.813875      10.372642       4.385448       9.997490          -0.000005
          272              C       7.458985       6.502980       6.454483      -0.007269      44.923364 0.45005420E+03  0.10613696E+05                                10.963328                            7.049027      -0.178619       1.938450                    0.998986      27.802626      78.616722       0.627306       0.414023      -1.071659       0.006600      -0.025333       0.045017       0.052076       0.011723      -0.015765       0.023764       0.000399      -0.066411      -0.041695       0.017044       0.024651             15.076774       5.447375       0.114766      -0.432920      20.990057       6.044013      18.792889          -0.000000
          273              C       7.548378       6.785143       5.096573       0.183573      37.125957 0.39762574E+03  0.91160152E+04                                 9.757701                            6.727118      -0.016298       1.996322                    0.999715      26.335209      74.075169       0.625980       0.426791      -1.060676       0.024142       0.060860      -0.035097       0.074287      -0.001513       0.014010      -0.022453      -0.079993      -0.042385      -0.041517      -0.013292       0.054809             12.342258       4.750496       0.016096      -0.299017      17.378802       0.714436      14.897474           0.000000
          274              C       7.577165       5.749075       4.170725      -0.247061      43.250066 0.51368201E+03  0.12631095E+05                                10.766131                            7.615427      -0.109450       1.912765                    0.999628      32.143531      95.491934       0.588348       0.423375      -1.056438       0.006477      -0.025741      -0.004850       0.026983       0.006945      -0.001759      -0.020635       0.040234       0.034149      -0.035629       0.012620       0.023008             13.571163       5.328504      -0.349812      -0.311609      22.108214       3.489923      13.276772           0.000002
          275              C       7.516560       4.428640       4.604992      -0.021147      45.223500 0.44854019E+03  0.10570585E+05                                11.020669                            7.037184      -0.247129       1.916892                    0.998831      27.795976      78.606879       0.627741       0.414026      -1.071505       0.006972       0.016791      -0.040146       0.044071       0.010354      -0.000147       0.019991      -0.002140      -0.064207      -0.031315       0.004883       0.026432             15.200344       5.503714      -0.234001      -0.707078      21.030192       5.920341      19.067127           0.000001
          276              C       7.427167       4.146476       5.962902       0.207907      34.801014 0.35615347E+03  0.79560910E+04                                 9.355279                            6.372115       0.006298       2.014513                    0.999750      25.537262      71.274545       0.641331       0.427525      -1.058534       0.011477      -0.051151       0.033388       0.062153       0.018606       0.000119      -0.024238      -0.038952      -0.026459      -0.029346      -0.012261       0.041607             11.881895       4.538969      -0.441514      -0.213473      16.643855       0.475070      14.462862           0.000001
          277              C       7.398380       5.182544       6.886546      -0.284895      45.335125 0.53609717E+03  0.13332451E+05                                11.098091                            7.773999      -0.186109       1.881456                    0.999587      32.966342      98.702168       0.582590       0.422743      -1.056145       0.009451       0.035118      -0.002564       0.036458      -0.006044      -0.005997      -0.011787       0.004765       0.045084      -0.019079      -0.001113       0.020192             14.091598       5.432417      -0.190834      -0.504830      23.188489       3.502338      13.653887          -0.000000
          278              C       7.105960       8.590547       3.487361      -0.081016      26.724792 0.38700217E+03  0.88578591E+04                                 7.831162                            6.530606      -0.022140       1.992605                    0.998737      28.123294      80.373453       0.647539       0.413261      -1.063788       0.051604      -0.004576       0.079002       0.094474      -0.036057       0.029696      -0.013932       0.002027       0.090306      -0.052766      -0.004739       0.057505              8.785411       5.788075      -0.122180       0.267705      11.943407      -2.372625       8.624751           0.000003
          279              C       7.525651       9.981523       3.216220       0.262868      23.391168 0.33163555E+03  0.72581938E+04                                 7.196432                            6.094019      -0.097698       2.010061                    0.998223      23.938098      65.560509       0.666440       0.419931      -1.066109      -0.077632       0.045898      -0.057200       0.106796      -0.021841       0.017363      -0.012802      -0.015277       0.138519      -0.046768      -0.007589       0.054356              7.987196       5.396619      -0.068751      -0.587194      10.235381      -0.845117       8.329588           0.000001
          280              C       6.762025      10.997752       4.122228      -0.505181      28.037443 0.46431672E+03  0.11056158E+05                                 7.785939                            6.943962       0.394205       2.082241                    0.998595      32.069669      91.671248       0.660518       0.389432      -1.086186       0.027076      -0.047607      -0.046405       0.071785      -0.014699      -0.009979       0.008980      -0.015313       0.039888      -0.023689      -0.001062       0.024751              8.218784       6.229260      -0.776904      -0.564215      10.528232       0.910539       7.898860           0.000001
          281              C       7.584741       2.535060       7.684538      -0.100271      27.334960 0.38466777E+03  0.87713593E+04                                 7.850069                            6.427472       0.050731       2.012531                    0.999217      28.076888      79.503410       0.666959       0.402741      -1.073080      -0.000927       0.016576      -0.082462       0.084116       0.016051       0.009374      -0.048108       0.024319       0.078213      -0.059924       0.004974       0.054950              8.932629       5.464718      -0.198387       0.096463      11.766193      -2.721013       9.566976           0.000003
          282              C       7.774132       0.994184       7.686743       0.270206      23.043539 0.32549228E+03  0.70902008E+04                                 7.104972                            6.023726      -0.094589       2.007416                    0.998218      23.916502      65.337373       0.672616       0.418043      -1.067359      -0.069201      -0.049089       0.048361       0.097660       0.007265      -0.009224      -0.022373      -0.031682       0.135440      -0.040260      -0.014545       0.054805              7.823924       5.647410       0.681143       0.483795      10.094158       0.127160       7.730203           0.000002
          283              C       6.805964       0.105811       7.007788      -0.500999      27.200569 0.43871959E+03  0.10308159E+05                                 7.627862                            6.754973       0.316498       2.060868                    0.998955      31.659714      90.141956       0.668376       0.390024      -1.084871       0.040090       0.031690       0.043243       0.066943       0.013572       0.022661       0.011898       0.002820       0.009829      -0.021513      -0.011653       0.033167              8.031457       6.494824       1.119917       0.801286       9.780919       0.476901       7.818629           0.000004
          284              C       7.624134       3.326440       3.610807       0.128358      38.096090 0.41295340E+03  0.95592766E+04                                10.053839                            6.874454      -0.333291       1.904474                    0.998687      26.448289      74.802074       0.616560       0.429148      -1.059005       0.004937       0.005943       0.005981       0.009771      -0.010902       0.016772       0.004738      -0.022064       0.026513      -0.028074       0.010600       0.017474             13.483345       8.236084       1.346090      -2.260833      15.986603       8.556488      16.227348           0.000000
          285              C       8.581696       3.394776       2.605601      -0.194036      34.636725 0.43998303E+03  0.10345634E+05                                 9.174317                            6.939514       0.308387       2.066827                    0.999798      29.550878      84.178744       0.634646       0.410444      -1.071082       0.009036      -0.014518       0.002871       0.017340       0.010691      -0.004674      -0.001926       0.012300      -0.080994      -0.027485       0.001181       0.026304             11.003527       8.151524       0.324204      -2.982332      11.174751       5.873670      13.684304           0.000000
          286              C       8.589272       2.449088       1.587168       0.099030      28.870909 0.35959577E+03  0.80935945E+04                                 8.329154                            6.405581       0.003469       2.013360                    0.999270      26.578090      75.712477       0.635983       0.427892      -1.052911      -0.019342      -0.042697       0.023008       0.052216      -0.006591       0.005467      -0.024986       0.028316      -0.061953      -0.038610       0.009313       0.029298              9.842841       8.089013       0.999098      -2.262369      10.000800       4.421502      11.438711          -0.000001
          287              C       6.681723       1.364524       2.579148       0.097658      28.998941 0.35923175E+03  0.80813417E+04                                 8.361109                            6.410485       0.094354       2.045117                    0.999398      26.471837      75.329568       0.634686       0.428981      -1.052504       0.018161       0.025881      -0.042772       0.053189      -0.008638       0.009944      -0.025815       0.048179      -0.031238      -0.040809       0.004513       0.036296              9.911408       7.935228       2.062077      -1.119158      10.682049       4.569071      11.116948          -0.000002
          288              C       6.674148       2.312416       3.597581      -0.190314      35.442705 0.45421053E+03  0.10792436E+05                                 9.377698                            7.092612       0.164567       2.017354                    0.999723      30.044081      86.737775       0.620665       0.415324      -1.065255      -0.007347       0.002100      -0.014231       0.016153       0.001874      -0.014434      -0.010630       0.041417      -0.027949      -0.024968      -0.006257       0.031225             11.261038       7.896729       2.672495      -0.558846      13.010379       5.996574      12.876006          -0.000001
          289              C      13.983135       8.608182      12.538627       0.102573      28.993298 0.36118377E+03  0.81427179E+04                                 8.384557                            6.440884      -0.016093       2.008604                    0.999288      26.582745      75.922612       0.630770       0.430719      -1.050608       0.016913       0.040662       0.026235       0.051261      -0.008070      -0.005947       0.026347       0.034742      -0.061193      -0.040951       0.008197       0.032754              9.953444       8.017144       1.033713       2.183034      10.322905      -4.560780      11.520283          -0.000005
          290              C      13.961923       7.640450      13.537220      -0.199248      35.108880 0.44529487E+03  0.10508926E+05                                 9.268059                            6.986904       0.299900       2.062398                    0.999746      29.772631      85.149075       0.631309       0.411105      -1.069945      -0.010048       0.016783       0.003244       0.019828       0.011898       0.007032       0.002389       0.017964      -0.081585      -0.028187      -0.001274       0.029461             11.166414       8.073794       0.445083       2.834622      11.644161      -6.052211      13.781287          -0.000004
          291              C      14.896758       7.682334      14.564471       0.124045      38.570800 0.42571529E+03  0.99185879E+04                                10.142509                            6.977910      -0.290171       1.917243                    0.998887      26.568701      75.104023       0.612933       0.428907      -1.060368      -0.003307      -0.004449       0.008336       0.010011      -0.010916      -0.010711      -0.008442      -0.029854       0.020823      -0.026886       0.008755       0.018131             13.648659       8.290332       1.563649       2.123306      16.130844      -8.682979      16.524802          -0.000002
          292              C       0.699990       8.694154      14.595332      -0.185838      35.179426 0.45060675E+03  0.10686352E+05                                 9.330415                            7.066260       0.159635       2.016569                    0.999665      29.972358      86.470341       0.621529       0.415540      -1.065032       0.004582       0.003173      -0.009478       0.010995       0.000364       0.014443       0.009710       0.039994      -0.019690      -0.023870      -0.005611       0.029481             11.178301       7.871891       2.650293       0.572257      12.889200      -5.970365      12.773810          -0.000005
          293              C       0.719687       9.661885      13.598944       0.100800      28.780302 0.35607433E+03  0.79931849E+04                                 8.327403                            6.390180       0.091534       2.046421                    0.999399      26.354979      74.933123       0.634469       0.430048      -1.051780      -0.019246      -0.023737      -0.043936       0.053518      -0.009222      -0.009907       0.025855       0.049791      -0.011760      -0.041031       0.005672       0.035359              9.858914       7.911500       2.081897       1.099442      10.721452      -4.537050      10.943790          -0.000005
          294              C      14.945242       6.555886      15.615970      -0.018141      45.003263 0.44537345E+03  0.10484188E+05                                11.008508                            7.030373      -0.254858       1.915644                    0.998700      27.806466      78.759370       0.625219       0.416163      -1.069431       0.006639      -0.023756      -0.046188       0.052362       0.017320       0.013405      -0.021247      -0.007580      -0.085851      -0.043563       0.010105       0.033458             15.222647       5.498793       0.221036       0.510434      21.279916      -5.616974      18.889233          -0.000000
          295              C      14.954333       6.860093      16.934201       0.200190      35.526655 0.37593548E+03  0.85125902E+04                                 9.483437                            6.548573       0.007869       2.006578                    0.999772      26.092216      73.327844       0.632334       0.427771      -1.058340       0.008566       0.056512       0.034957       0.067000       0.001035      -0.002487       0.017237      -0.059307      -0.034530      -0.024838      -0.016222       0.041061             11.932778       4.625794       0.289748       0.423759      16.201524      -0.174282      14.971017           0.000001
          296              C      15.019484       5.804185      17.910750      -0.291142      46.952116 0.59532453E+03  0.15166702E+05                                11.365635                            8.183333      -0.169190       1.876746                    0.999516      33.805345     101.745491       0.569942       0.421830      -1.058924       0.000028      -0.025702       0.000126       0.025703       0.008954       0.003374       0.010224      -0.014830       0.067653      -0.022943      -0.003946       0.026889             14.283387       5.588807      -0.195317       0.374005      23.133087      -3.681674      14.128268           0.000002
          297              C      15.016453       4.426435      17.458848      -0.018383      46.870370 0.46664238E+03  0.11095642E+05                                11.269193                            7.175196      -0.170549       1.937685                    0.999030      27.997482      79.276463       0.622620       0.413728      -1.072747      -0.003660       0.008989       0.043896       0.044956       0.011447       0.014360      -0.012189      -0.017845      -0.071688      -0.034638       0.007631       0.027007             15.673479       5.611201      -0.134193       0.586880      20.636375      -7.291427      20.772861           0.000001
          298              C      14.864940       4.230244      16.067872       0.208262      36.038918 0.36134447E+03  0.80997835E+04                                 9.566193                            6.419841       0.027160       2.019878                    0.999795      25.624354      71.596389       0.638845       0.427719      -1.058613      -0.016214      -0.054305      -0.035606       0.066931       0.000788      -0.010213       0.028235      -0.050874      -0.037284      -0.032919      -0.012734       0.045653             12.312321       4.678443      -0.564216       0.326789      17.995269      -1.382688      14.263252           0.000001
          299              C      14.813426       5.244268      15.194929      -0.257861      43.108495 0.48485381E+03  0.11760864E+05                                10.716027                            7.389316      -0.041431       1.935406                    0.999543      31.766042      93.978617       0.597928       0.422308      -1.056247      -0.004366       0.035746      -0.003953       0.036228       0.009562       0.004907       0.026407       0.040667       0.004738      -0.039005       0.010170       0.028835             13.740939       5.350089      -0.317584       0.664003      22.684862      -3.866234      13.187868          -0.000000
          300              C      -0.031818       8.502371      18.752831      -0.096696      27.712738 0.38344577E+03  0.87286418E+04                                 7.894694                            6.397300       0.120614       2.032848                    0.999467      28.007885      79.006801       0.672268       0.400240      -1.075725      -0.002533      -0.007685      -0.105372       0.105682       0.022619      -0.009337       0.032766       0.015806       0.109086      -0.053860       0.003458       0.050401              9.028777       5.590479      -0.489320      -0.002146      12.311396       2.699210       9.184455           0.000003
          301              C      14.863425       9.952866      18.880686       0.291914      22.956946 0.30042192E+03  0.64162067E+04                                 7.119189                            5.791756      -0.103413       2.018427                    0.998334      23.139603      62.656021       0.684919       0.418717      -1.066607       0.065853       0.056419       0.054460       0.102399       0.004244       0.008148       0.022752      -0.008948       0.118994      -0.026039      -0.022946       0.048985              8.101321       4.943600       0.360950      -0.444247      12.028195       0.753141       7.332170           0.000001
          302              C       0.353025      11.138833      18.210548      -0.503233      27.663687 0.43780733E+03  0.10278737E+05                                 7.711665                            6.732880       0.366180       2.079676                    0.998106      31.613204      89.899246       0.671892       0.388284      -1.086363      -0.044863      -0.056826       0.049199       0.087535      -0.001224      -0.010473      -0.020009      -0.005014       0.014912      -0.021637      -0.002791       0.024428              8.224932       6.175104       1.039692      -0.589705      10.695988      -0.635535       7.803704           0.000002
          303              C       0.325753       2.407205      14.588719      -0.033663      26.231082 0.37815450E+03  0.85856327E+04                                 7.747168                            6.470858      -0.054178       1.993919                    0.998955      27.233927      76.936039       0.649707       0.415227      -1.064979      -0.026816      -0.003912       0.055764       0.062000      -0.040440      -0.026498       0.044354      -0.069074       0.078333      -0.066680      -0.018374       0.085054              8.721738       5.696790      -0.885252      -0.491080      11.926970       2.223346       8.541454           0.000003
          304              C      14.734639       1.020637      14.335213       0.238992      21.770986 0.32330300E+03  0.70268426E+04                                 6.807600                            6.009984      -0.044339       2.024686                    0.998795      24.010370      65.405282       0.672647       0.418956      -1.067353       0.060701      -0.020330      -0.054345       0.083972      -0.003446      -0.004037      -0.007238      -0.007184       0.199671      -0.038661      -0.028574       0.067235              7.277860       6.751070      -0.281590      -0.258162       8.087860       1.331945       6.994649           0.000003
          305              C       0.709081       0.249097      14.859860      -0.529835      27.650424 0.45594880E+03  0.10861504E+05                                 7.727709                            6.877352       0.273766       2.021759                    0.999560      33.225000      96.548695       0.660959       0.389007      -1.081095      -0.033833       0.039244      -0.028516       0.059143      -0.016394       0.001300      -0.008146       0.034053      -0.021920      -0.023199      -0.004621       0.027820              8.145006       6.249392      -0.901649       0.744016      10.537526      -0.505648       7.648100           0.000004
          306              C      15.040696       3.394776      18.481690       0.145255      36.416369 0.37790613E+03  0.85728387E+04                                 9.777206                            6.589098      -0.280294       1.928086                    0.998877      25.861580      72.869032       0.626709       0.430823      -1.055914      -0.005037       0.009818      -0.012742       0.016856      -0.019038      -0.014248       0.005423      -0.024602      -0.004322      -0.026371      -0.001853       0.028224             13.224062       7.723329       1.755948       1.358448      15.913524      -8.921813      16.035333          -0.000000
          307              C       0.819685       3.454295      19.484692      -0.204085      34.607477 0.44428580E+03  0.10476888E+05                                 9.182239                            6.976372       0.295413       2.062429                    0.999809      29.665355      84.748756       0.632278       0.410798      -1.070378       0.003875      -0.012988       0.006361       0.014973       0.011543       0.002425      -0.002266       0.002415      -0.088676      -0.029891       0.003503       0.026387             10.978932       7.882054       0.659214       2.719047      11.816784      -5.789257      13.237958          -0.000001
          308              C       0.834837       2.453497      20.481080       0.116006      26.391746 0.31477403E+03  0.68630927E+04                                 7.855735                            5.997050       0.115522       2.064631                    0.999533      25.575771      72.058665       0.655658       0.428458      -1.050994      -0.020666      -0.030201      -0.033446       0.049577      -0.025187      -0.005639       0.029373       0.044328      -0.023440      -0.046594       0.002375       0.044219              9.250569       7.820841       1.308397       2.080402       9.741866      -3.927040      10.188998          -0.000002
          309              C      14.204344       1.490174      19.579481       0.102362      27.568131 0.32236142E+03  0.70789038E+04                                 8.114381                            6.088520       0.046001       2.038004                    0.999435      25.901834      73.523182       0.646802       0.431233      -1.048053       0.029288       0.030323       0.037000       0.056091      -0.002689      -0.018251       0.034464       0.041093      -0.046290      -0.050304       0.009954       0.040350              9.711633       7.980767       1.987529       1.231620      10.522633      -4.607140      10.631500          -0.000002
          310              C      14.121012       2.402796      18.585296      -0.183981      33.775998 0.41546345E+03  0.96584568E+04                                 9.071973                            6.772792       0.213529       2.043476                    0.999813      29.182590      83.456904       0.636352       0.414032      -1.065609      -0.006951       0.005865       0.013407       0.016201      -0.006435       0.011299       0.012725       0.028625      -0.019980      -0.025258       0.003108       0.022150             10.980739       7.943308       2.531117       0.438767      12.712946      -6.233936      12.285963          -0.000000
          311              C       8.355942       8.526619      12.507766       0.104516      27.396477 0.32049892E+03  0.70330565E+04                                 8.083888                            6.077464       0.041458       2.036051                    0.999473      25.947499      73.806388       0.645861       0.432165      -1.046707      -0.030577       0.040714       0.028978       0.058586       0.013723       0.005216       0.040537       0.041383      -0.052100      -0.055688       0.014159       0.041529              9.635441       7.805637      -1.262269      -1.879367      10.780860      -4.573042      10.319826          -0.000005
          312              C       8.418062       7.550070      13.387321      -0.186365      33.886367 0.42114918E+03  0.98224200E+04                                 9.071024                            6.814533       0.217865       2.042956                    0.999767      29.359114      84.054806       0.635120       0.413492      -1.066124       0.004302       0.007649       0.008294       0.012075      -0.012695      -0.001564       0.012876       0.040204      -0.031601      -0.027262      -0.002472       0.029734             10.882255       7.788236      -0.551012      -2.450271      12.349157      -5.976495      12.509373          -0.000004
          313              C       7.471106       7.486142      14.432207       0.129061      39.103358 0.42820529E+03  0.99764875E+04                                10.208156                            6.981631      -0.208461       1.942773                    0.998840      26.414078      74.308992       0.615868       0.426867      -1.063194       0.004306      -0.012558       0.003255       0.013669       0.009583       0.015839      -0.002805      -0.019199       0.038927      -0.026380       0.006327       0.020053             13.841383       7.994636      -1.328078      -1.886299      16.314544      -9.371532      17.214970          -0.000002
          314              C       6.510514       8.513393      14.469682      -0.205955      34.231113 0.44257339E+03  0.10420691E+05                                 9.081256                            6.944373       0.341311       2.077494                    0.999816      29.618277      84.398045       0.636624       0.408613      -1.072396      -0.011776       0.006320      -0.009476       0.016384      -0.008769      -0.009447      -0.000143       0.042053       0.019409      -0.026146       0.001806       0.024340             10.806365       7.706347      -2.457787      -0.718542      12.598980      -5.712917      12.113767          -0.000005
          315              C       6.531725       9.434832      13.451249       0.114244      26.998953 0.32199032E+03  0.70657975E+04                                 7.996167                            6.084112       0.075118       2.048170                    0.999513      25.829454      73.193130       0.647448       0.431105      -1.048564       0.024351      -0.035708      -0.028860       0.051970       0.007591       0.020870       0.038117       0.031736      -0.050987      -0.052180       0.006790       0.045389              9.459284       8.007719      -1.813876      -1.276894       9.997490      -4.385448      10.372643          -0.000005
          316              C       7.458985       6.454483      15.541020      -0.007269      44.923364 0.45005420E+03  0.10613696E+05                                10.963328                            7.049027      -0.178619       1.938450                    0.998986      27.802626      78.616722       0.627306       0.414023      -1.071659       0.006600       0.045017       0.025333       0.052076      -0.015765      -0.011723      -0.023764       0.033405       0.032607      -0.041695       0.017044       0.024651             15.076774       5.447375      -0.432920      -0.114766      18.792889      -6.044012      20.990057          -0.000000
          317              C       7.548378       5.096573      15.258857       0.183573      37.125957 0.39762574E+03  0.91160154E+04                                 9.757701                            6.727119      -0.016298       1.996322                    0.999715      26.335209      74.075170       0.625980       0.426791      -1.060676       0.024142      -0.035097      -0.060860       0.074287       0.014010       0.001513       0.022453      -0.018804       0.141182      -0.041517      -0.013292       0.054809             12.342258       4.750496      -0.299017      -0.016096      14.897475      -0.714435      17.378802           0.000000
          318              C       7.577165       4.170725      16.294925      -0.247061      43.250062 0.51368194E+03  0.12631093E+05                                10.766130                            7.615427      -0.109450       1.912765                    0.999628      32.143530      95.491928       0.588348       0.423375      -1.056438       0.006477      -0.004850       0.025741       0.026983      -0.001759      -0.006945       0.020635       0.003043      -0.077426      -0.035629       0.012620       0.023008             13.571162       5.328503      -0.311609       0.349812      13.276771      -3.489922      22.108211           0.000002
          319              C       7.516560       4.604992      17.615360      -0.021147      45.223500 0.44854019E+03  0.10570585E+05                                11.020669                            7.037184      -0.247129       1.916892                    0.998831      27.795976      78.606880       0.627741       0.414026      -1.071505       0.006972      -0.040146      -0.016791       0.044071      -0.000147      -0.010354      -0.019991       0.031034       0.035314      -0.031315       0.004883       0.026432             15.200345       5.503714      -0.707078       0.234001      19.067128      -5.920342      21.030192           0.000001
          320              C       7.427167       5.962902      17.897524       0.207907      34.801016 0.35615349E+03  0.79560916E+04                                 9.355279                            6.372115       0.006298       2.014513                    0.999750      25.537263      71.274549       0.641331       0.427525      -1.058534       0.011477       0.033388       0.051151       0.062153       0.000119      -0.018606       0.024238      -0.006246       0.071657      -0.029346      -0.012261       0.041607             11.881896       4.538969      -0.213473       0.441514      14.462863      -0.475070      16.643855           0.000001
          321              C       7.398380       6.886546      16.861456      -0.284895      45.335126 0.53609717E+03  0.13332451E+05                                11.098092                            7.774000      -0.186109       1.881456                    0.999587      32.966342      98.702173       0.582590       0.422743      -1.056145       0.009451      -0.002564      -0.035118       0.036458      -0.005997       0.006044       0.011787      -0.020160      -0.029689      -0.019079      -0.001113       0.020192             14.091599       5.432418      -0.504830       0.190834      13.653888      -3.502338      23.188491           0.000000
          322              C       7.105960       3.487361      13.453453      -0.081016      26.724791 0.38700217E+03  0.88578590E+04                                 7.831162                            6.530606      -0.022140       1.992605                    0.998737      28.123294      80.373455       0.647539       0.413261      -1.063788       0.051604       0.079002       0.004576       0.094474       0.029696       0.036057       0.013932      -0.044139      -0.048194      -0.052766      -0.004739       0.057505              8.785411       5.788075       0.267705       0.122180       8.624751       2.372625      11.943407           0.000003
          323              C       7.525651       3.216220      12.062477       0.262868      23.391166 0.33163552E+03  0.72581928E+04                                 7.196431                            6.094018      -0.097698       2.010061                    0.998223      23.938097      65.560503       0.666440       0.419931      -1.066109      -0.077632      -0.057200      -0.045898       0.106795       0.017363       0.021841       0.012802      -0.076898      -0.046344      -0.046768      -0.007589       0.054356              7.987195       5.396619      -0.587194       0.068751       8.329587       0.845116      10.235379           0.000001
          324              C       6.762025       4.122228      11.046248      -0.505182      28.037448 0.46431685E+03  0.11056162E+05                                 7.785940                            6.943964       0.394205       2.082241                    0.998595      32.069672      91.671262       0.660518       0.389432      -1.086186       0.027076      -0.046405       0.047607       0.071785      -0.009979       0.014699      -0.008980      -0.027601       0.003025      -0.023689      -0.001062       0.024751              8.218786       6.229261      -0.564215       0.776904       7.898862      -0.910540      10.528234           0.000001
          325              C       7.584741       7.684538      19.508940      -0.100271      27.334958 0.38466775E+03  0.87713587E+04                                 7.850069                            6.427472       0.050730       2.012531                    0.999217      28.076888      79.503412       0.666959       0.402741      -1.073080      -0.000927      -0.082462      -0.016576       0.084116       0.009374      -0.016051       0.048108      -0.026947      -0.075584      -0.059924       0.004974       0.054950              8.932628       5.464718       0.096463       0.198387       9.566976       2.721012      11.766192           0.000003
          326              C       7.774132       7.686743      21.049816       0.270206      23.043539 0.32549229E+03  0.70902011E+04                                 7.104973                            6.023726      -0.094590       2.007416                    0.998218      23.916502      65.337374       0.672616       0.418043      -1.067359      -0.069201       0.048361       0.049089       0.097660      -0.009225      -0.007265       0.022373      -0.083561      -0.020197      -0.040260      -0.014545       0.054805              7.823924       5.647410       0.483795      -0.681143       7.730203      -0.127160      10.094158           0.000002
          327              C       6.805964       7.007788      21.938189      -0.500999      27.200572 0.43871964E+03  0.10308161E+05                                 7.627863                            6.754974       0.316497       2.060868                    0.998955      31.659716      90.141967       0.668375       0.390024      -1.084871       0.040090       0.043243      -0.031690       0.066943       0.022661      -0.013572      -0.011898      -0.003505      -0.009145      -0.021513      -0.011653       0.033167              8.031458       6.494824       0.801286      -1.119917       7.818630      -0.476901       9.780921           0.000004
          328              C       7.624134       3.610807      18.717560       0.128358      38.096090 0.41295341E+03  0.95592766E+04                                10.053839                            6.874454      -0.333291       1.904474                    0.998687      26.448289      74.802075       0.616560       0.429148      -1.059005       0.004937       0.005981      -0.005943       0.009771       0.016772       0.010902      -0.004738      -0.024289       0.019839      -0.028074       0.010600       0.017474             13.483346       8.236085      -2.260833      -1.346090      16.227349      -8.556488      15.986603          -0.000000
          329              C       8.581696       2.605601      18.649224      -0.194036      34.636724 0.43998301E+03  0.10345633E+05                                 9.174317                            6.939514       0.308387       2.066827                    0.999798      29.550878      84.178742       0.634646       0.410444      -1.071082       0.009036       0.002871       0.014518       0.017340      -0.004674      -0.010691       0.001926       0.046647       0.022047      -0.027485       0.001181       0.026304             11.003526       8.151524      -2.982331      -0.324204      13.684303      -5.873670      11.174750           0.000000
          330              C       8.589272       1.587168      19.594912       0.099030      28.870910 0.35959580E+03  0.80935953E+04                                 8.329155                            6.405581       0.003469       2.013360                    0.999270      26.578091      75.712480       0.635983       0.427892      -1.052911      -0.019342       0.023008       0.042697       0.052216       0.005467       0.006591       0.024986       0.045135      -0.011498      -0.038610       0.009313       0.029298              9.842841       8.089013      -2.262369      -0.999098      11.438711      -4.421502      10.000800          -0.000001
          331              C       6.681723       2.579148      20.679476       0.097658      28.998942 0.35923177E+03  0.80813424E+04                                 8.361110                            6.410485       0.094354       2.045116                    0.999398      26.471838      75.329571       0.634686       0.428981      -1.052504       0.018161      -0.042772      -0.025881       0.053189       0.009944       0.008638       0.025815       0.039708      -0.056650      -0.040809       0.004513       0.036296              9.911409       7.935228      -1.119158      -2.062077      11.116948      -4.569071      10.682049          -0.000002
          332              C       6.674148       3.597581      19.731584      -0.190314      35.442704 0.45421052E+03  0.10792436E+05                                 9.377698                            7.092613       0.164567       2.017354                    0.999723      30.044080      86.737773       0.620665       0.415324      -1.065255      -0.007347      -0.014231      -0.002100       0.016153      -0.014434      -0.001874       0.010630       0.034683      -0.048151      -0.024968      -0.006257       0.031225             11.261038       7.896729      -0.558846      -2.672495      12.876006      -5.996575      13.010380          -0.000001
          333              C      13.983135      13.435818       9.505373       0.102573      28.993298 0.36118378E+03  0.81427180E+04                                 8.384557                            6.440884      -0.016093       2.008604                    0.999288      26.582745      75.922611       0.630770       0.430719      -1.050608       0.016913      -0.040662      -0.026235       0.051261       0.008070       0.005947       0.026347       0.034742      -0.061193      -0.040951       0.008197       0.032754              9.953444       8.017144      -1.033713      -2.183034      10.322905      -4.560780      11.520283          -0.000005
          334              C      13.961923      14.403550       8.506780      -0.199248      35.108879 0.44529485E+03  0.10508926E+05                                 9.268058                            6.986904       0.299900       2.062398                    0.999746      29.772631      85.149072       0.631310       0.411105      -1.069945      -0.010048      -0.016783      -0.003244       0.019828      -0.011898      -0.007032       0.002389       0.017964      -0.081585      -0.028187      -0.001274       0.029461             11.166413       8.073793      -0.445083      -2.834621      11.644161      -6.052211      13.781285          -0.000004
          335              C      14.896758      14.361666       7.479529       0.124045      38.570800 0.42571530E+03  0.99185880E+04                                10.142509                            6.977910      -0.290171       1.917243                    0.998887      26.568701      75.104023       0.612933       0.428907      -1.060368      -0.003307       0.004449      -0.008336       0.010011       0.010916       0.010711      -0.008442      -0.029854       0.020823      -0.026886       0.008755       0.018131             13.648659       8.290332      -1.563649      -2.123306      16.130844      -8.682980      16.524802          -0.000002
          336              C       0.699990      13.349846       7.448668      -0.185838      35.179424 0.45060672E+03  0.10686351E+05                                 9.330415                            7.066260       0.159635       2.016569                    0.999665      29.972357      86.470336       0.621529       0.415540      -1.065032       0.004582      -0.003173       0.009478       0.010995      -0.000364      -0.014443       0.009710       0.039994      -0.019690      -0.023870      -0.005611       0.029481             11.178300       7.871891      -2.650293      -0.572257      12.889199      -5.970365      12.773809          -0.000005
          337              C       0.719687      12.382115       8.445056       0.100800      28.780300 0.35607431E+03  0.79931843E+04                                 8.327403                            6.390180       0.091534       2.046421                    0.999399      26.354978      74.933120       0.634469       0.430048      -1.051780      -0.019246       0.023737       0.043936       0.053518       0.009222       0.009907       0.025855       0.049791      -0.011760      -0.041031       0.005672       0.035359              9.858914       7.911500      -2.081897      -1.099442      10.721452      -4.537050      10.943790          -0.000005
          338              C      14.945242      15.488114       6.428030      -0.018141      45.003263 0.44537345E+03  0.10484188E+05                                11.008508                            7.030373      -0.254858       1.915644                    0.998700      27.806466      78.759371       0.625219       0.416163      -1.069431       0.006639       0.023756       0.046188       0.052362      -0.017320      -0.013405      -0.021247      -0.007580      -0.085851      -0.043563       0.010105       0.033458             15.222647       5.498793      -0.221036      -0.510434      21.279917      -5.616974      18.889233          -0.000000
          339              C      14.954333      15.183907       5.109799       0.200190      35.526655 0.37593548E+03  0.85125902E+04                                 9.483437                            6.548573       0.007869       2.006578                    0.999772      26.092216      73.327844       0.632334       0.427771      -1.058340       0.008566      -0.056512      -0.034957       0.067000      -0.001035       0.002487       0.017237      -0.059307      -0.034530      -0.024838      -0.016222       0.041061             11.932778       4.625794      -0.289748      -0.423759      16.201524      -0.174282      14.971017           0.000001
          340              C      15.019484      16.239815       4.133250      -0.291142      46.952114 0.59532451E+03  0.15166702E+05                                11.365635                            8.183333      -0.169190       1.876746                    0.999516      33.805344     101.745489       0.569942       0.421830      -1.058924       0.000028       0.025702      -0.000126       0.025703      -0.008954      -0.003374       0.010224      -0.014830       0.067653      -0.022943      -0.003946       0.026889             14.283387       5.588807       0.195317      -0.374005      23.133087      -3.681674      14.128268           0.000002
          341              C      15.016453      17.617565       4.585152      -0.018383      46.870371 0.46664239E+03  0.11095642E+05                                11.269193                            7.175196      -0.170549       1.937685                    0.999030      27.997482      79.276464       0.622620       0.413728      -1.072747      -0.003660      -0.008989      -0.043896       0.044956      -0.011447      -0.014360      -0.012189      -0.017845      -0.071688      -0.034638       0.007631       0.027007             15.673479       5.611201       0.134193      -0.586880      20.636375      -7.291427      20.772862           0.000001
          342              C      14.864940      17.813756       5.976128       0.208262      36.038920 0.36134449E+03  0.80997840E+04                                 9.566194                            6.419841       0.027159       2.019878                    0.999795      25.624355      71.596393       0.638845       0.427719      -1.058613      -0.016214       0.054305       0.035606       0.066931      -0.000788       0.010213       0.028235      -0.050874      -0.037284      -0.032919      -0.012734       0.045653             12.312322       4.678443       0.564216      -0.326789      17.995270      -1.382688      14.263253           0.000001
          343              C      14.813426      16.799732       6.849071      -0.257861      43.108499 0.48485385E+03  0.11760866E+05                                10.716028                            7.389317      -0.041431       1.935406                    0.999543      31.766044      93.978626       0.597928       0.422308      -1.056247      -0.004365      -0.035746       0.003953       0.036228      -0.009562      -0.004907       0.026407       0.040667       0.004738      -0.039005       0.010170       0.028835             13.740941       5.350089       0.317584      -0.664003      22.684865      -3.866235      13.187869          -0.000000
          344              C      -0.031818      13.541629       3.291169      -0.096696      27.712736 0.38344574E+03  0.87286412E+04                                 7.894694                            6.397300       0.120614       2.032848                    0.999467      28.007884      79.006799       0.672268       0.400240      -1.075725      -0.002533       0.007685       0.105372       0.105682      -0.022619       0.009337       0.032766       0.015806       0.109086      -0.053860       0.003458       0.050401              9.028776       5.590479       0.489320       0.002146      12.311395       2.699210       9.184455           0.000003
          345              C      14.863425      12.091134       3.163314       0.291914      22.956947 0.30042194E+03  0.64162074E+04                                 7.119189                            5.791757      -0.103413       2.018427                    0.998334      23.139604      62.656026       0.684919       0.418717      -1.066607       0.065853      -0.056419      -0.054460       0.102399      -0.004244      -0.008148       0.022752      -0.008948       0.118994      -0.026039      -0.022946       0.048985              8.101322       4.943600      -0.360950       0.444248      12.028195       0.753141       7.332170           0.000002
          346              C       0.353025      10.905167       3.833452      -0.503233      27.663688 0.43780735E+03  0.10278738E+05                                 7.711665                            6.732881       0.366180       2.079676                    0.998106      31.613205      89.899251       0.671892       0.388285      -1.086363      -0.044863       0.056826      -0.049199       0.087535       0.001224       0.010473      -0.020009      -0.005014       0.014912      -0.021637      -0.002791       0.024428              8.224933       6.175105      -1.039692       0.589706      10.695989      -0.635535       7.803705           0.000002
          347              C       0.325753      19.636795       7.455281      -0.033663      26.231081 0.37815448E+03  0.85856322E+04                                 7.747168                            6.470858      -0.054179       1.993919                    0.998955      27.233927      76.936041       0.649707       0.415227      -1.064979      -0.026816       0.003912      -0.055764       0.062000       0.040440       0.026498       0.044354      -0.069074       0.078333      -0.066680      -0.018374       0.085054              8.721738       5.696790       0.885252       0.491080      11.926970       2.223346       8.541454           0.000003
          348              C      14.734639      21.023363       7.708787       0.238992      21.770985 0.32330298E+03  0.70268419E+04                                 6.807600                            6.009983      -0.044338       2.024686                    0.998795      24.010369      65.405278       0.672647       0.418956      -1.067353       0.060701       0.020330       0.054345       0.083972       0.003446       0.004037      -0.007238      -0.007184       0.199671      -0.038661      -0.028574       0.067235              7.277860       6.751070       0.281590       0.258162       8.087860       1.331945       6.994649           0.000003
          349              C       0.709081      21.794903       7.184140      -0.529835      27.650428 0.45594887E+03  0.10861506E+05                                 7.727710                            6.877353       0.273767       2.021759                    0.999560      33.225003      96.548703       0.660959       0.389007      -1.081095      -0.033833      -0.039244       0.028516       0.059143       0.016394      -0.001300      -0.008146       0.034053      -0.021920      -0.023199      -0.004621       0.027820              8.145007       6.249393       0.901649      -0.744017      10.537527      -0.505648       7.648101           0.000004
          350              C      15.040696      18.649224       3.562310       0.145255      36.416369 0.37790613E+03  0.85728387E+04                                 9.777206                            6.589098      -0.280294       1.928086                    0.998877      25.861580      72.869032       0.626709       0.430823      -1.055914      -0.005037      -0.009818       0.012742       0.016856       0.019038       0.014248       0.005423      -0.024602      -0.004321      -0.026371      -0.001853       0.028224             13.224062       7.723329      -1.755948      -1.358448      15.913524      -8.921813      16.035333          -0.000000
          351              C       0.819685      18.589705       2.559308      -0.204085      34.607478 0.44428581E+03  0.10476888E+05                                 9.182240                            6.976372       0.295413       2.062429                    0.999809      29.665355      84.748757       0.632278       0.410798      -1.070378       0.003875       0.012988      -0.006361       0.014973      -0.011543      -0.002425      -0.002265       0.002415      -0.088676      -0.029891       0.003503       0.026387             10.978932       7.882054      -0.659213      -2.719047      11.816784      -5.789257      13.237958          -0.000001
          352              C       0.834837      19.590503       1.562920       0.116006      26.391746 0.31477403E+03  0.68630927E+04                                 7.855735                            5.997050       0.115522       2.064631                    0.999533      25.575771      72.058666       0.655658       0.428458      -1.050994      -0.020666       0.030201       0.033446       0.049577       0.025187       0.005639       0.029373       0.044328      -0.023440      -0.046594       0.002375       0.044219              9.250569       7.820841      -1.308397      -2.080402       9.741866      -3.927040      10.188998          -0.000002
          353              C      14.204344      20.553826       2.464519       0.102362      27.568131 0.32236142E+03  0.70789037E+04                                 8.114381                            6.088520       0.046001       2.038004                    0.999435      25.901834      73.523180       0.646802       0.431233      -1.048053       0.029288      -0.030323      -0.037000       0.056091       0.002689       0.018251       0.034464       0.041093      -0.046290      -0.050304       0.009954       0.040350              9.711633       7.980767      -1.987529      -1.231620      10.522633      -4.607140      10.631500          -0.000002
          354              C      14.121012      19.641204       3.458704      -0.183981      33.775997 0.41546345E+03  0.96584568E+04                                 9.071973                            6.772792       0.213528       2.043476                    0.999813      29.182590      83.456903       0.636352       0.414032      -1.065610      -0.006951      -0.005865      -0.013407       0.016201       0.006435      -0.011299       0.012725       0.028625      -0.019980      -0.025258       0.003108       0.022150             10.980739       7.943308      -2.531117      -0.438767      12.712946      -6.233936      12.285963          -0.000000
          355              C       8.355942      13.517381       9.536234       0.104516      27.396477 0.32049892E+03  0.70330566E+04                                 8.083888                            6.077464       0.041458       2.036051                    0.999473      25.947499      73.806391       0.645861       0.432165      -1.046707      -0.030577      -0.040714      -0.028978       0.058586      -0.013723      -0.005216       0.040537       0.041383      -0.052100      -0.055688       0.014158       0.041529              9.635442       7.805637       1.262270       1.879367      10.780861      -4.573042      10.319827          -0.000005
          356              C       8.418062      14.493930       8.656679      -0.186365      33.886366 0.42114917E+03  0.98224197E+04                                 9.071024                            6.814533       0.217865       2.042956                    0.999767      29.359114      84.054807       0.635120       0.413492      -1.066124       0.004302      -0.007649      -0.008294       0.012075       0.012695       0.001564       0.012876       0.040204      -0.031600      -0.027262      -0.002472       0.029734             10.882255       7.788236       0.551013       2.450271      12.349157      -5.976495      12.509372          -0.000004
          357              C       7.471106      14.557858       7.611793       0.129061      39.103358 0.42820529E+03  0.99764875E+04                                10.208156                            6.981631      -0.208461       1.942773                    0.998840      26.414078      74.308992       0.615868       0.426867      -1.063194       0.004306       0.012558      -0.003255       0.013669      -0.009583      -0.015839      -0.002805      -0.019199       0.038927      -0.026380       0.006327       0.020053             13.841383       7.994636       1.328078       1.886299      16.314544      -9.371532      17.214970          -0.000002
          358              C       6.510514      13.530607       7.574318      -0.205955      34.231111 0.44257336E+03  0.10420690E+05                                 9.081256                            6.944373       0.341311       2.077494                    0.999816      29.618276      84.398040       0.636624       0.408613      -1.072396      -0.011776      -0.006320       0.009476       0.016384       0.008769       0.009447      -0.000143       0.042053       0.019409      -0.026146       0.001806       0.024340             10.806364       7.706347       2.457787       0.718542      12.598979      -5.712916      12.113766          -0.000005
          359              C       6.531725      12.609168       8.592751       0.114244      26.998952 0.32199030E+03  0.70657969E+04                                 7.996166                            6.084112       0.075119       2.048170                    0.999513      25.829453      73.193125       0.647448       0.431105      -1.048564       0.024351       0.035708       0.028860       0.051970      -0.007591      -0.020870       0.038117       0.031736      -0.050987      -0.052180       0.006790       0.045389              9.459284       8.007719       1.813875       1.276894       9.997490      -4.385448      10.372642          -0.000005
          360              C       7.458985      15.589517       6.502980      -0.007269      44.923367 0.45005423E+03  0.10613697E+05                                10.963329                            7.049027      -0.178619       1.938450                    0.998986      27.802627      78.616727       0.627306       0.414023      -1.071659       0.006600      -0.045017      -0.025333       0.052076       0.015765       0.011723      -0.023764       0.033405       0.032608      -0.041695       0.017044       0.024651             15.076775       5.447376       0.432920       0.114766      18.792890      -6.044013      20.990058          -0.000000
          361              C       7.548378      16.947427       6.785143       0.183573      37.125960 0.39762576E+03  0.91160161E+04                                 9.757702                            6.727119      -0.016299       1.996322                    0.999715      26.335210      74.075177       0.625980       0.426791      -1.060676       0.024142       0.035097       0.060860       0.074287      -0.014010      -0.001513       0.022453      -0.018804       0.141182      -0.041517      -0.013292       0.054809             12.342259       4.750497       0.299017       0.016096      14.897476      -0.714435      17.378805           0.000000
          362              C       7.577165      17.873275       5.749075      -0.247061      43.250064 0.51368196E+03  0.12631094E+05                                10.766131                            7.615427      -0.109450       1.912765                    0.999628      32.143530      95.491931       0.588348       0.423375      -1.056438       0.006477       0.004850      -0.025741       0.026983       0.001759       0.006945       0.020635       0.003043      -0.077426      -0.035629       0.012620       0.023008             13.571163       5.328504       0.311609      -0.349812      13.276771      -3.489923      22.108214           0.000002
          363              C       7.516560      17.439008       4.428640      -0.021147      45.223501 0.44854019E+03  0.10570585E+05                                11.020669                            7.037184      -0.247129       1.916892                    0.998831      27.795976      78.606881       0.627741       0.414026      -1.071505       0.006972       0.040146       0.016791       0.044071       0.000147       0.010354      -0.019991       0.031034       0.035314      -0.031315       0.004883       0.026432             15.200345       5.503714       0.707078      -0.234001      19.067128      -5.920342      21.030193           0.000001
          364              C       7.427167      16.081098       4.146476       0.207907      34.801016 0.35615349E+03  0.79560916E+04                                 9.355279                            6.372115       0.006298       2.014513                    0.999750      25.537263      71.274550       0.641331       0.427525      -1.058534       0.011477      -0.033388      -0.051151       0.062153      -0.000119       0.018606       0.024238      -0.006246       0.071657      -0.029346      -0.012261       0.041607             11.881896       4.538969       0.213473      -0.441514      14.462863      -0.475070      16.643856           0.000001
          365              C       7.398380      15.157454       5.182544      -0.284895      45.335127 0.53609719E+03  0.13332452E+05                                11.098092                            7.774000      -0.186109       1.881456                    0.999587      32.966343      98.702175       0.582590       0.422743      -1.056145       0.009451       0.002564       0.035118       0.036458       0.005997      -0.006044       0.011787      -0.020160      -0.029689      -0.019079      -0.001113       0.020192             14.091599       5.432418       0.504830      -0.190834      13.653888      -3.502338      23.188492           0.000000
          366              C       7.105960      18.556639       8.590547      -0.081016      26.724792 0.38700218E+03  0.88578593E+04                                 7.831163                            6.530606      -0.022140       1.992605                    0.998737      28.123295      80.373460       0.647539       0.413261      -1.063788       0.051604      -0.079002      -0.004576       0.094474      -0.029696      -0.036057       0.013932      -0.044139      -0.048194      -0.052766      -0.004739       0.057505              8.785412       5.788076      -0.267705      -0.122179       8.624752       2.372626      11.943408           0.000003
          367              C       7.525651      18.827780       9.981523       0.262868      23.391166 0.33163552E+03  0.72581929E+04                                 7.196431                            6.094018      -0.097698       2.010061                    0.998223      23.938098      65.560509       0.666440       0.419931      -1.066109      -0.077632       0.057200       0.045898       0.106796      -0.017363      -0.021841       0.012802      -0.076898      -0.046344      -0.046768      -0.007589       0.054356              7.987195       5.396619       0.587194      -0.068751       8.329587       0.845117      10.235380           0.000001
          368              C       6.762025      17.921772      10.997752      -0.505182      28.037450 0.46431688E+03  0.11056163E+05                                 7.785941                            6.943964       0.394205       2.082241                    0.998595      32.069673      91.671265       0.660518       0.389432      -1.086186       0.027076       0.046405      -0.047607       0.071785       0.009979      -0.014699      -0.008980      -0.027601       0.003025      -0.023689      -0.001062       0.024751              8.218786       6.229261       0.564215      -0.776905       7.898862      -0.910540      10.528235           0.000001
          369              C       7.584741      14.359462       2.535060      -0.100271      27.334956 0.38466772E+03  0.87713580E+04                                 7.850069                            6.427472       0.050731       2.012531                    0.999217      28.076887      79.503408       0.666959       0.402741      -1.073080      -0.000927       0.082462       0.016576       0.084116      -0.009374       0.016051       0.048108      -0.026947      -0.075584      -0.059924       0.004974       0.054950              8.932628       5.464717      -0.096463      -0.198387       9.566976       2.721012      11.766191           0.000003
          370              C       7.774132      14.357257       0.994184       0.270206      23.043541 0.32549232E+03  0.70902017E+04                                 7.104973                            6.023726      -0.094590       2.007416                    0.998218      23.916503      65.337376       0.672616       0.418043      -1.067359      -0.069201      -0.048361      -0.049089       0.097660       0.009225       0.007265       0.022373      -0.083561      -0.020197      -0.040260      -0.014545       0.054805              7.823924       5.647410      -0.483795       0.681143       7.730203      -0.127160      10.094158           0.000002
          371              C       6.805964      15.036212       0.105811      -0.500999      27.200569 0.43871958E+03  0.10308159E+05                                 7.627863                            6.754973       0.316498       2.060868                    0.998955      31.659714      90.141959       0.668375       0.390024      -1.084871       0.040090      -0.043243       0.031690       0.066943      -0.022661       0.013572      -0.011898      -0.003505      -0.009145      -0.021513      -0.011653       0.033167              8.031458       6.494824      -0.801286       1.119917       7.818630      -0.476901       9.780920           0.000004
          372              C       7.624134      18.433193       3.326440       0.128358      38.096090 0.41295340E+03  0.95592765E+04                                10.053839                            6.874454      -0.333291       1.904474                    0.998687      26.448289      74.802074       0.616560       0.429148      -1.059005       0.004937      -0.005981       0.005943       0.009771      -0.016772      -0.010902      -0.004738      -0.024289       0.019839      -0.028074       0.010600       0.017474             13.483345       8.236085       2.260833       1.346091      16.227349      -8.556488      15.986603          -0.000000
          373              C       8.581696      19.438399       3.394776      -0.194036      34.636725 0.43998302E+03  0.10345634E+05                                 9.174317                            6.939514       0.308387       2.066827                    0.999798      29.550878      84.178744       0.634646       0.410444      -1.071082       0.009036      -0.002871      -0.014518       0.017340       0.004674       0.010691       0.001926       0.046647       0.022047      -0.027485       0.001181       0.026304             11.003526       8.151524       2.982332       0.324204      13.684304      -5.873670      11.174751           0.000000
          374              C       8.589272      20.456832       2.449088       0.099030      28.870910 0.35959580E+03  0.80935952E+04                                 8.329155                            6.405581       0.003469       2.013360                    0.999270      26.578091      75.712479       0.635983       0.427892      -1.052911      -0.019342      -0.023008      -0.042697       0.052216      -0.005467      -0.006591       0.024986       0.045135      -0.011498      -0.038610       0.009313       0.029298              9.842841       8.089013       2.262369       0.999098      11.438711      -4.421502      10.000800          -0.000001
          375              C       6.681723      19.464852       1.364524       0.097658      28.998942 0.35923177E+03  0.80813425E+04                                 8.361110                            6.410485       0.094353       2.045116                    0.999398      26.471838      75.329573       0.634686       0.428981      -1.052504       0.018161       0.042772       0.025881       0.053189      -0.009944      -0.008638       0.025815       0.039708      -0.056650      -0.040809       0.004513       0.036296              9.911409       7.935228       1.119158       2.062077      11.116949      -4.569071      10.682050          -0.000002
          376              C       6.674148      18.446419       2.312416      -0.190314      35.442704 0.45421050E+03  0.10792436E+05                                 9.377698                            7.092612       0.164567       2.017354                    0.999723      30.044080      86.737772       0.620665       0.415324      -1.065255      -0.007347       0.014231       0.002100       0.016153       0.014434       0.001874       0.010630       0.034683      -0.048151      -0.024968      -0.006257       0.031225             11.261038       7.896728       0.558846       2.672495      12.876006      -5.996574      13.010379          -0.000001
          377              N      14.936152      12.569709      12.425541      -0.223738      39.029215 0.58087879E+03  0.14432132E+05                                 9.761493                            7.897591      -0.248813       1.949300                    0.997096      28.281810      79.017444       0.612246       0.402657      -1.091795       0.000984       0.099730       0.094972       0.137720       0.013887      -0.013514      -0.038504       0.094090      -0.095932      -0.070023       0.000943       0.069080             11.483206      10.165308       2.444866      -2.204837      12.517338       3.467975      11.766974          -0.000004
          378              N      -0.012121      20.509738      20.540599      -0.206987      35.097625 0.48662833E+03  0.11620262E+05                                 9.133612                            7.268677      -0.229807       1.966442                    0.997362      27.442782      76.304342       0.630003       0.407141      -1.083784      -0.010416      -0.099618      -0.094813       0.137919       0.000010       0.000550      -0.049554       0.086775      -0.109360      -0.080683       0.019064       0.061618             10.714202       9.874734       2.296290      -2.320743      11.098191       3.214223      11.169682          -0.000002
          379              N       7.436258      12.505561      12.532014      -0.214145      36.938075 0.51657800E+03  0.12490426E+05                                 9.417694                            7.458828      -0.205372       1.972070                    0.997485      27.600600      76.609487       0.627232       0.403865      -1.088634       0.010924       0.095825       0.098064       0.137544      -0.007481       0.005553      -0.041552       0.098037      -0.084981      -0.073293       0.008555       0.064738             11.151398      10.040597      -2.359390       2.137537      11.525169       3.661205      11.888429          -0.000004
          380              N       7.639285      20.608936      20.470058      -0.224705      39.059676 0.58429272E+03  0.14534889E+05                                 9.763361                            7.923818      -0.235346       1.952524                    0.997001      28.338990      79.166537       0.611019       0.402967      -1.091836      -0.000790      -0.095216      -0.105360       0.142012      -0.015082       0.013663      -0.040663       0.095279      -0.104271      -0.073235       0.001681       0.071555             11.442028      10.215971      -2.271476       2.388885      11.675306       3.460316      12.434808          -0.000002
          381              N      14.936152       9.474291       9.618459      -0.223738      39.029213 0.58087875E+03  0.14432131E+05                                 9.761493                            7.897591      -0.248813       1.949300                    0.997096      28.281809      79.017443       0.612246       0.402657      -1.091795       0.000984      -0.099730      -0.094972       0.137720      -0.013887       0.013514      -0.038504       0.094090      -0.095932      -0.070023       0.000943       0.069080             11.483206      10.165308      -2.444866       2.204837      12.517338       3.467975      11.766974          -0.000004
          382              N      -0.012121       1.534262       1.503401      -0.206987      35.097625 0.48662833E+03  0.11620262E+05                                 9.133612                            7.268677      -0.229807       1.966442                    0.997362      27.442782      76.304340       0.630003       0.407141      -1.083784      -0.010416       0.099618       0.094813       0.137919      -0.000010      -0.000550      -0.049554       0.086775      -0.109360      -0.080683       0.019064       0.061618             10.714202       9.874734      -2.296290       2.320743      11.098191       3.214223      11.169681          -0.000002
          383              N       7.436258       9.538439       9.511986      -0.214145      36.938073 0.51657797E+03  0.12490425E+05                                 9.417694                            7.458828      -0.205372       1.972070                    0.997485      27.600599      76.609486       0.627232       0.403865      -1.088634       0.010924      -0.095825      -0.098064       0.137544       0.007481      -0.005553      -0.041552       0.098037      -0.084981      -0.073293       0.008555       0.064738             11.151398      10.040597       2.359390      -2.137537      11.525169       3.661205      11.888429          -0.000004
          384              N       7.639285       1.435064       1.573942      -0.224705      39.059676 0.58429272E+03  0.14534888E+05                                 9.763360                            7.923818      -0.235346       1.952524                    0.997001      28.338990      79.166536       0.611020       0.402967      -1.091836      -0.000790       0.095216       0.105360       0.142012       0.015082      -0.013663      -0.040663       0.095279      -0.104271      -0.073235       0.001681       0.071555             11.442028      10.215970       2.271476      -2.388885      11.675306       3.460316      12.434808          -0.000002
          385              N      14.936152       9.618459      12.569709      -0.223738      39.029213 0.58087874E+03  0.14432131E+05                                 9.761493                            7.897591      -0.248813       1.949300                    0.997096      28.281809      79.017442       0.612246       0.402657      -1.091795       0.000984      -0.094972       0.099730       0.137720       0.013514       0.013887       0.038504       0.095011      -0.093168      -0.070023       0.000943       0.069080             11.483206      10.165307       2.204837       2.444866      11.766974      -3.467975      12.517338          -0.000004
          386              N      -0.012121       1.503401      20.509738      -0.206987      35.097625 0.48662833E+03  0.11620262E+05                                 9.133612                            7.268677      -0.229807       1.966442                    0.997362      27.442782      76.304340       0.630004       0.407141      -1.083784      -0.010416       0.094813      -0.099618       0.137919      -0.000550       0.000010       0.049554       0.098067      -0.075483      -0.080683       0.019064       0.061618             10.714202       9.874734       2.320743       2.296290      11.169681      -3.214223      11.098191          -0.000002
          387              N       7.436258       9.511986      12.505561      -0.214145      36.938073 0.51657797E+03  0.12490425E+05                                 9.417694                            7.458828      -0.205372       1.972070                    0.997485      27.600599      76.609486       0.627232       0.403865      -1.088634       0.010924      -0.098064       0.095825       0.137544      -0.005553      -0.007481       0.041552       0.091509      -0.104566      -0.073293       0.008555       0.064738             11.151398      10.040597      -2.137537      -2.359391      11.888429      -3.661205      11.525169          -0.000004
          388              N       7.639285       1.573942      20.608936      -0.224705      39.059676 0.58429272E+03  0.14534888E+05                                 9.763360                            7.923818      -0.235346       1.952524                    0.997001      28.338990      79.166537       0.611019       0.402967      -1.091836      -0.000790       0.105360      -0.095216       0.142012      -0.013663      -0.015082       0.040663       0.099775      -0.090783      -0.073235       0.001680       0.071555             11.442028      10.215971      -2.388885      -2.271476      12.434808      -3.460316      11.675306          -0.000002
          389              N      14.936152      12.425541       9.474291      -0.223738      39.029213 0.58087874E+03  0.14432131E+05                                 9.761493                            7.897591      -0.248813       1.949300                    0.997096      28.281809      79.017442       0.612246       0.402657      -1.091795       0.000984       0.094972      -0.099730       0.137720      -0.013514      -0.013887       0.038504       0.095011      -0.093168      -0.070023       0.000943       0.069080             11.483206      10.165307      -2.204837      -2.444866      11.766974      -3.467975      12.517338          -0.000004
          390              N      -0.012121      20.540599       1.534262      -0.206987      35.097625 0.48662833E+03  0.11620262E+05                                 9.133612                            7.268677      -0.229807       1.966442                    0.997362      27.442782      76.304341       0.630003       0.407141      -1.083784      -0.010416      -0.094813       0.099618       0.137919       0.000550      -0.000010       0.049554       0.098067      -0.075483      -0.080683       0.019064       0.061618             10.714202       9.874734      -2.320743      -2.296290      11.169681      -3.214223      11.098191          -0.000002
          391              N       7.436258      12.532014       9.538439      -0.214145      36.938073 0.51657797E+03  0.12490425E+05                                 9.417694                            7.458828      -0.205372       1.972070                    0.997485      27.600599      76.609485       0.627232       0.403865      -1.088634       0.010924       0.098064      -0.095825       0.137544       0.005553       0.007481       0.041552       0.091509      -0.104566      -0.073293       0.008555       0.064738             11.151398      10.040597       2.137537       2.359390      11.888429      -3.661205      11.525169          -0.000004
          392              N       7.639285      20.470058       1.435064      -0.224705      39.059676 0.58429271E+03  0.14534888E+05                                 9.763360                            7.923818      -0.235346       1.952524                    0.997001      28.338990      79.166537       0.611019       0.402967      -1.091836      -0.000790      -0.105360       0.095216       0.142012       0.013663       0.015082       0.040663       0.099775      -0.090783      -0.073235       0.001680       0.071555             11.442028      10.215971       2.388885       2.271476      12.434808      -3.460317      11.675306          -0.000002
          393              O      -0.027272      17.293518      13.874494      -0.204126      29.908283 0.35764424E+03  0.77416267E+04                                 7.733118                            5.823615       0.237658       2.196884                    0.998575      22.769142      56.246329       0.795719       0.355603      -1.145088      -0.009414       0.129807       0.109352       0.169989      -0.004626      -0.029931      -0.114217      -0.244337       0.102662      -0.147266      -0.042560       0.189826              9.220499       4.076304       0.019979      -0.423031      11.480130      -4.790824      12.105061           0.000000
          394              O      14.749791      20.247414      11.641436      -0.541966      25.112930 0.38338471E+03  0.84754790E+04                                 6.700119                            5.924592       0.540351       2.258215                    0.997820      25.564065      64.593147       0.806981       0.343331      -1.150931       0.022515      -0.109591      -0.014067       0.112761      -0.089082      -0.056693      -0.035516      -0.170696      -0.256881      -0.149403      -0.017241       0.166644              7.197990       4.507009      -1.055870      -0.465934      10.637264      -0.987862       6.449696           0.000007
          395              O      14.734639      15.717372      19.131988      -0.242117      29.713602 0.35136482E+03  0.75818662E+04                                 7.688437                            5.747311       0.271899       2.195542                    0.999113      23.149412      57.337055       0.805167       0.352535      -1.146092       0.113170      -0.102453      -0.091840       0.178153      -0.085184       0.039482      -0.112456      -0.105463       0.197866      -0.136210      -0.048470       0.184680              9.226166       4.710409      -1.627574       1.203969       9.547418      -5.092213      13.420670           0.000001
          396              O      -0.015151      12.935419      21.254825      -0.564459      27.738208 0.42859693E+03  0.97563701E+04                                 7.219579                            6.309473       0.176563       2.114189                    0.998487      26.598341      68.508745       0.772500       0.348312      -1.145194       0.026149       0.113901      -0.029323       0.120487      -0.089904       0.036305      -0.066331      -0.248684       0.064010      -0.165289      -0.012816       0.178105              7.831440       4.157943      -0.019012       0.293203      11.099261      -1.601384       8.237117           0.000006
          397              O       7.836252      13.920786      17.346424      -0.244338      28.969198 0.36679361E+03  0.79948561E+04                                 7.576546                            5.889059       0.238759       2.180835                    0.998870      23.448377      58.241254       0.792530       0.354569      -1.145222      -0.119569       0.087690       0.098196       0.177845       0.011905      -0.094083      -0.134358      -0.174437       0.133086      -0.166953      -0.039907       0.206860              8.909894       4.641660       0.522631      -1.374884      12.397440      -4.613924       9.690584           0.000000
          398              O       7.433228      11.687729      20.300320      -0.569253      27.405428 0.42427211E+03  0.96488999E+04                                 7.249421                            6.343683       0.349623       2.184768                    0.997131      26.558396      68.732378       0.757187       0.355688      -1.137388      -0.015512       0.003762      -0.080453       0.082021       0.062834       0.055347      -0.029418      -0.110778       0.544386      -0.185167      -0.007046       0.192213              7.862032       4.413002       0.435288       0.700759       7.462460      -0.771964      11.710633           0.000009
          399              O       7.575650      19.180484      15.750438      -0.175776      28.588145 0.32795823E+03  0.69633575E+04                                 7.515271                            5.581832       0.231484       2.201023                    0.998997      22.337060      55.073017       0.809729       0.356259      -1.141856      -0.017619      -0.105608      -0.142486       0.178230       0.007598      -0.014997      -0.107561      -0.137817       0.235467      -0.109363      -0.056001       0.165364              8.981200       3.908787       0.284319      -0.272019      12.097490      -4.714756      10.937324           0.000001
          400              O       7.705951      21.301117      12.906762      -0.577319      28.644605 0.44332238E+03  0.10202812E+05                                 7.470653                            6.490557       0.025745       2.069052                    0.996925      26.955672      70.387190       0.746845       0.356349      -1.135819      -0.033482      -0.004260       0.101481       0.106947      -0.063934      -0.019077       0.013381      -0.141030       0.493920      -0.177998       0.010449       0.167549              8.121851       4.363164      -0.495942      -0.524061       8.040836      -0.850772      11.961552           0.000008
          401              O      -0.027272       4.750482       8.169506      -0.204126      29.908282 0.35764423E+03  0.77416266E+04                                 7.733118                            5.823615       0.237657       2.196884                    0.998575      22.769142      56.246329       0.795719       0.355603      -1.145088      -0.009414      -0.129807      -0.109352       0.169989       0.004626       0.029931      -0.114217      -0.244337       0.102662      -0.147266      -0.042560       0.189826              9.220498       4.076304      -0.019979       0.423031      11.480130      -4.790824      12.105061           0.000000
          402              O      14.749791       1.796586      10.402564      -0.541966      25.112921 0.38338453E+03  0.84754739E+04                                 6.700117                            5.924591       0.540351       2.258215                    0.997820      25.564062      64.593133       0.806981       0.343331      -1.150931       0.022515       0.109591       0.014067       0.112761       0.089082       0.056694      -0.035516      -0.170696      -0.256881      -0.149403      -0.017241       0.166644              7.197987       4.507008       1.055870       0.465934      10.637260      -0.987861       6.449694           0.000007
          403              O      14.734639       6.326628       2.912012      -0.242117      29.713604 0.35136485E+03  0.75818668E+04                                 7.688438                            5.747311       0.271899       2.195542                    0.999113      23.149413      57.337058       0.805167       0.352535      -1.146092       0.113170       0.102453       0.091840       0.178153       0.085184      -0.039482      -0.112456      -0.105463       0.197866      -0.136210      -0.048470       0.184680              9.226166       4.710409       1.627574      -1.203969       9.547419      -5.092213      13.420670           0.000001
          404              O      -0.015151       9.108581       0.789175      -0.564459      27.738208 0.42859691E+03  0.97563696E+04                                 7.219579                            6.309473       0.176563       2.114188                    0.998487      26.598342      68.508748       0.772500       0.348312      -1.145194       0.026149      -0.113901       0.029323       0.120487       0.089904      -0.036305      -0.066331      -0.248684       0.064010      -0.165289      -0.012816       0.178105              7.831440       4.157943       0.019012      -0.293203      11.099261      -1.601384       8.237117           0.000006
          405              O       7.836252       8.123214       4.697576      -0.244338      28.969197 0.36679360E+03  0.79948558E+04                                 7.576545                            5.889059       0.238759       2.180835                    0.998870      23.448377      58.241254       0.792530       0.354569      -1.145222      -0.119569      -0.087690      -0.098196       0.177845      -0.011905       0.094083      -0.134358      -0.174437       0.133086      -0.166953      -0.039907       0.206860              8.909894       4.641660      -0.522632       1.374884      12.397439      -4.613924       9.690583           0.000000
          406              O       7.433228      10.356271       1.743680      -0.569253      27.405428 0.42427212E+03  0.96489001E+04                                 7.249421                            6.343683       0.349623       2.184768                    0.997131      26.558396      68.732379       0.757187       0.355688      -1.137388      -0.015512      -0.003762       0.080453       0.082021      -0.062834      -0.055347      -0.029418      -0.110778       0.544386      -0.185167      -0.007046       0.192213              7.862032       4.413002      -0.435288      -0.700759       7.462460      -0.771964      11.710633           0.000009
          407              O       7.575650       2.863516       6.293562      -0.175776      28.588145 0.32795822E+03  0.69633573E+04                                 7.515271                            5.581832       0.231484       2.201023                    0.998997      22.337060      55.073016       0.809729       0.356259      -1.141856      -0.017619       0.105608       0.142486       0.178230      -0.007598       0.014997      -0.107561      -0.137817       0.235467      -0.109363      -0.056001       0.165364              8.981200       3.908787      -0.284319       0.272019      12.097489      -4.714755      10.937324           0.000001
          408              O       7.705951       0.742883       9.137238      -0.577319      28.644603 0.44332233E+03  0.10202811E+05                                 7.470652                            6.490556       0.025745       2.069052                    0.996925      26.955672      70.387186       0.746845       0.356349      -1.135819      -0.033482       0.004260      -0.101481       0.106947       0.063934       0.019077       0.013381      -0.141030       0.493920      -0.177998       0.010449       0.167549              8.121850       4.363164       0.495942       0.524061       8.040836      -0.850772      11.961551           0.000008
          409              O      -0.027272       8.169506      17.293518      -0.204126      29.908285 0.35764427E+03  0.77416277E+04                                 7.733119                            5.823616       0.237657       2.196884                    0.998575      22.769142      56.246332       0.795719       0.355603      -1.145088      -0.009414      -0.109352       0.129807       0.169989       0.029931      -0.004626       0.114217      -0.173500       0.315175      -0.147266      -0.042560       0.189826              9.220500       4.076304       0.423031       0.019979      12.105063       4.790825      11.480132           0.000000
          410              O      14.749791      10.402564      20.247414      -0.541966      25.112923 0.38338458E+03  0.84754754E+04                                 6.700117                            5.924591       0.540351       2.258215                    0.997820      25.564063      64.593137       0.806981       0.343331      -1.150931       0.022515       0.014067      -0.109591       0.112761       0.056694      -0.089083       0.035516       0.043093       0.384484      -0.149403      -0.017241       0.166644              7.197988       4.507008       0.465934      -1.055870       6.449694       0.987861      10.637260           0.000008
          411              O      14.734639       2.912012      15.717372      -0.242117      29.713599 0.35136478E+03  0.75818651E+04                                 7.688436                            5.747310       0.271899       2.195542                    0.999113      23.149412      57.337052       0.805167       0.352535      -1.146092       0.113170       0.091840      -0.102453       0.178153      -0.039482      -0.085184       0.112456      -0.151665       0.059262      -0.136210      -0.048470       0.184680              9.226164       4.710408      -1.203969      -1.627574      13.420668       5.092212       9.547417           0.000001
          412              O      -0.015151       0.789175      12.935419      -0.564459      27.738211 0.42859698E+03  0.97563715E+04                                 7.219580                            6.309473       0.176563       2.114189                    0.998487      26.598342      68.508749       0.772500       0.348312      -1.145194       0.026149       0.029323       0.113901       0.120487      -0.036305      -0.089904       0.066331      -0.156347       0.341021      -0.165289      -0.012816       0.178105              7.831441       4.157943      -0.293203      -0.019013       8.237117       1.601384      11.099261           0.000006
          413              O       7.836252       4.697576      13.920786      -0.244338      28.969195 0.36679357E+03  0.79948549E+04                                 7.576545                            5.889059       0.238759       2.180835                    0.998870      23.448376      58.241250       0.792530       0.354569      -1.145222      -0.119569      -0.098196       0.087690       0.177845       0.094083       0.011905       0.134358      -0.153761       0.195113      -0.166953      -0.039907       0.206860              8.909894       4.641660       1.374884       0.522631       9.690583       4.613924      12.397438           0.000000
          414              O       7.433228       1.743680      11.687729      -0.569252      27.405418 0.42427191E+03  0.96488942E+04                                 7.249418                            6.343680       0.349624       2.184768                    0.997131      26.558393      68.732365       0.757187       0.355688      -1.137388      -0.015511       0.080453       0.003762       0.082021      -0.055347       0.062834       0.029418      -0.327582      -0.106025      -0.185167      -0.007046       0.192213              7.862029       4.413000      -0.700759       0.435288      11.710628       0.771962       7.462457           0.000009
          415              O       7.575650       6.293562      19.180484      -0.175776      28.588146 0.32795824E+03  0.69633578E+04                                 7.515272                            5.581833       0.231484       2.201023                    0.998997      22.337060      55.073018       0.809729       0.356259      -1.141856      -0.017619       0.142486      -0.105608       0.178230       0.014997       0.007598       0.107561      -0.186642       0.088993      -0.109363      -0.056001       0.165364              8.981201       3.908788       0.272019       0.284319      10.937324       4.714756      12.097490           0.000001
          416              O       7.705951       9.137238      21.301117      -0.577319      28.644591 0.44332209E+03  0.10202804E+05                                 7.470649                            6.490554       0.025745       2.069052                    0.996925      26.955670      70.387173       0.746845       0.356349      -1.135819      -0.033482      -0.101481      -0.004260       0.106947       0.019077      -0.063934      -0.013381      -0.317475      -0.035415      -0.177998       0.010449       0.167549              8.121847       4.363162       0.524061      -0.495942      11.961545       0.850770       8.040832           0.000008
          417              O      -0.027272      13.874494       4.750482      -0.204126      29.908284 0.35764426E+03  0.77416274E+04                                 7.733118                            5.823616       0.237657       2.196884                    0.998575      22.769142      56.246331       0.795719       0.355603      -1.145088      -0.009414       0.109352      -0.129807       0.169989      -0.029931       0.004626       0.114217      -0.173500       0.315175      -0.147266      -0.042560       0.189826              9.220499       4.076304      -0.423031      -0.019979      12.105062       4.790825      11.480131           0.000000
          418              O      14.749791      11.641436       1.796586      -0.541966      25.112917 0.38338445E+03  0.84754718E+04                                 6.700115                            5.924589       0.540351       2.258215                    0.997820      25.564062      64.593129       0.806981       0.343331      -1.150931       0.022515      -0.014067       0.109591       0.112761      -0.056694       0.089083       0.035516       0.043093       0.384484      -0.149403      -0.017241       0.166644              7.197986       4.507007      -0.465934       1.055870       6.449692       0.987860      10.637257           0.000008
          419              O      14.734639      19.131988       6.326628      -0.242117      29.713603 0.35136483E+03  0.75818665E+04                                 7.688438                            5.747311       0.271899       2.195542                    0.999113      23.149412      57.337056       0.805167       0.352535      -1.146092       0.113170      -0.091840       0.102453       0.178153       0.039482       0.085184       0.112456      -0.151665       0.059262      -0.136210      -0.048470       0.184680              9.226166       4.710409       1.203969       1.627574      13.420670       5.092213       9.547419           0.000001
          420              O      -0.015151      21.254825       9.108581      -0.564459      27.738209 0.42859693E+03  0.97563702E+04                                 7.219580                            6.309473       0.176563       2.114189                    0.998487      26.598341      68.508748       0.772500       0.348312      -1.145194       0.026149      -0.029323      -0.113901       0.120487       0.036305       0.089904       0.066331      -0.156347       0.341021      -0.165289      -0.012816       0.178105              7.831441       4.157944       0.293203       0.019013       8.237118       1.601384      11.099262           0.000006
          421              O       7.836252      17.346424       8.123214      -0.244338      28.969201 0.36679365E+03  0.79948572E+04                                 7.576546                            5.889059       0.238759       2.180835                    0.998870      23.448377      58.241256       0.792530       0.354569      -1.145221      -0.119569       0.098196      -0.087690       0.177845      -0.094083      -0.011905       0.134358      -0.153761       0.195113      -0.166953      -0.039907       0.206860              8.909896       4.641661      -1.374885      -0.522632       9.690585       4.613925      12.397441           0.000000
          422              O       7.433228      20.300320      10.356271      -0.569252      27.405421 0.42427196E+03  0.96488956E+04                                 7.249419                            6.343681       0.349624       2.184768                    0.997131      26.558394      68.732371       0.757187       0.355688      -1.137388      -0.015511      -0.080453      -0.003762       0.082021       0.055347      -0.062834       0.029418      -0.327582      -0.106025      -0.185167      -0.007046       0.192213              7.862030       4.413001       0.700759      -0.435288      11.710630       0.771962       7.462458           0.000009
          423              O       7.575650      15.750438       2.863516      -0.175776      28.588147 0.32795825E+03  0.69633582E+04                                 7.515272                            5.581833       0.231484       2.201023                    0.998997      22.337060      55.073019       0.809729       0.356259      -1.141856      -0.017619      -0.142486       0.105608       0.178230      -0.014997      -0.007598       0.107561      -0.186642       0.088993      -0.109363      -0.056001       0.165364              8.981201       3.908788      -0.272019      -0.284319      10.937325       4.714756      12.097491           0.000001
          424              O       7.705951      12.906762       0.742883      -0.577319      28.644594 0.44332214E+03  0.10202805E+05                                 7.470650                            6.490555       0.025745       2.069052                    0.996925      26.955670      70.387178       0.746845       0.356349      -1.135819      -0.033482       0.101481       0.004260       0.106947      -0.019077       0.063934      -0.013381      -0.317475      -0.035415      -0.177998       0.010449       0.167549              8.121848       4.363163      -0.524061       0.495942      11.961548       0.850770       8.040834           0.000008
          425              F      11.219538      10.649456      12.641352      -0.576937      20.190100 0.33314204E+03  0.70070659E+04                                 5.616923                            5.454162       0.896815       2.413437                    0.999541      23.297838      54.732957       0.869644       0.334856      -1.175261       0.014829      -0.012292       0.059640       0.062673      -0.000043       0.003463       0.011134       0.015182      -0.028936      -0.018120       0.004925       0.013195              5.826673       6.542450      -0.001665       0.007533       4.589541      -0.448431       6.348028          -0.000006
          426              F       3.515102       9.419401      11.079314      -0.589216      20.568862 0.33607272E+03  0.70872154E+04                                 5.698072                            5.480740       0.879946       2.404355                    0.999432      23.314049      54.918923       0.866537       0.335179      -1.174479      -0.022869      -0.057310      -0.001041       0.061713       0.007214      -0.000325       0.011514       0.036378      -0.003586      -0.024529       0.004178       0.020351              5.915810       6.568215       0.151937       0.062397       6.814034       0.080516       4.365180          -0.000008
          427              F      11.413474       1.613841      21.624503      -0.575832      20.246583 0.33414740E+03  0.70336786E+04                                 5.628650                            5.463265       0.893071       2.411964                    0.999545      23.317661      54.805158       0.868688       0.334964      -1.175138       0.008641       0.059944      -0.014981       0.062389       0.001224       0.000088       0.010088       0.021043      -0.005104      -0.016566       0.005069       0.011497              5.839749       6.516886      -0.034213       0.040927       6.340318      -0.535855       4.662043          -0.000001
          428              F       3.810552      20.450219      21.834582      -0.590920      20.569407 0.33700601E+03  0.71134982E+04                                 5.696452                            5.488065       0.879196       2.401707                    0.999485      23.393319      55.173593       0.865822       0.335144      -1.174232       0.007411      -0.057760      -0.005604       0.058502      -0.004687       0.000201      -0.012614       0.034199       0.001282      -0.024267       0.006478       0.017789              5.905729       6.495794      -0.195964       0.025780       6.790370       0.212959       4.431023          -0.000003
          429              F      11.219538      11.394544       9.402648      -0.576938      20.190102 0.33314208E+03  0.70070668E+04                                 5.616924                            5.454162       0.896815       2.413437                    0.999541      23.297839      54.732960       0.869644       0.334856      -1.175261       0.014829       0.012292      -0.059640       0.062673       0.000043      -0.003463       0.011134       0.015182      -0.028936      -0.018120       0.004925       0.013195              5.826673       6.542450       0.001665      -0.007533       4.589542      -0.448431       6.348028          -0.000006
          430              F       3.515102      12.624599      10.964686      -0.589216      20.568860 0.33607268E+03  0.70872144E+04                                 5.698072                            5.480739       0.879946       2.404355                    0.999432      23.314049      54.918921       0.866538       0.335179      -1.174479      -0.022869       0.057310       0.001041       0.061713      -0.007214       0.000325       0.011514       0.036378      -0.003586      -0.024529       0.004178       0.020351              5.915809       6.568215      -0.151937      -0.062397       6.814033       0.080516       4.365179          -0.000008
          431              F      11.413474      20.430159       0.419497      -0.575832      20.246582 0.33414737E+03  0.70336778E+04                                 5.628649                            5.463265       0.893071       2.411964                    0.999545      23.317661      54.805157       0.868688       0.334964      -1.175138       0.008641      -0.059944       0.014981       0.062389      -0.001224      -0.000088       0.010088       0.021043      -0.005104      -0.016566       0.005069       0.011497              5.839749       6.516886       0.034213      -0.040927       6.340318      -0.535855       4.662043          -0.000001
          432              F       3.810552       1.593781       0.209418      -0.590920      20.569405 0.33700597E+03  0.71134972E+04                                 5.696452                            5.488064       0.879196       2.401707                    0.999485      23.393319      55.173591       0.865822       0.335144      -1.174233       0.007411       0.057760       0.005604       0.058502       0.004687      -0.000201      -0.012614       0.034199       0.001282      -0.024267       0.006478       0.017789              5.905729       6.495794       0.195964      -0.025780       6.790369       0.212959       4.431023          -0.000003
          433              F      11.219538       9.402648      10.649456      -0.576938      20.190101 0.33314205E+03  0.70070661E+04                                 5.616923                            5.454162       0.896815       2.413437                    0.999541      23.297839      54.732959       0.869644       0.334856      -1.175261       0.014829      -0.059640      -0.012292       0.062673      -0.003463      -0.000043      -0.011134       0.022059      -0.008304      -0.018120       0.004925       0.013195              5.826673       6.542450      -0.007533      -0.001665       6.348028       0.448431       4.589541          -0.000006
          434              F       3.515102      10.964686       9.419401      -0.589216      20.568860 0.33607268E+03  0.70872144E+04                                 5.698072                            5.480739       0.879946       2.404355                    0.999432      23.314049      54.918921       0.866538       0.335179      -1.174479      -0.022869       0.001041      -0.057310       0.061713       0.000325       0.007214      -0.011514       0.019982      -0.052774      -0.024529       0.004178       0.020351              5.915809       6.568215      -0.062397       0.151937       4.365179      -0.080516       6.814033          -0.000008
          435              F      11.413474       0.419497       1.613841      -0.575832      20.246582 0.33414736E+03  0.70336775E+04                                 5.628649                            5.463264       0.893071       2.411964                    0.999545      23.317661      54.805156       0.868688       0.334964      -1.175138       0.008641       0.014981       0.059944       0.062389      -0.000088       0.001224      -0.010088       0.013074      -0.029012      -0.016566       0.005069       0.011497              5.839749       6.516885      -0.040927      -0.034213       4.662043       0.535854       6.340318          -0.000001
          436              F       3.810552       0.209418      20.450219      -0.590920      20.569406 0.33700599E+03  0.71134975E+04                                 5.696452                            5.488064       0.879196       2.401707                    0.999485      23.393319      55.173592       0.865822       0.335144      -1.174232       0.007411       0.005604      -0.057760       0.058502      -0.000201      -0.004687       0.012614       0.016458      -0.051939      -0.024267       0.006478       0.017789              5.905729       6.495794      -0.025780      -0.195964       4.431023      -0.212959       6.790369          -0.000003
          437              F      11.219538      12.641352      11.394544      -0.576938      20.190102 0.33314208E+03  0.70070670E+04                                 5.616924                            5.454162       0.896815       2.413437                    0.999541      23.297839      54.732960       0.869644       0.334856      -1.175261       0.014829       0.059640       0.012292       0.062673       0.003463       0.000043      -0.011134       0.022059      -0.008304      -0.018120       0.004925       0.013195              5.826673       6.542451       0.007533       0.001665       6.348028       0.448431       4.589542          -0.000006
          438              F       3.515102      11.079314      12.624599      -0.589216      20.568862 0.33607272E+03  0.70872156E+04                                 5.698072                            5.480740       0.879946       2.404355                    0.999432      23.314049      54.918923       0.866537       0.335179      -1.174479      -0.022869      -0.001041       0.057310       0.061713      -0.000325      -0.007214      -0.011514       0.019982      -0.052774      -0.024529       0.004178       0.020351              5.915810       6.568215       0.062397      -0.151937       4.365180      -0.080516       6.814034          -0.000008
          439              F      11.413474      21.624503      20.430159      -0.575832      20.246583 0.33414740E+03  0.70336786E+04                                 5.628650                            5.463265       0.893071       2.411964                    0.999545      23.317661      54.805158       0.868688       0.334964      -1.175138       0.008641      -0.014981      -0.059944       0.062389       0.000088      -0.001224      -0.010088       0.013074      -0.029012      -0.016566       0.005069       0.011497              5.839749       6.516886       0.040927       0.034213       4.662043       0.535855       6.340318          -0.000001
          440              F       3.810552      21.834582       1.593781      -0.590920      20.569407 0.33700601E+03  0.71134982E+04                                 5.696452                            5.488065       0.879196       2.401707                    0.999485      23.393319      55.173593       0.865822       0.335144      -1.174232       0.007411      -0.005604       0.057760       0.058502       0.000201       0.004687       0.012614       0.016458      -0.051939      -0.024267       0.006478       0.017789              5.905729       6.495794       0.025780       0.195964       4.431023      -0.212959       6.790370          -0.000003
          441              F       1.857549      11.022000      11.022000      -0.534048      37.700860 0.54481162E+03  0.12911735E+05                                 8.963802                            7.138109      -0.092500       2.102621                    0.992401      23.546306      58.027591       0.736914       0.350713      -1.165960      -0.036214       0.000000       0.000000       0.036214      -0.000000      -0.000000       0.000000       0.016910      -0.016910      -0.005637      -0.005637       0.011273             11.447175      20.841938      -0.000000       0.000000       6.749794      -0.000000       6.749794          -0.000004
          442              F      12.892241      11.022000      11.022000      -0.514656      38.284787 0.55076621E+03  0.13095102E+05                                 9.075760                            7.181101      -0.223223       2.060509                    0.992167      23.488651      58.076485       0.733700       0.351112      -1.165030       0.046877      -0.000000       0.000000       0.046877       0.000000       0.000000       0.000000       0.015627      -0.015627      -0.005209      -0.005209       0.010418             11.677765      21.029614      -0.000000       0.000000       7.001840      -0.000000       7.001840          -0.000004
          443              F       9.454411      11.022000      11.022000      -0.510408      37.555003 0.53826314E+03  0.12723143E+05                                 8.952953                            7.099786      -0.224801       2.062817                    0.991747      23.394795      57.654288       0.737869       0.351178      -1.165106      -0.052966      -0.000000      -0.000000       0.052966       0.000000      -0.000000       0.000000       0.022993      -0.022993      -0.007664      -0.007664       0.015329             11.473074      20.553288       0.000000      -0.000000       6.932966       0.000000       6.932966          -0.000004
          444              F       5.260531      11.022000      11.022000      -0.520966      36.827945 0.51913356E+03  0.12160089E+05                                 8.831853                            6.965236      -0.114006       2.102416                    0.991397      23.275363      57.094537       0.746147       0.350448      -1.165747       0.053097       0.000000      -0.000000       0.053097       0.000000      -0.000000      -0.000000       0.019791      -0.019791      -0.006597      -0.006597       0.013194             11.345043      20.846669       0.000000      -0.000000       6.594231      -0.000000       6.594231          -0.000004
          445              F      13.046784       0.000000       0.000000      -0.507216      36.808090 0.52686989E+03  0.12394224E+05                                 8.815718                            7.016421      -0.238944       2.062129                    0.991523      23.227468      57.207499       0.743072       0.350396      -1.165114       0.050345      -0.000000      -0.000000       0.050345      -0.000000       0.000000      -0.000000       0.006936      -0.006936      -0.002312      -0.002312       0.004624             11.217630      19.979275      -0.000000       0.000000       6.836808      -0.000000       6.836808          -0.000002
          446              F       9.599864       0.000000       0.000000      -0.514410      38.346278 0.55704121E+03  0.13278969E+05                                 9.077614                            7.223048      -0.215803       2.058937                    0.992210      23.655687      58.524336       0.731550       0.351225      -1.165190      -0.051720      -0.000000      -0.000000       0.051720       0.000000       0.000000      -0.000000       0.024075      -0.024075      -0.008025      -0.008025       0.016050             11.632543      20.841916       0.000000      -0.000000       7.027857      -0.000000       7.027857          -0.000002
          447              F       5.559012       0.000000       0.000000      -0.533897      37.851933 0.55279516E+03  0.13141970E+05                                 8.982886                            7.191340      -0.080316       2.104609                    0.991463      23.662630      58.308287       0.734384       0.350822      -1.166464       0.037413      -0.000000      -0.000000       0.037413      -0.000000      -0.000000       0.000000       0.030365      -0.030365      -0.010122      -0.010122       0.020243             11.433060      20.638903       0.000000      -0.000000       6.830138      -0.000000       6.830138          -0.000002
          448              F       2.153000       0.000000       0.000000      -0.516925      36.524840 0.51051693E+03  0.11919214E+05                                 8.785710                            6.908350      -0.141088       2.095632                    0.991942      23.157317      56.881779       0.748340       0.350566      -1.164584      -0.050310      -0.000000      -0.000000       0.050310       0.000000       0.000000      -0.000000       0.009637      -0.009637      -0.003212      -0.003212       0.006425             11.278174      20.868993      -0.000000       0.000000       6.482764      -0.000000       6.482764          -0.000002

******************************************************
Auxiliary information for the entire system
The total spin magnetic moment of the unit cell is   0.000079
The total net atomic charge of the unit cell is   -0.000018
Accuracy of reproducing the electrostatic potential in the unit cell:
  The inner radius (bohr) =    5.0000
  The outer radius (bohr) =   12.0000
  Valid grid points have density less than (e/(bohr^3)) =    0.0001
  The number of valid grid points were=       256502
  The rms potential error without charges in kcal/mol is=      7.43449
  The rms potential error with partial charges in kcal/mol is=      1.21209
  The RRMSE value at monopole order=      0.16304
  The rms potential error with partial charges and cloud penetration in kcal/mol is=      1.21921
  The RRMSE value at monopole order with cloud penetration is=      0.16399
  The rms potential error with partial charges and atomic dipoles in kcal/mol is=      0.46372
  The RRMSE value at dipole order=      0.06237
  The rms potential error with partial charges, atomic dipoles and cloud penetration in kcal/mol is=      0.46205
  The RRMSE value at dipole order with cloud penetration=      0.06215

******************************************************
The electron densities and ab initio electrostatic potential were computed in VASP using the PBE functional and
projector augmented wave method. See the main text of the journal article for a description of computational details.
The atomic charges, dipoles, and quadrupoles were computed with the DDEC6 method as described in
(a) T. A. Manz and N. Gabaldon Limas, RSC Adv. 6 (2016) 47771-47801 DOI: 10.1039/c6ra04656h
(b) N. Gabaldon Limas and T. A. Manz, RSC Adv. 8 (2018) 2678-2707 DOI: 10.1039/c7ra11829e.
For each atom in the material, the electron cloud parameters were fit to the spherically averaged atom-in-material
electron density using radial positions for which this density was between 10^-4 and 10^-2 electrons per cubic bohr.
The polarizabilities, dispersion coefficients, and quantum Drude oscillator (QDO) parameters were fit using the MCLF method.
The magnetic structure of the system was optimized in VASP from the default ferromagnetic initial guess using spin polarization.
The atomic spin moments (ASMs) were computed on this optimized magnetic structure using the DDEC6 partition as inputs
to the method of T. A. Manz and D. S. Sholl, J. Chem. Theory Comput. 7 (2011) 4146-4164 DOI: 10.1021/ct200539n.
The RMSE and RRMSE were computed using a uniform grid with Ewald summation.
