# Supplementary material for: A collection of forcefield precursors for metal–organic frameworks
Source: RSC Adv. 2019 Nov 13;9(63):36492–507. doi: 10.1039/c9ra07327b (PMC9075174; doi:10.1039/c9ra07327b)
Supplement: RA-009-C9RA07327B-s5598 [file RA-009-C9RA07327B-s5598.xyz]

   92
jmolscript: load "" {1 1 1} spacegroup "x,y,z" unitcell [{      6.871100     0.000000     0.000000 }, {      0.000000    14.010000     0.000000 }, {      0.000000     0.000000    14.915000 }]
Cd     4.184225     4.199918    14.327349     1.124026
Cd     6.122425     9.810082     6.869849     1.124026
Cd     2.686875    11.204918     8.045151     1.124026
Cd     0.748675     2.805082     0.587651     1.124026
H      5.853490     3.426846    10.656768     0.114752
H      5.847993     4.069905     8.455313     0.107824
H      5.923575     2.489577     6.756495     0.107538
H      5.954495     0.264789     7.247198     0.116267
H      5.874103    11.752989    11.137030     0.120228
H      6.057562    13.310901    12.850764     0.116079
H      4.453160    10.583154     3.199267     0.114752
H      4.458657     9.940095     0.997813     0.107825
H      4.383075    11.520423    14.213995     0.107538
H      4.352155    13.745211    14.704698     0.116266
H      4.432547     2.257011     3.679531     0.120228
H      4.249088     0.699099     5.393264     0.116078
H      1.017610    10.431846    11.715732     0.114752
H      1.023107    11.074905    13.917186     0.107825
H      0.947525     9.494577     0.701005     0.107538
H      0.916605     7.269789     0.210301     0.116267
H      0.996997     4.747989    11.235469     0.120228
H      0.813538     6.305901     9.521736     0.116079
H      2.417940     3.578154     4.258232     0.114752
H      2.412443     2.935095     6.459687     0.107825
H      2.488025     4.515423     8.158505     0.107538
H      2.518945     6.740211     7.667802     0.116266
H      2.438553     9.262011     3.777969     0.120228
H      2.622012     7.704099     2.064236     0.116079
C      6.024580     1.885746    12.901475     0.636839
C      5.985415     0.948477    11.712749    -0.065892
C      5.921514     1.396797    10.349519     0.060594
C      5.879600     2.779584     9.990067    -0.150648
C      5.876165     3.164859     8.670090    -0.084685
C      5.916017     2.212179     7.643937    -0.087157
C      5.943502     0.886833     7.937763    -0.144877
C      5.956557     0.431508     9.293537     0.054863
C      5.943502    13.053117     9.614209    -0.078849
C      5.997783    11.972946     8.568667     0.599236
C      5.929759    12.658035    10.931204    -0.118769
C      6.000532    13.605111    11.970779    -0.105860
C      4.282070    12.124254     5.443975     0.636839
C      4.321235    13.061523     4.255249    -0.065892
C      4.385136    12.613203     2.892018     0.060594
C      4.427050    11.230416     2.532567    -0.150648
C      4.430485    10.845141     1.212589    -0.084685
C      4.390633    11.797821     0.186437    -0.087157
C      4.363149    13.123167     0.480263    -0.144877
C      4.350093    13.578492     1.836036     0.054863
C      4.363149     0.956883     2.156709    -0.078849
C      4.308867     2.037054     1.111167     0.599235
C      4.376891     1.351965     3.473703    -0.118769
C      4.306118     0.404889     4.513279    -0.105859
C      0.846520     8.890746     9.471025     0.636839
C      0.885685     7.953477    10.659751    -0.065892
C      0.949586     8.401797    12.022982     0.060594
C      0.991500     9.784584    12.382433    -0.150647
C      0.994935    10.169859    13.702410    -0.084686
C      0.955083     9.217179    14.728563    -0.087157
C      0.927598     7.891833    14.434737    -0.144877
C      0.914543     7.436508    13.078963     0.054863
C      0.927598     6.048117    12.758291    -0.078849
C      0.873317     4.967946    13.803832     0.599235
C      0.941341     5.653035    11.441296    -0.118769
C      0.870568     6.600111    10.401721    -0.105860
C      2.589030     5.119254     2.013525     0.636839
C      2.549865     6.056523     3.202250    -0.065892
C      2.485964     5.608203     4.565481     0.060594
C      2.444050     4.225416     4.924933    -0.150647
C      2.440615     3.840141     6.244911    -0.084686
C      2.480467     4.792821     7.271062    -0.087157
C      2.507951     6.118167     6.977237    -0.144876
C      2.521007     6.573492     5.621463     0.054863
C      2.507951     7.961883     5.300791    -0.078849
C      2.562233     9.042054     6.346332     0.599236
C      2.494209     8.356965     3.983796    -0.118769
C      2.564982     7.409889     2.944221    -0.105859
O      5.338158     2.929491    12.845096    -0.578194
O      6.757727     1.511539    13.863492    -0.572831
O      0.038478    11.976308     7.705238    -0.569491
O      5.127215    11.048286     8.633100    -0.600995
O      4.968492    11.080509     5.387596    -0.578194
O      3.548923    12.498461     6.405992    -0.572831
O      3.397072     2.033692     0.247738    -0.569490
O      5.179435     2.961714     1.175600    -0.600995
O      1.532942     9.934491     9.527404    -0.578194
O      0.113373     8.516539     8.509007    -0.572831
O      6.832622     4.971308    14.667262    -0.569491
O      1.743885     4.043286    13.739400    -0.600995
O      1.902608     4.075509     2.069904    -0.578194
O      3.322177     5.493461     1.051507    -0.572831
O      3.474028     9.038692     7.209762    -0.569490
O      1.691665     9.966714     6.281900    -0.600995

The following XYZ coordinates are in angstroms. Other properties are in atomic units.
The sperically averaged electron density of each atom fit to a function of the form exp(a - br)
eigen_1, eigen_2 and eigen_3 are the three eigenvalues of traceless quadrupole moment tensor
  atom number  atomic symbol              X              Y              Z     net charge C6 coefficient C8 coefficient C10 coefficient fluctuating dipole atomic polarizability isotropic forcefield polarizability              a              b squared Pearson coefficient          <r^3>          <r^4>         wp_QDO          m_QDO          q_QDO       dipole_x       dipole_y       dipole_z         dipole            Qxy            Qxz            Qyz     Q(x^2-y^2)  Q(3z^2 - R^2)        eigen_1        eigen_2        eigen_3 static polarizability      alpha(xx)      alpha(xy)      alpha(xz)      alpha(yy)      alpha(yz)      alpha(zz) atomic spin moment
            1             Cd       4.184225       4.199918      14.327349       1.124026     133.193425 0.32665880E+04  0.11579604E+06                                20.003535                           17.811966       0.765966       1.994234                    0.998806      72.107514     187.541337       0.474402       0.364217      -1.208321       0.010987       0.041280      -0.047068       0.063562       0.065237       0.039105      -0.019235      -0.159037       0.181612      -0.142368       0.066152       0.076216             22.724199      29.611753      -6.543692      -5.931329      19.163263       1.599214      19.397580          -0.000009
            2             Cd       6.122425       9.810082       6.869849       1.124026     133.193438 0.32665885E+04  0.11579606E+06                                20.003536                           17.811967       0.765967       1.994234                    0.998806      72.107518     187.541353       0.474402       0.364217      -1.208321      -0.010987      -0.041280      -0.047068       0.063562       0.065237      -0.039105       0.019235      -0.159037       0.181611      -0.142368       0.066152       0.076216             22.724200      29.611755      -6.543693       5.931328      19.163265      -1.599213      19.397580          -0.000009
            3             Cd       2.686875      11.204918       8.045151       1.124026     133.193382 0.32665869E+04  0.11579599E+06                                20.003530                           17.811962       0.765967       1.994235                    0.998806      72.107505     187.541299       0.474402       0.364217      -1.208321      -0.010987       0.041280       0.047068       0.063562      -0.065237       0.039105       0.019235      -0.159037       0.181612      -0.142368       0.066152       0.076216             22.724192      29.611745       6.543686      -5.931324      19.163257      -1.599208      19.397575          -0.000009
            4             Cd       0.748675       2.805082       0.587651       1.124026     133.193390 0.32665869E+04  0.11579599E+06                                20.003531                           17.811962       0.765967       1.994235                    0.998806      72.107506     187.541301       0.474402       0.364217      -1.208321       0.010987      -0.041280       0.047068       0.063562      -0.065237      -0.039105      -0.019235      -0.159037       0.181611      -0.142368       0.066152       0.076216             22.724194      29.611747       6.543689       5.931325      19.163259       1.599210      19.397576          -0.000009
            5              H       5.853490       3.426846      10.656768       0.114752       1.099960 0.79597780E+01  0.78110192E+02                                 1.753902                            1.643025      -1.215288       2.298245                    0.995834       3.605360      10.118952       0.490773       1.271800      -0.709434      -0.003915       0.028361       0.025203       0.038143      -0.004559       0.002795       0.001467      -0.027153       0.000015      -0.014926       0.000537       0.014390              1.801684       1.381710       0.066286       0.007632       1.939633       0.439356       2.083708          -0.000002
            6              H       5.847993       4.069905       8.455313       0.107824       1.076347 0.76863911E+01  0.74107815E+02                                 1.686800                            1.585025      -0.752352       2.517923                    0.999760       3.319382       8.969502       0.518303       1.225691      -0.722424      -0.001527       0.038155      -0.009189       0.039276      -0.000930      -0.000975       0.000749      -0.035909       0.030195      -0.023038       0.009896       0.013142              1.723852       1.396618       0.003423       0.032276       2.296313      -0.209985       1.478625          -0.000004
            7              H       5.923575       2.489577       6.756495       0.107538       1.084335 0.77518656E+01  0.74976231E+02                                 1.702074                            1.597037      -0.766803       2.512454                    0.999665       3.342439       9.077127       0.513256       1.233829      -0.720475       0.001030       0.011212      -0.035912       0.037636      -0.001725       0.000108      -0.000236      -0.031132       0.041516      -0.022581       0.008730       0.013850              1.740987       1.398797       0.024265       0.039530       1.533109      -0.265857       2.291056          -0.000004
            8              H       5.954495       0.264789       7.247198       0.116267       1.107218 0.81040498E+01  0.80344377E+02                                 1.806411                            1.693140      -1.206158       2.311507                    0.994587       3.666722      10.540045       0.465734       1.326523      -0.697978       0.002853      -0.025232      -0.031516       0.040473       0.000959      -0.003664       0.004687      -0.019519       0.038047      -0.016681       0.001745       0.014936              1.856800       1.416004       0.011326       0.089565       2.066138       0.450503       2.088257          -0.000004
            9              H       5.874103      11.752989      11.137030       0.120228       1.090470 0.79206854E+01  0.77607805E+02                                 1.757816                            1.652022      -0.985526       2.419891                    0.997755       3.454624       9.679043       0.483797       1.292113      -0.706840      -0.005090      -0.038659       0.008662       0.039943       0.003836      -0.002338       0.001118      -0.026311       0.010877      -0.015831       0.003866       0.011965              1.804683       1.404262      -0.044229       0.021240       2.402578      -0.195723       1.607210          -0.000001
           10              H       6.057562      13.310901      12.850764       0.116079       1.040434 0.73969733E+01  0.71521052E+02                                 1.716208                            1.603034      -1.095263       2.363277                    0.996258       3.573534      10.071283       0.486255       1.302754      -0.702694       0.004420      -0.012765       0.034855       0.037381      -0.001624       0.000057      -0.002912      -0.013934       0.017344      -0.010049       0.002027       0.008022              1.769902       1.353371      -0.009526      -0.032684       1.603415      -0.253088       2.352922           0.000001
           11              H       4.453160      10.583154       3.199267       0.114752       1.099960 0.79597765E+01  0.78110172E+02                                 1.753902                            1.643025      -1.215289       2.298245                    0.995834       3.605361      10.118954       0.490773       1.271800      -0.709434       0.003915      -0.028361       0.025203       0.038143      -0.004559      -0.002795      -0.001467      -0.027153       0.000015      -0.014926       0.000537       0.014390              1.801683       1.381710       0.066286      -0.007632       1.939633      -0.439356       2.083707          -0.000002
           12              H       4.458657       9.940095       0.997813       0.107825       1.076347 0.76863897E+01  0.74107799E+02                                 1.686800                            1.585024      -0.752352       2.517923                    0.999760       3.319382       8.969502       0.518303       1.225690      -0.722424       0.001527      -0.038155      -0.009189       0.039276      -0.000930       0.000975      -0.000749      -0.035909       0.030195      -0.023038       0.009896       0.013142              1.723851       1.396617       0.003423      -0.032276       2.296312       0.209984       1.478624          -0.000004
           13              H       4.383075      11.520423      14.213995       0.107538       1.084334 0.77518609E+01  0.74976168E+02                                 1.702073                            1.597036      -0.766802       2.512454                    0.999665       3.342438       9.077121       0.513256       1.233828      -0.720475      -0.001030      -0.011212      -0.035912       0.037636      -0.001725      -0.000108       0.000236      -0.031132       0.041516      -0.022581       0.008730       0.013850              1.740986       1.398796       0.024265      -0.039530       1.533108       0.265856       2.291054          -0.000004
           14              H       4.352155      13.745211      14.704698       0.116266       1.107218 0.81040536E+01  0.80344424E+02                                 1.806412                            1.693140      -1.206158       2.311507                    0.994587       3.666723      10.540048       0.465734       1.326523      -0.697978      -0.002853       0.025232      -0.031516       0.040473       0.000959       0.003664      -0.004687      -0.019519       0.038047      -0.016681       0.001745       0.014936              1.856800       1.416004       0.011326      -0.089564       2.066139      -0.450504       2.088259          -0.000004
           15              H       4.432547       2.257011       3.679531       0.120228       1.090471 0.79206923E+01  0.77607890E+02                                 1.757816                            1.652023      -0.985527       2.419890                    0.997755       3.454625       9.679047       0.483797       1.292113      -0.706840       0.005090       0.038659       0.008662       0.039943       0.003836       0.002338      -0.001118      -0.026311       0.010877      -0.015831       0.003866       0.011965              1.804684       1.404262      -0.044229      -0.021240       2.402578       0.195725       1.607211          -0.000001
           16              H       4.249088       0.699099       5.393264       0.116078       1.040435 0.73969808E+01  0.71521140E+02                                 1.716209                            1.603035      -1.095265       2.363276                    0.996258       3.573536      10.071289       0.486254       1.302754      -0.702694      -0.004420       0.012765       0.034855       0.037381      -0.001624      -0.000057       0.002912      -0.013934       0.017344      -0.010049       0.002027       0.008022              1.769903       1.353371      -0.009526       0.032684       1.603416       0.253088       2.352923           0.000001
           17              H       1.017610      10.431846      11.715732       0.114752       1.099960 0.79597779E+01  0.78110186E+02                                 1.753902                            1.643025      -1.215288       2.298245                    0.995834       3.605360      10.118950       0.490773       1.271800      -0.709434       0.003915       0.028361      -0.025203       0.038143       0.004559       0.002795      -0.001467      -0.027153       0.000015      -0.014926       0.000537       0.014390              1.801683       1.381710      -0.066286       0.007632       1.939633      -0.439356       2.083708          -0.000002
           18              H       1.023107      11.074905      13.917186       0.107825       1.076345 0.76863755E+01  0.74107625E+02                                 1.686798                            1.585023      -0.752351       2.517923                    0.999760       3.319379       8.969491       0.518303       1.225690      -0.722424       0.001527       0.038155       0.009189       0.039276       0.000930      -0.000975      -0.000749      -0.035909       0.030195      -0.023038       0.009896       0.013142              1.723849       1.396616      -0.003423       0.032276       2.296310       0.209984       1.478623          -0.000004
           19              H       0.947525       9.494577       0.701005       0.107538       1.084334 0.77518615E+01  0.74976184E+02                                 1.702074                            1.597037      -0.766803       2.512454                    0.999665       3.342438       9.077125       0.513256       1.233829      -0.720475      -0.001030       0.011212       0.035912       0.037636       0.001725       0.000108       0.000236      -0.031132       0.041516      -0.022581       0.008730       0.013850              1.740987       1.398797      -0.024265       0.039530       1.533108       0.265857       2.291056          -0.000004
           20              H       0.916605       7.269789       0.210301       0.116267       1.107218 0.81040478E+01  0.80344357E+02                                 1.806411                            1.693140      -1.206158       2.311507                    0.994587       3.666723      10.540050       0.465734       1.326524      -0.697978      -0.002853      -0.025232       0.031516       0.040473      -0.000959      -0.003664      -0.004687      -0.019519       0.038047      -0.016681       0.001745       0.014936              1.856800       1.416004      -0.011326       0.089564       2.066139      -0.450503       2.088257          -0.000004
           21              H       0.996997       4.747989      11.235469       0.120228       1.090471 0.79206910E+01  0.77607873E+02                                 1.757816                            1.652023      -0.985526       2.419891                    0.997755       3.454625       9.679046       0.483797       1.292113      -0.706840       0.005090      -0.038659      -0.008662       0.039943      -0.003836      -0.002338      -0.001118      -0.026311       0.010877      -0.015831       0.003866       0.011965              1.804683       1.404262       0.044229       0.021240       2.402578       0.195724       1.607210          -0.000001
           22              H       0.813538       6.305901       9.521736       0.116079       1.040434 0.73969697E+01  0.71521003E+02                                 1.716207                            1.603033      -1.095262       2.363277                    0.996258       3.573533      10.071277       0.486255       1.302754      -0.702694      -0.004420      -0.012765      -0.034855       0.037381       0.001624       0.000057       0.002912      -0.013934       0.017344      -0.010049       0.002027       0.008022              1.769901       1.353370       0.009526      -0.032684       1.603414       0.253088       2.352920           0.000001
           23              H       2.417940       3.578154       4.258232       0.114752       1.099960 0.79597808E+01  0.78110226E+02                                 1.753902                            1.643026      -1.215289       2.298245                    0.995834       3.605361      10.118955       0.490773       1.271800      -0.709434      -0.003915      -0.028361      -0.025203       0.038143       0.004559      -0.002795       0.001467      -0.027153       0.000015      -0.014926       0.000537       0.014390              1.801684       1.381710      -0.066286      -0.007632       1.939633       0.439356       2.083708          -0.000002
           24              H       2.412443       2.935095       6.459687       0.107825       1.076345 0.76863755E+01  0.74107628E+02                                 1.686799                            1.585023      -0.752351       2.517923                    0.999760       3.319379       8.969492       0.518303       1.225691      -0.722424      -0.001527      -0.038155       0.009189       0.039276       0.000930       0.000975       0.000749      -0.035909       0.030195      -0.023038       0.009896       0.013142              1.723850       1.396616      -0.003423      -0.032276       2.296310      -0.209984       1.478623          -0.000004
           25              H       2.488025       4.515423       8.158505       0.107538       1.084335 0.77518673E+01  0.74976246E+02                                 1.702074                            1.597037      -0.766803       2.512454                    0.999665       3.342438       9.077122       0.513256       1.233828      -0.720475       0.001030      -0.011212       0.035912       0.037636       0.001725      -0.000108      -0.000236      -0.031132       0.041516      -0.022581       0.008730       0.013850              1.740987       1.398797      -0.024265      -0.039530       1.533108      -0.265856       2.291056          -0.000004
           26              H       2.518945       6.740211       7.667802       0.116266       1.107218 0.81040540E+01  0.80344427E+02                                 1.806411                            1.693140      -1.206158       2.311507                    0.994587       3.666723      10.540047       0.465734       1.326523      -0.697978       0.002854       0.025232       0.031516       0.040473      -0.000959       0.003664       0.004687      -0.019519       0.038047      -0.016681       0.001745       0.014936              1.856800       1.416004      -0.011326      -0.089564       2.066139       0.450504       2.088258          -0.000004
           27              H       2.438553       9.262011       3.777969       0.120228       1.090471 0.79206910E+01  0.77607873E+02                                 1.757816                            1.652023      -0.985526       2.419891                    0.997755       3.454625       9.679046       0.483797       1.292113      -0.706840      -0.005090       0.038659      -0.008662       0.039943      -0.003836       0.002338       0.001118      -0.026311       0.010877      -0.015831       0.003866       0.011965              1.804684       1.404262       0.044229      -0.021240       2.402578      -0.195724       1.607210          -0.000001
           28              H       2.622012       7.704099       2.064236       0.116079       1.040435 0.73969806E+01  0.71521139E+02                                 1.716209                            1.603034      -1.095264       2.363276                    0.996258       3.573536      10.071289       0.486255       1.302754      -0.702694       0.004420       0.012765      -0.034855       0.037381       0.001624      -0.000057      -0.002912      -0.013934       0.017344      -0.010049       0.002027       0.008022              1.769903       1.353371       0.009526       0.032684       1.603415      -0.253088       2.352923           0.000000
           29              C       6.024580       1.885746      12.901475       0.636839      22.147094 0.25065165E+03  0.52116286E+04                                 7.415582                            5.719796      -0.223207       1.994808                    0.998780      22.212614      63.035666       0.601841       0.489465      -1.007007       0.005038       0.034918       0.044762       0.056994       0.062998      -0.051033      -0.059106       0.037759      -0.095364      -0.078247      -0.042049       0.120296              8.513976       6.106305      -1.542074       1.338357       8.861673       2.726543      10.573949           0.000005
           30              C       5.985415       0.948477      11.712749      -0.065892      40.110746 0.46654902E+03  0.11053465E+05                                10.030931                            7.110710       0.041140       2.009159                    0.999259      27.810293      77.696125       0.636129       0.406406      -1.081388      -0.000081      -0.012511      -0.025890       0.028754      -0.013822       0.008731       0.001069       0.026210      -0.071714      -0.025959      -0.006082       0.032041             12.106362       4.965021      -0.056014       0.361164      14.157614       2.510770      17.196451          -0.000010
           31              C       5.921514       1.396797      10.349519       0.060594      35.710781 0.43077129E+03  0.10055243E+05                                 9.424616                            6.954418      -0.158985       1.954532                    0.999063      26.996430      76.117144       0.623238       0.421023      -1.066443      -0.003018       0.008104       0.002678       0.009053      -0.004971      -0.000333      -0.017592      -0.024348       0.025357      -0.018248      -0.007797       0.026046             10.920294       4.579309      -0.152646       0.173222      13.403191      -0.527632      14.778382          -0.000015
           32              C       5.879600       2.779584       9.990067      -0.150648      34.634173 0.46145747E+03  0.11031117E+05                                 9.242007                            7.210198      -0.014059       1.958844                    0.999574      30.210253      88.080292       0.606491       0.422468      -1.058510      -0.006849      -0.020743      -0.007746       0.023178      -0.001658       0.000524       0.025050      -0.017033      -0.005397      -0.022007      -0.007497       0.029503             10.183371       4.786359       0.088833       0.117111      12.332289      -1.283575      13.431464          -0.000017
           33              C       5.876165       3.164859       8.670090      -0.084685      30.558367 0.41218798E+03  0.95505312E+04                                 8.420691                            6.742993       0.255584       2.059559                    0.999799      28.512455      81.048733       0.639047       0.413658      -1.067283      -0.002539      -0.029506      -0.007503       0.030551      -0.000925      -0.003470      -0.002354      -0.056582      -0.013871      -0.026558      -0.004210       0.030768              9.111176       4.666661       0.008868       0.163851      10.747617      -0.093123      11.919251          -0.000001
           34              C       5.916017       2.212179       7.643937      -0.087157      30.548037 0.40789816E+03  0.94369128E+04                                 8.438132                            6.718585       0.208091       2.045130                    0.999846      28.557491      81.410179       0.637959       0.414988      -1.065244       0.003251       0.006876       0.030303       0.031243      -0.003572      -0.002617      -0.006381      -0.019710       0.081352      -0.024313      -0.004141       0.028454              9.162010       4.649005       0.017215       0.169878      12.157009      -0.059850      10.680016          -0.000001
           35              C       5.943502       0.886833       7.937763      -0.144877      34.608171 0.45804266E+03  0.10954313E+05                                 9.301482                            7.220338      -0.069886       1.945457                    0.999284      30.236367      88.840146       0.600049       0.426816      -1.053381       0.006497       0.006433       0.020191       0.022165      -0.003910      -0.006974       0.028524       0.006015       0.041408      -0.028959      -0.005533       0.034492             10.298211       4.820342      -0.058938       0.386730      13.876080      -1.491596      12.198212          -0.000021
           36              C       5.956557       0.431508       9.293537       0.054863      36.010606 0.43326269E+03  0.10143581E+05                                 9.514501                            6.996480      -0.148084       1.957249                    0.999228      27.175647      77.123273       0.617486       0.423681      -1.063130       0.002515       0.001299      -0.008055       0.008538      -0.003174      -0.002750      -0.021033      -0.031099       0.014410      -0.020182      -0.010247       0.030429             11.060554       4.628829      -0.143269       0.132567      15.146957      -0.465871      13.405875          -0.000013
           37              C       5.943502      13.053117       9.614209      -0.078849      41.792796 0.49080233E+03  0.11825759E+05                                10.406457                            7.367371      -0.122549       1.950340                    0.999013      28.658762      81.856525       0.612963       0.414715      -1.071433       0.005032       0.020918       0.017976       0.028035       0.009125      -0.004832       0.003788       0.034204      -0.011810      -0.019012      -0.002903       0.021915             12.530023       5.222532      -0.122619      -0.095607      17.223731       2.615192      15.143805          -0.000004
           38              C       5.997783      11.972946       8.568667       0.599236      23.415590 0.26787070E+03  0.56871816E+04                                 7.743583                            5.930051      -0.494522       1.886740                    0.998224      23.493810      68.317979       0.586019       0.492292      -1.001272      -0.001329      -0.043955      -0.032693       0.054796      -0.041410       0.055986      -0.089309      -0.031733       0.076856      -0.077288      -0.056693       0.133981              8.978294       7.871095       1.186147      -1.349926      10.206580       3.712633       8.857208           0.000005
           39              C       5.929759      12.658035      10.931204      -0.118769      34.338409 0.43594467E+03  0.10288346E+05                                 9.244518                            7.013250       0.074892       1.995675                    0.999489      29.631126      86.228427       0.613414       0.423096      -1.056653       0.003373       0.027270       0.016852       0.032234       0.002381      -0.002266      -0.007934      -0.015755      -0.048805      -0.018265      -0.000038       0.018303             10.530880       4.808720      -0.048984       0.147905      12.216486       1.937895      14.567434          -0.000006
           40              C       6.000532      13.605111      11.970779      -0.105860      34.576228 0.43420737E+03  0.10229705E+05                                 9.292297                            7.004931       0.075144       1.997675                    0.999664      29.402483      85.287254       0.613477       0.423781      -1.056991       0.005780      -0.014923      -0.031015       0.034900      -0.001369      -0.000896      -0.011729       0.027748       0.007547      -0.021064       0.008361       0.012703             10.624707       4.771410       0.000088       0.087872      13.994770       2.281465      13.107942          -0.000009
           41              C       4.282070      12.124254       5.443975       0.636839      22.147091 0.25065165E+03  0.52116285E+04                                 7.415581                            5.719796      -0.223207       1.994808                    0.998780      22.212614      63.035662       0.601841       0.489465      -1.007007      -0.005038      -0.034918       0.044762       0.056994       0.062998       0.051032       0.059106       0.037759      -0.095364      -0.078247      -0.042049       0.120296              8.513973       6.106304      -1.542074      -1.338357       8.861672      -2.726542      10.573944           0.000006
           42              C       4.321235      13.061523       4.255249      -0.065892      40.110741 0.46654923E+03  0.11053471E+05                                10.030930                            7.110711       0.041140       2.009159                    0.999259      27.810292      77.696115       0.636129       0.406406      -1.081388       0.000081       0.012511      -0.025890       0.028754      -0.013822      -0.008731      -0.001069       0.026211      -0.071714      -0.025959      -0.006082       0.032041             12.106359       4.965021      -0.056013      -0.361164      14.157611      -2.510773      17.196444          -0.000010
           43              C       4.385136      12.613203       2.892018       0.060594      35.710769 0.43077135E+03  0.10055244E+05                                 9.424614                            6.954419      -0.158985       1.954533                    0.999063      26.996426      76.117124       0.623238       0.421023      -1.066443       0.003018      -0.008104       0.002678       0.009053      -0.004971       0.000333       0.017592      -0.024348       0.025356      -0.018248      -0.007797       0.026046             10.920290       4.579309      -0.152645      -0.173222      13.403189       0.527624      14.778372          -0.000016
           44              C       4.427050      11.230416       2.532567      -0.150648      34.634147 0.46145735E+03  0.11031113E+05                                 9.242003                            7.210197      -0.014059       1.958845                    0.999574      30.210251      88.080284       0.606491       0.422468      -1.058510       0.006849       0.020744      -0.007746       0.023178      -0.001658      -0.000524      -0.025050      -0.017033      -0.005397      -0.022007      -0.007497       0.029503             10.183364       4.786358       0.088834      -0.117111      12.332288       1.283566      13.431447          -0.000017
           45              C       4.430485      10.845141       1.212589      -0.084685      30.558361 0.41218803E+03  0.95505328E+04                                 8.420690                            6.742994       0.255584       2.059559                    0.999799      28.512456      81.048739       0.639046       0.413658      -1.067283       0.002539       0.029506      -0.007503       0.030551      -0.000925       0.003470       0.002354      -0.056582      -0.013871      -0.026558      -0.004210       0.030768              9.111175       4.666661       0.008869      -0.163851      10.747623       0.093114      11.919240          -0.000002
           46              C       4.390633      11.797821       0.186437      -0.087157      30.548031 0.40789790E+03  0.94369054E+04                                 8.438131                            6.718583       0.208091       2.045130                    0.999846      28.557487      81.410164       0.637959       0.414988      -1.065244      -0.003252      -0.006876       0.030303       0.031243      -0.003572       0.002617       0.006381      -0.019710       0.081352      -0.024313      -0.004141       0.028454              9.162009       4.649004       0.017217      -0.169878      12.157015       0.059850      10.680010          -0.000001
           47              C       4.363149      13.123167       0.480263      -0.144877      34.608166 0.45804227E+03  0.10954302E+05                                 9.301480                            7.220335      -0.069886       1.945458                    0.999284      30.236363      88.840128       0.600049       0.426816      -1.053381      -0.006497      -0.006433       0.020191       0.022165      -0.003910       0.006974      -0.028524       0.006015       0.041409      -0.028959      -0.005533       0.034492             10.298211       4.820341      -0.058938      -0.386730      13.876080       1.491597      12.198212          -0.000021
           48              C       4.350093      13.578492       1.836036       0.054863      36.010602 0.43326248E+03  0.10143575E+05                                 9.514500                            6.996478      -0.148084       1.957249                    0.999228      27.175645      77.123265       0.617486       0.423681      -1.063130      -0.002516      -0.001299      -0.008055       0.008538      -0.003174       0.002750       0.021033      -0.031099       0.014410      -0.020182      -0.010247       0.030429             11.060553       4.628828      -0.143268      -0.132569      15.146956       0.465882      13.405875          -0.000013
           49              C       4.363149       0.956883       2.156709      -0.078849      41.792799 0.49080218E+03  0.11825755E+05                                10.406458                            7.367370      -0.122550       1.950340                    0.999013      28.658766      81.856540       0.612963       0.414715      -1.071433      -0.005031      -0.020918       0.017976       0.028035       0.009125       0.004832      -0.003788       0.034204      -0.011810      -0.019012      -0.002903       0.021915             12.530023       5.222532      -0.122618       0.095606      17.223728      -2.615181      15.143810          -0.000005
           50              C       4.308867       2.037054       1.111167       0.599235      23.415589 0.26787072E+03  0.56871820E+04                                 7.743583                            5.930051      -0.494523       1.886740                    0.998224      23.493812      68.317990       0.586018       0.492292      -1.001272       0.001329       0.043955      -0.032693       0.054796      -0.041410      -0.055986       0.089309      -0.031733       0.076856      -0.077288      -0.056693       0.133981              8.978295       7.871096       1.186145       1.349928      10.206580      -3.712633       8.857210           0.000006
           51              C       4.376891       1.351965       3.473703      -0.118769      34.338439 0.43594504E+03  0.10288357E+05                                 9.244523                            7.013253       0.074891       1.995674                    0.999489      29.631138      86.228473       0.613413       0.423096      -1.056653      -0.003373      -0.027270       0.016852       0.032234       0.002381       0.002266       0.007934      -0.015756      -0.048804      -0.018264      -0.000038       0.018303             10.530887       4.808722      -0.048985      -0.147907      12.216483      -1.937884      14.567456          -0.000006
           52              C       4.306118       0.404889       4.513279      -0.105859      34.576216 0.43420737E+03  0.10229705E+05                                 9.292294                            7.004931       0.075144       1.997675                    0.999664      29.402478      85.287231       0.613477       0.423781      -1.056991      -0.005780       0.014923      -0.031015       0.034900      -0.001369       0.000896       0.011729       0.027748       0.007547      -0.021064       0.008361       0.012703             10.624703       4.771409       0.000089      -0.087873      13.994759      -2.281464      13.107942          -0.000009
           53              C       0.846520       8.890746       9.471025       0.636839      22.147102 0.25065179E+03  0.52116319E+04                                 7.415584                            5.719797      -0.223207       1.994808                    0.998780      22.212612      63.035657       0.601840       0.489465      -1.007007      -0.005038       0.034918      -0.044762       0.056994      -0.062998      -0.051033       0.059106       0.037759      -0.095364      -0.078247      -0.042049       0.120296              8.513978       6.106304       1.542073       1.338357       8.861676      -2.726545      10.573953           0.000005
           54              C       0.885685       7.953477      10.659751      -0.065892      40.110750 0.46654925E+03  0.11053472E+05                                10.030932                            7.110712       0.041140       2.009159                    0.999259      27.810292      77.696122       0.636129       0.406406      -1.081388       0.000081      -0.012511       0.025890       0.028754       0.013822       0.008731      -0.001069       0.026211      -0.071714      -0.025959      -0.006082       0.032041             12.106363       4.965022       0.056014       0.361163      14.157616      -2.510775      17.196450          -0.000011
           55              C       0.949586       8.401797      12.022982       0.060594      35.710768 0.43077117E+03  0.10055239E+05                                 9.424614                            6.954417      -0.158984       1.954533                    0.999063      26.996426      76.117126       0.623238       0.421023      -1.066443       0.003018       0.008104      -0.002678       0.009053       0.004971      -0.000333       0.017592      -0.024348       0.025357      -0.018248      -0.007797       0.026046             10.920291       4.579308       0.152646       0.173221      13.403195       0.527623      14.778368          -0.000015
           56              C       0.991500       9.784584      12.382433      -0.150647      34.634143 0.46145704E+03  0.11031104E+05                                 9.242002                            7.210194      -0.014059       1.958845                    0.999574      30.210240      88.080241       0.606491       0.422468      -1.058510       0.006850      -0.020743       0.007746       0.023178       0.001658       0.000525      -0.025050      -0.017033      -0.005397      -0.022007      -0.007497       0.029503             10.183364       4.786356      -0.088833       0.117111      12.332286       1.283569      13.431450          -0.000017
           57              C       0.994935      10.169859      13.702410      -0.084686      30.558369 0.41218812E+03  0.95505356E+04                                 8.420693                            6.742995       0.255583       2.059558                    0.999799      28.512460      81.048757       0.639046       0.413658      -1.067283       0.002539      -0.029506       0.007503       0.030551       0.000925      -0.003470       0.002354      -0.056581      -0.013871      -0.026557      -0.004210       0.030768              9.111177       4.666662      -0.008868       0.163851      10.747620       0.093119      11.919250          -0.000002
           58              C       0.955083       9.217179      14.728563      -0.087157      30.548035 0.40789814E+03  0.94369123E+04                                 8.438133                            6.718586       0.208091       2.045130                    0.999846      28.557489      81.410176       0.637959       0.414988      -1.065244      -0.003251       0.006876      -0.030303       0.031243       0.003572      -0.002617       0.006381      -0.019710       0.081352      -0.024313      -0.004141       0.028454              9.162010       4.649005      -0.017215       0.169878      12.157009       0.059851      10.680016          -0.000002
           59              C       0.927598       7.891833      14.434737      -0.144877      34.608154 0.45804242E+03  0.10954307E+05                                 9.301478                            7.220336      -0.069886       1.945457                    0.999284      30.236370      88.840156       0.600049       0.426816      -1.053381      -0.006497       0.006433      -0.020191       0.022165       0.003910      -0.006974      -0.028524       0.006015       0.041408      -0.028959      -0.005533       0.034492             10.298207       4.820341       0.058938       0.386729      13.876077       1.491594      12.198204          -0.000020
           60              C       0.914543       7.436508      13.078963       0.054863      36.010601 0.43326250E+03  0.10143576E+05                                 9.514501                            6.996478      -0.148084       1.957249                    0.999228      27.175646      77.123272       0.617486       0.423681      -1.063130      -0.002515       0.001299       0.008055       0.008538       0.003174      -0.002750       0.021033      -0.031099       0.014410      -0.020182      -0.010247       0.030429             11.060553       4.628828       0.143269       0.132567      15.146962       0.465868      13.405870          -0.000013
           61              C       0.927598       6.048117      12.758291      -0.078849      41.792803 0.49080218E+03  0.11825754E+05                                10.406458                            7.367369      -0.122549       1.950340                    0.999013      28.658762      81.856521       0.612963       0.414715      -1.071433      -0.005032       0.020918      -0.017976       0.028035      -0.009125      -0.004832      -0.003788       0.034204      -0.011810      -0.019012      -0.002903       0.021915             12.530025       5.222532       0.122618      -0.095607      17.223738      -2.615195      15.143804          -0.000004
           62              C       0.873317       4.967946      13.803832       0.599235      23.415603 0.26787080E+03  0.56871841E+04                                 7.743585                            5.930052      -0.494523       1.886740                    0.998224      23.493812      68.317986       0.586019       0.492292      -1.001272       0.001329      -0.043955       0.032693       0.054796       0.041410       0.055986       0.089309      -0.031733       0.076856      -0.077288      -0.056693       0.133981              8.978299       7.871093      -1.186148      -1.349923      10.206590      -3.712640       8.857214           0.000005
           63              C       0.941341       5.653035      11.441296      -0.118769      34.338416 0.43594476E+03  0.10288349E+05                                 9.244519                            7.013251       0.074892       1.995674                    0.999489      29.631127      86.228431       0.613414       0.423096      -1.056653      -0.003373       0.027270      -0.016852       0.032234      -0.002381      -0.002266       0.007934      -0.015755      -0.048804      -0.018265      -0.000038       0.018303             10.530882       4.808720       0.048984       0.147905      12.216484      -1.937892      14.567440          -0.000006
           64              C       0.870568       6.600111      10.401721      -0.105860      34.576225 0.43420739E+03  0.10229706E+05                                 9.292296                            7.004932       0.075144       1.997675                    0.999664      29.402484      85.287255       0.613477       0.423781      -1.056991      -0.005780      -0.014923       0.031015       0.034900       0.001369      -0.000896       0.011729       0.027748       0.007546      -0.021064       0.008361       0.012703             10.624706       4.771410      -0.000088       0.087872      13.994767      -2.281467      13.107940          -0.000009
           65              C       2.589030       5.119254       2.013525       0.636839      22.147109 0.25065179E+03  0.52116320E+04                                 7.415585                            5.719797      -0.223208       1.994808                    0.998780      22.212617      63.035675       0.601841       0.489465      -1.007007       0.005038      -0.034918      -0.044762       0.056994      -0.062998       0.051033      -0.059106       0.037759      -0.095364      -0.078247      -0.042049       0.120296              8.513980       6.106304       1.542073      -1.338357       8.861680       2.726549      10.573955           0.000006
           66              C       2.549865       6.056523       3.202250      -0.065892      40.110756 0.46654913E+03  0.11053468E+05                                10.030932                            7.110710       0.041140       2.009159                    0.999259      27.810296      77.696131       0.636129       0.406406      -1.081388      -0.000080       0.012511       0.025890       0.028754       0.013822      -0.008731       0.001069       0.026210      -0.071714      -0.025959      -0.006082       0.032041             12.106363       4.965022       0.056014      -0.361164      14.157623       2.510785      17.196446          -0.000011
           67              C       2.485964       5.608203       4.565481       0.060594      35.710778 0.43077151E+03  0.10055249E+05                                 9.424615                            6.954420      -0.158985       1.954532                    0.999063      26.996430      76.117138       0.623238       0.421023      -1.066443      -0.003019      -0.008104      -0.002678       0.009053       0.004970       0.000333      -0.017592      -0.024348       0.025357      -0.018248      -0.007797       0.026046             10.920292       4.579309       0.152645      -0.173222      13.403187      -0.527626      14.778379          -0.000015
           68              C       2.444050       4.225416       4.924933      -0.150647      34.634166 0.46145763E+03  0.11031121E+05                                 9.242007                            7.210199      -0.014059       1.958845                    0.999574      30.210248      88.080276       0.606491       0.422468      -1.058510      -0.006849       0.020743       0.007746       0.023178       0.001658      -0.000524       0.025050      -0.017033      -0.005397      -0.022007      -0.007497       0.029503             10.183369       4.786359      -0.088834      -0.117111      12.332285      -1.283569      13.431462          -0.000017
           69              C       2.440615       3.840141       6.244911      -0.084686      30.558374 0.41218808E+03  0.95505346E+04                                 8.420694                            6.742995       0.255583       2.059558                    0.999799      28.512463      81.048771       0.639046       0.413658      -1.067283      -0.002539       0.029506       0.007503       0.030551       0.000925       0.003470      -0.002354      -0.056582      -0.013871      -0.026558      -0.004210       0.030768              9.111179       4.666662      -0.008869      -0.163851      10.747629      -0.093111      11.919246          -0.000002
           70              C       2.480467       4.792821       7.271062      -0.087157      30.548039 0.40789791E+03  0.94369054E+04                                 8.438132                            6.718583       0.208091       2.045130                    0.999846      28.557485      81.410155       0.637959       0.414988      -1.065244       0.003252      -0.006876      -0.030303       0.031243       0.003572       0.002616      -0.006381      -0.019710       0.081352      -0.024313      -0.004141       0.028454              9.162010       4.649003      -0.017217      -0.169877      12.157018      -0.059842      10.680010          -0.000001
           71              C       2.507951       6.118167       6.977237      -0.144876      34.608165 0.45804246E+03  0.10954307E+05                                 9.301480                            7.220336      -0.069886       1.945457                    0.999284      30.236363      88.840126       0.600049       0.426816      -1.053381       0.006497      -0.006433      -0.020191       0.022165       0.003910       0.006974       0.028524       0.006015       0.041408      -0.028959      -0.005533       0.034492             10.298209       4.820341       0.058938      -0.386730      13.876083      -1.491589      12.198204          -0.000020
           72              C       2.521007       6.573492       5.621463       0.054863      36.010607 0.43326272E+03  0.10143582E+05                                 9.514501                            6.996480      -0.148084       1.957249                    0.999228      27.175648      77.123276       0.617486       0.423681      -1.063130       0.002515      -0.001299       0.008055       0.008538       0.003174       0.002750      -0.021033      -0.031099       0.014410      -0.020182      -0.010247       0.030429             11.060554       4.628829       0.143268      -0.132568      15.146961      -0.465873      13.405871          -0.000013
           73              C       2.507951       7.961883       5.300791      -0.078849      41.792809 0.49080228E+03  0.11825758E+05                                10.406459                            7.367371      -0.122550       1.950340                    0.999013      28.658766      81.856542       0.612963       0.414715      -1.071433       0.005032      -0.020918      -0.017976       0.028036      -0.009125       0.004832       0.003788       0.034204      -0.011810      -0.019012      -0.002903       0.021915             12.530026       5.222533       0.122618       0.095606      17.223739       2.615196      15.143808          -0.000004
           74              C       2.562233       9.042054       6.346332       0.599236      23.415605 0.26787082E+03  0.56871847E+04                                 7.743585                            5.930052      -0.494523       1.886740                    0.998224      23.493812      68.317985       0.586019       0.492292      -1.001272      -0.001329       0.043955       0.032693       0.054796       0.041410      -0.055986      -0.089309      -0.031733       0.076856      -0.077288      -0.056693       0.133981              8.978299       7.871093      -1.186146       1.349925      10.206589       3.712641       8.857215           0.000005
           75              C       2.494209       8.356965       3.983796      -0.118769      34.338433 0.43594493E+03  0.10288354E+05                                 9.244522                            7.013252       0.074891       1.995674                    0.999489      29.631133      86.228458       0.613413       0.423096      -1.056653       0.003373      -0.027270      -0.016852       0.032234      -0.002381       0.002266      -0.007934      -0.015756      -0.048804      -0.018265      -0.000038       0.018303             10.530887       4.808722       0.048985      -0.147907      12.216489       1.937895      14.567449          -0.000006
           76              C       2.564982       7.409889       2.944221      -0.105859      34.576228 0.43420730E+03  0.10229703E+05                                 9.292296                            7.004930       0.075144       1.997675                    0.999664      29.402485      85.287259       0.613477       0.423781      -1.056991       0.005780       0.014923       0.031015       0.034900       0.001369       0.000896      -0.011729       0.027748       0.007547      -0.021064       0.008361       0.012703             10.624707       4.771410      -0.000089      -0.087873      13.994771       2.281472      13.107939          -0.000009
           77              O       5.338158       2.929491      12.845096      -0.578194      35.228969 0.56156924E+03  0.13640955E+05                                 8.513054                            7.341387       0.381670       2.172588                    0.995948      27.858800      73.492544       0.700617       0.359902      -1.138837       0.027136      -0.023525      -0.010612       0.037449      -0.010281      -0.046844      -0.034070       0.008680      -0.156813      -0.085064       0.032438       0.052626              9.303621       8.594752      -3.577696      -1.732673      10.902479       2.077279       8.413632          -0.000014
           78              O       6.757727       1.511539      13.863492      -0.572831      33.636262 0.53596890E+03  0.12863669E+05                                 8.225212                            7.138591       0.537765       2.220651                    0.997110      27.759314      72.709420       0.715755       0.356547      -1.141902      -0.018427       0.002578      -0.024736       0.030952       0.035187       0.024896      -0.041292       0.078305       0.015851      -0.081431       0.028731       0.052699              8.976231       8.513840       0.412915       3.885802       6.829431       0.767482      11.585421          -0.000012
           79              O       0.038478      11.976308       7.705238      -0.569491      35.564280 0.58523094E+03  0.14389503E+05                                 8.628300                            7.542667       0.325175       2.143455                    0.995989      28.399145      75.827195       0.683335       0.364547      -1.133113      -0.025058       0.030278      -0.020320       0.044244      -0.041201      -0.040936      -0.046583       0.052733       0.134550      -0.097363       0.023435       0.073928              9.445663      11.577190      -1.670093      -3.704601       7.781579       1.485302       8.978218          -0.000014
           80              O       5.127215      11.048286       8.633100      -0.600995      38.030651 0.61980321E+03  0.15469247E+05                                 9.037725                            7.747192       0.235526       2.101337                    0.996846      29.142408      78.552469       0.675810       0.363133      -1.133522       0.034084      -0.012166       0.034209       0.049799       0.046326       0.038750      -0.053275      -0.037238      -0.100144      -0.096808       0.023116       0.073692             10.085634      12.299740       4.366291       1.225578      10.809826       1.650542       7.147337          -0.000009
           81              O       4.968492      11.080509       5.387596      -0.578194      35.228975 0.56156938E+03  0.13640959E+05                                 8.513056                            7.341388       0.381669       2.172588                    0.995948      27.858803      73.492556       0.700617       0.359902      -1.138837      -0.027136       0.023525      -0.010612       0.037449      -0.010281       0.046844       0.034070       0.008680      -0.156813      -0.085064       0.032438       0.052626              9.303622       8.594754      -3.577697       1.732673      10.902481      -2.077279       8.413632          -0.000013
           82              O       3.548923      12.498461       6.405992      -0.572831      33.636258 0.53596887E+03  0.12863668E+05                                 8.225212                            7.138591       0.537765       2.220651                    0.997110      27.759314      72.709419       0.715755       0.356547      -1.141902       0.018427      -0.002578      -0.024736       0.030952       0.035187      -0.024896       0.041292       0.078305       0.015851      -0.081431       0.028731       0.052699              8.976229       8.513840       0.412914      -3.885801       6.829430      -0.767481      11.585418          -0.000012
           83              O       3.397072       2.033692       0.247738      -0.569490      35.564274 0.58523081E+03  0.14389499E+05                                 8.628300                            7.542667       0.325174       2.143455                    0.995989      28.399141      75.827184       0.683335       0.364547      -1.133113       0.025058      -0.030278      -0.020320       0.044244      -0.041200       0.040936       0.046583       0.052733       0.134550      -0.097363       0.023435       0.073928              9.445662      11.577190      -1.670092       3.704601       7.781578      -1.485301       8.978217          -0.000014
           84              O       5.179435       2.961714       1.175600      -0.600995      38.030665 0.61980353E+03  0.15469257E+05                                 9.037728                            7.747194       0.235525       2.101337                    0.996846      29.142414      78.552493       0.675810       0.363133      -1.133522      -0.034084       0.012166       0.034209       0.049799       0.046326      -0.038750       0.053275      -0.037238      -0.100144      -0.096808       0.023116       0.073692             10.085637      12.299743       4.366292      -1.225579      10.809829      -1.650544       7.147339          -0.000009
           85              O       1.532942       9.934491       9.527404      -0.578194      35.228959 0.56156910E+03  0.13640951E+05                                 8.513053                            7.341386       0.381669       2.172588                    0.995948      27.858797      73.492534       0.700617       0.359902      -1.138837      -0.027136      -0.023525       0.010612       0.037449       0.010281      -0.046844       0.034070       0.008679      -0.156813      -0.085064       0.032438       0.052626              9.303619       8.594750       3.577694      -1.732672      10.902477      -2.077278       8.413631          -0.000013
           86              O       0.113373       8.516539       8.509007      -0.572831      33.636266 0.53596911E+03  0.12863675E+05                                 8.225213                            7.138592       0.537765       2.220652                    0.997110      27.759313      72.709415       0.715755       0.356547      -1.141902       0.018427       0.002578       0.024736       0.030952      -0.035187       0.024896       0.041292       0.078305       0.015851      -0.081431       0.028731       0.052699              8.976231       8.513840      -0.412917       3.885801       6.829431      -0.767483      11.585423          -0.000012
           87              O       6.832622       4.971308      14.667262      -0.569491      35.564295 0.58523143E+03  0.14389518E+05                                 8.628304                            7.542671       0.325174       2.143455                    0.995989      28.399147      75.827206       0.683335       0.364547      -1.133113       0.025058       0.030278       0.020320       0.044244       0.041201      -0.040936       0.046583       0.052733       0.134550      -0.097363       0.023435       0.073928              9.445666      11.577192       1.670094      -3.704602       7.781583      -1.485304       8.978223          -0.000014
           88              O       1.743885       4.043286      13.739400      -0.600995      38.030653 0.61980319E+03  0.15469247E+05                                 9.037726                            7.747191       0.235526       2.101337                    0.996846      29.142408      78.552469       0.675810       0.363133      -1.133522      -0.034084      -0.012166      -0.034209       0.049799      -0.046326       0.038750       0.053275      -0.037238      -0.100144      -0.096808       0.023116       0.073692             10.085635      12.299740      -4.366292       1.225582      10.809828      -1.650546       7.147338          -0.000009
           89              O       1.902608       4.075509       2.069904      -0.578194      35.228972 0.56156929E+03  0.13640957E+05                                 8.513056                            7.341388       0.381669       2.172588                    0.995948      27.858800      73.492548       0.700616       0.359902      -1.138837       0.027136       0.023525       0.010612       0.037449       0.010281       0.046844      -0.034070       0.008679      -0.156813      -0.085064       0.032438       0.052626              9.303623       8.594752       3.577696       1.732674      10.902482       2.077280       8.413634          -0.000013
           90              O       3.322177       5.493461       1.051507      -0.572831      33.636272 0.53596918E+03  0.12863677E+05                                 8.225214                            7.138593       0.537765       2.220651                    0.997110      27.759314      72.709419       0.715755       0.356547      -1.141902      -0.018427      -0.002578       0.024736       0.030952      -0.035188      -0.024896      -0.041292       0.078305       0.015851      -0.081431       0.028731       0.052699              8.976233       8.513841      -0.412918      -3.885803       6.829431       0.767484      11.585426          -0.000012
           91              O       3.474028       9.038692       7.209762      -0.569490      35.564282 0.58523113E+03  0.14389509E+05                                 8.628301                            7.542669       0.325174       2.143455                    0.995989      28.399142      75.827184       0.683335       0.364547      -1.133113      -0.025058      -0.030278       0.020320       0.044244       0.041201       0.040936      -0.046583       0.052733       0.134550      -0.097363       0.023435       0.073928              9.445663      11.577189       1.670094       3.704601       7.781580       1.485303       8.978221          -0.000014
           92              O       1.691665       9.966714       6.281900      -0.600995      38.030655 0.61980323E+03  0.15469248E+05                                 9.037726                            7.747192       0.235526       2.101337                    0.996846      29.142409      78.552473       0.675810       0.363133      -1.133522       0.034084       0.012166      -0.034209       0.049799      -0.046326      -0.038750      -0.053275      -0.037238      -0.100144      -0.096808       0.023116       0.073692             10.085636      12.299739      -4.366291      -1.225582      10.809829       1.650547       7.147339          -0.000009

******************************************************
Auxiliary information for the entire system
The total spin magnetic moment of the unit cell is   -0.000640
The total net atomic charge of the unit cell is   -0.000005
Accuracy of reproducing the electrostatic potential in the unit cell:
  The inner radius (bohr) =    5.0000
  The outer radius (bohr) =   12.0000
  Valid grid points have density less than (e/(bohr^3)) =    0.0001
  The number of valid grid points were=        29692
  The rms potential error without charges in kcal/mol is=      5.09284
  The rms potential error with partial charges in kcal/mol is=      0.43904
  The RRMSE value at monopole order=      0.08621
  The rms potential error with partial charges and cloud penetration in kcal/mol is=      0.44487
  The RRMSE value at monopole order with cloud penetration is=      0.08735
  The rms potential error with partial charges and atomic dipoles in kcal/mol is=      0.40530
  The RRMSE value at dipole order=      0.07958
  The rms potential error with partial charges, atomic dipoles and cloud penetration in kcal/mol is=      0.40713
  The RRMSE value at dipole order with cloud penetration=      0.07994

******************************************************
The electron densities and ab initio electrostatic potential were computed in VASP using the PBE functional and
projector augmented wave method. See the main text of the journal article for a description of computational details.
The atomic charges, dipoles, and quadrupoles were computed with the DDEC6 method as described in
(a) T. A. Manz and N. Gabaldon Limas, RSC Adv. 6 (2016) 47771-47801 DOI: 10.1039/c6ra04656h
(b) N. Gabaldon Limas and T. A. Manz, RSC Adv. 8 (2018) 2678-2707 DOI: 10.1039/c7ra11829e.
For each atom in the material, the electron cloud parameters were fit to the spherically averaged atom-in-material
electron density using radial positions for which this density was between 10^-4 and 10^-2 electrons per cubic bohr.
The polarizabilities, dispersion coefficients, and quantum Drude oscillator (QDO) parameters were fit using the MCLF method.
The magnetic structure of the system was optimized in VASP from the default ferromagnetic initial guess using spin polarization.
The atomic spin moments (ASMs) were computed on this optimized magnetic structure using the DDEC6 partition as inputs
to the method of T. A. Manz and D. S. Sholl, J. Chem. Theory Comput. 7 (2011) 4146-4164 DOI: 10.1021/ct200539n.
The RMSE and RRMSE were computed using a uniform grid with Ewald summation.
