# Supplementary material for: A collection of forcefield precursors for metal–organic frameworks
Source: RSC Adv. 2019 Nov 13;9(63):36492–507. doi: 10.1039/c9ra07327b (PMC9075174; doi:10.1039/c9ra07327b)
Supplement: RA-009-C9RA07327B-s5599 [file RA-009-C9RA07327B-s5599.xyz]

  168
jmolscript: load "" {1 1 1} spacegroup "x,y,z" unitcell [{     19.127000     0.000000     0.000000 }, {     -6.375597    18.033133     0.000000 }, {     -6.375597    -9.016419    15.617236 }]
In     9.385798    -0.251308     7.808618     1.073308
In    -3.009992     9.268022     7.808618     1.073333
In     3.010151    -2.128338    11.930631     1.073325
In     3.365655    11.145052     3.686605     1.073307
In    -3.365501     2.379941    11.495223     1.073310
In     9.741307     6.636773     4.122013     1.073329
H     11.972288    -0.642792     9.459360     0.103149
H     13.958941    -1.877160     9.457798     0.131835
H      5.983023    13.584423     6.765387     0.127325
H     10.371967    -3.214342     6.766948     0.109842
H      8.154527     2.056737     6.157876     0.103129
H      6.328542     3.518322     6.159438     0.131827
H      4.437528     1.152401     8.851849     0.127322
H      6.263513    -0.309185     8.850288     0.109863
H     -2.339773     7.356712    10.146518     0.103121
H     -2.421367     7.244027    12.481295     0.131830
H      3.501575    -6.765912    12.659332     0.127302
H     -2.792429    11.379906    10.324555     0.109855
H     -5.035429     9.262770     5.470718     0.103103
H     -5.114503     9.148238     3.135941     0.131849
H     -1.170514    10.062516     2.957904     0.127309
H     -1.091439    10.177049     5.292681     0.109862
H      5.596635    -0.503016    11.444311     0.103122
H      7.583302     0.112825    12.514091     0.131828
H     12.358627     8.083356     0.470079     0.127303
H      3.996362    -1.548904    15.017534     0.109852
H      1.778865    -4.711956    10.757152     0.103105
H     -0.047137    -5.441408     9.490594     0.131848
H     -1.938142    -1.926744    10.193370     0.127312
H     -0.112140    -1.197292    11.459928     0.109862
H      4.035879    14.125392     4.172925     0.103151
H      3.954272    16.203701     3.103145     0.131834
H     -2.874029     5.329836    15.147157     0.127325
H      3.583176    12.267946     0.599702     0.109841
H      1.340233     9.123008     4.860084     0.103133
H      1.261176     7.158310     6.126642     0.131829
H      5.205156     6.546980     5.423866     0.127324
H      5.284213     8.511678     4.157308     0.109865
H     -0.779033     1.146103    10.330802     0.103128
H      1.207620     1.764630     9.262583     0.131831
H     -0.392664     5.382068     8.381771     0.127320
H     -2.379317     4.763541     9.449990     0.109867
H     -4.596750     2.655514    14.319444     0.103147
H     -6.422735     1.923381    15.584440     0.131840
H     10.813215     0.774638    12.189253     0.127323
H     -6.487799     1.506771    10.924257     0.109847
H     10.411494     5.567742     1.297792     0.103099
H     10.329869     3.602119     0.032796     0.131852
H      9.877211     1.436371     3.427983     0.127307
H      9.958836     3.401995     4.692979     0.109865
H      7.715901     8.664069     5.286434     0.103119
H      7.636858    10.743299     6.354653     0.131832
H     -7.546150    10.440351     7.235465     0.127301
H     11.659893     8.361120     6.167246     0.109857
C     14.540385    -4.143935     8.342727     0.353736
C     12.050064    -1.414615     8.912757     0.068955
C     13.230835    -2.149465     8.911195    -0.128253
C     13.346862    -3.278347     8.111592     0.073065
C     12.280844    -3.676887     7.311990    -0.135260
C     11.098798    -2.943840     7.313552     0.105437
C      3.997604     3.310952     7.274509     0.353743
C      7.400926     1.872804     6.704479     0.068986
C      6.314516     2.741100     6.706041    -0.128266
C      5.211530     2.474217     7.505644     0.073083
C      5.191129     1.336334     8.305246    -0.135243
C      6.276264     0.466235     8.303684     0.105403
C     -2.457051     9.124900    14.264783     0.353753
C     -2.448153     8.150175    10.655640     0.068994
C     -2.496599     8.084367    12.044012    -0.128225
C     -2.655981     9.243905    12.790516     0.073051
C     -2.765642    10.473758    12.150210    -0.135234
C     -2.715921    10.541370    10.761837     0.105416
C     -3.329326     9.741511     1.352453     0.353756
C     -4.251225     9.425064     4.961596     0.069024
C     -4.297139     9.357426     3.573224    -0.128258
C     -3.150798     9.593653     2.826720     0.073055
C     -1.954718     9.900223     3.467026    -0.135221
C     -1.907528     9.969663     4.855399     0.105403
C      8.164780     0.280557    15.034713     0.353749
C      5.674424    -0.590468    12.386030     0.068994
C      6.855203    -0.224390    13.023213    -0.128223
C      6.971249    -0.352412    14.400653     0.073052
C      5.905241    -0.845611    15.145595    -0.135235
C      4.723186    -1.210788    14.509974     0.105422
C     -2.378080    -4.372047     9.112657     0.353751
C      1.025262    -4.146618    10.643146     0.069017
C     -0.061158    -4.579421     9.890396    -0.128259
C     -1.164146    -3.753505     9.721729     0.073061
C     -1.184540    -2.492082    10.307376    -0.135225
C     -0.099394    -2.058378    11.061688     0.105407
C      3.918554    16.807787     0.582523     0.353737
C      3.927487    14.169565     3.231206     0.068960
C      3.879032    15.404828     2.594023    -0.128252
C      3.719632    15.471538     1.216583     0.073061
C      3.609961    14.302082     0.471641    -0.135259
C      3.659691    13.065917     1.107262     0.105440
C      3.046358     5.317131     6.504579     0.353747
C      2.124439     8.600950     4.974090     0.068985
C      2.078534     7.432410     5.726840    -0.128267
C      3.224877     6.667807     5.895507     0.073084
C      4.420950     7.069038     5.309860    -0.135245
C      4.468130     8.236677     4.555548     0.105402
C      1.789080     3.863673     7.857031     0.353743
C     -0.701249     2.005378     9.935686     0.068987
C      0.479522     2.374150     9.300064    -0.128270
C      0.595560     3.631054     8.722226     0.073082
C     -0.470448     4.522793     8.776887    -0.135241
C     -1.652494     4.154923     9.410946     0.105397
C     -8.753687     1.061390    14.847306     0.353739
C     -5.350358     2.274109    13.886846     0.068961
C     -6.436768     1.838616    14.638035    -0.128253
C     -7.539765     1.279583    14.007099     0.073063
C     -7.560177     1.156043    12.621850    -0.135256
C     -6.475041     1.592438    11.869099     0.105435
C     10.294161     1.117160     0.769930     0.353750
C     10.303107     4.730107     1.730390     0.069025
C     10.254643     3.560651     0.979201    -0.128259
C     10.095250     2.334404     1.610137     0.073058
C      9.985598     2.274006     2.995386    -0.135219
C     10.035338     3.442560     3.748137     0.105405
C      9.422058    11.991205     7.760205     0.353750
C      8.500112     9.023833     5.681550     0.068989
C      8.454216    10.260011     6.317172    -0.128229
C      9.600567    10.788387     6.895010     0.073055
C     10.796639    10.080586     6.840349    -0.135234
C     10.843810     8.843507     6.206290     0.105414
N      8.242562    12.698103     7.641514    -0.369880
N     10.984046    -1.813155     8.113154    -0.214055
N      2.848713     2.987264     7.975722    -0.369879
N      7.380525     0.734921     7.504082    -0.214043
N      3.881576    -7.745990    15.015972    -0.369900
N     -2.557814     9.380029    10.015333    -0.214070
N     -2.221239    10.094052     0.601264    -0.369872
N     -3.055144     9.731633     5.601903    -0.214090
N     14.618170     9.285268     0.799602    -0.369900
N      4.608416    -1.083667    13.130972    -0.214077
N     -3.526972    -3.602935     9.042380    -0.369867
N      1.004869    -2.885195    11.228793    -0.214086
N     -2.494031     7.860783    14.817634    -0.369884
N      3.817816    13.000109     2.486264    -0.214067
N      4.154446     4.490312     6.574856    -0.369883
N      3.320511     9.002181     4.388443    -0.214043
N      1.866863     5.066476     7.176120    -0.369878
N     -1.767257     2.897117     9.990346    -0.214045
N      9.224412     0.615966    14.216370    -0.369881
N     -5.370770     2.150569    12.501597    -0.214062
N     10.257181    -0.114497     1.400866    -0.369865
N     10.193455     4.669709     3.115639    -0.214093
N     -8.596844    12.465483     8.441116    -0.369893
N      9.696184     8.316032     5.626890    -0.214067
Cl     9.149914    -0.253810    10.244282    -0.478409
Cl     9.462034    -0.474581     5.372954    -0.478382
Cl    -0.941477     7.974684     7.617463    -0.478378
Cl    -4.918859    10.787135     7.999773    -0.478398
Cl     2.774252    -0.017752    10.714986    -0.478377
Cl     3.086406    -4.126035    13.341805    -0.478400
Cl     5.434186    11.626187     4.902250    -0.478407
Cl     1.456768    10.551027     2.275431    -0.478382
Cl    -3.601417     0.271856    10.275204    -0.478384
Cl    -3.289232     4.600911    12.519713    -0.478408
Cl    11.809824     7.448976     3.097523    -0.478398
Cl     7.832437     5.711685     5.342032    -0.478381
Cl     8.043585    -2.149476     7.808618    -0.568355
Cl    -1.667779    11.166190     7.808618    -0.568350
Cl     1.667961    -1.179239    13.574502    -0.568359
Cl     4.707845    10.195953     2.042734    -0.568349
Cl    -4.707713     3.329009     9.851352    -0.568347
Cl    11.083519     5.687705     5.765884    -0.568356

The following XYZ coordinates are in angstroms. Other properties are in atomic units.
The sperically averaged electron density of each atom fit to a function of the form exp(a - br)
eigen_1, eigen_2 and eigen_3 are the three eigenvalues of traceless quadrupole moment tensor
  atom number  atomic symbol              X              Y              Z     net charge C6 coefficient C8 coefficient C10 coefficient fluctuating dipole atomic polarizability isotropic forcefield polarizability              a              b squared Pearson coefficient          <r^3>          <r^4>         wp_QDO          m_QDO          q_QDO       dipole_x       dipole_y       dipole_z         dipole            Qxy            Qxz            Qyz     Q(x^2-y^2)  Q(3z^2 - R^2)        eigen_1        eigen_2        eigen_3 static polarizability      alpha(xx)      alpha(xy)      alpha(xz)      alpha(yy)      alpha(yz)      alpha(zz) atomic spin moment
            1             In       9.385798      -0.251308       7.808618       1.073308     149.419285 0.34296229E+04  0.12524095E+06                                19.492538                           16.076561       0.872659       1.927601                    0.998011      85.592054     239.258103       0.593519       0.282599      -1.265077       0.032318       0.045695       0.000027       0.055969       0.166737       0.002873      -0.001752      -0.117899      -0.203271      -0.143123      -0.067608       0.210730             24.555881      29.455212     -11.080269       1.972900      21.620179      -1.394535      22.592251          -0.000003
            2             In      -3.009992       9.268022       7.808618       1.073333     149.372814 0.34284196E+04  0.12518414E+06                                19.487174                           16.072652       0.872778       1.927642                    0.998011      85.586629     239.218949       0.593661       0.282561      -1.265139      -0.032321      -0.045722      -0.000021       0.055993       0.131432       0.002870      -0.001783      -0.092969      -0.428258      -0.142905      -0.067881       0.210786             24.548086      19.651692      -4.150706       1.971465      16.716878      -1.393669      37.275689          -0.000004
            3             In       3.010151      -2.128338      11.930631       1.073325     149.375956 0.34285067E+04  0.12518820E+06                                19.487486                           16.072894       0.872774       1.927639                    0.998011      85.587149     239.221727       0.593654       0.282562      -1.265137       0.032307      -0.022856      -0.039604       0.055988      -0.080897      -0.145638       0.070747       0.000948       0.153517      -0.142897      -0.067869       0.210766             24.548489      29.444773       7.244955       8.605758      23.550896       0.275302      20.649798          -0.000003
            4             In       3.365655      11.145052       3.686605       1.073307     149.416327 0.34295400E+04  0.12523707E+06                                19.492223                           16.076313       0.872702       1.927614                    0.998011      85.591669     239.255650       0.593527       0.282597      -1.265080      -0.032297       0.022867       0.039597       0.055982      -0.063228      -0.115012       0.114036       0.100890       0.153546      -0.143140      -0.067615       0.210755             24.555487      19.655894       3.784149       2.609119      33.355405      -8.209081      20.655163          -0.000002
            5             In      -3.365501       2.379941      11.495223       1.073310     149.416117 0.34295341E+04  0.12523680E+06                                19.492209                           16.076304       0.872689       1.927611                    0.998011      85.591559     239.255299       0.593527       0.282598      -1.265080       0.032315      -0.022833       0.039602       0.055982      -0.085639       0.143111      -0.068480       0.004385       0.163587      -0.143139      -0.067616       0.210755             24.555464      29.454599       3.831860     -10.581938      21.140561       1.118411      23.071232          -0.000001
            6             In       9.741307       6.636773       4.122013       1.073329     149.375735 0.34285001E+04  0.12518790E+06                                19.487472                           16.072883       0.872763       1.927637                    0.998011      85.587037     239.221363       0.593654       0.282563      -1.265137      -0.032328       0.022836      -0.039593       0.055984      -0.067996       0.112500      -0.111773       0.104354       0.163517      -0.142896      -0.067869       0.210765             24.548466      19.652160       0.368270      -4.580250      30.929180       9.599405      23.064059          -0.000002
            7              H      11.972288      -0.642792       9.459360       0.103149       1.244268 0.87191114E+01  0.88362177E+02                                 1.985622                            1.776370      -1.244740       2.287171                    0.994073       3.827931      11.259514       0.445334       1.357143      -0.691458       0.007268       0.036111       0.034590       0.050530       0.002825       0.008909       0.011668      -0.010827       0.000161      -0.013679      -0.003766       0.017445              2.140799       1.740840      -0.215073      -0.078488       2.541451       0.815023       2.140106          -0.000000
            8              H      13.958941      -1.877160       9.457798       0.131835       1.311189 0.96090444E+01  0.99098425E+02                                 1.989099                            1.816211      -1.563462       2.140583                    0.992225       3.834103      11.126229       0.461356       1.287312      -0.705441       0.026240       0.015456       0.021192       0.037102       0.006686       0.001997       0.005850      -0.003533       0.009917      -0.008968      -0.001339       0.010307              2.102287       2.525924       0.138669       0.539303       1.871125       0.329881       1.909812           0.000000
            9              H       5.983023      13.584423       6.765387       0.127325       1.250389 0.91040900E+01  0.93226060E+02                                 1.963468                            1.793348      -1.634238       2.100387                    0.991496       3.999100      11.807788       0.451525       1.324719      -0.695946       0.003263      -0.027094      -0.021165       0.034535       0.000621      -0.001991       0.006469       0.002432       0.007828      -0.007291       0.000052       0.007239              2.072552       1.777121      -0.185072       0.088755       2.432606       0.630638       2.007928          -0.000000
           10              H      10.371967      -3.214342       6.766948       0.109842       1.375421 0.10019707E+02  0.10493920E+03                                 2.112171                            1.899464      -1.311354       2.260200                    0.993306       3.867862      11.495668       0.433097       1.350325      -0.693617      -0.037613      -0.021261      -0.028691       0.051865       0.002954       0.010524       0.011582      -0.002539       0.007488      -0.013552      -0.004278       0.017829              2.265002       2.696158       0.136245       0.714622       1.803661       0.266437       2.295187          -0.000001
           11              H       8.154527       2.056737       6.157876       0.103129       1.244291 0.87193910E+01  0.88366517E+02                                 1.985701                            1.776441      -1.244831       2.287127                    0.994066       3.828227      11.260813       0.445305       1.357208      -0.691443       0.031631       0.018890      -0.034588       0.050534       0.005602      -0.008004      -0.012244       0.004864       0.000170      -0.013629      -0.003767       0.017396              2.140892       2.587846       0.084259      -0.794625       1.694657      -0.197629       2.140172          -0.000000
           12              H       6.328542       3.518322       6.159438       0.131827       1.313725 0.96309925E+01  0.99381701E+02                                 1.991942                            1.818534      -1.563270       2.140670                    0.992228       3.834500      11.130663       0.460965       1.287666      -0.705391       0.005827       0.029899      -0.021190       0.037107       0.006310      -0.004846      -0.003815      -0.005657       0.009850      -0.008960      -0.001327       0.010287              2.105471       1.859329      -0.098164      -0.131568       2.544543      -0.619888       1.912540           0.000000
           13              H       4.437528       1.152401       8.851849       0.127322       1.255468 0.91470454E+01  0.93764243E+02                                 1.968065                            1.797083      -1.634154       2.100440                    0.991494       3.999158      11.809229       0.451298       1.323996      -0.696130      -0.026632      -0.005954       0.021165       0.034535      -0.000286      -0.006751      -0.000257      -0.002677       0.007799      -0.007280       0.000058       0.007222              2.077696       2.482838       0.062341      -0.567289       1.737406      -0.295045       2.012843           0.000000
           14              H       6.263513      -0.309185       8.850288       0.109863       1.374639 0.10013246E+02  0.10485444E+03                                 2.111320                            1.898810      -1.311152       2.260316                    0.993310       3.867336      11.493106       0.433186       1.350267      -0.693626      -0.007505      -0.042542       0.028694       0.051860       0.003099      -0.007377      -0.013743      -0.001736       0.007455      -0.013503      -0.004272       0.017775              2.264009       1.816536      -0.174469      -0.012945       2.681354      -0.762000       2.294138          -0.000001
           15              H      -2.339773       7.356712      10.146518       0.103121       1.243931 0.87160226E+01  0.88322013E+02                                 1.985159                            1.775974      -1.243915       2.287502                    0.994082       3.827582      11.257491       0.445420       1.357019      -0.691482       0.008793      -0.047487      -0.014935       0.050550      -0.002793       0.002859       0.003114      -0.029086      -0.013371      -0.013681      -0.003728       0.017409              2.140293       1.532369      -0.238848      -0.177190       2.678601       0.675180       2.209907          -0.000000
           16              H      -2.421367       7.244027      12.481295       0.131830       1.306922 0.95725643E+01  0.98639307E+02                                 1.985373                            1.813153      -1.563393       2.140622                    0.992224       3.834026      11.125361       0.461543       1.287869      -0.705287       0.001277      -0.034908       0.012502       0.037101      -0.001040      -0.001747       0.000563      -0.011782      -0.025602      -0.008955      -0.001321       0.010276              2.098118       1.463550      -0.047161      -0.000868       2.658249      -0.432688       2.172555           0.000000
           17              H       3.501575      -6.765912      12.659332       0.127302       1.252213 0.91193338E+01  0.93414868E+02                                 1.964920                            1.794516      -1.634354       2.100330                    0.991493       3.999061      11.807117       0.451534       1.324228      -0.696058      -0.005588       0.028750       0.018308       0.034539      -0.003124      -0.005143       0.002007      -0.006524      -0.004373      -0.007262       0.000036       0.007226              2.074179       1.485597      -0.174007      -0.024147       2.565123       0.471688       2.171816          -0.000000
           18              H      -2.792429      11.379906      10.324555       0.109855       1.373551 0.10003968E+02  0.10473499E+03                                 2.110283                            1.897973      -1.311187       2.260298                    0.993309       3.867259      11.492364       0.433259       1.350327      -0.693605      -0.000870       0.048469      -0.018438       0.051865      -0.005401       0.001699      -0.000906      -0.029064      -0.013279      -0.013542      -0.004238       0.017780              2.262823       1.677959      -0.240599       0.081555       2.842489      -0.627700       2.268020          -0.000001
           19              H      -5.035429       9.262770       5.470718       0.103103       1.244205 0.87182568E+01  0.88348822E+02                                 1.985300                            1.776089      -1.244030       2.287440                    0.994079       3.827760      11.257659       0.445455       1.356848      -0.691515      -0.047707      -0.007539       0.014934       0.050555       0.006966      -0.001952      -0.003691       0.026135      -0.013369      -0.013659      -0.003739       0.017398              2.140442       2.701570       0.174475      -0.695680       1.509689      -0.058009       2.210067          -0.000000
           20              H      -5.114503       9.148238       3.135941       0.131849       1.307017 0.95734022E+01  0.98650646E+02                                 1.985549                            1.813297      -1.563361       2.140647                    0.992222       3.833882      11.125297       0.461498       1.287961      -0.705270      -0.033333      -0.010432      -0.012502       0.037097       0.002890      -0.001096       0.001488       0.010473      -0.025605      -0.008965      -0.001309       0.010274              2.098322       2.555421       0.338828       0.407728       1.566773       0.145072       2.172773           0.000000
           21              H      -1.170514      10.062516       2.957904       0.127309       1.250306 0.91029361E+01  0.93205119E+02                                 1.962800                            1.792790      -1.634408       2.100299                    0.991492       3.998489      11.802853       0.451793       1.324062      -0.696079       0.028967       0.004311      -0.018308       0.034537      -0.000377      -0.003583       0.004220       0.008980      -0.004400      -0.007291       0.000084       0.007208              2.071805       2.551227       0.203524      -0.451916       1.494842      -0.134226       2.169346          -0.000000
           22              H      -1.091439      10.177049       5.292681       0.109862       1.375082 0.10016844E+02  0.10490229E+03                                 2.111894                            1.899244      -1.311293       2.260265                    0.993309       3.867435      11.494226       0.433102       1.350399      -0.693604       0.045983       0.015343       0.018446       0.051866       0.004940       0.001448      -0.001252       0.029406      -0.013249      -0.013540      -0.004247       0.017787              2.264681       2.866974       0.179068       0.619803       1.657208       0.132506       2.269860          -0.000001
           23              H       5.596635      -0.503016      11.444311       0.103122       1.243959 0.87162622E+01  0.88325281E+02                                 1.985208                            1.776012      -1.243983       2.287472                    0.994081       3.827660      11.257871       0.445408       1.357041      -0.691477       0.007259       0.011895      -0.048591       0.050550       0.006301      -0.006869      -0.003480       0.003276       0.042483      -0.013680      -0.003729       0.017410              2.140349       1.740458       0.039527       0.225440       1.534344      -0.233673       3.146246          -0.000000
           24              H       7.583302       0.112825      12.514091       0.131828       1.306908 0.95724541E+01  0.98637911E+02                                 1.985362                            1.813144      -1.563341       2.140643                    0.992224       3.834019      11.125335       0.461544       1.287872      -0.705286       0.026238       0.010631      -0.023980       0.037101      -0.001629      -0.006774      -0.004276      -0.000873       0.017915      -0.008956      -0.001320       0.010275              2.098106       2.520424       0.396487      -0.388495       1.611792      -0.181133       2.162101           0.000000
           25              H      12.358627       8.083356       0.470079       0.127303       1.252203 0.91192473E+01  0.93413700E+02                                 1.964905                            1.794503      -1.634345       2.100334                    0.991494       3.999040      11.807012       0.451537       1.324222      -0.696059       0.003260      -0.004775       0.034051       0.034539      -0.002030       0.000481      -0.005426       0.004178       0.013099      -0.007261       0.000036       0.007225              2.074162       1.778314       0.169582       0.116053       1.568908      -0.131610       2.875263          -0.000000
           26              H       3.996362      -1.548904      15.017534       0.109852       1.373602 0.10004423E+02  0.10474102E+03                                 2.110338                            1.898017      -1.311212       2.260281                    0.993309       3.867354      11.492742       0.433253       1.350328      -0.693604      -0.037612      -0.014221       0.032757       0.051865       0.007634      -0.007793      -0.006815       0.005617       0.032003      -0.013540      -0.004238       0.017778              2.262885       2.693392       0.549926      -0.474592       1.939927      -0.345555       2.155336          -0.000001
           27              H       1.778865      -4.711956      10.757152       0.103105       1.244197 0.87181986E+01  0.88348102E+02                                 1.985295                            1.776085      -1.244021       2.287445                    0.994079       3.827746      11.257617       0.445455       1.356850      -0.691515       0.031650      -0.039411       0.000937       0.050555      -0.009729      -0.000819       0.005073      -0.007615      -0.037319      -0.013659      -0.003739       0.017398              2.140436       2.587199      -0.730146       0.324155       2.199573      -0.094062       1.634537          -0.000000
           28              H      -0.047137      -5.441408       9.490594       0.131848       1.307029 0.95735057E+01  0.98652042E+02                                 1.985568                            1.813312      -1.563334       2.140659                    0.992222       3.833891      11.125365       0.461494       1.287968      -0.705269       0.005821      -0.033297      -0.015285       0.037097      -0.007342      -0.003039       0.000999      -0.010552      -0.004713      -0.008966      -0.001309       0.010274              2.098343       1.853508      -0.064474       0.150024       2.597601       0.580512       1.843921           0.000000
           29              H      -1.938142      -1.926744      10.193370       0.127312       1.250293 0.91028199E+01  0.93203720E+02                                 1.962797                            1.792786      -1.634370       2.100319                    0.991493       3.998460      11.802791       0.451790       1.324074      -0.696076      -0.026636       0.021307      -0.005420       0.034538      -0.005698       0.003631      -0.000964      -0.004829       0.001414      -0.007293       0.000084       0.007209              2.071801       2.475165      -0.520026       0.228650       2.193023       0.028127       1.547217          -0.000000
           30              H      -0.112140      -1.197292      11.459928       0.109862       1.375103 0.10017018E+02  0.10490460E+03                                 2.111917                            1.899262      -1.311302       2.260259                    0.993310       3.867459      11.494333       0.433099       1.350400      -0.693603      -0.007500       0.046121       0.022511       0.051867      -0.007943       0.001039       0.005674      -0.015788      -0.034676      -0.013539      -0.004248       0.017787              2.264707       1.816975       0.076004       0.157590       3.052009       0.548905       1.925137          -0.000001
           31              H       4.035879      14.125392       4.172925       0.103151       1.244267 0.87191079E+01  0.88362225E+02                                 1.985629                            1.776375      -1.244779       2.287157                    0.994071       3.827941      11.259587       0.445331       1.357153      -0.691456       0.008799       0.010819       0.048568       0.050531       0.003872       0.001022       0.007681      -0.010472       0.042475      -0.013679      -0.003765       0.017444              2.140807       1.532668      -0.034039       0.295539       1.742800      -0.134696       3.146952          -0.000000
           32              H       3.954272      16.203701       3.103145       0.131834       1.311184 0.96090161E+01  0.99098226E+02                                 1.989110                            1.816220      -1.563444       2.140591                    0.992225       3.834113      11.126324       0.461349       1.287328      -0.705438       0.001272       0.028281       0.023982       0.037102      -0.000985       0.001798       0.007836       0.002699       0.017934      -0.008969      -0.001338       0.010307              2.102299       1.465756       0.022896       0.041395       2.674648       0.428017       2.166491           0.000000
           33              H      -2.874029       5.329836      15.147157       0.127325       1.250370 0.91038964E+01  0.93223023E+02                                 1.963395                            1.793288      -1.634311       2.100351                    0.991496       3.999035      11.807298       0.451550       1.324659      -0.695958      -0.005597       0.001483      -0.034047       0.034536      -0.002898       0.005294       0.001387      -0.000699       0.013090      -0.007289       0.000052       0.007237              2.072470       1.484675       0.066017       0.162546       1.860288      -0.065458       2.872448          -0.000000
           34              H       3.583176      12.267946       0.599702       0.109841       1.375427 0.10019762E+02  0.10493992E+03                                 2.112176                            1.899468      -1.311341       2.260205                    0.993307       3.867885      11.495747       0.433097       1.350323      -0.693617      -0.000868      -0.040201      -0.032759       0.051865       0.004170       0.003864       0.009660      -0.013983       0.032012      -0.013552      -0.004277       0.017829              2.265008       1.679243       0.191232       0.167836       2.958498       0.563468       2.157283          -0.000001
           35              H       1.340233       9.123008       4.860084       0.103133       1.244258 0.87191132E+01  0.88362859E+02                                 1.985655                            1.776405      -1.244791       2.287147                    0.994067       3.828149      11.260472       0.445314       1.357196      -0.691446      -0.047690       0.016690      -0.000934       0.050535      -0.005173      -0.005029      -0.000875       0.018163      -0.037306      -0.013629      -0.003766       0.017395              2.140838       2.701987      -0.689891       0.196816       2.085680      -0.274412       1.634849          -0.000000
           36              H       1.261176       7.158310       6.126642       0.131829       1.313735 0.96310842E+01  0.99383040E+02                                 1.991967                            1.818554      -1.563277       2.140669                    0.992227       3.834507      11.130762       0.460957       1.287682      -0.705388      -0.033339      -0.005606       0.015299       0.037108      -0.002408      -0.001957       0.002534       0.017435      -0.004779      -0.008960      -0.001328       0.010288              2.105499       2.565061       0.184641      -0.499988       1.901699      -0.336716       1.849738           0.000000
           37              H       5.205156       6.546980       5.423866       0.127324       1.255445 0.91468339E+01  0.93761196E+02                                 1.968012                            1.797039      -1.634195       2.100421                    0.991494       3.999093      11.808843       0.451314       1.323961      -0.696137       0.028967      -0.018007       0.005426       0.034536      -0.002922       0.002132      -0.003090       0.010920       0.001368      -0.007281       0.000058       0.007223              2.077636       2.559283      -0.495380       0.049902       2.122911      -0.225927       1.550714          -0.000000
           38              H       5.284213       8.511678       4.157308       0.109865       1.374616 0.10013036E+02  0.10485165E+03                                 2.111295                            1.898789      -1.311124       2.260331                    0.993311       3.867289      11.492918       0.433189       1.350265      -0.693626       0.045986       0.008298      -0.022496       0.051862      -0.001215      -0.004979      -0.002825       0.022257      -0.034682      -0.013504      -0.004274       0.017777              2.263981       2.865879       0.447022      -0.464772       2.001436      -0.331442       1.924627          -0.000001
           39              H      -0.779033       1.146103      10.330802       0.103128       1.244295 0.87194226E+01  0.88366848E+02                                 1.985699                            1.776439      -1.244829       2.287127                    0.994065       3.828222      11.260770       0.445308       1.357201      -0.691445       0.007267      -0.048014       0.013987       0.050535      -0.009102      -0.001989      -0.008122      -0.016898      -0.018043      -0.013630      -0.003766       0.017395              2.140889       1.740937       0.175603      -0.147066       2.946363      -0.581346       1.735366          -0.000000
           40              H       1.207620       1.764630       9.262583       0.131831       1.313728 0.96310305E+01  0.99382447E+02                                 1.991967                            1.818555      -1.563290       2.140665                    0.992227       3.834513      11.130814       0.460954       1.287690      -0.705386       0.026247      -0.026081       0.002795       0.037108      -0.005059       0.004800      -0.001553      -0.010960      -0.012430      -0.008961      -0.001327       0.010288              2.105499       2.530148      -0.537666      -0.149919       2.189242      -0.148553       1.597108           0.000000
           41              H      -0.392664       5.382068       8.381771       0.127320       1.255462 0.91469770E+01  0.93763054E+02                                 1.968030                            1.797054      -1.634183       2.100424                    0.991493       3.999131      11.808990       0.451311       1.323963      -0.696137       0.003263       0.031877      -0.012882       0.034536       0.001428       0.001539      -0.001009      -0.006984      -0.020478      -0.007279       0.000058       0.007221              2.077656       1.781016       0.015743      -0.205420       2.667727      -0.501207       1.784226          -0.000000
           42              H      -2.379317       4.763541       9.449990       0.109867       1.374619 0.10013065E+02  0.10485206E+03                                 2.111298                            1.898793      -1.311145       2.260322                    0.993310       3.867296      11.492951       0.433188       1.350266      -0.693626      -0.037608       0.035479      -0.004061       0.051862      -0.010571      -0.002688      -0.004706      -0.014376      -0.028042      -0.013504      -0.004273       0.017777              2.263984       2.694893      -0.686466      -0.239191       2.401855       0.079575       1.695204          -0.000000
           43              H      -4.596750       2.655514      14.319444       0.103147       1.244260 0.87190462E+01  0.88361287E+02                                 1.985607                            1.776359      -1.244700       2.287188                    0.994072       3.827915      11.259426       0.445337       1.357137      -0.691459       0.031623       0.020513       0.033654       0.050531       0.004155       0.008865       0.007234       0.013627       0.026430      -0.013680      -0.003765       0.017445              2.140782       2.587653       0.645954       0.470301       1.857536       0.291736       1.977156          -0.000000
           44              H      -6.422735       1.923381      15.584440       0.131840       1.311195 0.96091175E+01  0.99099638E+02                                 1.989131                            1.816237      -1.563530       2.140557                    0.992224       3.834115      11.126389       0.461344       1.287339      -0.705436       0.005826       0.003409       0.036483       0.037102       0.001045       0.007890       0.002839      -0.003934       0.015082      -0.008968      -0.001339       0.010307              2.102323       1.856750       0.162634      -0.019185       1.531895       0.036202       2.918323           0.000000
           45              H      10.813215       0.774638      12.189253       0.127323       1.250374 0.91039567E+01  0.93224238E+02                                 1.963442                            1.793326      -1.634206       2.100400                    0.991495       3.999077      11.807643       0.451531       1.324707      -0.695949      -0.026632      -0.015353      -0.015740       0.034536       0.005996       0.003137       0.001256      -0.004363       0.002755      -0.007289       0.000052       0.007238              2.072523       2.476061       0.458260       0.336218       1.684822       0.265718       2.056686          -0.000000
           46              H      -6.487799       1.506771      10.924257       0.109847       1.375383 0.10019382E+02  0.10493502E+03                                 2.112140                            1.899439      -1.311347       2.260209                    0.993307       3.867815      11.495513       0.433098       1.350333      -0.693615      -0.007507      -0.003574      -0.051194       0.051865       0.004871       0.006386       0.008136       0.008042       0.036827      -0.013552      -0.004277       0.017829              2.264967       1.817166       0.098507      -0.144632       1.731629       0.213525       3.246105          -0.000001
           47              H      10.411494       5.567742       1.297792       0.103099       1.244222 0.87184137E+01  0.88350889E+02                                 1.985325                            1.776109      -1.244021       2.287441                    0.994078       3.827810      11.257870       0.445450       1.356854      -0.691514       0.008796       0.036678      -0.033663       0.050555      -0.001050      -0.003836      -0.010727      -0.015823       0.026418      -0.013659      -0.003739       0.017399              2.140471       1.532471       0.272896      -0.118269       2.912049      -0.540603       1.976891          -0.000000
           48              H      10.329869       3.602119       0.032796       0.131852       1.307027 0.95734998E+01  0.98652105E+02                                 1.985577                            1.813320      -1.563398       2.140633                    0.992222       3.833901      11.125452       0.461489       1.287980      -0.705266       0.001276       0.006625      -0.036478       0.037097       0.002053      -0.000020      -0.008362       0.001777       0.015054      -0.008966      -0.001308       0.010274              2.098354       1.463673       0.024334      -0.040412       1.919455       0.006050       2.911933           0.000000
           49              H       9.877211       1.436371       3.427983       0.127307       1.250306 0.91029557E+01  0.93205771E+02                                 1.962840                            1.792822      -1.634296       2.100351                    0.991493       3.998514      11.803121       0.451775       1.324107      -0.696070      -0.005592      -0.030228       0.015742       0.034537       0.006038      -0.000112      -0.003347      -0.004124       0.002750      -0.007291       0.000084       0.007207              2.071850       1.484318       0.107708      -0.138382       2.675249      -0.405356       2.055983          -0.000000
           50              H       9.958836       3.401995       4.692979       0.109865       1.375088 0.10016900E+02  0.10490319E+03                                 2.111911                            1.899258      -1.311324       2.260253                    0.993310       3.867460      11.494374       0.433097       1.350411      -0.693601      -0.000862      -0.008258       0.051196       0.051865       0.001259      -0.005508      -0.008690      -0.012384       0.036828      -0.013538      -0.004246       0.017785              2.264701       1.679085       0.049726      -0.249478       1.869370       0.065186       3.245648          -0.000001
           51              H       7.715901       8.664069       5.286434       0.103119       1.243961 0.87162707E+01  0.88325234E+02                                 1.985196                            1.776003      -1.243943       2.287486                    0.994082       3.827642      11.257745       0.445414       1.357025      -0.691480      -0.047702      -0.009164      -0.013996       0.050550      -0.001767       0.007026       0.004629       0.024581      -0.018032      -0.013681      -0.003728       0.017409              2.140335       2.701430       0.515227       0.498905       1.984643       0.332249       1.734932          -0.000000
           52              H       7.636858      10.743299       6.354653       0.131832       1.306914 0.95724977E+01  0.98638493E+02                                 1.985369                            1.813150      -1.563378       2.140631                    0.992223       3.834016      11.125341       0.461542       1.287874      -0.705286      -0.033337       0.016043      -0.002784       0.037101      -0.000483       0.003063      -0.004006       0.014881      -0.012369      -0.008956      -0.001320       0.010276              2.098113       2.555144      -0.522423       0.089563       2.146692       0.189836       1.592505           0.000000
           53              H      -7.546150      10.440351       7.235465       0.127301       1.252220 0.91193948E+01  0.93415790E+02                                 1.964942                            1.794532      -1.634303       2.100354                    0.991493       3.999076      11.807238       0.451527       1.324243      -0.696055       0.028968       0.013697       0.012891       0.034539       0.003313       0.001475      -0.001088       0.003647      -0.020437      -0.007261       0.000035       0.007226              2.074203       2.554582       0.290156       0.402988       1.886484       0.359799       1.781541          -0.000000
           54              H      11.659893       8.361120       6.167246       0.109857       1.373574 0.10004176E+02  0.10473777E+03                                 2.110310                            1.897994      -1.311218       2.260283                    0.993309       3.867290      11.492504       0.433256       1.350330      -0.693604       0.045988      -0.023636       0.004062       0.051866      -0.003697       0.003562       0.004139       0.024478      -0.028029      -0.013541      -0.004239       0.017781              2.262852       2.864366      -0.625492      -0.154612       2.229690       0.198788       1.694502          -0.000000
           55              C      14.540385      -4.143935       8.342727       0.353736      36.232527 0.34233688E+03  0.75641630E+04                                 9.842913                            6.334983      -0.133542       1.987017                    0.999109      24.165000      66.844904       0.630566       0.439611      -1.052295       0.018891      -0.016859       0.008429       0.026686       0.028651      -0.043242      -0.032283      -0.003870       0.136782      -0.053291      -0.029620       0.082911             14.179284      20.423739      -7.274894       2.628152      14.626964       2.256679       7.487148           0.000001
           56              C      12.050064      -1.414615       8.912757       0.068955      31.130286 0.36414105E+03  0.82136778E+04                                 8.727281                            6.410270       0.251794       2.087650                    0.999775      26.813577      76.223447       0.641688       0.423169      -1.056864      -0.024103      -0.036340      -0.008179       0.044367       0.045941      -0.009785      -0.012099      -0.025116       0.067300      -0.058845       0.012372       0.046474             10.711645      13.600916      -3.399130       1.646780      10.404165       3.265786       8.129853          -0.000001
           57              C      13.230835      -2.149465       8.911195      -0.128253      36.763199 0.43262007E+03  0.10195445E+05                                 9.786120                            7.031578      -0.056027       1.967201                    0.999132      29.256821      85.217608       0.606424       0.428578      -1.052732      -0.010082       0.000078      -0.010155       0.014310       0.032834      -0.023206      -0.030037      -0.019130       0.076823      -0.047009      -0.014506       0.061515             12.364737      15.844143      -5.099355       1.177455      13.181258       3.671404       8.068810          -0.000001
           58              C      13.346862      -3.278347       8.111592       0.073065      39.182807 0.39277622E+03  0.89328693E+04                                10.077198                            6.584234      -0.025188       2.011968                    0.999045      25.839390      71.227043       0.650674       0.413901      -1.074149      -0.014509       0.014754      -0.015044       0.025584       0.015690      -0.023818      -0.004858       0.005680       0.017013      -0.025619      -0.006606       0.032226             14.210420      20.265206      -7.007319       3.274827      13.787673       2.424829       8.578381          -0.000001
           59              C      12.280844      -3.676887       7.311990      -0.135260      37.446262 0.44129991E+03  0.10453884E+05                                 9.910433                            7.106180      -0.069011       1.962107                    0.999020      29.446097      86.047451       0.602549       0.429111      -1.052193       0.004092       0.007892       0.013786       0.016404       0.025389      -0.029726      -0.027396      -0.010076       0.079356      -0.039979      -0.020387       0.060366             12.494890      17.367033      -4.247897       3.547730      11.184310       2.484773       8.933327          -0.000001
           60              C      11.098798      -2.943840       7.313552       0.105437      30.204203 0.35638631E+03  0.80216460E+04                                 8.653556                            6.411807       0.029535       2.025624                    0.999414      26.589968      76.313229       0.629061       0.432585      -1.047655      -0.005693       0.025814       0.050220       0.056753       0.028252      -0.018472      -0.013144      -0.023117       0.091761      -0.046734       0.000798       0.045936             10.562035      13.581894      -3.469853       2.240504      10.033507       2.576431       8.070703          -0.000001
           61              C       3.997604       3.310952       7.274509       0.353743      36.232388 0.34233600E+03  0.75644318E+04                                 9.844074                            6.335706      -0.133515       1.987031                    0.999109      24.166569      66.858978       0.630396       0.439712      -1.052193      -0.022181       0.012203      -0.008431       0.026683       0.023495       0.016057       0.051594      -0.032994       0.136760      -0.053286      -0.029687       0.082973             14.180958      19.846012      -7.480775      -1.251994      15.208743      -3.230531       7.488117           0.000001
           62              C       7.400926       1.872804       6.704479       0.068986      31.127546 0.36408914E+03  0.82123323E+04                                 8.727300                            6.410099       0.251936       2.087711                    0.999776      26.813502      76.225997       0.641644       0.423207      -1.056825      -0.026217      -0.034824       0.008175       0.044349       0.043620       0.008260       0.013456      -0.038244       0.067297      -0.058846       0.012163       0.046683             10.711984      12.896359      -3.649593      -2.529705      11.110022      -2.641059       8.129570          -0.000001
           63              C       6.314516       2.741100       6.706041      -0.128266      36.757633 0.43249211E+03  0.10191915E+05                                 9.785385                            7.030438      -0.055930       1.967230                    0.999131      29.257714      85.224591       0.606472       0.428566      -1.052715       0.003470      -0.009450       0.010124       0.014277       0.031531       0.020787       0.032159      -0.026437       0.076777      -0.046991      -0.014850       0.061841             12.364242      16.680057      -4.802585      -3.068514      12.343800      -2.335012       8.068867          -0.000001
           64              C       5.211530       2.474217       7.505644       0.073083      39.180254 0.39273498E+03  0.89319216E+04                                10.077894                            6.584523      -0.025122       2.011991                    0.999043      25.840120      71.234868       0.650550       0.413981      -1.074070       0.018754      -0.008768       0.015059       0.025600       0.010392      -0.003281       0.024163      -0.024112       0.017031      -0.025593      -0.006719       0.032312             14.211547      18.912394      -7.484639      -1.195783      15.142074      -3.897110       8.580173          -0.000001
           65              C       5.191129       1.336334       8.305246      -0.135243      37.425881 0.44094472E+03  0.10443671E+05                                 9.906880                            7.103018      -0.068898       1.962148                    0.999020      29.445454      86.046308       0.602704       0.429075      -1.052185       0.006099       0.006483      -0.013791       0.016413       0.022929       0.016083       0.037415      -0.024030       0.079322      -0.039991      -0.020668       0.060658             12.490393      14.537870      -5.242458      -1.163022      14.002106      -4.170837       8.931205          -0.000001
           66              C       6.276264       0.466235       8.303684       0.105403      30.202158 0.35635326E+03  0.80208270E+04                                 8.653860                            6.411974       0.029346       2.025564                    0.999414      26.590776      76.318636       0.628975       0.432647      -1.047603       0.026237       0.003242      -0.050237       0.056769       0.029265       0.006364       0.022031      -0.017495       0.091667      -0.046751       0.000576       0.046175             10.562657      12.611670      -3.815098      -1.683119      11.005951      -2.969836       8.070349          -0.000001
           67              C      -2.457051       9.124900      14.264783       0.353753      36.233679 0.34233898E+03  0.75643127E+04                                 9.843536                            6.335265      -0.133360       1.987081                    0.999109      24.165511      66.849415       0.630505       0.439647      -1.052260       0.008524      -0.002533       0.025171       0.026695      -0.002039      -0.018054       0.003352       0.110426      -0.151171      -0.053237      -0.029671       0.082908             14.180359       5.057446      -0.076712       0.510672      12.131247      -0.738436      25.352383           0.000001
           68              C      -2.448153       8.150175      10.655640       0.068994      31.127121 0.36411293E+03  0.82129051E+04                                 8.726820                            6.410187       0.251953       2.087716                    0.999777      26.812674      76.220849       0.641666       0.423191      -1.056848       0.018482       0.040291       0.001246       0.044345       0.011801      -0.002768      -0.002147       0.024798      -0.175670      -0.058678       0.012174       0.046503             10.710845       4.764493      -1.142095      -0.657753      11.629645       0.008746      15.738398          -0.000001
           69              C      -2.496599       8.084367      12.044012      -0.128225      36.769199 0.43275993E+03  0.10199297E+05                                 9.786908                            7.032641      -0.056076       1.967184                    0.999131      29.255829      85.209712       0.606404       0.428569      -1.052765      -0.005008       0.010572      -0.008301       0.014344       0.010802      -0.002351      -0.000512       0.073173      -0.140190      -0.046784      -0.014782       0.061566             12.365761       4.999786      -0.663719      -0.689567      12.329401       1.034888      19.768096          -0.000001
           70              C      -2.655981       9.243905      12.790516       0.073051      39.181841 0.39277046E+03  0.89326903E+04                                10.076995                            6.584159      -0.025276       2.011940                    0.999043      25.839488      71.226718       0.650683       0.413898      -1.074153      -0.014409       0.005696      -0.020355       0.025581       0.008473      -0.018121       0.003199       0.031709      -0.049765      -0.025577      -0.006641       0.032218             14.210266       5.183127      -0.930940       0.625675      12.734018      -1.321382      24.713653          -0.000001
           71              C      -2.765642      10.473758      12.150210      -0.135234      37.432442 0.44110841E+03  0.10448169E+05                                 9.907353                            7.104095      -0.068930       1.962134                    0.999020      29.444396      86.036412       0.602709       0.429046      -1.052238       0.006156      -0.015140      -0.001189       0.016387       0.006690      -0.008961       0.002010       0.079468      -0.115854      -0.039792      -0.020586       0.060378             12.490580       5.190216      -1.214050       0.328041      12.977928      -2.064346      19.303595          -0.000001
           72              C      -2.715921      10.541370      10.761837       0.105416      30.205529 0.35642752E+03  0.80228374E+04                                 8.654327                            6.412652       0.029467       2.025599                    0.999415      26.590845      76.318001       0.628947       0.432649      -1.047612       0.030741      -0.043532      -0.019546       0.056763       0.000030      -0.005197       0.005676       0.045646      -0.136797      -0.046584       0.000665       0.045919             10.562917       4.826399      -1.191694      -0.019257      11.189170      -0.616613      15.673183          -0.000001
           73              C      -3.329326       9.741511       1.352453       0.353756      36.235008 0.34234376E+03  0.75644649E+04                                 9.843904                            6.335374      -0.133531       1.987027                    0.999109      24.165500      66.850175       0.630488       0.439656      -1.052252      -0.005249       0.007189      -0.025148       0.026677      -0.036282      -0.009118       0.015971      -0.083313      -0.151158      -0.053224      -0.029684       0.082909             14.181052      11.394124       2.163543       0.866466       5.795411      -0.235289      25.353622           0.000001
           74              C      -4.251225       9.425064       4.961596       0.069024      31.126691 0.36410382E+03  0.82125673E+04                                 8.726375                            6.409842       0.251976       2.087723                    0.999777      26.812237      76.216538       0.641729       0.423156      -1.056880       0.031809       0.030872      -0.001249       0.044345       0.001377       0.001260       0.003522      -0.034168      -0.175613      -0.058677       0.012147       0.046529             10.710267      11.584247       1.269185      -0.226939       4.809202       0.617228      15.737351          -0.000001
           75              C      -4.297139       9.357426       3.573224      -0.128258      36.770449 0.43277817E+03  0.10199831E+05                                 9.787088                            7.032771      -0.056129       1.967173                    0.999132      29.255925      85.210322       0.606401       0.428567      -1.052767       0.011605      -0.001182       0.008313       0.014325      -0.014595      -0.000085       0.002658      -0.070552      -0.140175      -0.046794      -0.014808       0.061602             12.365964      11.932341       1.787262      -1.204867       5.397089       0.305334      19.768463          -0.000001
           76              C      -3.150798       9.593653       2.826720       0.073055      39.179717 0.39273963E+03  0.89319313E+04                                10.077044                            6.584145      -0.025261       2.011943                    0.999044      25.840212      71.231545       0.650639       0.413929      -1.074119       0.010177      -0.011687       0.020355       0.025583      -0.003375      -0.008979       0.016094      -0.035289      -0.049725      -0.025540      -0.006702       0.032243             14.210478      12.479653       1.648782       1.455031       5.437021      -0.149263      24.714762          -0.000001
           77              C      -1.954718       9.900223       3.467026      -0.135221      37.439104 0.44121642E+03  0.10451293E+05                                 9.908883                            7.105351      -0.068949       1.962129                    0.999018      29.444165      86.036065       0.602611       0.429092      -1.052217      -0.016342       0.000801       0.001236       0.016408      -0.019756      -0.004682       0.008045      -0.070217      -0.115907      -0.039775      -0.020642       0.060416             12.492758      12.876723       1.503157       2.058928       5.293289       0.379441      19.308263          -0.000001
           78              C      -1.907528       9.969663       4.855399       0.105403      30.203410 0.35638706E+03  0.80216588E+04                                 8.653380                            6.411818       0.029529       2.025621                    0.999415      26.590397      76.314188       0.629060       0.432585      -1.047656      -0.051288       0.014477       0.019564       0.056769      -0.014340      -0.006912       0.003231      -0.035496      -0.136868      -0.046569       0.000625       0.045943             10.561723      11.231206       1.072851       0.577100       4.783885       0.224054      15.670078          -0.000001
           79              C       8.164780       0.280557      15.034713       0.353749      36.233754 0.34233981E+03  0.75643326E+04                                 9.843533                            6.335262      -0.133260       1.987111                    0.999108      24.165552      66.849449       0.630507       0.439646      -1.052261       0.018905       0.015727       0.010390       0.026696      -0.051782      -0.003137      -0.012561      -0.081656      -0.096616      -0.053236      -0.029670       0.082906             14.180361      20.425851       5.914101       4.986419       7.318291       1.963301      14.796941           0.000001
           80              C       5.674424      -0.590468      12.386030       0.068994      31.127209 0.36411326E+03  0.82129207E+04                                 8.726849                            6.410192       0.251898       2.087699                    0.999776      26.812741      76.221270       0.641665       0.423191      -1.056847      -0.024137       0.011070       0.035515       0.044345      -0.031441      -0.034753      -0.002919      -0.051421      -0.011521      -0.058679       0.012177       0.046502             10.710891      13.598490       3.124653       2.120817       5.869719      -0.648109      12.664463          -0.000001
           81              C       6.855203      -0.224390      13.023213      -0.128223      36.769468 0.43276284E+03  0.10199392E+05                                 9.787000                            7.032697      -0.056079       1.967184                    0.999131      29.255888      85.210257       0.606396       0.428573      -1.052762      -0.010090      -0.008880       0.005004       0.014342      -0.036544      -0.016649       0.002791      -0.066770      -0.066129      -0.046789      -0.014783       0.061572             12.365897      15.844520       3.568792       3.831284       6.167763       0.379175      15.085408          -0.000001
           82              C       6.971249      -0.352412      14.400653       0.073052      39.181851 0.39277039E+03  0.89326869E+04                                10.076991                            6.584154      -0.025254       2.011946                    0.999042      25.839492      71.226690       0.650684       0.413897      -1.074154      -0.014503      -0.020408      -0.005247       0.025581      -0.028464      -0.001604      -0.002395      -0.007032      -0.021140      -0.025577      -0.006640       0.032218             14.210269      20.265641       6.339724       4.432192       7.780666       1.043681      14.584500          -0.000001
           83              C       5.905241      -0.845611      15.145595      -0.135235      37.432152 0.44110479E+03  0.10448052E+05                                 9.907268                            7.104040      -0.068925       1.962136                    0.999020      29.444279      86.035687       0.602715       0.429042      -1.052241       0.004113       0.007983      -0.013703       0.016384      -0.038447      -0.006919      -0.001051      -0.059822      -0.069696      -0.039794      -0.020586       0.060380             12.490465      17.358692       5.193269       1.905015       7.341299      -0.267690      12.771406          -0.000001
           84              C       4.723186      -1.210788      14.509974       0.105422      30.205479 0.35642608E+03  0.80228051E+04                                 8.654348                            6.412660       0.029512       2.025615                    0.999415      26.590825      76.318199       0.628943       0.432651      -1.047609      -0.005687       0.030597      -0.047473       0.056764      -0.030150      -0.015072      -0.008057      -0.060245      -0.019513      -0.046589       0.000661       0.045928             10.562945      13.582283       3.674800       1.887064       6.330395      -0.437698      11.776158          -0.000001
           85              C      -2.378080      -4.372047       9.112657       0.353751      36.235033 0.34234513E+03  0.75644986E+04                                 9.843885                            6.335375      -0.133482       1.987040                    0.999109      24.165550      66.850209       0.630490       0.439655      -1.052254      -0.022177      -0.013403      -0.006348       0.026679       0.002178      -0.028341      -0.048184      -0.027228       0.154139      -0.053225      -0.029693       0.082917             14.180999      19.845804       2.656690       7.104605      12.216201       4.958654      10.480993           0.000002
           86              C       1.025262      -4.146618      10.643146       0.069017      31.126594 0.36410272E+03  0.82125282E+04                                 8.726321                            6.409804       0.251920       2.087705                    0.999776      26.812203      76.216129       0.641736       0.423152      -1.056883      -0.026171       0.024486       0.026110       0.044342      -0.014630      -0.041769      -0.012830      -0.037486       0.069521      -0.058673       0.012148       0.046525             10.710197      12.894652      -0.367769       4.423743      11.160307       2.609488       8.075633          -0.000001
           87              C      -0.061158      -4.579421       9.890396      -0.128259      36.770340 0.43277687E+03  0.10199789E+05                                 9.787051                            7.032746      -0.056145       1.967167                    0.999132      29.255913      85.210152       0.606404       0.428565      -1.052768       0.003478       0.013538       0.003131       0.014324       0.002228      -0.037537      -0.026721      -0.017463       0.103810      -0.046801      -0.014804       0.061604             12.365910      16.686628      -0.256153       5.695809      11.156900       3.016502       9.254202          -0.000001
           88              C      -1.164146      -3.753505       9.721729       0.073061      39.179583 0.39273871E+03  0.89319070E+04                                10.077038                            6.584152      -0.025198       2.011963                    0.999044      25.840153      71.231415       0.650636       0.413930      -1.074118       0.018739       0.017420       0.000057       0.025585      -0.008043      -0.007299      -0.010446      -0.000533       0.087749      -0.025545      -0.006706       0.032251             14.210449      18.912522       2.710036       7.081179      13.591819       4.789669      10.127007          -0.000001
           89              C      -1.184540      -2.492082      10.307376      -0.135225      37.438547 0.44121019E+03  0.10451090E+05                                 9.908713                            7.105246      -0.069000       1.962114                    0.999018      29.443972      86.034776       0.602623       0.429086      -1.052223       0.006075      -0.015185       0.001311       0.016408       0.002470      -0.027718      -0.030427      -0.012411       0.114382      -0.039776      -0.020638       0.060414             12.492517      14.538583       1.619114       5.123219      13.813626       4.283887       9.125342          -0.000001
           90              C      -0.099394      -2.058378      11.061688       0.105407      30.203002 0.35638165E+03  0.80214967E+04                                 8.653258                            6.411734       0.029463       2.025601                    0.999414      26.590199      76.313122       0.629070       0.432581      -1.047660       0.026246      -0.045120       0.022322       0.056771      -0.009120      -0.028371      -0.026867      -0.026330       0.065448      -0.046573       0.000628       0.045945             10.561559      12.608119       0.450233       4.143879      11.377300       2.756582       7.699257          -0.000001
           91              C       3.918554      16.807787       0.582523       0.353737      36.232783 0.34233868E+03  0.75642140E+04                                 9.842961                            6.334997      -0.133392       1.987064                    0.999108      24.165091      66.845242       0.630565       0.439611      -1.052295       0.008534       0.023058      -0.010387       0.026691      -0.014600       0.010847       0.007219       0.128598      -0.096615      -0.053287      -0.029620       0.082907             14.179385       5.057142       0.480591      -0.188891      22.684520      -5.355544      14.796492           0.000001
           92              C       3.927487      14.169565       3.231206       0.068960      31.130439 0.36414254E+03  0.82137300E+04                                 8.727353                            6.410314       0.251804       2.087655                    0.999776      26.813625      76.223975       0.641680       0.423174      -1.056860       0.018488      -0.019030      -0.035561       0.044368      -0.008297      -0.008721       0.033927       0.079523      -0.011603      -0.058849       0.012373       0.046476             10.711746       4.764570       0.001602       1.317876      14.706728      -1.783092      12.663940          -0.000001
           93              C       3.879032      15.404828       2.594023      -0.128252      36.763411 0.43262231E+03  0.10195517E+05                                 9.786174                            7.031607      -0.056037       1.967198                    0.999132      29.256894      85.218075       0.606421       0.428580      -1.052731      -0.004969      -0.012448      -0.005009       0.014309      -0.007417      -0.007995       0.015029       0.097848      -0.066121      -0.047013      -0.014507       0.061519             12.364821       4.999127      -0.264907       0.919462      17.012561      -3.734616      15.082775          -0.000001
           94              C       3.719632      15.471538       1.216583       0.073061      39.183047 0.39277818E+03  0.89329243E+04                                10.077225                            6.584238      -0.025161       2.011975                    0.999044      25.839488      71.227331       0.650676       0.413899      -1.074150      -0.014400      -0.020482       0.005259       0.025584      -0.019932       0.001782       0.002413       0.041260      -0.021132      -0.025618      -0.006604       0.032222             14.210490       5.183156       1.007452       0.493482      22.862928      -4.525583      14.585385          -0.000001
           95              C       3.609961      14.302082       0.471641      -0.135259      37.446703 0.44130515E+03  0.10454048E+05                                 9.910565                            7.106271      -0.068966       1.962122                    0.999020      29.446212      86.048165       0.602539       0.429117      -1.052189       0.006172       0.006521       0.013726       0.016401      -0.011109      -0.001148       0.007152       0.094824      -0.069768      -0.039982      -0.020389       0.060370             12.495078       5.191811       0.891812       0.887405      19.519895      -1.706844      12.773527          -0.000001
           96              C       3.659691      13.065917       1.107262       0.105440      30.204493 0.35638977E+03  0.80217566E+04                                 8.653665                            6.411879       0.029640       2.025658                    0.999415      26.590129      76.314262       0.629050       0.432590      -1.047650       0.030734       0.004826       0.047465       0.056752      -0.004497       0.002740       0.017123       0.084731      -0.019613      -0.046738       0.000798       0.045941             10.562179       4.825935       0.579573       1.041537      15.086416      -1.630871      11.774186          -0.000001
           97              C       3.046358       5.317131       6.504579       0.353747      36.232352 0.34233550E+03  0.75644185E+04                                 9.844070                            6.335703      -0.133457       1.987050                    0.999109      24.166546      66.858922       0.630396       0.439713      -1.052193      -0.005242      -0.025383       0.006353       0.026687       0.010237       0.036046       0.042843       0.018460       0.154074      -0.053287      -0.029690       0.082977             14.180952      11.394243      -0.332047      -2.306680      20.667654      -8.351041      10.480959           0.000001
           98              C       2.124439       8.600950       4.974090       0.068985      31.127488 0.36408869E+03  0.82123156E+04                                 8.727284                            6.410095       0.251945       2.087714                    0.999776      26.813459      76.225728       0.641645       0.423207      -1.056826       0.031830      -0.016548      -0.026072       0.044348       0.000380      -0.001698       0.043851       0.047573       0.069556      -0.058844       0.012161       0.046683             10.711961      11.584580      -0.829753      -0.986670      12.473566      -5.042768       8.077736          -0.000001
           99              C       2.078534       7.432410       5.726840      -0.128267      36.757400 0.43248925E+03  0.10191823E+05                                 9.785298                            7.030380      -0.055987       1.967212                    0.999130      29.257665      85.224134       0.606479       0.428562      -1.052718       0.011564       0.007769      -0.003121       0.014277       0.007225       0.012868       0.044538       0.010778       0.103695      -0.046994      -0.014846       0.061840             12.364122      11.933994      -1.934051      -0.948221      15.905510      -6.373936       9.252863          -0.000001
          100              C       3.224877       6.667807       5.895507       0.073084      39.180330 0.39273569E+03  0.89319443E+04                                10.077918                            6.584538      -0.025069       2.012008                    0.999042      25.840134      71.234997       0.650547       0.413982      -1.074069       0.010178       0.023493      -0.000066       0.025603      -0.006084       0.007493       0.010456       0.010516       0.087780      -0.025594      -0.006721       0.032315             14.211586      12.485076       0.434293      -2.156127      20.022955      -8.271588      10.126726          -0.000001
          101              C       4.420950       7.069038       5.309860      -0.135245      37.426035 0.44094731E+03  0.10443746E+05                                 9.906916                            7.103052      -0.068916       1.962143                    0.999020      29.445503      86.046466       0.602701       0.429076      -1.052184      -0.016349       0.000685      -0.001281       0.016413       0.005802       0.019623       0.036530       0.006522       0.114324      -0.039993      -0.020666       0.060659             12.490440      12.877258       1.026901      -2.329222      15.471604      -6.255819       9.122460          -0.000001
          102              C       4.468130       8.236677       4.555548       0.105402      30.202111 0.35635313E+03  0.80208194E+04                                 8.653834                            6.411962       0.029343       2.025563                    0.999414      26.590767      76.318464       0.628978       0.432646      -1.047604      -0.051292       0.009694      -0.022312       0.056769       0.001146       0.016016       0.035919       0.031876       0.065460      -0.046755       0.000582       0.046173             10.562620      11.230616      -0.038358      -1.216657      12.757116      -4.827125       7.700129          -0.000001
          103              C       1.789080       3.863673       7.857031       0.353743      36.232427 0.34233634E+03  0.75644400E+04                                 9.844071                            6.335703      -0.133493       1.987038                    0.999109      24.166594      66.859019       0.630397       0.439712      -1.052194       0.018905       0.001119      -0.018804       0.026688       0.023170       0.046450       0.044940      -0.025701       0.071275      -0.053285      -0.029688       0.082973             14.180953      20.425900       1.361494      -7.615220      11.228031      -4.220642      10.888928           0.000001
          104              C      -0.701249       2.005378       9.935686       0.068987      31.127523 0.36408906E+03  0.82123255E+04                                 8.727277                            6.410086       0.251960       2.087717                    0.999775      26.813516      76.225884       0.641647       0.423206      -1.056827      -0.024095       0.025242      -0.027369       0.044349      -0.014373       0.044758       0.015272      -0.030287       0.051708      -0.058847       0.012162       0.046685             10.711952      13.602359       0.273787      -3.767853      11.525978      -2.617574       7.007520          -0.000001
          105              C       0.479522       2.374150       9.300064      -0.128270      36.757522 0.43249117E+03  0.10191880E+05                                 9.785318                            7.030394      -0.055981       1.967214                    0.999131      29.257722      85.224340       0.606479       0.428562      -1.052718      -0.010063       0.008707       0.005168       0.014276       0.003841       0.040131       0.027651      -0.014458       0.090630      -0.046993      -0.014849       0.061842             12.364149      15.844067       1.528230      -5.004380      12.525884      -4.048719       8.722497          -0.000001
          106              C       0.595560       3.631054       8.722226       0.073082      39.180390 0.39273633E+03  0.89319598E+04                                10.077915                            6.584535      -0.025076       2.012005                    0.999042      25.840164      71.235016       0.650549       0.413981      -1.074070      -0.014522       0.005662       0.020311       0.025603       0.012844       0.025499       0.007399       0.001466       0.004360      -0.025593      -0.006718       0.032311             14.211582      20.265395       0.666301      -7.705499      11.983702      -3.468782      10.385649          -0.000001
          107              C      -0.470448       4.522793       8.776887      -0.135241      37.425952 0.44094575E+03  0.10443697E+05                                 9.906882                            7.103023      -0.068921       1.962140                    0.999020      29.445505      86.046362       0.602705       0.429074      -1.052186       0.004079      -0.015899      -0.000046       0.016414       0.013210       0.036943       0.028798      -0.012147       0.073286      -0.039994      -0.020666       0.060660             12.490397      17.356730      -0.946864      -5.449350      11.647759      -2.218582       8.466701          -0.000001
          108              C      -1.652494       4.154923       9.410946       0.105397      30.202368 0.35635642E+03  0.80209166E+04                                 8.653903                            6.412007       0.029352       2.025566                    0.999414      26.590900      76.319108       0.628973       0.432648      -1.047602      -0.005692      -0.056415      -0.002760       0.056768       0.002020       0.033798       0.021499      -0.037311       0.049284      -0.046752       0.000578       0.046173             10.562712      13.582363      -0.203051      -4.126299      10.793162      -2.139310       7.312609          -0.000001
          109              C      -8.753687       1.061390      14.847306       0.353739      36.232674 0.34233790E+03  0.75641941E+04                                 9.842947                            6.334997      -0.133404       1.987060                    0.999109      24.165055      66.845171       0.630564       0.439612      -1.052294      -0.022193       0.001203       0.014778       0.026691      -0.025626       0.012338      -0.003296      -0.116549      -0.113840      -0.053289      -0.029621       0.082910             14.179350      19.843660       4.823888      -5.852170       6.619826      -1.727749      16.074564           0.000001
          110              C      -5.350358       2.274109      13.886846       0.068961      31.130584 0.36414464E+03  0.82137903E+04                                 8.727393                            6.410346       0.251888       2.087681                    0.999776      26.813676      76.224218       0.641676       0.423175      -1.056859      -0.026225       0.010337      -0.034261       0.044367      -0.028870       0.033708      -0.000331      -0.060607       0.000134      -0.058848       0.012372       0.046476             10.711796      12.895994       4.015372      -1.894679       6.587453       0.030511      12.651942          -0.000001
          111              C      -6.436768       1.838616      14.638035      -0.128253      36.763216 0.43261981E+03  0.10195439E+05                                 9.786115                            7.031564      -0.056084       1.967183                    0.999132      29.256834      85.217684       0.606426       0.428577      -1.052733       0.003435      -0.004056      -0.013286       0.014310      -0.033601       0.017033      -0.005029      -0.072927      -0.062766      -0.047011      -0.014506       0.061516             12.364741      16.682234       5.059289      -2.625145       7.116156      -0.683840      13.295833          -0.000001
          112              C      -7.539765       1.279583      14.007099       0.073063      39.182890 0.39277700E+03  0.89328880E+04                                10.077191                            6.584224      -0.025192       2.011966                    0.999044      25.839442      71.227100       0.650678       0.413899      -1.074151       0.018746      -0.008646      -0.015113       0.025584      -0.002299       0.010703      -0.013581      -0.042318      -0.037511      -0.025620      -0.006605       0.032225             14.210424      18.911747       4.777396      -5.885713       6.845192      -0.893778      16.874333          -0.000001
          113              C      -7.560177       1.156043      12.621850      -0.135256      37.446558 0.44130390E+03  0.10454010E+05                                 9.910522                            7.106242      -0.068980       1.962118                    0.999020      29.446179      86.048007       0.602542       0.429115      -1.052190       0.006075       0.008694       0.012511       0.016402      -0.025248       0.011885      -0.006611      -0.076997      -0.079369      -0.039983      -0.020388       0.060371             12.495013      14.541360       3.628162      -3.964051       6.588587      -0.111698      16.355091          -0.000001
          114              C      -6.475041       1.592438      11.869099       0.105435      30.204391 0.35638921E+03  0.80217324E+04                                 8.653615                            6.411851       0.029564       2.025634                    0.999415      26.590068      76.313771       0.629055       0.432587      -1.047653       0.026235       0.041874       0.027911       0.056752      -0.020017       0.022203       0.005173      -0.064251      -0.048375      -0.046734       0.000797       0.045937             10.562109      12.608786       3.363852      -2.461878       6.231647       0.214318      12.845895          -0.000001
          115              C      10.294161       1.117160       0.769930       0.353750      36.235260 0.34234680E+03  0.75645463E+04                                 9.843930                            6.335393      -0.133402       1.987065                    0.999108      24.165615      66.850479       0.630489       0.439655      -1.052253       0.008525      -0.020507      -0.014786       0.026680       0.016692       0.007283      -0.010453       0.122865      -0.113815      -0.053222      -0.029692       0.082914             14.181088       5.057629      -0.403876      -0.321765      21.408852       6.094369      16.076783           0.000001
          116              C      10.303107       4.730107       1.730390       0.069025      31.126988 0.36410722E+03  0.82126723E+04                                 8.726466                            6.409895       0.252003       2.087732                    0.999776      26.812371      76.217326       0.641722       0.423159      -1.056877       0.018504      -0.021220       0.034260       0.044344      -0.003393       0.011674      -0.031461       0.083430       0.000149      -0.058678       0.012150       0.046528             10.710392       4.764287       1.140495      -0.660255      14.717633       1.774782      12.649256          -0.000001
          117              C      10.254643       3.560651       0.979201      -0.128259      36.770559 0.43277905E+03  0.10199861E+05                                 9.787120                            7.032782      -0.056146       1.967167                    0.999132      29.255958      85.210581       0.606399       0.428568      -1.052766      -0.004985       0.001927       0.013289       0.014324      -0.003215       0.010640      -0.014096       0.099034      -0.062758      -0.046799      -0.014807       0.061606             12.366019       4.999871       0.928975      -0.230056      18.804506       2.704016      13.293679          -0.000001
          118              C      10.095250       2.334404       1.610137       0.073058      39.179663 0.39273922E+03  0.89319165E+04                                10.077022                            6.584134      -0.025255       2.011943                    0.999044      25.840203      71.231414       0.650641       0.413928      -1.074120      -0.014410       0.014777       0.015116       0.025583       0.011503       0.016416      -0.005456       0.035773      -0.037500      -0.025545      -0.006702       0.032247             14.210440       5.183192      -0.076468      -1.119024      20.574551       5.848999      16.873577          -0.000001
          119              C       9.985598       2.274006       2.995386      -0.135219      37.438676 0.44121114E+03  0.10451127E+05                                 9.908758                            7.105264      -0.068958       1.962128                    0.999018      29.444010      86.035185       0.602621       0.429087      -1.052221       0.006202       0.008638      -0.012493       0.016406       0.004568       0.010375      -0.008761       0.091626      -0.079391      -0.039778      -0.020641       0.060418             12.492584       5.191027       0.322502      -1.215704      15.935147       3.774393      16.351579          -0.000001
          120              C      10.035338       3.442560       3.748137       0.105405      30.203251 0.35638478E+03  0.80215943E+04                                 8.653349                            6.411793       0.029497       2.025613                    0.999415      26.590313      76.313871       0.629062       0.432585      -1.047656       0.030747       0.038708      -0.027914       0.056770       0.004634       0.002676      -0.022471       0.075144      -0.048370      -0.046570       0.000621       0.045949             10.561679       4.825897       0.612208      -1.022641      14.013948       2.249635      12.845193          -0.000001
          121              C       9.422058      11.991205       7.760205       0.353750      36.233561 0.34233884E+03  0.75643043E+04                                 9.843496                            6.335255      -0.133392       1.987070                    0.999109      24.165488      66.849201       0.630507       0.439646      -1.052262      -0.005232       0.018205       0.018814       0.026697       0.026096      -0.026840      -0.058721      -0.009157       0.071311      -0.053238      -0.029670       0.082908             14.180273      11.393446      -1.832008       1.440359      20.259308       8.586023      10.888066           0.000001
          122              C       8.500112       9.023833       5.681550       0.068989      31.127042 0.36411197E+03  0.82128699E+04                                 8.726755                            6.410137       0.251909       2.087700                    0.999776      26.812710      76.220641       0.641675       0.423186      -1.056852       0.031827      -0.014348       0.027342       0.044344      -0.001650       0.000652      -0.047081       0.041676       0.051712      -0.058677       0.012176       0.046502             10.710760      11.584649      -0.437552       1.212902      13.540630       4.423664       7.007000          -0.000001
          123              C       8.454216      10.260011       6.317172      -0.128229      36.769177 0.43276017E+03  0.10199301E+05                                 9.786894                            7.032636      -0.056096       1.967177                    0.999131      29.255839      85.209651       0.606405       0.428569      -1.052766       0.011636      -0.006587      -0.005189       0.014342       0.007557      -0.012487      -0.046809       0.006448       0.090634      -0.046786      -0.014782       0.061568             12.365738      11.932162       0.150455       2.150554      16.439692       6.070197       8.725361          -0.000001
          124              C       9.600567      10.788387       6.895010       0.073055      39.181723 0.39276982E+03  0.89326715E+04                                10.076982                            6.584161      -0.025235       2.011953                    0.999043      25.839441      71.226560       0.650682       0.413899      -1.074153       0.010174      -0.011788      -0.020297       0.025582       0.009531       0.001604      -0.026432      -0.017280       0.004343      -0.025578      -0.006643       0.032221             14.210224      12.480164      -2.083968       0.700848      19.765140       8.421638      10.385367          -0.000001
          125              C      10.796639      10.080586       6.840349      -0.135234      37.431857 0.44110136E+03  0.10447941E+05                                 9.907159                            7.103967      -0.068992       1.962114                    0.999019      29.444239      86.035169       0.602725       0.429037      -1.052245      -0.016326      -0.001408       0.000063       0.016387       0.014109      -0.014678      -0.044174      -0.007171       0.073283      -0.039794      -0.020583       0.060377             12.490308      12.875469      -2.531711       0.273992      16.128601       5.877374       8.466854          -0.000001
          126              C      10.843810       8.843507       6.206290       0.105414      30.205401 0.35642564E+03  0.80227799E+04                                 8.654280                            6.412618       0.029414       2.025583                    0.999415      26.590784      76.317608       0.628951       0.432646      -1.047614      -0.051289      -0.024167       0.002762       0.056764       0.013295      -0.008862      -0.038818       0.026481       0.049277      -0.046586       0.000664       0.045922             10.562854      11.231176      -1.034259       0.641551      13.144694       4.603070       7.312691          -0.000001
          127              N       8.242562      12.698103       7.641514      -0.369880      44.311423 0.53322776E+03  0.12852045E+05                                10.279407                            7.297341       0.596269       2.193803                    0.999580      28.740056      76.806254       0.678577       0.374496      -1.121773       0.110024       0.049827       0.069110       0.139155      -0.059936      -0.100464      -0.047151      -0.119750       0.033679      -0.161522       0.076183       0.085340             13.679811      13.637157      -7.393760      -0.714343      19.440165       5.038309       7.962109          -0.000002
          128              N      10.984046      -1.813155       8.113154      -0.214055      42.711182 0.58487985E+03  0.14567921E+05                                10.445304                            7.974449      -0.275316       1.931950                    0.998085      28.561245      80.102971       0.603128       0.407724      -1.087533       0.094206      -0.105533       0.019831       0.142847       0.044848       0.015818       0.014774      -0.017960       0.078070      -0.058853       0.007733       0.051120             12.873100      15.829230      -3.453614       2.914052      12.356531       3.663775      10.433537          -0.000001
          129              N       2.848713       2.987264       7.975722      -0.369879      44.312796 0.53322247E+03  0.12852835E+05                                10.282308                            7.299122       0.596237       2.193793                    0.999579      28.743928      76.837874       0.678190       0.374683      -1.121551       0.010315       0.120357      -0.069115       0.139173      -0.009007       0.011023       0.110528       0.168511       0.033580      -0.161620       0.076196       0.085423             13.684107      23.450261      -3.927816      -4.990563       9.637409      -1.006619       7.964652          -0.000002
          130              N       7.380525       0.734921       7.504082      -0.214043      42.711078 0.58484943E+03  0.14567287E+05                                10.446219                            7.974865      -0.275465       1.931910                    0.998084      28.561912      80.110805       0.603028       0.407787      -1.087467      -0.130901       0.053641      -0.019824       0.142848       0.040509      -0.008539      -0.019640      -0.042425       0.078046      -0.058837       0.007951       0.050886             12.874651      14.915547      -3.778932      -2.483164      13.274108      -3.968582      10.434297          -0.000001
          131              N       3.881576      -7.745990      15.015972      -0.369900      44.313920 0.53325355E+03  0.12853194E+05                                10.280866                            7.298258       0.596276       2.193799                    0.999579      28.742028      76.820365       0.678411       0.374573      -1.121684      -0.003738      -0.124999       0.061078       0.139173       0.007077      -0.000584       0.094117       0.199823       0.093211      -0.161633       0.076274       0.085359             13.682030       5.330753      -0.021022       0.150967      13.169116       6.263159      22.546220          -0.000002
          132              N      -2.557814       9.380029      10.015333      -0.214070      42.709302 0.58487101E+03  0.14567795E+05                                10.445332                            7.974671      -0.275403       1.931914                    0.998084      28.561927      80.107819       0.603081       0.407753      -1.087503       0.034518       0.014503       0.137830       0.142824      -0.004019      -0.000104      -0.007713      -0.041880      -0.174215      -0.058622       0.007724       0.050898             12.872945       5.968637      -1.640663      -0.065253      14.721862      -0.547985      17.928336          -0.000001
          133              N      -2.221239      10.094052       0.601264      -0.369872      44.310266 0.53320965E+03  0.12851635E+05                                10.279610                            7.297461       0.596329       2.193817                    0.999579      28.740572      76.810356       0.678530       0.374522      -1.121743      -0.116610      -0.045190      -0.061084       0.139180      -0.057288      -0.088815      -0.030674      -0.164382       0.093244      -0.161535       0.076212       0.085322             13.680180      12.310479       2.446856      -5.854281       6.187773      -2.229815      22.542288          -0.000002
          134              N      -3.055144       9.731633       5.601903      -0.214090      42.709681 0.58488237E+03  0.14567971E+05                                10.444918                            7.974419      -0.275366       1.931924                    0.998084      28.561648      80.103559       0.603135       0.407719      -1.087539       0.002183       0.037396      -0.137835       0.142834       0.010023       0.007380       0.002859       0.037568      -0.174259      -0.058667       0.007767       0.050900             12.872287      14.780583       1.474835       0.495646       5.909774       0.244219      17.926504          -0.000001
          135              N      14.618170       9.285268       0.799602      -0.369900      44.314086 0.53325520E+03  0.12853245E+05                                10.280893                            7.298270       0.596254       2.193790                    0.999580      28.742078      76.820554       0.678410       0.374573      -1.121684       0.110044       0.034927      -0.077724       0.139178      -0.057018       0.102238       0.042325      -0.128270       0.008044      -0.161630       0.076271       0.085359             13.682075      13.639637       3.078846       6.761692       6.469229       2.451341      20.937360          -0.000002
          136              N       4.608416      -1.083667      13.130972      -0.214077      42.709771 0.58487784E+03  0.14568017E+05                                10.445428                            7.974730      -0.275402       1.931913                    0.998084      28.562104      80.108633       0.603077       0.407754      -1.087501       0.094195       0.069913       0.081474       0.142823      -0.008711      -0.046569      -0.020212      -0.027672       0.048866      -0.058621       0.007720       0.050901             12.873073      15.828905       4.249895       1.535152       7.741279      -0.998931      15.049034          -0.000001
          137              N      -3.526972      -3.602935       9.042380      -0.369867      44.309468 0.53319922E+03  0.12851316E+05                                10.279475                            7.297381       0.596273       2.193801                    0.999579      28.740352      76.809462       0.678535       0.374521      -1.121744       0.010300      -0.120039      -0.069679       0.139178       0.014073       0.002355      -0.098894       0.188445       0.093576      -0.161536       0.076212       0.085324             13.679975      23.442962      -2.357350       5.894708       9.251865       1.227015       8.345099          -0.000002
          138              N       1.004869      -2.885195      11.228793      -0.214086      42.709603 0.58488093E+03  0.14567932E+05                                10.444931                            7.974431      -0.275370       1.931924                    0.998084      28.561582      80.103467       0.603132       0.407721      -1.087537      -0.130898      -0.043963      -0.036531       0.142834      -0.027623      -0.030680       0.002274      -0.072747      -0.013046      -0.058670       0.007769       0.050900             12.872301      14.912348      -0.261569       4.512543      14.579186       3.212995       9.125369          -0.000001
          139              N      -2.494031       7.860783      14.817634      -0.369884      44.312369 0.53323904E+03  0.12852396E+05                                10.279584                            7.297440       0.596330       2.193822                    0.999580      28.740271      76.807264       0.678568       0.374499      -1.121771      -0.003743       0.115378       0.077705       0.139155      -0.004037      -0.005751      -0.110363       0.171489       0.008024      -0.161518       0.076182       0.085336             13.680089       5.330144       0.141213      -0.057252      14.775682      -7.190879      20.934441          -0.000002
          140              N       3.817816      13.000109       2.486264      -0.214067      42.711693 0.58488813E+03  0.14568175E+05                                10.445356                            7.974480      -0.275277       1.931958                    0.998085      28.561498      80.103741       0.603129       0.407721      -1.087535       0.034535       0.112132      -0.081480       0.142847       0.001924       0.003651       0.050875       0.032510       0.048845      -0.058850       0.007726       0.051124             12.873178       5.968497       0.764178       1.453436      17.602281      -1.113139      15.048754          -0.000001
          141              N       4.154446       4.490312       6.574856      -0.369883      44.313011 0.53322575E+03  0.12852936E+05                                10.282352                            7.299152       0.596265       2.193802                    0.999580      28.743980      76.838124       0.678188       0.374684      -1.121550      -0.116604      -0.030284       0.069675       0.139170      -0.048301       0.094115       0.030850      -0.164222       0.093383      -0.161617       0.076196       0.085421             13.684170      12.314053      -6.295360       0.808163      20.390937      -5.968844       8.347521          -0.000002
          142              N       3.320511       9.002181       4.388443      -0.214043      42.711059 0.58484965E+03  0.14567287E+05                                10.446192                            7.974852      -0.275432       1.931919                    0.998084      28.561929      80.110706       0.603031       0.407786      -1.087469       0.002160      -0.138078       0.036546       0.142849       0.001366      -0.012260       0.028350       0.091374      -0.013056      -0.058839       0.007951       0.050888             12.874618      14.782256      -0.308152      -1.525476      14.714281      -5.327389       9.127315          -0.000001
          143              N       1.866863       5.066476       7.176120      -0.369878      44.313022 0.53322526E+03  0.12852925E+05                                10.282367                            7.299159       0.596256       2.193800                    0.999579      28.743936      76.838080       0.678186       0.374685      -1.121549       0.110033      -0.084775       0.008611       0.139169       0.117039      -0.001662       0.004963      -0.046525       0.253234      -0.161614       0.076191       0.085423             13.684194      13.640980       4.316660      -6.047894      15.200512      -7.492334      12.211091          -0.000002
          144              N      -1.767257       2.897117       9.990346      -0.214045      42.711133 0.58485093E+03  0.14567325E+05                                10.446198                            7.974854      -0.275429       1.931920                    0.998084      28.561967      80.110803       0.603031       0.407785      -1.087469       0.094211       0.035599      -0.101306       0.142849      -0.035994       0.030996       0.005714      -0.053114      -0.027510      -0.058836       0.007948       0.050889             12.874622      15.831644      -0.796037      -4.449086      14.088240      -2.665026       8.703984          -0.000001
          145              N       9.224412       0.615966      14.216370      -0.369881      44.311807 0.53323218E+03  0.12852183E+05                                10.279481                            7.297381       0.596297       2.193812                    0.999580      28.740122      76.806605       0.678573       0.374498      -1.121772       0.010302      -0.000324       0.138770       0.139152      -0.005005      -0.013260      -0.011450      -0.002961      -0.480646      -0.161513       0.076179       0.085334             13.679933      23.442845       6.283561      -0.906832       7.509152      -0.221260      10.087802          -0.000002
          146              N      -5.370770       2.150569      12.501597      -0.214062      42.711446 0.58488398E+03  0.14568046E+05                                10.445320                            7.974455      -0.275291       1.931955                    0.998085      28.561396      80.103379       0.603130       0.407721      -1.087535      -0.130897      -0.009648       0.056374       0.142846      -0.012763       0.039426       0.017642      -0.038594       0.089503      -0.058851       0.007726       0.051125             12.873129      14.913133       4.039009      -2.030037       7.706400       0.755008      15.999853          -0.000001
          147              N      10.257181      -0.114497       1.400866      -0.369865      44.309453 0.53319863E+03  0.12851296E+05                                10.279465                            7.297370       0.596281       2.193803                    0.999579      28.740340      76.809366       0.678537       0.374520      -1.121744      -0.003743       0.009600      -0.138796       0.139178      -0.002959       0.006487       0.016474       0.008581      -0.480611      -0.161529       0.076208       0.085321             13.679971       5.330062      -0.120149      -0.093665      25.622058       0.927602      10.087794          -0.000002
          148              N      10.193455       4.669709       3.115639      -0.214093      42.709882 0.58488509E+03  0.14568062E+05                                10.444967                            7.974447      -0.275380       1.931919                    0.998083      28.561716      80.103930       0.603133       0.407720      -1.087537       0.034528      -0.126628      -0.056340       0.142832       0.002211      -0.003356      -0.042827       0.046058       0.089397      -0.058667       0.007763       0.050904             12.872353       5.968438       0.876668      -1.388391      16.650254       1.661960      15.998368          -0.000001
          149              N      -8.596844      12.465483       8.441116      -0.369893      44.313078 0.53324292E+03  0.12852869E+05                                10.280726                            7.298178       0.596214       2.193781                    0.999580      28.741788      76.819418       0.678416       0.374572      -1.121685      -0.116600       0.075489      -0.008602       0.139169       0.105661      -0.005159       0.000015      -0.110947       0.253286      -0.161632       0.076268       0.085364             13.681810      12.311209       3.846754       5.046337      16.525413       8.197951      12.208809          -0.000002
          150              N       9.696184       8.316032       5.626890      -0.214067      42.709305 0.58487084E+03  0.14567795E+05                                10.445354                            7.974686      -0.275405       1.931914                    0.998084      28.561901      80.107843       0.603078       0.407754      -1.087501       0.002167       0.100677       0.101282       0.142824      -0.011287       0.005073      -0.030906       0.086539      -0.027480      -0.058623       0.007724       0.050899             12.872966      14.780576      -1.165983       1.029751      15.135311       5.081937       8.703011          -0.000001
          151             Cl       9.149914      -0.253810      10.244282      -0.478409     149.018895 0.41026665E+04  0.15788340E+06                                19.298698                           17.521135       1.405463       2.087961                    0.999673      74.446964     219.025534       0.567213       0.280601      -1.257686      -0.081119      -0.141054       0.191341       0.251173       0.004877      -0.027229       0.003901       0.097879       0.576612      -0.145367      -0.049928       0.195295             21.475042      19.945564      -1.287631      -0.655895      13.484643       2.977348      30.994920          -0.000001
          152             Cl       9.462034      -0.474581       5.372954      -0.478382     149.083432 0.41046509E+04  0.15797355E+06                                19.302975                           17.524545       1.405550       2.087992                    0.999673      74.443317     219.000284       0.567217       0.280575      -1.257758      -0.105935      -0.123485      -0.191314       0.251141      -0.026904      -0.012405       0.024833      -0.082161       0.576485      -0.145257      -0.050058       0.195315             21.480350      15.014991      -3.033319      -3.027152      18.422499      -0.371540      31.003561          -0.000001
          153             Cl      -0.941477       7.974684       7.617463      -0.478378     149.056689 0.41035335E+04  0.15792161E+06                                19.301306                           17.522373       1.405621       2.088016                    0.999673      74.443130     219.001801       0.567235       0.280582      -1.257736       0.249770       0.021806       0.015194       0.251180      -0.136927      -0.047368      -0.024610       0.124010      -0.252041      -0.144865      -0.050031       0.194896             21.479358      23.542198      -8.498763      -3.353521      21.887536      -0.834391      19.008339          -0.000001
          154             Cl      -4.918859      10.787135       7.999773      -0.478398     148.984849 0.41014742E+04  0.15782747E+06                                19.295993                           17.518650       1.405532       2.087980                    0.999673      74.446314     219.023103       0.567245       0.280603      -1.257672      -0.062695       0.242736      -0.015192       0.251162      -0.145504       0.007762       0.053369       0.075739      -0.251975      -0.145487      -0.049445       0.194932             21.472160      27.402799      -7.126333      -0.330316      18.010938       3.437533      19.002744          -0.000001
          155             Cl       2.774252      -0.017752      10.714986      -0.478377     149.056333 0.41035174E+04  0.15792083E+06                                19.301269                           17.522329       1.405602       2.088011                    0.999673      74.443045     219.001372       0.567237       0.280581      -1.257736      -0.081127       0.236237       0.026484       0.251179      -0.026017       0.009684      -0.147474      -0.151718      -0.171954      -0.144869      -0.050031       0.194900             21.479329      19.948725       0.074589       1.443504      24.044097      -9.074770      20.445166          -0.000001
          156             Cl       3.086406      -4.126035      13.341805      -0.478400     148.988082 0.41015828E+04  0.15783277E+06                                19.296335                           17.518936       1.405497       2.087970                    0.999673      74.446626     219.025127       0.567238       0.280605      -1.257670      -0.105932      -0.103944       0.202619       0.251159       0.002716       0.029899      -0.118965      -0.246163       0.084956      -0.145491      -0.049439       0.194930             21.472567      15.009963      -1.104548       4.137723      28.171541      -5.258464      21.236199          -0.000001
          157             Cl       5.434186      11.626187       4.902250      -0.478407     149.015581 0.41025545E+04  0.15787793E+06                                19.298348                           17.520839       1.405438       2.087955                    0.999672      74.446630     219.023398       0.567221       0.280599      -1.257689       0.249763       0.002264      -0.026489       0.251174       0.027435       0.142648       0.040476       0.150692      -0.172078      -0.145370      -0.049931       0.195301             21.474629      23.536106       1.345315       9.032833      20.447677       1.662950      20.440105          -0.000001
          158             Cl       1.456768      10.551027       2.275431      -0.478382     149.083702 0.41046637E+04  0.15797417E+06                                19.303003                           17.524580       1.405513       2.087982                    0.999673      74.443373     219.000577       0.567216       0.280575      -1.257758      -0.062683      -0.134522      -0.202599       0.251141       0.079425       0.122444       0.011997       0.187951       0.084898      -0.145259      -0.050056       0.195315             21.480372      27.411902       3.277967       6.341125      15.783303      -2.149755      21.245913          -0.000001
          159             Cl      -3.601417       0.271856      10.275204      -0.478384     149.082088 0.41046095E+04  0.15797153E+06                                19.302826                           17.524433       1.405517       2.087982                    0.999673      74.443253     218.999663       0.567220       0.280574      -1.257759      -0.081111      -0.095166      -0.217800       0.251142       0.021410       0.018017       0.144267      -0.158067      -0.190887      -0.145263      -0.050058       0.195321             21.480158      19.950312       1.214681      -0.786426      29.203110       6.095715      15.287050          -0.000001
          160             Cl      -3.289232       4.600911      12.519713      -0.478408     149.017593 0.41026246E+04  0.15788136E+06                                19.298559                           17.521025       1.405463       2.087961                    0.999673      74.446854     219.024778       0.567216       0.280601      -1.257687      -0.105945       0.227455      -0.011283       0.251172       0.024529      -0.016974       0.094841      -0.288745      -0.042862      -0.145363      -0.049929       0.195292             21.474868      15.011760       4.136276      -1.112944      27.526686       5.632674      21.886158          -0.000001
          161             Cl      11.809824       7.448976       3.097523      -0.478398     148.986544 0.41015302E+04  0.15783020E+06                                19.296169                           17.518796       1.405533       2.087980                    0.999673      74.446473     219.024142       0.567242       0.280604      -1.257671       0.249748      -0.024057       0.011284       0.251158       0.109820      -0.094757      -0.015153       0.193722      -0.042760      -0.145484      -0.049442       0.194926             21.472371      23.533852       7.149295      -5.680917      18.999638      -0.828774      21.883624          -0.000001
          162             Cl       7.832437       5.711685       5.342032      -0.478381     149.058307 0.41035878E+04  0.15792426E+06                                19.301469                           17.522511       1.405592       2.088007                    0.999673      74.443325     219.002911       0.567232       0.280582      -1.257735      -0.062695      -0.108213       0.217831       0.251179       0.066312      -0.129695      -0.064619       0.096030      -0.190974      -0.144872      -0.050027       0.194899             21.479549      27.413438       3.851891      -6.009482      21.739535      -1.290595      15.285674          -0.000001
          163             Cl       8.043585      -2.149476       7.808618      -0.568355     150.031429 0.45348321E+04  0.17972333E+06                                19.500850                           18.572144       0.875970       1.928444                    0.999471      78.009725     236.258144       0.541837       0.285229      -1.247087      -0.081768      -0.115608       0.000018       0.141603       0.068905      -0.007926       0.006124      -0.048545      -0.260125      -0.088415      -0.027995       0.116410             20.749106      23.292110      -0.056732      -1.331999      23.252491       0.941739      15.702716          -0.000005
          164             Cl      -1.667779      11.166190       7.808618      -0.568350     150.022009 0.45344968E+04  0.17970737E+06                                19.500207                           18.571592       0.876037       1.928462                    0.999472      78.009755     236.259285       0.541837       0.285233      -1.247078       0.081775       0.115604       0.000020       0.141603       0.096069      -0.007880       0.006222      -0.067651      -0.087418      -0.088960      -0.027461       0.116421             20.748275      18.205078       3.539264      -1.331880      20.709201       0.941947      23.330545          -0.000004
          165             Cl       1.667961      -1.179239      13.574502      -0.568359     150.025978 0.45346544E+04  0.17971526E+06                                19.500604                           18.571963       0.876014       1.928454                    0.999472      78.010427     236.262784       0.541829       0.285235      -1.247076      -0.081734       0.057838       0.100119       0.141596      -0.041382      -0.055145       0.064566       0.072142       0.103157      -0.088947      -0.027473       0.116421             20.748698      23.291197      -1.125117       0.714460      16.774225       2.797367      22.180673          -0.000005
          166             Cl       4.707845      10.195953       2.042734      -0.568349     150.029265 0.45347441E+04  0.17971892E+06                                19.500637                           18.571940       0.876039       1.928463                    0.999472      78.009330     236.256128       0.541841       0.285229      -1.247088       0.081771      -0.057819      -0.100107       0.141602      -0.054937      -0.078691       0.031260      -0.004469       0.103015      -0.088429      -0.027981       0.116410             20.748887      18.205723      -2.923392      -2.399793      21.860575      -1.606958      22.180364          -0.000005
          167             Cl      -4.707713       3.329009       9.851352      -0.568347     150.029007 0.45347347E+04  0.17971845E+06                                19.500618                           18.571923       0.876051       1.928467                    0.999472      78.009249     236.255831       0.541841       0.285229      -1.247088      -0.081741       0.057833      -0.100128       0.141604      -0.027137       0.063821      -0.069627       0.062301       0.073343      -0.088425      -0.027981       0.116406             20.748862      23.292285       1.181732       0.616886      18.405456      -3.739847      20.548844          -0.000005
          168             Cl      11.083519       5.687705       5.765884      -0.568356     150.025655 0.45346417E+04  0.17971463E+06                                19.500574                           18.571936       0.876025       1.928457                    0.999472      78.010349     236.262455       0.541830       0.285235      -1.247076       0.081735      -0.057793       0.100146       0.141597      -0.040636       0.087365      -0.036353      -0.014404       0.073664      -0.088944      -0.027474       0.116418             20.748664      18.206772      -0.616268       3.731620      23.490861       0.664736      20.548359          -0.000005

******************************************************
Auxiliary information for the entire system
The total spin magnetic moment of the unit cell is   -0.000126
The total net atomic charge of the unit cell is   -0.000000
Accuracy of reproducing the electrostatic potential in the unit cell:
  The inner radius (bohr) =    5.0000
  The outer radius (bohr) =   12.0000
  Valid grid points have density less than (e/(bohr^3)) =    0.0001
  The number of valid grid points were=       788367
  The rms potential error without charges in kcal/mol is=      5.39956
  The rms potential error with partial charges in kcal/mol is=      1.59358
  The RRMSE value at monopole order=      0.29513
  The rms potential error with partial charges and cloud penetration in kcal/mol is=      1.59632
  The RRMSE value at monopole order with cloud penetration is=      0.29564
  The rms potential error with partial charges and atomic dipoles in kcal/mol is=      0.42104
  The RRMSE value at dipole order=      0.07798
  The rms potential error with partial charges, atomic dipoles and cloud penetration in kcal/mol is=      0.41454
  The RRMSE value at dipole order with cloud penetration=      0.07677

******************************************************
The electron densities and ab initio electrostatic potential were computed in VASP using the PBE functional and
projector augmented wave method. See the main text of the journal article for a description of computational details.
The atomic charges, dipoles, and quadrupoles were computed with the DDEC6 method as described in
(a) T. A. Manz and N. Gabaldon Limas, RSC Adv. 6 (2016) 47771-47801 DOI: 10.1039/c6ra04656h
(b) N. Gabaldon Limas and T. A. Manz, RSC Adv. 8 (2018) 2678-2707 DOI: 10.1039/c7ra11829e.
For each atom in the material, the electron cloud parameters were fit to the spherically averaged atom-in-material
electron density using radial positions for which this density was between 10^-4 and 10^-2 electrons per cubic bohr.
The polarizabilities, dispersion coefficients, and quantum Drude oscillator (QDO) parameters were fit using the MCLF method.
The magnetic structure of the system was optimized in VASP from the default ferromagnetic initial guess using spin polarization.
The atomic spin moments (ASMs) were computed on this optimized magnetic structure using the DDEC6 partition as inputs
to the method of T. A. Manz and D. S. Sholl, J. Chem. Theory Comput. 7 (2011) 4146-4164 DOI: 10.1021/ct200539n.
The RMSE and RRMSE were computed using a uniform grid with Ewald summation.
