# Supplementary material for: A collection of forcefield precursors for metal–organic frameworks
Source: RSC Adv. 2019 Nov 13;9(63):36492–507. doi: 10.1039/c9ra07327b (PMC9075174; doi:10.1039/c9ra07327b)
Supplement: RA-009-C9RA07327B-s5600 [file RA-009-C9RA07327B-s5600.xyz]

  121
jmolscript: load "" {1 1 1} spacegroup "x,y,z" unitcell [{     14.458000     0.000000     0.000000 }, {      0.000000    16.915300     0.000000 }, {      0.000000    -8.457650    14.649080 }]
Zn     0.000000    -5.519885     9.560722     0.727066
Zn     0.000000    11.039771     0.000000     0.727053
Zn     0.000000     2.937765     5.088358     0.727064
Cr     7.229000     1.918364     0.000000     1.424545
Cr     7.229000     7.498468    12.987728     1.424562
Cr     7.229000    -0.959182     1.661352     1.424365
H     10.302771    -4.809020    12.149947     0.137488
H     12.231468    -4.275342    11.105468     0.107980
H     10.302771     4.469022    12.738840     0.137485
H     12.231468     3.297638    12.798901     0.107978
H     10.302771     0.339998     4.409373     0.137487
H     12.231468     0.977704     5.393791     0.107979
H      4.155229    -4.809020    12.149947     0.137487
H      2.226532    -4.275342    11.105468     0.107980
H      4.155229     4.469022    12.738840     0.137485
H      2.226532     3.297638    12.798901     0.107978
H      4.155229     0.339998     4.409373     0.137488
H      2.226532     0.977704     5.393791     0.107979
H      4.155229     3.648630     2.499133     0.137487
H      2.226532     4.182308     3.543612     0.107980
H      4.155229    12.926672     1.910240     0.137485
H      2.226532    11.755288     1.850179     0.107978
H      4.155229     8.797648    10.239707     0.137488
H      2.226532     9.435354     9.255289     0.107980
H     10.302771     3.648630     2.499133     0.137487
H     12.231468     4.182308     3.543612     0.107980
H     10.302771    12.926672     1.910240     0.137485
H     12.231468    11.755288     1.850179     0.107978
H     10.302771     8.797648    10.239707     0.137488
H     12.231468     9.435354     9.255289     0.107980
H      0.000000    -1.480089     7.969100     0.126576
H      0.000000    -0.816163    11.946325     0.126570
H      0.000000     2.296252     9.382736     0.126574
H      0.000000     6.977561     6.679980     0.126574
H      0.000000     7.641487     2.702755     0.126572
H      0.000000    10.753902     5.266344     0.126573
C     10.811692    -5.483094    11.738308    -0.159063
C     11.959658    -5.174390    11.118652     0.096430
C     10.811692     4.449570    13.528425    -0.159061
C     11.959658     3.758580    13.570908     0.096433
C     10.811692     1.033525     4.031427    -0.159067
C     11.959658     1.415811     4.608601     0.096430
C      3.646308    -5.483094    11.738308    -0.159063
C      2.498342    -5.174390    11.118652     0.096430
C      3.646308     4.449570    13.528425    -0.159061
C      2.498342     3.758580    13.570908     0.096433
C      3.646308     1.033525     4.031427    -0.159068
C      2.498342     1.415811     4.608601     0.096430
C      3.646308     2.974556     2.910772    -0.159061
C      2.498342     3.283260     3.530428     0.096430
C      3.646308    12.907220     1.120655    -0.159063
C      2.498342    12.216230     1.078172     0.096433
C      3.646308     9.491175    10.617653    -0.159067
C      2.498342     9.873461    10.040479     0.096430
C     10.811692     2.974556     2.910772    -0.159061
C     11.959658     3.283260     3.530428     0.096430
C     10.811692    12.907220     1.120655    -0.159063
C     11.959658    12.216230     1.078172     0.096433
C     10.811692     9.491175    10.617653    -0.159067
C     11.959658     9.873461    10.040479     0.096430
C      0.000000    -2.862238    10.271642     0.570610
C      0.000000    -1.377328     9.994335    -0.039358
C      0.000000    -0.882979     8.694229    -0.124915
C      0.000000     1.868971    11.992030     0.570607
C      0.000000     0.886362    10.844714    -0.039367
C      0.000000    -0.486738    11.066647    -0.124910
C      0.000000     0.993266     7.034488     0.570613
C      0.000000     0.490967     8.459111    -0.039356
C      0.000000     1.369716     9.537284    -0.124912
C      0.000000     5.595412     4.377438     0.570610
C      0.000000     7.080322     4.654745    -0.039357
C      0.000000     7.574671     5.954851    -0.124914
C      0.000000    10.326621     2.657050     0.570607
C      0.000000     9.344012     3.804366    -0.039368
C      0.000000     7.970912     3.582433    -0.124911
C      0.000000     9.450916     7.614592     0.570613
C      0.000000     8.948617     6.189969    -0.039356
C      0.000000     9.827366     5.111796    -0.124912
C      9.115769    -7.203465    12.476768     0.644670
C     10.377952    -6.794199    11.767899     0.031408
C      9.115769    14.406930     0.000000     0.644666
C     10.377952    13.588399     0.000000     0.031412
C      9.115769     1.254185     2.172312     0.644669
C     10.377952     1.663451     2.881181     0.031407
C      5.342231    -7.203465    12.476768     0.644670
C      4.080048    -6.794199    11.767899     0.031408
C      5.342231    14.406930     0.000000     0.644666
C      4.080048    13.588399     0.000000     0.031411
C      5.342231     1.254185     2.172312     0.644669
C      4.080048     1.663451     2.881181     0.031407
N     12.732438    -6.075384    10.522874    -0.172008
N     12.732438    12.150767     0.000000    -0.172010
N     12.732438     2.382266     4.126206    -0.172006
N      1.725562    -6.075384    10.522874    -0.172008
N      1.725562    12.150767     0.000000    -0.172010
N      1.725562     2.382266     4.126206    -0.172006
O      8.655282    -6.384680    13.296970    -0.584442
O      8.655282     6.250203    13.529890    -0.584447
O      8.655282     0.134477     2.471300    -0.584435
O      5.802718    -6.384680    13.296970    -0.584442
O      5.802718     6.250203    13.529890    -0.584446
O      5.802718     0.134477     2.471300    -0.584434
O      5.802718     2.072970     1.352110    -0.584441
O      5.802718    14.707853     1.119190    -0.584432
O      5.802718     8.592127    12.177780    -0.584451
O      8.655282     2.072970     1.352110    -0.584441
O      8.655282    14.707853     1.119190    -0.584432
O      8.655282     8.592127    12.177780    -0.584451
O      7.229000     0.000000     0.000000    -1.045957
O      0.000000    -3.261946    11.428040    -0.585577
O      0.000000    -3.594078     9.232876    -0.549649
O      0.000000     3.070296    11.759988    -0.585569
O      0.000000     1.335294    13.145205    -0.549627
O      0.000000     0.191650     6.110131    -0.585574
O      0.000000     2.258785     6.920079    -0.549643
O      0.000000     5.195704     3.221040    -0.585576
O      0.000000     4.863572     5.416204    -0.549649
O      0.000000    11.527946     2.889092    -0.585570
O      0.000000     9.792944     1.503875    -0.549625
O      0.000000     8.649300     8.538949    -0.585573
O      0.000000    10.716435     7.729001    -0.549645

The following XYZ coordinates are in angstroms. Other properties are in atomic units.
The sperically averaged electron density of each atom fit to a function of the form exp(a - br)
eigen_1, eigen_2 and eigen_3 are the three eigenvalues of traceless quadrupole moment tensor
  atom number  atomic symbol              X              Y              Z     net charge C6 coefficient C8 coefficient C10 coefficient fluctuating dipole atomic polarizability isotropic forcefield polarizability              a              b squared Pearson coefficient          <r^3>          <r^4>         wp_QDO          m_QDO          q_QDO       dipole_x       dipole_y       dipole_z         dipole            Qxy            Qxz            Qyz     Q(x^2-y^2)  Q(3z^2 - R^2)        eigen_1        eigen_2        eigen_3 static polarizability      alpha(xx)      alpha(xy)      alpha(xz)      alpha(yy)      alpha(yz)      alpha(zz) atomic spin moment
            1             Zn       0.000000      -5.519885       9.560722       0.727066     110.508188 0.21531876E+04  0.70913758E+05                                18.825278                           15.180985       0.258641       1.916324                    0.997718      49.567794     137.338607       0.463349       0.401374      -1.143754      -0.000000       0.049306      -0.085404       0.098615      -0.000000       0.000000       0.005181      -0.077499       0.065525      -0.049670       0.018851       0.030819             23.947145      27.274769      -0.000001      -0.000001      25.192555       5.039024      19.374110           0.001018
            2             Zn       0.000000      11.039771       0.000000       0.727053     110.509028 0.21532102E+04  0.70914693E+05                                18.825376                           15.181071       0.258670       1.916328                    0.997718      49.568013     137.339445       0.463347       0.401374      -1.143754       0.000000      -0.098609      -0.000004       0.098609      -0.000000       0.000000      -0.000002      -0.068498       0.092469      -0.049660       0.018837       0.030823             23.947265      27.275081       0.000000      -0.000001      16.464825       0.000053      28.101890           0.001009
            3             Zn       0.000000       2.937765       5.088358       0.727064     110.508084 0.21531869E+04  0.70913719E+05                                18.825257                           15.180976       0.258647       1.916326                    0.997718      49.567797     137.338544       0.463349       0.401374      -1.143755      -0.000000       0.049308       0.085400       0.098613      -0.000000       0.000000      -0.005186      -0.077499       0.065520      -0.049669       0.018846       0.030823             23.947101      27.274703      -0.000001      -0.000000      25.192550      -5.038962      19.374051           0.001018
            4             Cr       7.229000       1.918364       0.000000       1.424545      85.484023 0.14199401E+04  0.41910181E+05                                15.884642                           12.376734       0.466458       2.069682                    0.996331      41.720126     107.476157       0.512960       0.404551      -1.147818       0.000000      -0.000734      -0.000002       0.000734      -0.000004       0.000000      -0.000001       0.000884      -0.173359      -0.057786       0.028451       0.029335             20.618335      26.770918       0.000000      -0.000003      11.368414      -0.000010      23.715673           3.196093
            5             Cr       7.229000       7.498468      12.987728       1.424562      85.483717 0.14199340E+04  0.41909957E+05                                15.884612                           12.376715       0.466444       2.069680                    0.996331      41.720015     107.475816       0.512960       0.404552      -1.147817      -0.000000       0.000367       0.000636       0.000734      -0.000001      -0.000001       0.037340       0.065572       0.020638      -0.057787       0.028440       0.029346             20.618297      26.770855       0.000000       0.000000      20.628831      -5.346513      14.455204           3.196091
            6             Cr       7.229000      -0.959182       1.661352       1.424365      85.490473 0.14200783E+04  0.41915346E+05                                15.885463                           12.377382       0.466412       2.069646                    0.996332      41.721898     107.482667       0.512943       0.404554      -1.147814       0.000000       0.000364      -0.000634       0.000731      -0.000001       0.000003      -0.037345       0.065572       0.020627      -0.057790       0.028443       0.029348             20.619380      26.772243       0.000003       0.000002      20.629932       5.346786      14.455966           3.196192
            7              H      10.302771      -4.809020      12.149947       0.137488       1.092789 0.78946728E+01  0.75564400E+02                                 1.623744                            1.546829      -0.899947       2.466008                    0.999156       3.065324       7.885134       0.563043       1.136532      -0.746540      -0.022286       0.029483       0.012468       0.039004      -0.004209      -0.009472       0.003324      -0.017828      -0.035255      -0.017830       0.000972       0.016858              1.640662       1.697636      -0.222482      -0.311224       1.710696       0.210315       1.513655          -0.000177
            8              H      12.231468      -4.275342      11.105468       0.107980       1.235983 0.86115126E+01  0.85095246E+02                                 1.824848                            1.653941      -1.023483       2.392856                    0.997695       3.400386       9.187043       0.520342       1.191219      -0.730372       0.006620       0.049808      -0.003611       0.050376      -0.005983      -0.007665       0.000893      -0.024765      -0.041806      -0.018586      -0.002336       0.020922              1.947942       1.816368       0.610802      -0.146849       2.615658      -0.105291       1.411799           0.000029
            9              H      10.302771       4.469022      12.738840       0.137485       1.092778 0.78945734E+01  0.75563105E+02                                 1.623720                            1.546808      -0.899964       2.465997                    0.999156       3.065333       7.885103       0.563053       1.136516      -0.746544      -0.022285      -0.003943      -0.031767       0.039004      -0.006099       0.008382       0.009831       0.004956       0.033104      -0.017831       0.000971       0.016859              1.640638       1.697610      -0.158283       0.348278       1.380760      -0.019835       1.843544          -0.000178
           10              H      12.231468       3.297638      12.798901       0.107978       1.235996 0.86116224E+01  0.85096678E+02                                 1.824868                            1.653957      -1.023481       2.392855                    0.997695       3.400408       9.187148       0.520336       1.191227      -0.730371       0.006619      -0.028031      -0.041328       0.050374      -0.003646       0.009014       0.013966       0.000971       0.035407      -0.018586      -0.002337       0.020922              1.947965       1.816389      -0.432584      -0.455554       1.803968       0.573943       2.223538           0.000030
           11              H      10.302771       0.339998       4.409373       0.137487       1.092723 0.78940429E+01  0.75556435E+02                                 1.623627                            1.546725      -0.899979       2.465991                    0.999156       3.065293       7.884807       0.563088       1.136470      -0.746555      -0.022285      -0.025539       0.019299       0.039004       0.010308       0.001089      -0.013157      -0.000803       0.015828      -0.017831       0.000970       0.016861              1.640542       1.697507       0.380722      -0.037059       1.744921      -0.190456       1.479197          -0.000177
           12              H      12.231468       0.977704       5.393791       0.107979       1.235988 0.86115426E+01  0.85095574E+02                                 1.824849                            1.653940      -1.023522       2.392837                    0.997695       3.400391       9.187043       0.520344       1.191214      -0.730374       0.006620      -0.021776       0.044940       0.050375       0.009629      -0.001350      -0.014859      -0.000574       0.030767      -0.018586      -0.002336       0.020922              1.947943       1.816368      -0.178227       0.602395       1.621581      -0.468644       2.405880           0.000029
           13              H       4.155229      -4.809020      12.149947       0.137487       1.092787 0.78946556E+01  0.75564189E+02                                 1.623742                            1.546827      -0.899945       2.466009                    0.999156       3.065321       7.885122       0.563043       1.136532      -0.746540       0.022286       0.029483       0.012468       0.039004       0.004209       0.009472       0.003324      -0.017828      -0.035255      -0.017830       0.000972       0.016858              1.640660       1.697634       0.222482       0.311224       1.710694       0.210315       1.513654          -0.000177
           14              H       2.226532      -4.275342      11.105468       0.107980       1.235984 0.86115183E+01  0.85095320E+02                                 1.824849                            1.653942      -1.023484       2.392856                    0.997695       3.400387       9.187048       0.520341       1.191220      -0.730372      -0.006620       0.049808      -0.003611       0.050376       0.005983       0.007665       0.000893      -0.024765      -0.041806      -0.018586      -0.002336       0.020922              1.947943       1.816369      -0.610803       0.146849       2.615659      -0.105291       1.411799           0.000029
           15              H       4.155229       4.469022      12.738840       0.137485       1.092782 0.78946037E+01  0.75563486E+02                                 1.623725                            1.546813      -0.899967       2.465996                    0.999156       3.065336       7.885122       0.563051       1.136518      -0.746543       0.022285      -0.003943      -0.031767       0.039004       0.006099      -0.008382       0.009831       0.004956       0.033104      -0.017831       0.000971       0.016859              1.640643       1.697615       0.158284      -0.348280       1.380764      -0.019835       1.843551          -0.000178
           16              H       2.226532       3.297638      12.798901       0.107978       1.235996 0.86116199E+01  0.85096648E+02                                 1.824868                            1.653957      -1.023480       2.392855                    0.997695       3.400408       9.187148       0.520336       1.191227      -0.730371      -0.006619      -0.028031      -0.041328       0.050374       0.003646      -0.009014       0.013966       0.000971       0.035407      -0.018586      -0.002337       0.020922              1.947965       1.816389       0.432584       0.455554       1.803968       0.573942       2.223537           0.000030
           17              H       4.155229       0.339998       4.409373       0.137488       1.092724 0.78940536E+01  0.75556578E+02                                 1.623629                            1.546727      -0.899979       2.465991                    0.999156       3.065293       7.884814       0.563087       1.136471      -0.746554       0.022286      -0.025539       0.019299       0.039004      -0.010308      -0.001089      -0.013157      -0.000803       0.015828      -0.017831       0.000970       0.016861              1.640544       1.697510      -0.380723       0.037060       1.744924      -0.190457       1.479199          -0.000177
           18              H       2.226532       0.977704       5.393791       0.107979       1.235988 0.86115445E+01  0.85095607E+02                                 1.824850                            1.653941      -1.023521       2.392837                    0.997695       3.400391       9.187047       0.520343       1.191216      -0.730373      -0.006620      -0.021776       0.044940       0.050375      -0.009630       0.001350      -0.014859      -0.000574       0.030767      -0.018586      -0.002336       0.020922              1.947944       1.816369       0.178227      -0.602395       1.621582      -0.468644       2.405882           0.000029
           19              H       4.155229       3.648630       2.499133       0.137487       1.092792 0.78947034E+01  0.75564766E+02                                 1.623748                            1.546833      -0.899952       2.466005                    0.999156       3.065325       7.885140       0.563042       1.136533      -0.746540       0.022286       0.029482      -0.012468       0.039004       0.004208      -0.009472      -0.003324      -0.017828      -0.035253      -0.017829       0.000972       0.016857              1.640667       1.697640       0.222484      -0.311226       1.710701      -0.210316       1.513659          -0.000177
           20              H       2.226532       4.182308       3.543612       0.107980       1.235983 0.86115088E+01  0.85095130E+02                                 1.824842                            1.653935      -1.023484       2.392856                    0.997695       3.400381       9.187001       0.520345       1.191212      -0.730374      -0.006620       0.049808       0.003611       0.050376       0.005983      -0.007665      -0.000893      -0.024765      -0.041805      -0.018586      -0.002336       0.020922              1.947934       1.816361      -0.610799      -0.146848       2.615647       0.105290       1.411794           0.000029
           21              H       4.155229      12.926672       1.910240       0.137485       1.092797 0.78947523E+01  0.75565357E+02                                 1.623750                            1.546835      -0.899968       2.465994                    0.999156       3.065352       7.885218       0.563042       1.136530      -0.746541       0.022285      -0.003944       0.031766       0.039004       0.006099       0.008382      -0.009831       0.004957       0.033104      -0.017831       0.000971       0.016860              1.640669       1.697643       0.158288       0.348289       1.380783       0.019836       1.843581          -0.000178
           22              H       2.226532      11.755288       1.850179       0.107978       1.235994 0.86116055E+01  0.85096549E+02                                 1.824874                            1.653962      -1.023479       2.392856                    0.997695       3.400404       9.187167       0.520332       1.191237      -0.730368      -0.006619      -0.028031       0.041328       0.050374       0.003646       0.009014      -0.013966       0.000971       0.035407      -0.018586      -0.002337       0.020922              1.947971       1.816396       0.432587      -0.455556       1.803974      -0.573945       2.223545           0.000030
           23              H       4.155229       8.797648      10.239707       0.137488       1.092706 0.78938894E+01  0.75554521E+02                                 1.623602                            1.546703      -0.899972       2.465995                    0.999156       3.065278       7.884719       0.563097       1.136459      -0.746557       0.022286      -0.025539      -0.019299       0.039004      -0.010309       0.001090       0.013157      -0.000803       0.015827      -0.017831       0.000970       0.016861              1.640516       1.697480      -0.380713      -0.037059       1.744893       0.190451       1.479175          -0.000177
           24              H       2.226532       9.435354       9.255289       0.107980       1.235990 0.86115575E+01  0.85095761E+02                                 1.824850                            1.653941      -1.023521       2.392838                    0.997695       3.400399       9.187068       0.520344       1.191213      -0.730374      -0.006620      -0.021776      -0.044940       0.050375      -0.009630      -0.001350       0.014859      -0.000574       0.030767      -0.018586      -0.002336       0.020922              1.947944       1.816369       0.178227       0.602395       1.621582       0.468644       2.405882           0.000029
           25              H      10.302771       3.648630       2.499133       0.137487       1.092792 0.78947068E+01  0.75564816E+02                                 1.623750                            1.546834      -0.899951       2.466006                    0.999156       3.065324       7.885142       0.563041       1.136535      -0.746540      -0.022286       0.029483      -0.012468       0.039004      -0.004208       0.009472      -0.003324      -0.017828      -0.035253      -0.017829       0.000972       0.016857              1.640668       1.697642      -0.222484       0.311226       1.710703      -0.210317       1.513661          -0.000177
           26              H      12.231468       4.182308       3.543612       0.107980       1.235982 0.86115020E+01  0.85095048E+02                                 1.824841                            1.653935      -1.023483       2.392856                    0.997695       3.400380       9.186998       0.520345       1.191212      -0.730374       0.006620       0.049808       0.003611       0.050376      -0.005983       0.007665      -0.000893      -0.024765      -0.041805      -0.018586      -0.002336       0.020922              1.947933       1.816360       0.610798       0.146848       2.615646       0.105290       1.411794           0.000029
           27              H      10.302771      12.926672       1.910240       0.137485       1.092796 0.78947471E+01  0.75565289E+02                                 1.623749                            1.546834      -0.899968       2.465995                    0.999156       3.065352       7.885215       0.563043       1.136529      -0.746541      -0.022285      -0.003944       0.031766       0.039004      -0.006099      -0.008382      -0.009831       0.004957       0.033104      -0.017831       0.000971       0.016860              1.640668       1.697642      -0.158288      -0.348288       1.380782       0.019836       1.843580          -0.000178
           28              H      12.231468      11.755288       1.850179       0.107978       1.235996 0.86116246E+01  0.85096781E+02                                 1.824876                            1.653963      -1.023482       2.392854                    0.997695       3.400408       9.187179       0.520332       1.191236      -0.730369       0.006619      -0.028031       0.041328       0.050374      -0.003646      -0.009014      -0.013966       0.000972       0.035407      -0.018586      -0.002337       0.020922              1.947973       1.816397      -0.432587       0.455557       1.803975      -0.573945       2.223547           0.000030
           29              H      10.302771       8.797648      10.239707       0.137488       1.092703 0.78938623E+01  0.75554189E+02                                 1.623598                            1.546699      -0.899970       2.465997                    0.999156       3.065274       7.884702       0.563097       1.136458      -0.746558      -0.022286      -0.025539      -0.019299       0.039005       0.010309      -0.001089       0.013157      -0.000802       0.015827      -0.017831       0.000970       0.016861              1.640512       1.697476       0.380711       0.037059       1.744889       0.190451       1.479172          -0.000177
           30              H      12.231468       9.435354       9.255289       0.107980       1.235989 0.86115471E+01  0.85095619E+02                                 1.824848                            1.653939      -1.023520       2.392838                    0.997695       3.400397       9.187056       0.520345       1.191212      -0.730374       0.006620      -0.021776      -0.044940       0.050375       0.009630       0.001350       0.014859      -0.000574       0.030767      -0.018586      -0.002336       0.020922              1.947942       1.816366      -0.178227      -0.602394       1.621580       0.468644       2.405879           0.000029
           31              H       0.000000      -1.480089       7.969100       0.126576       1.284909 0.97455320E+01  0.99816784E+02                                 1.897597                            1.783403      -1.377406       2.231856                    0.994313       3.602546      10.070139       0.488633       1.223841      -0.721889      -0.000000      -0.027156      -0.030526       0.040857       0.000000       0.000000       0.012986      -0.006121       0.012607      -0.010506      -0.005161       0.015668              1.961641       1.432911       0.000000      -0.000000       2.199570       0.277891       2.252443           0.000004
           32              H       0.000000      -0.816163      11.946325       0.126570       1.285004 0.97464360E+01  0.99828429E+02                                 1.897693                            1.783487      -1.377472       2.231822                    0.994311       3.602688      10.070680       0.488621       1.223842      -0.721888      -0.000000      -0.012858       0.038779       0.040855      -0.000000      -0.000000      -0.007895       0.002695       0.039037      -0.010504      -0.005159       0.015663              1.961744       1.432970       0.000000      -0.000000       1.998672      -0.161852       2.453590           0.000004
           33              H       0.000000       2.296252       9.382736       0.126574       1.284993 0.97463570E+01  0.99827683E+02                                 1.897705                            1.783498      -1.377535       2.231798                    0.994309       3.602684      10.070759       0.488611       1.223867      -0.721883      -0.000000       0.040014      -0.008254       0.040856      -0.000000       0.000000      -0.005088      -0.019794      -0.028422      -0.010504      -0.005160       0.015664              1.961757       1.432978       0.000000       0.000000       2.480045      -0.116061       1.972248           0.000004
           34              H       0.000000       6.977561       6.679980       0.126574       1.284965 0.97460771E+01  0.99823973E+02                                 1.897668                            1.783465      -1.377433       2.231842                    0.994313       3.602637      10.070544       0.488619       1.223857      -0.721885      -0.000000      -0.027155       0.030525       0.040856       0.000000      -0.000000      -0.012984      -0.006118       0.012602      -0.010505      -0.005159       0.015664              1.961717       1.432955       0.000000       0.000000       2.199662      -0.277905       2.252534           0.000004
           35              H       0.000000       7.641487       2.702755       0.126572       1.284922 0.97456305E+01  0.99817827E+02                                 1.897591                            1.783398      -1.377429       2.231843                    0.994312       3.602551      10.070083       0.488641       1.223821      -0.721893       0.000000      -0.012858      -0.038781       0.040857      -0.000000      -0.000000       0.007897       0.002693       0.039050      -0.010506      -0.005162       0.015668              1.961635       1.432907      -0.000000       0.000000       1.998556       0.161842       2.453442           0.000004
           36              H       0.000000      10.753902       5.266344       0.126573       1.285023 0.97466480E+01  0.99831491E+02                                 1.897740                            1.783529      -1.377553       2.231788                    0.994309       3.602735      10.070971       0.488605       1.223872      -0.721881      -0.000000       0.040013       0.008254       0.040855       0.000000      -0.000000       0.005087      -0.019792      -0.028421      -0.010503      -0.005159       0.015662              1.961794       1.432999      -0.000000       0.000000       2.480097       0.116063       1.972287           0.000004
           37              C      10.811692      -5.483094      11.738308      -0.159063      32.202762 0.39162637E+03  0.89407146E+04                                 8.714919                            6.538396       0.246990       2.058306                    0.999798      28.414596      79.648127       0.655396       0.409357      -1.072236      -0.002317      -0.015613      -0.009230       0.018285      -0.018665       0.007174       0.009284      -0.026673       0.009522      -0.028186       0.005397       0.022789             10.621007      13.830146       3.688520      -5.282316      10.154524      -1.060719       7.878351           0.004457
           38              C      11.959658      -5.174390      11.118652       0.096430      26.674146 0.30366881E+03  0.65305032E+04                                 7.809558                            5.826682       0.194652       2.086615                    0.999812      25.196002      69.410387       0.679338       0.419251      -1.061777       0.009559      -0.048885      -0.016681       0.052530      -0.015495       0.044261      -0.006571      -0.041392       0.042860      -0.057132       0.009183       0.047949              9.465005      11.892557       2.700476      -4.329724       9.705093      -0.244273       6.797366          -0.001541
           39              C      10.811692       4.449570      13.528425      -0.159061      32.202889 0.39162787E+03  0.89407628E+04                                 8.714979                            6.538438       0.247011       2.058313                    0.999798      28.414572      79.648275       0.655389       0.409360      -1.072233      -0.002315      -0.000183       0.018137       0.018285       0.015545       0.012576      -0.000930      -0.012205       0.052930      -0.028186       0.005401       0.022785             10.621086      13.830255      -6.418938      -0.553222       9.366075       1.515990       8.666927           0.004457
           40              C      11.959658       3.758580      13.570908       0.096433      26.674178 0.30366906E+03  0.65305118E+04                                 7.809568                            5.826684       0.194664       2.086620                    0.999812      25.196025      69.410537       0.679338       0.419251      -1.061777       0.009559       0.009995       0.050677       0.052530       0.046080      -0.008710       0.002967      -0.047639       0.024124      -0.057132       0.009178       0.047953              9.465017      11.892558      -5.099886      -0.173839       7.735845       1.381236       8.766648          -0.001541
           41              C      10.811692       1.033525       4.031427      -0.159067      32.203047 0.39163095E+03  0.89408435E+04                                 8.715000                            6.538467       0.247007       2.058310                    0.999798      28.414619      79.648242       0.655388       0.409361      -1.072234      -0.002316       0.015799      -0.008908       0.018285       0.003119      -0.019751      -0.008356      -0.028282       0.004698      -0.028187       0.005398       0.022789             10.621111      13.830287       2.730322       5.835644       7.528803      -0.455236      10.504245           0.004456
           42              C      11.959658       1.415811       4.608601       0.096430      26.674099 0.30366837E+03  0.65304912E+04                                 7.809546                            5.826677       0.194694       2.086628                    0.999812      25.195995      69.410353       0.679339       0.419250      -1.061777       0.009561       0.038890      -0.033995       0.052532      -0.030586      -0.035552       0.003605      -0.036250       0.058280      -0.057133       0.009181       0.047952              9.464982      11.892491       2.399363       4.503540       7.312729      -1.136968       9.189725          -0.001541
           43              C       3.646308      -5.483094      11.738308      -0.159063      32.202752 0.39162624E+03  0.89407108E+04                                 8.714917                            6.538395       0.246991       2.058307                    0.999798      28.414589      79.648096       0.655396       0.409357      -1.072236       0.002317      -0.015613      -0.009230       0.018285       0.018665      -0.007174       0.009284      -0.026672       0.009521      -0.028186       0.005397       0.022789             10.621003      13.830140      -3.688519       5.282314      10.154522      -1.060719       7.878348           0.004457
           44              C       2.498342      -5.174390      11.118652       0.096430      26.674151 0.30366888E+03  0.65305052E+04                                 7.809560                            5.826683       0.194652       2.086615                    0.999812      25.196005      69.410404       0.679338       0.419251      -1.061777      -0.009559      -0.048886      -0.016681       0.052530       0.015495      -0.044262      -0.006571      -0.041392       0.042860      -0.057132       0.009183       0.047949              9.465007      11.892558      -2.700477       4.329723       9.705096      -0.244273       6.797367          -0.001541
           45              C       3.646308       4.449570      13.528425      -0.159061      32.202898 0.39162795E+03  0.89407656E+04                                 8.714981                            6.538439       0.247010       2.058313                    0.999798      28.414579      79.648315       0.655389       0.409360      -1.072233       0.002315      -0.000183       0.018137       0.018285      -0.015545      -0.012576      -0.000931      -0.012205       0.052931      -0.028186       0.005401       0.022785             10.621089      13.830259       6.418940       0.553220       9.366076       1.515990       8.666931           0.004457
           46              C       2.498342       3.758580      13.570908       0.096433      26.674177 0.30366902E+03  0.65305108E+04                                 7.809568                            5.826684       0.194666       2.086621                    0.999812      25.196023      69.410531       0.679338       0.419251      -1.061777      -0.009559       0.009995       0.050677       0.052530      -0.046080       0.008710       0.002967      -0.047639       0.024125      -0.057132       0.009179       0.047953              9.465018      11.892560       5.099888       0.173837       7.735845       1.381235       8.766647          -0.001541
           47              C       3.646308       1.033525       4.031427      -0.159068      32.203055 0.39163106E+03  0.89408468E+04                                 8.715002                            6.538467       0.247006       2.058310                    0.999798      28.414625      79.648269       0.655388       0.409361      -1.072234       0.002316       0.015799      -0.008908       0.018285      -0.003119       0.019751      -0.008356      -0.028282       0.004698      -0.028187       0.005398       0.022789             10.621114      13.830289      -2.730324      -5.835644       7.528805      -0.455236      10.504247           0.004456
           48              C       2.498342       1.415811       4.608601       0.096430      26.674099 0.30366836E+03  0.65304911E+04                                 7.809546                            5.826677       0.194694       2.086628                    0.999812      25.195995      69.410357       0.679339       0.419250      -1.061777      -0.009561       0.038890      -0.033995       0.052531       0.030586       0.035552       0.003605      -0.036249       0.058280      -0.057133       0.009181       0.047952              9.464983      11.892492      -2.399363      -4.503540       7.312729      -1.136968       9.189726          -0.001541
           49              C       3.646308       2.974556       2.910772      -0.159061      32.202586 0.39162397E+03  0.89406463E+04                                 8.714892                            6.538380       0.246995       2.058308                    0.999798      28.414492      79.647779       0.655396       0.409357      -1.072236       0.002317      -0.015614       0.009230       0.018285       0.018665       0.007175      -0.009284      -0.026671       0.009523      -0.028186       0.005399       0.022787             10.620965      13.830079      -3.688492      -5.282288      10.154493       1.060705       7.878324           0.004457
           50              C       2.498342       3.283260       3.530428       0.096430      26.674025 0.30366740E+03  0.65304621E+04                                 7.809523                            5.826660       0.194658       2.086617                    0.999812      25.195939      69.410052       0.679341       0.419249      -1.061779      -0.009559      -0.048885       0.016681       0.052530       0.015495       0.044262       0.006572      -0.041391       0.042860      -0.057132       0.009182       0.047950              9.464954      11.892484      -2.700453      -4.329696       9.705045       0.244268       6.797334          -0.001541
           51              C       3.646308      12.907220       1.120655      -0.159063      32.203009 0.39162937E+03  0.89408084E+04                                 8.715002                            6.538449       0.247007       2.058311                    0.999798      28.414659      79.648656       0.655389       0.409360      -1.072233       0.002314      -0.000185      -0.018137       0.018285      -0.015546       0.012576       0.000928      -0.012205       0.052932      -0.028186       0.005400       0.022787             10.621117      13.830296       6.418956      -0.553215       9.366095      -1.515994       8.666960           0.004457
           52              C       2.498342      12.216230       1.078172       0.096433      26.674176 0.30366871E+03  0.65305070E+04                                 7.809595                            5.826699       0.194658       2.086618                    0.999812      25.195987      69.410605       0.679333       0.419253      -1.061775      -0.009558       0.009994      -0.050677       0.052530      -0.046080      -0.008711      -0.002967      -0.047639       0.024126      -0.057133       0.009179       0.047953              9.465056      11.892619       5.099915      -0.173832       7.735875      -1.381236       8.766674          -0.001541
           53              C       3.646308       9.491175      10.617653      -0.159067      32.203109 0.39163189E+03  0.89408679E+04                                 8.715005                            6.538471       0.247005       2.058310                    0.999798      28.414646      79.648261       0.655388       0.409360      -1.072234       0.002316       0.015798       0.008909       0.018284      -0.003120      -0.019750       0.008356      -0.028284       0.004692      -0.028185       0.005397       0.022789             10.621123      13.830312      -2.730321       5.835666       7.528797       0.455225      10.504260           0.004456
           54              C       2.498342       9.873461      10.040479       0.096430      26.674215 0.30367001E+03  0.65305339E+04                                 7.809553                            5.826682       0.194695       2.086628                    0.999812      25.196089      69.410600       0.679340       0.419249      -1.061779      -0.009561       0.038890       0.033996       0.052532       0.030585      -0.035551      -0.003605      -0.036251       0.058278      -0.057133       0.009181       0.047952              9.464993      11.892503      -2.399358       4.503551       7.312733       1.136973       9.189743          -0.001541
           55              C      10.811692       2.974556       2.910772      -0.159061      32.202570 0.39162373E+03  0.89406395E+04                                 8.714888                            6.538378       0.246995       2.058308                    0.999798      28.414485      79.647749       0.655397       0.409357      -1.072236      -0.002317      -0.015614       0.009230       0.018285      -0.018665      -0.007175      -0.009284      -0.026671       0.009524      -0.028187       0.005399       0.022787             10.620960      13.830072       3.688489       5.282286      10.154488       1.060704       7.878320           0.004457
           56              C      11.959658       3.283260       3.530428       0.096430      26.674036 0.30366755E+03  0.65304663E+04                                 7.809525                            5.826662       0.194659       2.086617                    0.999812      25.195945      69.410072       0.679341       0.419249      -1.061779       0.009559      -0.048886       0.016681       0.052531      -0.015495      -0.044262       0.006572      -0.041391       0.042861      -0.057132       0.009182       0.047950              9.464957      11.892488       2.700453       4.329698       9.705046       0.244268       6.797336          -0.001541
           57              C      10.811692      12.907220       1.120655      -0.159063      32.203017 0.39162945E+03  0.89408110E+04                                 8.715005                            6.538451       0.247007       2.058311                    0.999798      28.414660      79.648668       0.655389       0.409360      -1.072233      -0.002314      -0.000185      -0.018137       0.018285       0.015546      -0.012576       0.000928      -0.012205       0.052932      -0.028186       0.005400       0.022787             10.621121      13.830303      -6.418960       0.553216       9.366099      -1.515995       8.666961           0.004457
           58              C      11.959658      12.216230       1.078172       0.096433      26.674199 0.30366899E+03  0.65305149E+04                                 7.809600                            5.826703       0.194655       2.086617                    0.999812      25.196002      69.410668       0.679333       0.419253      -1.061774       0.009559       0.009994      -0.050677       0.052530       0.046080       0.008710      -0.002968      -0.047639       0.024126      -0.057132       0.009179       0.047953              9.465063      11.892629      -5.099920       0.173833       7.735880      -1.381237       8.766680          -0.001541
           59              C      10.811692       9.491175      10.617653      -0.159067      32.203090 0.39163168E+03  0.89408612E+04                                 8.715000                            6.538469       0.247007       2.058311                    0.999798      28.414635      79.648205       0.655389       0.409360      -1.072235      -0.002316       0.015798       0.008909       0.018284       0.003120       0.019750       0.008356      -0.028283       0.004692      -0.028185       0.005397       0.022789             10.621116      13.830303       2.730318      -5.835662       7.528792       0.455225      10.504254           0.004456
           60              C      11.959658       9.873461      10.040479       0.096430      26.674198 0.30366983E+03  0.65305286E+04                                 7.809549                            5.826679       0.194697       2.086629                    0.999812      25.196080      69.410555       0.679341       0.419249      -1.061779       0.009561       0.038890       0.033996       0.052532      -0.030585       0.035552      -0.003605      -0.036251       0.058278      -0.057133       0.009181       0.047952              9.464987      11.892495       2.399356      -4.503548       7.312729       1.136973       9.189738          -0.001541
           61              C       0.000000      -2.862238      10.271642       0.570610      25.867974 0.26352836E+03  0.55127889E+04                                 8.074762                            5.717845      -0.002656       2.044731                    0.999692      22.730428      63.354138       0.629352       0.465231      -1.026465       0.000000      -0.053844      -0.005998       0.054177       0.000000      -0.000000       0.015900       0.167486      -0.101383      -0.073253      -0.027387       0.100640             10.702408       4.680727      -0.000000      -0.000000      18.666064      -1.018785       8.760434          -0.000007
           62              C       0.000000      -1.377328       9.994335      -0.039358      45.037570 0.45050418E+03  0.10607556E+05                                10.932419                            7.006626      -0.025650       1.987706                    0.999396      27.728058      77.877677       0.636560       0.408649      -1.077132       0.000000       0.039133      -0.007052       0.039763       0.000000       0.000000       0.005078       0.001497       0.040498      -0.008662      -0.006001       0.014663             15.630996       5.532135      -0.000000      -0.000000      27.024082      -1.615450      14.336769           0.000038
           63              C       0.000000      -0.882979       8.694229      -0.124915      39.326189 0.46205329E+03  0.11106791E+05                                10.275469                            7.327249      -0.251913       1.880889                    0.999318      30.760374      91.480972       0.584775       0.435734      -1.044887       0.000000       0.015818       0.016019       0.022513       0.000000       0.000000       0.033003       0.064133      -0.039356      -0.052892       0.014266       0.038626             13.160940       5.207205       0.000000      -0.000000      18.581719      -5.151307      15.693896           0.000000
           64              C       0.000000       1.868971      11.992030       0.570607      25.867935 0.26352796E+03  0.55127787E+04                                 8.074752                            5.717840      -0.002663       2.044729                    0.999691      22.730412      63.354092       0.629352       0.465231      -1.026465      -0.000000       0.021731       0.049628       0.054177       0.000000      -0.000000      -0.022265       0.156468      -0.134431      -0.073256      -0.027383       0.100639             10.702393       4.680722       0.000000       0.000000      12.119138       4.798660      15.307320          -0.000011
           65              C       0.000000       0.886362      10.844714      -0.039367      45.037927 0.45050776E+03  0.10607665E+05                                10.932484                            7.006660      -0.025666       1.987700                    0.999396      27.728174      77.878179       0.636557       0.408650      -1.077131       0.000000      -0.025675      -0.030364       0.039764      -0.000000      -0.000000      -0.011634      -0.009856       0.006452      -0.008663      -0.006003       0.014667             15.631092       5.532161       0.000000       0.000000      18.907806       6.301494      22.453309           0.000027
           66              C       0.000000      -0.486738      11.066647      -0.124910      39.325964 0.46204898E+03  0.11106672E+05                                10.275447                            7.327223      -0.251951       1.880878                    0.999317      30.760352      91.481130       0.584774       0.435735      -1.044886       0.000000       0.005965      -0.021709       0.022514      -0.000000      -0.000000      -0.021864       0.083425       0.018507      -0.052891       0.014263       0.038628             13.160912       5.207187       0.000000      -0.000000      20.876963       3.826039      13.398586           0.000006
           67              C       0.000000       0.993266       7.034488       0.570613      25.867991 0.26352860E+03  0.55127938E+04                                 8.074759                            5.717844      -0.002682       2.044722                    0.999691      22.730410      63.354038       0.629353       0.465230      -1.026465       0.000000       0.032116      -0.043634       0.054179       0.000000      -0.000000       0.006360       0.128925      -0.217060      -0.073253      -0.027386       0.100639             10.702403       4.680725       0.000000      -0.000000      10.354512      -3.779834      17.071972          -0.000006
           68              C       0.000000       0.490967       8.459111      -0.039356      45.037484 0.45050310E+03  0.10607524E+05                                10.932405                            7.006617      -0.025618       1.987717                    0.999396      27.728011      77.877499       0.636560       0.408649      -1.077132       0.000000      -0.013461       0.037416       0.039763      -0.000000       0.000000       0.006552      -0.018653      -0.019930      -0.008658      -0.006005       0.014663             15.630974       5.532129       0.000000      -0.000000      16.109527      -4.685985      25.251266           0.000040
           69              C       0.000000       1.369716       9.537284      -0.124912      39.326138 0.46205118E+03  0.11106744E+05                                10.275496                            7.327253      -0.251943       1.880880                    0.999318      30.760395      91.481492       0.584771       0.435736      -1.044884       0.000000      -0.021782       0.005692       0.022513      -0.000000       0.000000      -0.011135       0.026264      -0.152972      -0.052891       0.014263       0.038627             13.160982       5.207209       0.000000      -0.000000      11.954788       1.325174      22.320948           0.000003
           70              C       0.000000       5.595412       4.377438       0.570610      25.868019 0.26352889E+03  0.55128019E+04                                 8.074771                            5.717852      -0.002655       2.044732                    0.999692      22.730421      63.354096       0.629351       0.465231      -1.026465      -0.000000      -0.053844       0.005998       0.054177       0.000000       0.000000      -0.015900       0.167485      -0.101382      -0.073253      -0.027387       0.100639             10.702420       4.680731      -0.000000       0.000000      18.666075       1.018821       8.760454          -0.000007
           71              C       0.000000       7.080322       4.654745      -0.039357      45.037510 0.45050372E+03  0.10607542E+05                                10.932407                            7.006621      -0.025650       1.987706                    0.999396      27.728043      77.877606       0.636560       0.408649      -1.077132       0.000000       0.039133       0.007052       0.039763       0.000000      -0.000000      -0.005078       0.001496       0.040498      -0.008662      -0.006002       0.014663             15.630975       5.532131      -0.000000       0.000000      27.024052       1.615468      14.336742           0.000037
           72              C       0.000000       7.574671       5.954851      -0.124914      39.326191 0.46205244E+03  0.11106780E+05                                10.275514                            7.327271      -0.251915       1.880889                    0.999318      30.760381      91.481430       0.584769       0.435737      -1.044884       0.000000       0.015818      -0.016020       0.022513      -0.000000      -0.000000      -0.033001       0.064136      -0.039361      -0.052892       0.014263       0.038628             13.161006       5.207221       0.000000       0.000000      18.581842       5.151287      15.693955           0.000000
           73              C       0.000000      10.326621       2.657050       0.570607      25.867966 0.26352820E+03  0.55127838E+04                                 8.074755                            5.717840      -0.002667       2.044727                    0.999691      22.730414      63.354063       0.629353       0.465230      -1.026465       0.000000       0.021731      -0.049628       0.054177       0.000000       0.000000       0.022265       0.156468      -0.134431      -0.073256      -0.027383       0.100639             10.702401       4.680724      -0.000000       0.000000      12.119115      -4.798660      15.307363          -0.000011
           74              C       0.000000       9.344012       3.804366      -0.039368      45.037995 0.45050865E+03  0.10607690E+05                                10.932490                            7.006665      -0.025669       1.987698                    0.999396      27.728208      77.878267       0.636557       0.408649      -1.077131       0.000000      -0.025675       0.030364       0.039764      -0.000000      -0.000000       0.011634      -0.009857       0.006453      -0.008663      -0.006004       0.014667             15.631104       5.532167      -0.000000       0.000000      18.907786      -6.301544      22.453358           0.000027
           75              C       0.000000       7.970912       3.582433      -0.124911      39.325862 0.46204884E+03  0.11106649E+05                                10.275377                            7.327190      -0.251945       1.880880                    0.999317      30.760274      91.480307       0.584780       0.435731      -1.044890       0.000000       0.005965       0.021709       0.022513      -0.000000      -0.000000       0.021865       0.083422       0.018520      -0.052892       0.014268       0.038624             13.160808       5.207162      -0.000000       0.000000      20.876817      -3.826047      13.398446           0.000006
           76              C       0.000000       9.450916       7.614592       0.570613      25.867922 0.26352790E+03  0.55127775E+04                                 8.074749                            5.717838      -0.002680       2.044723                    0.999691      22.730419      63.354126       0.629352       0.465231      -1.026465       0.000000       0.032115       0.043634       0.054179      -0.000000       0.000000      -0.006359       0.128926      -0.217061      -0.073253      -0.027387       0.100640             10.702387       4.680720       0.000000       0.000000      10.354501       3.779829      17.071940          -0.000005
           77              C       0.000000       8.948617       6.189969      -0.039356      45.037519 0.45050306E+03  0.10607525E+05                                10.932419                            7.006621      -0.025616       1.987717                    0.999396      27.728005      77.877547       0.636560       0.408649      -1.077131      -0.000000      -0.013461      -0.037415       0.039763      -0.000000      -0.000000      -0.006552      -0.018652      -0.019930      -0.008658      -0.006004       0.014662             15.630997       5.532131       0.000000       0.000000      16.109597       4.685945      25.251263           0.000040
           78              C       0.000000       9.827366       5.111796      -0.124912      39.326252 0.46205228E+03  0.11106782E+05                                10.275523                            7.327265      -0.251949       1.880879                    0.999318      30.760475      91.481912       0.584770       0.435737      -1.044884      -0.000000      -0.021782      -0.005692       0.022514       0.000000      -0.000000       0.011135       0.026266      -0.152970      -0.052890       0.014262       0.038628             13.161025       5.207220      -0.000000       0.000000      11.954851      -1.325219      22.321003           0.000003
           79              C       9.115769      -7.203465      12.476768       0.644670      22.677818 0.22871307E+03  0.46240114E+04                                 7.493722                            5.392358       0.089683       2.111684                    0.999663      21.079822      58.007165       0.635449       0.476758      -1.018870      -0.060138      -0.020919       0.036231       0.073259      -0.044876       0.077727      -0.043542      -0.023808       0.124367      -0.085570      -0.033962       0.119532              9.712828      12.402193       3.150515      -5.456826       8.015212      -0.611318       8.721079           0.026489
           80              C      10.377952      -6.794199      11.767899       0.031408      36.700334 0.38545264E+03  0.86993546E+04                                 9.616682                            6.484880       0.143192       2.065099                    0.999348      25.772654      70.089898       0.663324       0.409133      -1.080461       0.057045       0.003681      -0.006377       0.057519      -0.015114       0.026179      -0.008775       0.017163       0.003096      -0.023163      -0.014164       0.037327             13.480051      17.445599       5.285795      -9.155237      10.149923      -2.333733      12.844631          -0.010218
           81              C       9.115769      14.406930       0.000000       0.644666      22.677908 0.22871423E+03  0.46240394E+04                                 7.493737                            5.392369       0.089782       2.111716                    0.999662      21.079848      58.007214       0.635449       0.476757      -1.018870      -0.060137       0.041837      -0.000001       0.073259       0.089749      -0.000000       0.000001      -0.099225      -0.101886      -0.085568      -0.033962       0.119530              9.712851      12.402228      -6.301030      -0.000001       9.074052       0.000000       7.662272           0.026490
           82              C      10.377952      13.588399       0.000000       0.031412      36.700164 0.38545101E+03  0.86993088E+04                                 9.616652                            6.484866       0.143177       2.065095                    0.999349      25.772593      70.089697       0.663325       0.409133      -1.080461       0.057047      -0.007361      -0.000001       0.057520       0.030232       0.000001      -0.000001       0.001964      -0.042500      -0.023165      -0.014167       0.037332             13.479996      17.445500     -10.571497       0.000017      14.191952      -0.000016       8.802535          -0.010218
           83              C       9.115769       1.254185       2.172312       0.644669      22.677824 0.22871329E+03  0.46240161E+04                                 7.493719                            5.392358       0.089701       2.111690                    0.999663      21.079815      58.007111       0.635449       0.476757      -1.018870      -0.060137      -0.020919      -0.036232       0.073259      -0.044875      -0.077726       0.043542      -0.023809       0.124365      -0.085569      -0.033962       0.119532              9.712819      12.402176       3.150512       5.456818       8.015210       0.611315       8.721072           0.026489
           84              C      10.377952       1.663451       2.881181       0.031407      36.700164 0.38545124E+03  0.86993132E+04                                 9.616643                            6.484863       0.143196       2.065100                    0.999348      25.772614      70.089696       0.663326       0.409132      -1.080461       0.057045       0.003682       0.006377       0.057519      -0.015115      -0.026179       0.008775       0.017165       0.003098      -0.023162      -0.014165       0.037327             13.479978      17.445480       5.285742       9.155177      10.149875       2.333700      12.844578          -0.010218
           85              C       5.342231      -7.203465      12.476768       0.644670      22.677813 0.22871302E+03  0.46240101E+04                                 7.493721                            5.392357       0.089682       2.111684                    0.999663      21.079818      58.007149       0.635449       0.476758      -1.018870       0.060138      -0.020919       0.036232       0.073259       0.044876      -0.077727      -0.043542      -0.023808       0.124367      -0.085570      -0.033962       0.119532              9.712826      12.402191      -3.150513       5.456825       8.015210      -0.611318       8.721078           0.026489
           86              C       4.080048      -6.794199      11.767899       0.031408      36.700327 0.38545257E+03  0.86993526E+04                                 9.616680                            6.484879       0.143192       2.065099                    0.999348      25.772652      70.089888       0.663324       0.409133      -1.080461      -0.057045       0.003681      -0.006377       0.057519       0.015114      -0.026179      -0.008775       0.017164       0.003096      -0.023163      -0.014165       0.037327             13.480048      17.445594      -5.285793       9.155235      10.149921      -2.333732      12.844630          -0.010218
           87              C       5.342231      14.406930       0.000000       0.644666      22.677914 0.22871430E+03  0.46240413E+04                                 7.493739                            5.392370       0.089781       2.111715                    0.999662      21.079853      58.007237       0.635448       0.476757      -1.018870       0.060137       0.041837      -0.000001       0.073259      -0.089749       0.000000       0.000001      -0.099225      -0.101886      -0.085568      -0.033962       0.119530              9.712853      12.402232       6.301032       0.000002       9.074055       0.000001       7.662274           0.026490
           88              C       4.080048      13.588399       0.000000       0.031411      36.700179 0.38545118E+03  0.86993135E+04                                 9.616654                            6.484868       0.143176       2.065095                    0.999349      25.772599      70.089720       0.663325       0.409133      -1.080461      -0.057047      -0.007361      -0.000001       0.057520      -0.030232      -0.000001      -0.000001       0.001964      -0.042500      -0.023165      -0.014167       0.037331             13.479999      17.445504      10.571499      -0.000015      14.191955      -0.000014       8.802539          -0.010218
           89              C       5.342231       1.254185       2.172312       0.644669      22.677823 0.22871328E+03  0.46240157E+04                                 7.493719                            5.392358       0.089702       2.111691                    0.999663      21.079814      58.007107       0.635449       0.476757      -1.018870       0.060137      -0.020919      -0.036232       0.073259       0.044875       0.077726       0.043543      -0.023809       0.124365      -0.085569      -0.033962       0.119532              9.712819      12.402176      -3.150511      -5.456818       8.015209       0.611315       8.721072           0.026489
           90              C       4.080048       1.663451       2.881181       0.031407      36.700163 0.38545122E+03  0.86993129E+04                                 9.616644                            6.484863       0.143196       2.065100                    0.999348      25.772613      70.089697       0.663326       0.409132      -1.080461      -0.057045       0.003682       0.006377       0.057519       0.015115       0.026179       0.008775       0.017165       0.003099      -0.023162      -0.014165       0.037328             13.479978      17.445481      -5.285742      -9.155178      10.149875       2.333699      12.844580          -0.010219
           91              N      12.732438      -6.075384      10.522874      -0.172008      31.257300 0.43032881E+03  0.98892093E+04                                 8.263977                            6.670900       0.036646       2.060762                    0.998305      26.122618      69.502930       0.687298       0.387793      -1.105445      -0.126946      -0.034470       0.059702       0.144457      -0.013138       0.022754       0.003302      -0.108918       0.101284      -0.077644       0.038161       0.039484              9.678094      13.231212       1.803291      -3.123430       8.811453       1.576043       6.991616           0.006539
           92              N      12.732438      12.150767       0.000000      -0.172010      31.257460 0.43033056E+03  0.98892630E+04                                 8.264019                            6.670921       0.036600       2.060747                    0.998304      26.122647      69.503138       0.687296       0.387794      -1.105444      -0.126941       0.068945      -0.000001       0.144456       0.026282      -0.000001      -0.000001      -0.103205       0.118433      -0.077649       0.038171       0.039478              9.678152      13.231304      -3.606637      -0.000010       6.081701       0.000004       9.721452           0.006545
           93              N      12.732438       2.382266       4.126206      -0.172006      31.257128 0.43032613E+03  0.98891293E+04                                 8.263938                            6.670872       0.036646       2.060763                    0.998305      26.122553      69.502620       0.687301       0.387792      -1.105446      -0.126946      -0.034469      -0.059702       0.144457      -0.013137      -0.022754      -0.003302      -0.108918       0.101287      -0.077644       0.038160       0.039484              9.678040      13.231125       1.803284       3.123400       8.811417      -1.576035       6.991579           0.006539
           94              N       1.725562      -6.075384      10.522874      -0.172008      31.257297 0.43032875E+03  0.98892076E+04                                 8.263977                            6.670899       0.036647       2.060762                    0.998305      26.122617      69.502925       0.687298       0.387793      -1.105445       0.126946      -0.034470       0.059702       0.144457       0.013138      -0.022754       0.003302      -0.108918       0.101284      -0.077644       0.038161       0.039484              9.678092      13.231208      -1.803292       3.123428       8.811454       1.576043       6.991615           0.006539
           95              N       1.725562      12.150767       0.000000      -0.172010      31.257463 0.43033060E+03  0.98892644E+04                                 8.264019                            6.670921       0.036601       2.060747                    0.998304      26.122648      69.503141       0.687296       0.387794      -1.105444       0.126941       0.068945      -0.000001       0.144456      -0.026282       0.000001      -0.000001      -0.103205       0.118434      -0.077649       0.038171       0.039478              9.678154      13.231307       3.606638       0.000008       6.081702       0.000004       9.721452           0.006544
           96              N       1.725562       2.382266       4.126206      -0.172006      31.257138 0.43032629E+03  0.98891339E+04                                 8.263940                            6.670874       0.036646       2.060763                    0.998305      26.122557      69.502637       0.687301       0.387792      -1.105446       0.126946      -0.034469      -0.059702       0.144456       0.013137       0.022754      -0.003303      -0.108918       0.101286      -0.077644       0.038160       0.039484              9.678043      13.231129      -1.803286      -3.123401       8.811419      -1.576035       6.991580           0.006539
           97              O       8.655282      -6.384680      13.296970      -0.584442      35.454207 0.51249520E+03  0.12182693E+05                                 8.588090                            6.969252       0.394441       2.165529                    0.999007      27.796413      72.835130       0.725001       0.355397      -1.141008       0.045211      -0.021378      -0.037760       0.062665      -0.033810       0.031687      -0.016698      -0.014025       0.131882      -0.058762      -0.007156       0.065918             10.237828      11.878597      -0.271712      -6.010892       6.584962       1.117634      12.249924           0.014835
           98              O       8.655282       6.250203      13.529890      -0.584447      35.454393 0.51249870E+03  0.12182794E+05                                 8.588104                            6.969262       0.394444       2.165528                    0.999006      27.796560      72.835498       0.725003       0.355396      -1.141010       0.045214      -0.022011       0.037396       0.062668       0.044348       0.013437      -0.017174      -0.072693      -0.044119      -0.058765      -0.007163       0.065928             10.237849      11.878631      -5.069745       3.240764       9.865805      -3.011822       8.969110           0.014834
           99              O       8.655282       0.134477       2.471300      -0.584435      35.453549 0.51248392E+03  0.12182350E+05                                 8.587955                            6.969152       0.394417       2.165527                    0.999006      27.796213      72.834237       0.725011       0.355395      -1.141011       0.045209       0.043390       0.000361       0.062663      -0.010531      -0.045120       0.033870      -0.043768       0.042648      -0.058762      -0.007151       0.065913             10.237643      11.878353       5.341331       2.770045      11.801404       1.894121       7.033171           0.014832
          100              O       5.802718      -6.384680      13.296970      -0.584442      35.454170 0.51249459E+03  0.12182675E+05                                 8.588084                            6.969248       0.394441       2.165530                    0.999007      27.796401      72.835080       0.725002       0.355397      -1.141008      -0.045211      -0.021378      -0.037760       0.062665       0.033810      -0.031687      -0.016699      -0.014025       0.131882      -0.058762      -0.007156       0.065918             10.237819      11.878586       0.271713       6.010885       6.584957       1.117635      12.249914           0.014834
          101              O       5.802718       6.250203      13.529890      -0.584446      35.454390 0.51249865E+03  0.12182792E+05                                 8.588103                            6.969261       0.394445       2.165529                    0.999006      27.796558      72.835492       0.725003       0.355396      -1.141010      -0.045214      -0.022011       0.037396       0.062668      -0.044348      -0.013437      -0.017175      -0.072693      -0.044119      -0.058765      -0.007163       0.065928             10.237848      11.878630       5.069745      -3.240763       9.865804      -3.011822       8.969109           0.014833
          102              O       5.802718       0.134477       2.471300      -0.584434      35.453535 0.51248370E+03  0.12182344E+05                                 8.587952                            6.969150       0.394419       2.165528                    0.999006      27.796210      72.834219       0.725011       0.355395      -1.141011      -0.045209       0.043389       0.000361       0.062663       0.010531       0.045120       0.033870      -0.043768       0.042647      -0.058762      -0.007151       0.065913             10.237638      11.878347      -5.341328      -2.770044      11.801399       1.894120       7.033168           0.014831
          103              O       5.802718       2.072970       1.352110      -0.584441      35.454463 0.51249984E+03  0.12182834E+05                                 8.588138                            6.969290       0.394423       2.165523                    0.999007      27.796509      72.835526       0.724998       0.355398      -1.141007      -0.045214      -0.021378       0.037759       0.062666       0.033806       0.031689       0.016699      -0.014022       0.131893      -0.058760      -0.007161       0.065920             10.237888      11.878675       0.271706      -6.010933       6.584997      -1.117634      12.249992           0.014834
          104              O       5.802718      14.707853       1.119190      -0.584432      35.453364 0.51248065E+03  0.12182252E+05                                 8.587925                            6.969129       0.394443       2.165536                    0.999006      27.796113      72.833881       0.725012       0.355395      -1.141011      -0.045207      -0.022007      -0.037398       0.062663      -0.044341       0.013446       0.017174      -0.072686      -0.044105      -0.058765      -0.007152       0.065917             10.237609      11.878326       5.069588       3.240689       9.865561       3.011749       8.968941           0.014832
          105              O       5.802718       8.592127      12.177780      -0.584451      35.454351 0.51249784E+03  0.12182767E+05                                 8.588092                            6.969252       0.394438       2.165527                    0.999006      27.796572      72.835494       0.725004       0.355395      -1.141010      -0.045212       0.043391      -0.000366       0.062666       0.010539      -0.045123      -0.033872      -0.043766       0.042657      -0.058763      -0.007158       0.065921             10.237830      11.878592      -5.341447       2.770123      11.801602      -1.894178       7.033295           0.014833
          106              O       8.655282       2.072970       1.352110      -0.584441      35.454455 0.51249971E+03  0.12182830E+05                                 8.588136                            6.969288       0.394425       2.165523                    0.999007      27.796507      72.835516       0.724998       0.355398      -1.141008       0.045214      -0.021378       0.037759       0.062666      -0.033806      -0.031689       0.016699      -0.014022       0.131893      -0.058760      -0.007160       0.065920             10.237885      11.878671      -0.271706       6.010930       6.584996      -1.117634      12.249988           0.014835
          107              O       8.655282      14.707853       1.119190      -0.584432      35.453331 0.51248012E+03  0.12182235E+05                                 8.587918                            6.969125       0.394446       2.165537                    0.999006      27.796104      72.833837       0.725012       0.355395      -1.141011       0.045207      -0.022007      -0.037399       0.062663       0.044341      -0.013445       0.017173      -0.072687      -0.044106      -0.058765      -0.007152       0.065917             10.237600      11.878315      -5.069582      -3.240685       9.865551       3.011745       8.968934           0.014832
          108              O       8.655282       8.592127      12.177780      -0.584451      35.454348 0.51249778E+03  0.12182766E+05                                 8.588092                            6.969251       0.394437       2.165526                    0.999006      27.796571      72.835492       0.725004       0.355395      -1.141010       0.045212       0.043391      -0.000366       0.062666      -0.010539       0.045123      -0.033872      -0.043766       0.042659      -0.058763      -0.007158       0.065921             10.237829      11.878591       5.341447      -2.770122      11.801603      -1.894178       7.033295           0.014833
          109              O       7.229000       0.000000       0.000000      -1.045957      57.831251 0.13854524E+04  0.41952237E+05                                11.533147                           11.168693       0.115635       1.940813                    0.999377      38.434989     111.243363       0.599098       0.337633      -1.163380       0.000000      -0.000001      -0.000000       0.000001      -0.000001      -0.000000      -0.000005       0.122305      -0.122313      -0.040771      -0.040767       0.081538             12.604436      10.401808       0.000001      -0.000000      13.705752      -0.000010      13.705748           0.034257
          110              O       0.000000      -3.261946      11.428040      -0.585577      29.121982 0.44522983E+03  0.10211829E+05                                 7.388588                            6.434686       0.739916       2.269284                    0.998563      27.746575      71.277449       0.765747       0.348740      -1.147096      -0.000000       0.028061      -0.010457       0.029946      -0.000000       0.000000      -0.028625       0.154603       0.044554      -0.092369       0.022493       0.069876              8.235317       5.655593      -0.000000      -0.000000       9.499375      -2.490103       9.550982           0.000007
          111              O       0.000000      -3.594078       9.232876      -0.549649      34.337767 0.47578979E+03  0.11093961E+05                                 8.383756                            6.671564       0.423216       2.190082                    0.997790      27.140784      70.268395       0.748795       0.350810      -1.145546       0.000000       0.007552       0.015740       0.017458       0.000000      -0.000000       0.054870      -0.067188      -0.011328      -0.042423      -0.031706       0.074129             10.326459       5.339629      -0.000000      -0.000000      17.244896       3.159353       8.394851           0.000367
          112              O       0.000000       3.070296      11.759988      -0.585569      29.122315 0.44523603E+03  0.10212011E+05                                 7.388676                            6.434758       0.739974       2.269306                    0.998564      27.746523      71.277563       0.765737       0.348743      -1.147093       0.000000      -0.023086      -0.019080       0.029950       0.000000      -0.000000      -0.028818       0.055124      -0.253881      -0.092379       0.022503       0.069876              8.235424       5.655659       0.000000       0.000000      11.694727       1.222747       7.355886           0.000006
          113              O       0.000000       1.335294      13.145205      -0.549627      34.337207 0.47578109E+03  0.11093706E+05                                 8.383668                            6.671506       0.423187       2.190076                    0.997790      27.140530      70.267563       0.748798       0.350810      -1.145546      -0.000000       0.009852      -0.014413       0.017459       0.000000      -0.000000      -0.010430       0.009770       0.219521      -0.042413      -0.031702       0.074115             10.326330       5.339579       0.000000      -0.000000       7.871213       2.252476      17.768199           0.000390
          114              O       0.000000       0.191650       6.110131      -0.585574      29.121581 0.44522181E+03  0.10211594E+05                                 7.388510                            6.434618       0.739940       2.269295                    0.998564      27.746378      71.276658       0.765753       0.348739      -1.147097       0.000000      -0.004981       0.029528       0.029945      -0.000000      -0.000000       0.057435       0.104680      -0.105149      -0.092368       0.022503       0.069865              8.235228       5.655538       0.000000      -0.000000       7.381514       1.267415      11.668631           0.000009
          115              O       0.000000       2.258785       6.920079      -0.549643      34.338034 0.47579426E+03  0.11094096E+05                                 8.383825                            6.671616       0.423200       2.190079                    0.997790      27.140778      70.268594       0.748789       0.350812      -1.145544       0.000000      -0.017403      -0.001327       0.017453      -0.000000      -0.000000      -0.044433      -0.085261      -0.065566      -0.042424      -0.031703       0.074127             10.326552       5.339669       0.000000      -0.000000      13.343519      -5.411918      12.296468           0.000381
          116              O       0.000000       5.195704       3.221040      -0.585576      29.121273 0.44521624E+03  0.10211430E+05                                 7.388431                            6.434555       0.739934       2.269290                    0.998563      27.746407      71.276514       0.765761       0.348736      -1.147100      -0.000000       0.028060       0.010456       0.029945       0.000000       0.000000       0.028623       0.154600       0.044567      -0.092369       0.022497       0.069872              8.235131       5.655480      -0.000000       0.000000       9.499109       2.490054       9.550804           0.000006
          117              O       0.000000       4.863572       5.416204      -0.549649      34.338006 0.47579372E+03  0.11094078E+05                                 8.383804                            6.671599       0.423204       2.190078                    0.997790      27.140843      70.268688       0.748792       0.350810      -1.145545      -0.000000       0.007552      -0.015741       0.017459       0.000000      -0.000000      -0.054870      -0.067187      -0.011338      -0.042425      -0.031704       0.074128             10.326525       5.339657      -0.000000       0.000000      17.245043      -3.159343       8.394876           0.000367
          118              O       0.000000      11.527946       2.889092      -0.585570      29.122529 0.44524016E+03  0.10212132E+05                                 7.388721                            6.434796       0.739967       2.269303                    0.998564      27.746576      71.277838       0.765733       0.348744      -1.147092       0.000000      -0.023087       0.019080       0.029951       0.000000       0.000000       0.028817       0.055126      -0.253881      -0.092379       0.022502       0.069876              8.235479       5.655695      -0.000000       0.000000      11.694790      -1.222774       7.355953           0.000006
          119              O       0.000000       9.792944       1.503875      -0.549625      34.336623 0.47577169E+03  0.11093427E+05                                 8.383555                            6.671426       0.423230       2.190092                    0.997790      27.140370      70.266846       0.748805       0.350808      -1.145548      -0.000000       0.009849       0.014412       0.017456       0.000000       0.000000       0.010435       0.009761       0.219512      -0.042408      -0.031705       0.074113             10.326176       5.339517      -0.000000      -0.000000       7.871080      -2.252383      17.767932           0.000390
          120              O       0.000000       8.649300       8.538949      -0.585573      29.122085 0.44523146E+03  0.10211877E+05                                 7.388622                            6.434711       0.739931       2.269292                    0.998564      27.746503      71.277344       0.765743       0.348741      -1.147094      -0.000000      -0.004981      -0.029529       0.029946       0.000000      -0.000000      -0.057435       0.104686      -0.105144      -0.092369       0.022502       0.069867              8.235359       5.655615       0.000000       0.000000       7.381628      -1.267416      11.668834           0.000009
          121              O       0.000000      10.716435       7.729001      -0.549645      34.338370 0.47579955E+03  0.11094253E+05                                 8.383889                            6.671660       0.423168       2.190066                    0.997790      27.140869      70.268994       0.748785       0.350813      -1.145543       0.000000      -0.017404       0.001329       0.017455      -0.000000      -0.000000       0.044437      -0.085258      -0.065566      -0.042428      -0.031701       0.074129             10.326640       5.339703      -0.000000       0.000000      13.343625       5.411976      12.296593           0.000381

******************************************************
Auxiliary information for the entire system
The total spin magnetic moment of the unit cell is   9.976280
The total net atomic charge of the unit cell is   0.000002
Accuracy of reproducing the electrostatic potential in the unit cell:
  The inner radius (bohr) =    5.0000
  The outer radius (bohr) =   12.0000
  Valid grid points have density less than (e/(bohr^3)) =    0.0001
  The number of valid grid points were=       491660
  The rms potential error without charges in kcal/mol is=      8.42155
  The rms potential error with partial charges in kcal/mol is=      0.67417
  The RRMSE value at monopole order=      0.08005
  The rms potential error with partial charges and cloud penetration in kcal/mol is=      0.67228
  The RRMSE value at monopole order with cloud penetration is=      0.07983
  The rms potential error with partial charges and atomic dipoles in kcal/mol is=      0.37946
  The RRMSE value at dipole order=      0.04506
  The rms potential error with partial charges, atomic dipoles and cloud penetration in kcal/mol is=      0.37114
  The RRMSE value at dipole order with cloud penetration=      0.04407

******************************************************
The electron densities and ab initio electrostatic potential were computed in VASP using the PBE functional and
projector augmented wave method. See the main text of the journal article for a description of computational details.
The atomic charges, dipoles, and quadrupoles were computed with the DDEC6 method as described in
(a) T. A. Manz and N. Gabaldon Limas, RSC Adv. 6 (2016) 47771-47801 DOI: 10.1039/c6ra04656h
(b) N. Gabaldon Limas and T. A. Manz, RSC Adv. 8 (2018) 2678-2707 DOI: 10.1039/c7ra11829e.
For each atom in the material, the electron cloud parameters were fit to the spherically averaged atom-in-material
electron density using radial positions for which this density was between 10^-4 and 10^-2 electrons per cubic bohr.
The polarizabilities, dispersion coefficients, and quantum Drude oscillator (QDO) parameters were fit using the MCLF method.
The magnetic structure of the system was optimized in VASP from the default ferromagnetic initial guess using spin polarization.
The atomic spin moments (ASMs) were computed on this optimized magnetic structure using the DDEC6 partition as inputs
to the method of T. A. Manz and D. S. Sholl, J. Chem. Theory Comput. 7 (2011) 4146-4164 DOI: 10.1021/ct200539n.
The RMSE and RRMSE were computed using a uniform grid with Ewald summation.
