# Supplementary material for: A collection of forcefield precursors for metal–organic frameworks
Source: RSC Adv. 2019 Nov 13;9(63):36492–507. doi: 10.1039/c9ra07327b (PMC9075174; doi:10.1039/c9ra07327b)
Supplement: RA-009-C9RA07327B-s5601 [file RA-009-C9RA07327B-s5601.xyz]

  154
jmolscript: load "" {1 1 1} spacegroup "x,y,z" unitcell [{     14.646200     0.000000     0.000000 }, {      0.000000    16.782400     0.000000 }, {      0.000000    -8.391200    14.533985 }]
Zn     0.000000     5.734043     0.000000     0.728959
Zn     0.000000     5.524179     9.568158     0.728956
Zn     0.000000    -2.867021     4.965827     0.728962
Cr     7.323100    -7.432086    12.872751     1.412625
Cr     7.323100    14.864172     0.000000     1.412622
Cr     7.323100     0.959114     1.661234     1.412622
H      4.166844     3.829744     1.935927     0.127477
H      1.679919     4.103297     1.895232     0.107735
H      4.166844     8.152890    10.249366     0.127479
H      1.679919     7.980870    10.032810     0.107730
H      4.166844    13.190966     2.348692     0.127479
H      1.679919    13.089433     2.605944     0.107733
H     10.479356     3.829744     1.935927     0.127477
H     12.966281     4.103297     1.895232     0.107735
H     10.479356     8.152890    10.249366     0.127479
H     12.966281     7.980870    10.032810     0.107730
H     10.479356    13.190966     2.348692     0.127479
H     12.966281    13.089433     2.605944     0.107733
H     10.479356    -4.561456    12.598058     0.127478
H     12.966281    -4.287903    12.638753     0.107732
H     10.479356    -0.238310     4.284619     0.127480
H     12.966281    -0.410330     4.501175     0.107732
H     10.479356     4.799766    12.185293     0.127478
H     12.966281     4.698233    11.928041     0.107732
H      4.166844    -4.561456    12.598058     0.127478
H      1.679919    -4.287903    12.638753     0.107732
H      4.166844    -0.238310     4.284619     0.127480
H      1.679919    -0.410330     4.501175     0.107732
H      4.166844     4.799766    12.185293     0.127478
H      1.679919     4.698233    11.928041     0.107731
H      7.323100    -4.511109     7.813470     0.112556
H      7.323100     9.022218     0.000000     0.112558
H      7.323100     3.880091     6.720515     0.112539
H      0.000000     9.174099     2.643732     0.125915
H      0.000000     6.093689     5.267116     0.125918
H      0.000000     9.905812     6.623137     0.125918
H      0.000000     0.782899    11.890253     0.125917
H      0.000000    -2.297511     9.266869     0.125915
H      0.000000     1.514612     7.910848     0.125919
H      7.323100    -4.536283    11.851011     0.106212
H      7.323100    -3.371584     9.775558     0.121813
H      7.323100     4.140218    12.537015     0.106210
H      7.323100     1.760474    12.566083     0.121817
H      7.323100     0.396065     4.679943     0.106204
H      7.323100     1.611110     6.726328     0.121798
H      7.323100     3.854917     2.682974     0.106206
H      7.323100     5.019616     4.758427     0.121798
H      7.323100    12.531418     1.996970     0.106212
H      7.323100    10.151674     1.967902     0.121817
H      7.323100     8.787265     9.854042     0.106208
H      7.323100    10.002310     7.807657     0.121812
C      3.668873     3.867504     1.140918    -0.151676
C      2.189607     4.041202     1.107490     0.084899
C      3.668873     7.445512    10.614169    -0.151677
C      2.189607     7.329713    10.480457     0.084897
C      3.668873    13.860584     2.778898    -0.151673
C      2.189607    13.802685     2.946039     0.084894
C     10.977327     3.867504     1.140918    -0.151676
C     12.456593     4.041202     1.107490     0.084899
C     10.977327     7.445512    10.614169    -0.151677
C     12.456593     7.329713    10.480457     0.084896
C     10.977327    13.860584     2.778898    -0.151673
C     12.456593    13.802685     2.946039     0.084893
C     10.977327    -4.523696    13.393067    -0.151676
C     12.456593    -4.349998    13.426495     0.084895
C     10.977327    -0.945688     3.919816    -0.151675
C     12.456593    -1.061487     4.053528     0.084896
C     10.977327     5.469384    11.755087    -0.151675
C     12.456593     5.411485    11.587946     0.084894
C      3.668873    -4.523696    13.393067    -0.151676
C      2.189607    -4.349998    13.426495     0.084895
C      3.668873    -0.945688     3.919816    -0.151675
C      2.189607    -1.061487     4.053528     0.084895
C      3.668873     5.469384    11.755087    -0.151675
C      2.189607     5.411485    11.587946     0.084894
C      7.323100    -4.981016     8.627373    -0.023129
C      7.323100     9.962033     0.000000    -0.023130
C      7.323100     3.410184     5.906612    -0.023135
C      5.422023     2.493865     0.000000     0.612684
C      4.134622     3.279281     0.000000     0.012918
C      5.422023     7.144268    12.374235     0.612680
C      4.134622     6.751560    11.694044     0.012916
C      5.422023    -1.246932     2.159750     0.612678
C      4.134622    -1.639640     2.839941     0.012916
C      9.224177     2.493865     0.000000     0.612684
C     10.511578     3.279281     0.000000     0.012918
C      9.224177     7.144268    12.374235     0.612680
C     10.511578     6.751560    11.694044     0.012916
C      9.224177    -1.246932     2.159750     0.612678
C     10.511578    -1.639640     2.839941     0.012916
C      0.000000     6.498984     2.655359     0.575875
C      0.000000     7.495859     3.771569    -0.035296
C      0.000000     8.856072     3.528852    -0.127091
C      0.000000     7.441316     7.578020     0.575878
C      0.000000     7.909545     6.156596    -0.035293
C      0.000000     7.019239     5.099975    -0.127093
C      0.000000    11.233299     4.300606     0.575876
C      0.000000     9.768196     4.605820    -0.035298
C      0.000000     9.298289     5.905158    -0.127086
C      0.000000    -1.892216    11.878626     0.575875
C      0.000000    -0.895341    10.762416    -0.035295
C      0.000000     0.464872    11.005133    -0.127091
C      0.000000    -0.949884     6.955965     0.575879
C      0.000000    -0.481655     8.377389    -0.035294
C      0.000000    -1.371961     9.434010    -0.127091
C      0.000000     2.842099    10.233379     0.575876
C      0.000000     1.376996     9.928165    -0.035298
C      0.000000     0.907089     8.628827    -0.127088
C      7.323100    -5.017098    11.044375     0.079452
C      7.323100    -4.310559     9.782825    -0.126872
C      7.323100     3.682059    13.356732     0.079459
C      7.323100     2.236255    13.375626    -0.126871
C      7.323100     1.335040     4.666863     0.079448
C      7.323100     2.074305     5.909518    -0.126871
C      7.323100     3.374102     3.489610     0.079450
C      7.323100     4.080641     4.751160    -0.126874
C      7.323100    12.073259     1.177253     0.079456
C      7.323100    10.627455     1.158359    -0.126872
C      7.323100     9.726240     9.867122     0.079453
C      7.323100    10.465505     8.624467    -0.126869
N      7.323100    -6.389060    11.066176    -0.247641
N      7.323100    12.778119     0.000000    -0.247643
N      7.323100     2.002140     3.467809    -0.247645
N      1.725322     4.626908     0.000000    -0.205906
N      1.725322     6.077746    10.526965    -0.205906
N      1.725322    -2.313454     4.007020    -0.205907
N     12.920878     4.626908     0.000000    -0.205905
N     12.920878     6.077746    10.526965    -0.205906
N     12.920878    -2.313454     4.007020    -0.205907
O      5.896414    -6.192957    13.421118    -0.579559
O      5.896414     6.328307    13.186685    -0.579560
O      5.896414    -0.135350     2.460168    -0.579550
O      8.749786    -6.192957    13.421118    -0.579559
O      8.749786     6.328307    13.186685    -0.579560
O      8.749786    -0.135350     2.460168    -0.579550
O      8.749786     2.198243     1.112867    -0.579556
O      8.749786    14.719507     1.347300    -0.579560
O      8.749786     8.255850    12.073817    -0.579554
O      5.896414     2.198243     1.112867    -0.579555
O      5.896414    14.719507     1.347300    -0.579560
O      5.896414     8.255850    12.073817    -0.579554
O      7.323100     0.000000     0.000000    -1.059150
O      0.000000     5.297532     2.894007    -0.587340
O      0.000000     6.996583     1.485373    -0.545266
O      0.000000     8.248717     8.499184    -0.587338
O      0.000000     6.179280     7.732080    -0.545255
O      0.000000    11.627350     3.140794    -0.587337
O      0.000000    11.997738     5.316532    -0.545270
O      0.000000    -3.093668    11.639978    -0.587341
O      0.000000    -1.394617    13.048612    -0.545265
O      0.000000    -0.142483     6.034801    -0.587337
O      0.000000    -2.211920     6.801905    -0.545258
O      0.000000     3.236150    11.393191    -0.587337
O      0.000000     3.606538     9.217453    -0.545268

The following XYZ coordinates are in angstroms. Other properties are in atomic units.
The sperically averaged electron density of each atom fit to a function of the form exp(a - br)
eigen_1, eigen_2 and eigen_3 are the three eigenvalues of traceless quadrupole moment tensor
  atom number  atomic symbol              X              Y              Z     net charge C6 coefficient C8 coefficient C10 coefficient fluctuating dipole atomic polarizability isotropic forcefield polarizability              a              b squared Pearson coefficient          <r^3>          <r^4>         wp_QDO          m_QDO          q_QDO       dipole_x       dipole_y       dipole_z         dipole            Qxy            Qxz            Qyz     Q(x^2-y^2)  Q(3z^2 - R^2)        eigen_1        eigen_2        eigen_3 static polarizability      alpha(xx)      alpha(xy)      alpha(xz)      alpha(yy)      alpha(yz)      alpha(zz) atomic spin moment
            1             Zn       0.000000       5.734043       0.000000       0.728959     104.169933 0.21038732E+04  0.68895318E+05                                18.106161                           14.986045       0.318885       1.938409                    0.997409      49.269209     136.160320       0.467251       0.400300      -1.144423       0.000000       0.125298       0.000003       0.125298      -0.000000      -0.000000      -0.000002       0.033520       0.100830      -0.033565      -0.000045       0.033610             22.260217      23.658888      -0.000000      -0.000000      18.010059       0.000059      25.111703          -0.001258
            2             Zn       0.000000       5.524179       9.568158       0.728956     104.168988 0.21038690E+04  0.68895106E+05                                18.106017                           14.986021       0.318910       1.938416                    0.997409      49.269135     136.159793       0.467252       0.400300      -1.144424       0.000000      -0.062655      -0.108522       0.125310      -0.000000       0.000000      -0.029085      -0.016832      -0.050344      -0.033573      -0.000026       0.033598             22.259895      23.658442      -0.000001       0.000000      23.336023      -3.075041      19.785222          -0.001263
            3             Zn       0.000000      -2.867021       4.965827       0.728962     104.169144 0.21038681E+04  0.68895088E+05                                18.106054                           14.986030       0.318899       1.938413                    0.997409      49.269105     136.159828       0.467251       0.400300      -1.144423       0.000000      -0.062653       0.108524       0.125312       0.000000      -0.000000       0.029080      -0.016833      -0.050339      -0.033567      -0.000027       0.033594             22.259978      23.658596       0.000001       0.000000      23.336024       3.075075      19.785312          -0.001261
            4             Cr       7.323100      -7.432086      12.872751       1.412625      64.974915 0.10013683E+04  0.27302039E+05                                14.571858                           11.412300       0.826359       2.182827                    0.992576      41.950734     106.615200       0.460597       0.487735      -1.086675       0.000000      -0.031823       0.055121       0.063648      -0.000000      -0.000000       0.000475       0.062108      -0.063228      -0.021347      -0.020245       0.041592             18.256552      20.243006      -0.000000       0.000000      17.574317       0.538588      16.952333           2.686936
            5             Cr       7.323100      14.864172       0.000000       1.412622      64.974603 0.10013611E+04  0.27301799E+05                                14.571836                           11.412275       0.826348       2.182825                    0.992576      41.950599     106.614869       0.460596       0.487736      -1.086674       0.000000       0.063649      -0.000000       0.063649       0.000000       0.000000      -0.000002       0.062941      -0.060752      -0.021345      -0.020251       0.041596             18.256529      20.242963       0.000000      -0.000000      16.641455      -0.000004      17.885170           2.686958
            6             Cr       7.323100       0.959114       1.661234       1.412622      64.974642 0.10013633E+04  0.27301882E+05                                14.571854                           11.412298       0.826337       2.182821                    0.992576      41.950645     106.615115       0.460595       0.487737      -1.086673       0.000000      -0.031823      -0.055121       0.063648       0.000000       0.000000      -0.000475       0.062109      -0.063224      -0.021347      -0.020245       0.041592             18.256554      20.243024       0.000000      -0.000000      17.574319      -0.538610      16.952320           2.686976
            7              H       4.166844       3.829744       1.935927       0.127477       1.121500 0.82127046E+01  0.80233443E+02                                 1.709863                            1.622314      -0.993865       2.414138                    0.998420       3.294866       8.864068       0.521702       1.201752      -0.728445       0.025036       0.006102       0.029566       0.039220      -0.000470       0.000424       0.006452       0.018927       0.035575      -0.016858       0.003539       0.013319              1.732107       1.819887      -0.121288       0.403557       1.402360       0.016067       1.974074          -0.000174
            8              H       1.679919       4.103297       1.895232       0.107735       1.218822 0.86748358E+01  0.86077213E+02                                 1.813749                            1.666397      -1.086921       2.357306                    0.997548       3.481222       9.496523       0.514224       1.200402      -0.727286      -0.026212      -0.004182       0.042365       0.049994       0.004367       0.000479      -0.010466       0.008438       0.043209      -0.016487      -0.001675       0.018162              1.895697       2.023996      -0.220265      -0.587674       1.500803       0.142860       2.162293          -0.000138
            9              H       4.166844       8.152890      10.249366       0.127479       1.121446 0.82121332E+01  0.80225741E+02                                 1.709740                            1.622203      -0.993793       2.414170                    0.998422       3.294745       8.863364       0.521750       1.201671      -0.728464       0.025036       0.022551      -0.020068       0.039219       0.000602       0.000195      -0.015024       0.004076      -0.008968      -0.016855       0.003538       0.013317              1.731981       1.819747       0.410092      -0.096734       1.817100      -0.255568       1.559095          -0.000174
           10              H       1.679919       7.980870      10.032810       0.107730       1.218853 0.86750897E+01  0.86080216E+02                                 1.813766                            1.666411      -1.086980       2.357275                    0.997546       3.481251       9.496576       0.514228       1.200387      -0.727289      -0.026211       0.038781      -0.017560       0.049994      -0.001769      -0.004022      -0.005949      -0.019996      -0.042084      -0.016486      -0.001676       0.018162              1.895716       2.024012      -0.398814       0.484599       1.873222      -0.357871       1.789914          -0.000141
           11              H       4.166844      13.190966       2.348692       0.127479       1.121470 0.82123921E+01  0.80229282E+02                                 1.709797                            1.622254      -0.993837       2.414148                    0.998421       3.294822       8.863764       0.521727       1.201709      -0.728455       0.025036      -0.028655      -0.009497       0.039218      -0.000132      -0.000618       0.008573      -0.007098      -0.042497      -0.016856       0.003539       0.013317              1.732039       1.819813      -0.288833      -0.306800       1.844986       0.239514       1.531318          -0.000171
           12              H       1.679919      13.089433       2.605944       0.107733       1.218866 0.86752431E+01  0.86082532E+02                                 1.813817                            1.666454      -1.086931       2.357300                    0.997548       3.481300       9.496902       0.514205       1.200429      -0.727279      -0.026212      -0.034599      -0.024806       0.049994      -0.002597       0.003543       0.016417      -0.001867       0.012298      -0.016488      -0.001676       0.018163              1.895772       2.024078       0.619110       0.103086       2.120729       0.215016       1.542508          -0.000138
           13              H      10.479356       3.829744       1.935927       0.127477       1.121500 0.82127047E+01  0.80233444E+02                                 1.709863                            1.622314      -0.993865       2.414137                    0.998420       3.294866       8.864068       0.521702       1.201752      -0.728445      -0.025036       0.006102       0.029566       0.039220       0.000470      -0.000424       0.006452       0.018927       0.035575      -0.016858       0.003539       0.013319              1.732107       1.819887       0.121288      -0.403557       1.402360       0.016067       1.974075          -0.000174
           14              H      12.966281       4.103297       1.895232       0.107735       1.218821 0.86748289E+01  0.86077127E+02                                 1.813748                            1.666396      -1.086920       2.357306                    0.997548       3.481221       9.496519       0.514224       1.200402      -0.727286       0.026212      -0.004182       0.042365       0.049994      -0.004367      -0.000479      -0.010466       0.008438       0.043209      -0.016487      -0.001675       0.018162              1.895696       2.023995       0.220265       0.587673       1.500803       0.142860       2.162292          -0.000138
           15              H      10.479356       8.152890      10.249366       0.127479       1.121446 0.82121348E+01  0.80225762E+02                                 1.709741                            1.622203      -0.993792       2.414170                    0.998422       3.294745       8.863365       0.521750       1.201671      -0.728464      -0.025036       0.022551      -0.020068       0.039219      -0.000602      -0.000195      -0.015024       0.004076      -0.008968      -0.016855       0.003538       0.013317              1.731981       1.819748      -0.410092       0.096734       1.817100      -0.255568       1.559095          -0.000174
           16              H      12.966281       7.980870      10.032810       0.107730       1.218852 0.86750841E+01  0.86080150E+02                                 1.813766                            1.666410      -1.086980       2.357275                    0.997546       3.481250       9.496574       0.514227       1.200388      -0.727289       0.026211       0.038781      -0.017560       0.049994       0.001769       0.004021      -0.005949      -0.019996      -0.042084      -0.016486      -0.001676       0.018162              1.895716       2.024012       0.398814      -0.484599       1.873222      -0.357871       1.789913          -0.000141
           17              H      10.479356      13.190966       2.348692       0.127479       1.121470 0.82123904E+01  0.80229257E+02                                 1.709797                            1.622254      -0.993837       2.414148                    0.998421       3.294822       8.863762       0.521728       1.201709      -0.728455      -0.025036      -0.028655      -0.009497       0.039218       0.000132       0.000618       0.008573      -0.007098      -0.042497      -0.016856       0.003539       0.013317              1.732039       1.819813       0.288833       0.306799       1.844986       0.239514       1.531317          -0.000171
           18              H      12.966281      13.089433       2.605944       0.107733       1.218865 0.86752363E+01  0.86082445E+02                                 1.813816                            1.666453      -1.086931       2.357300                    0.997548       3.481299       9.496898       0.514205       1.200429      -0.727279       0.026212      -0.034599      -0.024806       0.049994       0.002597      -0.003543       0.016417      -0.001867       0.012298      -0.016488      -0.001676       0.018163              1.895771       2.024077      -0.619109      -0.103086       2.120728       0.215016       1.542507          -0.000138
           19              H      10.479356      -4.561456      12.598058       0.127478       1.121502 0.82127245E+01  0.80233625E+02                                 1.709859                            1.622310      -0.993865       2.414135                    0.998420       3.294871       8.864059       0.521705       1.201743      -0.728447      -0.025036       0.006102      -0.029565       0.039219       0.000470       0.000424      -0.006453       0.018927       0.035573      -0.016858       0.003540       0.013318              1.732103       1.819882       0.121288       0.403555       1.402357      -0.016067       1.974069          -0.000175
           20              H      12.966281      -4.287903      12.638753       0.107732       1.218838 0.86749891E+01  0.86079269E+02                                 1.813780                            1.666423      -1.086930       2.357301                    0.997548       3.481256       9.496701       0.514214       1.200419      -0.727282       0.026212      -0.004182      -0.042366       0.049994      -0.004367       0.000478       0.010466       0.008438       0.043209      -0.016487      -0.001675       0.018162              1.895731       2.024034       0.220272      -0.587689       1.500827      -0.142864       2.162333          -0.000140
           21              H      10.479356      -0.238310       4.284619       0.127480       1.121447 0.82121527E+01  0.80226114E+02                                 1.709754                            1.622215      -0.993794       2.414171                    0.998422       3.294754       8.863447       0.521743       1.201686      -0.728461      -0.025036       0.022552       0.020068       0.039219      -0.000602       0.000195       0.015024       0.004076      -0.008969      -0.016855       0.003538       0.013317              1.731995       1.819763      -0.410097      -0.096735       1.817114       0.255571       1.559107          -0.000171
           22              H      12.966281      -0.410330       4.501175       0.107732       1.218836 0.86749480E+01  0.86078390E+02                                 1.813743                            1.666392      -1.086969       2.357281                    0.997546       3.481230       9.496471       0.514233       1.200379      -0.727291       0.026211       0.038782       0.017560       0.049994       0.001769      -0.004022       0.005949      -0.019997      -0.042084      -0.016487      -0.001676       0.018163              1.895691       2.023985       0.398806       0.484589       1.873197       0.357864       1.789891          -0.000138
           23              H      10.479356       4.799766      12.185293       0.127478       1.121466 0.82123456E+01  0.80228631E+02                                 1.709786                            1.622244      -0.993834       2.414149                    0.998421       3.294807       8.863683       0.521732       1.201701      -0.728457      -0.025036      -0.028655       0.009496       0.039218       0.000132      -0.000618      -0.008573      -0.007098      -0.042497      -0.016856       0.003539       0.013317              1.732028       1.819801       0.288831      -0.306797       1.844974      -0.239513       1.531309          -0.000172
           24              H      12.966281       4.698233      11.928041       0.107732       1.218863 0.86752050E+01  0.86081974E+02                                 1.813807                            1.666445      -1.086930       2.357300                    0.997548       3.481284       9.496818       0.514209       1.200421      -0.727281       0.026212      -0.034598       0.024805       0.049994       0.002598       0.003543      -0.016416      -0.001867       0.012296      -0.016487      -0.001676       0.018163              1.895760       2.024064      -0.619104       0.103086       2.120716      -0.215015       1.542500          -0.000139
           25              H       4.166844      -4.561456      12.598058       0.127478       1.121502 0.82127176E+01  0.80233537E+02                                 1.709858                            1.622309      -0.993865       2.414136                    0.998420       3.294870       8.864054       0.521706       1.201743      -0.728447       0.025036       0.006102      -0.029565       0.039219      -0.000470      -0.000424      -0.006453       0.018927       0.035574      -0.016858       0.003540       0.013318              1.732102       1.819881      -0.121288      -0.403554       1.402356      -0.016067       1.974067          -0.000175
           26              H       1.679919      -4.287903      12.638753       0.107732       1.218838 0.86749877E+01  0.86079251E+02                                 1.813779                            1.666422      -1.086930       2.357302                    0.997548       3.481256       9.496700       0.514214       1.200418      -0.727282      -0.026212      -0.004182      -0.042366       0.049994       0.004367      -0.000478       0.010466       0.008438       0.043209      -0.016487      -0.001675       0.018162              1.895731       2.024033      -0.220272       0.587689       1.500827      -0.142864       2.162332          -0.000140
           27              H       4.166844      -0.238310       4.284619       0.127480       1.121447 0.82121529E+01  0.80226119E+02                                 1.709754                            1.622215      -0.993794       2.414171                    0.998422       3.294754       8.863448       0.521742       1.201686      -0.728460       0.025036       0.022552       0.020068       0.039219       0.000602      -0.000195       0.015024       0.004076      -0.008969      -0.016855       0.003538       0.013317              1.731995       1.819763       0.410097       0.096735       1.817115       0.255571       1.559107          -0.000171
           28              H       1.679919      -0.410330       4.501175       0.107732       1.218836 0.86749479E+01  0.86078394E+02                                 1.813744                            1.666392      -1.086969       2.357281                    0.997546       3.481230       9.496473       0.514233       1.200380      -0.727291      -0.026211       0.038782       0.017560       0.049994      -0.001769       0.004022       0.005949      -0.019997      -0.042084      -0.016487      -0.001676       0.018163              1.895692       2.023986      -0.398806      -0.484589       1.873198       0.357864       1.789891          -0.000138
           29              H       4.166844       4.799766      12.185293       0.127478       1.121466 0.82123416E+01  0.80228583E+02                                 1.709786                            1.622244      -0.993833       2.414149                    0.998421       3.294806       8.863680       0.521732       1.201701      -0.728457       0.025036      -0.028655       0.009496       0.039218      -0.000132       0.000618      -0.008573      -0.007098      -0.042497      -0.016856       0.003539       0.013317              1.732028       1.819800      -0.288831       0.306797       1.844974      -0.239513       1.531308          -0.000172
           30              H       1.679919       4.698233      11.928041       0.107731       1.218862 0.86752022E+01  0.86081938E+02                                 1.813806                            1.666445      -1.086930       2.357300                    0.997548       3.481284       9.496817       0.514209       1.200421      -0.727281      -0.026212      -0.034598       0.024805       0.049994      -0.002598      -0.003543      -0.016416      -0.001867       0.012296      -0.016487      -0.001676       0.018163              1.895760       2.024064       0.619104      -0.103086       2.120715      -0.215015       1.542500          -0.000139
           31              H       7.323100      -4.511109       7.813470       0.112556       1.094926 0.73262613E+01  0.68333924E+02                                 1.579588                            1.450036      -0.704916       2.545343                    0.999818       3.006152       7.456758       0.610162       1.076234      -0.762234      -0.000000       0.018650      -0.032304       0.037301      -0.000000      -0.000000      -0.001580      -0.029856       0.033508      -0.020513       0.008432       0.012081              1.665584       1.244379      -0.000000       0.000000       1.585082      -0.504207       2.167292           0.000266
           32              H       7.323100       9.022218       0.000000       0.112558       1.095165 0.73283017E+01  0.68359030E+02                                 1.579957                            1.450348      -0.704937       2.545331                    0.999818       3.006445       7.458285       0.610016       1.076396      -0.762191       0.000000      -0.037298      -0.000000       0.037298      -0.000000      -0.000000       0.000001      -0.032593       0.025309      -0.020514       0.008436       0.012078              1.665994       1.244628      -0.000000      -0.000000       2.459105       0.000001       1.294248           0.000259
           33              H       7.323100       3.880091       6.720515       0.112539       1.094887 0.73259281E+01  0.68329754E+02                                 1.579522                            1.449982      -0.704922       2.545342                    0.999818       3.006111       7.456496       0.610190       1.076202      -0.762243       0.000000       0.018651       0.032304       0.037302       0.000000       0.000000       0.001581      -0.029857       0.033508      -0.020513       0.008431       0.012082              1.665511       1.244335       0.000000       0.000000       1.585015       0.504172       2.167183           0.000263
           34              H       0.000000       9.174099       2.643732       0.125915       1.320885 0.10150591E+02  0.10516858E+03                                 1.941974                            1.827359      -1.410972       2.214369                    0.993353       3.669430      10.361003       0.479208       1.233637      -0.719498      -0.000000       0.012725      -0.038254       0.040315       0.000000       0.000000      -0.006610       0.004464       0.041578      -0.010925      -0.004697       0.015622              1.994169       1.467246       0.000000       0.000000       2.032156      -0.184604       2.483105          -0.000010
           35              H       0.000000       6.093689       5.267116       0.125918       1.320863 0.10150339E+02  0.10516488E+03                                 1.941918                            1.827308      -1.411011       2.214351                    0.993352       3.669367      10.360631       0.479227       1.233600      -0.719506      -0.000000      -0.039493       0.008108       0.040316       0.000000      -0.000000      -0.006665      -0.018524      -0.027392      -0.010926      -0.004697       0.015622              1.994110       1.467210      -0.000000      -0.000000       2.530164      -0.102967       1.984956          -0.000013
           36              H       0.000000       9.905812       6.623137       0.125918       1.320810 0.10149821E+02  0.10515813E+03                                 1.941866                            1.827262      -1.410951       2.214379                    0.993353       3.669285      10.360317       0.479234       1.233600      -0.719507      -0.000000       0.026769       0.030148       0.040317       0.000000       0.000000       0.013276      -0.007080       0.006953      -0.010927      -0.004699       0.015626              1.994056       1.467177       0.000000      -0.000000       2.210361       0.287559       2.304631          -0.000014
           37              H       0.000000       0.782899      11.890253       0.125917       1.320812 0.10149882E+02  0.10515918E+03                                 1.941889                            1.827284      -1.410936       2.214387                    0.993354       3.669313      10.360504       0.479223       1.233623      -0.719501       0.000000       0.012725       0.038256       0.040317      -0.000000      -0.000000       0.006611       0.004464       0.041590      -0.010926      -0.004700       0.015626              1.994080       1.467194      -0.000000       0.000000       2.032061       0.184594       2.482985          -0.000011
           38              H       0.000000      -2.297511       9.266869       0.125915       1.320905 0.10150747E+02  0.10517027E+03                                 1.941965                            1.827349      -1.411035       2.214338                    0.993352       3.669438      10.360921       0.479220       1.233606      -0.719505      -0.000000      -0.039492      -0.008108       0.040316      -0.000000      -0.000000       0.006664      -0.018522      -0.027391      -0.010925      -0.004696       0.015620              1.994160       1.467239       0.000000      -0.000000       2.530234       0.102969       1.985008          -0.000014
           39              H       0.000000       1.514612       7.910848       0.125919       1.320845 0.10150158E+02  0.10516261E+03                                 1.941907                            1.827298      -1.410966       2.214372                    0.993353       3.669336      10.360546       0.479226       1.233608      -0.719505      -0.000000       0.026768      -0.030147       0.040316       0.000000       0.000000      -0.013274      -0.007078       0.006950      -0.010926      -0.004697       0.015623              1.994100       1.467203      -0.000000      -0.000000       2.210413      -0.287566       2.304683          -0.000012
           40              H       7.323100      -4.536283      11.851011       0.106212       1.224087 0.90125547E+01  0.89723611E+02                                 1.787924                            1.679981      -0.992153       2.406943                    0.998217       3.338150       8.936902       0.523908       1.174335      -0.735874       0.000000       0.030110       0.045167       0.054284       0.000000      -0.000000       0.012341      -0.032308       0.022459      -0.019897      -0.002636       0.022533              1.822377       1.488851      -0.000000       0.000000       1.699653       0.315125       2.278628           0.000145
           41              H       7.323100      -3.371584       9.775558       0.121813       1.091619 0.76037559E+01  0.71606494E+02                                 1.575040                            1.479292      -0.797663       2.505194                    0.999641       3.029710       7.558968       0.602658       1.079222      -0.761471       0.000000       0.037850      -0.005926       0.038311       0.000000       0.000000      -0.000333      -0.035647       0.028884      -0.022637       0.009596       0.013042              1.607376       1.261573      -0.000000       0.000000       2.201764      -0.080566       1.358792          -0.000280
           42              H       7.323100       4.140218      12.537015       0.106210       1.224162 0.90132442E+01  0.89732340E+02                                 1.788011                            1.680057      -0.992180       2.406929                    0.998217       3.338231       8.937260       0.523890       1.174351      -0.735870       0.000000       0.024061      -0.048660       0.054283       0.000000      -0.000000      -0.004039      -0.017926       0.065595      -0.019896      -0.002635       0.022531              1.822468       1.488913       0.000000      -0.000000       1.861079      -0.408301       2.117413           0.000146
           43              H       7.323100       1.760474      12.566083       0.121817       1.091736 0.76048372E+01  0.71619966E+02                                 1.575230                            1.479460      -0.797659       2.505196                    0.999641       3.029840       7.559722       0.602579       1.079314      -0.761447       0.000000      -0.024057      -0.029814       0.038309      -0.000000       0.000000       0.001632      -0.033403       0.035619      -0.022638       0.009596       0.013042              1.607574       1.261704       0.000000       0.000000       1.639509       0.405376       1.921508          -0.000279
           44              H       7.323100       0.396065       4.679943       0.106204       1.224232 0.90139144E+01  0.89740909E+02                                 1.788099                            1.680135      -0.992221       2.406909                    0.998216       3.338332       8.937699       0.523869       1.174373      -0.735865      -0.000000      -0.054170       0.003492       0.054283       0.000000      -0.000000      -0.008300      -0.039298       0.001479      -0.019895      -0.002633       0.022529              1.822559       1.488978       0.000000       0.000000       2.407061       0.093157       1.571638           0.000147
           45              H       7.323100       1.611110       6.726328       0.121798       1.091681 0.76042836E+01  0.71612679E+02                                 1.575096                            1.479341      -0.797686       2.505181                    0.999641       3.029803       7.559255       0.602650       1.079219      -0.761472      -0.000000      -0.013791       0.035741       0.038309      -0.000000      -0.000000      -0.001295      -0.032818       0.037357      -0.022635       0.009596       0.013040              1.607435       1.261611       0.000000       0.000000       1.499811      -0.324752       2.060882          -0.000276
           46              H       7.323100       3.854917       2.682974       0.106206       1.224145 0.90131115E+01  0.89730792E+02                                 1.788003                            1.680050      -0.992188       2.406925                    0.998216       3.338236       8.937296       0.523888       1.174360      -0.735868      -0.000000       0.030110      -0.045167       0.054283      -0.000000       0.000000      -0.012340      -0.032305       0.022460      -0.019896      -0.002635       0.022531              1.822459       1.488909       0.000000      -0.000000       1.699729      -0.315146       2.278740           0.000145
           47              H       7.323100       5.019616       4.758427       0.121798       1.091670 0.76041884E+01  0.71611622E+02                                 1.575093                            1.479338      -0.797690       2.505180                    0.999641       3.029782       7.559216       0.602646       1.079228      -0.761470       0.000000       0.037850       0.005927       0.038311       0.000000      -0.000000       0.000334      -0.035646       0.028886      -0.022637       0.009596       0.013041              1.607433       1.261610       0.000000      -0.000000       2.201856       0.080573       1.358833          -0.000280
           48              H       7.323100      12.531418       1.996970       0.106212       1.224163 0.90132693E+01  0.89732777E+02                                 1.788022                            1.680067      -0.992171       2.406933                    0.998217       3.338246       8.937350       0.523884       1.174362      -0.735868       0.000000       0.024061       0.048659       0.054283      -0.000000      -0.000000       0.004038      -0.017926       0.065596      -0.019896      -0.002635       0.022531              1.822480       1.488921      -0.000000      -0.000000       1.861093       0.408306       2.117426           0.000147
           49              H       7.323100      10.151674       1.967902       0.121817       1.091751 0.76049831E+01  0.71621849E+02                                 1.575264                            1.479490      -0.797657       2.505196                    0.999641       3.029844       7.559816       0.602562       1.079337      -0.761441      -0.000000      -0.024057       0.029814       0.038309       0.000000       0.000000      -0.001631      -0.033402       0.035621      -0.022638       0.009596       0.013042              1.607609       1.261727      -0.000000      -0.000000       1.639547      -0.405389       1.921552          -0.000277
           50              H       7.323100       8.787265       9.854042       0.106208       1.224172 0.90133311E+01  0.89733264E+02                                 1.788008                            1.680055      -0.992195       2.406924                    0.998216       3.338231       8.937212       0.523896       1.174337      -0.735874       0.000000      -0.054172      -0.003492       0.054284       0.000000      -0.000000       0.008301      -0.039301       0.001477      -0.019896      -0.002634       0.022531              1.822465       1.488911      -0.000000       0.000000       2.406922      -0.093149       1.571561           0.000146
           51              H       7.323100      10.002310       7.807657       0.121812       1.091616 0.76037116E+01  0.71605749E+02                                 1.575010                            1.479266      -0.797660       2.505194                    0.999641       3.029727       7.558916       0.602678       1.079191      -0.761479       0.000000      -0.013792      -0.035741       0.038309       0.000000      -0.000000       0.001296      -0.032818       0.037357      -0.022635       0.009595       0.013040              1.607345       1.261552       0.000000       0.000000       1.499733       0.324724       2.060749          -0.000278
           52              C       3.668873       3.867504       1.140918      -0.151676      33.220638 0.44856646E+03  0.10606910E+05                                 8.989745                            7.064655       0.154906       2.016444                    0.999692      29.572190      84.694841       0.620808       0.417240      -1.065851       0.008520       0.037379      -0.016967       0.041925       0.005596       0.008953      -0.021833       0.010414       0.059252      -0.028950      -0.002236       0.031186             10.536528      15.124720      -4.485382      -0.182579       7.106471       1.318733       9.378394          -0.008639
           53              C       2.189607       4.041202       1.107490       0.084899      27.380748 0.34900279E+03  0.77623156E+04                                 7.980841                            6.271754       0.212319       2.078060                    0.999725      26.227762      73.207813       0.651573       0.422650      -1.060835      -0.007555      -0.008398      -0.049936       0.051198       0.028138      -0.009324       0.023055      -0.057293       0.046658      -0.052607       0.007956       0.044651              9.312989      13.104908      -3.526482      -1.024817       5.913551      -0.341616       8.920509          -0.002743
           54              C       3.668873       7.445512      10.614169      -0.151677      33.219245 0.44854534E+03  0.10606245E+05                                 8.989381                            7.064413       0.154987       2.016471                    0.999692      29.571618      84.691498       0.620831       0.417231      -1.065860       0.008524      -0.033390      -0.023899       0.041936       0.004951      -0.009332      -0.004154      -0.034620      -0.075792      -0.028941      -0.002234       0.031174             10.536059      15.123990       2.084401       3.975553       7.668017      -1.643084       8.816170          -0.008651
           55              C       2.189607       7.329713      10.480457       0.084897      27.380551 0.34900003E+03  0.77622313E+04                                 7.980775                            6.271715       0.212321       2.078059                    0.999725      26.227689      73.207261       0.651578       0.422648      -1.060838      -0.007556      -0.039046       0.032241       0.051197      -0.022147      -0.019714      -0.009225      -0.033339       0.118528      -0.052613       0.007957       0.044656              9.312886      13.104682       0.875672       3.566374       8.464585      -1.131263       6.369392          -0.002742
           56              C       3.668873      13.860584       2.778898      -0.151673      33.219815 0.44855322E+03  0.10606492E+05                                 8.989515                            7.064489       0.154943       2.016456                    0.999692      29.571863      84.692793       0.620825       0.417233      -1.065858       0.008524      -0.004001       0.040861       0.041932      -0.010556       0.000377       0.025985       0.003191       0.037631      -0.028943      -0.002234       0.031177             10.536252      15.124337       2.400786      -3.793023       9.952219       0.324377       6.532201          -0.008626
           57              C       2.189607      13.802685       2.946039       0.084894      27.381085 0.34900751E+03  0.77624502E+04                                 7.980911                            6.271798       0.212303       2.078052                    0.999725      26.227982      73.208669       0.651571       0.422650      -1.060835      -0.007552       0.047445       0.017697       0.051198      -0.005995       0.029031      -0.013829      -0.073279      -0.001278      -0.052611       0.007957       0.044654              9.313076      13.105020       2.650824      -2.541615       7.873024       1.472880       6.961183          -0.002742
           58              C      10.977327       3.867504       1.140918      -0.151676      33.220635 0.44856640E+03  0.10606908E+05                                 8.989745                            7.064654       0.154906       2.016444                    0.999692      29.572189      84.694836       0.620809       0.417240      -1.065851      -0.008520       0.037379      -0.016967       0.041925      -0.005597      -0.008953      -0.021833       0.010414       0.059252      -0.028950      -0.002236       0.031186             10.536528      15.124719       4.485382       0.182579       7.106471       1.318733       9.378394          -0.008638
           59              C      12.456593       4.041202       1.107490       0.084899      27.380767 0.34900309E+03  0.77623240E+04                                 7.980846                            6.271758       0.212318       2.078060                    0.999725      26.227772      73.207856       0.651573       0.422650      -1.060835       0.007555      -0.008398      -0.049936       0.051197      -0.028138       0.009324       0.023055      -0.057293       0.046658      -0.052607       0.007956       0.044651              9.312995      13.104917       3.526486       1.024816       5.913555      -0.341616       8.920513          -0.002743
           60              C      10.977327       7.445512      10.614169      -0.151677      33.219239 0.44854522E+03  0.10606242E+05                                 8.989379                            7.064412       0.154988       2.016471                    0.999692      29.571615      84.691486       0.620832       0.417231      -1.065860      -0.008524      -0.033390      -0.023899       0.041936      -0.004951       0.009332      -0.004154      -0.034619      -0.075792      -0.028941      -0.002233       0.031174             10.536058      15.123988      -2.084401      -3.975552       7.668016      -1.643084       8.816168          -0.008651
           61              C      12.456593       7.329713      10.480457       0.084896      27.380569 0.34900033E+03  0.77622396E+04                                 7.980780                            6.271719       0.212320       2.078058                    0.999725      26.227699      73.207304       0.651578       0.422648      -1.060838       0.007556      -0.039046       0.032241       0.051197       0.022147       0.019714      -0.009224      -0.033339       0.118528      -0.052614       0.007958       0.044656              9.312892      13.104691      -0.875673      -3.566376       8.464589      -1.131263       6.369396          -0.002742
           62              C      10.977327      13.860584       2.778898      -0.151673      33.219809 0.44855311E+03  0.10606488E+05                                 8.989514                            7.064489       0.154944       2.016457                    0.999692      29.571859      84.692778       0.620825       0.417233      -1.065858      -0.008524      -0.004001       0.040861       0.041932       0.010556      -0.000377       0.025985       0.003191       0.037631      -0.028943      -0.002234       0.031177             10.536251      15.124335      -2.400786       3.793022       9.952218       0.324377       6.532200          -0.008626
           63              C      12.456593      13.802685       2.946039       0.084893      27.381104 0.34900780E+03  0.77624585E+04                                 7.980915                            6.271801       0.212302       2.078052                    0.999725      26.227992      73.208710       0.651570       0.422650      -1.060835       0.007552       0.047445       0.017696       0.051198       0.005995      -0.029031      -0.013829      -0.073279      -0.001277      -0.052611       0.007957       0.044654              9.313081      13.105029      -2.650825       2.541618       7.873028       1.472880       6.961187          -0.002742
           64              C      10.977327      -4.523696      13.393067      -0.151676      33.220689 0.44856679E+03  0.10606919E+05                                 8.989753                            7.064655       0.154906       2.016443                    0.999692      29.572221      84.694926       0.620809       0.417240      -1.065851      -0.008520       0.037379       0.016966       0.041924      -0.005597       0.008954       0.021831       0.010412       0.059250      -0.028949      -0.002236       0.031184             10.536547      15.124763       4.485399      -0.182607       7.106483      -1.318744       9.378396          -0.008641
           65              C      12.456593      -4.349998      13.426495       0.084895      27.381021 0.34900659E+03  0.77624268E+04                                 7.980911                            6.271798       0.212278       2.078046                    0.999725      26.227913      73.208531       0.651569       0.422651      -1.060834       0.007554      -0.008397       0.049935       0.051197      -0.028136      -0.009325      -0.023054      -0.057295       0.046665      -0.052607       0.007957       0.044650              9.313082      13.105054       3.526530      -1.024849       5.913605       0.341609       8.920588          -0.002747
           66              C      10.977327      -0.945688       3.919816      -0.151675      33.219448 0.44854842E+03  0.10606340E+05                                 8.989425                            7.064440       0.154985       2.016470                    0.999692      29.571713      84.691970       0.620830       0.417232      -1.065860      -0.008522      -0.033387       0.023897       0.041933      -0.004953      -0.009329       0.004156      -0.034622      -0.075796      -0.028940      -0.002237       0.031177             10.536120      15.124091      -2.084432       3.975575       7.668061       1.643089       8.816207          -0.008643
           67              C      12.456593      -1.061487       4.053528       0.084896      27.380665 0.34900190E+03  0.77622813E+04                                 7.980787                            6.271724       0.212330       2.078062                    0.999725      26.227772      73.207477       0.651579       0.422647      -1.060839       0.007556      -0.039046      -0.032241       0.051197       0.022147      -0.019713       0.009224      -0.033340       0.118525      -0.052613       0.007958       0.044655              9.312906      13.104732      -0.875693       3.566381       8.464588       1.131255       6.369399          -0.002741
           68              C      10.977327       5.469384      11.755087      -0.151675      33.219538 0.44854932E+03  0.10606372E+05                                 8.989459                            7.064457       0.154948       2.016458                    0.999692      29.571723      84.692180       0.620827       0.417233      -1.065858      -0.008525      -0.004001      -0.040864       0.041936       0.010557       0.000380      -0.025984       0.003195       0.037634      -0.028945      -0.002230       0.031175             10.536169      15.124188      -2.400751      -3.792982       9.952158      -0.324381       6.532160          -0.008631
           69              C      12.456593       5.411485      11.587946       0.084894      27.380824 0.34900379E+03  0.77623446E+04                                 7.980861                            6.271768       0.212326       2.078061                    0.999725      26.227814      73.208030       0.651572       0.422650      -1.060835       0.007553       0.047446      -0.017697       0.051199       0.005997       0.029034       0.013831      -0.073276      -0.001281      -0.052612       0.007956       0.044656              9.313003      13.104889      -2.650787      -2.541587       7.872973      -1.472880       6.961147          -0.002740
           70              C       3.668873      -4.523696      13.393067      -0.151676      33.220681 0.44856666E+03  0.10606915E+05                                 8.989751                            7.064654       0.154906       2.016443                    0.999692      29.572216      84.694905       0.620809       0.417240      -1.065851       0.008520       0.037379       0.016966       0.041924       0.005597      -0.008954       0.021831       0.010412       0.059250      -0.028949      -0.002236       0.031185             10.536545      15.124761      -4.485399       0.182607       7.106482      -1.318744       9.378394          -0.008641
           71              C       2.189607      -4.349998      13.426495       0.084895      27.381033 0.34900678E+03  0.77624322E+04                                 7.980914                            6.271801       0.212277       2.078045                    0.999725      26.227919      73.208560       0.651569       0.422651      -1.060834      -0.007554      -0.008397       0.049935       0.051197       0.028136       0.009325      -0.023054      -0.057295       0.046665      -0.052607       0.007957       0.044650              9.313086      13.105060      -3.526532       1.024849       5.913608       0.341609       8.920591          -0.002747
           72              C       3.668873      -0.945688       3.919816      -0.151675      33.219443 0.44854832E+03  0.10606337E+05                                 8.989424                            7.064439       0.154985       2.016471                    0.999692      29.571710      84.691958       0.620830       0.417232      -1.065860       0.008522      -0.033387       0.023896       0.041933       0.004953       0.009329       0.004156      -0.034622      -0.075796      -0.028940      -0.002237       0.031177             10.536119      15.124090       2.084432      -3.975574       7.668061       1.643089       8.816205          -0.008643
           73              C       2.189607      -1.061487       4.053528       0.084895      27.380675 0.34900205E+03  0.77622857E+04                                 7.980790                            6.271727       0.212329       2.078062                    0.999725      26.227777      73.207503       0.651579       0.422647      -1.060838      -0.007556      -0.039046      -0.032241       0.051197      -0.022147       0.019713       0.009224      -0.033340       0.118525      -0.052613       0.007958       0.044655              9.312910      13.104738       0.875693      -3.566383       8.464591       1.131255       6.369402          -0.002740
           74              C       3.668873       5.469384      11.755087      -0.151675      33.219527 0.44854914E+03  0.10606367E+05                                 8.989457                            7.064455       0.154948       2.016459                    0.999692      29.571717      84.692154       0.620827       0.417233      -1.065858       0.008525      -0.004001      -0.040864       0.041936      -0.010557      -0.000380      -0.025984       0.003195       0.037634      -0.028945      -0.002230       0.031175             10.536166      15.124184       2.400750       3.792981       9.952155      -0.324381       6.532158          -0.008631
           75              C       2.189607       5.411485      11.587946       0.084894      27.380832 0.34900392E+03  0.77623485E+04                                 7.980863                            6.271770       0.212326       2.078060                    0.999725      26.227818      73.208050       0.651572       0.422650      -1.060835      -0.007553       0.047446      -0.017697       0.051199      -0.005997      -0.029034       0.013831      -0.073276      -0.001281      -0.052612       0.007956       0.044656              9.313006      13.104893       2.650788       2.541588       7.872975      -1.472880       6.961149          -0.002740
           76              C       7.323100      -4.981016       8.627373      -0.023129      26.079221 0.33833662E+03  0.74575352E+04                                 7.571840                            6.124220       0.183238       2.058479                    0.999784      26.680049      73.831361       0.668461       0.415704      -1.066580      -0.000000      -0.011083       0.019196       0.022166      -0.000000      -0.000000      -0.009203       0.005543       0.015712      -0.010703       0.000153       0.010550              8.185579       4.129612      -0.000000       0.000000       9.639670      -0.994008      10.787455           0.013351
           77              C       7.323100       9.962033       0.000000      -0.023130      26.080378 0.33834939E+03  0.74579413E+04                                 7.572245                            6.124434       0.183200       2.058467                    0.999783      26.680688      73.835507       0.668428       0.415717      -1.066563       0.000000       0.022168       0.000000       0.022168      -0.000000      -0.000000       0.000001      -0.010391      -0.032094      -0.010698       0.000154       0.010544              8.186083       4.129756       0.000000      -0.000000      11.362233       0.000007       9.066260           0.013349
           78              C       7.323100       3.410184       5.906612      -0.023135      26.079124 0.33833541E+03  0.74574914E+04                                 7.571785                            6.124185       0.183233       2.058481                    0.999784      26.679998      73.830798       0.668468       0.415700      -1.066583      -0.000000      -0.011082      -0.019194       0.022164       0.000000      -0.000000       0.009203       0.005543       0.015710      -0.010703       0.000153       0.010550              8.185506       4.129583       0.000000      -0.000000       9.639635       0.993919      10.787300           0.013350
           79              C       5.422023       2.493865       0.000000       0.612684      23.401822 0.22932057E+03  0.46488864E+04                                 7.605632                            5.388797       0.131781       2.118935                    0.999624      21.501964      59.647055       0.636251       0.474867      -1.017795       0.051168      -0.059132      -0.000000       0.078197       0.083757      -0.000000       0.000000      -0.071619      -0.091476      -0.075845      -0.030492       0.106337              9.649472      12.362516      -5.374884       0.000007       7.608622      -0.000005       8.977279          -0.007655
           80              C       4.134622       3.279281       0.000000       0.012918      36.403561 0.40542988E+03  0.92982628E+04                                 9.565696                            6.662691       0.026176       2.014739                    0.999376      26.664301      73.919414       0.650437       0.410596      -1.075815      -0.048368       0.002727       0.000000       0.048445       0.027102       0.000000       0.000000      -0.023670      -0.040004      -0.022906      -0.013335       0.036241             12.763734      17.931007      -8.847608       0.000015      10.925244      -0.000009       9.434952          -0.020482
           81              C       5.422023       7.144268      12.374235       0.612680      23.401969 0.22932246E+03  0.46489377E+04                                 7.605680                            5.388832       0.131748       2.118923                    0.999624      21.502076      59.647586       0.636246       0.474869      -1.017793       0.051169       0.029565       0.051209       0.078197      -0.041876      -0.072532       0.035309      -0.010462       0.092004      -0.075842      -0.030489       0.106331              9.649518      12.362543       2.687445       4.654779       8.635197      -0.592678       7.950813          -0.007660
           82              C       4.134622       6.751560      11.694044       0.012916      36.403280 0.40542761E+03  0.92981803E+04                                 9.565597                            6.662638       0.026178       2.014739                    0.999376      26.664202      73.918563       0.650446       0.410592      -1.075819      -0.048366      -0.001365      -0.002363       0.048443      -0.013549      -0.023468       0.013785       0.000204       0.031633      -0.022904      -0.013333       0.036237             12.763568      17.930775       4.423748       7.662135       9.807403       0.645315      10.552525          -0.020480
           83              C       5.422023      -1.246932       2.159750       0.612678      23.402113 0.22932372E+03  0.46489721E+04                                 7.605723                            5.388853       0.131744       2.118921                    0.999624      21.502168      59.648012       0.636243       0.474870      -1.017791       0.051168       0.029565      -0.051210       0.078196      -0.041876       0.072531      -0.035308      -0.010461       0.092002      -0.075842      -0.030488       0.106330              9.649588      12.362658       2.687479      -4.654822       8.635246       0.592671       7.950858          -0.007660
           84              C       4.134622      -1.639640       2.839941       0.012916      36.403672 0.40543143E+03  0.92982974E+04                                 9.565690                            6.662686       0.026165       2.014735                    0.999376      26.664333      73.919244       0.650440       0.410594      -1.075817      -0.048367      -0.001364       0.002362       0.048444      -0.013548       0.023468      -0.013784       0.000203       0.031632      -0.022905      -0.013332       0.036236             12.763725      17.931038       4.423827      -7.662245       9.807503      -0.645338      10.552632          -0.020483
           85              C       9.224177       2.493865       0.000000       0.612684      23.401819 0.22932055E+03  0.46488858E+04                                 7.605632                            5.388797       0.131781       2.118935                    0.999624      21.501963      59.647053       0.636251       0.474867      -1.017795      -0.051168      -0.059132      -0.000000       0.078197      -0.083757       0.000000       0.000000      -0.071619      -0.091476      -0.075845      -0.030492       0.106337              9.649472      12.362516       5.374883      -0.000008       7.608621      -0.000005       8.977279          -0.007655
           86              C      10.511578       3.279281       0.000000       0.012918      36.403561 0.40542988E+03  0.92982628E+04                                 9.565696                            6.662691       0.026176       2.014739                    0.999376      26.664301      73.919414       0.650437       0.410596      -1.075815       0.048368       0.002727       0.000000       0.048445      -0.027102      -0.000000       0.000000      -0.023670      -0.040004      -0.022906      -0.013335       0.036241             12.763734      17.931007       8.847608      -0.000015      10.925244      -0.000009       9.434953          -0.020482
           87              C       9.224177       7.144268      12.374235       0.612680      23.401968 0.22932246E+03  0.46489375E+04                                 7.605680                            5.388832       0.131748       2.118923                    0.999624      21.502076      59.647587       0.636246       0.474869      -1.017793      -0.051169       0.029565       0.051209       0.078197       0.041876       0.072532       0.035309      -0.010461       0.092004      -0.075842      -0.030489       0.106331              9.649518      12.362543      -2.687445      -4.654779       8.635197      -0.592678       7.950813          -0.007660
           88              C      10.511578       6.751560      11.694044       0.012916      36.403282 0.40542763E+03  0.92981807E+04                                 9.565597                            6.662638       0.026178       2.014739                    0.999376      26.664203      73.918565       0.650446       0.410592      -1.075819       0.048366      -0.001365      -0.002363       0.048443       0.013549       0.023468       0.013785       0.000204       0.031633      -0.022904      -0.013333       0.036237             12.763568      17.930775      -4.423748      -7.662135       9.807403       0.645315      10.552525          -0.020480
           89              C       9.224177      -1.246932       2.159750       0.612678      23.402109 0.22932368E+03  0.46489712E+04                                 7.605723                            5.388853       0.131744       2.118921                    0.999624      21.502166      59.648009       0.636243       0.474870      -1.017791      -0.051168       0.029565      -0.051210       0.078196       0.041876      -0.072531      -0.035308      -0.010461       0.092002      -0.075842      -0.030488       0.106330              9.649588      12.362658      -2.687479       4.654822       8.635246       0.592671       7.950858          -0.007660
           90              C      10.511578      -1.639640       2.839941       0.012916      36.403672 0.40543143E+03  0.92982973E+04                                 9.565690                            6.662686       0.026165       2.014735                    0.999376      26.664333      73.919243       0.650440       0.410594      -1.075817       0.048367      -0.001364       0.002362       0.048444       0.013548      -0.023468      -0.013784       0.000203       0.031633      -0.022905      -0.013332       0.036236             12.763724      17.931038      -4.423828       7.662244       9.807503      -0.645338      10.552632          -0.020483
           91              C       0.000000       6.498984       2.655359       0.575875      25.715310 0.26142036E+03  0.54638862E+04                                 8.069740                            5.715226      -0.022507       2.038463                    0.999746      22.733377      63.568476       0.625439       0.468553      -1.023484      -0.000000      -0.030917      -0.047946       0.057050      -0.000000      -0.000000      -0.019069       0.151071      -0.136253      -0.068547      -0.029697       0.098244             10.444222       4.505737       0.000000       0.000000      12.329318       4.820197      14.497610           0.000003
           92              C       0.000000       7.495859       3.771569      -0.035296      44.533196 0.44996670E+03  0.10602643E+05                                10.882997                            7.024372      -0.045794       1.982937                    0.999252      27.729272      78.171827       0.632130       0.411212      -1.074343      -0.000000       0.024651       0.034288       0.042229      -0.000000       0.000000      -0.011170       0.000156       0.023314      -0.010714      -0.003808       0.014521             15.099688       5.437407       0.000000       0.000000      18.767078       5.990286      21.094578          -0.000011
           93              C       0.000000       8.856072       3.528852      -0.127091      39.277547 0.46937133E+03  0.11335984E+05                                10.294575                            7.402462      -0.256654       1.878115                    0.999307      30.948886      92.494935       0.579290       0.437791      -1.042841      -0.000000      -0.003392       0.020143       0.020427       0.000000       0.000000      -0.014892       0.087766       0.022448      -0.051391       0.011250       0.040141             12.855085       5.191719       0.000000       0.000000      20.420612       3.435039      12.952923          -0.000019
           94              C       0.000000       7.441316       7.578020       0.575878      25.715049 0.26141835E+03  0.54638188E+04                                 8.069616                            5.715161      -0.022483       2.038471                    0.999746      22.733169      63.567180       0.625452       0.468546      -1.023491      -0.000000      -0.026065       0.050749       0.057051       0.000000       0.000000       0.006327       0.129004      -0.202472      -0.068550      -0.029697       0.098247             10.444029       4.505670       0.000000      -0.000000       9.780968      -3.348895      17.045451           0.000002
           95              C       0.000000       7.909545       6.156596      -0.035293      44.531981 0.44995753E+03  0.10602337E+05                                10.882678                            7.024221      -0.045776       1.982943                    0.999252      27.728972      78.169773       0.632150       0.411203      -1.074353      -0.000000       0.017369      -0.038494       0.042231       0.000000       0.000000       0.000503      -0.018313      -0.032114      -0.010715      -0.003804       0.014519             15.099178       5.437266       0.000000      -0.000000      15.324406      -4.002796      24.535861          -0.000010
           96              C       0.000000       7.019239       5.099975      -0.127093      39.276890 0.46936403E+03  0.11335739E+05                                10.294384                            7.402355      -0.256658       1.878114                    0.999307      30.948645      92.493264       0.579302       0.437785      -1.042847      -0.000000       0.019142      -0.007134       0.020428       0.000000      -0.000000      -0.016417       0.033555      -0.140247      -0.051397       0.011245       0.040152             12.854806       5.191633      -0.000000      -0.000000      11.844788       1.515976      21.527996          -0.000022
           97              C       0.000000      11.233299       4.300606       0.575876      25.715111 0.26141866E+03  0.54638326E+04                                 8.069644                            5.715172      -0.022531       2.038455                    0.999746      22.733272      63.567726       0.625449       0.468547      -1.023489      -0.000000       0.056978      -0.002798       0.057047      -0.000000      -0.000000       0.012742       0.162033      -0.103367      -0.068551      -0.029694       0.098244             10.444073       4.505687       0.000000      -0.000000      18.129676      -1.471100       8.696856           0.000003
           98              C       0.000000       9.768196       4.605820      -0.035298      44.532843 0.44996462E+03  0.10602566E+05                                10.882885                            7.024322      -0.045780       1.982941                    0.999252      27.729210      78.171179       0.632138       0.411208      -1.074348       0.000000      -0.042018       0.004208       0.042229      -0.000000      -0.000000       0.010667       0.001028       0.025932      -0.010714      -0.003808       0.014522             15.099497       5.437355       0.000000      -0.000000      25.700131      -1.987159      14.161004          -0.000010
           99              C       0.000000       9.298289       5.905158      -0.127086      39.276297 0.46935784E+03  0.11335528E+05                                10.294196                            7.402248      -0.256648       1.878118                    0.999307      30.948416      92.491708       0.579314       0.437779      -1.042853       0.000000      -0.015748      -0.013010       0.020427      -0.000000       0.000000       0.031309       0.059340      -0.062870      -0.051396       0.011247       0.040149             12.854531       5.191547       0.000000      -0.000000      17.793816      -4.950779      15.578230          -0.000021
          100              C       0.000000      -1.892216      11.878626       0.575875      25.715303 0.26142029E+03  0.54638829E+04                                 8.069728                            5.715218      -0.022511       2.038461                    0.999746      22.733379      63.568413       0.625441       0.468552      -1.023485      -0.000000      -0.030917       0.047946       0.057050       0.000000       0.000000       0.019069       0.151070      -0.136252      -0.068547      -0.029696       0.098244             10.444206       4.505732       0.000000       0.000000      12.329276      -4.820183      14.497612           0.000003
          101              C       0.000000      -0.895341      10.762416      -0.035295      44.533217 0.44996728E+03  0.10602656E+05                                10.882985                            7.024367      -0.045796       1.982936                    0.999252      27.729298      78.171811       0.632132       0.411211      -1.074345       0.000000       0.024651      -0.034288       0.042229       0.000000       0.000000       0.011170       0.000155       0.023315      -0.010713      -0.003808       0.014521             15.099669       5.437402       0.000000      -0.000000      18.767037      -5.990304      21.094567          -0.000012
          102              C       0.000000       0.464872      11.005133      -0.127091      39.277506 0.46937182E+03  0.11335983E+05                                10.294524                            7.402439      -0.256645       1.878118                    0.999307      30.948836      92.494303       0.579295       0.437788      -1.042844       0.000000      -0.003392      -0.020143       0.020426      -0.000000       0.000000       0.014893       0.087764       0.022459      -0.051392       0.011253       0.040139             12.855008       5.191700      -0.000000      -0.000000      20.420508      -3.435044      12.952816          -0.000022
          103              C       0.000000      -0.949884       6.955965       0.575879      25.715009 0.26141800E+03  0.54638109E+04                                 8.069611                            5.715160      -0.022480       2.038472                    0.999746      22.733169      63.567219       0.625451       0.468546      -1.023491      -0.000000      -0.026065      -0.050749       0.057051      -0.000000      -0.000000      -0.006327       0.129005      -0.202473      -0.068550      -0.029698       0.098248             10.444021       4.505668      -0.000000      -0.000000       9.780962       3.348894      17.045433           0.000004
          104              C       0.000000      -0.481655       8.377389      -0.035294      44.532024 0.44995767E+03  0.10602344E+05                                10.882696                            7.024228      -0.045775       1.982943                    0.999252      27.728970      78.169848       0.632148       0.411204      -1.074352      -0.000000       0.017369       0.038494       0.042231      -0.000000       0.000000      -0.000503      -0.018312      -0.032114      -0.010715      -0.003804       0.014519             15.099205       5.437271      -0.000000      -0.000000      15.324482       4.002778      24.535863          -0.000008
          105              C       0.000000      -1.371961       9.434010      -0.127091      39.276871 0.46936345E+03  0.11335724E+05                                10.294375                            7.402344      -0.256661       1.878113                    0.999307      30.948694      92.493483       0.579303       0.437785      -1.042847      -0.000000       0.019142       0.007134       0.020428       0.000000      -0.000000       0.016416       0.033556      -0.140245      -0.051396       0.011244       0.040152             12.854799       5.191626       0.000000      -0.000000      11.844821      -1.515997      21.527949          -0.000022
          106              C       0.000000       2.842099      10.233379       0.575876      25.715152 0.26141905E+03  0.54638431E+04                                 8.069659                            5.715181      -0.022528       2.038456                    0.999746      22.733267      63.567732       0.625448       0.468548      -1.023489       0.000000       0.056979       0.002798       0.057047      -0.000000      -0.000000      -0.012742       0.162032      -0.103368      -0.068550      -0.029694       0.098244             10.444092       4.505693      -0.000000      -0.000000      18.129703       1.471130       8.696881           0.000003
          107              C       0.000000       1.376996       9.928165      -0.035298      44.532762 0.44996381E+03  0.10602543E+05                                10.882874                            7.024317      -0.045778       1.982942                    0.999252      27.729183      78.171092       0.632138       0.411208      -1.074347       0.000000      -0.042018      -0.004207       0.042229      -0.000000       0.000000      -0.010667       0.001029       0.025932      -0.010714      -0.003808       0.014522             15.099478       5.437351      -0.000000      -0.000000      25.700106       1.987183      14.160976          -0.000011
          108              C       0.000000       0.907089       8.628827      -0.127088      39.276340 0.46935768E+03  0.11335537E+05                                10.294252                            7.402280      -0.256654       1.878116                    0.999307      30.948414      92.492105       0.579308       0.437782      -1.042849      -0.000000      -0.015748       0.013010       0.020427       0.000000       0.000000      -0.031308       0.059344      -0.062874      -0.051396       0.011245       0.040151             12.854609       5.191571      -0.000000      -0.000000      17.793954       4.950792      15.578301          -0.000018
          109              C       7.323100      -5.017098      11.044375       0.079452      27.843372 0.36014288E+03  0.80647114E+04                                 7.981634                            6.358173       0.209623       2.074401                    0.999626      26.361271      73.575990       0.649787       0.420941      -1.063035       0.000000      -0.057807      -0.010442       0.058743       0.000000       0.000000       0.038231       0.020887      -0.035148      -0.046548       0.016301       0.030246              8.855488       4.586618      -0.000000       0.000000      10.082658      -1.900951      11.897188           0.017360
          110              C       7.323100      -4.310559       9.782825      -0.126872      29.734893 0.39432226E+03  0.89895996E+04                                 8.164482                            6.529952       0.312640       2.079169                    0.999799      28.117582      77.960885       0.662548       0.405509      -1.078132       0.000000      -0.020836      -0.009889       0.023064       0.000000       0.000000      -0.010235      -0.064001      -0.018357      -0.028941      -0.008523       0.037463              8.957543       4.472495      -0.000000       0.000000      10.106602      -1.420122      12.293532          -0.007589
          111              C       7.323100       3.682059      13.356732       0.079459      27.843312 0.36013916E+03  0.80646190E+04                                 7.981666                            6.358159       0.209660       2.074415                    0.999626      26.361215      73.576147       0.649784       0.420943      -1.063032       0.000000       0.019858       0.055284       0.058742      -0.000000       0.000000      -0.016029       0.059348       0.080208      -0.046548       0.016306       0.030242              8.855556       4.586606       0.000000      -0.000000      13.090022       0.164693       8.890038           0.017359
          112              C       7.323100       2.236255      13.375626      -0.126871      29.735631 0.39433021E+03  0.89898513E+04                                 8.164671                            6.530031       0.312666       2.079178                    0.999799      28.117963      77.962965       0.662540       0.405510      -1.078128       0.000000       0.001856       0.022991       0.023065      -0.000000       0.000000       0.022947      -0.041969       0.047685      -0.028932      -0.008526       0.037458              8.957787       4.472542       0.000000      -0.000000      12.977039      -0.236961       9.423779          -0.007588
          113              C       7.323100       1.335040       4.666863       0.079448      27.843526 0.36014328E+03  0.80647410E+04                                 7.981703                            6.358196       0.209618       2.074399                    0.999626      26.361462      73.577168       0.649781       0.420944      -1.063031      -0.000000       0.037947      -0.044841       0.058743      -0.000000      -0.000000      -0.022202      -0.006876      -0.118427      -0.046545       0.016300       0.030245              8.855574       4.586626       0.000000      -0.000000       9.797477       1.736208      12.182620           0.017359
          114              C       7.323100       2.074305       5.909518      -0.126871      29.735091 0.39432383E+03  0.89896448E+04                                 8.164504                            6.529950       0.312632       2.079169                    0.999799      28.117736      77.961365       0.662550       0.405507      -1.078133      -0.000000       0.018983      -0.013099       0.023064      -0.000000      -0.000000      -0.012711      -0.024238       0.100881      -0.028932      -0.008527       0.037459              8.957578       4.472492       0.000000      -0.000000      10.516964       1.657027      11.883277          -0.007583
          115              C       7.323100       3.374102       3.489610       0.079450      27.843460 0.36014340E+03  0.80647383E+04                                 7.981692                            6.358205       0.209626       2.074403                    0.999626      26.361333      73.576609       0.649780       0.420944      -1.063031      -0.000000      -0.057807       0.010442       0.058743      -0.000000       0.000000      -0.038231       0.020888      -0.035150      -0.046548       0.016302       0.030245              8.855555       4.586638      -0.000000      -0.000000      10.082753       1.900924      11.897275           0.017358
          116              C       7.323100       4.080641       4.751160      -0.126874      29.734992 0.39432298E+03  0.89896156E+04                                 8.164462                            6.529925       0.312635       2.079170                    0.999799      28.117730      77.961165       0.662554       0.405504      -1.078136       0.000000      -0.020834       0.009890       0.023063       0.000000      -0.000000       0.010237      -0.063999      -0.018354      -0.028940      -0.008523       0.037463              8.957523       4.472476       0.000000      -0.000000      10.106649       1.420109      12.293445          -0.007587
          117              C       7.323100      12.073259       1.177253       0.079456      27.843424 0.36014080E+03  0.80646632E+04                                 7.981671                            6.358157       0.209657       2.074413                    0.999626      26.361300      73.576363       0.649787       0.420941      -1.063034       0.000000       0.019859      -0.055285       0.058743      -0.000000       0.000000       0.016029       0.059347       0.080207      -0.046547       0.016306       0.030241              8.855565       4.586607       0.000000      -0.000000      13.090057      -0.164692       8.890032           0.017361
          118              C       7.323100      10.627455       1.158359      -0.126872      29.735729 0.39433126E+03  0.89898962E+04                                 8.164752                            6.530087       0.312656       2.079174                    0.999799      28.117923      77.963372       0.662529       0.405516      -1.078122      -0.000000       0.001856      -0.022991       0.023065       0.000000       0.000000      -0.022948      -0.041969       0.047688      -0.028933      -0.008526       0.037458              8.957883       4.472581      -0.000000      -0.000000      12.977201       0.236952       9.423866          -0.007585
          119              C       7.323100       9.726240       9.867122       0.079453      27.843303 0.36014076E+03  0.80646593E+04                                 7.981634                            6.358162       0.209619       2.074401                    0.999626      26.361301      73.576270       0.649786       0.420942      -1.063034       0.000000       0.037947       0.044840       0.058742      -0.000000      -0.000000       0.022202      -0.006878      -0.118427      -0.046546       0.016299       0.030247              8.855491       4.586602      -0.000000       0.000000       9.797352      -1.736205      12.182518           0.017359
          120              C       7.323100      10.465505       8.624467      -0.126869      29.734893 0.39432207E+03  0.89895839E+04                                 8.164442                            6.529921       0.312647       2.079173                    0.999799      28.117629      77.960681       0.662554       0.405505      -1.078136       0.000000       0.018983       0.013101       0.023065      -0.000000      -0.000000       0.012712      -0.024239       0.100877      -0.028932      -0.008527       0.037459              8.957501       4.472472      -0.000000       0.000000      10.516906      -1.657062      11.883124          -0.007588
          121              N       7.323100      -6.389060      11.066176      -0.247641      40.520665 0.56454631E+03  0.13909141E+05                                 9.886151                            7.734393      -0.250239       1.939411                    0.997936      28.483282      78.921336       0.625635       0.397360      -1.096797       0.000000       0.085290      -0.147722       0.170576      -0.000000      -0.000000       0.067757       0.025295      -0.181772      -0.099710       0.042943       0.056768             11.272381       5.892897      -0.000000       0.000000      13.194153      -1.330171      14.730094          -0.007691
          122              N       7.323100      12.778119       0.000000      -0.247643      40.520830 0.56454696E+03  0.13909159E+05                                 9.886178                            7.734390      -0.250240       1.939410                    0.997936      28.483308      78.921383       0.625636       0.397359      -1.096798       0.000000      -0.170576       0.000000       0.170576       0.000000       0.000000       0.000000       0.142653       0.170303      -0.099710       0.042943       0.056768             11.272443       5.892895       0.000000      -0.000000      15.498261      -0.000003      12.426172          -0.007696
          123              N       7.323100       2.002140       3.467809      -0.247645      40.520682 0.56454566E+03  0.13909122E+05                                 9.886157                            7.734387      -0.250233       1.939412                    0.997936      28.483276      78.921341       0.625636       0.397360      -1.096797       0.000000       0.085290       0.147722       0.170576      -0.000000       0.000000      -0.067757       0.025297      -0.181774      -0.099711       0.042944       0.056767             11.272388       5.892889      -0.000000      -0.000000      13.194213       1.330087      14.730063          -0.007695
          124              N       1.725322       4.626908       0.000000      -0.205906      33.107117 0.47584194E+03  0.11233983E+05                                 8.611729                            7.031647       0.005297       2.032704                    0.998565      27.194627      73.776673       0.665813       0.389657      -1.102103       0.142498      -0.017216       0.000000       0.143534       0.022440      -0.000001      -0.000001      -0.138024       0.157938      -0.098892       0.046246       0.052646             10.006648      11.973510      -4.816172      -0.000004       7.925137       0.000005      10.121298          -0.013687
          125              N       1.725322       6.077746      10.526965      -0.205906      33.106291 0.47582928E+03  0.11233579E+05                                 8.611478                            7.031477       0.005309       2.032708                    0.998565      27.194405      73.775083       0.665834       0.389649      -1.102112       0.142496       0.008611       0.014916       0.143533      -0.011221      -0.019438      -0.004309      -0.145484       0.135528      -0.098888       0.046247       0.052641             10.006289      11.972928       2.407947       4.170698       9.572022      -0.950996       8.473918          -0.013689
          126              N       1.725322      -2.313454       4.007020      -0.205907      33.106638 0.47583475E+03  0.11233748E+05                                 8.611560                            7.031533       0.005287       2.032699                    0.998565      27.194551      73.775777       0.665828       0.389650      -1.102110       0.142496       0.008611      -0.014916       0.143534      -0.011222       0.019437       0.004309      -0.145486       0.135522      -0.098888       0.046246       0.052642             10.006407      11.973121       2.407988      -4.170774       9.572095       0.950993       8.474005          -0.013687
          127              N      12.920878       4.626908       0.000000      -0.205905      33.107114 0.47584189E+03  0.11233981E+05                                 8.611728                            7.031646       0.005297       2.032704                    0.998565      27.194626      73.776667       0.665813       0.389657      -1.102103      -0.142498      -0.017216       0.000000       0.143534      -0.022440       0.000001      -0.000001      -0.138024       0.157938      -0.098892       0.046246       0.052646             10.006647      11.973509       4.816172       0.000004       7.925136       0.000005      10.121296          -0.013687
          128              N      12.920878       6.077746      10.526965      -0.205906      33.106289 0.47582924E+03  0.11233578E+05                                 8.611477                            7.031477       0.005310       2.032708                    0.998565      27.194404      73.775079       0.665834       0.389649      -1.102112      -0.142496       0.008611       0.014916       0.143533       0.011221       0.019438      -0.004309      -0.145484       0.135528      -0.098888       0.046247       0.052641             10.006289      11.972927      -2.407947      -4.170698       9.572022      -0.950996       8.473917          -0.013689
          129              N      12.920878      -2.313454       4.007020      -0.205907      33.106632 0.47583465E+03  0.11233745E+05                                 8.611558                            7.031532       0.005288       2.032699                    0.998565      27.194549      73.775764       0.665829       0.389650      -1.102110      -0.142496       0.008611      -0.014916       0.143534       0.011222      -0.019437       0.004309      -0.145486       0.135522      -0.098888       0.046246       0.052642             10.006405      11.973118      -2.407987       4.170773       9.572093       0.950993       8.474003          -0.013687
          130              O       5.896414      -6.192957      13.421118      -0.579559      41.726573 0.59596674E+03  0.14706730E+05                                 9.607461                            7.573497       0.231226       2.109515                    0.998555      28.243437      75.322479       0.687717       0.360913      -1.136997      -0.034245       0.011496       0.035868       0.050905       0.048001      -0.023501       0.006785      -0.059757      -0.025869      -0.062772       0.001457       0.061314             11.467085      12.735291      -4.636035      -5.018237       9.181606       3.193707      12.484358           0.010946
          131              O       5.896414       6.328307      13.186685      -0.579560      41.726798 0.59597104E+03  0.14706868E+05                                 9.607506                            7.573535       0.231220       2.109513                    0.998556      28.243496      75.322814       0.687714       0.360914      -1.136995      -0.034248       0.025314      -0.027889       0.050907      -0.044352      -0.029820       0.015145      -0.021775       0.088089      -0.062772       0.001458       0.061314             11.467124      12.735277      -2.027947       6.524023       8.892947      -3.027051      12.773149           0.010945
          132              O       5.896414      -0.135350       2.460168      -0.579550      41.726768 0.59596973E+03  0.14706835E+05                                 9.607529                            7.573546       0.231194       2.109507                    0.998555      28.243414      75.322727       0.687710       0.360916      -1.136993      -0.034247      -0.036807      -0.007978       0.050905      -0.003645       0.053318      -0.021930      -0.033526       0.052840      -0.062771       0.001459       0.061312             11.467167      12.735340       6.663988      -1.505765      14.424663      -0.166668       7.241497           0.010943
          133              O       8.749786      -6.192957      13.421118      -0.579559      41.726578 0.59596683E+03  0.14706733E+05                                 9.607462                            7.573498       0.231225       2.109515                    0.998555      28.243438      75.322486       0.687717       0.360913      -1.136997       0.034245       0.011496       0.035868       0.050905      -0.048001       0.023501       0.006785      -0.059757      -0.025869      -0.062772       0.001457       0.061314             11.467086      12.735293       4.636036       5.018238       9.181607       3.193707      12.484359           0.010946
          134              O       8.749786       6.328307      13.186685      -0.579560      41.726802 0.59597110E+03  0.14706870E+05                                 9.607508                            7.573536       0.231220       2.109513                    0.998556      28.243496      75.322819       0.687714       0.360914      -1.136995       0.034248       0.025314      -0.027889       0.050907       0.044352       0.029820       0.015145      -0.021775       0.088089      -0.062772       0.001458       0.061314             11.467126      12.735279       2.027948      -6.524024       8.892948      -3.027051      12.773151           0.010945
          135              O       8.749786      -0.135350       2.460168      -0.579550      41.726772 0.59596982E+03  0.14706838E+05                                 9.607530                            7.573546       0.231193       2.109507                    0.998555      28.243416      75.322733       0.687710       0.360916      -1.136993       0.034247      -0.036807      -0.007978       0.050905       0.003645      -0.053318      -0.021930      -0.033526       0.052840      -0.062771       0.001459       0.061312             11.467168      12.735341      -6.663989       1.505765      14.424664      -0.166668       7.241498           0.010943
          136              O       8.749786       2.198243       1.112867      -0.579556      41.726406 0.59596378E+03  0.14706638E+05                                 9.607439                            7.573480       0.231222       2.109515                    0.998555      28.243357      75.322214       0.687718       0.360913      -1.136996       0.034245       0.011495      -0.035865       0.050904      -0.048000      -0.023501      -0.006786      -0.059757      -0.025863      -0.062772       0.001459       0.061313             11.467061      12.735256       4.636021      -5.018236       9.181587      -3.193707      12.484340           0.010945
          137              O       8.749786      14.719507       1.347300      -0.579560      41.727067 0.59597504E+03  0.14706997E+05                                 9.607562                            7.573571       0.231214       2.109511                    0.998556      28.243553      75.323135       0.687710       0.360915      -1.136994       0.034248       0.025314       0.027888       0.050907       0.044353      -0.029819      -0.015145      -0.021775       0.088084      -0.062771       0.001458       0.061313             11.467203      12.735394       2.027961       6.524086       8.892994       3.027066      12.773222           0.010944
          138              O       8.749786       8.255850      12.073817      -0.579554      41.726677 0.59596888E+03  0.14706804E+05                                 9.607498                            7.573529       0.231202       2.109508                    0.998555      28.243439      75.322685       0.687713       0.360914      -1.136995       0.034247      -0.036809       0.007978       0.050906       0.003647       0.053319       0.021932      -0.033525       0.052842      -0.062771       0.001457       0.061314             11.467115      12.735262      -6.663937      -1.505758      14.424606       0.166664       7.241477           0.010945
          139              O       5.896414       2.198243       1.112867      -0.579555      41.726400 0.59596368E+03  0.14706635E+05                                 9.607438                            7.573479       0.231222       2.109515                    0.998555      28.243355      75.322207       0.687718       0.360913      -1.136996      -0.034245       0.011496      -0.035865       0.050904       0.048000       0.023501      -0.006786      -0.059757      -0.025863      -0.062772       0.001459       0.061312             11.467060      12.735255      -4.636020       5.018235       9.181586      -3.193707      12.484339           0.010945
          140              O       5.896414      14.719507       1.347300      -0.579560      41.727066 0.59597502E+03  0.14706996E+05                                 9.607562                            7.573571       0.231214       2.109511                    0.998556      28.243553      75.323134       0.687710       0.360915      -1.136994      -0.034248       0.025315       0.027888       0.050907      -0.044353       0.029819      -0.015145      -0.021775       0.088084      -0.062771       0.001458       0.061313             11.467203      12.735394      -2.027961      -6.524086       8.892993       3.027066      12.773222           0.010944
          141              O       5.896414       8.255850      12.073817      -0.579554      41.726672 0.59596881E+03  0.14706802E+05                                 9.607497                            7.573528       0.231203       2.109508                    0.998555      28.243438      75.322679       0.687713       0.360914      -1.136995      -0.034247      -0.036809       0.007978       0.050906      -0.003647      -0.053319       0.021932      -0.033525       0.052842      -0.062771       0.001457       0.061314             11.467114      12.735261       6.663936       1.505758      14.424604       0.166664       7.241476           0.010945
          142              O       7.323100       0.000000       0.000000      -1.059150      64.537992 0.14158615E+04  0.43177253E+05                                12.585032                           11.359864       0.024762       1.910571                    0.999494      38.766804     113.206930       0.587645       0.341788      -1.157924       0.000000       0.000000       0.000001       0.000001      -0.000000       0.000000       0.000001       0.124022      -0.124014      -0.041342      -0.041338       0.082680             14.216805      10.074676       0.000000      -0.000000      16.287913      -0.000020      16.287827           0.127367
          143              O       0.000000       5.297532       2.894007      -0.587340      29.494214 0.44186976E+03  0.10088220E+05                                 7.424617                            6.371055       0.768044       2.287818                    0.998119      27.300668      69.354308       0.778800       0.344477      -1.153750      -0.000000       0.023481       0.003898       0.023802       0.000000      -0.000000      -0.005994       0.026732      -0.278162      -0.093006       0.033279       0.059727              8.332256       5.602621      -0.000000      -0.000000      12.193130       1.768401       7.201016           0.000004
          144              O       0.000000       6.996583       1.485373      -0.545266      34.193368 0.47927524E+03  0.11199183E+05                                 8.376256                            6.713011       0.443176       2.197971                    0.997964      27.084924      70.271450       0.743402       0.352599      -1.143728      -0.000000      -0.019082       0.014817       0.024159      -0.000000       0.000000      -0.003271       0.018005       0.236647      -0.048528      -0.030439       0.078966             10.026629       5.144036       0.000000       0.000000       7.836885       2.380957      17.098967          -0.000026
          145              O       0.000000       8.248717       8.499184      -0.587338      29.493877 0.44186362E+03  0.10088041E+05                                 7.424547                            6.371002       0.768052       2.287820                    0.998119      27.300585      69.353876       0.778805       0.344476      -1.153751       0.000000      -0.008362      -0.022282       0.023800      -0.000000      -0.000000       0.057435       0.115814      -0.010902      -0.093002       0.033278       0.059724              8.332170       5.602569       0.000000      -0.000000       6.917498       1.277428      12.476443           0.000018
          146              O       0.000000       6.179280       7.732080      -0.545255      34.191141 0.47924058E+03  0.11198148E+05                                 8.375810                            6.712707       0.443228       2.197995                    0.997964      27.084423      70.268985       0.743431       0.352592      -1.143736      -0.000000       0.022372       0.009117       0.024158       0.000000       0.000000      -0.053498      -0.080313      -0.058344      -0.048531      -0.030433       0.078963             10.026023       5.143792      -0.000000      -0.000000      12.720761      -5.200652      12.213516          -0.000026
          147              O       0.000000      11.627350       3.140794      -0.587337      29.494677 0.44187834E+03  0.10088469E+05                                 7.424722                            6.371143       0.768019       2.287809                    0.998118      27.300703      69.354680       0.778790       0.344479      -1.153747       0.000000      -0.015118       0.018381       0.023799      -0.000000       0.000000      -0.051436       0.126205       0.020278      -0.093002       0.033279       0.059723              8.332376       5.602703       0.000000      -0.000000       9.980736      -3.045880       9.413690           0.000030
          148              O       0.000000      11.997738       5.316532      -0.545270      34.192162 0.47925668E+03  0.11198629E+05                                 8.376015                            6.712849       0.443223       2.197990                    0.997964      27.084688      70.270230       0.743417       0.352596      -1.143732      -0.000000      -0.003291      -0.023932       0.024157       0.000000      -0.000000       0.056773      -0.074650      -0.041342      -0.048533      -0.030435       0.078968             10.026295       5.143905       0.000000       0.000000      16.844716       2.820088       8.090265          -0.000037
          149              O       0.000000      -3.093668      11.639978      -0.587341      29.494652 0.44187769E+03  0.10088451E+05                                 7.424715                            6.371133       0.768033       2.287814                    0.998119      27.300736      69.354762       0.778791       0.344479      -1.153747      -0.000000       0.023480      -0.003898       0.023802       0.000000       0.000000       0.005993       0.026734      -0.278162      -0.093006       0.033278       0.059727              8.332376       5.602696       0.000000      -0.000000      12.193289      -1.768459       7.201142           0.000001
          150              O       0.000000      -1.394617      13.048612      -0.545265      34.192819 0.47926640E+03  0.11198919E+05                                 8.376147                            6.712934       0.443219       2.197987                    0.997964      27.084774      70.270762       0.743409       0.352597      -1.143730      -0.000000      -0.019080      -0.014816       0.024157      -0.000000      -0.000000       0.003275       0.017997       0.236640      -0.048523      -0.030442       0.078964             10.026484       5.143978      -0.000000       0.000000       7.836759      -2.380863      17.098716          -0.000027
          151              O       0.000000      -0.142483       6.034801      -0.587337      29.493839 0.44186309E+03  0.10088026E+05                                 7.424540                            6.370998       0.768061       2.287824                    0.998119      27.300578      69.353856       0.778806       0.344476      -1.153751      -0.000000      -0.008361       0.022283       0.023800      -0.000000      -0.000000      -0.057437       0.115815      -0.010901      -0.093004       0.033280       0.059725              8.332159       5.602562      -0.000000      -0.000000       6.917494      -1.277427      12.476421           0.000024
          152              O       0.000000      -2.211920       6.801905      -0.545258      34.191638 0.47924845E+03  0.11198383E+05                                 8.375910                            6.712776       0.443186       2.197979                    0.997964      27.084548      70.269573       0.743424       0.352594      -1.143734      -0.000000       0.022373      -0.009118       0.024159       0.000000       0.000000       0.053502      -0.080311      -0.058340      -0.048534      -0.030432       0.078966             10.026158       5.143846      -0.000000      -0.000000      12.720909       5.200744      12.213718          -0.000025
          153              O       0.000000       3.236150      11.393191      -0.587337      29.494255 0.44187055E+03  0.10088241E+05                                 7.424627                            6.371065       0.768023       2.287810                    0.998118      27.300632      69.354207       0.778799       0.344477      -1.153750      -0.000000      -0.015117      -0.018381       0.023799       0.000000      -0.000000       0.051435       0.126203       0.020280      -0.093001       0.033279       0.059721              8.332262       5.602632      -0.000000      -0.000000       9.980561       3.045843       9.413592           0.000028
          154              O       0.000000       3.606538       9.217453      -0.545268      34.192198 0.47925741E+03  0.11198651E+05                                 8.376022                            6.712855       0.443223       2.197990                    0.997964      27.084707      70.270307       0.743417       0.352596      -1.143732       0.000000      -0.003291       0.023933       0.024159      -0.000000      -0.000000      -0.056774      -0.074648      -0.041350      -0.048535      -0.030433       0.078968             10.026302       5.143907      -0.000000       0.000000      16.844741      -2.820070       8.090258          -0.000037

******************************************************
Auxiliary information for the entire system
The total spin magnetic moment of the unit cell is   7.999792
The total net atomic charge of the unit cell is   -0.000001
Accuracy of reproducing the electrostatic potential in the unit cell:
  The inner radius (bohr) =    5.0000
  The outer radius (bohr) =   12.0000
  Valid grid points have density less than (e/(bohr^3)) =    0.0001
  The number of valid grid points were=       305343
  The rms potential error without charges in kcal/mol is=     11.12435
  The rms potential error with partial charges in kcal/mol is=      1.21643
  The RRMSE value at monopole order=      0.10935
  The rms potential error with partial charges and cloud penetration in kcal/mol is=      1.22024
  The RRMSE value at monopole order with cloud penetration is=      0.10969
  The rms potential error with partial charges and atomic dipoles in kcal/mol is=      0.37363
  The RRMSE value at dipole order=      0.03359
  The rms potential error with partial charges, atomic dipoles and cloud penetration in kcal/mol is=      0.36298
  The RRMSE value at dipole order with cloud penetration=      0.03263

******************************************************
The electron densities and ab initio electrostatic potential were computed in VASP using the PBE functional and
projector augmented wave method. See the main text of the journal article for a description of computational details.
The atomic charges, dipoles, and quadrupoles were computed with the DDEC6 method as described in
(a) T. A. Manz and N. Gabaldon Limas, RSC Adv. 6 (2016) 47771-47801 DOI: 10.1039/c6ra04656h
(b) N. Gabaldon Limas and T. A. Manz, RSC Adv. 8 (2018) 2678-2707 DOI: 10.1039/c7ra11829e.
For each atom in the material, the electron cloud parameters were fit to the spherically averaged atom-in-material
electron density using radial positions for which this density was between 10^-4 and 10^-2 electrons per cubic bohr.
The polarizabilities, dispersion coefficients, and quantum Drude oscillator (QDO) parameters were fit using the MCLF method.
The magnetic structure of the system was optimized in VASP from the default ferromagnetic initial guess using spin polarization.
The atomic spin moments (ASMs) were computed on this optimized magnetic structure using the DDEC6 partition as inputs
to the method of T. A. Manz and D. S. Sholl, J. Chem. Theory Comput. 7 (2011) 4146-4164 DOI: 10.1021/ct200539n.
The RMSE and RRMSE were computed using a uniform grid with Ewald summation.
