# Supplementary material for: A collection of forcefield precursors for metal–organic frameworks
Source: RSC Adv. 2019 Nov 13;9(63):36492–507. doi: 10.1039/c9ra07327b (PMC9075174; doi:10.1039/c9ra07327b)
Supplement: RA-009-C9RA07327B-s5602 [file RA-009-C9RA07327B-s5602.xyz]

   90
jmolscript: load "" {1 1 1} spacegroup "x,y,z" unitcell [{     10.549000     0.000000     0.000000 }, {      4.338503     9.936114     0.000000 }, {      4.166276    -1.066512    13.112769 }]
Co     7.351266     2.993436     2.070900     0.730628
Co    11.702513     5.876166    11.041869     0.730648
Mo    13.006164     4.811244     1.756980     1.506519
Mo    11.104836     7.718273     1.721313     0.911989
Mo    17.880789     6.611405    12.883296     0.906201
Mo     9.883348     5.114035     0.198921     2.128511
Mo     6.047615     4.058358    11.355789     1.507555
Mo     7.948943     1.151329    11.391456     0.912460
Mo     1.172990     2.258197     0.229473     0.906425
Mo     9.170431     3.755567    12.913848     2.128516
H      8.946222     5.534100     3.595521     0.101412
H      8.610361     6.886601     6.366249     0.112413
H      8.919705     7.741649     5.089066     0.114479
H     12.828956     1.925487     4.277385     0.098563
H     12.079837     2.595536     5.482449     0.136121
H      8.760060     0.185630     2.640912     0.098165
H     10.105495     3.566089     3.982348     0.117245
H      2.548006    -0.002254     3.265079     0.115318
H      7.830119     8.720578     3.583720     0.116265
H      4.565345     1.219515     1.938067     0.075475
H      6.820332     1.821476     5.006455     0.107682
H     10.107557     3.335502     9.517248     0.101377
H     10.443418     1.983001     6.746520     0.112392
H     10.134074     1.127953     8.023703     0.114459
H      6.224823     6.944115     8.835384     0.098545
H      6.973942     6.274066     7.630320     0.136108
H     10.293719     8.683972    10.471857     0.098170
H      8.948284     5.303513     9.130421     0.117251
H     16.505773     8.871856     9.847690     0.115307
H     11.223660     0.149024     9.529049     0.116271
H     14.488434     7.650087    11.174702     0.075459
H     12.233447     7.048126     8.106314     0.107681
C      8.055483     5.499319     3.864333     0.097578
C      6.066302     4.916453     4.152814    -0.089445
C      8.209072     7.322589     5.599152    -0.164793
C      7.256291     8.380715     6.076457     0.035003
C      2.631228    -0.426964     5.273956     0.031492
C     12.370036     0.578534     5.763062     0.028889
C     12.104496     1.811270     4.912043    -0.176840
C      9.296024     0.813600     3.068388     0.097472
C     10.000994     2.663103     3.784345     0.095761
C      3.223423    -0.331372     3.878757    -0.166846
C      4.915548     1.211049     2.799576     0.017685
C      6.117901     1.519673     4.478011     0.139846
C     10.998296     3.370283     9.248436     0.097552
C     12.987477     3.953149     8.959955    -0.089950
C     10.844707     1.547013     7.513617    -0.164804
C     11.797488     0.488887     7.036312     0.035047
C     12.084048    -0.639548     7.838813     0.031515
C      6.683743     8.291068     7.349707     0.028898
C      6.949283     7.058332     8.200726    -0.176847
C      9.757755     8.056002    10.044381     0.097475
C      9.052785     6.206499     9.328424     0.095751
C     11.491853    -0.735140     9.234012    -0.166836
C     14.138231     7.658553    10.313193     0.017673
C     12.935878     7.349929     8.634758     0.139862
N      6.005147     1.828168     3.177224    -0.306498
N      4.380653     0.560363     3.848598     0.145406
N      5.159008     0.758676     4.940891    -0.246071
N      9.012364     2.163598     3.072322    -0.323293
N     10.831489     1.697573     4.184285     0.161985
N     10.380736     0.493420     3.718781    -0.253482
N      7.202579     4.642116     3.384406    -0.293732
N      7.548881     6.309690     4.761246     0.129134
N      6.251197     5.865997     5.073330    -0.296617
N     13.048632     7.041434     9.935545    -0.306484
N     14.673126     8.309239     9.264171     0.145409
N     13.894771     8.110926     8.171878    -0.246090
N     10.041415     6.706004    10.040447    -0.323287
N      8.222290     7.172029     8.928484     0.161974
N      8.673043     8.376182     9.393988    -0.253473
N     11.851200     4.227486     9.728363    -0.293669
N     11.504898     2.559912     8.351523     0.129135
N     12.802582     3.003605     8.039439    -0.296628
O      7.695995     5.040822    11.700524    -0.858561
O      7.116605     2.758369    13.045894    -0.923023
O      9.886295     6.222347     1.705971    -0.772585
O     13.308470     5.066271    12.145047    -0.752727
O      8.658509     4.033533     0.702844    -0.704834
O     15.112146     2.975729    12.034899    -0.784909
O     12.291449     6.049235     2.747125    -0.580315
O     12.903562     8.242228     1.389954    -0.662997
O     11.357784     3.828780     1.412245    -0.858717
O     11.937174     6.111233     0.066875    -0.923123
O      9.167484     2.647255    11.406798    -0.772619
O      5.745309     3.803331     0.967722    -0.752695
O     10.395270     4.836069    12.409925    -0.704880
O      3.941633     5.893873     1.077870    -0.785187
O      6.762330     2.820367    10.365644    -0.580339
O      6.150217     0.627374    11.722815    -0.662959

The following XYZ coordinates are in angstroms. Other properties are in atomic units.
The sperically averaged electron density of each atom fit to a function of the form exp(a - br)
eigen_1, eigen_2 and eigen_3 are the three eigenvalues of traceless quadrupole moment tensor
  atom number  atomic symbol              X              Y              Z     net charge C6 coefficient C8 coefficient C10 coefficient fluctuating dipole atomic polarizability isotropic forcefield polarizability              a              b squared Pearson coefficient          <r^3>          <r^4>         wp_QDO          m_QDO          q_QDO       dipole_x       dipole_y       dipole_z         dipole            Qxy            Qxz            Qyz     Q(x^2-y^2)  Q(3z^2 - R^2)        eigen_1        eigen_2        eigen_3 static polarizability      alpha(xx)      alpha(xy)      alpha(xz)      alpha(yy)      alpha(yz)      alpha(zz) atomic spin moment
            1             Co       7.351266       2.993436       2.070900       0.730628     145.607880 0.26914842E+04  0.92891422E+05                                20.883691                           15.710628       0.739043       2.060779                    0.995629      50.637034     139.480882       0.516055       0.343896      -1.199515      -0.029418       0.040620      -0.151944       0.160007      -0.010004      -0.007543      -0.037896       0.056485       0.091884      -0.061477       0.014623       0.046854             25.833593      31.958037      -0.678248       0.351849      23.773074      -7.227986      21.769668           3.574430
            2             Co      11.702513       5.876166      11.041869       0.730648     145.604617 0.26913991E+04  0.92887765E+05                                20.883439                           15.710406       0.738924       2.060753                    0.995629      50.636231     139.478187       0.516057       0.343897      -1.199514       0.029432      -0.040638       0.151904       0.159977      -0.010023      -0.007592      -0.037841       0.056368       0.092348      -0.061446       0.014495       0.046951             25.833377      31.957625      -0.677986       0.351145      23.772983      -7.227580      21.769522           3.574557
            3             Mo      13.006164       4.811244       1.756980       1.506519     158.797927 0.47434643E+04  0.18990238E+06                                23.868726                           22.620198       0.458241       1.769873                    0.999847      91.549551     277.640435       0.378219       0.404509      -1.144077      -0.117287       0.254459      -0.212144       0.351441       0.208193      -0.173589       0.361976       0.336121       0.040716      -0.556866       0.260769       0.296096             24.910313      29.315004       1.155882      -3.341118      23.500314       2.140083      21.915621          -0.860323
            4             Mo      11.104836       7.718273       1.721313       0.911989     297.800665 0.98706254E+04  0.47018251E+06                                34.366181                           31.293892       0.570507       1.729479                    0.998697     109.233120     350.439237       0.345604       0.372054      -1.179264       0.237485      -0.398445       0.025484       0.464550       0.369407       0.046856       0.073019       0.482650      -0.668706      -0.344988      -0.215099       0.560087             35.940372      39.409369       0.747487      -5.934252      43.332179       9.030462      25.079567           2.854464
            5             Mo      17.880789       6.611405      12.883296       0.906201     285.998328 0.10266172E+05  0.49556302E+06                                34.009258                           32.206518       0.291167       1.651038                    0.999183     111.816750     365.222720       0.334892       0.378888      -1.169856       0.041742      -0.413092       0.260698       0.490256      -0.103217      -0.312317       0.253269       0.142388       1.019139      -0.337679      -0.253586       0.591265             34.874291      30.094861       0.721573      -8.196224      44.141557       3.304585      30.386453           2.827760
            6             Mo       9.883348       5.114035       0.198921       2.128511      90.797793 0.16544994E+04  0.50915124E+05                                18.212254                           14.814363       1.197496       2.125093                    0.997695      68.105237     181.223736       0.400125       0.497428      -1.086181      -0.002300      -0.022271       0.021457       0.031011      -0.015694       0.031074       0.030434       0.056507       0.089633      -0.063237       0.006987       0.056251             21.052384      27.690050      -1.227864       0.215658      17.010907      -2.408770      18.456195           0.039652
            7             Mo       6.047615       4.058358      11.355789       1.507555     158.760940 0.47420948E+04  0.18983559E+06                                23.867225                           22.618891       0.457311       1.769721                    0.999848      91.532155     277.587248       0.378177       0.404579      -1.144017       0.116666      -0.254241       0.211825       0.350884       0.207691      -0.172548       0.361827       0.337796       0.037622      -0.556406       0.261424       0.294981             24.908673      29.312968       1.155668      -3.340611      23.498729       2.140332      21.914321          -0.844500
            8             Mo       7.948943       1.151329      11.391456       0.912460     297.704247 0.98662708E+04  0.46991776E+06                                34.357116                           31.285595       0.571562       1.729797                    0.998690     109.214006     350.343199       0.345677       0.372021      -1.179304      -0.237386       0.398204      -0.025142       0.464274       0.369124       0.047972       0.072877       0.482664      -0.670516      -0.344192      -0.216132       0.560324             35.930760      39.400179       0.749260      -5.932203      43.320187       9.026518      25.071914           2.854438
            9             Mo       1.172990       2.258197       0.229473       0.906425     286.004456 0.10266474E+05  0.49558109E+06                                34.009714                           32.207020       0.291376       1.651080                    0.999182     111.817957     365.227435       0.334890       0.378888      -1.169856      -0.041513       0.413334      -0.260362       0.490262      -0.103484      -0.311962       0.253131       0.142477       1.022611      -0.337822      -0.253855       0.591677             34.874677      30.095096       0.721924      -8.196205      44.142268       3.304886      30.386667           2.827386
           10             Mo       9.170431       3.755567      12.913848       2.128516      90.797990 0.16544936E+04  0.50914996E+05                                18.212412                           14.814435       1.197494       2.125083                    0.997696      68.105988     181.226934       0.400119       0.497435      -1.086175       0.002290       0.022257      -0.021477       0.031014      -0.015727       0.031081       0.030329       0.056568       0.089390      -0.063184       0.006997       0.056187             21.052626      27.690503      -1.228237       0.215269      17.011060      -2.408675      18.456314           0.039464
           11              H       8.946222       5.534100       3.595521       0.101412       1.074347 0.75398598E+01  0.73569265E+02                                 1.783278                            1.642002      -1.031461       2.384357                    0.996676       3.676903      10.557804       0.468120       1.340959      -0.694628       0.045701      -0.004300      -0.024746       0.052148      -0.000538      -0.001927       0.012689       0.020869      -0.023964      -0.019958       0.005183       0.014776              1.840058       2.352398      -0.094840      -0.486840       1.528878       0.051652       1.638898           0.000531
           12              H       8.610361       6.886601       6.366249       0.112413       1.048225 0.77612689E+01  0.75381965E+02                                 1.692519                            1.614524      -0.873195       2.456726                    0.998847       3.440417       9.482243       0.500707       1.259470      -0.714003       0.013530      -0.013132       0.025294       0.031548      -0.001075       0.005902      -0.001881      -0.005667      -0.024422      -0.011074       0.003240       0.007835              1.731454       1.498259      -0.164789       0.223391       1.542349      -0.275839       2.153755          -0.000335
           13              H       8.919705       7.741649       5.089066       0.114479       1.294478 0.10404553E+02  0.11000252E+03                                 2.025930                            1.930484      -1.418364       2.202888                    0.991271       3.972598      11.863162       0.431307       1.343199      -0.694528       0.023165       0.017124      -0.009226       0.030248      -0.000122       0.004810       0.001583       0.000832      -0.004781      -0.005509       0.000525       0.004984              2.062240       2.109621       0.255695      -0.391990       2.077230      -0.289056       1.999870           0.005369
           14              H      12.828956       1.925487       4.277385       0.098563       1.425258 0.11587712E+02  0.12726369E+03                                 2.221927                            2.077241      -1.774388       2.013466                    0.989158       4.657096      14.699250       0.399385       1.396392      -0.680204       0.027308      -0.006123      -0.000706       0.027995      -0.006402       0.007698       0.017527       0.028717      -0.023532      -0.028811       0.008306       0.020505              2.304522       2.727669      -0.053102      -0.675568       1.880045      -0.129084       2.305852          -0.008410
           15              H      12.079837       2.595536       5.482449       0.136121       1.141174 0.89041299E+01  0.90748331E+02                                 1.893059                            1.810305      -1.207692       2.318860                    0.994532       3.702981      10.937024       0.435427       1.380203      -0.688277       0.006419       0.028362       0.024810       0.038224      -0.008972      -0.000245       0.007647      -0.009229      -0.030874      -0.013498      -0.003406       0.016903              1.926897       1.573080      -0.040921      -0.041190       2.064310       0.406234       2.143302          -0.001001
           16              H       8.760060       0.185630       2.640912       0.098165       1.198177 0.81989234E+01  0.83060387E+02                                 2.030313                            1.792707      -1.521922       2.153700                    0.990599       4.215634      13.020964       0.411316       1.469919      -0.667693      -0.023159      -0.037642      -0.016589       0.047206      -0.006886       0.014038       0.000060      -0.024896      -0.037916      -0.024241       0.003258       0.020983              2.156073       2.112008       0.602929       0.454110       2.440534       0.617264       1.915676           0.005063
           17              H      10.105495       3.566089       3.982348       0.117245       1.050332 0.75079569E+01  0.72755731E+02                                 1.730116                            1.622595      -0.956673       2.438887                    0.998149       3.417934       9.596344       0.480652       1.315013      -0.702103       0.004867       0.053101       0.000364       0.053324       0.005350       0.013443       0.002839      -0.017818      -0.015284      -0.019310       0.003607       0.015703              1.768995       1.456578      -0.082205       0.025673       2.437509       0.076760       1.412897          -0.000935
           18              H       2.548006      -0.002254       3.265079       0.115318       1.378092 0.11300339E+02  0.12304905E+03                                 2.174595                            2.057424      -1.617458       2.106639                    0.989004       4.327430      13.499103       0.400435       1.404713      -0.680750      -0.023597      -0.000161      -0.008138       0.024961       0.006426      -0.006988       0.007325      -0.006395      -0.052213      -0.021709       0.005588       0.016120              2.232730       2.519665      -0.375576       0.412750       1.984556      -0.225248       2.193970           0.007615
           19              H       7.830119       8.720578       3.583720       0.116265       1.206168 0.92347881E+01  0.95362563E+02                                 1.984546                            1.856254      -1.280446       2.267371                    0.993660       3.953054      11.907818       0.423912       1.399198      -0.683179      -0.003805      -0.033094      -0.007952       0.034248       0.005547       0.005036       0.008212      -0.009395      -0.013448      -0.009559      -0.004822       0.014380              2.059912       1.651672      -0.285167      -0.109871       2.782172       0.168192       1.745892           0.004194
           20              H       4.565345       1.219515       1.938067       0.075475       1.782948 0.14712040E+02  0.17153490E+03                                 2.543192                            2.328242      -2.099876       1.861393                    0.984187       5.137127      16.713325       0.380200       1.381703      -0.681920      -0.006980       0.013921      -0.033783       0.037200       0.034238       0.000115      -0.027681       0.000295       0.005357      -0.044497       0.000896       0.043601              2.608744       2.218095       0.031745       0.512863       2.022910      -0.215867       3.585227           0.016994
           21              H       6.820332       1.821476       5.006455       0.107682       1.106886 0.76913990E+01  0.74562655E+02                                 1.762841                            1.622999      -0.771615       2.526635                    0.999503       3.307970       9.119796       0.491958       1.284288      -0.710261       0.040029       0.020007       0.034970       0.056794       0.011741       0.013389      -0.002078       0.016321       0.037382      -0.022604       0.000289       0.022315              1.817710       2.221812       0.350982       0.453028       1.548961       0.180292       1.682356          -0.000500
           22              H      10.107557       3.335502       9.517248       0.101377       1.074557 0.75416336E+01  0.73591054E+02                                 1.783511                            1.642194      -1.031634       2.384244                    0.996673       3.677373      10.559547       0.468092       1.340957      -0.694626      -0.045697       0.004300       0.024752       0.052147      -0.000543      -0.001933       0.012687       0.020879      -0.023958      -0.019958       0.005176       0.014782              1.840309       2.352762      -0.094861      -0.486949       1.529059       0.051666       1.639105           0.000530
           23              H      10.443418       1.983001       6.746520       0.112392       1.048327 0.77622150E+01  0.75393627E+02                                 1.692641                            1.614631      -0.873259       2.456679                    0.998847       3.440649       9.483110       0.500685       1.259483      -0.713999      -0.013527       0.013136      -0.025288       0.031544      -0.001076       0.005900      -0.001881      -0.005667      -0.024426      -0.011074       0.003238       0.007835              1.731585       1.498353      -0.164805       0.223417       1.542459      -0.275874       2.153944          -0.000333
           24              H      10.134074       1.127953       8.023703       0.114459       1.294862 0.10408450E+02  0.11005436E+03                                 2.026327                            1.930840      -1.418802       2.202654                    0.991266       3.973324      11.866023       0.431268       1.343191      -0.694527      -0.023156      -0.017118       0.009223       0.030238      -0.000127       0.004829       0.001584       0.000814      -0.004805      -0.005534       0.000539       0.004995              2.062656       2.110044       0.255776      -0.392101       2.077668      -0.289140       2.000255           0.005373
           25              H       6.224823       6.944115       8.835384       0.098545       1.425722 0.11592402E+02  0.12732847E+03                                 2.222387                            2.077636      -1.774852       2.013216                    0.989154       4.658156      14.703508       0.399353       1.396358      -0.680206      -0.027305       0.006143       0.000692       0.027996      -0.006424       0.007700       0.017544       0.028755      -0.023550      -0.028844       0.008315       0.020529              2.305019       2.728323      -0.053121      -0.675778       1.880402      -0.129128       2.306332          -0.008387
           26              H       6.973942       6.274066       7.630320       0.136108       1.141314 0.89055307E+01  0.90766530E+02                                 1.893244                            1.810469      -1.207735       2.318836                    0.994529       3.703236      10.938152       0.435398       1.380237      -0.688270      -0.006418      -0.028358      -0.024810       0.038222      -0.008982      -0.000236       0.007653      -0.009230      -0.030866      -0.013505      -0.003405       0.016911              1.927090       1.573217      -0.040937      -0.041201       2.064520       0.406301       2.143532          -0.001002
           27              H      10.293719       8.683972      10.471857       0.098170       1.198112 0.81983655E+01  0.83053190E+02                                 2.030238                            1.792645      -1.521826       2.153753                    0.990600       4.215424      13.020127       0.411324       1.469917      -0.667695       0.023163       0.037642       0.016592       0.047209      -0.006880       0.014040       0.000056      -0.024891      -0.037902      -0.024238       0.003262       0.020976              2.155992       2.111939       0.602906       0.454090       2.440433       0.617230       1.915604           0.005059
           28              H       8.948284       5.303513       9.130421       0.117251       1.050300 0.75077044E+01  0.72752880E+02                                 1.730101                            1.622585      -0.956650       2.438902                    0.998149       3.417915       9.596353       0.480645       1.315040      -0.702097      -0.004865      -0.053101      -0.000366       0.053325       0.005354       0.013444       0.002837      -0.017820      -0.015282      -0.019311       0.003606       0.015706              1.768979       1.456571      -0.082216       0.025672       2.437483       0.076755       1.412884          -0.000937
           29              H      16.505773       8.871856       9.847690       0.115307       1.378299 0.11302443E+02  0.12307785E+03                                 2.174806                            2.057608      -1.617649       2.106533                    0.989002       4.327846      13.500777       0.400419       1.404701      -0.680750       0.023592       0.000168       0.008130       0.024954       0.006431      -0.006998       0.007338      -0.006383      -0.052235      -0.021726       0.005600       0.016126              2.232956       2.519951      -0.375642       0.412816       1.984745      -0.225280       2.194170           0.007619
           30              H      11.223660       0.149024       9.529049       0.116271       1.206281 0.92358520E+01  0.95376731E+02                                 1.984699                            1.856381      -1.280687       2.267257                    0.993657       3.953305      11.908950       0.423889       1.399228      -0.683172       0.003810       0.033095       0.007952       0.034249       0.005555       0.005037       0.008212      -0.009409      -0.013417      -0.009551      -0.004836       0.014387              2.060081       1.651782      -0.285205      -0.109878       2.782458       0.168203       1.746004           0.004195
           31              H      14.488434       7.650087      11.174702       0.075459       1.783194 0.14714523E+02  0.17157113E+03                                 2.543402                            2.328420      -2.099959       1.861330                    0.984189       5.137628      16.715324       0.380190       1.381680      -0.681922       0.006971      -0.013914       0.033774       0.037187       0.034235       0.000111      -0.027674       0.000254       0.005307      -0.044481       0.000877       0.043603              2.608964       2.218266       0.031750       0.512922       2.023059      -0.215899       3.585566           0.017009
           32              H      12.233447       7.048126       8.106314       0.107681       1.106844 0.76910829E+01  0.74558996E+02                                 1.762811                            1.622978      -0.771577       2.526655                    0.999503       3.307962       9.119806       0.491954       1.284308      -0.710257      -0.040028      -0.020015      -0.034970       0.056795       0.011743       0.013388      -0.002079       0.016318       0.037377      -0.022604       0.000291       0.022313              1.817677       2.221765       0.350970       0.452998       1.548946       0.180281       1.682320          -0.000501
           33              C       8.055483       5.499319       3.864333       0.097578      24.794736 0.29609395E+03  0.63391955E+04                                 7.382637                            5.721460       0.623726       2.230591                    0.999713      25.174622      69.614665       0.690059       0.414587      -1.062789      -0.061144      -0.019158      -0.029586       0.070576      -0.018307      -0.009646      -0.044035       0.033248       0.068181      -0.059996       0.011795       0.048201              8.391843       8.804779      -0.045748      -2.021897       8.625999       3.763346       7.744752           0.006355
           34              C       6.066302       4.916453       4.152814      -0.089445      43.912638 0.74663610E+03  0.20081239E+05                                10.750385                            9.187959      -0.142114       1.827307                    0.999453      36.226554     111.151803       0.537111       0.423995      -1.060117       0.270571       0.138251      -0.010881       0.304040      -0.196039      -0.055715      -0.083186      -0.339358       0.524495      -0.360400       0.127713       0.232687             11.468364      11.073849       1.811937      -0.266514      12.239800       4.939680      11.091444           0.264240
           35              C       8.209072       7.322589       5.599152      -0.164793      29.870805 0.41019562E+03  0.95941658E+04                                 8.556744                            6.834152      -0.316450       1.893657                    0.997881      29.648739      87.663436       0.613310       0.426982      -1.047677      -0.066292      -0.012315      -0.010447       0.068230       0.014112       0.022112       0.026617       0.014389      -0.058654      -0.039681      -0.003697       0.043379              9.878538       7.218368      -0.732643      -0.471839      12.288485       3.016273      10.128762           0.004275
           36              C       7.256291       8.380715       6.076457       0.035003      40.732388 0.46935886E+03  0.11277190E+05                                10.596107                            7.427876      -0.302977       1.910126                    0.998725      28.081453      82.307508       0.578302       0.440814      -1.046441       0.033836      -0.049234      -0.022757       0.063928      -0.022803       0.009099       0.026281       0.016624      -0.061288      -0.044594       0.008726       0.035867             13.265521       8.495050      -4.080193      -3.566930      15.532488      -1.437326      15.769025           0.000260
           37              C       2.631228      -0.426964       5.273956       0.031492      40.168862 0.46915219E+03  0.11287191E+05                                10.547505                            7.456263      -0.305472       1.909365                    0.998742      28.196187      83.087735       0.572894       0.444386      -1.042833       0.020079      -0.000702      -0.064279       0.067346       0.024122      -0.017846       0.014916      -0.003611       0.112521      -0.049170       0.005402       0.043767             13.140688      10.487816      -3.431169      -4.446215      14.226159      -3.236518      14.708091           0.000141
           38              C      12.370036       0.578534       5.763062       0.028889      40.405385 0.46874436E+03  0.11285173E+05                                10.605874                            7.463877      -0.383257       1.883955                    0.998261      28.341857      83.794062       0.570834       0.445681      -1.041128      -0.000471       0.057343      -0.031582       0.065467       0.013773       0.012727      -0.035368      -0.030461      -0.047192      -0.045256       0.000627       0.044629             13.260062       9.994413      -4.784153      -2.569228      13.192177      -2.854348      16.593595           0.000510
           39              C      12.104496       1.811270       4.912043      -0.176840      30.729865 0.42221720E+03  0.10005034E+05                                 8.857538                            6.991381      -0.592473       1.806850                    0.995999      30.559469      92.694959       0.595391       0.434132      -1.037276      -0.031120      -0.054833       0.009809       0.063807      -0.009126       0.063398       0.022472       0.049602      -0.133367      -0.084058       0.004537       0.079521             10.347495      10.947142      -1.709809       2.473993       8.650195      -2.277091      11.445148          -0.005392
           40              C       9.296024       0.813600       3.068388       0.097472      30.436116 0.38082859E+03  0.88605585E+04                                 9.116498                            6.929713      -0.572597       1.810520                    0.997573      29.317330      90.297753       0.556727       0.472860      -1.007781      -0.014116       0.025165       0.035495       0.045743       0.017853      -0.009484       0.000865      -0.104394      -0.049179      -0.049680      -0.013689       0.063369             10.322476      11.392146       1.319702       4.271218      11.812029       1.972786       7.763254           0.014797
           41              C      10.000994       2.663103       3.784345       0.095761      25.145239 0.31907674E+03  0.69932490E+04                                 7.641292                            6.084090       0.301798       2.124655                    0.998661      25.933857      73.694091       0.642384       0.435038      -1.045096      -0.026559      -0.004780      -0.051134       0.057818       0.016318      -0.024029      -0.022755      -0.031773       0.028320      -0.034253      -0.011171       0.045424              8.627528       9.108260      -1.654716       2.929707      10.527263      -0.754054       6.247060          -0.002841
           42              C       3.223423      -0.331372       3.878757      -0.166846      30.201352 0.41095664E+03  0.96871468E+04                                 8.782864                            6.905604      -0.558563       1.821333                    0.996001      30.381743      92.366000       0.597128       0.435150      -1.035113       0.020923       0.025069       0.051889       0.061308       0.073361       0.002667       0.015180      -0.003024      -0.059958      -0.065110      -0.019807       0.084917             10.248433      11.256392       1.949526      -2.726585       9.903390      -1.454541       9.585517           0.008557
           43              C       4.915548       1.211049       2.799576       0.017685      31.580907 0.40131770E+03  0.95083697E+04                                 9.298313                            7.090928      -0.692316       1.752089                    0.996123      31.539717      99.661674       0.550224       0.469839      -1.004304       0.022613       0.054372       0.032567       0.067292       0.063022       0.002006      -0.042890       0.002003       0.089498      -0.087163       0.015550       0.071613             10.588203      11.098371       3.932071      -0.111723       8.363938      -2.517087      12.302299           0.015069
           44              C       6.117901       1.519673       4.478011       0.139846      26.478783 0.33491909E+03  0.75156272E+04                                 8.190679                            6.449936      -0.378724       1.891413                    0.997652      27.395782      81.778278       0.585974       0.465803      -1.015681      -0.016560       0.028233      -0.020871       0.038819      -0.023117       0.029903       0.018864       0.037493       0.050898      -0.052151       0.008414       0.043737              9.076817      11.703424       4.128413       1.049322       7.228804      -0.673543       8.298223           0.000099
           45              C      10.998296       3.370283       9.248436       0.097552      24.795574 0.29610349E+03  0.63394589E+04                                 7.382718                            5.721457       0.623880       2.230620                    0.999714      25.175536      69.617803       0.690075       0.414573      -1.062797       0.061179       0.019147       0.029577       0.070600      -0.018311      -0.009668      -0.044060       0.033292       0.068170      -0.060037       0.011823       0.048214              8.391962       8.805222      -0.045715      -2.022041       8.625978       3.763266       7.744686           0.006330
           46              C      12.987477       3.953149       8.959955      -0.089950      43.949570 0.74742177E+03  0.20107842E+05                                10.755954                            9.192451      -0.142731       1.826894                    0.999451      36.248347     111.237168       0.537005       0.423963      -1.060127      -0.271043      -0.138461       0.010827       0.304553      -0.196411      -0.055805      -0.083301      -0.340132       0.525435      -0.361105       0.127995       0.233110             11.474459      11.079596       1.813398      -0.266282      12.246600       4.942720      11.097180           0.263164
           47              C      10.844707       1.547013       7.513617      -0.164804      29.871836 0.41020693E+03  0.95945548E+04                                 8.557022                            6.834279      -0.316625       1.893590                    0.997880      29.650082      87.669720       0.613297       0.426986      -1.047668       0.066301       0.012318       0.010446       0.068239       0.014092       0.022121       0.026603       0.014382      -0.058672      -0.039680      -0.003682       0.043362              9.878940       7.218634      -0.732432      -0.471783      12.289113       3.016375      10.129072           0.004274
           48              C      11.797488       0.488887       7.036312       0.035047      40.731886 0.46934913E+03  0.11276931E+05                                10.596161                            7.427886      -0.303085       1.910098                    0.998725      28.081181      82.307415       0.578290       0.440825      -1.046432      -0.033825       0.049241       0.022766       0.063930      -0.022782       0.009116       0.026281       0.016648      -0.061269      -0.044593       0.008753       0.035841             13.265656       8.495122      -4.080280      -3.566992      15.532813      -1.437142      15.769034           0.000262
           49              C      12.084048      -0.639548       7.838813       0.031515      40.167934 0.46914118E+03  0.11286876E+05                                10.547430                            7.456233      -0.305502       1.909365                    0.998741      28.195765      83.086690       0.572887       0.444392      -1.042827      -0.020073       0.000709       0.064291       0.067355       0.024127      -0.017839       0.014923      -0.003607       0.112474      -0.049168       0.005416       0.043752             13.140608      10.487766      -3.431146      -4.446111      14.226296      -3.236585      14.707761           0.000140
           50              C       6.683743       8.291068       7.349707       0.028898      40.404962 0.46873833E+03  0.11284997E+05                                10.605834                            7.463846      -0.383155       1.883989                    0.998262      28.341676      83.793543       0.570833       0.445683      -1.041126       0.000476      -0.057336       0.031587       0.065463       0.013782       0.012725      -0.035368      -0.030465      -0.047186      -0.045257       0.000625       0.044632             13.260026       9.994365      -4.784115      -2.569127      13.192258      -2.854607      16.593456           0.000509
           51              C       6.949283       7.058332       8.200726      -0.176847      30.730078 0.42221648E+03  0.10005077E+05                                 8.857650                            6.991396      -0.592664       1.806782                    0.995997      30.560621      92.700693       0.595384       0.434134      -1.037268       0.031126       0.054848      -0.009818       0.063824      -0.009168       0.063422       0.022507       0.049620      -0.133404      -0.084109       0.004561       0.079548             10.347655      10.947530      -1.709843       2.473866       8.650304      -2.277070      11.445132          -0.005378
           52              C       9.757755       8.056002      10.044381       0.097475      30.434969 0.38081080E+03  0.88600126E+04                                 9.116194                            6.929491      -0.572422       1.810585                    0.997573      29.316349      90.293100       0.556745       0.472851      -1.007788       0.014123      -0.025163      -0.035487       0.045738       0.017851      -0.009487       0.000864      -0.104391      -0.049056      -0.049695      -0.013651       0.063346             10.322143      11.391915       1.319689       4.271070      11.811576       1.972727       7.762937           0.014792
           53              C       9.052785       6.206499       9.328424       0.095751      25.145782 0.31908439E+03  0.69934804E+04                                 7.641511                            6.084243       0.301610       2.124598                    0.998659      25.934203      73.696160       0.642362       0.435050      -1.045086       0.026577       0.004779       0.051122       0.057815       0.016320      -0.024027      -0.022763      -0.031781       0.028321      -0.034253      -0.011178       0.045431              8.627817       9.108715      -1.654920       2.929824      10.527560      -0.754139       6.247175          -0.002841
           54              C      11.491853      -0.735140       9.234012      -0.166836      30.200489 0.41093998E+03  0.96866847E+04                                 8.782712                            6.905445      -0.558663       1.821307                    0.996000      30.381711      92.366465       0.597136       0.435147      -1.035111      -0.020920      -0.025065      -0.051895       0.061311       0.073383       0.002654       0.015187      -0.003025      -0.059931      -0.065140      -0.019793       0.084933             10.248284      11.256283       1.949510      -2.726326       9.903519      -1.454516       9.585050           0.008561
           55              C      14.138231       7.658553      10.313193       0.017673      31.581434 0.40132173E+03  0.95085265E+04                                 9.298453                            7.090969      -0.692387       1.752059                    0.996122      31.540694      99.666368       0.550219       0.469840      -1.004300      -0.022618      -0.054359      -0.032561       0.067281       0.063038       0.001996      -0.042860       0.001945       0.089520      -0.087161       0.015551       0.071610             10.588411      11.098564       3.932206      -0.111673       8.364124      -2.517139      12.302544           0.015123
           56              C      12.935878       7.349929       8.634758       0.139862      26.480600 0.33494620E+03  0.75164842E+04                                 8.191464                            6.450500      -0.378952       1.891340                    0.997652      27.397365      81.787787       0.585900       0.465847      -1.015644       0.016565      -0.028260       0.020863       0.038837      -0.023086       0.029910       0.018859       0.037491       0.050925      -0.052130       0.008384       0.043746              9.077762      11.704731       4.129012       1.049337       7.229683      -0.673665       8.298873           0.000097
           57              N       6.005147       1.828168       3.177224      -0.306498      44.697359 0.62881591E+03  0.16204289E+05                                11.058503                            8.441504      -0.585414       1.801122                    0.997478      31.942622      95.985456       0.559310       0.424959      -1.059341      -0.087545      -0.028487       0.074680       0.118544      -0.002144       0.073477      -0.007370       0.043958       0.121554      -0.055482      -0.041997       0.097479             13.133487      15.825670       6.954442      -1.501143      12.242796      -3.230381      11.331996           0.040555
           58              N       4.380653       0.560363       3.848598       0.145406      30.421296 0.33703512E+03  0.73744540E+04                                 8.520895                            6.050568      -0.076357       2.070019                    0.997834      23.345506      63.038144       0.687231       0.407332      -1.078885      -0.017624      -0.019715       0.053472       0.059654       0.096541       0.020246      -0.013921       0.045853       0.023245      -0.107877       0.011910       0.095967             10.635616      14.093688       6.753569      -3.005667       9.553353      -2.920767       8.259806           0.009153
           59              N       5.159008       0.758676       4.940891      -0.246071      32.553452 0.49793043E+03  0.11885580E+05                                 8.464551                            7.180521       0.624328       2.207472                    0.999302      28.268811      77.029599       0.660815       0.388306      -1.103431       0.003989       0.099212      -0.195757       0.219499       0.042191       0.097877       0.092344       0.096513      -0.284152      -0.167791      -0.004587       0.172378              9.198205      11.461157       4.263999      -0.907868       7.825256      -1.659701       8.308201           0.005430
           60              N       9.012364       2.163598       3.072322      -0.323293      43.270759 0.63168273E+03  0.16141993E+05                                10.538754                            8.272962      -0.197383       1.926944                    0.998609      30.864306      89.523469       0.589921       0.406307      -1.081562       0.099025      -0.041895       0.057251       0.121815       0.064773      -0.020182       0.005902      -0.103214      -0.066365      -0.079292      -0.014691       0.093983             12.343868      15.825521      -3.167654       4.497119      12.907206      -1.352948       8.298877           0.036407
           61              N      10.831489       1.697573       4.184285       0.161985      28.295988 0.31503508E+03  0.67071182E+04                                 7.858379                            5.681804       0.014459       2.107357                    0.999517      22.103753      56.894388       0.748659       0.384277      -1.106241       0.030684      -0.047952       0.000436       0.056931       0.008330       0.085025       0.007667       0.009061      -0.175685      -0.109176       0.022799       0.086377              9.720089      13.225595      -2.154596       6.340186       7.228249      -1.336419       8.706422           0.004085
           62              N      10.380736       0.493420       3.718781      -0.253482      34.148724 0.53122539E+03  0.12908821E+05                                 8.848577                            7.492049       0.461556       2.150154                    0.999137      28.810484      79.644954       0.636128       0.396236      -1.096028      -0.097860       0.174626      -0.004759       0.200234       0.132254       0.051807       0.079956       0.057977      -0.039100      -0.138153      -0.045908       0.184060              9.661996      11.900941      -0.578604       4.860139       8.696484       0.215920       8.388562           0.010787
           63              N       7.202579       4.642116       3.384406      -0.293732      37.980791 0.57750366E+03  0.14415829E+05                                 9.551404                            7.879949      -0.124749       1.962285                    0.997865      29.952786      85.586030       0.608552       0.403203      -1.084729      -0.020222       0.096645       0.048906       0.110186       0.010202       0.034703      -0.056411       0.019438      -0.006379      -0.073807       0.014481       0.059326             10.663797       9.367093       1.190307      -0.428520      12.435657       5.276688      10.188641           0.051817
           64              N       7.548881       6.309690       4.761246       0.129134      27.072944 0.30203604E+03  0.63193670E+04                                 7.405202                            5.431023       0.485513       2.261100                    0.999436      21.757245      54.283592       0.799384       0.366215      -1.127364      -0.035905       0.004750       0.049358       0.061220       0.048012       0.006459       0.073556       0.025708      -0.049700      -0.091878       0.003544       0.088334              9.028502       5.965960       1.167434      -0.051019      12.051235       6.224347       9.068310           0.012596
           65              N       6.251197       5.865997       5.073330      -0.296617      36.121399 0.59127082E+03  0.14761810E+05                                 9.105935                            7.896619       0.243345       2.055852                    0.999081      30.401454      85.263248       0.620334       0.395482      -1.096251       0.129850      -0.050733      -0.129593       0.190340       0.079056       0.048894      -0.081309       0.077295      -0.161829      -0.152419       0.037429       0.114990              9.676960       8.427283       1.543374      -0.521740      10.535988       4.503578      10.067610           0.000386
           66              N      13.048632       7.041434       9.935545      -0.306484      44.698650 0.62882871E+03  0.16204781E+05                                11.058877                            8.441673      -0.585619       1.801053                    0.997478      31.943383      95.989755       0.559293       0.424968      -1.059331       0.087549       0.028457      -0.074693       0.118548      -0.002104       0.073497      -0.007363       0.043933       0.121537      -0.055519      -0.041969       0.097488             13.134130      15.826502       6.955063      -1.501304      12.243614      -3.230552      11.332275           0.040566
           67              N      14.673126       8.309239       9.264171       0.145409      30.423534 0.33705638E+03  0.73751266E+04                                 8.521662                            6.050983      -0.076706       2.069898                    0.997831      23.346842      63.045180       0.687161       0.407362      -1.078852       0.017626       0.019714      -0.053473       0.059654       0.096561       0.020243      -0.013920       0.045866       0.023283      -0.107902       0.011920       0.095982             10.636751      14.095352       6.754535      -3.006026       9.554479      -2.921110       8.260424           0.009169
           68              N      13.894771       8.110926       8.171878      -0.246090      32.557216 0.49799889E+03  0.11887710E+05                                 8.465421                            7.181171       0.624039       2.207373                    0.999300      28.270219      77.036879       0.660759       0.388323      -1.103411      -0.003988      -0.099213       0.195756       0.219498       0.042205       0.097889       0.092332       0.096514      -0.284149      -0.167785      -0.004606       0.172391              9.199233      11.462474       4.264645      -0.908023       7.826210      -1.659983       8.309016           0.005432
           69              N      10.041415       6.706004      10.040447      -0.323287      43.268925 0.63164948E+03  0.16140857E+05                                10.538302                            8.272619      -0.197134       1.927030                    0.998610      30.863303      89.518435       0.589949       0.406295      -1.081575      -0.099016       0.041896      -0.057272       0.121818       0.064768      -0.020197       0.005925      -0.103223      -0.066329      -0.079311      -0.014664       0.093975             12.343359      15.825041      -3.167534       4.496870      12.906603      -1.352832       8.298432           0.036414
           70              N       8.222290       7.172029       8.928484       0.161974      28.297948 0.31505623E+03  0.67077226E+04                                 7.858889                            5.682089       0.014150       2.107242                    0.999517      22.104704      56.898636       0.748617       0.384290      -1.106225      -0.030682       0.047952      -0.000443       0.056930       0.008323       0.085041       0.007669       0.009057      -0.175745      -0.109203       0.022813       0.086390              9.720806      13.226856      -2.154825       6.340714       7.228682      -1.336541       8.706880           0.004093
           71              N       8.673043       8.376182       9.393988      -0.253473      34.149566 0.53124281E+03  0.12909383E+05                                 8.848813                            7.492248       0.461358       2.150089                    0.999137      28.810797      79.646899       0.636109       0.396244      -1.096020       0.097861      -0.174616       0.004753       0.200226       0.132239       0.051822       0.079960       0.057973      -0.039123      -0.138133      -0.045927       0.184060              9.662259      11.901373      -0.578597       4.860240       8.696763       0.215943       8.388641           0.010788
           72              N      11.851200       4.227486       9.728363      -0.293669      37.979777 0.57747863E+03  0.14415210E+05                                 9.551568                            7.880002      -0.125298       1.962121                    0.997863      29.953168      85.590272       0.608518       0.403225      -1.084701       0.020253      -0.096636      -0.048920       0.110190       0.010197       0.034733      -0.056425       0.019294      -0.006294      -0.073806       0.014431       0.059375             10.664076       9.367279       1.190394      -0.428521      12.436107       5.276897      10.188842           0.051860
           73              N      11.504898       2.559912       8.351523       0.129135      27.074075 0.30204505E+03  0.63196346E+04                                 7.405490                            5.431133       0.485503       2.261093                    0.999437      21.757705      54.285974       0.799366       0.366219      -1.127355       0.035906      -0.004740      -0.049342       0.061207       0.048018       0.006490       0.073560       0.025665      -0.049680      -0.091863       0.003502       0.088360              9.028965       5.966238       1.167712      -0.050862      12.052055       6.224728       9.068602           0.012566
           74              N      12.802582       3.003605       8.039439      -0.296628      36.130678 0.59144830E+03  0.14767612E+05                                 9.108022                            7.898228       0.242467       2.055540                    0.999078      30.405694      85.284040       0.620210       0.395525      -1.096202      -0.129853       0.050766       0.129628       0.190374       0.079010       0.048869      -0.081390       0.077299      -0.161807      -0.152452       0.037506       0.114947              9.679299       8.429133       1.543809      -0.521847      10.538725       4.504956      10.070038           0.000503
           75              O       7.695995       5.040822      11.700524      -0.858561      56.660189 0.13075747E+04  0.39517364E+05                                11.808146                           11.263008      -0.641288       1.740073                    0.998855      37.243899     112.188521       0.557072       0.363809      -1.127652       0.092262      -0.024320      -0.008181       0.095764       0.052597      -0.110378       0.027332      -0.022185       0.135655      -0.138652       0.015149       0.123502             12.365395      13.754177       0.581120      -0.845929      12.440201      -0.966295      10.901807          -0.023891
           76              O       7.116605       2.758369      13.045894      -0.923023      52.658677 0.11382158E+04  0.33523062E+05                                12.935214                           11.829120      -0.589286       1.728469                    0.999224      39.719209     121.589199       0.451103       0.461011      -1.053434      -0.049732      -0.007227      -0.068268       0.084771      -0.004358      -0.002279       0.052386       0.045800      -0.133652      -0.079394       0.032352       0.047042             14.132368      17.110026       0.950617      -1.761062      13.091491       1.998259      12.195588           0.057136
           77              O       9.886295       6.222347       1.705971      -0.772585      47.619155 0.99344179E+03  0.27931041E+05                                10.515548                            9.896878      -0.333262       1.878745                    0.995985      33.220045      95.401673       0.589218       0.369730      -1.127114      -0.021376      -0.036548       0.111682       0.119439      -0.008492      -0.004058      -0.033299       0.096795      -0.008425      -0.065628       0.015055       0.050573             10.891357      11.291937       1.609002      -1.673454      10.180218       1.786581      11.201917          -0.002425
           78              O      13.308470       5.066271      12.145047      -0.752727      64.912897 0.10889900E+04  0.31331139E+05                                13.343416                           10.538586      -0.412560       1.848290                    0.997157      33.877708      98.445355       0.556649       0.382448      -1.117529      -0.089185       0.064829      -0.125990       0.167423       0.022076      -0.009193       0.017038      -0.025029      -0.005104      -0.033573       0.003535       0.030038             15.763162      17.635136      -4.718414       8.185531      11.991613      -5.966447      17.662736           0.033101
           79              O       8.658509       4.033533       0.702844      -0.704834      49.106452 0.85638116E+03  0.23115379E+05                                10.939718                            9.231400       0.045423       2.016603                    0.996355      31.308063      87.047543       0.608097       0.373164      -1.128642      -0.131925      -0.064979       0.040945       0.152653      -0.030820       0.030749       0.029733       0.061715       0.101767      -0.075075       0.018366       0.056708             12.382655      16.183943       4.175986      -4.269298      10.043779      -3.383731      10.920244           0.053033
           80              O      15.112146       2.975729      12.034899      -0.784909      47.108991 0.10470930E+04  0.29895195E+05                                10.554023                           10.148703      -0.427045       1.841536                    0.996187      34.109933      99.428413       0.581598       0.368865      -1.125283      -0.000844      -0.131559      -0.049312       0.140499      -0.004155       0.046672       0.092895       0.051093      -0.025350      -0.116610       0.021797       0.094813             11.001416      13.869158      -1.304345      -1.565142       9.827949       0.303549       9.307139           0.010898
           81              O      12.291449       6.049235       2.747125      -0.580315      35.747684 0.75532000E+03  0.19863512E+05                                 8.794173                            8.741764      -0.223540       1.955860                    0.994592      30.069291      83.977744       0.613879       0.379401      -1.117973      -0.049745       0.126945       0.054112       0.146689       0.115832      -0.002625       0.009479       0.091451       0.108409      -0.143083       0.036478       0.106605              8.692125       8.122726      -1.214614      -0.655885       9.117744       0.984059       8.835904           0.049612
           82              O      12.903562       8.242228       1.389954      -0.662997      49.100344 0.99902423E+03  0.28342436E+05                                10.939589                           10.088799      -0.604746       1.800094                    0.993701      33.429185      98.865667       0.565081       0.382062      -1.109424       0.093349      -0.050315       0.135983       0.172444      -0.000517       0.058897       0.059415      -0.079167       0.006961      -0.092382      -0.000384       0.092767             11.375035      10.447456       1.491315      -1.020180      13.494272       3.510175      10.183377          -0.074041
           83              O      11.357784       3.828780       1.412245      -0.858717      56.661772 0.13076066E+04  0.39518391E+05                                11.808096                           11.262932      -0.641018       1.740155                    0.998854      37.244499     112.188767       0.557092       0.363795      -1.127668      -0.092132       0.024362       0.008256       0.095655       0.052521      -0.110323       0.027390      -0.022212       0.135553      -0.138588       0.015171       0.123417             12.365339      13.754123       0.581178      -0.845943      12.440179      -0.966309      10.901714          -0.023981
           84              O      11.937174       6.111233       0.066875      -0.923123      52.660896 0.11382694E+04  0.33525050E+05                                12.935590                           11.829385      -0.589150       1.728495                    0.999224      39.720722     121.594722       0.451098       0.461010      -1.053435       0.049786       0.007209       0.068421       0.084924      -0.004324      -0.002260       0.052401       0.045810      -0.133695      -0.079417       0.032388       0.047029             14.132844      17.110763       0.950589      -1.761078      13.091850       1.998317      12.195919           0.057103
           85              O       9.167484       2.647255      11.406798      -0.772619      47.623859 0.99355897E+03  0.27935208E+05                                10.516341                            9.897517      -0.333350       1.878693                    0.995986      33.221852      95.408895       0.589193       0.369735      -1.127109       0.021417       0.036536      -0.111693       0.119452      -0.008519      -0.004030      -0.033418       0.096740      -0.008540      -0.065701       0.015134       0.050567             10.892238      11.293035       1.609398      -1.673701      10.181100       1.786682      11.202580          -0.002434
           86              O       5.745309       3.803331       0.967722      -0.752695      64.912030 0.10889711E+04  0.31330471E+05                                13.343324                           10.538505      -0.412643       1.848266                    0.997157      33.877519      98.444721       0.556651       0.382448      -1.117528       0.089176      -0.064840       0.125965       0.167403       0.022082      -0.009171       0.017037      -0.025090      -0.005138      -0.033568       0.003499       0.030069             15.763065      17.635200      -4.718638       8.185447      11.991676      -5.966517      17.662320           0.033014
           87              O      10.395270       4.836069      12.409925      -0.704880      49.107529 0.85639905E+03  0.23115972E+05                                10.939857                            9.231470       0.045410       2.016593                    0.996356      31.308439      87.048675       0.608098       0.373161      -1.128644       0.131930       0.064956      -0.040952       0.152649      -0.030838       0.030756       0.029727       0.061708       0.101650      -0.075071       0.018381       0.056690             12.382875      16.184354       4.176055      -4.269506      10.043840      -3.383755      10.920433           0.052948
           88              O       3.941633       5.893873       1.077870      -0.785187      47.121462 0.10474391E+04  0.29907655E+05                                10.555858                           10.150321      -0.427308       1.841381                    0.996189      34.115765      99.450912       0.581555       0.368860      -1.125282       0.000716       0.131535       0.049398       0.140507      -0.004137       0.046596       0.092976       0.050858      -0.025067      -0.116587       0.021722       0.094865             11.003438      13.871966      -1.304761      -1.565565       9.829706       0.303635       9.308642           0.010821
           89              O       6.762330       2.820367      10.365644      -0.580339      35.751552 0.75543164E+03  0.19867220E+05                                 8.794871                            8.742462      -0.223517       1.955847                    0.994590      30.070944      83.984510       0.613848       0.379406      -1.117968       0.049767      -0.126988      -0.054229       0.146777       0.115938      -0.002610       0.009475       0.091642       0.108493      -0.143229       0.036504       0.106726              8.692800       8.123355      -1.214819      -0.655900       9.118537       0.984144       8.836508           0.048824
           90              O       6.150217       0.627374      11.722815      -0.662959      49.104339 0.99912455E+03  0.28346033E+05                                10.940235                           10.089344      -0.604776       1.800059                    0.993702      33.430752      98.872055       0.565062       0.382065      -1.109420      -0.093358       0.050305      -0.136054       0.172502      -0.000602       0.058959       0.059390      -0.079180       0.006990      -0.092467      -0.000269       0.092737             11.375712      10.448413       1.491679      -1.020305      13.494953       3.510254      10.183769          -0.074352

******************************************************
Auxiliary information for the entire system
The total spin magnetic moment of the unit cell is   18.103611
The total net atomic charge of the unit cell is   -0.000003
Accuracy of reproducing the electrostatic potential in the unit cell:
  The inner radius (bohr) =    5.0000
  The outer radius (bohr) =   12.0000
  Valid grid points have density less than (e/(bohr^3)) =    0.0001
  The number of valid grid points were=         9173
  The rms potential error without charges in kcal/mol is=     12.60784
  The rms potential error with partial charges in kcal/mol is=      4.38642
  The RRMSE value at monopole order=      0.34791
  The rms potential error with partial charges and cloud penetration in kcal/mol is=      4.36293
  The RRMSE value at monopole order with cloud penetration is=      0.34605
  The rms potential error with partial charges and atomic dipoles in kcal/mol is=      1.03917
  The RRMSE value at dipole order=      0.08242
  The rms potential error with partial charges, atomic dipoles and cloud penetration in kcal/mol is=      0.99871
  The RRMSE value at dipole order with cloud penetration=      0.07921

******************************************************
The electron densities and ab initio electrostatic potential were computed in VASP using the PBE functional and
projector augmented wave method. See the main text of the journal article for a description of computational details.
The atomic charges, dipoles, and quadrupoles were computed with the DDEC6 method as described in
(a) T. A. Manz and N. Gabaldon Limas, RSC Adv. 6 (2016) 47771-47801 DOI: 10.1039/c6ra04656h
(b) N. Gabaldon Limas and T. A. Manz, RSC Adv. 8 (2018) 2678-2707 DOI: 10.1039/c7ra11829e.
For each atom in the material, the electron cloud parameters were fit to the spherically averaged atom-in-material
electron density using radial positions for which this density was between 10^-4 and 10^-2 electrons per cubic bohr.
The polarizabilities, dispersion coefficients, and quantum Drude oscillator (QDO) parameters were fit using the MCLF method.
The magnetic structure of the system was optimized in VASP from the default ferromagnetic initial guess using spin polarization.
The atomic spin moments (ASMs) were computed on this optimized magnetic structure using the DDEC6 partition as inputs
to the method of T. A. Manz and D. S. Sholl, J. Chem. Theory Comput. 7 (2011) 4146-4164 DOI: 10.1021/ct200539n.
The RMSE and RRMSE were computed using a uniform grid with Ewald summation.
