# Supplementary material for: A collection of forcefield precursors for metal–organic frameworks
Source: RSC Adv. 2019 Nov 13;9(63):36492–507. doi: 10.1039/c9ra07327b (PMC9075174; doi:10.1039/c9ra07327b)
Supplement: RA-009-C9RA07327B-s5603 [file RA-009-C9RA07327B-s5603.xyz]

 1296
jmolscript: load "" {1 1 1} spacegroup "x,y,z" unitcell [{     32.746500     0.000000     0.000000 }, {    -10.915381    30.873738     0.000000 }, {    -10.915381   -15.436617    26.737587 }]
Cd    -4.318870    -2.038952    11.052516     0.696117
Cd    -0.482706    18.403703     2.316277     0.696148
Cd     0.509737     4.732739    11.019629     0.696136
Cd     4.292197    25.213369     2.349164     0.696130
Cd    17.512199    -4.845417    22.977213     0.696135
Cd    10.432804     8.241063     9.641306     0.696130
Cd    22.340727    -8.259798    17.129168     0.696117
Cd    15.207627     4.864656     3.727487     0.696147
Cd     6.596720     6.884872    19.445445     0.696148
Cd   -11.398118    19.666093    14.780003     0.696117
Cd    11.425327     3.527563    25.326377     0.696129
Cd    -6.623216    16.232834    20.660936     0.696135
Cd     5.940606    12.470079     2.316277     0.696117
Cd    20.692268     2.039160    11.052516     0.696148
Cd     1.165704     5.660413     2.349164     0.696135
Cd    15.863661    -4.732531    11.019629     0.696130
Cd    -5.967249     8.260121    17.129168     0.696135
Cd    -9.749709    26.009153     3.727487     0.696130
Cd    -1.138642     4.845850    22.977213     0.696117
Cd    -4.974806    22.632856     9.641306     0.696148
Cd    12.081361    14.641293    20.660936     0.696148
Cd     4.948261    -3.527086    25.326377     0.696117
Cd    16.856184    11.207924    14.780003     0.696130
Cd     9.776789    -6.884506    19.445445     0.696135
Cd    15.234608    17.476073    15.685071     0.696117
Cd    11.398444    -2.966582    24.421310     0.696148
Cd    10.406001    10.704382    15.717958     0.696135
Cd     6.623541    -9.776248    24.388423     0.696130
Cd    -6.596461    20.282538     3.760374     0.696135
Cd     0.482934     7.196058    17.096281     0.696130
Cd   -11.424989    23.696919     9.608419     0.696117
Cd    -4.291889    10.572465    23.010100     0.696147
Cd     4.319018     8.552249     7.292142     0.696148
Cd    22.313856    -4.228972    11.957584     0.696117
Cd    -0.509589    11.909558     1.411210     0.696130
Cd    17.538954    -0.795713     6.076651     0.696135
Cd     4.975132     2.967042    24.421310     0.696117
Cd    -9.776530    13.397961    15.685071     0.696148
Cd     9.750034     9.776708    24.388423     0.696135
Cd    -4.947923    20.169652    15.717958     0.696130
Cd    16.882987     7.177000     9.608419     0.696135
Cd    20.665447   -10.572032    23.010100     0.696130
Cd    12.054380    10.591271     3.760374     0.696117
Cd    15.890544    -7.195735    17.096281     0.696148
Cd    -1.165623     0.795828     6.076651     0.696148
Cd     5.967477    18.964207     1.411210     0.696117
Cd    -5.940446     4.229197    11.957584     0.696130
Cd     1.138949    22.321627     7.292142     0.696135
H     -6.213029     1.999168     9.916971     0.175879
H     -5.588670     0.608303     9.550666     0.175473
H     -4.680495     1.883389     9.614836     0.181726
H     -5.086519     1.874172    14.422254     0.117006
H     -0.995432    -5.728504    12.558645     0.114016
H     -3.261509    -3.732555     8.518595     0.171946
H    -14.148516    25.574340     8.441056     0.177874
H     -1.932006    -4.473528     8.138921     0.176317
H     -4.547297    -0.327118    15.251120     0.107913
H     -2.082597    -3.491687    14.133488     0.107288
H      3.955869    17.963917     3.451822     0.175894
H      2.436435    18.088959     3.818127     0.175468
H      3.335877    19.370219     3.753957     0.181691
H     -7.452918     3.547635    25.684126     0.116995
H     -5.069075    20.307209     0.810149     0.114027
H     -2.431868    18.836113     4.850198     0.171943
H     -3.918561    18.340591     4.927737     0.177891
H     -3.573623    19.842601     5.229872     0.176329
H     -9.708067     3.322248    24.855261     0.107872
H    -13.513198     4.591170    25.972892     0.107281
H     -1.689658     3.589139     7.141609     0.175843
H     -1.541195     4.433548     8.454425     0.175472
H     -2.392609     3.118327     8.459773     0.181718
H      1.672311     0.540367     8.133574     0.116996
H      2.370971     4.756249    15.863410     0.114031
H     -1.113269     6.826305    12.860779     0.171950
H     -0.447413     7.902263    13.788574     0.177879
H     -1.517132     6.912765    14.374127     0.176314
H      3.207045     1.275178     9.844780     0.107997
H      2.964752     2.868299    13.684297     0.107269
H      3.947174    22.758635     6.227184     0.175888
H      4.693787    23.180049     4.914368     0.175473
H      3.737585    21.938924     4.909021     0.181742
H     -0.047897    24.912069     5.235220     0.117005
H     -7.221488    11.539288    24.242970     0.114032
H      6.807003    24.380996     0.508014     0.171956
H     -3.315915     9.930786    26.317807     0.177889
H     -3.892262     8.592404    25.732254     0.176322
H      0.133295    26.603933     3.524014     0.107996
H     -9.199363    11.469843    26.422083     0.107278
H     15.618001    -7.847915    20.047843     0.175843
H     16.242378    -7.469699    21.435523     0.175471
H     17.150538    -8.051680    20.299176     0.181718
H     16.744482    -3.883748    17.903488     0.116996
H    -11.910830    -1.696272    25.419424     0.114032
H     18.569596    -6.193030    25.710864     0.171950
H     -3.233130     9.959871     0.368979     0.177879
H    -12.847390    -6.151342    26.542403     0.176314
H     17.283724    -2.065270    19.395446     0.107997
H    -12.998031    -1.450852    22.694864     0.107269
H     14.871377     9.444366     9.454411     0.175888
H     13.351938     9.699071     9.162971     0.175473
H     14.251365     9.002858     8.085446     0.181742
H     14.377988     5.032521    10.823375     0.117005
H      5.846423     5.984957     8.745865     0.114032
H      8.483619    10.219283     7.999886     0.171956
H      6.996932    10.534198     8.390255     0.177889
H      7.341850    10.044836     6.938404     0.176322
H     12.122848     4.427402    11.432992     0.107996
H      8.317695     4.760823     9.775262     0.107278
H     20.141372   -11.046434    20.058538     0.175879
H     20.289816   -10.331720    18.670857     0.175473
H     19.438417    -9.669468    19.807204     0.181726
H     -9.243131    -8.662962    22.202892     0.117006
H     24.201929    -4.076739    14.686957     0.114016
H     20.717685    -7.712124    14.395517     0.171946
H     21.383523    -7.446623    12.999815     0.177874
H     20.313811    -6.444765    13.563978     0.176317
H     -7.708417    -7.548434    20.710935     0.107913
H     -7.950753    -5.019906    17.411517     0.107288
H     14.862607     9.450488     3.914383     0.175894
H     15.609224     8.102852     4.205822     0.175468
H     14.653036     8.718793     5.283347     0.181691
H     10.867518     7.514692     2.545418     0.116995
H     14.609335    -0.211442     4.622929     0.114027
H     17.722456     3.686375     5.368907     0.171943
H     18.514914     2.389674     4.978539     0.177891
H     17.938585     2.551775     6.430390     0.176329
H     11.048702     5.186806     1.935801     0.107872
H     12.631447     1.710439     3.593532     0.107281
H      4.702577     5.849251    23.510360     0.175894
H      5.326941     6.861900    22.488984     0.175468
H      6.235115     6.168795    23.561162     0.181691
H      5.829026     2.010080    21.149431     0.116995
H      9.920138     7.425280    15.497105     0.114027
H      7.654115     9.926088    19.245715     0.171943
H      7.682490    10.776647    17.927552     0.177891
H      8.983623    10.625374    18.793850     0.176329
H      6.368238     2.392892    18.828609     0.107872
H      8.832953     4.943042    16.646822     0.107281
H     -6.959558    18.902576    13.831354     0.175879
H     -8.478997    18.522829    13.756489     0.175473
H     -7.579555    17.937782    14.898183     0.181726
H      3.462477    -8.579652    16.967673     0.117006
H    -15.984466    20.018694    17.181573     0.114016
H    -13.347314    17.255463    13.887503     0.171947
H     17.912492    17.436070    13.419595     0.177874
H    -14.489074    16.423422    14.569311     0.176317
H      1.207339    -7.749146    17.186921     0.107913
H     -2.597807    -9.351488    17.727020     0.107288
H      9.225985     7.457799    26.275027     0.175869
H      9.374430     5.898676    26.349892     0.175472
H      8.523016     6.551645    25.208197     0.181741
H     12.587940     8.123099    23.138708     0.117005
H     13.286497    -0.679006    22.924807     0.114032
H      9.802297     0.886323    26.218878     0.171956
H     10.468141    -0.455136    26.686786     0.177889
H      9.398414    -0.467496    25.537069     0.176322
H     14.122651     6.273760    22.919460     0.107996
H     13.880307     2.152110    22.379360     0.107278
H     -6.968290    14.101736    16.596020     0.175843
H     -6.221659    15.027958    17.617396     0.175471
H     -7.177862    15.653141    16.545219     0.181718
H    -10.963348    13.884099    18.956949     0.116996
H      3.693926   -11.327343    24.609275     0.114032
H     -4.108385    18.243488    20.860665     0.171950
H      7.599472   -12.319956    22.178828     0.177879
H      7.023132   -11.143675    21.312531     0.176314
H    -10.782133    14.520120    21.277772     0.107997
H      1.716022   -13.179778    23.459559     0.107269
H      1.502046    12.909886     3.451822     0.175879
H      3.021485    12.784851     3.818127     0.175473
H      2.122043    11.503590     3.753957     0.181726
H     -8.919989    -3.547150    25.684126     0.117006
H     10.526954    10.566544     0.810149     0.114016
H      7.889802    12.037716     4.850198     0.171947
H      9.376496    12.533240     4.927737     0.177874
H      9.031562    11.031236     5.229872     0.176317
H     -6.664851    -3.321780    24.855261     0.107913
H     -2.859705    -4.590680    25.972892     0.107288
H     22.586411    -1.998981     9.916971     0.175894
H     21.962047    -0.608123     9.550666     0.175468
H     21.053873    -1.883207     9.614836     0.181691
H     21.459962    -1.873900    14.422254     0.116995
H     17.368850     5.728740    12.558645     0.114027
H     19.634873     3.732715     8.518595     0.171943
H     19.606498     5.299557     8.441056     0.177891
H     18.305365     4.473681     8.138921     0.176329
H     20.920750     0.327405    15.251120     0.107872
H     18.456035     3.491953    14.133488     0.107281
H      1.510778     8.115221     6.227184     0.175843
H      0.764147     7.693782     4.914368     0.175471
H      1.720350     8.934906     4.909021     0.181718
H      5.505836     5.961768     5.235220     0.116996
H     -9.151438   -11.538831    24.242970     0.114031
H     -1.349127     6.492752     0.508014     0.171950
H     19.689516    -9.930290    26.317807     0.177879
H    -12.480644    -8.591919    25.732254     0.176314
H      5.324621     4.269871     3.524014     0.107997
H     -7.173534   -11.469345    26.422083     0.107269
H     18.063003    -3.589005     7.141609     0.175869
H     17.914558    -4.433389     8.454425     0.175471
H     18.765972    -3.118168     8.459773     0.181741
H     14.701048    -0.540214     8.133574     0.117005
H     14.002491    -4.755950    15.863410     0.114032
H     17.486691    -6.826062    12.860779     0.171956
H     16.820847    -7.902003    13.788574     0.177889
H     17.890574    -6.912494    14.374127     0.176322
H     13.166337    -1.274993     9.844780     0.107996
H     13.408681    -2.868041    13.684297     0.107278
H     -3.767854    11.046813    20.058538     0.175843
H     -3.916317    10.332072    18.670857     0.175471
H     -3.064903     9.669841    19.807204     0.181718
H     -7.129823     8.663380    22.202892     0.116996
H     -7.828483     4.077016    14.686957     0.114032
H     -4.344243     7.712395    14.395517     0.171950
H     -5.010099     7.446868    12.999815     0.177879
H     -3.940380     6.445021    13.563978     0.176314
H     -8.664557     7.548824    20.710935     0.107997
H     -8.422264     5.020234    17.411517     0.107269
H     -9.404686    21.423324     3.914383     0.175870
H    -10.151299    22.770965     4.205822     0.175471
H     -9.195097    22.155044     5.283347     0.181740
H     -5.409615    23.359094     2.545418     0.117005
H      1.763976     0.211529     4.622929     0.114032
H    -12.264515    27.187464     5.368907     0.171956
H     -2.141597    -2.389580     4.978539     0.177889
H     -1.565250    -2.551654     6.430390     0.176322
H     -5.590807    25.686968     1.935801     0.107996
H      3.741851    -1.710371     3.593532     0.107278
H      0.755517     7.848293    20.047843     0.175879
H      0.131158     7.470103    21.435523     0.175473
H     -0.777017     8.052062    20.299176     0.181726
H     -0.370993     3.884085    17.903488     0.117006
H     -4.462080     1.696751    25.419424     0.114016
H     -2.196003     6.193514    25.710864     0.171947
H      8.691004    20.913874     0.368979     0.177874
H     -3.525506     6.151842    26.542403     0.176317
H     -0.910215     2.065636    19.395446     0.107913
H     -3.374915     1.451280    22.694864     0.107288
H     -9.413381    21.429551     9.454411     0.175894
H     -7.893947    21.174840     9.162971     0.175468
H     -8.793389    21.871032     8.085446     0.181691
H      1.995406    -5.032317    10.823375     0.116995
H     -0.388437    24.888946     8.745865     0.114027
H     -3.025644    20.654606     7.999886     0.171943
H     -1.538951    20.339698     8.390255     0.177891
H     -1.883889    20.829033     6.938404     0.176329
H      4.250555    -4.427186    11.432992     0.107872
H      8.055686    -4.760638     9.775262     0.107281
H     12.426381    16.772315    16.596020     0.175894
H     11.679764    15.846112    17.617396     0.175468
H     12.635952    15.220909    16.545219     0.181691
H    -16.325030    16.989997    18.956949     0.116995
H     12.679653    11.327806    24.609275     0.114027
H      9.566532    12.630643    20.860665     0.171943
H      8.774074    12.320374    22.178828     0.177891
H      9.350403    11.144077    21.312531     0.176329
H    -16.506214    16.354020    21.277772     0.107872
H    -18.088959    13.180220    23.459559     0.107281
H      7.147616    -7.457304    26.275027     0.175879
H      6.999172    -5.898179    26.349892     0.175473
H      7.850571    -6.551170    25.208197     0.181726
H      3.785619    -8.122662    23.138708     0.117006
H      3.087059     0.679438    22.924807     0.114016
H      6.571303    -0.885829    26.218878     0.171947
H      5.905465     0.455639    26.686786     0.177874
H      6.975177     0.467978    25.537069     0.176318
H      2.250905    -6.273328    22.919460     0.107913
H      2.493241    -2.151689    22.379360     0.107288
H     12.417611    11.971422    13.831354     0.175888
H     13.937050    12.351169    13.756489     0.175473
H     13.037623    12.936237    14.898183     0.181742
H     12.911000     8.579972    16.967673     0.117005
H    -11.303935    10.855368    17.181573     0.114032
H     18.805369    13.618537    13.887503     0.171956
H    -12.454444    13.437921    13.419595     0.177889
H    -12.799362    14.450590    14.569311     0.176322
H     15.166140     7.749470    17.186921     0.107996
H    -13.775207     9.351822    17.727020     0.107278
H     11.670987    -5.848808    23.510360     0.175843
H     11.046610    -6.861476    22.488984     0.175471
H     10.138450    -6.168351    23.561162     0.181718
H     10.544506    -2.009681    21.149431     0.116996
H      6.453318    -7.424988    15.497105     0.114032
H      8.719392    -9.925725    19.245715     0.171950
H     -2.224382    20.097429    17.927552     0.177879
H      7.389878   -10.625020    18.793850     0.176314
H     10.005264    -2.392537    18.828609     0.107997
H      7.540519    -4.942729    16.646822     0.107269
H     17.128767    13.437953    16.820616     0.175879
H     16.504408    14.828818    17.186921     0.175473
H     15.596233    13.553732    17.122751     0.181726
H     16.002257    13.562949    12.315333     0.117006
H     11.911170    21.165625    14.178942     0.114016
H     14.177247    19.169676    18.218992     0.171946
H     25.064254   -10.137219    18.296531     0.177874
H     12.847744    19.910649    18.598666     0.176317
H     15.463035    15.764239    11.486467     0.107913
H     12.998335    18.928808    12.604099     0.107288
H      6.959869    -2.526796    23.285765     0.175894
H      8.479303    -2.651838    22.919460     0.175468
H      7.579861    -3.933098    22.983630     0.181691
H     18.368656    11.889486     1.053461     0.116995
H     15.984813    -4.870088    25.927438     0.114027
H     13.347606    -3.398992    21.887389     0.171943
H     14.834299    -2.903470    21.809850     0.177891
H     14.489361    -4.405480    21.507715     0.176329
H     20.623805    12.114873     1.882326     0.107872
H     24.428936    10.845951     0.764695     0.107281
H     12.605396    11.847982    19.595978     0.175843
H     12.456933    11.003573    18.283162     0.175472
H     13.308347    12.318794    18.277814     0.181718
H      9.243427    14.896754    18.604013     0.116996
H      8.544767    10.680872    10.874177     0.114032
H     12.029007     8.610816    13.876808     0.171950
H     11.363151     7.534858    12.949013     0.177879
H     12.432870     8.524356    12.363460     0.176314
H      7.708693    14.161943    16.892807     0.107997
H      7.950986    12.568822    13.053290     0.107269
H      6.968564    -7.321514    20.510403     0.175888
H      6.221951    -7.742928    21.823219     0.175473
H      7.178153    -6.501803    21.828566     0.181742
H     10.963635    -9.474948    21.502367     0.117005
H     18.137226     3.897833     2.494617     0.114032
H      4.108735    -8.943875    26.229573     0.171956
H     14.231653     5.506335     0.419780     0.177889
H     14.808000     6.844717     1.005333     0.176322
H     10.782443   -11.166812    23.213573     0.107996
H     20.115101     3.967278     0.315504     0.107278
H     -4.702263    23.285036     6.689744     0.175843
H     -5.326640    22.906820     5.302064     0.175471
H     -6.234800    23.488801     6.438411     0.181718
H     -5.828744    19.320869     8.834099     0.116996
H     22.826568    17.133393     1.318163     0.114032
H     -7.653858    21.630151     1.026723     0.171950
H     14.148868     5.477250    26.368608     0.177879
H     23.763128    21.588463     0.195184     0.176314
H     -6.367986    17.502391     7.342141     0.107997
H     23.913769    16.887973     4.042723     0.107269
H     -3.955639     5.992755    17.283176     0.175888
H     -2.436200     5.738050    17.574616     0.175473
H     -3.335627     6.434263    18.652141     0.181742
H     -3.462250    10.404600    15.914212     0.117005
H      5.069315     9.452164    17.991722     0.114032
H      2.432119     5.217838    18.737701     0.171956
H      3.918806     4.902923    18.347332     0.177889
H      3.573888     5.392285    19.799183     0.176322
H     -1.207110    11.009719    15.304595     0.107996
H      2.598043    10.676298    16.962325     0.107278
H     -9.225634    26.483555     6.679049     0.175879
H     -9.374078    25.768841     8.066730     0.175473
H     -8.522679    25.106589     6.930383     0.181726
H     20.158869    24.100083     4.534695     0.117006
H    -13.286191    19.513860    12.050630     0.114016
H     -9.801947    23.149245    12.342070     0.171947
H    -10.467785    22.883744    13.737772     0.177874
H     -9.398073    21.881886    13.173609     0.176317
H     18.624155    22.985555     6.026652     0.107913
H     18.866491    20.457027     9.326070     0.107288
H     -3.946869     5.986633    22.823204     0.175894
H     -4.693486     7.334269    22.531765     0.175468
H     -3.737298     6.718328    21.454240     0.181691
H      0.048220     7.922429    24.192169     0.116995
H     -3.693597    15.648563    22.114658     0.114027
H     -6.806718    11.750746    21.368680     0.171943
H     -7.599176    13.047447    21.759048     0.177891
H     -7.022847    12.885346    20.307197     0.176329
H     -0.132964    10.250315    24.801786     0.107872
H     -1.715709    13.726682    23.144055     0.107281
H      6.213161     9.587870     3.227227     0.175894
H      5.588797     8.575221     4.248603     0.175468
H      4.680623     9.268326     3.176425     0.181691
H      5.086712    13.427041     5.588156     0.116995
H      0.995600     8.011841    11.240482     0.114027
H      3.261623     5.511033     7.491872     0.171943
H      3.233248     4.660474     8.810035     0.177891
H      1.932115     4.811747     7.943737     0.176329
H      4.547500    13.044229     7.908978     0.107872
H      2.082785    10.494079    10.090765     0.107281
H     17.875296    -3.465455    12.906233     0.175879
H     19.394735    -3.085708    12.981098     0.175473
H     18.495293    -2.500661    11.839404     0.181726
H      7.453261    24.016773     9.769914     0.117006
H     26.900204    -4.581573     9.556014     0.114016
H     24.263052    -1.818342    12.850084     0.171947
H     -6.996754    -1.998949    13.317992     0.177874
H     25.404812    -0.986301    12.168276     0.176317
H      9.708399    23.186267     9.550666     0.107913
H     13.513545    24.788609     9.010567     0.107288
H      1.689753     7.979322     0.462560     0.175869
H      1.541308     9.538445     0.387695     0.175471
H      2.392722     8.885476     1.529390     0.181740
H     -1.672202     7.314022     3.598879     0.117005
H     -2.370759    16.116127     3.812780     0.114032
H      1.113441    14.550798     0.518709     0.171956
H      0.447597    15.892257     0.050801     0.177889
H      1.517324    15.904617     1.200518     0.176322
H     -3.206913     9.163361     3.818127     0.107996
H     -2.964569    13.285011     4.358227     0.107278
H     17.884028     1.335385    10.141567     0.175843
H     17.137397     0.409163     9.120191     0.175472
H     18.093600    -0.216020    10.192368     0.181718
H     21.879086     1.553022     7.780638     0.116996
H      7.221812    26.764464     2.128312     0.114031
H     15.024123    -2.806367     5.876922     0.171950
H      3.316266    27.757077     4.558759     0.177879
H      3.892606    26.580796     5.425056     0.176314
H     21.697871     0.917001     5.459815     0.107997
H      9.199716    28.616899     3.278028     0.107269
H      9.413692     2.527235    23.285765     0.175879
H      7.894253     2.652270    22.919460     0.175473
H      8.793695     3.933531    22.983630     0.181726
H     19.835727    18.984271     1.053461     0.117006
H      0.388784     4.870577    25.927438     0.114016
H      3.025936     3.399405    21.887389     0.171947
H      1.539242     2.903881    21.809850     0.177874
H      1.884176     4.405885    21.507715     0.176317
H     17.580589    18.758901     1.882326     0.107913
H     13.775443    20.027801     0.764695     0.107288
H    -11.670673    17.436102    16.820616     0.175894
H    -11.046309    16.045244    17.186921     0.175468
H    -10.138135    17.320328    17.122751     0.181691
H    -10.544224    17.311021    12.315333     0.116995
H     -6.453112     9.708381    14.178942     0.114027
H     -8.719135    11.704406    18.218992     0.171943
H     -8.690760    10.137564    18.296531     0.177891
H     -7.389627    10.963440    18.598666     0.176329
H    -10.005012    15.109716    11.486467     0.107872
H     -7.540297    11.945168    12.604099     0.107281
H      9.404960     7.321900    20.510403     0.175843
H     10.151591     7.743339    21.823219     0.175471
H      9.195388     6.502215    21.828566     0.181718
H      5.409902     9.475353    21.502367     0.116996
H     20.067176    26.975952     2.494617     0.114032
H     12.264865     8.944369    26.229573     0.171950
H     -8.773778    25.367411     0.419780     0.177879
H     23.396382    24.029040     1.005333     0.176314
H      5.591117    11.167250    23.213573     0.107997
H     18.089272    26.906466     0.315504     0.107269
H     -7.147265    19.026126    19.595978     0.175869
H     -6.998820    19.870510    18.283162     0.175471
H     -7.850234    18.555289    18.277814     0.181741
H     -3.785310    15.977335    18.604013     0.117005
H     -3.086753    20.193071    10.874177     0.114032
H     -6.570953    22.263183    13.876808     0.171956
H     -5.905109    23.339124    12.949013     0.177889
H     -6.974836    22.349615    12.363460     0.176322
H     -2.250599    16.712114    16.892807     0.107996
H     -2.492943    18.305162    13.053290     0.107278
H     14.683592     4.390308     6.679049     0.175843
H     14.832055     5.105049     8.066730     0.175472
H     13.980641     5.767280     6.930383     0.181718
H     18.045561     6.773741     4.534695     0.116996
H     18.744221    11.360105    12.050630     0.114032
H     15.259981     7.724726    12.342070     0.171950
H     15.925837     7.990253    13.737772     0.177879
H     14.856118     8.992100    13.173609     0.176314
H     19.580295     7.888297     6.026652     0.107997
H     19.338002    10.416887     9.326070     0.107269
H     20.320424    -5.986203    22.823204     0.175869
H     21.067037    -7.333844    22.531765     0.175471
H     20.110835    -6.717923    21.454240     0.181741
H     16.325353    -7.921973    24.192169     0.117005
H      9.151762    15.225592    22.114658     0.114032
H     23.180253   -11.750343    21.368680     0.171956
H     13.057335    17.826701    21.759048     0.177889
H     12.480988    17.988775    20.307197     0.176322
H     16.506545   -10.249847    24.801786     0.107996
H      7.173887    17.147492    23.144055     0.107278
H     10.160221     7.588828     6.689744     0.175879
H     10.784580     7.967018     5.302064     0.175473
H     11.692755     7.385059     6.438411     0.181726
H     11.286731    11.553036     8.834099     0.117006
H     15.377818    13.740370     1.318163     0.114016
H     13.111741     9.243607     1.026723     0.171947
H      2.224734    -5.476753    26.368608     0.177874
H     14.441244     9.285279     0.195184     0.176317
H     11.825953    13.371485     7.342141     0.107913
H     14.290653    13.985841     4.042723     0.107288
H     20.329119    -5.992430    17.283176     0.175894
H     18.809685    -5.737719    17.574616     0.175468
H     19.709127    -6.433911    18.652141     0.181691
H      8.920332    20.469438    15.914212     0.116995
H     11.304175    -9.451825    17.991722     0.114027
H     13.941382    -5.217485    18.737701     0.171943
H     12.454689    -4.902577    18.347332     0.177891
H     12.799627    -5.391912    19.799183     0.176329
H      6.665183    19.864307    15.304595     0.107872
H      2.860052    20.197759    16.962325     0.107281
H     -1.510643    -1.335194    10.141567     0.175894
H     -0.764026    -0.408991     9.120191     0.175468
H     -1.720214     0.216212    10.192368     0.181691
H     27.240768    -1.552876     7.780638     0.116995
H     -1.763915     4.109315     2.128312     0.114027
H      1.349206     2.806478     5.876922     0.171943
H      2.141664     3.116747     4.558759     0.177891
H      1.565335     4.293044     5.425056     0.176329
H     27.421952    -0.916899     5.459815     0.107872
H     29.004697     2.256901     3.278028     0.107281
H      3.768122    22.894425     0.462560     0.175879
H      3.916566    21.335300     0.387695     0.175473
H      3.065167    21.988291     1.529390     0.181726
H      7.130119    23.559783     3.598879     0.117006
H      7.828679    14.757683     3.812780     0.114016
H      4.344435    16.322950     0.518709     0.171947
H      5.010273    14.981482     0.050801     0.177874
H      3.940561    14.969143     1.200518     0.176317
H      8.664833    21.710449     3.818127     0.107913
H      8.422497    17.588810     4.358227     0.107288
H     -1.501873     3.465699    12.906233     0.175888
H     -3.021312     3.085952    12.981098     0.175473
H     -2.121885     2.500884    11.839404     0.181742
H     -1.995262     6.857149     9.769914     0.117005
H     22.219673     4.581753     9.556014     0.114032
H     -7.889631     1.818584    12.850084     0.171956
H     23.370182     1.999200    13.317992     0.177889
H     23.715100     0.986531    12.168276     0.176322
H     -4.250402     7.687651     9.550666     0.107996
H     24.690945     6.085299     9.010567     0.107278
H     -0.755249    21.285929     3.227227     0.175843
H     -0.130872    22.298597     4.248603     0.175471
H      0.777288    21.605472     3.176425     0.181718
H      0.371232    17.446802     5.588156     0.116996
H      4.462420    22.862109    11.240482     0.114032
H      2.196346    25.362846     7.491872     0.171950
H     13.140120    -4.660308     8.810035     0.177879
H      3.525860    26.062141     7.943737     0.176314
H      0.910474    17.829658     7.908978     0.107997
H      3.375219    20.379850    10.090765     0.107269
C     -5.167753     1.179485    11.451709     0.410339
C     -5.436065     1.440509    10.003868    -0.571679
C     -5.048541     1.485155    13.578951    -0.112320
C     -4.614547     0.227047    13.299276     0.112100
C     -2.321007    -4.189142    12.216404     0.093647
C     -1.496456    -5.258457    11.933787    -0.078243
C     -2.352459    -4.579561    10.119375     0.414124
C     -2.728398    -4.517055     8.675812    -0.575026
C     -4.226388    -0.628145    14.430276    -0.027260
C     -2.532320    -3.331151    13.336708     0.017549
C      2.834622    18.676160     1.917085     0.410342
C      3.170173    18.510227     3.364925    -0.571647
C     -7.832336     3.453786    26.527430    -0.112296
C      1.752229    18.880218     0.069518     0.112078
C     -3.175891    19.570565     1.152390     0.093638
C     -4.458895    19.991531     1.435006    -0.078225
C     -3.533469    19.410813     3.249419     0.414113
C     -3.349207    19.077236     4.692981    -0.575056
C    -10.098836     3.524479    25.676105    -0.027182
C     -2.296545    19.657309     0.032085     0.017568
C     -0.398567     2.756796     8.468329     0.410332
C     -1.614335     3.545153     8.098548    -0.571640
C      1.154484     1.268681     8.389185    -0.112317
C      1.374551     2.064307     9.469919     0.112066
C      1.807717     4.552464    13.892315     0.093572
C      1.806199     5.039818    15.182939    -0.078230
C      0.290033     6.038264    14.092045     0.414158
C     -0.792783     7.007233    13.749002    -0.575045
C      2.571767     1.798492    10.280602    -0.027299
C      2.388413     3.433284    13.224411     0.017577
C      2.732055    23.698419     4.900465     0.410334
C      3.880583    22.814970     5.270246    -0.571713
C      0.811368    24.666620     4.979608    -0.112300
C      1.488124    25.139287     3.898875     0.112069
C     -7.225844    10.940356    26.214065     0.093657
C     -6.765873    11.101351    24.923442    -0.078236
C     -5.319129    10.004726    26.014335     0.414107
C     -4.044636     9.306828    26.357379    -0.575053
C      0.838432    26.179415     3.088191    -0.027311
C      2.440809    26.551416     0.144383     0.017534
C     16.663276    -6.108952    19.990357     0.410332
C     16.394971    -7.493326    20.488211    -0.571640
C     16.782470    -4.419554    18.662034    -0.112317
C     17.216480    -4.032695    19.891428     0.112066
C    -13.236421    -2.762353    24.257408     0.093572
C    -12.411856    -2.472439    25.324773    -0.078230
C    -13.267854    -4.383212    25.644020     0.414157
C    -13.643785    -5.664620    26.311657    -0.575045
C     17.604642    -2.625622    20.066559    -0.027299
C     19.298749    -2.221149    22.954218     0.017578
C     13.750131     7.759124     9.604943     0.410334
C     14.085675     9.095951     9.024738    -0.571713
C     13.998566     5.809764    10.483006    -0.112300
C     12.667749     6.057062    10.351992     0.112068
C      7.739613     6.649673     9.212703     0.093657
C      6.456602     6.683938     8.706828    -0.078236
C      7.382023     8.545620     8.302556     0.414107
C      7.566279     9.962566     7.869674    -0.575053
C     11.732071     5.037153    10.847439    -0.027311
C      8.618965     5.636092     9.697723     0.017534
C     21.432464    -9.481290    20.116024     0.410339
C     20.216689   -10.195713    19.618170    -0.571679
C     -9.760967    -8.805760    21.444347    -0.112320
C     23.205583    -8.267642    20.214953     0.112100
C     23.638691    -5.681853    15.848972     0.093647
C     23.637159    -4.807828    14.781608    -0.078243
C     22.120988    -6.251796    14.462361     0.414124
C     21.038163    -7.033371    13.794723    -0.575026
C     -8.343703    -7.432664    20.039821    -0.027260
C     24.219404    -5.700674    17.152162     0.017549
C     13.647487     7.831622     3.763850     0.410329
C     14.796022     8.593592     4.344056    -0.571646
C     11.726788     7.416053     2.885788    -0.112295
C     12.403545     6.243779     3.016802     0.112076
C     14.604974     1.795038     4.156091     0.093638
C     15.064952     0.596833     4.661966    -0.078225
C     16.511700     2.089891     5.066238     0.414113
C     17.786200     2.735928     5.499120    -0.575056
C     11.753847     5.021637     2.521354    -0.027182
C     13.356239     2.286235     3.671071     0.017568
C      5.747832     4.929972    22.033109     0.410342
C      5.479539     6.053322    22.983095    -0.571647
C      5.867016     2.934903    21.234189    -0.112296
C      6.301013     3.806151    20.284470     0.112078
C      8.594568     6.952000    17.001362     0.093638
C      9.419123     7.731400    16.216614    -0.078225
C      8.563144     8.963276    17.711780     0.414113
C      8.187224    10.182179    18.487705    -0.575056
C      6.689158     3.254271    18.978339    -0.027182
C      8.383240     5.552804    17.184247     0.017567
C     -8.080785    19.875575    15.215559     0.410339
C     -7.745253    18.704681    14.347924    -0.571679
C      3.083048    -9.263047    16.464739    -0.112320
C     -9.163153    21.373579    16.316078     0.112100
C    -14.091287    20.090622    16.372494     0.093647
C    -15.374295    19.635391    16.595753    -0.078243
C    -14.448894    18.354426    15.185613     0.414124
C    -14.264651    17.271057    14.174932    -0.575027
C      0.816560    -8.561128    16.951630    -0.027260
C    -13.211927    21.017457    17.007779     0.017549
C     10.517058     6.724998    24.890822     0.410334
C      9.301295     6.651063    25.758457    -0.571691
C     12.070110     7.537583    23.641642    -0.112300
C     12.290162     6.203839    23.790303     0.112068
C     12.723270     1.129894    23.733886     0.093657
C     12.721735    -0.231486    23.510628    -0.078236
C     11.205583     0.214036    24.920768     0.414107
C     10.122771     0.026641    25.931449    -0.575053
C     13.487368     5.634675    23.154750    -0.027311
C     13.303974     2.267894    23.098601     0.017535
C     -8.183391    14.780818    18.073272     0.410332
C     -7.034868    14.902297    17.123285    -0.571640
C    -10.104079    14.228186    18.872191    -0.112317
C     -9.427309    14.927794    19.821910     0.112066
C      3.689544   -12.734890    23.105018     0.093572
C      4.149533   -11.697680    23.889767    -0.078230
C      5.596261   -12.094113    22.394601     0.414157
C      6.870750   -12.042252    21.618676    -0.575045
C    -10.076990    15.109807    21.128041    -0.027299
C     -8.474574    17.473208    22.922133     0.017578
C      2.623273    12.197614     1.917085     0.410339
C      2.287741    12.363574     3.364925    -0.571679
C     -8.540560    -3.453286    26.527430    -0.112320
C      3.705641    11.993522     0.069518     0.112100
C      8.633775    11.303195     1.152390     0.093647
C      9.916783    10.882234     1.435006    -0.078243
C      8.991382    11.462986     3.249419     0.414124
C      8.807139    11.796591     4.692981    -0.575027
C     -6.274072    -3.523995    25.676105    -0.027260
C      7.754415    11.216429     0.032085     0.017549
C     21.541156    -1.179269    11.451709     0.410342
C     21.809449    -1.440320    10.003868    -0.571647
C     21.421972    -1.484899    13.578951    -0.112296
C     20.987975    -0.226797    13.299276     0.112078
C     18.694420     4.189373    12.216404     0.093638
C     17.869865     5.258682    11.933787    -0.078225
C     18.725844     4.579751    10.119375     0.414113
C     19.101764     4.517218     8.675812    -0.575056
C     20.599830     0.628417    14.430276    -0.027182
C     18.905748     3.331402    13.336708     0.017567
C      2.725879     7.175412     4.900465     0.410332
C      1.577356     8.058867     5.270246    -0.571640
C      4.646567     6.207212     4.979608    -0.112317
C      3.969797     5.734525     3.898875     0.112066
C     -9.147056   -10.939862    26.214065     0.093572
C     -9.607045   -11.100881    24.923442    -0.078230
C    -11.053773   -10.004235    26.014335     0.414157
C    -12.328262    -9.306331    26.357379    -0.575045
C      4.619478     4.694381     3.088191    -0.027299
C      3.017062     4.322325     0.144383     0.017578
C     16.771930    -2.756636     8.468329     0.410334
C     17.987693    -3.545001     8.098548    -0.571691
C     15.218878    -1.268523     8.389185    -0.112300
C     14.998826    -2.064129     9.469919     0.112068
C     14.565718    -4.552202    13.892315     0.093657
C     14.567253    -5.039532    15.182939    -0.078236
C     16.083405    -6.037998    14.092045     0.414107
C     17.166217    -7.006974    13.749002    -0.575053
C     13.801620    -1.798298    10.280602    -0.027311
C     13.985014    -3.433035    13.224411     0.017535
C     -5.058945     9.481669    20.116024     0.410332
C     -3.843177    10.196083    19.618170    -0.571641
C     -6.611996     8.806164    21.444347    -0.112317
C     -6.832063     8.268023    20.214953     0.112066
C     -7.265229     5.682152    15.848972     0.093572
C     -7.263711     4.808107    14.781608    -0.078230
C     -5.747545     6.252068    14.462361     0.414158
C     -4.664729     7.033631    13.794723    -0.575045
C     -8.029279     7.433041    20.039821    -0.027299
C     -7.845925     5.700997    17.152162     0.017578
C     -8.189567    23.042187     3.763850     0.410334
C     -9.338095    22.280228     4.344056    -0.571691
C     -6.268880    23.457739     2.885788    -0.112300
C     -6.945636    24.630016     3.016802     0.112069
C      1.768332    -1.794960     4.156091     0.093657
C      1.308361    -0.596745     4.661966    -0.078236
C     -0.138383    -2.089796     5.066238     0.414107
C     -1.412876    -2.735824     5.499120    -0.575053
C     -6.295944    25.852148     2.521354    -0.027311
C     -7.898321    28.587572     3.671071     0.017534
C     -0.289759     6.109329    19.990357     0.410339
C     -0.021447     7.493712    20.488211    -0.571679
C     -0.408971     4.419906    18.662034    -0.112320
C     -0.842965     4.033070    19.891428     0.112100
C     -3.136505     2.762811    24.257408     0.093647
C     -3.961056     2.472916    25.324773    -0.078243
C     -3.105053     4.383695    25.644020     0.414124
C     -2.729114     5.665116    26.311657    -0.575026
C     -1.231124     2.626001    20.066559    -0.027260
C     -2.925192     2.221582    22.954218     0.017549
C     -8.292134    23.114795     9.604943     0.410342
C     -8.627685    21.777957     9.024738    -0.571647
C      2.374824    -5.809567    10.483006    -0.112296
C     -7.209741    24.816871    10.351992     0.112078
C     -2.281621    24.224239     9.212703     0.093638
C     -0.998617    24.189965     8.706828    -0.078225
C     -1.924043    22.328274     8.302556     0.414113
C     -2.108305    20.911320     7.869674    -0.575056
C      4.641324    -5.036948    10.847439    -0.027182
C     -3.160967    25.237829     9.697723     0.017567
C     13.641501    16.093261    18.073272     0.410342
C     12.492966    15.971764    17.123285    -0.571647
C    -17.184300    16.645908    18.872191    -0.112296
C     14.885443    15.946318    19.821910     0.112078
C     12.684014    12.735326    23.105018     0.093638
C     12.224036    11.698130    23.889767    -0.078225
C     10.777288    12.094535    22.394601     0.414113
C      9.502788    12.042660    21.618676    -0.575056
C    -17.211359    15.764330    21.128041    -0.027182
C     13.932749    13.400962    22.922133     0.017567
C      5.856524    -6.724529    24.890822     0.410339
C      7.072299    -6.650578    25.758457    -0.571679
C      4.303455    -7.537137    23.641642    -0.112320
C      4.083405    -6.203390    23.790303     0.112100
C      3.650297    -1.129446    23.733886     0.093647
C      3.651829     0.231929    23.510628    -0.078243
C      5.168000    -0.213566    24.920768     0.414124
C      6.250825    -0.026153    25.931449    -0.575027
C      2.886191    -5.634239    23.154750    -0.027260
C      3.069584    -2.267458    23.098601     0.017549
C     13.538857    10.998449    15.215559     0.410335
C     13.203313    12.169328    14.347924    -0.571713
C     13.290422     9.263357    16.464739    -0.112300
C     14.621239     9.500466    16.316078     0.112068
C    -13.197125    10.783425    16.372494     0.093657
C    -11.914114    11.238660    16.595753    -0.078236
C    -12.839535    12.519598    15.185613     0.414107
C    -13.023791    13.602948    14.174932    -0.575053
C     15.556917     8.561447    16.951630    -0.027311
C     18.670023     9.856601    17.007779     0.017535
C     10.625712    -4.929556    22.033109     0.410332
C     10.894017    -6.052888    22.983095    -0.571640
C     10.506518    -2.934503    21.234189    -0.112317
C     10.072508    -3.805769    20.284470     0.112066
C      7.778909    -6.951679    17.001362     0.093572
C      6.954344    -7.731094    16.216614    -0.078230
C      7.810342    -8.962942    17.711780     0.414157
C      8.186273   -10.181830    18.487705    -0.575045
C      9.684346    -3.253913    18.978339    -0.027299
C      7.990239    -5.552480    17.184247     0.017577
C     16.083491    14.257636    15.285878     0.410339
C     16.351803    13.996612    16.733719    -0.571679
C     15.964279    13.951966    13.158636    -0.112320
C     15.530285    15.210074    13.438311     0.112100
C     13.236745    19.626263    14.521183     0.093647
C     12.412194    20.695578    14.803800    -0.078243
C     13.268197    20.016682    16.618212     0.414124
C     13.644136    19.954176    18.061775    -0.575026
C     15.142126    16.065266    12.307311    -0.027260
C     13.448058    18.768272    13.400879     0.017549
C      8.081116    -3.239039    24.820502     0.410342
C      7.745565    -3.073106    23.372662    -0.571647
C     18.748074    11.983335     0.210157    -0.112296
C      9.163509    -3.443097    26.668069     0.112078
C     14.091629    -4.133444    25.585197     0.093638
C     15.374633    -4.554410    25.302581    -0.078225
C     14.449207    -3.973692    23.488168     0.414113
C     14.264945    -3.640115    22.044606    -0.575056
C     21.014574    11.912642     1.061482    -0.027182
C     13.212283    -4.220188    26.705502     0.017568
C     11.314305    12.680325    18.269258     0.410332
C     12.530073    11.891968    18.639039    -0.571640
C      9.761254    14.168440    18.348402    -0.112317
C      9.541187    13.372814    17.267668     0.112066
C      9.108021    10.884657    12.845272     0.093572
C      9.109539    10.397303    11.554648    -0.078230
C     10.625705     9.398857    12.645542     0.414158
C     11.708521     8.429888    12.988585    -0.575045
C      8.343971    13.638629    16.456985    -0.027299
C      8.527325    12.003837    13.513176     0.017578
C      8.183683    -8.261298    21.837122     0.410334
C      7.035155    -7.377849    21.467341    -0.571713
C     10.104370    -9.229499    21.757979    -0.112300
C      9.427614    -9.702166    22.838712     0.112069
C     18.141582     4.496765     0.523522     0.093657
C     17.681611     4.335770     1.814145    -0.078236
C     16.234867     5.432395     0.723252     0.414107
C     14.960374     6.130293     0.380208    -0.575053
C     10.077306   -10.742294    23.649396    -0.027311
C      8.474929   -11.114295    26.593204     0.017534
C     -5.747538    21.546073     6.747230     0.410332
C     -5.479233    22.930447     6.249376    -0.571640
C     -5.866732    19.856675     8.075553    -0.112317
C     -6.300742    19.469816     6.846159     0.112066
C     24.152159    18.199474     2.480179     0.093572
C     23.327594    17.909560     1.412814    -0.078230
C     24.183592    19.820333     1.093567     0.414157
C     24.559523    21.101741     0.425930    -0.575045
C     -6.688904    18.062743     6.671028    -0.027299
C     -8.383011    17.658270     3.783369     0.017577
C     -2.834393     7.677997    17.132644     0.410334
C     -3.169937     6.341170    17.712849    -0.571713
C     -3.082828     9.627357    16.254581    -0.112300
C     -1.752011     9.380059    16.385595     0.112068
C      3.176125     8.787448    17.524884     0.093657
C      4.459136     8.753183    18.030759    -0.078236
C      3.533715     6.891501    18.435031     0.414107
C      3.349459     5.474555    18.867913    -0.575053
C     -0.816333    10.399968    15.890148    -0.027311
C      2.296773     9.801029    17.039864     0.017534
C    -10.516726    24.918411     6.621563     0.410339
C     -9.300951    25.632834     7.119417    -0.571679
C     20.676705    24.242881     5.293240    -0.112320
C    -12.289845    23.704763     6.522634     0.112100
C    -12.722953    21.118974    10.888615     0.093647
C    -12.721421    20.244949    11.955979    -0.078243
C    -11.205250    21.688917    12.275226     0.414124
C    -10.122425    22.470492    12.942864    -0.575027
C     19.259441    22.869785     6.697766    -0.027260
C    -13.303666    21.137795     9.585425     0.017549
C     -2.731749     7.605499    22.973737     0.410329
C     -3.880284     6.843529    22.393531    -0.571646
C     -0.811050     8.021068    23.851799    -0.112295
C     -1.487807     9.193342    23.720785     0.112076
C     -3.689236    13.642083    22.581496     0.093638
C     -4.149214    14.840288    22.075621    -0.078225
C     -5.595962    13.347230    21.671349     0.414113
C     -6.870462    12.701193    21.238467    -0.575056
C     -0.838109    10.415484    24.216233    -0.027182
C     -2.440501    13.150886    23.066516     0.017568
C      5.167906    10.507149     4.704478     0.410342
C      5.436199     9.383799     3.754492    -0.571647
C      5.048722    12.502218     5.503398    -0.112296
C      4.614725    11.630970     6.453117     0.112078
C      2.321170     8.485121     9.736225     0.093638
C      1.496615     7.705721    10.520973    -0.078225
C      2.352594     6.473845     9.025807     0.414113
C      2.728514     5.254942     8.249882    -0.575056
C      4.226580    12.182850     7.759248    -0.027182
C      2.532498     9.884317     9.553340     0.017568
C     18.996523    -4.438454    11.522028     0.410339
C     18.660991    -3.267560    12.389663    -0.571679
C      7.832690    24.700168    10.272848    -0.112320
C     20.078891    -5.936458    10.421509     0.112100
C     25.007025    -4.653501    10.365093     0.093647
C     26.290033    -4.198270    10.141834    -0.078243
C     25.364632    -2.917305    11.551974     0.414124
C     25.180389    -1.833936    12.562655    -0.575026
C     10.099178    23.998249     9.785957    -0.027260
C     24.127665    -5.580336     9.729808     0.017549
C      0.398680     8.712123     1.846765     0.410334
C      1.614443     8.786058     0.979130    -0.571691
C     -1.154372     7.899538     3.095945    -0.112300
C     -1.374424     9.233282     2.947284     0.112068
C     -1.807532    14.307227     3.003701     0.093657
C     -1.805997    15.668607     3.226959    -0.078236
C     -0.289845    15.223085     1.816819     0.414107
C      0.792967    15.410480     0.806138    -0.575053
C     -2.571630     9.802446     3.582837    -0.027311
C     -2.388236    13.169227     3.638986     0.017534
C     19.099129     0.656303     8.664315     0.410332
C     17.950606     0.534824     9.614302    -0.571640
C     21.019817     1.208935     7.865396    -0.112317
C     20.343047     0.509327     6.915677     0.112066
C      7.226194    28.172011     3.632569     0.093572
C      6.766205    27.134801     2.847820    -0.078230
C      5.319477    27.531234     4.342986     0.414157
C      4.044988    27.479373     5.118911    -0.575045
C     20.992728     0.327314     5.609546    -0.027299
C     19.390312    -2.036087     3.815454     0.017578
C      8.292465     3.239507    24.820502     0.410339
C      8.627997     3.073547    23.372662    -0.571679
C     19.456298    18.890407     0.210157    -0.112320
C      7.210097     3.443599    26.668069     0.112100
C      2.281963     4.133926    25.585197     0.093647
C      0.998955     4.554887    25.302581    -0.078243
C      1.924356     3.974135    23.488168     0.414124
C      2.108599     3.640530    22.044606    -0.575027
C     17.189810    18.961116     1.061482    -0.027260
C      3.161323     4.220692    26.705502     0.017549
C    -10.625418    16.616390    15.285878     0.410342
C    -10.893711    16.877441    16.733719    -0.571647
C    -10.506234    16.922020    13.158636    -0.112296
C    -10.072237    15.663918    13.438311     0.112078
C     -7.778682    11.247748    14.521183     0.093638
C     -6.954127    10.178439    14.803800    -0.078225
C     -7.810106    10.857370    16.618212     0.414114
C     -8.186026    10.919903    18.061775    -0.575056
C     -9.684092    14.808704    12.307311    -0.027182
C     -7.990010    12.105719    13.400879     0.017567
C      8.189859     8.261709    21.837122     0.410332
C      9.338382     7.378254    21.467341    -0.571640
C      6.269171     9.229909    21.757979    -0.112317
C      6.945941     9.702596    22.838712     0.112066
C     20.062794    26.376983     0.523522     0.093572
C     20.522783    26.538002     1.814145    -0.078230
C     21.969511    25.441356     0.723252     0.414157
C     23.244000    24.743452     0.380208    -0.575045
C      6.296260    10.742740    23.649396    -0.027299
C      7.898676    11.114796    26.593204     0.017578
C     -5.856192    18.193757    18.269258     0.410334
C     -7.071955    18.982122    18.639039    -0.571691
C     -4.303140    16.705644    18.348402    -0.112300
C     -4.083088    17.501250    17.267668     0.112068
C     -3.649980    19.989323    12.845272     0.093657
C     -3.651515    20.476653    11.554648    -0.078236
C     -5.167667    21.475119    12.645542     0.414107
C     -6.250479    22.444095    12.988585    -0.575053
C     -2.885882    17.235419    16.456985    -0.027311
C     -3.069276    18.870156    13.513176     0.017535
C     15.974683     5.955452     6.621563     0.410332
C     14.758915     5.241038     7.119417    -0.571640
C     17.527734     6.630957     5.293240    -0.112317
C     17.747801     7.169098     6.522634     0.112066
C     18.180967     9.754969    10.888615     0.093572
C     18.179449    10.629014    11.955979    -0.078230
C     16.663283     9.185053    12.275226     0.414157
C     15.580467     8.403490    12.942864    -0.575045
C     18.945017     8.004080     6.697766    -0.027299
C     18.761663     9.736124     9.585425     0.017578
C     19.105305    -7.605066    22.973737     0.410334
C     20.253833    -6.843107    22.393531    -0.571691
C     17.184618    -8.020618    23.851799    -0.112300
C     17.861374    -9.192895    23.720785     0.112069
C      9.147406    17.232081    22.581496     0.093657
C      9.607377    16.033866    22.075621    -0.078236
C     11.054121    17.526917    21.671349     0.414107
C     12.328614    18.172945    21.238467    -0.575053
C     17.211682   -10.415027    24.216233    -0.027311
C     18.814059   -13.150451    23.066516     0.017534
C     11.205497     9.327792     6.747230     0.410339
C     10.937185     7.943409     6.249376    -0.571679
C     11.324709    11.017215     8.075553    -0.112320
C     11.758703    11.404051     6.846159     0.112100
C     14.052243    12.674310     2.480179     0.093647
C     14.876794    12.964205     1.412814    -0.078243
C     14.020791    11.053426     1.093567     0.414124
C     13.644852     9.772005     0.425930    -0.575027
C     12.146862    12.811120     6.671028    -0.027260
C     13.840930    13.215539     3.783369     0.017549
C     19.207872    -7.677674    17.132644     0.410342
C     19.543423    -6.340836    17.712849    -0.571647
C      8.540914    21.246688    16.254581    -0.112296
C     18.125479    -9.379750    16.385595     0.112078
C     13.197359    -8.787118    17.524884     0.093638
C     11.914355    -8.752844    18.030759    -0.078225
C     12.839781    -6.891153    18.435031     0.414113
C     13.024043    -5.474199    18.867913    -0.575056
C      6.274414    20.474069    15.890148    -0.027182
C     14.076705    -9.800708    17.039864     0.017568
C     -2.725763    -0.656140     8.664315     0.410342
C     -1.577228    -0.534643     9.614302    -0.571647
C     28.100038    -1.208787     7.865396    -0.112295
C     -3.969705    -0.509197     6.915677     0.112078
C     -1.768276     2.701795     3.632569     0.093638
C     -1.308298     3.738991     2.847820    -0.078225
C      0.138450     3.342586     4.342986     0.414113
C      1.412950     3.394461     5.118911    -0.575056
C     28.127097    -0.327209     5.609546    -0.027182
C     -3.017011     2.036159     3.815454     0.017568
C      5.059214    22.161650     1.846765     0.410339
C      3.843439    22.087699     0.979130    -0.571679
C      6.612283    22.974258     3.095945    -0.112320
C      6.832333    21.640511     2.947284     0.112100
C      7.265441    16.566567     3.003701     0.093647
C      7.263909    15.205192     3.226959    -0.078242
C      5.747738    15.650687     1.816819     0.414124
C      4.664913    15.463274     0.806138    -0.575027
C      8.029547    21.071360     3.582837    -0.027260
C      7.846154    17.704579     3.638986     0.017549
C     -2.623119     4.438672    11.522028     0.410334
C     -2.287575     3.267793    12.389663    -0.571713
C     -2.374684     6.173764    10.272848    -0.112300
C     -3.705501     5.936655    10.421509     0.112068
C     24.112863     4.653696    10.365093     0.093657
C     22.829852     4.198461    10.141834    -0.078236
C     23.755273     2.917523    11.551974     0.414107
C     23.939529     1.834173    12.562655    -0.575053
C     -4.641179     6.875674     9.785957    -0.027311
C     -7.754285     5.580520     9.729808     0.017535
C      0.290026    20.366677     4.704478     0.410332
C      0.021721    21.490009     3.754492    -0.571640
C      0.409220    18.371624     5.503398    -0.112317
C      0.843230    19.242890     6.453117     0.112066
C      3.136829    22.388800     9.736225     0.093572
C      3.961394    23.168215    10.520973    -0.078230
C      3.105396    24.400063     9.025807     0.414157
C      2.729465    25.618951     8.249882    -0.575045
C      1.231392    18.691034     7.759248    -0.027299
C      2.925499    20.989601     9.553340     0.017578
N     -4.675029     0.022496    11.926301    -0.421708
N     -5.415089     2.077302    12.414796    -0.356705
N     -2.850196    -3.756612    11.037811    -0.412125
N     -1.533141    -5.510399    10.633271    -0.334400
N     -3.521250    -1.719530    14.507815    -0.206359
N     -3.353162    -2.333930    13.256496    -0.153472
N      1.579555    18.755038     1.442493    -0.421714
N      3.763525    18.742220     0.953997    -0.356718
N     -2.591687    19.215837     2.330983    -0.412123
N     -4.684183    19.872988     2.735523    -0.334411
N    -11.362850     3.825497    25.598566    -0.206371
N     -1.082743    19.215816     0.112298    -0.153501
N      0.370111     3.021857     9.538634    -0.421695
N      0.046995     1.718814     7.748018    -0.356725
N      0.817897     5.194013    13.210507    -0.412120
N      0.875330     5.975911    15.298445    -0.334454
N      2.914523     2.148920    11.486467    -0.206354
N      2.126432     3.201720    11.978439    -0.153507
N      2.725720    24.511469     3.830159    -0.421665
N      1.604926    23.772522     5.620776    -0.356733
N      4.624342    25.657621     0.158287    -0.412122
N     -5.573030    10.535743    24.807935    -0.334406
N      1.054552    26.619355     1.882326    -0.206354
N      2.309830    26.227254     1.390355    -0.153490
N     17.156010    -5.119442    20.755052    -0.421695
N     16.415923    -5.723814    18.731284    -0.356725
N     18.980893    -3.999308    24.472111    -0.412120
N    -12.448530    -3.472740    26.193210    -0.334453
N     18.309792    -2.012770    20.972963    -0.206354
N     18.477895    -2.789234    22.130701    -0.153507
N     12.495066     7.308678     9.773925    -0.421665
N     14.679040     6.892039    10.029269    -0.356733
N      8.323814     7.847725     8.930621    -0.412121
N      6.231307     7.869484     8.159242    -0.334407
N     10.468054     4.819491    10.625517    -0.206354
N      9.832772     5.926309    10.039964    -0.153490
N     22.201131    -8.686916    19.351329    -0.421708
N     21.878042    -9.586094    21.375097    -0.356705
N     22.648868    -6.593094    15.634269    -0.412125
N     22.706278    -5.175851    13.913171    -0.334400
N     -8.000959    -6.563576    19.133417    -0.206359
N     23.957434    -6.663927    17.975680    -0.153472
N     13.641149     6.498184     3.594869    -0.421701
N     12.520352     8.418374     3.339525    -0.356716
N     15.539783     2.745180     4.438172    -0.412123
N     16.257802     0.779611     5.209551    -0.334411
N     11.969970     3.757360     2.743276    -0.206371
N     13.225256     3.527356     3.328830    -0.153501
N      6.240550     5.097450    20.793821    -0.421714
N      5.500484     3.647016    22.329094    -0.356718
N      8.065394     7.756424    17.965252    -0.412123
N      9.382455     8.983643    16.648693    -0.334411
N      7.394294     3.732805    17.994396    -0.206371
N      7.562399     5.123667    18.087978    -0.153501
N     -9.335845    20.247144    15.521169    -0.421708
N     -7.151869    20.676600    15.754321    -0.356705
N    -13.507099    19.247297    15.475983    -0.412125
N    -15.599600    18.568387    15.842822    -0.334400
N     -0.447454    -8.644484    17.251091    -0.206359
N    -11.998125    21.168735    16.585325    -0.153472
N     11.285721     5.665563    24.585211    -0.421665
N     10.962630     7.867784    24.352059    -0.356733
N     11.733459     1.399584    24.630398    -0.412121
N     11.790864    -0.799556    24.263558    -0.334407
N     13.830108     4.415160    22.855289    -0.206354
N     13.042010     3.462711    23.521055    -0.153490
N     -8.189712    15.301207    19.312559    -0.421695
N     -9.310530    14.119963    17.777287    -0.356725
N     -6.291041    17.908057    22.141128    -0.412120
N      5.342377   -11.314850    23.457687    -0.334453
N     -9.860854    15.934145    22.111984    -0.206354
N     -8.605569    16.556250    22.018403    -0.153508
N      3.878333    12.118728     1.442493    -0.421708
N      1.694357    12.131536     0.953997    -0.356705
N      8.049587    11.657945     2.330983    -0.412125
N     10.142088    11.000802     2.735523    -0.334400
N     -5.010058    -3.825015    25.598566    -0.206359
N      6.540613    11.657925     0.112298    -0.153472
N     21.048438    -0.022271    11.926301    -0.421714
N     21.788504    -2.077068    12.414796    -0.356718
N     19.223594     3.756820    11.037811    -0.412123
N     17.906533     5.510599    10.633271    -0.334411
N     19.894694     1.719804    14.507815    -0.206371
N     19.726589     2.334180    13.256496    -0.153501
N      2.732200     6.362342     3.830159    -0.421695
N      3.853018     7.101321     5.620776    -0.356725
N      0.833529     5.216120     0.158287    -0.412120
N    -10.799889   -10.535275    24.807935    -0.334454
N      4.403342     4.254419     1.882326    -0.206354
N      3.148057     4.646511     1.390355    -0.153507
N     16.003267    -3.021677     9.538634    -0.421665
N     16.326358    -1.718668     7.748018    -0.356733
N     15.555529    -5.193764    13.210507    -0.412121
N     15.498124    -5.975622    15.298445    -0.334407
N     13.458880    -2.148704    11.486467    -0.206354
N     14.246978    -3.201494    11.978439    -0.153490
N     -5.827623     8.687280    19.351329    -0.421695
N     -5.504507     9.586497    21.375097    -0.356725
N     -6.275409     6.593388    15.634269    -0.412120
N     -6.332842     5.176113    13.913171    -0.334453
N     -8.372035     6.563937    19.133417    -0.206354
N     -7.583944     6.664266    17.975680    -0.153507
N     -8.183232    24.375622     3.594869    -0.421665
N     -7.062438    22.455427     3.339525    -0.356733
N    -10.081854    28.128641     4.438172    -0.412121
N      0.115518    -0.779513     5.209551    -0.334407
N     -6.512064    27.116430     2.743276    -0.206354
N     -7.767342    27.346445     3.328830    -0.153490
N     -0.782483     5.119833    20.755052    -0.421708
N     -0.042423     5.724168    18.731284    -0.356705
N     -2.607316     3.999769    24.472111    -0.412125
N     -3.924371     3.473234    26.193210    -0.334400
N     -1.936262     2.013165    20.972963    -0.206359
N     -2.104350     2.789651    22.130701    -0.153472
N     -7.037067    23.565244     9.773925    -0.421714
N     -9.221037    23.981888    10.029269    -0.356717
N     -2.865825    23.026181     8.930621    -0.412123
N     -0.773329    23.004408     8.159242    -0.334412
N      5.905338    -4.819290    10.625517    -0.206371
N     -4.374769    24.947619    10.039964    -0.153501
N     13.647839    15.572895    19.312559    -0.421714
N     14.768636    16.754110    17.777287    -0.356717
N     11.749205    12.966098    22.141128    -0.412123
N     11.031186    11.315292    23.457687    -0.334411
N    -17.427482    14.940010    22.111984    -0.206371
N     14.063732    14.317904    22.018403    -0.153501
N      5.087857    -5.665099    24.585211    -0.421708
N      5.410946    -7.867325    24.352059    -0.356705
N      4.640120    -1.399120    24.630398    -0.412125
N      4.582710     0.800013    24.263558    -0.334400
N      2.543447    -4.414729    22.855289    -0.206359
N      3.331554    -3.462268    23.521055    -0.153472
N     14.793922    10.626887    15.521169    -0.421665
N     12.609948    10.197435    15.754321    -0.356733
N     18.965174    11.626732    15.475983    -0.412122
N    -11.688819    12.305649    15.842822    -0.334406
N     16.820934     8.644809    17.251091    -0.206354
N     17.456216     9.705316    16.585325    -0.153490
N     10.132978    -5.097058    20.793821    -0.421695
N     10.873065    -3.646595    22.329094    -0.356725
N      8.308095    -7.756086    17.965252    -0.412120
N      6.991018    -8.983329    16.648693    -0.334454
N      8.979196    -3.732465    17.994396    -0.206354
N      8.811093    -5.123326    18.087978    -0.153507
N     15.590767    15.414625    14.811286    -0.421708
N     16.330827    13.359819    14.322791    -0.356705
N     13.765934    19.193733    15.699776    -0.412125
N     12.448879    20.947520    16.104316    -0.334400
N     14.436988    17.156651    12.229772    -0.206359
N     14.268900    17.771051    13.481091    -0.153472
N      9.336183    -3.317917    25.295094    -0.421714
N      7.152213    -3.305099    25.783590    -0.356718
N     13.507425    -3.778716    24.406604    -0.412123
N     15.599921    -4.435867    24.002064    -0.334411
N     22.278588    11.611624     1.139021    -0.206371
N     11.998481    -3.778695    26.625289    -0.153501
N     10.545627    12.415264    17.198953    -0.421695
N     10.868743    13.718307    18.989569    -0.356725
N     10.097841    10.243108    13.527080    -0.412120
N     10.040408     9.461210    11.439142    -0.334454
N      8.001215    13.288201    15.251120    -0.206354
N      8.789306    12.235401    14.759148    -0.153507
N      8.190018    -9.074348    22.907428    -0.421665
N      9.310812    -8.335401    21.116811    -0.356733
N      6.291396   -10.220500    26.579300    -0.412122
N     16.488768     4.901378     1.929652    -0.334406
N      9.861186   -11.182234    24.855261    -0.206354
N      8.605908   -10.790133    25.347232    -0.153490
N     -6.240272    20.556563     5.982535    -0.421695
N     -5.500185    21.160935     8.006303    -0.356725
N     -8.065155    19.436429     2.265476    -0.412120
N     23.364268    18.909861     0.544377    -0.334454
N     -7.394054    17.449891     5.764624    -0.206354
N     -7.562157    18.226355     4.606886    -0.153507
N     -1.579328     8.128443    16.963662    -0.421665
N     -3.763302     8.545082    16.708318    -0.356733
N      2.591924     7.589396    17.806966    -0.412121
N      4.684431     7.567637    18.578345    -0.334407
N      0.447684    10.617630    16.112070    -0.206354
N      1.082966     9.510812    16.697623    -0.153490
N    -11.285393    24.124037     7.386258    -0.421708
N    -10.962304    25.023215     5.362490    -0.356705
N    -11.733130    22.030215    11.103318    -0.412125
N    -11.790540    20.612972    12.824416    -0.334400
N     18.916697    22.000697     7.604170    -0.206359
N    -13.041696    22.101048     8.761907    -0.153472
N     -2.725411     8.938937    23.142718    -0.421701
N     -1.604614     7.018747    23.398062    -0.356716
N     -4.624045    12.691941    22.299415    -0.412123
N     -5.342064    14.657510    21.528036    -0.334412
N     -1.054232    11.679761    23.994311    -0.206371
N     -2.309518    11.909765    23.408757    -0.153501
N      4.675188    10.339671     5.943766    -0.421714
N      5.415254    11.790105     4.408493    -0.356717
N      2.850344     7.680697     8.772335    -0.412123
N      1.533283     6.453478    10.088894    -0.334412
N      3.521444    11.704316     8.743191    -0.206371
N      3.353339    10.313454     8.649609    -0.153501
N     20.251583    -4.810023    11.216418    -0.421708
N     18.067607    -5.239479    10.983266    -0.356705
N     24.422837    -3.810176    11.261604    -0.412125
N     26.515338    -3.131266    10.894765    -0.334400
N     11.363192    24.081605     9.486496    -0.206359
N     22.913863    -5.731614    10.152262    -0.153472
N     -0.369983     9.771558     2.152376    -0.421665
N     -0.046892     7.569337     2.385528    -0.356733
N     -0.817721    14.037537     2.107189    -0.412121
N     -0.875126    16.236677     2.474029    -0.334406
N     -2.914370    11.021961     3.882298    -0.206354
N     -2.126272    11.974410     3.216532    -0.153490
N     19.105450     0.135914     7.425028    -0.421695
N     20.226268     1.317158     8.960300    -0.356725
N     17.206779    -2.470936     4.596459    -0.412120
N      5.573361    26.751971     3.279900    -0.334453
N     20.776592    -0.497024     4.625603    -0.206354
N     19.521307    -1.119129     4.719184    -0.153507
N      7.037405     3.318393    25.295094    -0.421708
N      9.221381     3.305585    25.783590    -0.356705
N      2.866151     3.779176    24.406604    -0.412125
N      0.773650     4.436319    24.002064    -0.334400
N     15.925796    19.262136     1.139021    -0.206359
N      4.375125     3.779196    26.625289    -0.153472
N    -10.132700    15.459392    14.811286    -0.421714
N    -10.872766    17.514189    14.322791    -0.356718
N     -8.307856    11.680301    15.699776    -0.412123
N     -6.990795     9.926522    16.104316    -0.334412
N     -8.978956    13.717317    12.229772    -0.206371
N     -8.810851    13.102941    13.481091    -0.153501
N      8.183538     9.074779    22.907428    -0.421695
N      7.062720     8.335800    21.116811    -0.356725
N     10.082209    10.221001    26.579300    -0.412120
N     21.715627    25.972396     1.929652    -0.334454
N      6.512396    11.182702    24.855261    -0.206354
N      7.767681    10.790610    25.347232    -0.153507
N     -5.087529    18.458798    17.198953    -0.421665
N     -5.410620    17.155789    18.989569    -0.356733
N     -4.639791    20.630885    13.527080    -0.412121
N     -4.582386    21.412743    11.439142    -0.334407
N     -2.543142    17.585825    15.251120    -0.206354
N     -3.331240    18.638615    14.759148    -0.153490
N     16.743361     6.749841     7.386258    -0.421695
N     16.420245     5.850624     5.362490    -0.356725
N     17.191147     8.843733    11.103318    -0.412120
N     17.248580    10.261008    12.824416    -0.334453
N     19.287773     8.873184     7.604170    -0.206354
N     18.499682     8.772855     8.761907    -0.153507
N     19.098970    -8.938501    23.142718    -0.421665
N     17.978176    -7.018306    23.398062    -0.356733
N     20.997592   -12.691520    22.299415    -0.412121
N     10.800220    16.216634    21.528036    -0.334406
N     17.427802   -11.679309    23.994311    -0.206354
N     18.683080   -11.909324    23.408757    -0.153490
N     11.698221    10.317288     5.982535    -0.421708
N     10.958161     9.712953     8.006303    -0.356705
N     13.523054    11.437352     2.265476    -0.412125
N     14.840109    11.963887     0.544377    -0.334400
N     12.852000    13.423956     5.764624    -0.206359
N     13.020088    12.647470     4.606886    -0.153472
N     17.952805    -8.128123    16.963662    -0.421714
N     20.136775    -8.544767    16.708318    -0.356717
N     13.781563    -7.589060    17.806966    -0.412123
N     11.689067    -7.567287    18.578345    -0.334411
N      5.010400    20.256411    16.112070    -0.206371
N     15.290507    -9.510498    16.697623    -0.153501
N     -2.732101    -0.135774     7.425028    -0.421714
N     -3.852898    -1.316989     8.960300    -0.356718
N     -0.833467     2.471023     4.596459    -0.412123
N     -0.115448     4.121829     3.279900    -0.334411
N     28.343220     0.497111     4.625603    -0.206371
N     -3.147994     1.119217     4.719184    -0.153501
N      5.827881    21.102220     2.152376    -0.421708
N      5.504792    23.304446     2.385528    -0.356705
N      6.275618    16.836241     2.107189    -0.412125
N      6.333028    14.637108     2.474029    -0.334400
N      8.372291    19.851850     3.882298    -0.206359
N      7.584184    18.899389     3.216532    -0.153472
N     -3.878184     4.810234    11.216418    -0.421665
N     -1.694210     5.239686    10.983266    -0.356733
N     -8.049436     3.810389    11.261604    -0.412122
N     22.604557     3.131472    10.894765    -0.334406
N     -5.905196     6.792312     9.486496    -0.206354
N     -6.540478     5.731805    10.152262    -0.153490
N      0.782760    20.534179     5.943766    -0.421695
N      0.042673    19.083716     4.408493    -0.356725
N      2.607643    23.193207     8.772335    -0.412120
N      3.924720    24.420450    10.088894    -0.334454
N      1.936542    19.169586     8.743191    -0.206354
N      2.104645    20.560447     8.649609    -0.153507

The following XYZ coordinates are in angstroms. Other properties are in atomic units.
The sperically averaged electron density of each atom fit to a function of the form exp(a - br)
eigen_1, eigen_2 and eigen_3 are the three eigenvalues of traceless quadrupole moment tensor
  atom number  atomic symbol              X              Y              Z     net charge C6 coefficient C8 coefficient C10 coefficient fluctuating dipole atomic polarizability isotropic forcefield polarizability              a              b squared Pearson coefficient          <r^3>          <r^4>         wp_QDO          m_QDO          q_QDO       dipole_x       dipole_y       dipole_z         dipole            Qxy            Qxz            Qyz     Q(x^2-y^2)  Q(3z^2 - R^2)        eigen_1        eigen_2        eigen_3 static polarizability      alpha(xx)      alpha(xy)      alpha(xz)      alpha(yy)      alpha(yz)      alpha(zz) atomic spin moment
            1             Cd      -4.318870      -2.038952      11.052516       0.696117     198.075728 0.50295809E+04  0.19742437E+06                                24.834841                           21.343106       1.357155       2.093854                    0.996302      82.748175     222.100965       0.459433       0.339637      -1.236968      -0.001202       0.003917       0.000293       0.004108       0.022374      -0.022981       0.009676       0.052456      -0.106482      -0.048057      -0.007956       0.056014             29.809322      31.598040      -1.358572      -5.523149      35.240633      -1.182527      22.589295           0.000000
            2             Cd      -0.482706      18.403703       2.316277       0.696148     198.033973 0.50283134E+04  0.19735916E+06                                24.829545                           21.338893       1.357225       2.093880                    0.996304      82.744085     222.070181       0.459535       0.339588      -1.237031       0.004079       0.000193      -0.000284       0.004093       0.000938      -0.016362       0.018907      -0.068903      -0.106370      -0.047828      -0.008338       0.056166             29.802914      35.682792       0.087902      -0.724831      31.142803       5.599977      22.583148           0.000000
            3             Cd       0.509737       4.732739      11.019629       0.696136     198.080884 0.50298746E+04  0.19743860E+06                                24.835040                           21.343561       1.357160       2.093855                    0.996305      82.747993     222.101320       0.459434       0.339631      -1.236974      -0.001199      -0.002231      -0.003211       0.004090       0.033064      -0.038247      -0.011975      -0.011310       0.017554      -0.048182      -0.007784       0.055966             29.809460      29.893729       6.173173      -1.870487      25.441325       3.979046      34.093327          -0.000000
            4             Cd       4.292197      25.213369       2.349164       0.696130     198.096456 0.50303344E+04  0.19746322E+06                                24.837532                           21.345560       1.357267       2.093886                    0.996305      82.749840     222.117536       0.459375       0.339664      -1.236932      -0.001678      -0.001852       0.003218       0.004075       0.029292      -0.001113       0.040580      -0.032708       0.017511      -0.048290      -0.008259       0.056550             29.812366      22.059325       3.403034      -4.375995      33.281034       0.436912      34.096738          -0.000000
            5             Cd      17.512199      -4.845417      22.977213       0.696135     198.080936 0.50298752E+04  0.19743863E+06                                24.835046                           21.343563       1.357161       2.093855                    0.996305      82.748006     222.101372       0.459434       0.339631      -1.236974      -0.001171      -0.001686      -0.003537       0.004090      -0.031071      -0.007541       0.007422       0.081103      -0.020582      -0.048181      -0.007784       0.055966             29.809469      31.599206      -4.103462       3.937654      26.779026       6.070646      31.050174          -0.000000
            6             Cd      10.432804       8.241063       9.641306       0.696130     198.096420 0.50303365E+04  0.19746332E+06                                24.837529                           21.345567       1.357267       2.093886                    0.996305      82.749846     222.117565       0.459375       0.339664      -1.236932       0.004060      -0.000344       0.000005       0.004075      -0.014697       0.007758       0.029059       0.013296       0.140036      -0.048290      -0.008259       0.056550             29.812346      35.693044      -0.671038       0.285895      19.880675       0.906291      33.863319           0.000000
            7             Cd      22.340727      -8.259798      17.129168       0.696117     198.075749 0.50295803E+04  0.19742434E+06                                24.834842                           21.343105       1.357155       2.093854                    0.996302      82.748174     222.100961       0.459433       0.339637      -1.236968      -0.001207      -0.001702       0.003539       0.004108      -0.049667      -0.009095       0.005149      -0.023994      -0.020563      -0.048057      -0.007956       0.056014             29.809324      29.891329      -4.707329      -4.409618      28.482810      -5.735997      31.053835           0.000000
            8             Cd      15.207627       4.864656       3.727487       0.696147     198.034114 0.50283182E+04  0.19735940E+06                                24.829558                           21.338903       1.357226       2.093880                    0.996304      82.744116     222.070296       0.459535       0.339588      -1.237031      -0.001682       0.003731       0.000025       0.004093      -0.015533      -0.024408      -0.016445       0.008136       0.139936      -0.047828      -0.008339       0.056167             29.802931      22.052071      -5.490802      -0.759064      33.504066      -0.572011      33.852657           0.000000
            9             Cd       6.596720       6.884872      19.445445       0.696148     198.033960 0.50283130E+04  0.19735914E+06                                24.829544                           21.338892       1.357225       2.093880                    0.996304      82.744083     222.070175       0.459535       0.339588      -1.237031      -0.001178      -0.002201       0.003244       0.004093       0.008969       0.031024      -0.016244       0.064745      -0.069372      -0.047828      -0.008338       0.056166             29.802915      31.591992       5.460819       1.584203      24.720940      -4.886108      33.095813           0.000000
           10             Cd     -11.398118      19.666093      14.780003       0.696117     198.075735 0.50295810E+04  0.19742438E+06                                24.834841                           21.343106       1.357155       2.093854                    0.996302      82.748175     222.100963       0.459433       0.339637      -1.236968       0.004094       0.000167       0.000296       0.004108       0.014076       0.009185      -0.047198      -0.019118       0.042941      -0.048057      -0.007957       0.056014             29.809322      35.689813       0.584814       0.439339      29.580059      -6.507174      24.158094           0.000000
           11             Cd      11.425327       3.527563      25.326377       0.696129     198.096509 0.50303413E+04  0.19746356E+06                                24.837538                           21.345579       1.357266       2.093886                    0.996305      82.749863     222.117644       0.459375       0.339664      -1.236932      -0.001188       0.003887      -0.000295       0.004075       0.016925       0.047948       0.007565      -0.002876       0.043031      -0.048291      -0.008258       0.056550             29.812353      29.895314      -1.466678       6.281658      35.380645       1.756099      24.161100           0.000000
           12             Cd      -6.623216      16.232834      20.660936       0.696135     198.080940 0.50298762E+04  0.19743868E+06                                24.835047                           21.343565       1.357161       2.093855                    0.996305      82.748006     222.101376       0.459434       0.339631      -1.236974      -0.001703      -0.001844      -0.003229       0.004090      -0.013372       0.026079      -0.023320      -0.061747      -0.069386      -0.048181      -0.007784       0.055966             29.809469      22.055986       2.087820       5.133817      34.268375       0.134006      33.104045           0.000000
           13             Cd       5.940606      12.470079       2.316277       0.696117     198.075733 0.50295803E+04  0.19742434E+06                                24.834841                           21.343105       1.357155       2.093854                    0.996302      82.748174     222.100961       0.459433       0.339637      -1.236968      -0.004094      -0.000172      -0.000293       0.004108       0.000917       0.016783      -0.018442      -0.068926      -0.106482      -0.048057      -0.007957       0.056014             29.809322      35.689821       0.088077       0.726134      31.148846      -5.601443      22.589298          -0.000000
           14             Cd      20.692268       2.039160      11.052516       0.696148     198.034001 0.50283133E+04  0.19735916E+06                                24.829548                           21.338892       1.357225       2.093880                    0.996304      82.744084     222.070174       0.459535       0.339588      -1.237031       0.001178      -0.003910       0.000284       0.004093       0.022383       0.023280      -0.009124       0.052412      -0.106370      -0.047828      -0.008338       0.056166             29.802923      31.592009      -1.358388       5.521332      35.233615       1.183266      22.583145           0.000000
           15             Cd       1.165704       5.660413       2.349164       0.696135     198.080925 0.50298756E+04  0.19743865E+06                                24.835045                           21.343563       1.357161       2.093855                    0.996305      82.748006     222.101369       0.459434       0.339631      -1.236974       0.001703       0.001874       0.003211       0.004090       0.029271       0.001459      -0.040051      -0.032767       0.017554      -0.048181      -0.007784       0.055966             29.809465      22.055980       3.402136       4.374980      33.279059      -0.437153      34.093358           0.000000
           16             Cd      15.863661      -4.732531      11.019629       0.696130     198.096472 0.50303400E+04  0.19746350E+06                                24.837534                           21.345576       1.357266       2.093886                    0.996305      82.749857     222.117618       0.459375       0.339664      -1.236932       0.001188       0.002199      -0.003219       0.004075       0.033062       0.038631       0.012476      -0.011383       0.017510      -0.048291      -0.008258       0.056550             29.812348      29.895302       6.173428       1.870583      25.445089      -3.980081      34.096654          -0.000000
           17             Cd      -5.967249       8.260121      17.129168       0.696135     198.080886 0.50298757E+04  0.19743865E+06                                24.835041                           21.343563       1.357160       2.093855                    0.996305      82.747995     222.101326       0.459434       0.339631      -1.236974       0.001200       0.001666       0.003537       0.004090      -0.049655       0.009511      -0.004636      -0.024022      -0.020582      -0.048182      -0.007784       0.055966             29.809458      29.893725      -4.706429       4.410920      28.484474       5.735978      31.050175          -0.000000
           18             Cd      -9.749709      26.009153       3.727487       0.696130     198.096413 0.50303361E+04  0.19746330E+06                                24.837529                           21.345566       1.357267       2.093886                    0.996305      82.749841     222.117550       0.459375       0.339664      -1.236932       0.001678      -0.003713      -0.000005       0.004075      -0.015610       0.024811       0.017001       0.008134       0.140036      -0.048290      -0.008259       0.056550             29.812348      22.059331      -5.491211       0.759186      33.514369       0.571638      33.863342          -0.000000
           19             Cd      -1.138642       4.845850      22.977213       0.696117     198.075721 0.50295795E+04  0.19742430E+06                                24.834840                           21.343103       1.357155       2.093854                    0.996302      82.748171     222.100950       0.459433       0.339637      -1.236968       0.001202       0.001705      -0.003539       0.004108      -0.031090       0.007886      -0.006858       0.081096      -0.020564      -0.048057      -0.007957       0.056014             29.809323      31.598036      -4.103938      -3.938095      26.776115      -6.069412      31.053817           0.000000
           20             Cd      -4.974806      22.632856       9.641306       0.696148     198.034100 0.50283177E+04  0.19735937E+06                                24.829554                           21.338900       1.357224       2.093879                    0.996304      82.744080     222.070160       0.459535       0.339588      -1.237032      -0.004079       0.000342      -0.000025       0.004093      -0.014639      -0.007368      -0.028493       0.013199       0.139936      -0.047828      -0.008338       0.056166             29.802924      35.682806      -0.671674      -0.286287      19.873323      -0.906312      33.852644           0.000000
           21             Cd      12.081361      14.641293      20.660936       0.696148     198.033957 0.50283137E+04  0.19735917E+06                                24.829544                           21.338893       1.357225       2.093880                    0.996304      82.744083     222.070176       0.459535       0.339588      -1.237031       0.001682       0.001844      -0.003244       0.004093      -0.013371      -0.025657       0.023835      -0.061633      -0.069372      -0.047828      -0.008338       0.056166             29.802911      22.052058       2.087993      -5.134724      34.260861      -0.135102      33.095815          -0.000000
           22             Cd       4.948261      -3.527086      25.326377       0.696117     198.075736 0.50295799E+04  0.19742432E+06                                24.834841                           21.343104       1.357155       2.093854                    0.996302      82.748174     222.100961       0.459433       0.339637      -1.236968       0.001207      -0.003916      -0.000296       0.004108       0.016956      -0.047560      -0.007072      -0.002825       0.042941      -0.048057      -0.007956       0.056014             29.809323      29.891329      -1.465233      -6.281467      35.378558      -1.754816      24.158081           0.000000
           23             Cd      16.856184      11.207924      14.780003       0.696130     198.096495 0.50303350E+04  0.19746325E+06                                24.837535                           21.345561       1.357267       2.093886                    0.996305      82.749846     222.117559       0.459375       0.339664      -1.236932      -0.004060      -0.000176       0.000295       0.004075       0.014067      -0.008849       0.047727      -0.019039       0.043034      -0.048290      -0.008259       0.056550             29.812370      35.693105       0.583120      -0.438179      29.582906       6.507774      24.161100           0.000000
           24             Cd       9.776789      -6.884506      19.445445       0.696135     198.080890 0.50298751E+04  0.19743862E+06                                24.835041                           21.343562       1.357160       2.093855                    0.996305      82.747995     222.101326       0.459434       0.339631      -1.236974       0.001170       0.002221       0.003229       0.004090       0.009005      -0.030679       0.016814       0.064835      -0.069387      -0.048182      -0.007784       0.055966             29.809461      31.599199       5.461825      -1.584941      24.725149       4.884859      33.104034          -0.000000
           25             Cd      15.234608      17.476073      15.685071       0.696117     198.075717 0.50295805E+04  0.19742435E+06                                24.834840                           21.343106       1.357155       2.093854                    0.996302      82.748172     222.100955       0.459433       0.339637      -1.236968       0.001202      -0.003917      -0.000293       0.004108       0.022374      -0.022981       0.009676       0.052456      -0.106482      -0.048057      -0.007956       0.056014             29.809322      31.598039      -1.358572      -5.523149      35.240632      -1.182527      22.589294          -0.000000
           26             Cd      11.398444      -2.966582      24.421310       0.696148     198.033952 0.50283128E+04  0.19735913E+06                                24.829543                           21.338891       1.357225       2.093880                    0.996304      82.744081     222.070164       0.459535       0.339588      -1.237031      -0.004079      -0.000193       0.000284       0.004093       0.000938      -0.016362       0.018907      -0.068903      -0.106370      -0.047828      -0.008338       0.056166             29.802912      35.682790       0.087901      -0.724832      31.142800       5.599977      22.583147          -0.000000
           27             Cd      10.406001      10.704382      15.717958       0.696135     198.080910 0.50298754E+04  0.19743864E+06                                24.835042                           21.343562       1.357160       2.093855                    0.996305      82.747999     222.101341       0.459434       0.339631      -1.236974       0.001199       0.002231       0.003211       0.004090       0.033064      -0.038247      -0.011975      -0.011310       0.017554      -0.048182      -0.007784       0.055966             29.809463      29.893731       6.173174      -1.870487      25.441327       3.979046      34.093331           0.000000
           28             Cd       6.623541      -9.776248      24.388423       0.696130     198.096462 0.50303346E+04  0.19746323E+06                                24.837532                           21.345560       1.357267       2.093886                    0.996305      82.749841     222.117539       0.459375       0.339664      -1.236932       0.001678       0.001852      -0.003218       0.004075       0.029292      -0.001113       0.040580      -0.032708       0.017511      -0.048290      -0.008259       0.056550             29.812367      22.059325       3.403035      -4.375995      33.281035       0.436912      34.096740          -0.000000
           29             Cd      -6.596461      20.282538       3.760374       0.696135     198.080957 0.50298759E+04  0.19743867E+06                                24.835047                           21.343564       1.357161       2.093855                    0.996305      82.748011     222.101390       0.459434       0.339631      -1.236974       0.001171       0.001686       0.003537       0.004090      -0.031071      -0.007541       0.007422       0.081103      -0.020582      -0.048181      -0.007784       0.055966             29.809470      31.599207      -4.103462       3.937654      26.779028       6.070646      31.050177           0.000000
           30             Cd       0.482934       7.196058      17.096281       0.696130     198.096414 0.50303363E+04  0.19746331E+06                                24.837529                           21.345566       1.357267       2.093886                    0.996305      82.749845     222.117560       0.459375       0.339664      -1.236932      -0.004060       0.000344      -0.000005       0.004075      -0.014697       0.007758       0.029059       0.013296       0.140036      -0.048290      -0.008259       0.056550             29.812346      35.693043      -0.671038       0.285895      19.880675       0.906292      33.863319          -0.000000
           31             Cd     -11.424989      23.696919       9.608419       0.696117     198.075744 0.50295801E+04  0.19742433E+06                                24.834842                           21.343105       1.357155       2.093854                    0.996302      82.748173     222.100957       0.459433       0.339637      -1.236968       0.001207       0.001702      -0.003539       0.004108      -0.049667      -0.009095       0.005149      -0.023994      -0.020564      -0.048057      -0.007956       0.056014             29.809324      29.891329      -4.707329      -4.409618      28.482809      -5.735997      31.053833           0.000000
           32             Cd      -4.291889      10.572465      23.010100       0.696147     198.034100 0.50283178E+04  0.19735938E+06                                24.829556                           21.338902       1.357226       2.093880                    0.996304      82.744114     222.070287       0.459535       0.339588      -1.237031       0.001682      -0.003731      -0.000025       0.004093      -0.015533      -0.024408      -0.016445       0.008136       0.139936      -0.047828      -0.008339       0.056167             29.802929      22.052070      -5.490801      -0.759064      33.504063      -0.572011      33.852655           0.000000
           33             Cd       4.319018       8.552249       7.292142       0.696148     198.033946 0.50283126E+04  0.19735912E+06                                24.829543                           21.338891       1.357225       2.093880                    0.996304      82.744081     222.070164       0.459535       0.339588      -1.237031       0.001178       0.002201      -0.003244       0.004093       0.008969       0.031024      -0.016244       0.064745      -0.069372      -0.047828      -0.008338       0.056166             29.802913      31.591990       5.460819       1.584203      24.720938      -4.886107      33.095810          -0.000000
           34             Cd      22.313856      -4.228972      11.957584       0.696117     198.075719 0.50295805E+04  0.19742435E+06                                24.834840                           21.343106       1.357155       2.093854                    0.996302      82.748171     222.100950       0.459433       0.339637      -1.236968      -0.004094      -0.000167      -0.000296       0.004108       0.014076       0.009185      -0.047198      -0.019118       0.042941      -0.048057      -0.007957       0.056014             29.809321      35.689811       0.584814       0.439339      29.580059      -6.507173      24.158093           0.000000
           35             Cd      -0.509589      11.909558       1.411210       0.696130     198.096493 0.50303408E+04  0.19746353E+06                                24.837537                           21.345578       1.357266       2.093886                    0.996305      82.749859     222.117630       0.459375       0.339664      -1.236932       0.001188      -0.003887       0.000295       0.004075       0.016925       0.047948       0.007565      -0.002876       0.043031      -0.048291      -0.008258       0.056550             29.812352      29.895313      -1.466679       6.281657      35.380643       1.756099      24.161099           0.000000
           36             Cd      17.538954      -0.795713       6.076651       0.696135     198.080949 0.50298764E+04  0.19743869E+06                                24.835048                           21.343566       1.357161       2.093855                    0.996305      82.748007     222.101382       0.459434       0.339631      -1.236974       0.001703       0.001844       0.003229       0.004090      -0.013372       0.026079      -0.023320      -0.061747      -0.069386      -0.048181      -0.007784       0.055966             29.809470      22.055987       2.087820       5.133817      34.268377       0.134005      33.104046           0.000000
           37             Cd       4.975132       2.967042      24.421310       0.696117     198.075725 0.50295800E+04  0.19742433E+06                                24.834840                           21.343104       1.357155       2.093854                    0.996302      82.748172     222.100954       0.459433       0.339637      -1.236968       0.004094       0.000173       0.000293       0.004108       0.000917       0.016783      -0.018442      -0.068926      -0.106482      -0.048057      -0.007957       0.056014             29.809321      35.689821       0.088077       0.726133      31.148845      -5.601443      22.589298          -0.000000
           38             Cd      -9.776530      13.397961      15.685071       0.696148     198.033999 0.50283132E+04  0.19735915E+06                                24.829548                           21.338892       1.357225       2.093880                    0.996304      82.744084     222.070173       0.459535       0.339588      -1.237031      -0.001178       0.003910      -0.000284       0.004093       0.022383       0.023280      -0.009124       0.052412      -0.106370      -0.047828      -0.008338       0.056166             29.802923      31.592010      -1.358388       5.521332      35.233615       1.183266      22.583145           0.000000
           39             Cd       9.750034       9.776708      24.388423       0.696135     198.080949 0.50298764E+04  0.19743869E+06                                24.835047                           21.343565       1.357161       2.093855                    0.996305      82.748010     222.101388       0.459434       0.339631      -1.236974      -0.001703      -0.001874      -0.003211       0.004090       0.029271       0.001459      -0.040051      -0.032767       0.017554      -0.048181      -0.007784       0.055966             29.809468      22.055982       3.402137       4.374981      33.279062      -0.437153      34.093361          -0.000000
           40             Cd      -4.947923      20.169652      15.717958       0.696130     198.096491 0.50303406E+04  0.19746352E+06                                24.837536                           21.345577       1.357266       2.093886                    0.996305      82.749860     222.117632       0.459375       0.339664      -1.236932      -0.001188      -0.002199       0.003219       0.004075       0.033062       0.038631       0.012476      -0.011383       0.017510      -0.048291      -0.008258       0.056550             29.812351      29.895304       6.173429       1.870583      25.445091      -3.980080      34.096657          -0.000000
           41             Cd      16.882987       7.177000       9.608419       0.696135     198.080896 0.50298761E+04  0.19743867E+06                                24.835041                           21.343564       1.357160       2.093855                    0.996305      82.747998     222.101335       0.459434       0.339631      -1.236974      -0.001199      -0.001665      -0.003537       0.004090      -0.049655       0.009511      -0.004636      -0.024022      -0.020582      -0.048182      -0.007784       0.055966             29.809459      29.893726      -4.706429       4.410919      28.484475       5.735978      31.050176           0.000000
           42             Cd      20.665447     -10.572032      23.010100       0.696130     198.096428 0.50303367E+04  0.19746333E+06                                24.837530                           21.345567       1.357267       2.093886                    0.996305      82.749845     222.117565       0.459375       0.339664      -1.236932      -0.001677       0.003713       0.000005       0.004075      -0.015610       0.024811       0.017001       0.008134       0.140036      -0.048290      -0.008259       0.056550             29.812349      22.059332      -5.491211       0.759186      33.514370       0.571637      33.863344          -0.000000
           43             Cd      12.054380      10.591271       3.760374       0.696117     198.075700 0.50295789E+04  0.19742427E+06                                24.834838                           21.343102       1.357155       2.093854                    0.996302      82.748167     222.100935       0.459433       0.339637      -1.236968      -0.001202      -0.001705       0.003539       0.004108      -0.031090       0.007886      -0.006858       0.081096      -0.020564      -0.048057      -0.007957       0.056014             29.809320      31.598033      -4.103938      -3.938094      26.776114      -6.069411      31.053814          -0.000000
           44             Cd      15.890544      -7.195735      17.096281       0.696148     198.034067 0.50283166E+04  0.19735931E+06                                24.829551                           21.338898       1.357224       2.093880                    0.996304      82.744073     222.070133       0.459535       0.339588      -1.237032       0.004079      -0.000342       0.000025       0.004093      -0.014639      -0.007368      -0.028493       0.013199       0.139935      -0.047828      -0.008338       0.056166             29.802921      35.682803      -0.671674      -0.286287      19.873321      -0.906312      33.852639           0.000000
           45             Cd      -1.165623       0.795828       6.076651       0.696148     198.033959 0.50283137E+04  0.19735918E+06                                24.829544                           21.338893       1.357225       2.093880                    0.996304      82.744084     222.070178       0.459535       0.339588      -1.237031      -0.001682      -0.001844       0.003244       0.004093      -0.013371      -0.025657       0.023835      -0.061633      -0.069372      -0.047828      -0.008338       0.056166             29.802911      22.052059       2.087993      -5.134724      34.260860      -0.135101      33.095815           0.000000
           46             Cd       5.967477      18.964207       1.411210       0.696117     198.075728 0.50295796E+04  0.19742431E+06                                24.834840                           21.343103       1.357155       2.093854                    0.996302      82.748173     222.100956       0.459433       0.339637      -1.236968      -0.001207       0.003916       0.000296       0.004108       0.016956      -0.047560      -0.007072      -0.002826       0.042941      -0.048057      -0.007956       0.056014             29.809322      29.891328      -1.465233      -6.281467      35.378557      -1.754816      24.158080           0.000000
           47             Cd      -5.940446       4.229197      11.957584       0.696130     198.096478 0.50303345E+04  0.19746322E+06                                24.837533                           21.345560       1.357267       2.093886                    0.996305      82.749842     222.117544       0.459375       0.339664      -1.236932       0.004060       0.000176      -0.000295       0.004075       0.014067      -0.008849       0.047727      -0.019039       0.043034      -0.048290      -0.008259       0.056550             29.812368      35.693103       0.583120      -0.438179      29.582903       6.507773      24.161098          -0.000000
           48             Cd       1.138949      22.321627       7.292142       0.696135     198.080894 0.50298751E+04  0.19743862E+06                                24.835041                           21.343562       1.357160       2.093855                    0.996305      82.747996     222.101328       0.459434       0.339631      -1.236974      -0.001170      -0.002221      -0.003229       0.004090       0.009005      -0.030679       0.016814       0.064835      -0.069387      -0.048182      -0.007784       0.055966             29.809461      31.599199       5.461825      -1.584941      24.725149       4.884859      33.104034           0.000000
           49              H      -6.213029       1.999168       9.916971       0.175879       0.958022 0.68490128E+01  0.64330250E+02                                 1.584338                            1.510451      -0.992940       2.427103                    0.999247       3.136158       8.438234       0.522038       1.249155      -0.717074      -0.013332       0.005035      -0.002322       0.014439      -0.000601       0.002681      -0.003074       0.007781       0.008481      -0.006345       0.000356       0.005990              1.621005       1.964813      -0.455769      -0.008039       1.610992       0.013607       1.287209          -0.000001
           50              H      -5.588670       0.608303       9.550666       0.175473       0.972222 0.70461962E+01  0.66975333E+02                                 1.622060                            1.548658      -1.174363       2.341176                    0.997982       3.282755       9.026292       0.504845       1.276403      -0.709790      -0.002644      -0.012719      -0.004050       0.013607       0.004678       0.001199      -0.001966      -0.001422      -0.007136      -0.005244      -0.000741       0.005985              1.654346       1.378270       0.030200      -0.036413       1.999783       0.440282       1.584986          -0.000001
           51              H      -4.680495       1.883389       9.614836       0.181726       0.882937 0.63730251E+01  0.59219630E+02                                 1.547006                            1.495157      -0.759348       2.548433                    0.999929       3.116672       8.541056       0.501103       1.315404      -0.702748       0.010862       0.003531      -0.004463       0.012262       0.001750       0.001937      -0.001898       0.009594       0.000490      -0.006006       0.000476       0.005531              1.579351       1.848926       0.308236      -0.339968       1.457595      -0.116704       1.431532           0.000000
           52              H      -5.086519       1.874172      14.422254       0.117006       1.247009 0.89803820E+01  0.89421519E+02                                 1.819247                            1.685433      -0.994521       2.412196                    0.998082       3.333306       8.956897       0.518561       1.186204      -0.733221       0.000316       0.016836       0.040107       0.043498      -0.007204       0.006704       0.000952      -0.021741       0.054599      -0.023223       0.003876       0.019348              1.896271       1.460031      -0.056573      -0.045485       1.932000       0.544289       2.296781          -0.000001
           53              H      -0.995432      -5.728504      12.558645       0.114016       1.172943 0.80433606E+01  0.78622579E+02                                 1.808858                            1.638754      -0.824470       2.493760                    0.999371       3.349327       9.184343       0.500467       1.252048      -0.716874       0.021641      -0.021819       0.031060       0.043693      -0.014958       0.005923       0.002185      -0.007133       0.055979      -0.025525       0.005776       0.019749              1.931571       1.879295      -0.613228       0.374370       2.097445      -0.463784       1.817974          -0.000001
           54              H      -3.261509      -3.732555       8.518595       0.171946       0.988404 0.69907340E+01  0.66911296E+02                                 1.696135                            1.583233      -1.180869       2.332358                    0.998058       3.448522       9.796436       0.475917       1.344616      -0.694389      -0.006296       0.010707      -0.001519       0.012513       0.000011       0.001015      -0.001967       0.005204       0.012409      -0.005098       0.000312       0.004786              1.773429       1.691939      -0.518207       0.004991       2.208227      -0.157456       1.420120          -0.000001
           55              H     -14.148516      25.574340       8.441056       0.177874       0.967739 0.72515385E+01  0.69338748E+02                                 1.626142                            1.581043      -0.834431       2.508053                    0.999621       3.158304       8.675132       0.495532       1.292673      -0.708415      -0.007044      -0.011930      -0.000417       0.013860       0.005103       0.001153      -0.003123      -0.004880      -0.002853      -0.006513      -0.000200       0.006713              1.631512       1.551161       0.236671       0.016818       1.939605       0.183170       1.403770           0.000000
           56              H      -1.932006      -4.473528       8.138921       0.176317       0.881499 0.62434725E+01  0.58094530E+02                                 1.579286                            1.503634      -0.945927       2.454981                    0.998805       3.269022       9.156731       0.484739       1.357967      -0.692665       0.013185       0.002459      -0.006676       0.014982       0.005131      -0.001315       0.000064       0.013385       0.001558      -0.008718       0.000353       0.008365              1.637889       1.842742      -0.093782      -0.527114       1.350708       0.001540       1.720217           0.000000
           57              H      -4.547297      -0.327118      15.251120       0.107913       1.458765 0.11096572E+02  0.11676333E+03                                 2.067879                            1.907836      -1.036313       2.395412                    0.997133       3.454415       9.613875       0.473221       1.230055      -0.724931      -0.017834       0.007107       0.042484       0.046620      -0.005984      -0.008805       0.000956      -0.004422       0.047081      -0.015760      -0.002964       0.018724              2.148574       1.755657      -0.223891      -0.304403       2.024140       0.359975       2.665924          -0.000001
           58              H      -2.082597      -3.491687      14.133488       0.107288       1.651248 0.13189623E+02  0.14582879E+03                                 2.312440                            2.135095      -1.060644       2.381338                    0.997043       3.646508      10.618739       0.427427       1.296084      -0.711029       0.020615      -0.007352       0.034084       0.040506      -0.005697       0.011013      -0.009240       0.000528      -0.019104      -0.015038      -0.002481       0.017519              2.361502       2.152654      -0.373244       0.510336       2.126656      -0.170063       2.805195          -0.000001
           59              H       3.955869      17.963917       3.451822       0.175894       0.958015 0.68489775E+01  0.64330109E+02                                 1.584345                            1.510457      -0.993095       2.427026                    0.999247       3.136259       8.438635       0.522030       1.249172      -0.717068       0.009173      -0.010888       0.002314       0.014424      -0.002918       0.003822      -0.001487      -0.005286       0.008500      -0.006367       0.000366       0.006000              1.621013       1.936792      -0.465672      -0.015518       1.639037       0.003052       1.287211          -0.000001
           60              H       2.436435      18.088959       3.818127       0.175468       0.972322 0.70471280E+01  0.66986630E+02                                 1.622191                            1.548776      -1.174366       2.341162                    0.997981       3.282929       9.027034       0.504816       1.276429      -0.709784      -0.011110      -0.006734       0.004050       0.013608       0.004085       0.002270      -0.000453      -0.004771      -0.007127      -0.005247      -0.000740       0.005987              1.654483       1.911918       0.218825      -0.427295       1.466418      -0.112432       1.585112          -0.000001
           61              H       3.335877      19.370219       3.753957       0.181691       0.882839 0.63720771E+01  0.59208233E+02                                 1.546846                            1.495008      -0.759516       2.548363                    0.999930       3.116601       8.540493       0.501150       1.315337      -0.702762      -0.000298       0.011437       0.004457       0.012278      -0.001644       0.002455      -0.001164      -0.009657       0.000506      -0.006019       0.000511       0.005509              1.579187       1.307226       0.116753      -0.003291       1.998970       0.359359       1.431364           0.000000
           62              H      -7.452918       3.547635      25.684126       0.116995       1.247197 0.89816960E+01  0.89437060E+02                                 1.819392                            1.685521      -0.994464       2.412219                    0.998082       3.333274       8.956668       0.518568       1.186155      -0.733235       0.015764       0.005904      -0.040108       0.043497       0.001231       0.001352      -0.006629       0.025967       0.054585      -0.023219       0.003877       0.019342              1.896450       1.915245       0.104319      -0.528467       1.477006      -0.138539       2.297098          -0.000001
           63              H      -5.069075      20.307209       0.810149       0.114027       1.172552 0.80400398E+01  0.78582136E+02                                 1.808422                            1.638380      -0.824482       2.493758                    0.999371       3.349261       9.183745       0.500539       1.251994      -0.716880      -0.027780       0.013128      -0.031057       0.043688      -0.009388      -0.000066      -0.006287       0.024350       0.055963      -0.025511       0.005772       0.019739              1.931095       2.457993      -0.408248       0.561862       1.517769      -0.198291       1.817522          -0.000001
           64              H      -2.431868      18.836113       4.850198       0.171943       0.988435 0.69908545E+01  0.66910343E+02                                 1.695892                            1.583028      -1.181016       2.332292                    0.998055       3.448369       9.794702       0.476063       1.344245      -0.694462       0.012191      -0.002377       0.001512       0.012513      -0.001627       0.002209      -0.000270      -0.004063       0.012418      -0.005110       0.000322       0.004789              1.773165       2.476121      -0.240773       0.150093       1.423434       0.047763       1.419938          -0.000001
           65              H      -3.918561      18.340591       4.927737       0.177891       0.966992 0.72444533E+01  0.69254293E+02                                 1.625259                            1.580224      -0.834538       2.508031                    0.999622       3.157906       8.673083       0.495681       1.292597      -0.708423      -0.008904      -0.010616       0.000415       0.013862       0.005507       0.003353      -0.000023      -0.002634      -0.002836      -0.006526      -0.000207       0.006733              1.630616       1.746687       0.305878      -0.166902       1.742116      -0.076829       1.403044           0.000000
           66              H      -3.573623      19.842601       5.229872       0.176329       0.881538 0.62437933E+01  0.58097964E+02                                 1.579293                            1.503640      -0.945936       2.454981                    0.998806       3.269017       9.156599       0.484756       1.357909      -0.692676      -0.002077       0.013243       0.006670       0.014972      -0.000215      -0.000476       0.001244      -0.016870       0.001554      -0.008720       0.000342       0.008378              1.637895       1.464356      -0.227582      -0.177153       1.729113       0.496446       1.720215           0.000000
           67              H      -9.708067       3.322248      24.855261       0.107872       1.451976 0.11034300E+02  0.11593645E+03                                 2.059924                            1.901162      -1.036395       2.395368                    0.997131       3.452778       9.599945       0.474577       1.228357      -0.725234       0.012648      -0.014446      -0.042516       0.046650      -0.003270      -0.003783       0.008012       0.010967       0.047260      -0.015805      -0.002961       0.018766              2.139966       2.126443      -0.089200      -0.438060       1.639410       0.166007       2.654045          -0.000001
           68              H     -13.513198       4.591170      25.972892       0.107281       1.644146 0.13124059E+02  0.14495613E+03                                 2.307108                            2.130638      -1.060275       2.381464                    0.997044       3.646798      10.622049       0.427519       1.297127      -0.710724      -0.013805       0.016998      -0.034090       0.040517      -0.004603       0.012395      -0.007282       0.006759      -0.019104      -0.015036      -0.002490       0.017525              2.355888       2.358399      -0.297330       0.329269       1.911233      -0.422915       2.798032          -0.000001
           69              H      -1.689658       3.589139       7.141609       0.175843       0.958124 0.68497983E+01  0.64338071E+02                                 1.584292                            1.510410      -0.992275       2.427342                    0.999249       3.136252       8.437915       0.522123       1.248944      -0.717120       0.000188       0.004275      -0.013796       0.014444      -0.002552       0.001261      -0.005108       0.003888       0.001455      -0.006340       0.000341       0.005999              1.620958       1.285080       0.003516      -0.020369       1.301293      -0.003803       2.276503          -0.000001
           70              H      -1.541195       4.433548       8.454425       0.175472       0.972360 0.70474591E+01  0.66990303E+02                                 1.622208                            1.548794      -1.174428       2.341132                    0.997980       3.282905       9.026889       0.504825       1.276397      -0.709791       0.003576       0.012064       0.005190       0.013611       0.004190       0.001221      -0.001929      -0.000997      -0.010302      -0.005233      -0.000749       0.005982              1.654497       1.344686      -0.001516      -0.068497       2.061691       0.394973       1.557113          -0.000001
           71              H      -2.392609       3.118327       8.459773       0.181718       0.882870 0.63723337E+01  0.59211026E+02                                 1.546859                            1.495020      -0.759495       2.548370                    0.999930       3.116551       8.540297       0.501159       1.315306      -0.702768      -0.008923      -0.004901       0.006832       0.012261       0.000068      -0.000752      -0.005703       0.000903      -0.000340      -0.005994       0.000474       0.005520              1.579198       1.855248       0.307935      -0.337411       1.454596      -0.113148       1.427750           0.000000
           72              H       1.672311       0.540367       8.133574       0.116996       1.247203 0.89817062E+01  0.89438237E+02                                 1.819467                            1.685567      -0.994625       2.412139                    0.998081       3.333517       8.957718       0.518534       1.186218      -0.733217       0.024703      -0.034522      -0.009465       0.043492      -0.015903       0.011333       0.007496       0.001404      -0.017761      -0.023230       0.003896       0.019335              1.896548       1.710974      -0.410817      -0.147692       2.307788       0.400055       1.670882          -0.000001
           73              H       2.370971       4.756249      15.863410       0.114031       1.173250 0.80460761E+01  0.78660149E+02                                 1.809624                            1.639381      -0.824440       2.493779                    0.999371       3.349854       9.188106       0.500182       1.252585      -0.716757       0.028422      -0.013582       0.030265       0.043683      -0.020999       0.007755       0.004771       0.003844       0.010843      -0.025535       0.005814       0.019721              1.932452       1.848213      -0.120948       0.646040       1.417642      -0.080220       2.531502          -0.000001
           74              H      -1.113269       6.826305      12.860779       0.171950       0.988668 0.69927974E+01  0.66933554E+02                                 1.696171                            1.583257      -1.181074       2.332265                    0.998055       3.448489       9.795364       0.476025       1.344260      -0.694460      -0.004182      -0.003291      -0.011322       0.012510      -0.002974       0.000193      -0.003126       0.004291      -0.003574      -0.005080       0.000311       0.004769              1.773472       1.581130       0.101980       0.317837       1.386603       0.284918       2.352684          -0.000001
           75              H      -0.447413       7.902263      13.788574       0.177879       0.967739 0.72514467E+01  0.69337145E+02                                 1.626086                            1.580986      -0.834589       2.507984                    0.999620       3.158274       8.674798       0.495567       1.292596      -0.708431       0.007635       0.011512       0.001138       0.013860       0.003968       0.002598      -0.001083       0.001221      -0.015382      -0.006501      -0.000222       0.006723              1.631453       1.463398       0.243664      -0.014946       1.973503       0.138193       1.457458           0.000000
           76              H      -1.517132       6.912765      14.374127       0.176314       0.881627 0.62445298E+01  0.58106324E+02                                 1.579378                            1.503711      -0.945906       2.454978                    0.998804       3.269120       9.156900       0.484755       1.357876      -0.692683      -0.011012      -0.004002       0.009341       0.014985       0.001113      -0.005525      -0.005896       0.000751      -0.008525      -0.008686       0.000325       0.008361              1.637984       1.908105      -0.037523      -0.468043       1.238580       0.085133       1.767266           0.000000
           77              H       3.207045       1.275178       9.844780       0.107997       1.446487 0.10984414E+02  0.11528154E+03                                 2.054114                            1.896297      -1.037241       2.395105                    0.997121       3.450912       9.589293       0.475397       1.227628      -0.725342       0.037286      -0.020850      -0.018629       0.046605      -0.012018      -0.003898       0.007800       0.017741      -0.008843      -0.015845      -0.002911       0.018756              2.133683       2.224524      -0.478234      -0.253712       2.134159       0.423032       2.042366          -0.000001
           78              H       2.964752       2.868299      13.684297       0.107269       1.646607 0.13149178E+02  0.14532411E+03                                 2.311219                            2.134125      -1.060239       2.381481                    0.997044       3.647970      10.633816       0.426673       1.298890      -0.710380       0.024417      -0.024498       0.021089       0.040510       0.002389       0.012649      -0.006891       0.000874       0.026132      -0.015071      -0.002461       0.017532              2.360210       2.316507      -0.533090       0.484669       2.269689      -0.205460       2.494436          -0.000001
           79              H       3.947174      22.758635       6.227184       0.175888       0.958190 0.68505863E+01  0.64348957E+02                                 1.584547                            1.510644      -0.993065       2.427029                    0.999248       3.136367       8.439153       0.521993       1.249188      -0.717067       0.003954       0.001595       0.013778       0.014423      -0.003200       0.005257       0.000547       0.000169       0.001420      -0.006371       0.000374       0.005997              1.621223       1.297478       0.007823      -0.003192       1.289273       0.020468       2.276920          -0.000001
           80              H       4.693787      23.180049       4.914368       0.175473       0.972196 0.70460517E+01  0.66974053E+02                                 1.622071                            1.548676      -1.174317       2.341200                    0.997983       3.282811       9.026645       0.504823       1.276458      -0.709778       0.010186       0.007389      -0.005183       0.013610       0.003572       0.002248      -0.000482      -0.004488      -0.010321      -0.005244      -0.000744       0.005988              1.654353       1.982783       0.224090      -0.395182       1.423267      -0.067065       1.557008          -0.000001
           81              H       3.737585      21.938924       4.909021       0.181742       0.882657 0.63705110E+01  0.59190430E+02                                 1.546673                            1.494858      -0.759408       2.548420                    0.999929       3.116344       8.539736       0.501155       1.315397      -0.702749      -0.001650      -0.010046      -0.006823       0.012255      -0.000230       0.005147       0.002640      -0.000804      -0.000300      -0.006025       0.000471       0.005554              1.578999       1.305433       0.113561      -0.005796       2.003974       0.355752       1.427590           0.000000
           82              H      -0.047897      24.912069       5.235220       0.117005       1.246398 0.89746211E+01  0.89348824E+02                                 1.818536                            1.684782      -0.994490       2.412214                    0.998083       3.332870       8.954631       0.518717       1.186050      -0.733253      -0.040779       0.011783       0.009464       0.043489      -0.012813      -0.003279      -0.013160       0.018896      -0.017750      -0.023205       0.003871       0.019334              1.895532       2.498143      -0.131858      -0.426033       1.518385       0.005894       1.670068          -0.000001
           83              H      -7.221488      11.539288      24.242970       0.114032       1.172109 0.80366703E+01  0.78541773E+02                                 1.808023                            1.638081      -0.824380       2.493814                    0.999372       3.349038       9.183005       0.500559       1.252062      -0.716863      -0.022285       0.022271      -0.030261       0.043685      -0.017543      -0.001891      -0.008868       0.023400       0.010826      -0.025510       0.005786       0.019724              1.930618       1.540278      -0.229084       0.290604       1.722824      -0.581482       2.528752          -0.000001
           84              H       6.807003      24.380996       0.508014       0.171956       0.988594 0.69923427E+01  0.66930376E+02                                 1.696344                            1.583409      -1.181018       2.332295                    0.998056       3.448607       9.796867       0.475895       1.344605      -0.694392      -0.001708      -0.005044       0.011323       0.012513      -0.003663       0.003029       0.000890       0.000385      -0.003570      -0.005113       0.000348       0.004764              1.773661       1.344234       0.018173      -0.162700       1.623765      -0.394681       2.352984          -0.000002
           85              H      -3.315915       9.930786      26.317807       0.177889       0.967691 0.72510833E+01  0.69333595E+02                                 1.626120                            1.581018      -0.834642       2.507976                    0.999620       3.158245       8.675038       0.495522       1.292713      -0.708407       0.008310       0.011034      -0.001135       0.013860       0.002699       0.001905      -0.002060      -0.005939      -0.015383      -0.006501      -0.000213       0.006714              1.631490       1.763713       0.349829      -0.135299       1.673257      -0.031976       1.457499           0.000000
           86              H      -3.892262       8.592404      25.732254       0.176322       0.881533 0.62437554E+01  0.58098003E+02                                 1.579350                            1.503683      -0.945921       2.454979                    0.998805       3.269099       9.157107       0.484722       1.357994      -0.692660      -0.000106      -0.011705      -0.009343       0.014977       0.000637       0.003732       0.007209      -0.001991      -0.008533      -0.008720       0.000319       0.008401              1.637964       1.336536      -0.239598      -0.236280       1.810103       0.412907       1.767254           0.000000
           87              H       0.133295      26.603933       3.524014       0.107996       1.447368 0.10992196E+02  0.11538124E+03                                 2.054905                            1.896955      -1.037247       2.395100                    0.997123       3.450815       9.589120       0.475329       1.227612      -0.725360      -0.032082       0.028207       0.018626       0.046602      -0.014910      -0.008627       0.001103       0.001309      -0.008786      -0.015811      -0.002926       0.018737              2.134533       2.445843      -0.400645      -0.483706       1.914605       0.098263       2.043152          -0.000001
           88              H      -9.199363      11.469843      26.422083       0.107278       1.653148 0.13208440E+02  0.14609765E+03                                 2.315148                            2.137391      -1.060117       2.381543                    0.997047       3.646779      10.623816       0.426940       1.297023      -0.710857      -0.031243       0.014858      -0.021093       0.040519       0.001560       0.010759      -0.009602      -0.003648       0.026123      -0.015070      -0.002477       0.017547              2.364354       2.614747      -0.430526       0.356261       1.979309      -0.389567       2.499005          -0.000001
           89              H      15.618001      -7.847915      20.047843       0.175843       0.958124 0.68497993E+01  0.64338076E+02                                 1.584291                            1.510409      -0.992274       2.427342                    0.999249       3.136253       8.437915       0.522124       1.248943      -0.717120      -0.013342      -0.004517      -0.003195       0.014444       0.002640      -0.000791      -0.001955      -0.001003      -0.017826      -0.006340       0.000341       0.005999              1.620958       1.964759       0.220902       0.398710       1.356321       0.133391       1.541793          -0.000001
           90              H      16.242378      -7.469699      21.435523       0.175471       0.972360 0.70474570E+01  0.66990277E+02                                 1.622208                            1.548793      -1.174427       2.341132                    0.997980       3.282905       9.026888       0.504825       1.276397      -0.709791      -0.002641       0.002859       0.013043       0.013611      -0.001300      -0.004629       0.002860       0.000083      -0.002601      -0.005233      -0.000749       0.005982              1.654497       1.378396      -0.046645      -0.007939       1.307490      -0.040525       2.277604          -0.000001
           91              H      17.150538      -8.051680      20.299176       0.181718       0.882870 0.63723355E+01  0.59211045E+02                                 1.546859                            1.495020      -0.759494       2.548371                    0.999930       3.116551       8.540296       0.501159       1.315305      -0.702768       0.010863      -0.005624      -0.000828       0.012261       0.000802      -0.002468      -0.001209       0.004165      -0.015790      -0.005994       0.000474       0.005520              1.579198       1.848749      -0.448471      -0.096959       1.538948       0.069642       1.349897           0.000000
           92              H      16.744482      -3.883748      17.903488       0.116996       1.247203 0.89817031E+01  0.89438199E+02                                 1.819467                            1.685567      -0.994625       2.412140                    0.998081       3.333516       8.957715       0.518534       1.186219      -0.733217       0.000311       0.026312      -0.034629       0.043492       0.009410       0.002897      -0.007574      -0.033246       0.020117      -0.023230       0.003896       0.019335              1.896548       1.460196      -0.011162       0.071787       1.734426      -0.430305       2.495022          -0.000001
           93              H     -11.910830      -1.696272      25.419424       0.114032       1.173251 0.80460806E+01  0.78660202E+02                                 1.809624                            1.639382      -0.824440       2.493779                    0.999371       3.349854       9.188106       0.500182       1.252584      -0.716757       0.021639       0.037797       0.003370       0.043683       0.012615       0.010017      -0.011635      -0.023561       0.006716      -0.025535       0.005814       0.019721              1.932452       1.880152       0.631255       0.344155       2.290578       0.353186       1.626627          -0.000001
           94              H      18.569596      -6.193030      25.710864       0.171950       0.988668 0.69927933E+01  0.66933509E+02                                 1.696171                            1.583257      -1.181074       2.332265                    0.998055       3.448489       9.795366       0.476025       1.344261      -0.694460      -0.006299      -0.006662      -0.008511       0.012510       0.000873      -0.000501      -0.002807      -0.003102      -0.012503      -0.005080       0.000311       0.004769              1.773472       1.691991       0.263463       0.446303       1.753567       0.420021       1.874859          -0.000001
           95              H      -3.233130       9.959871       0.368979       0.177879       0.967739 0.72514463E+01  0.69337137E+02                                 1.626085                            1.580986      -0.834589       2.507985                    0.999620       3.158274       8.674796       0.495567       1.292595      -0.708431      -0.007043       0.005608       0.010539       0.013860      -0.001551      -0.004980       0.003262      -0.004685      -0.002264      -0.006501      -0.000222       0.006723              1.631452       1.551120      -0.103759      -0.213374       1.379064       0.140456       1.964172           0.000000
           96              H     -12.847390      -6.151342      26.542403       0.176314       0.881628 0.62445340E+01  0.58106376E+02                                 1.579379                            1.503712      -0.945906       2.454978                    0.998804       3.269121       9.156905       0.484755       1.357877      -0.692683       0.013185      -0.007019       0.001205       0.014985      -0.003702      -0.003767      -0.003239       0.007835      -0.015098      -0.008686       0.000325       0.008361              1.637985       1.842876      -0.409641       0.344804       1.626603      -0.160775       1.444475           0.000000
           97              H      17.283724      -2.065270      19.395446       0.107997       1.446485 0.10984397E+02  0.11528131E+03                                 2.054112                            1.896295      -1.037240       2.395105                    0.997121       3.450911       9.589288       0.475397       1.227628      -0.725342      -0.017810       0.033251      -0.027371       0.046605      -0.004602       0.009612      -0.009708      -0.019767       0.001413      -0.015845      -0.002911       0.018756              2.133680       1.745166      -0.150085       0.342290       2.178314      -0.452818       2.477561          -0.000001
           98              H     -12.998031      -1.450852      22.694864       0.107269       1.646607 0.13149181E+02  0.14532417E+03                                 2.311220                            2.134126      -1.060239       2.381481                    0.997044       3.647970      10.633818       0.426672       1.298890      -0.710380       0.020629       0.033191      -0.010672       0.040510       0.012375      -0.000534       0.008714      -0.000430      -0.022154      -0.015071      -0.002461       0.017532              2.360211       2.151538       0.627954       0.068007       2.781153      -0.208603       2.147942          -0.000001
           99              H      14.871377       9.444366       9.454411       0.175888       0.958191 0.68505949E+01  0.64349053E+02                                 1.584548                            1.510645      -0.993065       2.427029                    0.999248       3.136368       8.439155       0.521993       1.249187      -0.717067       0.009180       0.007440       0.008270       0.014423       0.004771       0.000630       0.000071      -0.007771       0.001052      -0.006371       0.000374       0.005997              1.621224       1.937066       0.219450       0.411124       1.372704       0.150846       1.553902          -0.000001
          100              H      13.351938       9.699071       9.162971       0.175473       0.972197 0.70460559E+01  0.66974101E+02                                 1.622071                            1.548676      -1.174317       2.341200                    0.997983       3.282812       9.026647       0.504823       1.276457      -0.709778      -0.011111       0.006876       0.003807       0.013610      -0.000078      -0.004656       0.002827      -0.000706       0.005086      -0.005244      -0.000744       0.005988              1.654353       1.911754      -0.479395       0.024156       1.652683       0.004807       1.398622          -0.000001
          101              H      14.251365       9.002858       8.085446       0.181742       0.882657 0.63705093E+01  0.59190410E+02                                 1.546673                            1.494858      -0.759408       2.548420                    0.999929       3.116343       8.539733       0.501155       1.315397      -0.702749      -0.000285      -0.001851      -0.012111       0.012255       0.002961       0.000228       0.002599      -0.007223       0.007800      -0.006025       0.000471       0.005554              1.578998       1.307085      -0.061215      -0.099412       1.261942       0.066092       2.167969           0.000000
          102              H      14.377988       5.032521      10.823375       0.117005       1.246399 0.89746262E+01  0.89348889E+02                                 1.818537                            1.684783      -0.994491       2.412214                    0.998083       3.332871       8.954635       0.518717       1.186050      -0.733253       0.015765      -0.037678       0.014937       0.043489       0.000552      -0.001725      -0.014119      -0.009982      -0.053229      -0.023205       0.003871       0.019334              1.895533       1.914296      -0.509449       0.173769       2.210894      -0.285617       1.561409          -0.000001
          103              H       5.846423       5.984957       8.745865       0.114032       1.172108 0.80366626E+01  0.78541677E+02                                 1.808022                            1.638081      -0.824379       2.493815                    0.999372       3.349036       9.182998       0.500559       1.252063      -0.716863      -0.027778      -0.033458       0.004157       0.043685       0.004642       0.008185      -0.014223      -0.011211      -0.050718      -0.025510       0.005786       0.019724              1.930617       2.457277       0.690416       0.072590       1.913847      -0.030651       1.420726          -0.000001
          104              H       8.483619      10.219283       7.999886       0.171956       0.988594 0.69923419E+01  0.66930366E+02                                 1.696344                            1.583409      -1.181017       2.332296                    0.998056       3.448606       9.796864       0.475895       1.344605      -0.694392       0.012193       0.002499       0.001293       0.012513       0.002726       0.000322      -0.001644      -0.007427       0.002326      -0.005113       0.000348       0.004764              1.773661       2.476956       0.250484       0.133508       1.379764      -0.022388       1.464264          -0.000001
          105              H       6.996932      10.534198       8.390255       0.177889       0.967691 0.72510843E+01  0.69333605E+02                                 1.626120                            1.581018      -0.834641       2.507976                    0.999620       3.158245       8.675037       0.495522       1.292713      -0.708407      -0.008898       0.005668       0.008989       0.013860       0.000148      -0.006420       0.001219      -0.000590       0.003252      -0.006501      -0.000213       0.006714              1.631490       1.747667      -0.297758      -0.181593       1.555175       0.185385       1.591627           0.000000
          106              H       7.341850      10.044836       6.938404       0.176322       0.881532 0.62437479E+01  0.58097918E+02                                 1.579349                            1.503682      -0.945921       2.454980                    0.998805       3.269097       9.157101       0.484722       1.357995      -0.692660      -0.002075      -0.000846      -0.014808       0.014977      -0.000311       0.000444       0.002721      -0.010040       0.022036      -0.008720       0.000319       0.008401              1.637963       1.464382      -0.039628       0.285705       1.292534      -0.244379       2.156974           0.000000
          107              H      12.122848       4.427402      11.432992       0.107996       1.447369 0.10992198E+02  0.11538126E+03                                 2.054906                            1.896956      -1.037247       2.395100                    0.997123       3.450815       9.589121       0.475329       1.227612      -0.725360       0.012605      -0.029571       0.033740       0.046602      -0.001605       0.004736      -0.016597      -0.003921       0.002491      -0.015811      -0.002926       0.018737              2.134533       2.121076      -0.333406       0.295073       2.250687      -0.520215       2.031838          -0.000001
          108              H       8.317695       4.760823       9.775262       0.107278       1.653145 0.13208411E+02  0.14609724E+03                                 2.315146                            2.137389      -1.060116       2.381543                    0.997047       3.646778      10.623812       0.426940       1.297023      -0.710857      -0.013812      -0.038022       0.002321       0.040519       0.013049      -0.002182       0.006367       0.005127      -0.024107      -0.015070      -0.002477       0.017547              2.364352       2.367044       0.436216       0.093420       2.954155      -0.173504       1.771856          -0.000001
          109              H      20.141372     -11.046434      20.058538       0.175879       0.958023 0.68490196E+01  0.64330330E+02                                 1.584339                            1.510452      -0.992941       2.427102                    0.999247       3.136159       8.438238       0.522038       1.249155      -0.717074       0.000174      -0.014079       0.003199       0.014439       0.002348       0.001597       0.001434      -0.002535      -0.017801      -0.006345       0.000356       0.005989              1.621006       1.285118      -0.019387       0.007140       2.036065      -0.420392       1.541834          -0.000001
          110              H      20.289816     -10.331720      18.670857       0.175473       0.972222 0.70461974E+01  0.66975351E+02                                 1.622061                            1.548659      -1.174363       2.341176                    0.997982       3.282755       9.026294       0.504845       1.276403      -0.709790       0.003570      -0.001542      -0.013040       0.013607      -0.001038      -0.004224       0.003439       0.001569      -0.002617      -0.005244      -0.000741       0.005985              1.654347       1.344578      -0.058547       0.035570       1.341084       0.021005       2.277380          -0.000001
          111              H      19.438417      -9.669468      19.807204       0.181726       0.882937 0.63730249E+01  0.59219627E+02                                 1.547006                            1.495157      -0.759348       2.548434                    0.999929       3.116672       8.541056       0.501103       1.315404      -0.702748      -0.008929       0.008364       0.000827       0.012262      -0.000686       0.000335       0.002754      -0.004251      -0.015785      -0.006007       0.000476       0.005531              1.579351       1.855459      -0.446229      -0.097976       1.532582       0.068202       1.350011           0.000000
          112              H      -9.243131      -8.662962      22.202892       0.117006       1.247009 0.89803821E+01  0.89421526E+02                                 1.819248                            1.685433      -0.994521       2.412196                    0.998082       3.333306       8.956899       0.518560       1.186205      -0.733221       0.024706       0.009069       0.034634       0.043498       0.017763       0.008118      -0.000192       0.014026       0.020105      -0.023223       0.003876       0.019348              1.896271       1.710740       0.077532       0.429421       1.483517       0.075733       2.494557          -0.000001
          113              H      24.201929      -4.076739      14.686957       0.114016       1.172943 0.80433559E+01  0.78622524E+02                                 1.808857                            1.638753      -0.824470       2.493760                    0.999371       3.349327       9.184343       0.500467       1.252048      -0.716874       0.028432       0.033006      -0.003366       0.043693       0.017210       0.014331      -0.005532       0.002474       0.006703      -0.025525       0.005776       0.019749              1.931571       1.847414       0.619553      -0.218101       2.321365      -0.441861       1.625935          -0.000001
          114              H      20.717685      -7.712124      14.395517       0.171946       0.988405 0.69907348E+01  0.66911311E+02                                 1.696136                            1.583234      -1.180870       2.332358                    0.998058       3.448522       9.796439       0.475917       1.344617      -0.694389      -0.004189      -0.008159       0.008513       0.012513       0.001655       0.002496       0.001431       0.001317      -0.012515      -0.005098       0.000312       0.004786              1.773429       1.581091       0.224232      -0.247207       1.864348      -0.560759       1.874849          -0.000001
          115              H      21.383523      -7.446623      12.999815       0.177874       0.967739 0.72515412E+01  0.69338783E+02                                 1.626143                            1.581044      -0.834431       2.508053                    0.999621       3.158305       8.675137       0.495532       1.292674      -0.708415       0.007631      -0.004773      -0.010540       0.013860       0.000264      -0.004716       0.003632       0.005596      -0.002267      -0.006513      -0.000200       0.006713              1.631512       1.463437      -0.134784      -0.203526       1.466822       0.154360       1.964279           0.000000
          116              H      20.313811      -6.444765      13.563978       0.176317       0.881499 0.62434711E+01  0.58094514E+02                                 1.579286                            1.503633      -0.945927       2.454981                    0.998805       3.269022       9.156731       0.484739       1.357967      -0.692665      -0.011005       0.010094      -0.001209       0.014982      -0.005344       0.001819       0.004658      -0.001439      -0.015087      -0.008718       0.000353       0.008365              1.637889       1.907986      -0.386539       0.266499       1.561265      -0.271464       1.444416           0.000000
          117              H      -7.708417      -7.548434      20.710935       0.107913       1.458764 0.11096563E+02  0.11676322E+03                                 2.067878                            1.907835      -1.036312       2.395412                    0.997133       3.454414       9.613871       0.473221       1.230055      -0.724931       0.037282      -0.005734       0.027397       0.046620       0.002553       0.012353      -0.005799       0.021062       0.001574      -0.015760      -0.002964       0.018724              2.148572       2.240398       0.019702       0.547067       1.708996      -0.173673       2.496323          -0.000001
          118              H      -7.950753      -5.019906      17.411517       0.107288       1.651248 0.13189630E+02  0.14582888E+03                                 2.312439                            2.135095      -1.060644       2.381338                    0.997043       3.646509      10.618741       0.427427       1.296084      -0.711029       0.024424       0.030500       0.010675       0.040506       0.009793      -0.008339      -0.002341      -0.015175      -0.022213      -0.015038      -0.002481       0.017519              2.361501       2.317736       0.686950       0.219530       2.617760       0.005409       2.149008          -0.000001
          119              H      14.862607       9.450488       3.914383       0.175894       0.958014 0.68489716E+01  0.64330044E+02                                 1.584345                            1.510457      -0.993095       2.427026                    0.999247       3.136258       8.438634       0.522029       1.249173      -0.717068       0.003965       0.011131      -0.008272       0.014424       0.006154       0.000161      -0.000596       0.000055       0.001021      -0.006367       0.000366       0.006000              1.621014       1.297321      -0.006691      -0.005178       2.011993      -0.437810       1.553726          -0.000001
          120              H      15.609224       8.102852       4.205822       0.175468       0.972322 0.70471324E+01  0.66986683E+02                                 1.622192                            1.548777      -1.174367       2.341161                    0.997981       3.282929       9.027035       0.504816       1.276429      -0.709784       0.010184      -0.008184      -0.003806       0.013608       0.000161      -0.004200       0.003471       0.000642       0.005081      -0.005247      -0.000740       0.005987              1.654483       1.982955      -0.454347       0.003499       1.581772      -0.024362       1.398723          -0.000001
          121              H      14.653036       8.718793       5.283347       0.181691       0.882837 0.63720636E+01  0.59208083E+02                                 1.546845                            1.495007      -0.759516       2.548363                    0.999930       3.116599       8.540489       0.501150       1.315338      -0.702762      -0.001653      -0.000900       0.012133       0.012278       0.004566      -0.002351      -0.001040       0.001919       0.007777      -0.006019       0.000511       0.005509              1.579186       1.305551      -0.061818      -0.095467       1.263723       0.071746       2.168283           0.000000
          122              H      10.867518       7.514692       2.545418       0.116995       1.247197 0.89816952E+01  0.89437050E+02                                 1.819391                            1.685521      -0.994464       2.412219                    0.998082       3.333275       8.956670       0.518568       1.186154      -0.733235      -0.040786       0.002300      -0.014940       0.043497       0.003569       0.012737       0.006351       0.007064      -0.053258      -0.023219       0.003877       0.019342              1.896449       2.499522      -0.303257       0.327450       1.627780      -0.068664       1.562046          -0.000001
          123              H      14.609335      -0.211442       4.622929       0.114027       1.172553 0.80400440E+01  0.78582191E+02                                 1.808423                            1.638381      -0.824483       2.493758                    0.999371       3.349261       9.183747       0.500539       1.251995      -0.716880      -0.022287      -0.037345      -0.004159       0.043688       0.007130       0.016151      -0.002948       0.002892      -0.050724      -0.025511       0.005772       0.019739              1.931095       1.540584       0.366362       0.053104       2.831720      -0.058259       1.420982          -0.000001
          124              H      17.722456       3.686375       5.368907       0.171943       0.988435 0.69908584E+01  0.66910388E+02                                 1.695893                            1.583029      -1.181016       2.332292                    0.998055       3.448370       9.794705       0.476063       1.344244      -0.694462      -0.001708       0.012327      -0.001303       0.012513       0.004456       0.001679       0.000271       0.002352       0.002316      -0.005110       0.000322       0.004789              1.773165       1.343933      -0.149915       0.065579       2.511637      -0.118382       1.463924          -0.000001
          125              H      18.514914       2.389674       4.978539       0.177891       0.966993 0.72444579E+01  0.69254349E+02                                 1.625260                            1.580225      -0.834539       2.508031                    0.999622       3.157907       8.673087       0.495681       1.292597      -0.708423       0.008311      -0.006506      -0.008986       0.013862       0.000307      -0.003276       0.005679       0.000280       0.003257      -0.006526      -0.000207       0.006733              1.630616       1.762692      -0.291821      -0.235126       1.538341       0.109328       1.590816           0.000000
          126              H      17.938585       2.551775       6.430390       0.176329       0.881538 0.62437914E+01  0.58097943E+02                                 1.579293                            1.503640      -0.945936       2.454981                    0.998806       3.269017       9.156599       0.484756       1.357909      -0.692676      -0.000104      -0.002240       0.014804       0.014972       0.002921      -0.002398      -0.001298       0.008198       0.022017      -0.008720       0.000342       0.008378              1.637894       1.336511      -0.084830       0.325623       1.420353      -0.187873       2.156818           0.000000
          127              H      11.048702       5.186806       1.935801       0.107872       1.451976 0.11034299E+02  0.11593645E+03                                 2.059925                            1.901162      -1.036395       2.395369                    0.997131       3.452777       9.599944       0.474576       1.228358      -0.725234      -0.032121       0.002059      -0.033768       0.046650      -0.000041       0.017237       0.001085       0.005120       0.002568      -0.015805      -0.002961       0.018766              2.139966       2.452582      -0.219468       0.591236       1.930491      -0.105217       2.036825          -0.000001
          128              H      12.631447       1.710439       3.593532       0.107281       1.644145 0.13124049E+02  0.14495600E+03                                 2.307108                            2.130637      -1.060274       2.381465                    0.997044       3.646797      10.622045       0.427519       1.297127      -0.710724      -0.031246      -0.025690      -0.002324       0.040517       0.008542      -0.006690      -0.000020      -0.020340      -0.024136      -0.015036      -0.002490       0.017525              2.355887       2.605011       0.521009       0.193615       2.695976      -0.030045       1.766674          -0.000001
          129              H       4.702577       5.849251      23.510360       0.175894       0.958014 0.68489759E+01  0.64330090E+02                                 1.584345                            1.510457      -0.993095       2.427026                    0.999247       3.136259       8.438635       0.522030       1.249172      -0.717068      -0.013323      -0.000505       0.005504       0.014424      -0.002013      -0.001865       0.005079       0.004365      -0.001740      -0.006367       0.000366       0.006000              1.621013       1.964810       0.234851      -0.390683       1.379950      -0.147018       1.518280          -0.000001
          130              H       5.326941       6.861900      22.488984       0.175468       0.972322 0.70471279E+01  0.66986629E+02                                 1.622191                            1.548776      -1.174366       2.341162                    0.997981       3.282929       9.027034       0.504816       1.276429      -0.709784      -0.002645       0.009867      -0.008991       0.013608      -0.003363       0.003458      -0.000857       0.003505       0.007661      -0.005247      -0.000740       0.005987              1.654483       1.378378       0.016453       0.044361       2.070158      -0.399806       1.514913          -0.000001
          131              H       6.235115       6.168795      23.561162       0.181691       0.882839 0.63720794E+01  0.59208261E+02                                 1.546846                            1.495008      -0.759516       2.548363                    0.999930       3.116601       8.540494       0.501150       1.315337      -0.702762       0.010882       0.002094       0.005287       0.012278      -0.002537       0.000563       0.003147       0.007465      -0.005832      -0.006019       0.000511       0.005509              1.579187       1.848728       0.140270       0.436860       1.336842       0.047039       1.551991           0.000000
          132              H       5.829026       2.010080      21.149431       0.116995       1.247196 0.89816871E+01  0.89436951E+02                                 1.819391                            1.685520      -0.994464       2.412220                    0.998082       3.333274       8.956667       0.518568       1.186154      -0.733235       0.000312      -0.043150      -0.005478       0.043497      -0.002201      -0.009588       0.006643      -0.034868       0.015210      -0.023219       0.003877       0.019342              1.896449       1.460129       0.067731      -0.026237       2.677334      -0.114182       1.551882          -0.000001
          133              H       9.920138       7.425280      15.497105       0.114027       1.172553 0.80400418E+01  0.78582167E+02                                 1.808422                            1.638381      -0.824483       2.493758                    0.999371       3.349261       9.183748       0.500539       1.251995      -0.716880       0.021638      -0.015989      -0.034421       0.043688       0.002363      -0.015903       0.009492      -0.027316      -0.004572      -0.025511       0.005772       0.019739              1.931095       1.878833      -0.017600      -0.717999       1.485858       0.110840       2.428594          -0.000001
          134              H       7.654115       9.926088      19.245715       0.171943       0.988435 0.69908557E+01  0.66910355E+02                                 1.695892                            1.583028      -1.181016       2.332291                    0.998055       3.448370       9.794704       0.476064       1.344244      -0.694462      -0.006305      -0.004041       0.010024       0.012513      -0.000864      -0.000485       0.004812       0.000322      -0.002231      -0.005110       0.000322       0.004789              1.773164       1.691730       0.254714      -0.451184       1.480567      -0.262444       2.147196          -0.000001
          135              H       7.682490      10.776647      17.927552       0.177891       0.966993 0.72444581E+01  0.69254349E+02                                 1.625260                            1.580225      -0.834539       2.508031                    0.999622       3.157907       8.673086       0.495681       1.292596      -0.708423      -0.007041       0.006326      -0.010127       0.013862      -0.003543       0.003857      -0.000092       0.000748       0.014032      -0.006526      -0.000207       0.006733              1.630616       1.550370      -0.132784       0.196390       1.695339      -0.323314       1.646140           0.000000
          136              H       8.983623      10.625374      18.793850       0.176329       0.881538 0.62437925E+01  0.58097956E+02                                 1.579293                            1.503641      -0.945936       2.454981                    0.998806       3.269017       9.156600       0.484756       1.357910      -0.692676       0.013178       0.004549       0.005462       0.014972      -0.001414       0.005112       0.003219       0.007758      -0.015347      -0.008720       0.000342       0.008378              1.637895       1.842740       0.503391       0.182309       1.629181       0.159219       1.441763           0.000000
          137              H       6.368238       2.392892      18.828609       0.107872       1.451978 0.11034315E+02  0.11593663E+03                                 2.059924                            1.901161      -1.036394       2.395369                    0.997131       3.452782       9.599952       0.474577       1.228355      -0.725234      -0.017836      -0.040375      -0.015100       0.046650       0.010628      -0.000780       0.008827      -0.021261      -0.003264      -0.015805      -0.002961       0.018767              2.139966       1.749588       0.373217      -0.041373       2.804355       0.097322       1.865954          -0.000001
          138              H       8.832953       4.943042      16.646822       0.107281       1.644146 0.13124054E+02  0.14495607E+03                                 2.307108                            2.130637      -1.060274       2.381464                    0.997044       3.646798      10.622047       0.427519       1.297126      -0.710725       0.020627      -0.025848      -0.023410       0.040517      -0.006672      -0.010439       0.000608       0.015513       0.025848      -0.015036      -0.002490       0.017525              2.355887       2.147797      -0.254471      -0.576216       2.482226       0.377536       2.437638          -0.000001
          139              H      -6.959558      18.902576      13.831354       0.175879       0.958023 0.68490228E+01  0.64330371E+02                                 1.584339                            1.510452      -0.992941       2.427102                    0.999247       3.136159       8.438240       0.522038       1.249156      -0.717074       0.009191       0.003434      -0.010593       0.014439      -0.001828      -0.004419       0.001441      -0.005189       0.008804      -0.006345       0.000356       0.005989              1.621006       1.936774       0.246269      -0.395542       1.377800      -0.153865       1.548446          -0.000001
          140              H      -8.478997      18.522829      13.756489       0.175473       0.972222 0.70461923E+01  0.66975290E+02                                 1.622060                            1.548658      -1.174363       2.341176                    0.997982       3.282755       9.026293       0.504845       1.276403      -0.709790      -0.011110      -0.000141      -0.007855       0.013607      -0.003994       0.002411      -0.002341       0.000103       0.007497      -0.005244      -0.000741       0.005985              1.654346       1.911746       0.260600       0.403113       1.457953       0.107605       1.593341          -0.000001
          141              H      -7.579555      17.937782      14.898183       0.181726       0.882937 0.63730254E+01  0.59219637E+02                                 1.547006                            1.495157      -0.759348       2.548433                    0.999929       3.116672       8.541058       0.501103       1.315405      -0.702748      -0.000291      -0.009573       0.007657       0.012262      -0.001282      -0.002650      -0.001389      -0.005189       0.013910      -0.006007       0.000476       0.005531              1.579351       1.307339      -0.055528       0.102762       1.884710      -0.425517       1.546006           0.000000
          142              H       3.462477      -8.579652      16.967673       0.117006       1.247009 0.89803868E+01  0.89421574E+02                                 1.819247                            1.685433      -0.994521       2.412196                    0.998082       3.333306       8.956896       0.518561       1.186204      -0.733221       0.015768       0.031779       0.025171       0.043498      -0.001773       0.000396       0.020762       0.001502      -0.018791      -0.023223       0.003876       0.019348              1.896271       1.915118       0.405383       0.354503       1.971840       0.424284       1.801855          -0.000001
          143              H     -15.984466      20.018694      17.181573       0.114016       1.172943 0.80433537E+01  0.78622493E+02                                 1.808857                            1.638753      -0.824470       2.493760                    0.999371       3.349327       9.184341       0.500467       1.252048      -0.716874      -0.027785       0.020334       0.026901       0.043693       0.004770      -0.008091       0.020548      -0.000306      -0.017994      -0.025525       0.005776       0.019749              1.931570       2.458640      -0.282554      -0.634706       1.571218       0.229034       1.764853          -0.000001
          144              H     -13.347314      17.255463      13.887503       0.171947       0.988405 0.69907372E+01  0.66911334E+02                                 1.696135                            1.583234      -1.180870       2.332358                    0.998058       3.448522       9.796437       0.475917       1.344616      -0.694389       0.012193      -0.000132      -0.002810       0.012513      -0.001085      -0.002505       0.001958      -0.006931       0.003800      -0.005098       0.000312       0.004786              1.773429       2.476574      -0.009605      -0.283597       1.462366      -0.025394       1.381347          -0.000001
          145              H      17.912492      17.436070      13.419595       0.177874       0.967739 0.72515434E+01  0.69338804E+02                                 1.626143                            1.581044      -0.834431       2.508053                    0.999621       3.158305       8.675135       0.495532       1.292673      -0.708415      -0.008899       0.004948      -0.009404       0.013860      -0.005634       0.003101      -0.001162      -0.000528       0.003424      -0.006513      -0.000200       0.006713              1.631512       1.747690      -0.008371       0.348681       1.421986      -0.108465       1.724860           0.000000
          146              H     -14.489074      16.423422      14.569311       0.176317       0.881499 0.62434703E+01  0.58094503E+02                                 1.579286                            1.503633      -0.945927       2.454981                    0.998805       3.269022       9.156730       0.484739       1.357966      -0.692665      -0.002077      -0.012407       0.008138       0.014982       0.000540       0.000062      -0.003922      -0.012177       0.015608      -0.008718       0.000353       0.008365              1.637889       1.464322       0.267205      -0.108508       2.152382      -0.252093       1.296961           0.000000
          147              H       1.207339      -7.749146      17.186921       0.107913       1.458764 0.11096561E+02  0.11676319E+03                                 2.067878                            1.907835      -1.036312       2.395412                    0.997133       3.454413       9.613869       0.473221       1.230055      -0.724931       0.012645       0.044015       0.008732       0.046620       0.004955      -0.000909       0.008575      -0.017718      -0.038958      -0.015760      -0.002964       0.018724              2.148573       2.135030       0.426673       0.142686       2.555269       0.358666       1.755418          -0.000001
          148              H      -2.597807      -9.351488      17.727020       0.107288       1.651248 0.13189631E+02  0.14582890E+03                                 2.312440                            2.135096      -1.060644       2.381338                    0.997043       3.646508      10.618740       0.427427       1.296085      -0.711029      -0.013803       0.021025       0.031752       0.040506      -0.008425      -0.010173       0.000977       0.017708       0.013768      -0.015038      -0.002481       0.017519              2.361502       2.364141      -0.136943      -0.423707       2.215105       0.597627       2.505261          -0.000001
          149              H       9.225985       7.457799      26.275027       0.175869       0.958171 0.68503878E+01  0.64346342E+02                                 1.584498                            1.510600      -0.992933       2.427089                    0.999248       3.136330       8.438883       0.522014       1.249152      -0.717075       0.000174       0.009815       0.010590       0.014440       0.000207      -0.002813       0.003712       0.006349       0.008796      -0.006367       0.000381       0.005986              1.621172       1.285232       0.015880       0.013218       2.029695       0.424257       1.548588          -0.000001
          150              H       9.374430       5.898676      26.349892       0.175472       0.972202 0.70460995E+01  0.66974614E+02                                 1.622076                            1.548680      -1.174317       2.341199                    0.997983       3.282821       9.026676       0.504823       1.276456      -0.709778       0.003571      -0.010522       0.007859       0.013610      -0.003137       0.003025      -0.001471       0.004942       0.007503      -0.005244      -0.000744       0.005988              1.654357       1.344590       0.060092       0.032910       2.025141      -0.415910       1.593339          -0.000001
          151              H       8.523016       6.551645      25.208197       0.181741       0.882662 0.63705526E+01  0.59190904E+02                                 1.546677                            1.494862      -0.759404       2.548420                    0.999929       3.116352       8.539760       0.501155       1.315395      -0.702750      -0.008922      -0.003457      -0.007659       0.012256       0.000633       0.000450       0.003000       0.005648       0.013902      -0.006025       0.000471       0.005554              1.579002       1.854988       0.138219       0.435278       1.336338       0.044940       1.545681           0.000000
          152              H      12.587940       8.123099      23.138708       0.117005       1.246397 0.89746121E+01  0.89348694E+02                                 1.818534                            1.684780      -0.994491       2.412214                    0.998083       3.332868       8.954618       0.518718       1.186048      -0.733253       0.024702       0.025455      -0.025162       0.043489      -0.001847      -0.019431      -0.007277       0.001062      -0.018796      -0.023205       0.003871       0.019334              1.895530       1.710119       0.333024      -0.281690       2.175294      -0.475397       1.801175          -0.000001
          153              H      13.286497      -0.679006      22.924807       0.114032       1.172108 0.80366643E+01  0.78541696E+02                                 1.808021                            1.638080      -0.824380       2.493814                    0.999372       3.349037       9.183000       0.500560       1.252062      -0.716863       0.028426      -0.019413      -0.026897       0.043685       0.003804      -0.022050       0.000808      -0.005756      -0.018000      -0.025510       0.005786       0.019724              1.930616       1.846527      -0.498266      -0.427166       2.181294       0.521662       1.764026          -0.000001
          154              H       9.802297       0.886323      26.218878       0.171956       0.988594 0.69923431E+01  0.66930382E+02                                 1.696344                            1.583409      -1.181017       2.332296                    0.998056       3.448606       9.796865       0.475894       1.344606      -0.694392      -0.004186       0.011452       0.002811       0.012513       0.001337      -0.002657       0.001735       0.006759       0.003793      -0.005113       0.000348       0.004764              1.773661       1.581285      -0.326281      -0.070616       2.358199       0.275921       1.381500          -0.000001
          155              H      10.468141      -0.455136      26.686786       0.177889       0.967691 0.72510833E+01  0.69333598E+02                                 1.626121                            1.581018      -0.834641       2.507976                    0.999620       3.158245       8.675039       0.495522       1.292713      -0.708407       0.007633      -0.006739       0.009403       0.013860      -0.004215       0.002146      -0.002510       0.007496       0.003425      -0.006501      -0.000213       0.006714              1.631490       1.463429      -0.108881       0.218496       1.706207      -0.292563       1.724835           0.000000
          156              H       9.398414      -0.467496      25.537069       0.176322       0.881533 0.62437500E+01  0.58097941E+02                                 1.579349                            1.503682      -0.945921       2.454980                    0.998805       3.269098       9.157103       0.484722       1.357994      -0.692660      -0.011000      -0.006090      -0.008137       0.014977       0.004248       0.003747       0.001275       0.008795       0.015610      -0.008720       0.000319       0.008401              1.637963       1.908080       0.424111       0.201521       1.708809       0.186362       1.297000           0.000000
          157              H      14.122651       6.273760      22.919460       0.107996       1.447368 0.10992190E+02  0.11538114E+03                                 2.054904                            1.896955      -1.037246       2.395100                    0.997123       3.450814       9.589115       0.475329       1.227611      -0.725360       0.037287       0.026553      -0.008740       0.046602       0.009395      -0.008442      -0.001948       0.007647      -0.039020      -0.015811      -0.002926       0.018737              2.134532       2.225447       0.459144      -0.287515       2.432688      -0.251421       1.745461          -0.000001
          158              H      13.880307       2.152110      22.379360       0.107278       1.653147 0.13208427E+02  0.14609746E+03                                 2.315146                            2.137390      -1.060117       2.381543                    0.997047       3.646779      10.623813       0.426940       1.297023      -0.710858       0.024422      -0.006015      -0.031767       0.040519      -0.012125      -0.004276       0.009317      -0.003235       0.013788      -0.015070      -0.002477       0.017547              2.364352       2.320509      -0.153653      -0.705954       2.264214       0.200646       2.508333          -0.000001
          159              H      -6.968290      14.101736      16.596020       0.175843       0.958124 0.68497940E+01  0.64338019E+02                                 1.584291                            1.510409      -0.992275       2.427342                    0.999249       3.136252       8.437914       0.522123       1.248944      -0.717120       0.003968      -0.012749      -0.005510       0.014444      -0.002931      -0.005396       0.000098      -0.000875      -0.001722      -0.006340       0.000341       0.005999              1.620958       1.297281      -0.001141       0.008383       2.047385       0.417321       1.518207          -0.000001
          160              H      -6.221659      15.027958      17.617396       0.175471       0.972361 0.70474631E+01  0.66990350E+02                                 1.622209                            1.548794      -1.174427       2.341132                    0.997980       3.282905       9.026889       0.504825       1.276397      -0.709791       0.010182       0.000799       0.008998       0.013611      -0.003714       0.001981      -0.002949       0.001497       0.007662      -0.005233      -0.000749       0.005982              1.654498       1.982979       0.230196       0.391728       1.465598       0.091439       1.514916          -0.000001
          161              H      -7.177862      15.653141      16.545219       0.181718       0.882870 0.63723338E+01  0.59211026E+02                                 1.546858                            1.495020      -0.759494       2.548371                    0.999930       3.116551       8.540296       0.501159       1.315305      -0.702768      -0.001646       0.010940      -0.005285       0.012261      -0.004324      -0.002763      -0.001549      -0.002625      -0.005854      -0.005994       0.000474       0.005520              1.579198       1.305564      -0.051780       0.101273       1.880032      -0.427563       1.551996           0.000000
          162              H     -10.963348      13.884099      18.956949       0.116996       1.247203 0.89817036E+01  0.89438201E+02                                 1.819466                            1.685567      -0.994625       2.412140                    0.998081       3.333517       8.957716       0.518534       1.186218      -0.733217      -0.040782      -0.014089       0.005472       0.043492       0.009254      -0.009449       0.006839       0.029890       0.015210      -0.023230       0.003896       0.019335              1.896547       2.499688       0.435263       0.098912       1.638036       0.062787       1.551917          -0.000001
          163              H       3.693926     -11.327343      24.609275       0.114032       1.173250 0.80460731E+01  0.78660108E+02                                 1.809623                            1.639380      -0.824440       2.493779                    0.999371       3.349854       9.188104       0.500183       1.252584      -0.716757      -0.022279       0.015075       0.034418       0.043683       0.010427      -0.014234       0.011867       0.018273      -0.004561      -0.025535       0.005814       0.019721              1.932451       1.541501      -0.137303      -0.344140       1.825394       0.640688       2.430459          -0.000001
          164              H      -4.108385      18.243488      20.860665       0.171950       0.988668 0.69927971E+01  0.66933552E+02                                 1.696171                            1.583257      -1.181075       2.332265                    0.998055       3.448489       9.795365       0.476025       1.344260      -0.694460      -0.001709      -0.007285      -0.010025       0.012510      -0.000777      -0.004677      -0.001117       0.000846      -0.002239      -0.005080       0.000311       0.004769              1.773472       1.344119       0.131793       0.097087       1.828665       0.513016       2.147633          -0.000001
          165              H       7.599472     -12.319956      22.178828       0.177879       0.967739 0.72514468E+01  0.69337142E+02                                 1.626085                            1.580986      -0.834589       2.507984                    0.999620       3.158274       8.674796       0.495567       1.292595      -0.708431       0.008309      -0.004532       0.010126       0.013860      -0.002985       0.001397      -0.003572       0.003866       0.014029      -0.006501      -0.000222       0.006723              1.631452       1.763674      -0.057762       0.370595       1.483709      -0.077443       1.646973           0.000000
          166              H       7.023132     -11.143675      21.312531       0.176314       0.881627 0.62445301E+01  0.58106326E+02                                 1.579378                            1.503711      -0.945906       2.454978                    0.998804       3.269121       9.156902       0.484755       1.357876      -0.692683      -0.000102       0.013948      -0.005476       0.014985      -0.003534      -0.001313      -0.005863      -0.004256      -0.015343      -0.008686       0.000325       0.008361              1.637983       1.336554       0.324418      -0.089359       2.135558      -0.225017       1.441838           0.000000
          167              H     -10.782133      14.520120      21.277772       0.107997       1.446487 0.10984411E+02  0.11528150E+03                                 2.054114                            1.896297      -1.037240       2.395105                    0.997121       3.450911       9.589291       0.475397       1.227629      -0.725342      -0.032086      -0.030235       0.015111       0.046605       0.014955      -0.008597      -0.002169       0.003203      -0.003161      -0.015845      -0.002911       0.018756              2.133683       2.444785       0.618824      -0.105023       2.095286       0.006530       1.860977          -0.000001
          168              H       1.716022     -13.179778      23.459559       0.107269       1.646608 0.13149189E+02  0.14532427E+03                                 2.311220                            2.134126      -1.060239       2.381481                    0.997044       3.647970      10.633817       0.426672       1.298890      -0.710380      -0.031236       0.010836       0.023409       0.040510      -0.010070      -0.003985       0.009675      -0.003763       0.025892      -0.015071      -0.002461       0.017532              2.360211       2.609956      -0.093002      -0.549453       2.028475       0.418622       2.442203          -0.000001
          169              H       1.502046      12.909886       3.451822       0.175879       0.958023 0.68490243E+01  0.64330382E+02                                 1.584339                            1.510452      -0.992941       2.427102                    0.999247       3.136159       8.438237       0.522038       1.249155      -0.717074      -0.009191       0.010891       0.002322       0.014439      -0.002913      -0.003792       0.001503      -0.005296       0.008481      -0.006345       0.000356       0.005990              1.621006       1.936773      -0.465684       0.015509       1.639035      -0.003044       1.287210          -0.000001
          170              H       3.021485      12.784851       3.818127       0.175473       0.972222 0.70461953E+01  0.66975321E+02                                 1.622060                            1.548658      -1.174363       2.341176                    0.997982       3.282755       9.026291       0.504845       1.276402      -0.709790       0.011110       0.006732       0.004050       0.013607       0.004085      -0.002253       0.000475      -0.004775      -0.007136      -0.005244      -0.000741       0.005985              1.654346       1.911745       0.218810       0.427240       1.466308       0.112429       1.584986          -0.000001
          171              H       2.122043      11.503590       3.753957       0.181726       0.882937 0.63730235E+01  0.59219610E+02                                 1.547006                            1.495157      -0.759348       2.548434                    0.999929       3.116672       8.541055       0.501103       1.315404      -0.702748       0.000291      -0.011418       0.004463       0.012262      -0.001654      -0.002435       0.001194      -0.009662       0.000490      -0.006007       0.000476       0.005531              1.579351       1.307338       0.116758       0.003291       1.999182      -0.359426       1.431531           0.000000
          172              H      -8.919989      -3.547150      25.684126       0.117006       1.247010 0.89803978E+01  0.89421714E+02                                 1.819249                            1.685434      -0.994521       2.412196                    0.998082       3.333307       8.956901       0.518560       1.186204      -0.733221      -0.015768      -0.005909      -0.040107       0.043498       0.001229      -0.001338       0.006638       0.025966       0.054599      -0.023223       0.003876       0.019348              1.896272       1.915120       0.104322       0.528324       1.476914       0.138544       2.296783          -0.000001
          173              H      10.526954      10.566544       0.810149       0.114016       1.172943 0.80433555E+01  0.78622519E+02                                 1.808857                            1.638753      -0.824470       2.493760                    0.999371       3.349327       9.184343       0.500467       1.252048      -0.716874       0.027785      -0.013130      -0.031060       0.043693      -0.009393       0.000086       0.006312       0.024351       0.055979      -0.025525       0.005776       0.019749              1.931571       2.458641      -0.408401      -0.562049       1.518099       0.198367       1.817973          -0.000001
          174              H       7.889802      12.037716       4.850198       0.171947       0.988404 0.69907333E+01  0.66911291E+02                                 1.696135                            1.583233      -1.180869       2.332358                    0.998058       3.448521       9.796435       0.475917       1.344616      -0.694389      -0.012193       0.002367       0.001519       0.012513      -0.001627      -0.002192       0.000301      -0.004062       0.012409      -0.005098       0.000312       0.004786              1.773429       2.476574      -0.240801      -0.150115       1.423592      -0.047779       1.420121          -0.000001
          175              H       9.376496      12.533240       4.927737       0.177874       0.967739 0.72515415E+01  0.69338783E+02                                 1.626143                            1.581044      -0.834431       2.508053                    0.999621       3.158305       8.675135       0.495532       1.292673      -0.708415       0.008899       0.010618       0.000417       0.013860       0.005503      -0.003329       0.000046      -0.002620      -0.002853      -0.006513      -0.000200       0.006713              1.631512       1.747690       0.306154       0.167089       1.743076       0.076913       1.403770           0.000000
          176              H       9.031562      11.031236       5.229872       0.176317       0.881498 0.62434677E+01  0.58094476E+02                                 1.579286                            1.503633      -0.945926       2.454981                    0.998805       3.269021       9.156728       0.484739       1.357967      -0.692665       0.002077      -0.013251       0.006676       0.014982      -0.000216       0.000499      -0.001218      -0.016860       0.001558      -0.008718       0.000353       0.008365              1.637889       1.464322      -0.227572       0.177154       1.729126      -0.496455       1.720217           0.000000
          177              H      -6.664851      -3.321780      24.855261       0.107913       1.458764 0.11096563E+02  0.11676321E+03                                 2.067879                            1.907836      -1.036312       2.395412                    0.997133       3.454414       9.613873       0.473221       1.230056      -0.724931      -0.012645       0.014445      -0.042484       0.046620      -0.003265       0.003837      -0.007983       0.010962       0.047081      -0.015760      -0.002964       0.018724              2.148573       2.135031      -0.089763       0.440854       1.644764      -0.167003       2.665924          -0.000001
          178              H      -2.859705      -4.590680      25.972892       0.107288       1.651248 0.13189625E+02  0.14582883E+03                                 2.312440                            2.135096      -1.060644       2.381338                    0.997043       3.646508      10.618741       0.427427       1.296085      -0.711029       0.013803      -0.016985      -0.034084       0.040506      -0.004597      -0.012383       0.007303       0.006751      -0.019104      -0.015038      -0.002481       0.017519              2.361502       2.364141      -0.298473      -0.330448       1.915169       0.424463       2.805195          -0.000001
          179              H      22.586411      -1.998981       9.916971       0.175894       0.958014 0.68489757E+01  0.64330085E+02                                 1.584344                            1.510457      -0.993094       2.427026                    0.999247       3.136259       8.438634       0.522030       1.249172      -0.717068       0.013323      -0.005019      -0.002314       0.014424      -0.000608      -0.002676       0.003108       0.007779       0.008500      -0.006367       0.000366       0.006000              1.621013       1.964810      -0.455767       0.008050       1.611018      -0.013614       1.287211          -0.000001
          180              H      21.962047      -0.608123       9.550666       0.175468       0.972322 0.70471274E+01  0.66986623E+02                                 1.622191                            1.548776      -1.174366       2.341162                    0.997981       3.282929       9.027034       0.504816       1.276429      -0.709784       0.002645       0.012720      -0.004050       0.013608       0.004676      -0.001183       0.001989      -0.001424      -0.007127      -0.005247      -0.000740       0.005987              1.654483       1.378378       0.030191       0.036429       1.999958      -0.440335       1.585112          -0.000001
          181              H      21.053873      -1.883207       9.614836       0.181691       0.882839 0.63720768E+01  0.59208230E+02                                 1.546846                            1.495008      -0.759515       2.548363                    0.999930       3.116601       8.540493       0.501150       1.315337      -0.702762      -0.010882      -0.003532      -0.004457       0.012278       0.001756      -0.001916       0.001927       0.009578       0.000506      -0.006019       0.000511       0.005509              1.579187       1.848728       0.308200       0.339904       1.457468       0.116681       1.431364           0.000000
          182              H      21.459962      -1.873900      14.422254       0.116995       1.247197 0.89816923E+01  0.89437014E+02                                 1.819391                            1.685521      -0.994464       2.412219                    0.998082       3.333275       8.956670       0.518568       1.186154      -0.733235      -0.000312      -0.016830       0.040108       0.043497      -0.007203      -0.006701      -0.000935      -0.021744       0.054585      -0.023219       0.003877       0.019342              1.896449       1.460130      -0.056587       0.045539       1.932120      -0.544423       2.297098          -0.000001
          183              H      17.368850       5.728740      12.558645       0.114027       1.172552 0.80400396E+01  0.78582139E+02                                 1.808422                            1.638380      -0.824483       2.493758                    0.999371       3.349261       9.183747       0.500539       1.251995      -0.716880      -0.021638       0.021815       0.031057       0.043688      -0.014954      -0.005906      -0.002158      -0.007138       0.055963      -0.025511       0.005772       0.019739              1.931095       1.878833      -0.613008      -0.374236       2.096928       0.463633       1.817523          -0.000001
          184              H      19.634873       3.732715       8.518595       0.171943       0.988435 0.69908558E+01  0.66910358E+02                                 1.695892                            1.583028      -1.181016       2.332291                    0.998055       3.448370       9.794705       0.476063       1.344245      -0.694462       0.006305      -0.010702      -0.001512       0.012513       0.000012      -0.000991       0.001993       0.005205       0.012418      -0.005110       0.000322       0.004789              1.773165       1.691730      -0.518093      -0.004998       2.207825       0.157430       1.419938          -0.000001
          185              H      19.606498       5.299557       8.441056       0.177891       0.966993 0.72444607E+01  0.69254384E+02                                 1.625260                            1.580225      -0.834539       2.508031                    0.999622       3.157907       8.673088       0.495680       1.292597      -0.708423       0.007041       0.011933      -0.000415       0.013862       0.005111      -0.001140       0.003154      -0.004874      -0.002836      -0.006526      -0.000207       0.006733              1.630617       1.550370       0.236470      -0.016802       1.938435      -0.182967       1.403045           0.000000
          186              H      18.305365       4.473681       8.138921       0.176329       0.881538 0.62437948E+01  0.58097981E+02                                 1.579293                            1.503641      -0.945936       2.454981                    0.998806       3.269017       9.156599       0.484756       1.357909      -0.692676      -0.013178      -0.002456      -0.006670       0.014972       0.005134       0.001332      -0.000034       0.013391       0.001554      -0.008720       0.000342       0.008378              1.637895       1.842739      -0.093806       0.527105       1.350730      -0.001541       1.720215           0.000000
          187              H      20.920750       0.327405      15.251120       0.107872       1.451978 0.11034319E+02  0.11593668E+03                                 2.059924                            1.901162      -1.036394       2.395369                    0.997131       3.452782       9.599953       0.474577       1.228355      -0.725234       0.017836      -0.007110       0.042516       0.046650      -0.005989       0.008814      -0.000896      -0.004420       0.047260      -0.015805      -0.002961       0.018767              2.139966       1.749589      -0.222436       0.302531       2.016265      -0.357673       2.654045          -0.000001
          188              H      18.456035       3.491953      14.133488       0.107281       1.644146 0.13124053E+02  0.14495606E+03                                 2.307108                            2.130637      -1.060274       2.381464                    0.997044       3.646798      10.622048       0.427519       1.297126      -0.710725      -0.020627       0.007350       0.034090       0.040517      -0.005704      -0.010998       0.009259       0.000529      -0.019104      -0.015036      -0.002490       0.017525              2.355887       2.147798      -0.371787      -0.508483       2.121833       0.169468       2.798031          -0.000001
          189              H       1.510778       8.115221       6.227184       0.175843       0.958124 0.68497974E+01  0.64338060E+02                                 1.584292                            1.510409      -0.992275       2.427342                    0.999249       3.136253       8.437918       0.522123       1.248944      -0.717120      -0.003968      -0.001603       0.013796       0.014444      -0.003207      -0.005236      -0.000513       0.000184       0.001455      -0.006340       0.000341       0.005999              1.620958       1.297282       0.007830       0.003203       1.289091      -0.020471       2.276502          -0.000001
          190              H       0.764147       7.693782       4.914368       0.175471       0.972361 0.70474665E+01  0.66990392E+02                                 1.622209                            1.548795      -1.174428       2.341132                    0.997980       3.282906       9.026893       0.504825       1.276397      -0.709791      -0.010182      -0.007393      -0.005190       0.013611       0.003572      -0.002226       0.000509      -0.004492      -0.010302      -0.005233      -0.000749       0.005982              1.654498       1.982980       0.224152       0.395218       1.423400       0.067076       1.557115          -0.000001
          191              H       1.720350       8.934906       4.909021       0.181718       0.882870 0.63723363E+01  0.59211051E+02                                 1.546858                            1.495020      -0.759494       2.548371                    0.999930       3.116551       8.540295       0.501159       1.315305      -0.702768       0.001646       0.010047      -0.006832       0.012261      -0.000231      -0.005126      -0.002610      -0.000787      -0.000340      -0.005994       0.000474       0.005520              1.579198       1.305564       0.113595       0.005792       2.004279      -0.355830       1.427750           0.000000
          192              H       5.505836       5.961768       5.235220       0.116996       1.247203 0.89817046E+01  0.89438219E+02                                 1.819467                            1.685568      -0.994625       2.412140                    0.998081       3.333516       8.957716       0.518534       1.186219      -0.733217       0.040782      -0.011783       0.009465       0.043492      -0.012810       0.003290       0.013184       0.018900      -0.017761      -0.023230       0.003896       0.019335              1.896548       2.499689      -0.131968       0.426407       1.519073      -0.005896       1.670883          -0.000001
          193              H      -9.151438     -11.538831      24.242970       0.114031       1.173250 0.80460781E+01  0.78660179E+02                                 1.809625                            1.639382      -0.824440       2.493779                    0.999371       3.349854       9.188109       0.500182       1.252586      -0.716757       0.022279      -0.022270      -0.030265       0.043683      -0.017541       0.001913       0.008902       0.023408       0.010843      -0.025535       0.005814       0.019721              1.932453       1.541502      -0.229385      -0.290976       1.724353       0.582353       2.531505          -0.000001
          194              H      -1.349127       6.492752       0.508014       0.171950       0.988668 0.69927911E+01  0.66933484E+02                                 1.696171                            1.583257      -1.181074       2.332265                    0.998055       3.448489       9.795366       0.476025       1.344261      -0.694460       0.001709       0.005039       0.011322       0.012510      -0.003662      -0.003012      -0.000860       0.000401      -0.003574      -0.005080       0.000311       0.004769              1.773472       1.344119       0.018185       0.162679       1.623614       0.394632       2.352684          -0.000001
          195              H      19.689516      -9.930290      26.317807       0.177879       0.967739 0.72514498E+01  0.69337179E+02                                 1.626086                            1.580986      -0.834589       2.507984                    0.999620       3.158274       8.674797       0.495567       1.292595      -0.708431      -0.008309      -0.011036      -0.001138       0.013860       0.002702      -0.001887       0.002088      -0.005938      -0.015382      -0.006501      -0.000222       0.006723              1.631453       1.763675       0.349827       0.135271       1.673226       0.031972       1.457458           0.000000
          196              H     -12.480644      -8.591919      25.732254       0.176314       0.881627 0.62445304E+01  0.58106335E+02                                 1.579378                            1.503711      -0.945906       2.454977                    0.998804       3.269121       9.156905       0.484755       1.357877      -0.692683       0.000102       0.011717      -0.009341       0.014985       0.000630      -0.003717      -0.007175      -0.001984      -0.008525      -0.008686       0.000325       0.008361              1.637984       1.336555      -0.239594       0.236278       1.810131      -0.412899       1.767267           0.000000
          197              H       5.324621       4.269871       3.524014       0.107997       1.446487 0.10984414E+02  0.11528153E+03                                 2.054113                            1.896296      -1.037241       2.395105                    0.997121       3.450912       9.589291       0.475397       1.227628      -0.725342       0.032086      -0.028204       0.018629       0.046605      -0.014923       0.008653      -0.001075       0.001309      -0.008843      -0.015845      -0.002911       0.018756              2.133682       2.444783      -0.400359       0.483409       1.913896      -0.098193       2.042366          -0.000001
          198              H      -7.173534     -11.469345      26.422083       0.107269       1.646609 0.13149201E+02  0.14532443E+03                                 2.311221                            2.134127      -1.060239       2.381481                    0.997044       3.647971      10.633821       0.426672       1.298890      -0.710380       0.031236      -0.014854      -0.021089       0.040510       0.001583      -0.010713       0.009629      -0.003683       0.026132      -0.015071      -0.002461       0.017532              2.360212       2.609957      -0.429342      -0.355265       1.976242       0.388466       2.494438          -0.000001
          199              H      18.063003      -3.589005       7.141609       0.175869       0.958171 0.68503898E+01  0.64346359E+02                                 1.584498                            1.510600      -0.992932       2.427090                    0.999248       3.136330       8.438880       0.522014       1.249151      -0.717075      -0.000174      -0.004263      -0.013795       0.014440      -0.002540      -0.001227       0.005135       0.003884       0.001403      -0.006367       0.000381       0.005986              1.621171       1.285232       0.003507       0.020362       1.301448       0.003812       2.276835          -0.000001
          200              H      17.914558      -4.433389       8.454425       0.175471       0.972202 0.70460991E+01  0.66974609E+02                                 1.622076                            1.548680      -1.174316       2.341199                    0.997983       3.282821       9.026676       0.504823       1.276456      -0.709778      -0.003571      -0.012067       0.005184       0.013610       0.004188      -0.001204       0.001959      -0.000999      -0.010320      -0.005244      -0.000744       0.005988              1.654357       1.344591      -0.001544       0.068497       2.061471      -0.394935       1.557010          -0.000001
          201              H      18.765972      -3.118168       8.459773       0.181741       0.882662 0.63705526E+01  0.59190902E+02                                 1.546676                            1.494862      -0.759404       2.548420                    0.999929       3.116352       8.539759       0.501155       1.315395      -0.702750       0.008922       0.004905       0.006823       0.012256       0.000074       0.000773       0.005733       0.000914      -0.000299      -0.006025       0.000471       0.005554              1.579002       1.854987       0.307855       0.337337       1.454428       0.113118       1.427591           0.000000
          202              H      14.701048      -0.540214       8.133574       0.117005       1.246397 0.89746073E+01  0.89348634E+02                                 1.818533                            1.684780      -0.994490       2.412214                    0.998083       3.332868       8.954617       0.518718       1.186048      -0.733254      -0.024702       0.034519      -0.009464       0.043489      -0.015904      -0.011314      -0.007478       0.001410      -0.017750      -0.023205       0.003871       0.019334              1.895528       1.710119      -0.410461       0.147566       2.306402      -0.399702       1.670065          -0.000001
          203              H      14.002491      -4.755950      15.863410       0.114032       1.172108 0.80366571E+01  0.78541610E+02                                 1.808021                            1.638080      -0.824379       2.493815                    0.999372       3.349036       9.182997       0.500560       1.252062      -0.716863      -0.028426       0.013587       0.030261       0.043685      -0.020998      -0.007730      -0.004739       0.003853       0.010826      -0.025510       0.005786       0.019724              1.930615       1.846527      -0.120810      -0.645093       1.416572       0.080159       2.528747          -0.000001
          204              H      17.486691      -6.826062      12.860779       0.171956       0.988594 0.69923449E+01  0.66930403E+02                                 1.696345                            1.583410      -1.181017       2.332296                    0.998056       3.448606       9.796865       0.475894       1.344606      -0.694392       0.004186       0.003292      -0.011323       0.012513      -0.002970      -0.000170       0.003152       0.004305      -0.003570      -0.005113       0.000348       0.004764              1.773661       1.581285       0.101982      -0.317877       1.386715      -0.284954       2.352985          -0.000001
          205              H      16.820847      -7.902003      13.788574       0.177889       0.967691 0.72510815E+01  0.69333572E+02                                 1.626120                            1.581018      -0.834641       2.507976                    0.999620       3.158245       8.675037       0.495522       1.292713      -0.708407      -0.007633      -0.011513       0.001135       0.013860       0.003965      -0.002577       0.001109       0.001227      -0.015383      -0.006501      -0.000213       0.006714              1.631489       1.463428       0.243663       0.014952       1.973541      -0.138220       1.457499           0.000000
          206              H      17.890574      -6.912494      14.374127       0.176322       0.881533 0.62437511E+01  0.58097955E+02                                 1.579350                            1.503683      -0.945921       2.454980                    0.998805       3.269098       9.157104       0.484722       1.357995      -0.692660       0.011000       0.004002       0.009343       0.014977       0.001121       0.005553       0.005922       0.000748      -0.008533      -0.008720       0.000319       0.008401              1.637963       1.908080      -0.037529       0.468052       1.238558      -0.085133       1.767253           0.000000
          207              H      13.166337      -1.274993       9.844780       0.107996       1.447367 0.10992179E+02  0.11538101E+03                                 2.054904                            1.896954      -1.037246       2.395100                    0.997123       3.450814       9.589116       0.475329       1.227612      -0.725360      -0.037287       0.020845      -0.018626       0.046602      -0.012008       0.003915      -0.007766       0.017725      -0.008786      -0.015811      -0.002926       0.018737              2.134531       2.225448      -0.478565       0.253877       2.134996      -0.423289       2.043150          -0.000001
          208              H      13.408681      -2.868041      13.684297       0.107278       1.653146 0.13208419E+02  0.14609735E+03                                 2.315146                            2.137389      -1.060117       2.381543                    0.997047       3.646778      10.623810       0.426940       1.297023      -0.710858      -0.024422       0.024504       0.021093       0.040519       0.002360      -0.012639       0.006944       0.000876       0.026122      -0.015070      -0.002477       0.017547              2.364352       2.320509      -0.534553      -0.486038       2.273544       0.206032       2.499002          -0.000001
          209              H      -3.767854      11.046813      20.058538       0.175843       0.958124 0.68497974E+01  0.64338056E+02                                 1.584292                            1.510409      -0.992274       2.427342                    0.999249       3.136253       8.437916       0.522123       1.248943      -0.717120      -0.000188       0.014085       0.003195       0.014444       0.002369      -0.001580      -0.001397      -0.002539      -0.017826      -0.006340       0.000341       0.005999              1.620958       1.285079      -0.019398      -0.007139       2.036001       0.420372       1.541793          -0.000001
          210              H      -3.916317      10.332072      18.670857       0.175471       0.972361 0.70474652E+01  0.66990373E+02                                 1.622208                            1.548794      -1.174428       2.341132                    0.997980       3.282906       9.026891       0.504825       1.276397      -0.709791      -0.003576       0.001537      -0.013043       0.013611      -0.001037       0.004239      -0.003411       0.001570      -0.002601      -0.005233      -0.000749       0.005982              1.654498       1.344687      -0.058563      -0.035561       1.341201      -0.020992       2.277605          -0.000001
          211              H      -3.064903       9.669841      19.807204       0.181718       0.882870 0.63723381E+01  0.59211074E+02                                 1.546859                            1.495020      -0.759495       2.548370                    0.999930       3.116552       8.540299       0.501159       1.315305      -0.702768       0.008923      -0.008367       0.000828       0.012261      -0.000685      -0.000317      -0.002730      -0.004247      -0.015791      -0.005994       0.000474       0.005520              1.579198       1.855248      -0.446174       0.097978       1.532449      -0.068200       1.349897           0.000000
          212              H      -7.129823       8.663380      22.202892       0.116996       1.247203 0.89817020E+01  0.89438180E+02                                 1.819466                            1.685567      -0.994625       2.412140                    0.998081       3.333517       8.957716       0.518534       1.186218      -0.733217      -0.024703      -0.009064       0.034629       0.043492       0.017767      -0.008106       0.000207       0.014029       0.020117      -0.023230       0.003896       0.019335              1.896547       1.710973       0.077499      -0.429625       1.483649      -0.075751       2.495019          -0.000001
          213              H      -7.828483       4.077016      14.686957       0.114032       1.173250 0.80460754E+01  0.78660141E+02                                 1.809624                            1.639381      -0.824440       2.493779                    0.999371       3.349853       9.188104       0.500182       1.252585      -0.716757      -0.028422      -0.033001      -0.003370       0.043683       0.017216      -0.014308       0.005566       0.002468       0.006716      -0.025535       0.005814       0.019721              1.932452       1.848213       0.619963       0.218270       2.322518       0.442200       1.626627          -0.000001
          214              H      -4.344243       7.712395      14.395517       0.171950       0.988668 0.69927941E+01  0.66933513E+02                                 1.696171                            1.583257      -1.181074       2.332266                    0.998055       3.448489       9.795363       0.476025       1.344260      -0.694460       0.004182       0.008160       0.008511       0.012510       0.001654      -0.002479      -0.001408       0.001315      -0.012503      -0.005080       0.000311       0.004769              1.773472       1.581130       0.224268       0.247234       1.864427       0.560784       1.874859          -0.000001
          215              H      -5.010099       7.446868      12.999815       0.177879       0.967739 0.72514426E+01  0.69337094E+02                                 1.626085                            1.580985      -0.834589       2.507985                    0.999620       3.158274       8.674796       0.495567       1.292595      -0.708431      -0.007635       0.004771      -0.010539       0.013860       0.000266       0.004735      -0.003608       0.005594      -0.002264      -0.006501      -0.000222       0.006723              1.631452       1.463397      -0.134774       0.203548       1.466787      -0.154353       1.964172           0.000000
          216              H      -3.940380       6.445021      13.563978       0.176314       0.881627 0.62445288E+01  0.58106313E+02                                 1.579378                            1.503711      -0.945906       2.454978                    0.998804       3.269120       9.156900       0.484755       1.357876      -0.692683       0.011012      -0.010091      -0.001205       0.014985      -0.005342      -0.001798      -0.004631      -0.001440      -0.015098      -0.008686       0.000325       0.008361              1.637983       1.908105      -0.386579      -0.266514       1.561372       0.271493       1.444474           0.000000
          217              H      -8.664557       7.548824      20.710935       0.107997       1.446488 0.10984422E+02  0.11528164E+03                                 2.054114                            1.896297      -1.037241       2.395105                    0.997121       3.450912       9.589293       0.475397       1.227628      -0.725342      -0.037286       0.005708       0.027371       0.046605       0.002633      -0.012357       0.005827       0.021159       0.001413      -0.015845      -0.002911       0.018756              2.133683       2.224524       0.019391      -0.541019       1.698961       0.171777       2.477565          -0.000001
          218              H      -8.422264       5.020234      17.411517       0.107269       1.646607 0.13149182E+02  0.14532417E+03                                 2.311220                            2.134126      -1.060239       2.381481                    0.997044       3.647970      10.633818       0.426672       1.298890      -0.710380      -0.024417      -0.030513       0.010672       0.040510       0.009760       0.008393       0.002401      -0.015221      -0.022154      -0.015071      -0.002461       0.017532              2.360211       2.316507       0.686279      -0.219342       2.616183      -0.005416       2.147943          -0.000001
          219              H      -9.404686      21.423324       3.914383       0.175870       0.958170 0.68503793E+01  0.64346245E+02                                 1.584497                            1.510599      -0.992932       2.427090                    0.999248       3.136329       8.438880       0.522014       1.249152      -0.717075      -0.003962      -0.011154      -0.008270       0.014440       0.006145      -0.000143       0.000618       0.000062       0.001074      -0.006367       0.000381       0.005986              1.621171       1.297441      -0.006676       0.005179       2.012217       0.437872       1.553854          -0.000001
          220              H     -10.151299      22.770965       4.205822       0.175471       0.972202 0.70461035E+01  0.66974658E+02                                 1.622076                            1.548680      -1.174316       2.341199                    0.997983       3.282821       9.026675       0.504823       1.276456      -0.709778      -0.010186       0.008184      -0.003807       0.013610       0.000161       0.004217      -0.003447       0.000647       0.005086      -0.005244      -0.000744       0.005988              1.654357       1.982791      -0.454283      -0.003518       1.581655       0.024376       1.398626          -0.000001
          221              H      -9.195097      22.155044       5.283347       0.181740       0.882661 0.63705489E+01  0.59190858E+02                                 1.546676                            1.494861      -0.759404       2.548421                    0.999929       3.116352       8.539758       0.501155       1.315395      -0.702750       0.001650       0.000886       0.012112       0.012256       0.004572       0.002374       0.001081       0.001896       0.007800      -0.006025       0.000471       0.005554              1.579002       1.305436      -0.061799       0.095449       1.263597      -0.071699       2.167972           0.000000
          222              H      -5.409615      23.359094       2.545418       0.117005       1.246398 0.89746213E+01  0.89348828E+02                                 1.818536                            1.684783      -0.994490       2.412214                    0.998083       3.332870       8.954632       0.518717       1.186050      -0.733253       0.040779      -0.002305      -0.014937       0.043489       0.003567      -0.012736      -0.006332       0.007069      -0.053229      -0.023205       0.003871       0.019334              1.895532       2.498143      -0.303030      -0.327206       1.627044       0.068627       1.561409          -0.000001
          223              H       1.763976       0.211529       4.622929       0.114032       1.172109 0.80366680E+01  0.78541752E+02                                 1.808023                            1.638082      -0.824380       2.493814                    0.999372       3.349038       9.183008       0.500559       1.252063      -0.716863       0.022285       0.037342      -0.004157       0.043685       0.007133      -0.016138       0.002976       0.002885      -0.050718      -0.025510       0.005786       0.019724              1.930618       1.540278       0.366212      -0.053095       2.830850       0.058222       1.420727          -0.000001
          224              H     -12.264515      27.187464       5.368907       0.171956       0.988595 0.69923467E+01  0.66930425E+02                                 1.696345                            1.583410      -1.181018       2.332295                    0.998056       3.448606       9.796866       0.475894       1.344606      -0.694392       0.001708      -0.012328      -0.001293       0.012513       0.004454      -0.001658      -0.000244       0.002350       0.002326      -0.005113       0.000348       0.004764              1.773662       1.344234      -0.149989      -0.065610       2.512487       0.118411       1.464265          -0.000001
          225              H      -2.141597      -2.389580       4.978539       0.177889       0.967691 0.72510883E+01  0.69333652E+02                                 1.626121                            1.581018      -0.834642       2.507976                    0.999620       3.158246       8.675040       0.495522       1.292712      -0.708407      -0.008310       0.006500      -0.008989       0.013860       0.000301       0.003290      -0.005647       0.000273       0.003252      -0.006501      -0.000213       0.006714              1.631490       1.763714      -0.292085       0.235313       1.539129      -0.109413       1.591627           0.000000
          226              H      -1.565250      -2.551654       6.430390       0.176322       0.881533 0.62437505E+01  0.58097947E+02                                 1.579349                            1.503682      -0.945921       2.454980                    0.998805       3.269098       9.157103       0.484722       1.357994      -0.692660       0.000106       0.002239       0.014808       0.014977       0.002913       0.002418       0.001326       0.008199       0.022036      -0.008720       0.000319       0.008401              1.637963       1.336535      -0.084829      -0.325637       1.420380       0.187905       2.156974           0.000000
          227              H      -5.590807      25.686968       1.935801       0.107996       1.447368 0.10992188E+02  0.11538113E+03                                 2.054905                            1.896955      -1.037246       2.395100                    0.997123       3.450814       9.589117       0.475329       1.227612      -0.725360       0.032082      -0.002027      -0.033741       0.046602      -0.000016      -0.017226      -0.001068       0.005068       0.002491      -0.015811      -0.002926       0.018737              2.134532       2.445842      -0.218585      -0.588820       1.925918       0.104795       2.031837          -0.000001
          228              H       3.741851      -1.710371       3.593532       0.107278       1.653147 0.13208429E+02  0.14609749E+03                                 2.315147                            2.137390      -1.060117       2.381543                    0.997047       3.646778      10.623812       0.426940       1.297023      -0.710857       0.031243       0.025696      -0.002321       0.040519       0.008538       0.006731       0.000065      -0.020391      -0.024107      -0.015070      -0.002477       0.017547              2.364353       2.614746       0.523792      -0.194721       2.706455       0.030243       1.771857          -0.000001
          229              H       0.755517       7.848293      20.047843       0.175879       0.958023 0.68490246E+01  0.64330388E+02                                 1.584339                            1.510452      -0.992941       2.427102                    0.999247       3.136159       8.438238       0.522038       1.249155      -0.717074       0.013332       0.004529      -0.003199       0.014439       0.002623       0.000820       0.001984      -0.000980      -0.017801      -0.006345       0.000356       0.005989              1.621006       1.964814       0.220919      -0.398730       1.356369      -0.133397       1.541834          -0.000001
          230              H       0.131158       7.470103      21.435523       0.175473       0.972222 0.70461897E+01  0.66975249E+02                                 1.622059                            1.548657      -1.174363       2.341176                    0.997982       3.282754       9.026285       0.504846       1.276402      -0.709790       0.002644      -0.002852       0.013040       0.013607      -0.001301       0.004650      -0.002836       0.000085      -0.002617      -0.005244      -0.000741       0.005985              1.654345       1.378269      -0.046635       0.007948       1.307389       0.040538       2.277376          -0.000001
          231              H      -0.777017       8.052062      20.299176       0.181726       0.882937 0.63730292E+01  0.59219675E+02                                 1.547006                            1.495157      -0.759348       2.548433                    0.999929       3.116673       8.541058       0.501103       1.315404      -0.702748      -0.010862       0.005630      -0.000827       0.012262       0.000802       0.002484       0.001234       0.004169      -0.015785      -0.006006       0.000476       0.005531              1.579351       1.848926      -0.448538       0.096961       1.539115      -0.069640       1.350012           0.000000
          232              H      -0.370993       3.884085      17.903488       0.117006       1.247009 0.89803889E+01  0.89421600E+02                                 1.819248                            1.685433      -0.994521       2.412196                    0.998082       3.333306       8.956896       0.518561       1.186204      -0.733221      -0.000316      -0.026316      -0.034634       0.043498       0.009408      -0.002887       0.007590      -0.033239       0.020105      -0.023223       0.003876       0.019348              1.896271       1.460032      -0.011105      -0.071736       1.734225       0.430107       2.494556          -0.000001
          233              H      -4.462080       1.696751      25.419424       0.114016       1.172943 0.80433573E+01  0.78622540E+02                                 1.808857                            1.638753      -0.824470       2.493760                    0.999371       3.349327       9.184343       0.500467       1.252048      -0.716874      -0.021641      -0.037808       0.003366       0.043693       0.012608      -0.009993       0.011668      -0.023558       0.006703      -0.025525       0.005776       0.019749              1.931571       1.879295       0.630824      -0.343892       2.289483      -0.352913       1.625935          -0.000001
          234              H      -2.196003       6.193514      25.710864       0.171947       0.988404 0.69907331E+01  0.66911288E+02                                 1.696135                            1.583233      -1.180870       2.332358                    0.998058       3.448522       9.796438       0.475917       1.344616      -0.694389       0.006296       0.006669      -0.008513       0.012513       0.000873       0.000517       0.002830      -0.003104      -0.012515      -0.005098       0.000312       0.004786              1.773429       1.691939       0.263422      -0.446288       1.753500      -0.419987       1.874848          -0.000001
          235              H       8.691004      20.913874       0.368979       0.177874       0.967740 0.72515450E+01  0.69338826E+02                                 1.626143                            1.581044      -0.834432       2.508053                    0.999621       3.158305       8.675136       0.495532       1.292673      -0.708415       0.007044      -0.005604       0.010540       0.013860      -0.001553       0.004996      -0.003236      -0.004685      -0.002267      -0.006513      -0.000200       0.006713              1.631513       1.551161      -0.103768       0.213373       1.379096      -0.140433       1.964280           0.000000
          236              H      -3.525506       6.151842      26.542403       0.176317       0.881499 0.62434706E+01  0.58094510E+02                                 1.579286                            1.503634      -0.945927       2.454980                    0.998805       3.269022       9.156732       0.484739       1.357967      -0.692665      -0.013185       0.007011       0.001209       0.014982      -0.003704       0.003786       0.003267       0.007837      -0.015087      -0.008718       0.000353       0.008365              1.637889       1.842742      -0.409606      -0.344771       1.626509       0.160771       1.444416           0.000000
          237              H      -0.910215       2.065636      19.395446       0.107913       1.458763 0.11096558E+02  0.11676315E+03                                 2.067878                            1.907835      -1.036312       2.395412                    0.997133       3.454413       9.613870       0.473221       1.230056      -0.724931       0.017834      -0.033239      -0.027397       0.046620      -0.004634      -0.009585       0.009714      -0.019591       0.001574      -0.015760      -0.002964       0.018724              2.148572       1.755656      -0.151678      -0.346094       2.193739       0.457891       2.496323          -0.000001
          238              H      -3.374915       1.451280      22.694864       0.107288       1.651247 0.13189619E+02  0.14582874E+03                                 2.312439                            2.135095      -1.060644       2.381338                    0.997043       3.646508      10.618739       0.427427       1.296084      -0.711029      -0.020615      -0.033193      -0.010675       0.040506       0.012386       0.000572      -0.008642      -0.000508      -0.022213      -0.015038      -0.002481       0.017519              2.361501       2.152654       0.628586      -0.068077       2.782843       0.208778       2.149007          -0.000001
          239              H      -9.413381      21.429551       9.454411       0.175894       0.958014 0.68489772E+01  0.64330107E+02                                 1.584345                            1.510457      -0.993095       2.427026                    0.999247       3.136259       8.438636       0.522030       1.249173      -0.717068      -0.009173      -0.007448       0.008272       0.014424       0.004769      -0.000616      -0.000047      -0.007779       0.001021      -0.006367       0.000366       0.006000              1.621014       1.936793       0.219393      -0.411046       1.372522      -0.150817       1.553726          -0.000001
          240              H      -7.893947      21.174840       9.162971       0.175468       0.972322 0.70471305E+01  0.66986657E+02                                 1.622191                            1.548776      -1.174366       2.341162                    0.997981       3.282930       9.027036       0.504817       1.276428      -0.709784       0.011110      -0.006874       0.003806       0.013608      -0.000077       0.004672      -0.002802      -0.000701       0.005081      -0.005247      -0.000740       0.005987              1.654483       1.911919      -0.479461      -0.024136       1.652807      -0.004822       1.398723          -0.000001
          241              H      -8.793389      21.871032       8.085446       0.181691       0.882839 0.63720779E+01  0.59208242E+02                                 1.546846                            1.495008      -0.759515       2.548363                    0.999930       3.116601       8.540493       0.501150       1.315337      -0.702762       0.000298       0.001858      -0.012133       0.012278       0.002948      -0.000196      -0.002563      -0.007233       0.007777      -0.006019       0.000511       0.005509              1.579187       1.307226      -0.061226       0.099466       1.262050      -0.066092       2.168284           0.000000
          242              H       1.995406      -5.032317      10.823375       0.116995       1.247197 0.89816952E+01  0.89437049E+02                                 1.819391                            1.685521      -0.994464       2.412219                    0.998082       3.333275       8.956670       0.518568       1.186154      -0.733235      -0.015764       0.037687       0.014940       0.043497       0.000556       0.001742       0.014125      -0.009981      -0.053258      -0.023219       0.003877       0.019342              1.896449       1.915245      -0.509827      -0.173886       2.212058       0.285835       1.562045          -0.000001
          243              H      -0.388437      24.888946       8.745865       0.114027       1.172552 0.80400379E+01  0.78582113E+02                                 1.808422                            1.638380      -0.824482       2.493758                    0.999371       3.349261       9.183745       0.500539       1.251994      -0.716880       0.027780       0.033461       0.004159       0.043688       0.004637      -0.008163       0.014245      -0.011212      -0.050724      -0.025511       0.005772       0.019739              1.931094       2.457993       0.690710      -0.072628       1.914309       0.030647       1.420981          -0.000001
          244              H      -3.025644      20.654606       7.999886       0.171943       0.988435 0.69908533E+01  0.66910330E+02                                 1.695892                            1.583028      -1.181016       2.332291                    0.998055       3.448369       9.794703       0.476063       1.344245      -0.694462      -0.012191      -0.002498       0.001303       0.012513       0.002726      -0.000304       0.001674      -0.007430       0.002316      -0.005110       0.000322       0.004789              1.773165       2.476122       0.250369      -0.133471       1.379448       0.022369       1.463924          -0.000002
          245              H      -1.538951      20.339698       8.390255       0.177891       0.966992 0.72444535E+01  0.69254296E+02                                 1.625259                            1.580224      -0.834538       2.508031                    0.999622       3.157906       8.673083       0.495681       1.292597      -0.708423       0.008904      -0.005667       0.008986       0.013862       0.000150       0.006446      -0.001196      -0.000603       0.003257      -0.006526      -0.000207       0.006733              1.630616       1.746687      -0.297479       0.181450       1.554345      -0.185237       1.590816           0.000000
          246              H      -1.883889      20.829033       6.938404       0.176329       0.881538 0.62437920E+01  0.58097949E+02                                 1.579293                            1.503640      -0.945936       2.454981                    0.998806       3.269017       9.156599       0.484756       1.357909      -0.692676       0.002077       0.000845      -0.014804       0.014972      -0.000304      -0.000424      -0.002694      -0.010048       0.022017      -0.008720       0.000342       0.008378              1.637894       1.464356      -0.039630      -0.285668       1.292509       0.244378       2.156818          -0.000000
          247              H       4.250555      -4.427186      11.432992       0.107872       1.451977 0.11034309E+02  0.11593657E+03                                 2.059926                            1.901163      -1.036396       2.395368                    0.997131       3.452779       9.599951       0.474576       1.228358      -0.725234      -0.012648       0.029597       0.033768       0.046650      -0.001641      -0.004723       0.016612      -0.003930       0.002568      -0.015805      -0.002961       0.018766              2.139967       2.126444      -0.334775      -0.296276       2.256632       0.522351       2.036826          -0.000001
          248              H       8.055686      -4.760638       9.775262       0.107281       1.644144 0.13124036E+02  0.14495582E+03                                 2.307106                            2.130636      -1.060273       2.381465                    0.997044       3.646796      10.622041       0.427519       1.297127      -0.710724       0.013805       0.038022       0.002324       0.040517       0.013036       0.002211      -0.006314       0.005082      -0.024136      -0.015036      -0.002490       0.017525              2.355886       2.358398       0.433819      -0.092864       2.942587       0.172527       1.766673          -0.000001
          249              H      12.426381      16.772315      16.596020       0.175894       0.958015 0.68489775E+01  0.64330107E+02                                 1.584345                            1.510457      -0.993095       2.427026                    0.999247       3.136259       8.438634       0.522030       1.249172      -0.717068      -0.003965       0.012730      -0.005504       0.014424      -0.002938       0.005410      -0.000065      -0.000865      -0.001740      -0.006367       0.000366       0.006000              1.621013       1.297321      -0.001139      -0.008384       2.047439      -0.417345       1.518280          -0.000001
          250              H      11.679764      15.846112      17.617396       0.175468       0.972322 0.70471318E+01  0.66986673E+02                                 1.622192                            1.548777      -1.174366       2.341162                    0.997981       3.282929       9.027034       0.504816       1.276429      -0.709784      -0.010185      -0.000795       0.008991       0.013608      -0.003717      -0.001961       0.002975       0.001502       0.007661      -0.005247      -0.000740       0.005987              1.654483       1.982954       0.230200      -0.391728       1.465582      -0.091443       1.514913          -0.000001
          251              H      12.635952      15.220909      16.545219       0.181691       0.882838 0.63720693E+01  0.59208146E+02                                 1.546845                            1.495007      -0.759515       2.548363                    0.999930       3.116600       8.540491       0.501150       1.315338      -0.702762       0.001653      -0.010957      -0.005287       0.012278      -0.004319       0.002779       0.001579      -0.002617      -0.005832      -0.006019       0.000511       0.005509              1.579186       1.305552      -0.051769      -0.101269       1.880017       0.427556       1.551990           0.000000
          252              H     -16.325030      16.989997      18.956949       0.116995       1.247196 0.89816872E+01  0.89436949E+02                                 1.819391                            1.685520      -0.994464       2.412220                    0.998082       3.333274       8.956666       0.518568       1.186154      -0.733235       0.040786       0.014089       0.005478       0.043497       0.009246       0.009459      -0.006826       0.029887       0.015210      -0.023219       0.003877       0.019342              1.896449       2.499521       0.435207      -0.098907       1.637943      -0.062797       1.551882          -0.000001
          253              H      12.679653      11.327806      24.609275       0.114027       1.172552 0.80400409E+01  0.78582154E+02                                 1.808422                            1.638380      -0.824483       2.493758                    0.999371       3.349261       9.183747       0.500539       1.251995      -0.716880       0.022287      -0.015070       0.034421       0.043688       0.010422       0.014250      -0.011830       0.018276      -0.004572      -0.025511       0.005772       0.019739              1.931095       1.540584      -0.137189       0.343831       1.824108      -0.639991       2.428593          -0.000001
          254              H       9.566532      12.630643      20.860665       0.171943       0.988435 0.69908536E+01  0.66910332E+02                                 1.695892                            1.583028      -1.181016       2.332292                    0.998055       3.448369       9.794702       0.476063       1.344245      -0.694462       0.001708       0.007292      -0.010024       0.012513      -0.000774       0.004698       0.001146       0.000836      -0.002231      -0.005110       0.000322       0.004789              1.773164       1.343933       0.131750      -0.097042       1.828364      -0.512861       2.147197          -0.000001
          255              H       8.774074      12.320374      22.178828       0.177891       0.966992 0.72444512E+01  0.69254266E+02                                 1.625259                            1.580224      -0.834538       2.508031                    0.999622       3.157906       8.673082       0.495681       1.292596      -0.708423      -0.008311       0.004530       0.010127       0.013862      -0.002991      -0.001373       0.003605       0.003872       0.014032      -0.006526      -0.000207       0.006733              1.630616       1.762691      -0.057718      -0.370287       1.483017       0.077388       1.646138           0.000000
          256              H       9.350403      11.144077      21.312531       0.176329       0.881538 0.62437910E+01  0.58097939E+02                                 1.579293                            1.503640      -0.945936       2.454981                    0.998806       3.269017       9.156600       0.484756       1.357910      -0.692676       0.000104      -0.013940      -0.005462       0.014972      -0.003537       0.001331       0.005893      -0.004257      -0.015347      -0.008720       0.000342       0.008378              1.637894       1.336511       0.324414       0.089344       2.135409       0.224955       1.441763           0.000000
          257              H     -16.506214      16.354020      21.277772       0.107872       1.451976 0.11034304E+02  0.11593650E+03                                 2.059925                            1.901162      -1.036395       2.395368                    0.997131       3.452778       9.599946       0.474576       1.228357      -0.725234       0.032121       0.030274       0.015100       0.046650       0.014948       0.008582       0.002207       0.003176      -0.003264      -0.015805      -0.002961       0.018766              2.139966       2.452582       0.621760       0.105548       2.101362      -0.006566       1.865954          -0.000001
          258              H     -18.088959      13.180220      23.459559       0.107281       1.644146 0.13124056E+02  0.14495609E+03                                 2.307108                            2.130637      -1.060274       2.381464                    0.997044       3.646798      10.622048       0.427519       1.297126      -0.710725       0.031246      -0.010832       0.023410       0.040517      -0.010065       0.004053      -0.009639      -0.003678       0.025848      -0.015036      -0.002490       0.017525              2.355888       2.605011      -0.092824       0.548015       2.025012      -0.417418       2.437640          -0.000001
          259              H       7.147616      -7.457304      26.275027       0.175879       0.958022 0.68490128E+01  0.64330250E+02                                 1.584338                            1.510451      -0.992940       2.427103                    0.999247       3.136158       8.438234       0.522038       1.249155      -0.717074      -0.000174      -0.009810       0.010593       0.014439       0.000209       0.002832      -0.003686       0.006333       0.008804      -0.006345       0.000356       0.005990              1.621005       1.285117       0.015877      -0.013220       2.029452      -0.424208       1.548444          -0.000001
          260              H       6.999172      -5.898179      26.349892       0.175473       0.972222 0.70461966E+01  0.66975342E+02                                 1.622061                            1.548659      -1.174363       2.341176                    0.997982       3.282755       9.026294       0.504845       1.276403      -0.709790      -0.003570       0.010522       0.007855       0.013607      -0.003139      -0.003011       0.001493       0.004940       0.007497      -0.005244      -0.000741       0.005985              1.654347       1.344578       0.060078      -0.032919       2.025122       0.415927       1.593341          -0.000001
          261              H       7.850571      -6.551170      25.208197       0.181726       0.882937 0.63730256E+01  0.59219635E+02                                 1.547006                            1.495157      -0.759348       2.548434                    0.999929       3.116672       8.541056       0.501103       1.315404      -0.702748       0.008929       0.003465      -0.007657       0.012262       0.000634      -0.000426      -0.002961       0.005647       0.013910      -0.006006       0.000476       0.005531              1.579351       1.855458       0.138260      -0.435435       1.336588      -0.044952       1.546006           0.000000
          262              H       3.785619      -8.122662      23.138708       0.117006       1.247008 0.89803801E+01  0.89421490E+02                                 1.819247                            1.685432      -0.994521       2.412196                    0.998082       3.333306       8.956895       0.518561       1.186204      -0.733221      -0.024706      -0.025459      -0.025171       0.043498      -0.001851       0.019442       0.007294       0.001060      -0.018791      -0.023223       0.003876       0.019348              1.896270       1.710739       0.333125       0.281852       2.176217       0.475656       1.801854          -0.000001
          263              H       3.087059       0.679438      22.924807       0.114016       1.172943 0.80433570E+01  0.78622535E+02                                 1.808857                            1.638753      -0.824470       2.493760                    0.999371       3.349327       9.184342       0.500467       1.252048      -0.716874      -0.028432       0.019418      -0.026901       0.043693       0.003806       0.022070      -0.000779      -0.005759      -0.017994      -0.025525       0.005776       0.019749              1.931571       1.847414      -0.498653       0.427503       2.182445      -0.522064       1.764854          -0.000001
          264              H       6.571303      -0.885829      26.218878       0.171947       0.988404 0.69907339E+01  0.66911295E+02                                 1.696135                            1.583233      -1.180869       2.332358                    0.998058       3.448522       9.796436       0.475917       1.344616      -0.694389       0.004189      -0.011452       0.002810       0.012513       0.001334       0.002681      -0.001709       0.006755       0.003800      -0.005098       0.000312       0.004786              1.773428       1.581090      -0.326203       0.070590       2.357848      -0.275842       1.381347          -0.000001
          265              H       5.905465       0.455639      26.686786       0.177874       0.967740 0.72515446E+01  0.69338816E+02                                 1.626143                            1.581044      -0.834431       2.508053                    0.999621       3.158305       8.675134       0.495532       1.292673      -0.708415      -0.007631       0.006741       0.009404       0.013860      -0.004216      -0.002129       0.002537       0.007493       0.003424      -0.006513      -0.000200       0.006713              1.631512       1.463436      -0.108868      -0.218488       1.706240       0.292585       1.724860           0.000000
          266              H       6.975177       0.467978      25.537069       0.176318       0.881499 0.62434700E+01  0.58094504E+02                                 1.579286                            1.503633      -0.945927       2.454981                    0.998805       3.269021       9.156729       0.484739       1.357967      -0.692665       0.011005       0.006094      -0.008138       0.014982       0.004247      -0.003719      -0.001249       0.008793       0.015608      -0.008718       0.000353       0.008365              1.637889       1.907985       0.424062      -0.201507       1.708720      -0.186333       1.296962           0.000000
          267              H       2.250905      -6.273328      22.919460       0.107913       1.458764 0.11096560E+02  0.11676318E+03                                 2.067878                            1.907836      -1.036312       2.395412                    0.997133       3.454413       9.613870       0.473221       1.230056      -0.724931      -0.037282      -0.026593      -0.008732       0.046620       0.009422       0.008387       0.002001       0.007552      -0.038958      -0.015760      -0.002964       0.018724              2.148573       2.240398       0.463926       0.290592       2.449902       0.254079       1.755418          -0.000001
          268              H       2.493241      -2.151689      22.379360       0.107288       1.651249 0.13189639E+02  0.14582901E+03                                 2.312441                            2.135096      -1.060645       2.381337                    0.997043       3.646510      10.618746       0.427427       1.296084      -0.711029      -0.024424       0.006005      -0.031752       0.040506      -0.012118       0.004312      -0.009265      -0.003182       0.013768      -0.015038      -0.002481       0.017519              2.361503       2.317738      -0.153349       0.704683       2.261509      -0.200269       2.505261          -0.000001
          269              H      12.417611      11.971422      13.831354       0.175888       0.958191 0.68505942E+01  0.64349051E+02                                 1.584548                            1.510645      -0.993065       2.427029                    0.999248       3.136368       8.439158       0.521992       1.249188      -0.717067      -0.009180      -0.003442      -0.010578       0.014423      -0.001840       0.004447      -0.001419      -0.005190       0.008796      -0.006371       0.000374       0.005997              1.621225       1.937067       0.246324       0.395609       1.377970       0.153886       1.548637          -0.000001
          270              H      13.937050      12.351169      13.756489       0.175473       0.972197 0.70460536E+01  0.66974079E+02                                 1.622072                            1.548676      -1.174317       2.341200                    0.997983       3.282812       9.026649       0.504823       1.276458      -0.709778       0.011111       0.000141      -0.007858       0.013610      -0.003993      -0.002396       0.002362       0.000100       0.007504      -0.005244      -0.000744       0.005988              1.654353       1.911755       0.260613      -0.403093       1.457972      -0.107607       1.593333          -0.000001
          271              H      13.037623      12.936237      14.898183       0.181742       0.882657 0.63705090E+01  0.59190406E+02                                 1.546672                            1.494858      -0.759408       2.548420                    0.999929       3.116344       8.539735       0.501155       1.315397      -0.702749       0.000285       0.009563       0.007659       0.012255      -0.001283       0.002678       0.001424      -0.005189       0.013902      -0.006025       0.000471       0.005554              1.578998       1.307085      -0.055487      -0.102719       1.884232       0.425364       1.545677           0.000000
          272              H      12.911000       8.579972      16.967673       0.117005       1.246398 0.89746187E+01  0.89348799E+02                                 1.818536                            1.684783      -0.994490       2.412214                    0.998083       3.332869       8.954630       0.518717       1.186050      -0.733253      -0.015765      -0.031774       0.025162       0.043489      -0.001770      -0.000384      -0.020745       0.001495      -0.018797      -0.023205       0.003871       0.019334              1.895532       1.914295       0.405210      -0.354315       1.971124      -0.424045       1.801178          -0.000001
          273              H     -11.303935      10.855368      17.181573       0.114032       1.172109 0.80366713E+01  0.78541785E+02                                 1.808023                            1.638081      -0.824380       2.493814                    0.999372       3.349038       9.183005       0.500559       1.252062      -0.716863       0.027778      -0.020329       0.026897       0.043685       0.004768       0.008112      -0.020520      -0.000305      -0.018000      -0.025510       0.005786       0.019724              1.930618       2.457279      -0.282337       0.634216       1.570547      -0.228852       1.764028          -0.000001
          274              H      18.805369      13.618537      13.887503       0.171956       0.988594 0.69923397E+01  0.66930345E+02                                 1.696344                            1.583409      -1.181018       2.332295                    0.998056       3.448606       9.796866       0.475894       1.344606      -0.694392      -0.012193       0.000129      -0.002811       0.012513      -0.001084       0.002522      -0.001927      -0.006938       0.003793      -0.005113       0.000348       0.004764              1.773661       2.476956      -0.009618       0.283680       1.462528       0.025395       1.381500          -0.000001
          275              H     -12.454444      13.437921      13.419595       0.177889       0.967691 0.72510849E+01  0.69333612E+02                                 1.626120                            1.581018      -0.834641       2.507976                    0.999620       3.158245       8.675037       0.495522       1.292713      -0.708407       0.008898      -0.004950      -0.009403       0.013860      -0.005634      -0.003082       0.001186      -0.000532       0.003425      -0.006501      -0.000213       0.006714              1.631490       1.747667      -0.008389      -0.348663       1.421968       0.108480       1.724834           0.000000
          276              H     -12.799362      14.450590      14.569311       0.176322       0.881533 0.62437504E+01  0.58097945E+02                                 1.579349                            1.503682      -0.945921       2.454980                    0.998805       3.269098       9.157103       0.484722       1.357994      -0.692660       0.002075       0.012401       0.008137       0.014977       0.000540      -0.000047       0.003958      -0.012182       0.015610      -0.008720       0.000319       0.008401              1.637963       1.464382       0.267243       0.108531       2.152507       0.252116       1.297000           0.000000
          277              H      15.166140       7.749470      17.186921       0.107996       1.447368 0.10992190E+02  0.11538116E+03                                 2.054905                            1.896955      -1.037246       2.395100                    0.997123       3.450814       9.589118       0.475329       1.227612      -0.725360      -0.012605      -0.044006       0.008740       0.046602       0.004904       0.000977      -0.008608      -0.017758      -0.039020      -0.015811      -0.002926       0.018737              2.134533       2.121075       0.422243      -0.141206       2.537062      -0.354879       1.745462          -0.000001
          278              H     -13.775207       9.351822      17.727020       0.107278       1.653146 0.13208426E+02  0.14609745E+03                                 2.315147                            2.137390      -1.060117       2.381543                    0.997047       3.646778      10.623813       0.426940       1.297024      -0.710857       0.013812      -0.021021       0.031767       0.040519      -0.008414       0.010210      -0.000925       0.017759       0.013788      -0.015070      -0.002477       0.017547              2.364353       2.367044      -0.137200       0.424486       2.217680      -0.598701       2.508334          -0.000001
          279              H      11.670987      -5.848808      23.510360       0.175843       0.958124 0.68497943E+01  0.64338020E+02                                 1.584291                            1.510409      -0.992274       2.427342                    0.999249       3.136252       8.437913       0.522123       1.248943      -0.717120       0.013342       0.000508       0.005510       0.014444      -0.002005       0.001891      -0.005054       0.004365      -0.001722      -0.006340       0.000341       0.005999              1.620957       1.964759       0.234845       0.390660       1.379907       0.147009       1.518206          -0.000001
          280              H      11.046610      -6.861476      22.488984       0.175471       0.972361 0.70474621E+01  0.66990338E+02                                 1.622208                            1.548794      -1.174428       2.341132                    0.997980       3.282905       9.026889       0.504825       1.276397      -0.709791       0.002641      -0.009866      -0.008998       0.013611      -0.003359      -0.003440       0.000885       0.003504       0.007662      -0.005233      -0.000749       0.005982              1.654497       1.378397       0.016447      -0.044365       2.070179       0.399804       1.514916          -0.000001
          281              H      10.138450      -6.168351      23.561162       0.181718       0.882870 0.63723336E+01  0.59211023E+02                                 1.546858                            1.495020      -0.759495       2.548370                    0.999930       3.116551       8.540296       0.501159       1.315306      -0.702768      -0.010863      -0.002094       0.005285       0.012261      -0.002538      -0.000540      -0.003122       0.007477      -0.005854      -0.005994       0.000474       0.005520              1.579198       1.848749       0.140263      -0.436868       1.336847      -0.047039       1.551997           0.000000
          282              H      10.544506      -2.009681      21.149431       0.116996       1.247202 0.89817007E+01  0.89438169E+02                                 1.819467                            1.685567      -0.994625       2.412140                    0.998081       3.333516       8.957715       0.518534       1.186219      -0.733217      -0.000311       0.043146      -0.005472       0.043492      -0.002196       0.009597      -0.006629      -0.034881       0.015210      -0.023230       0.003896       0.019335              1.896547       1.460196       0.067751       0.026226       2.677529       0.114184       1.551918          -0.000001
          283              H       6.453318      -7.424988      15.497105       0.114032       1.173251 0.80460822E+01  0.78660223E+02                                 1.809624                            1.639382      -0.824440       2.493779                    0.999371       3.349854       9.188107       0.500182       1.252585      -0.716757      -0.021639       0.015980      -0.034418       0.043683       0.002367       0.015933      -0.009465      -0.027320      -0.004561      -0.025535       0.005814       0.019721              1.932453       1.880153      -0.017573       0.718761       1.486745      -0.110898       2.430462          -0.000001
          284              H       8.719392      -9.925725      19.245715       0.171950       0.988667 0.69927884E+01  0.66933450E+02                                 1.696171                            1.583257      -1.181074       2.332266                    0.998055       3.448488       9.795362       0.476025       1.344261      -0.694460       0.006299       0.004039       0.010025       0.012510      -0.000871       0.000506      -0.004782       0.000319      -0.002239      -0.005080       0.000311       0.004769              1.773472       1.691991       0.254783       0.451314       1.480792       0.262538       2.147632          -0.000001
          285              H      -2.224382      20.097429      17.927552       0.177879       0.967739 0.72514454E+01  0.69337126E+02                                 1.626085                            1.580985      -0.834589       2.507984                    0.999620       3.158274       8.674796       0.495567       1.292595      -0.708431       0.007043      -0.006323      -0.010126       0.013860      -0.003537      -0.003833       0.000126       0.000746       0.014029      -0.006501      -0.000222       0.006723              1.631452       1.551120      -0.132909      -0.196544       1.696262       0.323587       1.646974           0.000000
          286              H       7.389878     -10.625020      18.793850       0.176314       0.881627 0.62445297E+01  0.58106324E+02                                 1.579378                            1.503711      -0.945906       2.454978                    0.998804       3.269120       9.156901       0.484755       1.357877      -0.692683      -0.013185      -0.004553       0.005476       0.014985      -0.001411      -0.005090      -0.003192       0.007753      -0.015343      -0.008686       0.000326       0.008361              1.637984       1.842875       0.503428      -0.182362       1.629239      -0.159253       1.441838           0.000000
          287              H      10.005264      -2.392537      18.828609       0.107997       1.446486 0.10984404E+02  0.11528140E+03                                 2.054113                            1.896296      -1.037240       2.395105                    0.997121       3.450911       9.589289       0.475397       1.227628      -0.725342       0.017810       0.040329      -0.015111       0.046605       0.010625       0.000821      -0.008828      -0.021292      -0.003161      -0.015845      -0.002911       0.018756              2.133681       1.745166       0.371474       0.041164       2.794902      -0.096840       1.860976          -0.000001
          288              H       7.540519      -4.942729      16.646822       0.107269       1.646607 0.13149185E+02  0.14532423E+03                                 2.311220                            2.134126      -1.060239       2.381481                    0.997044       3.647970      10.633819       0.426672       1.298891      -0.710380      -0.020629       0.025838      -0.023409       0.040510      -0.006649       0.010450      -0.000533       0.015585       0.025892      -0.015071      -0.002461       0.017532              2.360212       2.151538      -0.255076       0.577830       2.486895      -0.378490       2.442202          -0.000001
          289              H      17.128767      13.437953      16.820616       0.175879       0.958022 0.68490138E+01  0.64330264E+02                                 1.584338                            1.510451      -0.992940       2.427103                    0.999247       3.136158       8.438235       0.522038       1.249156      -0.717074       0.013332      -0.005035       0.002322       0.014439      -0.000601       0.002681      -0.003074       0.007781       0.008481      -0.006345       0.000356       0.005990              1.621005       1.964813      -0.455769      -0.008039       1.610992       0.013607       1.287209          -0.000001
          290              H      16.504408      14.828818      17.186921       0.175473       0.972222 0.70461966E+01  0.66975335E+02                                 1.622060                            1.548658      -1.174363       2.341176                    0.997982       3.282755       9.026291       0.504845       1.276402      -0.709790       0.002644       0.012719       0.004050       0.013607       0.004678       0.001199      -0.001966      -0.001422      -0.007136      -0.005244      -0.000741       0.005985              1.654346       1.378270       0.030200      -0.036413       1.999783       0.440282       1.584986          -0.000001
          291              H      15.596233      13.553732      17.122751       0.181726       0.882937 0.63730251E+01  0.59219630E+02                                 1.547006                            1.495157      -0.759348       2.548433                    0.999929       3.116672       8.541056       0.501103       1.315404      -0.702748      -0.010862      -0.003531       0.004462       0.012262       0.001750       0.001937      -0.001898       0.009594       0.000490      -0.006006       0.000476       0.005531              1.579351       1.848926       0.308236      -0.339968       1.457595      -0.116704       1.431532           0.000000
          292              H      16.002257      13.562949      12.315333       0.117006       1.247009 0.89803820E+01  0.89421519E+02                                 1.819247                            1.685433      -0.994521       2.412196                    0.998082       3.333306       8.956897       0.518561       1.186204      -0.733221      -0.000316      -0.016836      -0.040107       0.043498      -0.007204       0.006704       0.000952      -0.021741       0.054599      -0.023223       0.003876       0.019348              1.896271       1.460031      -0.056573      -0.045485       1.932000       0.544289       2.296781          -0.000001
          293              H      11.911170      21.165625      14.178942       0.114016       1.172944 0.80433647E+01  0.78622626E+02                                 1.808858                            1.638754      -0.824470       2.493760                    0.999371       3.349328       9.184345       0.500467       1.252048      -0.716874      -0.021641       0.021819      -0.031060       0.043693      -0.014958       0.005923       0.002185      -0.007133       0.055979      -0.025525       0.005776       0.019749              1.931571       1.879295      -0.613228       0.374370       2.097445      -0.463784       1.817974          -0.000001
          294              H      14.177247      19.169676      18.218992       0.171946       0.988405 0.69907346E+01  0.66911305E+02                                 1.696135                            1.583233      -1.180870       2.332358                    0.998058       3.448522       9.796437       0.475917       1.344616      -0.694389       0.006296      -0.010707       0.001519       0.012513       0.000011       0.001015      -0.001967       0.005204       0.012409      -0.005098       0.000312       0.004786              1.773429       1.691939      -0.518207       0.004991       2.208227      -0.157456       1.420121          -0.000001
          295              H      25.064254     -10.137219      18.296531       0.177874       0.967739 0.72515386E+01  0.69338747E+02                                 1.626142                            1.581043      -0.834431       2.508053                    0.999621       3.158304       8.675131       0.495532       1.292673      -0.708415       0.007044       0.011930       0.000417       0.013860       0.005103       0.001153      -0.003123      -0.004880      -0.002853      -0.006513      -0.000200       0.006713              1.631512       1.551160       0.236671       0.016818       1.939605       0.183170       1.403770           0.000000
          296              H      12.847744      19.910649      18.598666       0.176317       0.881499 0.62434725E+01  0.58094530E+02                                 1.579286                            1.503634      -0.945927       2.454980                    0.998805       3.269022       9.156731       0.484739       1.357967      -0.692665      -0.013185      -0.002459       0.006676       0.014982       0.005131      -0.001315       0.000064       0.013385       0.001558      -0.008718       0.000353       0.008365              1.637889       1.842742      -0.093782      -0.527114       1.350708       0.001540       1.720217           0.000000
          297              H      15.463035      15.764239      11.486467       0.107913       1.458765 0.11096573E+02  0.11676334E+03                                 2.067880                            1.907836      -1.036313       2.395412                    0.997133       3.454415       9.613876       0.473221       1.230055      -0.724931       0.017834      -0.007107      -0.042484       0.046620      -0.005984      -0.008805       0.000956      -0.004422       0.047081      -0.015760      -0.002964       0.018724              2.148574       1.755657      -0.223891      -0.304403       2.024141       0.359976       2.665925          -0.000001
          298              H      12.998335      18.928808      12.604099       0.107288       1.651248 0.13189629E+02  0.14582887E+03                                 2.312440                            2.135095      -1.060644       2.381338                    0.997043       3.646509      10.618742       0.427427       1.296084      -0.711029      -0.020615       0.007352      -0.034084       0.040506      -0.005697       0.011013      -0.009240       0.000528      -0.019104      -0.015038      -0.002481       0.017519              2.361502       2.152654      -0.373244       0.510336       2.126656      -0.170063       2.805195          -0.000001
          299              H       6.959869      -2.526796      23.285765       0.175894       0.958015 0.68489786E+01  0.64330123E+02                                 1.584345                            1.510457      -0.993095       2.427026                    0.999247       3.136259       8.438636       0.522030       1.249173      -0.717068      -0.009173       0.010888      -0.002314       0.014424      -0.002918       0.003822      -0.001487      -0.005286       0.008500      -0.006367       0.000366       0.006000              1.621014       1.936793      -0.465673      -0.015518       1.639037       0.003052       1.287212          -0.000001
          300              H       8.479303      -2.651838      22.919460       0.175468       0.972322 0.70471317E+01  0.66986668E+02                                 1.622191                            1.548776      -1.174366       2.341162                    0.997981       3.282930       9.027035       0.504817       1.276428      -0.709784       0.011110       0.006734      -0.004050       0.013608       0.004085       0.002270      -0.000453      -0.004771      -0.007127      -0.005247      -0.000740       0.005987              1.654483       1.911918       0.218825      -0.427295       1.466418      -0.112432       1.585112          -0.000001
          301              H       7.579861      -3.933098      22.983630       0.181691       0.882839 0.63720771E+01  0.59208233E+02                                 1.546846                            1.495008      -0.759515       2.548363                    0.999930       3.116601       8.540493       0.501150       1.315337      -0.702762       0.000298      -0.011437      -0.004457       0.012278      -0.001644       0.002455      -0.001164      -0.009657       0.000506      -0.006019       0.000511       0.005509              1.579187       1.307226       0.116753      -0.003291       1.998970       0.359359       1.431364           0.000000
          302              H      18.368656      11.889486       1.053461       0.116995       1.247198 0.89817034E+01  0.89437150E+02                                 1.819392                            1.685521      -0.994465       2.412219                    0.998082       3.333276       8.956673       0.518568       1.186154      -0.733235      -0.015764      -0.005904       0.040108       0.043497       0.001231       0.001352      -0.006629       0.025967       0.054585      -0.023219       0.003877       0.019342              1.896450       1.915245       0.104319      -0.528467       1.477006      -0.138539       2.297099          -0.000001
          303              H      15.984813      -4.870088      25.927438       0.114027       1.172552 0.80400398E+01  0.78582136E+02                                 1.808422                            1.638380      -0.824482       2.493758                    0.999371       3.349261       9.183745       0.500539       1.251994      -0.716880       0.027780      -0.013128       0.031057       0.043688      -0.009388      -0.000066      -0.006287       0.024350       0.055963      -0.025511       0.005772       0.019739              1.931095       2.457993      -0.408248       0.561862       1.517769      -0.198291       1.817522          -0.000001
          304              H      13.347606      -3.398992      21.887389       0.171943       0.988435 0.69908539E+01  0.66910337E+02                                 1.695892                            1.583028      -1.181016       2.332291                    0.998055       3.448369       9.794703       0.476063       1.344245      -0.694462      -0.012191       0.002377      -0.001512       0.012513      -0.001627       0.002209      -0.000270      -0.004063       0.012418      -0.005110       0.000322       0.004789              1.773165       2.476122      -0.240773       0.150093       1.423434       0.047763       1.419938          -0.000001
          305              H      14.834299      -2.903470      21.809850       0.177891       0.966993 0.72444572E+01  0.69254339E+02                                 1.625260                            1.580224      -0.834539       2.508031                    0.999622       3.157907       8.673086       0.495681       1.292596      -0.708423       0.008904       0.010616      -0.000415       0.013862       0.005507       0.003353      -0.000023      -0.002634      -0.002836      -0.006526      -0.000207       0.006733              1.630616       1.746687       0.305878      -0.166902       1.742117      -0.076829       1.403045           0.000000
          306              H      14.489361      -4.405480      21.507715       0.176329       0.881537 0.62437892E+01  0.58097921E+02                                 1.579293                            1.503640      -0.945936       2.454981                    0.998806       3.269016       9.156598       0.484755       1.357910      -0.692676       0.002077      -0.013243      -0.006670       0.014972      -0.000215      -0.000476       0.001244      -0.016870       0.001554      -0.008720       0.000342       0.008378              1.637895       1.464356      -0.227582      -0.177153       1.729113       0.496446       1.720215           0.000000
          307              H      20.623805      12.114873       1.882326       0.107872       1.451977 0.11034309E+02  0.11593657E+03                                 2.059926                            1.901163      -1.036396       2.395368                    0.997131       3.452778       9.599949       0.474576       1.228358      -0.725234      -0.012648       0.014446       0.042516       0.046650      -0.003270      -0.003783       0.008012       0.010967       0.047260      -0.015805      -0.002961       0.018766              2.139968       2.126445      -0.089200      -0.438061       1.639411       0.166007       2.654047          -0.000001
          308              H      24.428936      10.845951       0.764695       0.107281       1.644146 0.13124055E+02  0.14495608E+03                                 2.307108                            2.130638      -1.060274       2.381464                    0.997044       3.646797      10.622046       0.427519       1.297127      -0.710724       0.013805      -0.016998       0.034090       0.040517      -0.004603       0.012395      -0.007282       0.006759      -0.019104      -0.015036      -0.002490       0.017525              2.355888       2.358399      -0.297330       0.329269       1.911233      -0.422915       2.798032          -0.000001
          309              H      12.605396      11.847982      19.595978       0.175843       0.958125 0.68498021E+01  0.64338117E+02                                 1.584293                            1.510410      -0.992275       2.427342                    0.999249       3.136253       8.437919       0.522123       1.248944      -0.717120      -0.000188      -0.004275       0.013796       0.014444      -0.002552       0.001261      -0.005108       0.003888       0.001455      -0.006340       0.000341       0.005999              1.620959       1.285080       0.003516      -0.020369       1.301293      -0.003803       2.276503          -0.000001
          310              H      12.456933      11.003573      18.283162       0.175472       0.972361 0.70474636E+01  0.66990354E+02                                 1.622208                            1.548794      -1.174428       2.341132                    0.997980       3.282906       9.026891       0.504825       1.276396      -0.709791      -0.003576      -0.012064      -0.005190       0.013611       0.004190       0.001221      -0.001929      -0.000997      -0.010302      -0.005233      -0.000749       0.005982              1.654497       1.344686      -0.001516      -0.068498       2.061691       0.394973       1.557114          -0.000001
          311              H      13.308347      12.318794      18.277814       0.181718       0.882870 0.63723337E+01  0.59211026E+02                                 1.546859                            1.495020      -0.759495       2.548370                    0.999930       3.116551       8.540297       0.501159       1.315306      -0.702768       0.008923       0.004901      -0.006832       0.012261       0.000068      -0.000752      -0.005703       0.000903      -0.000340      -0.005994       0.000474       0.005520              1.579198       1.855248       0.307935      -0.337411       1.454596      -0.113148       1.427750           0.000000
          312              H       9.243427      14.896754      18.604013       0.116996       1.247203 0.89817022E+01  0.89438188E+02                                 1.819467                            1.685567      -0.994625       2.412140                    0.998081       3.333516       8.957715       0.518534       1.186219      -0.733217      -0.024703       0.034522       0.009465       0.043492      -0.015903       0.011333       0.007496       0.001404      -0.017761      -0.023230       0.003896       0.019335              1.896548       1.710973      -0.410817      -0.147692       2.307787       0.400054       1.670882          -0.000001
          313              H       8.544767      10.680872      10.874177       0.114032       1.173250 0.80460723E+01  0.78660104E+02                                 1.809623                            1.639381      -0.824440       2.493779                    0.999371       3.349853       9.188104       0.500182       1.252585      -0.716757      -0.028422       0.013582      -0.030265       0.043683      -0.020999       0.007755       0.004771       0.003844       0.010843      -0.025535       0.005814       0.019721              1.932452       1.848213      -0.120948       0.646039       1.417641      -0.080220       2.531501          -0.000001
          314              H      12.029007       8.610816      13.876808       0.171950       0.988668 0.69927962E+01  0.66933539E+02                                 1.696171                            1.583257      -1.181074       2.332265                    0.998055       3.448489       9.795364       0.476025       1.344260      -0.694460       0.004182       0.003291       0.011322       0.012510      -0.002974       0.000193      -0.003126       0.004291      -0.003574      -0.005080       0.000311       0.004769              1.773472       1.581130       0.101980       0.317837       1.386603       0.284918       2.352683          -0.000001
          315              H      11.363151       7.534858      12.949013       0.177879       0.967739 0.72514495E+01  0.69337174E+02                                 1.626086                            1.580986      -0.834589       2.507984                    0.999620       3.158275       8.674799       0.495567       1.292595      -0.708431      -0.007635      -0.011512      -0.001138       0.013860       0.003968       0.002598      -0.001083       0.001221      -0.015382      -0.006501      -0.000222       0.006723              1.631452       1.463397       0.243664      -0.014946       1.973503       0.138193       1.457457           0.000000
          316              H      12.432870       8.524356      12.363460       0.176314       0.881627 0.62445297E+01  0.58106324E+02                                 1.579378                            1.503711      -0.945905       2.454978                    0.998804       3.269120       9.156900       0.484755       1.357876      -0.692683       0.011012       0.004002      -0.009341       0.014985       0.001113      -0.005525      -0.005896       0.000751      -0.008525      -0.008686       0.000325       0.008361              1.637984       1.908105      -0.037523      -0.468043       1.238580       0.085133       1.767266           0.000000
          317              H       7.708693      14.161943      16.892807       0.107997       1.446485 0.10984394E+02  0.11528128E+03                                 2.054112                            1.896295      -1.037240       2.395105                    0.997121       3.450909       9.589282       0.475397       1.227628      -0.725342      -0.037286       0.020850       0.018629       0.046605      -0.012018      -0.003898       0.007800       0.017741      -0.008843      -0.015845      -0.002911       0.018756              2.133680       2.224521      -0.478233      -0.253711       2.134156       0.423032       2.042364          -0.000001
          318              H       7.950986      12.568822      13.053290       0.107269       1.646607 0.13149185E+02  0.14532422E+03                                 2.311220                            2.134125      -1.060239       2.381481                    0.997044       3.647971      10.633819       0.426673       1.298890      -0.710380      -0.024417       0.024498      -0.021089       0.040510       0.002389       0.012649      -0.006891       0.000874       0.026132      -0.015071      -0.002461       0.017532              2.360211       2.316507      -0.533091       0.484669       2.269689      -0.205460       2.494436          -0.000001
          319              H       6.968564      -7.321514      20.510403       0.175888       0.958191 0.68505903E+01  0.64349003E+02                                 1.584547                            1.510644      -0.993065       2.427029                    0.999248       3.136368       8.439156       0.521993       1.249188      -0.717067      -0.003954      -0.001595      -0.013778       0.014423      -0.003200       0.005257       0.000547       0.000169       0.001420      -0.006371       0.000374       0.005997              1.621224       1.297478       0.007823      -0.003192       1.289273       0.020468       2.276921          -0.000001
          320              H       6.221951      -7.742928      21.823219       0.175473       0.972197 0.70460558E+01  0.66974101E+02                                 1.622072                            1.548676      -1.174317       2.341200                    0.997983       3.282812       9.026648       0.504823       1.276457      -0.709778      -0.010186      -0.007389       0.005183       0.013610       0.003572       0.002248      -0.000482      -0.004488      -0.010321      -0.005244      -0.000744       0.005988              1.654353       1.982784       0.224090      -0.395182       1.423268      -0.067065       1.557008          -0.000001
          321              H       7.178153      -6.501803      21.828566       0.181742       0.882657 0.63705111E+01  0.59190430E+02                                 1.546673                            1.494858      -0.759408       2.548420                    0.999929       3.116344       8.539736       0.501155       1.315397      -0.702749       0.001650       0.010046       0.006823       0.012255      -0.000230       0.005147       0.002640      -0.000804      -0.000300      -0.006025       0.000471       0.005554              1.578999       1.305433       0.113561      -0.005796       2.003974       0.355752       1.427590           0.000000
          322              H      10.963635      -9.474948      21.502367       0.117005       1.246398 0.89746235E+01  0.89348858E+02                                 1.818537                            1.684783      -0.994490       2.412214                    0.998083       3.332870       8.954633       0.518717       1.186050      -0.733253       0.040778      -0.011783      -0.009464       0.043489      -0.012813      -0.003279      -0.013160       0.018896      -0.017750      -0.023205       0.003871       0.019334              1.895533       2.498144      -0.131858      -0.426033       1.518385       0.005894       1.670069          -0.000001
          323              H      18.137226       3.897833       2.494617       0.114032       1.172109 0.80366702E+01  0.78541776E+02                                 1.808023                            1.638082      -0.824380       2.493814                    0.999372       3.349038       9.183007       0.500559       1.252063      -0.716863       0.022285      -0.022271       0.030261       0.043685      -0.017543      -0.001891      -0.008868       0.023400       0.010826      -0.025510       0.005786       0.019724              1.930619       1.540278      -0.229084       0.290604       1.722824      -0.581483       2.528753          -0.000001
          324              H       4.108735      -8.943875      26.229573       0.171956       0.988594 0.69923384E+01  0.66930329E+02                                 1.696344                            1.583409      -1.181018       2.332295                    0.998056       3.448606       9.796866       0.475894       1.344606      -0.694392       0.001708       0.005044      -0.011323       0.012513      -0.003663       0.003029       0.000890       0.000385      -0.003570      -0.005113       0.000348       0.004764              1.773661       1.344234       0.018173      -0.162700       1.623765      -0.394681       2.352984          -0.000001
          325              H      14.231653       5.506335       0.419780       0.177889       0.967691 0.72510845E+01  0.69333611E+02                                 1.626121                            1.581019      -0.834642       2.507976                    0.999620       3.158245       8.675039       0.495522       1.292713      -0.708407      -0.008310      -0.011034       0.001135       0.013860       0.002699       0.001905      -0.002060      -0.005939      -0.015383      -0.006501      -0.000213       0.006714              1.631490       1.763714       0.349829      -0.135300       1.673257      -0.031976       1.457499           0.000001
          326              H      14.808000       6.844717       1.005333       0.176322       0.881533 0.62437554E+01  0.58098003E+02                                 1.579350                            1.503683      -0.945921       2.454979                    0.998805       3.269099       9.157107       0.484722       1.357994      -0.692660       0.000106       0.011705       0.009343       0.014977       0.000637       0.003732       0.007209      -0.001991      -0.008533      -0.008720       0.000319       0.008401              1.637964       1.336536      -0.239598      -0.236280       1.810103       0.412907       1.767254           0.000000
          327              H      10.782443     -11.166812      23.213573       0.107996       1.447368 0.10992191E+02  0.11538116E+03                                 2.054905                            1.896955      -1.037246       2.395100                    0.997123       3.450814       9.589117       0.475329       1.227612      -0.725360       0.032082      -0.028207      -0.018626       0.046602      -0.014910      -0.008627       0.001103       0.001309      -0.008786      -0.015811      -0.002926       0.018737              2.134533       2.445842      -0.400645      -0.483706       1.914604       0.098263       2.043151          -0.000001
          328              H      20.115101       3.967278       0.315504       0.107278       1.653148 0.13208440E+02  0.14609765E+03                                 2.315148                            2.137391      -1.060117       2.381543                    0.997047       3.646779      10.623816       0.426940       1.297023      -0.710857       0.031243      -0.014858       0.021093       0.040519       0.001560       0.010759      -0.009602      -0.003648       0.026123      -0.015070      -0.002477       0.017547              2.364354       2.614747      -0.430526       0.356261       1.979309      -0.389567       2.499005          -0.000001
          329              H      -4.702263      23.285036       6.689744       0.175843       0.958124 0.68497961E+01  0.64338045E+02                                 1.584292                            1.510409      -0.992274       2.427342                    0.999249       3.136252       8.437915       0.522123       1.248944      -0.717120       0.013342       0.004517       0.003195       0.014444       0.002640      -0.000791      -0.001955      -0.001003      -0.017826      -0.006340       0.000341       0.005999              1.620958       1.964760       0.220902       0.398710       1.356321       0.133391       1.541793          -0.000001
          330              H      -5.326640      22.906820       5.302064       0.175471       0.972360 0.70474566E+01  0.66990275E+02                                 1.622208                            1.548794      -1.174427       2.341132                    0.997980       3.282905       9.026889       0.504825       1.276397      -0.709791       0.002641      -0.002859      -0.013043       0.013611      -0.001300      -0.004629       0.002860       0.000083      -0.002601      -0.005233      -0.000749       0.005982              1.654497       1.378397      -0.046645      -0.007939       1.307490      -0.040525       2.277604          -0.000001
          331              H      -6.234800      23.488801       6.438411       0.181718       0.882870 0.63723352E+01  0.59211043E+02                                 1.546859                            1.495020      -0.759495       2.548370                    0.999930       3.116551       8.540297       0.501159       1.315306      -0.702768      -0.010863       0.005624       0.000828       0.012261       0.000802      -0.002468      -0.001209       0.004165      -0.015790      -0.005994       0.000474       0.005520              1.579198       1.848750      -0.448471      -0.096959       1.538948       0.069642       1.349897           0.000000
          332              H      -5.828744      19.320869       8.834099       0.116996       1.247203 0.89817036E+01  0.89438208E+02                                 1.819467                            1.685567      -0.994625       2.412140                    0.998081       3.333516       8.957716       0.518534       1.186219      -0.733217      -0.000311      -0.026312       0.034629       0.043492       0.009410       0.002897      -0.007574      -0.033245       0.020117      -0.023230       0.003896       0.019335              1.896548       1.460196      -0.011162       0.071787       1.734427      -0.430305       2.495022          -0.000001
          333              H      22.826568      17.133393       1.318163       0.114032       1.173251 0.80460807E+01  0.78660200E+02                                 1.809624                            1.639381      -0.824440       2.493779                    0.999371       3.349854       9.188105       0.500183       1.252584      -0.716757      -0.021639      -0.037797      -0.003370       0.043683       0.012615       0.010017      -0.011635      -0.023561       0.006716      -0.025535       0.005814       0.019721              1.932452       1.880152       0.631254       0.344155       2.290578       0.353185       1.626626          -0.000001
          334              H      -7.653858      21.630151       1.026723       0.171950       0.988668 0.69927976E+01  0.66933556E+02                                 1.696171                            1.583257      -1.181074       2.332265                    0.998055       3.448490       9.795367       0.476025       1.344260      -0.694460       0.006299       0.006662       0.008511       0.012510       0.000873      -0.000501      -0.002807      -0.003102      -0.012503      -0.005080       0.000311       0.004769              1.773472       1.691991       0.263463       0.446303       1.753567       0.420021       1.874859          -0.000001
          335              H      14.148868       5.477250      26.368608       0.177879       0.967739 0.72514462E+01  0.69337138E+02                                 1.626086                            1.580986      -0.834589       2.507984                    0.999620       3.158274       8.674797       0.495567       1.292595      -0.708431       0.007043      -0.005608      -0.010539       0.013860      -0.001551      -0.004980       0.003262      -0.004685      -0.002264      -0.006501      -0.000222       0.006723              1.631452       1.551121      -0.103759      -0.213374       1.379064       0.140456       1.964173           0.000000
          336              H      23.763128      21.588463       0.195184       0.176314       0.881628 0.62445340E+01  0.58106376E+02                                 1.579379                            1.503712      -0.945906       2.454977                    0.998804       3.269121       9.156905       0.484755       1.357877      -0.692683      -0.013185       0.007019      -0.001205       0.014985      -0.003702      -0.003767      -0.003239       0.007835      -0.015098      -0.008686       0.000326       0.008361              1.637984       1.842876      -0.409641       0.344804       1.626603      -0.160775       1.444475           0.000000
          337              H      -6.367986      17.502391       7.342141       0.107997       1.446486 0.10984401E+02  0.11528137E+03                                 2.054112                            1.896295      -1.037240       2.395105                    0.997121       3.450911       9.589289       0.475397       1.227628      -0.725342       0.017810      -0.033251       0.027371       0.046605      -0.004602       0.009612      -0.009708      -0.019767       0.001413      -0.015845      -0.002911       0.018756              2.133681       1.745167      -0.150085       0.342290       2.178314      -0.452819       2.477562          -0.000001
          338              H      23.913769      16.887973       4.042723       0.107269       1.646607 0.13149178E+02  0.14532413E+03                                 2.311219                            2.134125      -1.060239       2.381481                    0.997044       3.647970      10.633817       0.426672       1.298890      -0.710380      -0.020629      -0.033191       0.010672       0.040510       0.012375      -0.000534       0.008714      -0.000430      -0.022154      -0.015071      -0.002461       0.017532              2.360211       2.151538       0.627954       0.068007       2.781152      -0.208603       2.147942          -0.000001
          339              H      -3.955639       5.992755      17.283176       0.175888       0.958191 0.68505944E+01  0.64349054E+02                                 1.584548                            1.510645      -0.993065       2.427029                    0.999248       3.136368       8.439158       0.521992       1.249188      -0.717067      -0.009180      -0.007440      -0.008270       0.014423       0.004771       0.000630       0.000071      -0.007771       0.001052      -0.006371       0.000374       0.005997              1.621225       1.937066       0.219450       0.411124       1.372705       0.150846       1.553903          -0.000001
          340              H      -2.436200       5.738050      17.574616       0.175473       0.972197 0.70460600E+01  0.66974149E+02                                 1.622072                            1.548676      -1.174317       2.341200                    0.997983       3.282813       9.026650       0.504823       1.276457      -0.709778       0.011111      -0.006876      -0.003807       0.013610      -0.000078      -0.004656       0.002827      -0.000706       0.005086      -0.005244      -0.000744       0.005988              1.654353       1.911754      -0.479395       0.024156       1.652684       0.004807       1.398622          -0.000001
          341              H      -3.335627       6.434263      18.652141       0.181742       0.882657 0.63705086E+01  0.59190406E+02                                 1.546673                            1.494858      -0.759408       2.548420                    0.999929       3.116343       8.539735       0.501155       1.315398      -0.702749       0.000285       0.001851       0.012111       0.012255       0.002961       0.000228       0.002599      -0.007223       0.007800      -0.006025       0.000471       0.005554              1.578999       1.307085      -0.061215      -0.099412       1.261942       0.066092       2.167969           0.000000
          342              H      -3.462250      10.404600      15.914212       0.117005       1.246398 0.89746228E+01  0.89348849E+02                                 1.818537                            1.684783      -0.994490       2.412214                    0.998083       3.332870       8.954633       0.518717       1.186050      -0.733253      -0.015765       0.037678      -0.014937       0.043489       0.000552      -0.001725      -0.014119      -0.009982      -0.053229      -0.023205       0.003871       0.019334              1.895533       1.914296      -0.509449       0.173769       2.210894      -0.285617       1.561409          -0.000001
          343              H       5.069315       9.452164      17.991722       0.114032       1.172108 0.80366625E+01  0.78541679E+02                                 1.808022                            1.638081      -0.824380       2.493815                    0.999372       3.349036       9.182999       0.500559       1.252063      -0.716863       0.027778       0.033458      -0.004157       0.043685       0.004642       0.008185      -0.014223      -0.011211      -0.050718      -0.025510       0.005786       0.019724              1.930617       2.457277       0.690416       0.072590       1.913847      -0.030651       1.420726          -0.000001
          344              H       2.432119       5.217838      18.737701       0.171956       0.988594 0.69923419E+01  0.66930369E+02                                 1.696345                            1.583409      -1.181018       2.332295                    0.998056       3.448606       9.796866       0.475894       1.344606      -0.694392      -0.012193      -0.002499      -0.001293       0.012513       0.002726       0.000322      -0.001644      -0.007427       0.002326      -0.005113       0.000348       0.004764              1.773661       2.476956       0.250484       0.133508       1.379764      -0.022388       1.464264          -0.000001
          345              H       3.918806       4.902923      18.347332       0.177889       0.967691 0.72510842E+01  0.69333606E+02                                 1.626120                            1.581018      -0.834641       2.507976                    0.999620       3.158245       8.675038       0.495522       1.292713      -0.708407       0.008898      -0.005668      -0.008989       0.013860       0.000148      -0.006420       0.001219      -0.000590       0.003252      -0.006501      -0.000213       0.006714              1.631490       1.747667      -0.297758      -0.181593       1.555175       0.185385       1.591627           0.000000
          346              H       3.573888       5.392285      19.799183       0.176322       0.881533 0.62437514E+01  0.58097956E+02                                 1.579350                            1.503682      -0.945921       2.454980                    0.998805       3.269098       9.157103       0.484722       1.357994      -0.692660       0.002075       0.000846       0.014808       0.014977      -0.000311       0.000444       0.002721      -0.010040       0.022036      -0.008720       0.000319       0.008401              1.637963       1.464383      -0.039628       0.285705       1.292534      -0.244379       2.156974           0.000000
          347              H      -1.207110      11.009719      15.304595       0.107996       1.447368 0.10992196E+02  0.11538123E+03                                 2.054905                            1.896955      -1.037247       2.395100                    0.997123       3.450815       9.589120       0.475329       1.227612      -0.725360      -0.012605       0.029571      -0.033741       0.046602      -0.001605       0.004736      -0.016597      -0.003921       0.002491      -0.015811      -0.002926       0.018737              2.134533       2.121075      -0.333406       0.295073       2.250686      -0.520214       2.031837          -0.000001
          348              H       2.598043      10.676298      16.962325       0.107278       1.653145 0.13208413E+02  0.14609729E+03                                 2.315146                            2.137389      -1.060116       2.381543                    0.997047       3.646778      10.623813       0.426940       1.297024      -0.710857       0.013812       0.038022      -0.002321       0.040519       0.013049      -0.002182       0.006367       0.005127      -0.024107      -0.015070      -0.002477       0.017547              2.364352       2.367044       0.436216       0.093420       2.954156      -0.173504       1.771856          -0.000001
          349              H      -9.225634      26.483555       6.679049       0.175879       0.958023 0.68490206E+01  0.64330344E+02                                 1.584339                            1.510452      -0.992941       2.427102                    0.999247       3.136159       8.438239       0.522038       1.249156      -0.717074      -0.000174       0.014079      -0.003199       0.014439       0.002348       0.001597       0.001434      -0.002535      -0.017801      -0.006345       0.000356       0.005989              1.621006       1.285118      -0.019387       0.007140       2.036065      -0.420392       1.541835          -0.000001
          350              H      -9.374078      25.768841       8.066730       0.175473       0.972222 0.70461970E+01  0.66975342E+02                                 1.622060                            1.548658      -1.174363       2.341176                    0.997982       3.282755       9.026292       0.504845       1.276403      -0.709790      -0.003570       0.001542       0.013040       0.013607      -0.001038      -0.004224       0.003439       0.001569      -0.002617      -0.005244      -0.000741       0.005985              1.654347       1.344577      -0.058547       0.035570       1.341083       0.021005       2.277379          -0.000001
          351              H      -8.522679      25.106589       6.930383       0.181726       0.882937 0.63730257E+01  0.59219639E+02                                 1.547006                            1.495157      -0.759348       2.548433                    0.999929       3.116672       8.541057       0.501103       1.315404      -0.702748       0.008929      -0.008364      -0.000827       0.012262      -0.000686       0.000335       0.002754      -0.004251      -0.015785      -0.006007       0.000476       0.005531              1.579351       1.855459      -0.446229      -0.097976       1.532583       0.068202       1.350012           0.000000
          352              H      20.158869      24.100083       4.534695       0.117006       1.247009 0.89803837E+01  0.89421541E+02                                 1.819247                            1.685433      -0.994521       2.412196                    0.998082       3.333307       8.956900       0.518561       1.186204      -0.733221      -0.024706      -0.009069      -0.034634       0.043498       0.017763       0.008118      -0.000192       0.014026       0.020105      -0.023223       0.003876       0.019348              1.896271       1.710740       0.077532       0.429421       1.483517       0.075733       2.494556          -0.000001
          353              H     -13.286191      19.513860      12.050630       0.114016       1.172943 0.80433587E+01  0.78622555E+02                                 1.808857                            1.638753      -0.824470       2.493760                    0.999371       3.349328       9.184345       0.500467       1.252048      -0.716874      -0.028432      -0.033006       0.003366       0.043693       0.017210       0.014331      -0.005532       0.002474       0.006703      -0.025525       0.005776       0.019749              1.931571       1.847414       0.619553      -0.218101       2.321365      -0.441861       1.625935          -0.000001
          354              H      -9.801947      23.149245      12.342070       0.171947       0.988405 0.69907358E+01  0.66911318E+02                                 1.696135                            1.583233      -1.180870       2.332358                    0.998058       3.448522       9.796437       0.475917       1.344616      -0.694389       0.004189       0.008159      -0.008513       0.012513       0.001655       0.002496       0.001431       0.001317      -0.012515      -0.005098       0.000312       0.004786              1.773429       1.581091       0.224232      -0.247207       1.864348      -0.560759       1.874848          -0.000002
          355              H     -10.467785      22.883744      13.737772       0.177874       0.967739 0.72515402E+01  0.69338765E+02                                 1.626142                            1.581043      -0.834431       2.508053                    0.999621       3.158305       8.675134       0.495532       1.292673      -0.708415      -0.007631       0.004773       0.010540       0.013860       0.000264      -0.004716       0.003632       0.005596      -0.002267      -0.006513      -0.000200       0.006713              1.631512       1.463436      -0.134784      -0.203525       1.466821       0.154360       1.964278           0.000000
          356              H      -9.398073      21.881886      13.173609       0.176317       0.881499 0.62434711E+01  0.58094514E+02                                 1.579286                            1.503633      -0.945927       2.454980                    0.998805       3.269022       9.156731       0.484739       1.357967      -0.692665       0.011005      -0.010094       0.001209       0.014982      -0.005344       0.001819       0.004658      -0.001439      -0.015087      -0.008718       0.000353       0.008365              1.637889       1.907986      -0.386539       0.266499       1.561265      -0.271464       1.444416           0.000000
          357              H      18.624155      22.985555       6.026652       0.107913       1.458765 0.11096575E+02  0.11676337E+03                                 2.067880                            1.907837      -1.036313       2.395412                    0.997133       3.454415       9.613877       0.473221       1.230056      -0.724931      -0.037282       0.005734      -0.027397       0.046620       0.002553       0.012353      -0.005799       0.021062       0.001574      -0.015760      -0.002964       0.018724              2.148574       2.240400       0.019703       0.547068       1.708997      -0.173673       2.496326          -0.000001
          358              H      18.866491      20.457027       9.326070       0.107288       1.651248 0.13189631E+02  0.14582889E+03                                 2.312440                            2.135095      -1.060644       2.381338                    0.997043       3.646509      10.618742       0.427427       1.296084      -0.711029      -0.024424      -0.030500      -0.010675       0.040506       0.009793      -0.008339      -0.002341      -0.015175      -0.022213      -0.015038      -0.002481       0.017519              2.361502       2.317737       0.686950       0.219530       2.617760       0.005409       2.149008          -0.000001
          359              H      -3.946869       5.986633      22.823204       0.175894       0.958014 0.68489728E+01  0.64330058E+02                                 1.584345                            1.510457      -0.993095       2.427026                    0.999247       3.136258       8.438634       0.522029       1.249173      -0.717068      -0.003965      -0.011131       0.008272       0.014424       0.006154       0.000161      -0.000596       0.000055       0.001021      -0.006367       0.000366       0.006000              1.621014       1.297321      -0.006691      -0.005178       2.011993      -0.437810       1.553726          -0.000001
          360              H      -4.693486       7.334269      22.531765       0.175468       0.972322 0.70471332E+01  0.66986688E+02                                 1.622191                            1.548777      -1.174367       2.341161                    0.997981       3.282929       9.027033       0.504817       1.276428      -0.709784      -0.010184       0.008184       0.003807       0.013608       0.000161      -0.004200       0.003471       0.000642       0.005081      -0.005247      -0.000740       0.005987              1.654483       1.982954      -0.454347       0.003499       1.581772      -0.024362       1.398723          -0.000001
          361              H      -3.737298       6.718328      21.454240       0.181691       0.882838 0.63720674E+01  0.59208121E+02                                 1.546845                            1.495006      -0.759516       2.548363                    0.999930       3.116600       8.540489       0.501150       1.315337      -0.702762       0.001653       0.000900      -0.012133       0.012278       0.004566      -0.002351      -0.001040       0.001919       0.007777      -0.006019       0.000511       0.005509              1.579185       1.305551      -0.061818      -0.095467       1.263723       0.071746       2.168282           0.000000
          362              H       0.048220       7.922429      24.192169       0.116995       1.247196 0.89816923E+01  0.89437019E+02                                 1.819392                            1.685521      -0.994464       2.412219                    0.998082       3.333274       8.956669       0.518568       1.186155      -0.733235       0.040786      -0.002300       0.014940       0.043497       0.003569       0.012737       0.006351       0.007064      -0.053259      -0.023219       0.003877       0.019342              1.896450       2.499523      -0.303257       0.327450       1.627780      -0.068665       1.562046          -0.000001
          363              H      -3.693597      15.648563      22.114658       0.114027       1.172553 0.80400441E+01  0.78582189E+02                                 1.808422                            1.638380      -0.824483       2.493758                    0.999371       3.349261       9.183746       0.500539       1.251994      -0.716880       0.022287       0.037345       0.004159       0.043688       0.007130       0.016151      -0.002948       0.002892      -0.050724      -0.025511       0.005772       0.019739              1.931095       1.540584       0.366362       0.053104       2.831719      -0.058259       1.420982          -0.000001
          364              H      -6.806718      11.750746      21.368680       0.171943       0.988435 0.69908547E+01  0.66910343E+02                                 1.695892                            1.583028      -1.181015       2.332292                    0.998055       3.448369       9.794701       0.476063       1.344244      -0.694462       0.001708      -0.012327       0.001303       0.012513       0.004456       0.001679       0.000271       0.002352       0.002316      -0.005110       0.000322       0.004789              1.773164       1.343933      -0.149915       0.065579       2.511636      -0.118382       1.463924          -0.000001
          365              H      -7.599176      13.047447      21.759048       0.177891       0.966993 0.72444580E+01  0.69254348E+02                                 1.625260                            1.580225      -0.834539       2.508031                    0.999622       3.157907       8.673086       0.495681       1.292596      -0.708423      -0.008311       0.006506       0.008986       0.013862       0.000307      -0.003276       0.005679       0.000280       0.003257      -0.006526      -0.000207       0.006733              1.630616       1.762691      -0.291821      -0.235126       1.538341       0.109328       1.590816           0.000000
          366              H      -7.022847      12.885346      20.307197       0.176329       0.881537 0.62437873E+01  0.58097899E+02                                 1.579293                            1.503640      -0.945936       2.454981                    0.998806       3.269016       9.156598       0.484755       1.357910      -0.692676       0.000104       0.002240      -0.014804       0.014972       0.002921      -0.002398      -0.001298       0.008198       0.022017      -0.008720       0.000342       0.008378              1.637894       1.336511      -0.084830       0.325623       1.420353      -0.187873       2.156818           0.000000
          367              H      -0.132964      10.250315      24.801786       0.107872       1.451977 0.11034306E+02  0.11593653E+03                                 2.059925                            1.901163      -1.036395       2.395369                    0.997131       3.452778       9.599948       0.474576       1.228358      -0.725234       0.032121      -0.002059       0.033768       0.046650      -0.000041       0.017237       0.001084       0.005120       0.002568      -0.015805      -0.002961       0.018766              2.139967       2.452583      -0.219468       0.591236       1.930492      -0.105217       2.036826          -0.000001
          368              H      -1.715709      13.726682      23.144055       0.107281       1.644146 0.13124058E+02  0.14495613E+03                                 2.307108                            2.130638      -1.060275       2.381464                    0.997044       3.646799      10.622051       0.427519       1.297126      -0.710725       0.031246       0.025690       0.002324       0.040517       0.008542      -0.006690      -0.000020      -0.020340      -0.024136      -0.015036      -0.002490       0.017525              2.355888       2.605012       0.521009       0.193615       2.695977      -0.030045       1.766674          -0.000001
          369              H       6.213161       9.587870       3.227227       0.175894       0.958014 0.68489759E+01  0.64330090E+02                                 1.584345                            1.510457      -0.993095       2.427026                    0.999247       3.136259       8.438635       0.522030       1.249172      -0.717068       0.013323       0.000505      -0.005504       0.014424      -0.002013      -0.001865       0.005079       0.004366      -0.001740      -0.006367       0.000366       0.006000              1.621013       1.964810       0.234851      -0.390683       1.379950      -0.147018       1.518280          -0.000001
          370              H       5.588797       8.575221       4.248603       0.175468       0.972322 0.70471279E+01  0.66986628E+02                                 1.622191                            1.548776      -1.174366       2.341162                    0.997981       3.282929       9.027034       0.504816       1.276429      -0.709784       0.002645      -0.009867       0.008991       0.013608      -0.003363       0.003458      -0.000857       0.003505       0.007661      -0.005247      -0.000740       0.005987              1.654483       1.378378       0.016453       0.044361       2.070158      -0.399806       1.514913          -0.000001
          371              H       4.680623       9.268326       3.176425       0.181691       0.882839 0.63720786E+01  0.59208250E+02                                 1.546846                            1.495008      -0.759516       2.548363                    0.999930       3.116601       8.540493       0.501150       1.315337      -0.702762      -0.010882      -0.002094      -0.005287       0.012278      -0.002537       0.000563       0.003147       0.007465      -0.005832      -0.006019       0.000511       0.005509              1.579187       1.848728       0.140270       0.436860       1.336842       0.047039       1.551991           0.000000
          372              H       5.086712      13.427041       5.588156       0.116995       1.247196 0.89816852E+01  0.89436925E+02                                 1.819390                            1.685520      -0.994464       2.412220                    0.998082       3.333274       8.956666       0.518568       1.186154      -0.733235      -0.000312       0.043150       0.005478       0.043497      -0.002201      -0.009588       0.006643      -0.034868       0.015210      -0.023219       0.003877       0.019342              1.896448       1.460129       0.067731      -0.026237       2.677334      -0.114182       1.551882          -0.000001
          373              H       0.995600       8.011841      11.240482       0.114027       1.172553 0.80400418E+01  0.78582165E+02                                 1.808422                            1.638380      -0.824483       2.493758                    0.999371       3.349261       9.183747       0.500539       1.251995      -0.716880      -0.021638       0.015989       0.034421       0.043688       0.002363      -0.015903       0.009492      -0.027316      -0.004572      -0.025511       0.005772       0.019739              1.931095       1.878833      -0.017600      -0.717999       1.485858       0.110839       2.428594          -0.000001
          374              H       3.261623       5.511033       7.491872       0.171943       0.988434 0.69908508E+01  0.66910299E+02                                 1.695892                            1.583028      -1.181016       2.332292                    0.998055       3.448369       9.794702       0.476063       1.344245      -0.694462       0.006305       0.004041      -0.010024       0.012513      -0.000864      -0.000485       0.004812       0.000322      -0.002231      -0.005110       0.000322       0.004789              1.773164       1.691730       0.254714      -0.451183       1.480567      -0.262444       2.147196          -0.000001
          375              H       3.233248       4.660474       8.810035       0.177891       0.966993 0.72444568E+01  0.69254332E+02                                 1.625259                            1.580224      -0.834539       2.508031                    0.999622       3.157907       8.673085       0.495681       1.292596      -0.708423       0.007041      -0.006326       0.010127       0.013862      -0.003543       0.003857      -0.000092       0.000748       0.014032      -0.006526      -0.000207       0.006733              1.630616       1.550370      -0.132784       0.196390       1.695339      -0.323314       1.646139           0.000000
          376              H       1.932115       4.811747       7.943737       0.176329       0.881538 0.62437930E+01  0.58097961E+02                                 1.579293                            1.503640      -0.945936       2.454981                    0.998806       3.269017       9.156599       0.484756       1.357909      -0.692676      -0.013178      -0.004549      -0.005462       0.014972      -0.001414       0.005112       0.003219       0.007758      -0.015347      -0.008720       0.000342       0.008378              1.637895       1.842740       0.503391       0.182309       1.629181       0.159219       1.441763           0.000000
          377              H       4.547500      13.044229       7.908978       0.107872       1.451977 0.11034311E+02  0.11593658E+03                                 2.059924                            1.901161      -1.036394       2.395369                    0.997131       3.452781       9.599949       0.474577       1.228355      -0.725234       0.017836       0.040375       0.015100       0.046650       0.010628      -0.000780       0.008827      -0.021261      -0.003264      -0.015805      -0.002961       0.018767              2.139965       1.749588       0.373217      -0.041373       2.804355       0.097322       1.865954          -0.000001
          378              H       2.082785      10.494079      10.090765       0.107281       1.644145 0.13124052E+02  0.14495604E+03                                 2.307108                            2.130638      -1.060274       2.381464                    0.997044       3.646797      10.622046       0.427519       1.297127      -0.710724      -0.020627       0.025848       0.023410       0.040517      -0.006672      -0.010439       0.000608       0.015513       0.025848      -0.015036      -0.002490       0.017525              2.355888       2.147798      -0.254472      -0.576216       2.482227       0.377536       2.437638          -0.000001
          379              H      17.875296      -3.465455      12.906233       0.175879       0.958023 0.68490218E+01  0.64330357E+02                                 1.584339                            1.510452      -0.992941       2.427102                    0.999247       3.136159       8.438239       0.522038       1.249156      -0.717074      -0.009191      -0.003434       0.010593       0.014439      -0.001828      -0.004419       0.001441      -0.005189       0.008804      -0.006345       0.000356       0.005989              1.621006       1.936773       0.246269      -0.395542       1.377799      -0.153865       1.548446          -0.000001
          380              H      19.394735      -3.085708      12.981098       0.175473       0.972222 0.70461919E+01  0.66975288E+02                                 1.622060                            1.548658      -1.174363       2.341176                    0.997982       3.282755       9.026294       0.504845       1.276403      -0.709790       0.011110       0.000141       0.007855       0.013607      -0.003994       0.002411      -0.002341       0.000103       0.007497      -0.005244      -0.000741       0.005985              1.654347       1.911746       0.260600       0.403113       1.457953       0.107605       1.593341          -0.000001
          381              H      18.495293      -2.500661      11.839404       0.181726       0.882937 0.63730257E+01  0.59219639E+02                                 1.547006                            1.495157      -0.759348       2.548433                    0.999929       3.116672       8.541057       0.501103       1.315404      -0.702748       0.000291       0.009573      -0.007657       0.012262      -0.001282      -0.002650      -0.001389      -0.005189       0.013910      -0.006007       0.000476       0.005531              1.579351       1.307339      -0.055528       0.102762       1.884709      -0.425517       1.546005           0.000000
          382              H       7.453261      24.016773       9.769914       0.117006       1.247010 0.89803927E+01  0.89421649E+02                                 1.819248                            1.685434      -0.994521       2.412196                    0.998082       3.333307       8.956900       0.518560       1.186204      -0.733221      -0.015768      -0.031779      -0.025171       0.043498      -0.001773       0.000396       0.020762       0.001502      -0.018791      -0.023223       0.003876       0.019348              1.896272       1.915119       0.405384       0.354504       1.971840       0.424284       1.801855          -0.000001
          383              H      26.900204      -4.581573       9.556014       0.114016       1.172943 0.80433536E+01  0.78622495E+02                                 1.808857                            1.638753      -0.824470       2.493760                    0.999371       3.349327       9.184342       0.500467       1.252048      -0.716874       0.027785      -0.020334      -0.026901       0.043693       0.004770      -0.008091       0.020548      -0.000306      -0.017994      -0.025525       0.005776       0.019749              1.931571       2.458640      -0.282554      -0.634707       1.571219       0.229034       1.764853          -0.000001
          384              H      24.263052      -1.818342      12.850084       0.171947       0.988405 0.69907372E+01  0.66911334E+02                                 1.696135                            1.583234      -1.180870       2.332358                    0.998058       3.448522       9.796437       0.475917       1.344616      -0.694389      -0.012193       0.000132       0.002810       0.012513      -0.001085      -0.002505       0.001958      -0.006931       0.003800      -0.005098       0.000312       0.004786              1.773429       2.476574      -0.009605      -0.283597       1.462366      -0.025394       1.381347          -0.000001
          385              H      -6.996754      -1.998949      13.317992       0.177874       0.967739 0.72515446E+01  0.69338821E+02                                 1.626143                            1.581044      -0.834431       2.508053                    0.999621       3.158305       8.675136       0.495532       1.292673      -0.708415       0.008899      -0.004948       0.009404       0.013860      -0.005634       0.003101      -0.001162      -0.000528       0.003424      -0.006513      -0.000200       0.006713              1.631512       1.747690      -0.008371       0.348681       1.421987      -0.108465       1.724860           0.000000
          386              H      25.404812      -0.986301      12.168276       0.176317       0.881499 0.62434690E+01  0.58094493E+02                                 1.579286                            1.503633      -0.945927       2.454980                    0.998805       3.269022       9.156732       0.484739       1.357967      -0.692665       0.002077       0.012406      -0.008138       0.014982       0.000540       0.000062      -0.003922      -0.012177       0.015608      -0.008718       0.000353       0.008365              1.637889       1.464322       0.267205      -0.108508       2.152383      -0.252093       1.296961           0.000000
          387              H       9.708399      23.186267       9.550666       0.107913       1.458765 0.11096576E+02  0.11676338E+03                                 2.067880                            1.907837      -1.036313       2.395412                    0.997133       3.454415       9.613877       0.473221       1.230056      -0.724931      -0.012645      -0.044015      -0.008732       0.046620       0.004955      -0.000909       0.008575      -0.017718      -0.038958      -0.015760      -0.002964       0.018724              2.148574       2.135032       0.426674       0.142686       2.555272       0.358666       1.755419          -0.000001
          388              H      13.513545      24.788609       9.010567       0.107288       1.651248 0.13189634E+02  0.14582894E+03                                 2.312440                            2.135096      -1.060644       2.381338                    0.997043       3.646509      10.618742       0.427427       1.296084      -0.711029       0.013803      -0.021025      -0.031751       0.040506      -0.008425      -0.010173       0.000977       0.017708       0.013767      -0.015038      -0.002481       0.017519              2.361502       2.364141      -0.136943      -0.423707       2.215105       0.597627       2.505260          -0.000001
          389              H       1.689753       7.979322       0.462560       0.175869       0.958171 0.68503869E+01  0.64346329E+02                                 1.584498                            1.510600      -0.992932       2.427090                    0.999248       3.136330       8.438881       0.522014       1.249151      -0.717075      -0.000174      -0.009815      -0.010590       0.014440       0.000207      -0.002813       0.003712       0.006349       0.008796      -0.006367       0.000381       0.005986              1.621172       1.285232       0.015880       0.013218       2.029695       0.424257       1.548588          -0.000001
          390              H       1.541308       9.538445       0.387695       0.175471       0.972202 0.70461034E+01  0.66974657E+02                                 1.622076                            1.548680      -1.174317       2.341199                    0.997983       3.282822       9.026678       0.504823       1.276455      -0.709778      -0.003571       0.010522      -0.007859       0.013610      -0.003137       0.003025      -0.001471       0.004942       0.007503      -0.005244      -0.000744       0.005988              1.654357       1.344591       0.060092       0.032910       2.025142      -0.415910       1.593340          -0.000001
          391              H       2.392722       8.885476       1.529390       0.181740       0.882662 0.63705521E+01  0.59190899E+02                                 1.546677                            1.494862      -0.759404       2.548420                    0.999929       3.116352       8.539760       0.501155       1.315396      -0.702750       0.008922       0.003456       0.007659       0.012256       0.000633       0.000450       0.003000       0.005648       0.013902      -0.006025       0.000471       0.005554              1.579002       1.854988       0.138219       0.435278       1.336338       0.044940       1.545681           0.000000
          392              H      -1.672202       7.314022       3.598879       0.117005       1.246397 0.89746068E+01  0.89348629E+02                                 1.818533                            1.684780      -0.994490       2.412214                    0.998083       3.332867       8.954615       0.518718       1.186048      -0.733253      -0.024702      -0.025455       0.025162       0.043489      -0.001847      -0.019431      -0.007277       0.001062      -0.018797      -0.023205       0.003871       0.019334              1.895529       1.710119       0.333024      -0.281690       2.175293      -0.475397       1.801175          -0.000001
          393              H      -2.370759      16.116127       3.812780       0.114032       1.172108 0.80366615E+01  0.78541667E+02                                 1.808022                            1.638081      -0.824380       2.493815                    0.999372       3.349036       9.182999       0.500559       1.252063      -0.716863      -0.028426       0.019413       0.026897       0.043685       0.003804      -0.022050       0.000808      -0.005756      -0.018000      -0.025510       0.005786       0.019724              1.930616       1.846527      -0.498266      -0.427166       2.181295       0.521662       1.764027          -0.000001
          394              H       1.113441      14.550798       0.518709       0.171956       0.988594 0.69923424E+01  0.66930376E+02                                 1.696345                            1.583409      -1.181017       2.332295                    0.998056       3.448606       9.796866       0.475894       1.344606      -0.694392       0.004186      -0.011452      -0.002811       0.012513       0.001337      -0.002657       0.001735       0.006759       0.003793      -0.005113       0.000348       0.004764              1.773661       1.581285      -0.326281      -0.070616       2.358199       0.275921       1.381500          -0.000001
          395              H       0.447597      15.892257       0.050801       0.177889       0.967691 0.72510822E+01  0.69333581E+02                                 1.626120                            1.581018      -0.834641       2.507976                    0.999620       3.158245       8.675037       0.495522       1.292713      -0.708407      -0.007633       0.006739      -0.009403       0.013860      -0.004215       0.002146      -0.002510       0.007496       0.003425      -0.006501      -0.000213       0.006714              1.631489       1.463428      -0.108881       0.218496       1.706206      -0.292563       1.724834           0.000001
          396              H       1.517324      15.904617       1.200518       0.176322       0.881532 0.62437494E+01  0.58097936E+02                                 1.579349                            1.503682      -0.945921       2.454979                    0.998805       3.269098       9.157104       0.484722       1.357995      -0.692660       0.011000       0.006090       0.008137       0.014977       0.004248       0.003747       0.001275       0.008795       0.015610      -0.008720       0.000319       0.008401              1.637963       1.908080       0.424111       0.201521       1.708809       0.186362       1.297001           0.000000
          397              H      -3.206913       9.163361       3.818127       0.107996       1.447368 0.10992196E+02  0.11538124E+03                                 2.054906                            1.896956      -1.037246       2.395100                    0.997123       3.450814       9.589119       0.475329       1.227613      -0.725360      -0.037287      -0.026553       0.008740       0.046602       0.009395      -0.008442      -0.001948       0.007647      -0.039020      -0.015811      -0.002926       0.018737              2.134534       2.225449       0.459144      -0.287515       2.432690      -0.251422       1.745462          -0.000001
          398              H      -2.964569      13.285011       4.358227       0.107278       1.653146 0.13208422E+02  0.14609739E+03                                 2.315146                            2.137390      -1.060117       2.381543                    0.997047       3.646778      10.623811       0.426940       1.297023      -0.710858      -0.024422       0.006015       0.031767       0.040519      -0.012125      -0.004276       0.009317      -0.003235       0.013788      -0.015070      -0.002477       0.017547              2.364352       2.320509      -0.153653      -0.705954       2.264214       0.200646       2.508333          -0.000001
          399              H      17.884028       1.335385      10.141567       0.175843       0.958124 0.68497971E+01  0.64338051E+02                                 1.584291                            1.510409      -0.992275       2.427342                    0.999249       3.136253       8.437915       0.522124       1.248943      -0.717120      -0.003968       0.012749       0.005510       0.014444      -0.002931      -0.005396       0.000098      -0.000875      -0.001722      -0.006340       0.000341       0.005999              1.620958       1.297281      -0.001141       0.008383       2.047385       0.417320       1.518206          -0.000001
          400              H      17.137397       0.409163       9.120191       0.175472       0.972361 0.70474625E+01  0.66990343E+02                                 1.622208                            1.548794      -1.174428       2.341132                    0.997980       3.282905       9.026889       0.504825       1.276397      -0.709791      -0.010182      -0.000799      -0.008998       0.013611      -0.003714       0.001981      -0.002949       0.001497       0.007662      -0.005233      -0.000749       0.005982              1.654497       1.982979       0.230196       0.391728       1.465597       0.091439       1.514916          -0.000001
          401              H      18.093600      -0.216020      10.192368       0.181718       0.882870 0.63723338E+01  0.59211026E+02                                 1.546858                            1.495020      -0.759494       2.548371                    0.999930       3.116551       8.540296       0.501159       1.315305      -0.702768       0.001646      -0.010940       0.005285       0.012261      -0.004324      -0.002763      -0.001549      -0.002625      -0.005854      -0.005994       0.000474       0.005520              1.579198       1.305564      -0.051780       0.101273       1.880032      -0.427563       1.551996           0.000000
          402              H      21.879086       1.553022       7.780638       0.116996       1.247203 0.89817100E+01  0.89438284E+02                                 1.819467                            1.685568      -0.994626       2.412139                    0.998081       3.333518       8.957721       0.518534       1.186218      -0.733217       0.040782       0.014089      -0.005472       0.043492       0.009254      -0.009449       0.006839       0.029890       0.015210      -0.023230       0.003896       0.019335              1.896548       2.499690       0.435263       0.098912       1.638037       0.062787       1.551918          -0.000001
          403              H       7.221812      26.764464       2.128312       0.114031       1.173250 0.80460688E+01  0.78660059E+02                                 1.809623                            1.639381      -0.824440       2.493779                    0.999371       3.349853       9.188102       0.500182       1.252585      -0.716757       0.022279      -0.015075      -0.034418       0.043683       0.010427      -0.014234       0.011867       0.018273      -0.004561      -0.025535       0.005814       0.019721              1.932451       1.541501      -0.137303      -0.344140       1.825394       0.640688       2.430459          -0.000001
          404              H      15.024123      -2.806367       5.876922       0.171950       0.988669 0.69928020E+01  0.66933611E+02                                 1.696172                            1.583258      -1.181075       2.332265                    0.998055       3.448490       9.795369       0.476025       1.344260      -0.694460       0.001709       0.007285       0.010025       0.012510      -0.000777      -0.004677      -0.001117       0.000846      -0.002239      -0.005080       0.000311       0.004769              1.773473       1.344120       0.131793       0.097087       1.828666       0.513016       2.147634          -0.000002
          405              H       3.316266      27.757077       4.558759       0.177879       0.967739 0.72514467E+01  0.69337143E+02                                 1.626086                            1.580986      -0.834589       2.507985                    0.999620       3.158274       8.674797       0.495567       1.292595      -0.708431      -0.008309       0.004532      -0.010126       0.013860      -0.002985       0.001397      -0.003572       0.003866       0.014029      -0.006501      -0.000222       0.006723              1.631452       1.763675      -0.057762       0.370595       1.483709      -0.077443       1.646973           0.000000
          406              H       3.892606      26.580796       5.425056       0.176314       0.881627 0.62445260E+01  0.58106283E+02                                 1.579378                            1.503711      -0.945905       2.454978                    0.998804       3.269120       9.156901       0.484755       1.357877      -0.692683       0.000102      -0.013948       0.005476       0.014985      -0.003534      -0.001313      -0.005863      -0.004256      -0.015343      -0.008686       0.000325       0.008361              1.637983       1.336554       0.324418      -0.089359       2.135558      -0.225017       1.441838           0.000000
          407              H      21.697871       0.917001       5.459815       0.107997       1.446488 0.10984419E+02  0.11528159E+03                                 2.054114                            1.896297      -1.037241       2.395104                    0.997121       3.450913       9.589295       0.475397       1.227628      -0.725342       0.032086       0.030235      -0.015111       0.046605       0.014955      -0.008597      -0.002169       0.003203      -0.003161      -0.015845      -0.002911       0.018756              2.133682       2.444784       0.618824      -0.105023       2.095286       0.006530       1.860977          -0.000001
          408              H       9.199716      28.616899       3.278028       0.107269       1.646608 0.13149197E+02  0.14532437E+03                                 2.311221                            2.134126      -1.060239       2.381481                    0.997044       3.647971      10.633820       0.426672       1.298890      -0.710380       0.031236      -0.010836      -0.023409       0.040510      -0.010070      -0.003985       0.009675      -0.003763       0.025892      -0.015071      -0.002461       0.017532              2.360212       2.609957      -0.093002      -0.549453       2.028475       0.418622       2.442204          -0.000001
          409              H       9.413692       2.527235      23.285765       0.175879       0.958023 0.68490252E+01  0.64330396E+02                                 1.584339                            1.510452      -0.992941       2.427102                    0.999247       3.136159       8.438239       0.522038       1.249156      -0.717074       0.009191      -0.010891      -0.002322       0.014439      -0.002913      -0.003792       0.001503      -0.005296       0.008481      -0.006345       0.000356       0.005990              1.621006       1.936773      -0.465684       0.015509       1.639036      -0.003044       1.287210          -0.000001
          410              H       7.894253       2.652270      22.919460       0.175473       0.972222 0.70461946E+01  0.66975316E+02                                 1.622060                            1.548658      -1.174363       2.341176                    0.997982       3.282755       9.026293       0.504845       1.276403      -0.709790      -0.011110      -0.006732      -0.004050       0.013607       0.004085      -0.002253       0.000475      -0.004775      -0.007136      -0.005244      -0.000741       0.005985              1.654347       1.911746       0.218810       0.427240       1.466308       0.112429       1.584986          -0.000001
          411              H       8.793695       3.933531      22.983630       0.181726       0.882936 0.63730227E+01  0.59219605E+02                                 1.547006                            1.495157      -0.759348       2.548433                    0.999929       3.116672       8.541057       0.501103       1.315405      -0.702748      -0.000291       0.011418      -0.004463       0.012262      -0.001654      -0.002435       0.001194      -0.009662       0.000490      -0.006007       0.000476       0.005531              1.579351       1.307338       0.116758       0.003291       1.999182      -0.359427       1.431532           0.000000
          412              H      19.835727      18.984271       1.053461       0.117006       1.247010 0.89803978E+01  0.89421714E+02                                 1.819249                            1.685434      -0.994521       2.412196                    0.998082       3.333307       8.956901       0.518560       1.186204      -0.733221       0.015768       0.005909       0.040107       0.043498       0.001229      -0.001338       0.006638       0.025966       0.054599      -0.023223       0.003876       0.019348              1.896272       1.915120       0.104322       0.528324       1.476914       0.138544       2.296783          -0.000001
          413              H       0.388784       4.870577      25.927438       0.114016       1.172943 0.80433583E+01  0.78622552E+02                                 1.808858                            1.638753      -0.824470       2.493760                    0.999371       3.349328       9.184346       0.500467       1.252048      -0.716874      -0.027785       0.013130       0.031060       0.043693      -0.009393       0.000086       0.006312       0.024351       0.055979      -0.025525       0.005776       0.019749              1.931571       2.458641      -0.408401      -0.562049       1.518099       0.198367       1.817974          -0.000001
          414              H       3.025936       3.399405      21.887389       0.171947       0.988404 0.69907339E+01  0.66911296E+02                                 1.696135                            1.583233      -1.180869       2.332358                    0.998058       3.448521       9.796434       0.475917       1.344616      -0.694389       0.012193      -0.002367      -0.001519       0.012513      -0.001627      -0.002192       0.000301      -0.004062       0.012409      -0.005098       0.000312       0.004786              1.773429       2.476574      -0.240801      -0.150115       1.423592      -0.047779       1.420120          -0.000001
          415              H       1.539242       2.903881      21.809850       0.177874       0.967739 0.72515376E+01  0.69338736E+02                                 1.626142                            1.581043      -0.834431       2.508054                    0.999621       3.158304       8.675132       0.495532       1.292673      -0.708415      -0.008899      -0.010618      -0.000417       0.013860       0.005503      -0.003329       0.000046      -0.002620      -0.002853      -0.006513      -0.000200       0.006713              1.631512       1.747689       0.306153       0.167088       1.743076       0.076912       1.403770           0.000000
          416              H       1.884176       4.405885      21.507715       0.176317       0.881499 0.62434706E+01  0.58094509E+02                                 1.579286                            1.503633      -0.945927       2.454981                    0.998805       3.269022       9.156731       0.484739       1.357967      -0.692665      -0.002077       0.013251      -0.006676       0.014982      -0.000216       0.000499      -0.001218      -0.016860       0.001558      -0.008718       0.000353       0.008365              1.637889       1.464322      -0.227572       0.177154       1.729127      -0.496455       1.720218          -0.000000
          417              H      17.580589      18.758901       1.882326       0.107913       1.458764 0.11096566E+02  0.11676326E+03                                 2.067879                            1.907836      -1.036312       2.395412                    0.997133       3.454414       9.613875       0.473220       1.230056      -0.724931       0.012645      -0.014445       0.042484       0.046620      -0.003265       0.003837      -0.007983       0.010962       0.047081      -0.015760      -0.002964       0.018724              2.148574       2.135032      -0.089763       0.440854       1.644765      -0.167003       2.665925          -0.000001
          418              H      13.775443      20.027801       0.764695       0.107288       1.651248 0.13189630E+02  0.14582889E+03                                 2.312440                            2.135096      -1.060644       2.381338                    0.997043       3.646509      10.618743       0.427427       1.296084      -0.711029      -0.013803       0.016985       0.034084       0.040506      -0.004597      -0.012383       0.007303       0.006751      -0.019104      -0.015038      -0.002481       0.017519              2.361502       2.364141      -0.298473      -0.330448       1.915169       0.424463       2.805195          -0.000001
          419              H     -11.670673      17.436102      16.820616       0.175894       0.958014 0.68489744E+01  0.64330071E+02                                 1.584344                            1.510457      -0.993095       2.427026                    0.999247       3.136259       8.438634       0.522030       1.249172      -0.717068      -0.013323       0.005019       0.002314       0.014424      -0.000608      -0.002676       0.003108       0.007779       0.008500      -0.006367       0.000366       0.006000              1.621013       1.964810      -0.455767       0.008050       1.611018      -0.013614       1.287211          -0.000001
          420              H     -11.046309      16.045244      17.186921       0.175468       0.972322 0.70471269E+01  0.66986613E+02                                 1.622191                            1.548776      -1.174366       2.341162                    0.997981       3.282929       9.027032       0.504817       1.276428      -0.709784      -0.002645      -0.012720       0.004050       0.013608       0.004676      -0.001183       0.001989      -0.001424      -0.007127      -0.005247      -0.000740       0.005987              1.654482       1.378378       0.030191       0.036429       1.999957      -0.440335       1.585112          -0.000001
          421              H     -10.138135      17.320328      17.122751       0.181691       0.882839 0.63720768E+01  0.59208230E+02                                 1.546846                            1.495008      -0.759515       2.548363                    0.999930       3.116601       8.540493       0.501150       1.315337      -0.702762       0.010882       0.003532       0.004457       0.012278       0.001756      -0.001916       0.001927       0.009578       0.000506      -0.006019       0.000511       0.005509              1.579186       1.848728       0.308200       0.339904       1.457468       0.116681       1.431364           0.000000
          422              H     -10.544224      17.311021      12.315333       0.116995       1.247197 0.89816907E+01  0.89436999E+02                                 1.819392                            1.685521      -0.994464       2.412219                    0.998082       3.333274       8.956669       0.518568       1.186155      -0.733235       0.000312       0.016830      -0.040108       0.043497      -0.007203      -0.006701      -0.000934      -0.021744       0.054585      -0.023219       0.003877       0.019342              1.896450       1.460130      -0.056587       0.045539       1.932121      -0.544424       2.297099          -0.000001
          423              H      -6.453112       9.708381      14.178942       0.114027       1.172552 0.80400384E+01  0.78582120E+02                                 1.808421                            1.638380      -0.824482       2.493758                    0.999371       3.349261       9.183745       0.500539       1.251994      -0.716880       0.021638      -0.021815      -0.031057       0.043688      -0.014954      -0.005906      -0.002158      -0.007138       0.055963      -0.025511       0.005772       0.019739              1.931094       1.878832      -0.613008      -0.374236       2.096927       0.463633       1.817523          -0.000001
          424              H      -8.719135      11.704406      18.218992       0.171943       0.988434 0.69908515E+01  0.66910304E+02                                 1.695891                            1.583028      -1.181016       2.332292                    0.998055       3.448369       9.794700       0.476064       1.344244      -0.694462      -0.006305       0.010702       0.001512       0.012513       0.000012      -0.000991       0.001993       0.005205       0.012418      -0.005110       0.000322       0.004789              1.773164       1.691729      -0.518093      -0.004998       2.207824       0.157430       1.419938          -0.000001
          425              H      -8.690760      10.137564      18.296531       0.177891       0.966992 0.72444568E+01  0.69254336E+02                                 1.625260                            1.580225      -0.834539       2.508031                    0.999622       3.157906       8.673084       0.495680       1.292597      -0.708423      -0.007041      -0.011933       0.000415       0.013862       0.005111      -0.001140       0.003154      -0.004874      -0.002836      -0.006526      -0.000207       0.006733              1.630616       1.550370       0.236470      -0.016802       1.938435      -0.182966       1.403045           0.000000
          426              H      -7.389627      10.963440      18.598666       0.176329       0.881537 0.62437901E+01  0.58097929E+02                                 1.579293                            1.503640      -0.945936       2.454981                    0.998806       3.269016       9.156597       0.484756       1.357910      -0.692676       0.013178       0.002456       0.006670       0.014972       0.005134       0.001332      -0.000034       0.013391       0.001554      -0.008720       0.000342       0.008378              1.637894       1.842739      -0.093806       0.527105       1.350730      -0.001541       1.720214           0.000000
          427              H     -10.005012      15.109716      11.486467       0.107872       1.451978 0.11034316E+02  0.11593665E+03                                 2.059924                            1.901162      -1.036394       2.395369                    0.997131       3.452782       9.599952       0.474577       1.228355      -0.725234      -0.017836       0.007110      -0.042516       0.046650      -0.005990       0.008814      -0.000896      -0.004420       0.047260      -0.015805      -0.002961       0.018767              2.139966       1.749588      -0.222436       0.302531       2.016264      -0.357673       2.654044          -0.000001
          428              H      -7.540297      11.945168      12.604099       0.107281       1.644146 0.13124055E+02  0.14495609E+03                                 2.307108                            2.130637      -1.060275       2.381464                    0.997044       3.646798      10.622048       0.427519       1.297126      -0.710725       0.020627      -0.007350      -0.034090       0.040517      -0.005704      -0.010998       0.009259       0.000529      -0.019104      -0.015036      -0.002490       0.017525              2.355888       2.147798      -0.371787      -0.508483       2.121833       0.169468       2.798032          -0.000001
          429              H       9.404960       7.321900      20.510403       0.175843       0.958124 0.68497965E+01  0.64338046E+02                                 1.584291                            1.510409      -0.992275       2.427342                    0.999249       3.136253       8.437916       0.522123       1.248943      -0.717120       0.003968       0.001603      -0.013796       0.014444      -0.003207      -0.005236      -0.000513       0.000184       0.001455      -0.006340       0.000341       0.005999              1.620958       1.297281       0.007830       0.003203       1.289091      -0.020471       2.276501          -0.000001
          430              H      10.151591       7.743339      21.823219       0.175471       0.972361 0.70474664E+01  0.66990385E+02                                 1.622208                            1.548794      -1.174428       2.341132                    0.997980       3.282906       9.026890       0.504825       1.276396      -0.709791       0.010182       0.007393       0.005190       0.013611       0.003572      -0.002226       0.000509      -0.004491      -0.010302      -0.005233      -0.000749       0.005982              1.654498       1.982979       0.224151       0.395218       1.423399       0.067076       1.557114          -0.000001
          431              H       9.195388       6.502215      21.828566       0.181718       0.882870 0.63723359E+01  0.59211049E+02                                 1.546858                            1.495020      -0.759494       2.548371                    0.999930       3.116551       8.540296       0.501159       1.315305      -0.702768      -0.001646      -0.010047       0.006832       0.012261      -0.000231      -0.005126      -0.002610      -0.000787      -0.000340      -0.005994       0.000474       0.005520              1.579198       1.305565       0.113595       0.005792       2.004279      -0.355830       1.427750           0.000000
          432              H       5.409902       9.475353      21.502367       0.116996       1.247203 0.89817094E+01  0.89438276E+02                                 1.819467                            1.685568      -0.994625       2.412140                    0.998081       3.333517       8.957718       0.518534       1.186218      -0.733217      -0.040782       0.011783      -0.009465       0.043492      -0.012810       0.003290       0.013184       0.018900      -0.017761      -0.023230       0.003896       0.019335              1.896548       2.499690      -0.131968       0.426407       1.519073      -0.005896       1.670883          -0.000001
          433              H      20.067176      26.975952       2.494617       0.114032       1.173250 0.80460784E+01  0.78660180E+02                                 1.809624                            1.639382      -0.824440       2.493779                    0.999371       3.349854       9.188108       0.500182       1.252585      -0.716757      -0.022279       0.022270       0.030265       0.043683      -0.017541       0.001913       0.008902       0.023408       0.010843      -0.025535       0.005814       0.019721              1.932453       1.541502      -0.229385      -0.290976       1.724353       0.582353       2.531504          -0.000001
          434              H      12.264865       8.944369      26.229573       0.171950       0.988668 0.69927948E+01  0.66933525E+02                                 1.696171                            1.583257      -1.181075       2.332265                    0.998055       3.448490       9.795368       0.476025       1.344260      -0.694460      -0.001709      -0.005039      -0.011322       0.012510      -0.003662      -0.003012      -0.000860       0.000401      -0.003574      -0.005080       0.000311       0.004769              1.773472       1.344119       0.018185       0.162679       1.623614       0.394632       2.352684          -0.000001
          435              H      -8.773778      25.367411       0.419780       0.177879       0.967740 0.72514540E+01  0.69337225E+02                                 1.626086                            1.580986      -0.834589       2.507984                    0.999620       3.158275       8.674798       0.495567       1.292594      -0.708431       0.008309       0.011036       0.001138       0.013860       0.002702      -0.001887       0.002088      -0.005938      -0.015382      -0.006501      -0.000222       0.006723              1.631453       1.763674       0.349827       0.135271       1.673226       0.031972       1.457457           0.000000
          436              H      23.396382      24.029040       1.005333       0.176314       0.881627 0.62445305E+01  0.58106335E+02                                 1.579378                            1.503711      -0.945906       2.454977                    0.998804       3.269121       9.156905       0.484755       1.357877      -0.692683      -0.000102      -0.011717       0.009341       0.014985       0.000630      -0.003717      -0.007175      -0.001984      -0.008525      -0.008686       0.000325       0.008361              1.637984       1.336555      -0.239594       0.236278       1.810131      -0.412899       1.767267           0.000000
          437              H       5.591117      11.167250      23.213573       0.107997       1.446486 0.10984409E+02  0.11528146E+03                                 2.054113                            1.896296      -1.037240       2.395105                    0.997121       3.450911       9.589288       0.475397       1.227628      -0.725342      -0.032086       0.028204      -0.018629       0.046605      -0.014923       0.008653      -0.001075       0.001309      -0.008843      -0.015845      -0.002911       0.018756              2.133681       2.444783      -0.400359       0.483409       1.913896      -0.098193       2.042365          -0.000001
          438              H      18.089272      26.906466       0.315504       0.107269       1.646608 0.13149195E+02  0.14532436E+03                                 2.311221                            2.134127      -1.060239       2.381481                    0.997044       3.647970      10.633818       0.426672       1.298890      -0.710380      -0.031236       0.014854       0.021089       0.040510       0.001583      -0.010713       0.009629      -0.003683       0.026132      -0.015071      -0.002461       0.017532              2.360212       2.609957      -0.429342      -0.355265       1.976241       0.388465       2.494438          -0.000001
          439              H      -7.147265      19.026126      19.595978       0.175869       0.958171 0.68503865E+01  0.64346328E+02                                 1.584498                            1.510600      -0.992932       2.427090                    0.999248       3.136329       8.438880       0.522014       1.249152      -0.717075       0.000174       0.004263       0.013795       0.014440      -0.002540      -0.001227       0.005135       0.003884       0.001403      -0.006367       0.000381       0.005986              1.621172       1.285232       0.003507       0.020362       1.301448       0.003812       2.276836          -0.000001
          440              H      -6.998820      19.870510      18.283162       0.175471       0.972202 0.70460998E+01  0.66974613E+02                                 1.622075                            1.548680      -1.174316       2.341199                    0.997983       3.282821       9.026674       0.504823       1.276455      -0.709778       0.003571       0.012067      -0.005184       0.013610       0.004188      -0.001204       0.001959      -0.000999      -0.010320      -0.005244      -0.000744       0.005988              1.654357       1.344590      -0.001544       0.068497       2.061471      -0.394935       1.557009          -0.000001
          441              H      -7.850234      18.555289      18.277814       0.181741       0.882662 0.63705517E+01  0.59190890E+02                                 1.546676                            1.494861      -0.759404       2.548420                    0.999929       3.116352       8.539758       0.501155       1.315395      -0.702750      -0.008922      -0.004905      -0.006823       0.012256       0.000074       0.000773       0.005733       0.000914      -0.000299      -0.006025       0.000471       0.005554              1.579002       1.854987       0.307855       0.337337       1.454427       0.113118       1.427590           0.000000
          442              H      -3.785310      15.977335      18.604013       0.117005       1.246397 0.89746073E+01  0.89348634E+02                                 1.818533                            1.684780      -0.994490       2.412214                    0.998083       3.332868       8.954617       0.518718       1.186048      -0.733254       0.024702      -0.034519       0.009464       0.043489      -0.015904      -0.011314      -0.007478       0.001410      -0.017750      -0.023205       0.003871       0.019334              1.895528       1.710119      -0.410461       0.147566       2.306402      -0.399702       1.670065          -0.000001
          443              H      -3.086753      20.193071      10.874177       0.114032       1.172108 0.80366583E+01  0.78541629E+02                                 1.808021                            1.638080      -0.824379       2.493815                    0.999372       3.349036       9.182999       0.500559       1.252063      -0.716863       0.028426      -0.013587      -0.030261       0.043685      -0.020998      -0.007730      -0.004739       0.003853       0.010826      -0.025510       0.005786       0.019724              1.930616       1.846528      -0.120810      -0.645093       1.416573       0.080159       2.528748          -0.000001
          444              H      -6.570953      22.263183      13.876808       0.171956       0.988595 0.69923485E+01  0.66930444E+02                                 1.696345                            1.583410      -1.181018       2.332295                    0.998056       3.448607       9.796867       0.475895       1.344605      -0.694392      -0.004186      -0.003292       0.011323       0.012513      -0.002970      -0.000170       0.003152       0.004305      -0.003570      -0.005113       0.000348       0.004764              1.773662       1.581285       0.101982      -0.317877       1.386715      -0.284954       2.352985          -0.000001
          445              H      -5.905109      23.339124      12.949013       0.177889       0.967691 0.72510865E+01  0.69333636E+02                                 1.626121                            1.581019      -0.834642       2.507976                    0.999620       3.158246       8.675042       0.495522       1.292713      -0.708407       0.007633       0.011513      -0.001135       0.013860       0.003965      -0.002577       0.001109       0.001227      -0.015383      -0.006501      -0.000213       0.006714              1.631490       1.463429       0.243663       0.014952       1.973542      -0.138220       1.457500           0.000000
          446              H      -6.974836      22.349615      12.363460       0.176322       0.881533 0.62437512E+01  0.58097955E+02                                 1.579350                            1.503683      -0.945921       2.454979                    0.998805       3.269098       9.157104       0.484722       1.357995      -0.692660      -0.011000      -0.004002      -0.009343       0.014977       0.001121       0.005553       0.005922       0.000748      -0.008533      -0.008720       0.000319       0.008401              1.637963       1.908080      -0.037529       0.468052       1.238558      -0.085133       1.767253          -0.000000
          447              H      -2.250599      16.712114      16.892807       0.107996       1.447367 0.10992183E+02  0.11538106E+03                                 2.054904                            1.896954      -1.037246       2.395100                    0.997123       3.450815       9.589118       0.475329       1.227611      -0.725360       0.037287      -0.020845       0.018626       0.046602      -0.012008       0.003915      -0.007766       0.017725      -0.008786      -0.015811      -0.002926       0.018737              2.134531       2.225448      -0.478565       0.253877       2.134996      -0.423289       2.043150          -0.000001
          448              H      -2.492943      18.305162      13.053290       0.107278       1.653146 0.13208423E+02  0.14609741E+03                                 2.315147                            2.137390      -1.060117       2.381543                    0.997047       3.646778      10.623812       0.426940       1.297023      -0.710857       0.024422      -0.024504      -0.021093       0.040519       0.002360      -0.012639       0.006943       0.000876       0.026122      -0.015070      -0.002477       0.017547              2.364352       2.320510      -0.534553      -0.486039       2.273544       0.206032       2.499003          -0.000001
          449              H      14.683592       4.390308       6.679049       0.175843       0.958124 0.68497984E+01  0.64338070E+02                                 1.584292                            1.510409      -0.992275       2.427342                    0.999249       3.136253       8.437917       0.522123       1.248943      -0.717120       0.000188      -0.014085      -0.003195       0.014444       0.002369      -0.001580      -0.001397      -0.002539      -0.017826      -0.006340       0.000341       0.005999              1.620958       1.285080      -0.019398      -0.007139       2.036002       0.420372       1.541793          -0.000001
          450              H      14.832055       5.105049       8.066730       0.175472       0.972361 0.70474649E+01  0.66990368E+02                                 1.622208                            1.548794      -1.174428       2.341132                    0.997980       3.282906       9.026890       0.504825       1.276396      -0.709791       0.003576      -0.001537       0.013043       0.013611      -0.001037       0.004239      -0.003411       0.001570      -0.002601      -0.005233      -0.000749       0.005982              1.654497       1.344686      -0.058563      -0.035561       1.341200      -0.020992       2.277605          -0.000001
          451              H      13.980641       5.767280       6.930383       0.181718       0.882870 0.63723381E+01  0.59211074E+02                                 1.546859                            1.495020      -0.759495       2.548370                    0.999930       3.116552       8.540299       0.501159       1.315305      -0.702768      -0.008923       0.008367      -0.000828       0.012261      -0.000685      -0.000317      -0.002730      -0.004247      -0.015791      -0.005994       0.000474       0.005520              1.579198       1.855248      -0.446174       0.097978       1.532449      -0.068200       1.349897           0.000000
          452              H      18.045561       6.773741       4.534695       0.116996       1.247203 0.89817044E+01  0.89438215E+02                                 1.819467                            1.685567      -0.994625       2.412140                    0.998081       3.333517       8.957718       0.518534       1.186218      -0.733217       0.024703       0.009064      -0.034629       0.043492       0.017767      -0.008106       0.000207       0.014029       0.020117      -0.023230       0.003896       0.019335              1.896548       1.710974       0.077499      -0.429625       1.483649      -0.075751       2.495020          -0.000001
          453              H      18.744221      11.360105      12.050630       0.114032       1.173250 0.80460754E+01  0.78660141E+02                                 1.809624                            1.639381      -0.824440       2.493779                    0.999371       3.349853       9.188104       0.500182       1.252585      -0.716757       0.028422       0.033001       0.003370       0.043683       0.017216      -0.014308       0.005566       0.002468       0.006716      -0.025535       0.005814       0.019721              1.932452       1.848213       0.619963       0.218270       2.322518       0.442200       1.626627          -0.000001
          454              H      15.259981       7.724726      12.342070       0.171950       0.988668 0.69927941E+01  0.66933517E+02                                 1.696171                            1.583257      -1.181074       2.332265                    0.998055       3.448489       9.795365       0.476025       1.344260      -0.694460      -0.004182      -0.008160      -0.008511       0.012510       0.001654      -0.002479      -0.001408       0.001315      -0.012503      -0.005080       0.000311       0.004769              1.773472       1.581130       0.224268       0.247234       1.864427       0.560784       1.874859          -0.000001
          455              H      15.925837       7.990253      13.737772       0.177879       0.967739 0.72514466E+01  0.69337140E+02                                 1.626085                            1.580986      -0.834589       2.507984                    0.999620       3.158275       8.674799       0.495567       1.292595      -0.708431       0.007635      -0.004771       0.010539       0.013860       0.000266       0.004735      -0.003608       0.005594      -0.002264      -0.006501      -0.000222       0.006723              1.631452       1.463397      -0.134774       0.203548       1.466787      -0.154353       1.964172           0.000000
          456              H      14.856118       8.992100      13.173609       0.176314       0.881627 0.62445282E+01  0.58106304E+02                                 1.579377                            1.503711      -0.945906       2.454978                    0.998804       3.269120       9.156899       0.484755       1.357876      -0.692683      -0.011012       0.010091       0.001205       0.014985      -0.005342      -0.001798      -0.004631      -0.001440      -0.015098      -0.008686       0.000325       0.008361              1.637983       1.908105      -0.386579      -0.266514       1.561371       0.271493       1.444473           0.000000
          457              H      19.580295       7.888297       6.026652       0.107997       1.446488 0.10984422E+02  0.11528164E+03                                 2.054114                            1.896297      -1.037241       2.395105                    0.997121       3.450912       9.589293       0.475397       1.227628      -0.725342       0.037286      -0.005708      -0.027371       0.046605       0.002633      -0.012357       0.005827       0.021159       0.001413      -0.015845      -0.002911       0.018756              2.133683       2.224523       0.019391      -0.541019       1.698961       0.171777       2.477565          -0.000001
          458              H      19.338002      10.416887       9.326070       0.107269       1.646607 0.13149187E+02  0.14532425E+03                                 2.311220                            2.134126      -1.060239       2.381481                    0.997044       3.647971      10.633821       0.426672       1.298890      -0.710380       0.024417       0.030513      -0.010672       0.040510       0.009760       0.008393       0.002401      -0.015221      -0.022154      -0.015071      -0.002461       0.017532              2.360211       2.316507       0.686279      -0.219342       2.616183      -0.005416       2.147943          -0.000001
          459              H      20.320424      -5.986203      22.823204       0.175869       0.958171 0.68503831E+01  0.64346287E+02                                 1.584498                            1.510600      -0.992932       2.427090                    0.999248       3.136330       8.438882       0.522014       1.249152      -0.717075       0.003962       0.011154       0.008270       0.014440       0.006145      -0.000143       0.000618       0.000062       0.001074      -0.006367       0.000381       0.005986              1.621171       1.297442      -0.006676       0.005179       2.012218       0.437872       1.553854          -0.000001
          460              H      21.067037      -7.333844      22.531765       0.175471       0.972203 0.70461080E+01  0.66974709E+02                                 1.622076                            1.548680      -1.174317       2.341199                    0.997983       3.282822       9.026677       0.504823       1.276455      -0.709778       0.010186      -0.008184       0.003807       0.013610       0.000161       0.004217      -0.003447       0.000647       0.005086      -0.005244      -0.000744       0.005988              1.654358       1.982791      -0.454283      -0.003518       1.581656       0.024376       1.398626          -0.000001
          461              H      20.110835      -6.717923      21.454240       0.181741       0.882661 0.63705494E+01  0.59190864E+02                                 1.546676                            1.494861      -0.759404       2.548420                    0.999929       3.116352       8.539758       0.501155       1.315395      -0.702750      -0.001650      -0.000886      -0.012112       0.012256       0.004572       0.002374       0.001081       0.001896       0.007800      -0.006025       0.000471       0.005554              1.579001       1.305436      -0.061799       0.095449       1.263597      -0.071699       2.167972           0.000000
          462              H      16.325353      -7.921973      24.192169       0.117005       1.246397 0.89746138E+01  0.89348739E+02                                 1.818536                            1.684782      -0.994490       2.412214                    0.998083       3.332868       8.954627       0.518717       1.186050      -0.733253      -0.040779       0.002305       0.014937       0.043489       0.003567      -0.012736      -0.006332       0.007069      -0.053229      -0.023205       0.003871       0.019334              1.895532       2.498143      -0.303030      -0.327206       1.627044       0.068627       1.561409          -0.000001
          463              H       9.151762      15.225592      22.114658       0.114032       1.172109 0.80366668E+01  0.78541731E+02                                 1.808022                            1.638081      -0.824380       2.493815                    0.999372       3.349038       9.183005       0.500559       1.252063      -0.716863      -0.022285      -0.037342       0.004157       0.043685       0.007133      -0.016138       0.002976       0.002885      -0.050718      -0.025510       0.005786       0.019724              1.930617       1.540278       0.366211      -0.053095       2.830848       0.058222       1.420726          -0.000001
          464              H      23.180253     -11.750343      21.368680       0.171956       0.988595 0.69923467E+01  0.66930425E+02                                 1.696345                            1.583410      -1.181018       2.332295                    0.998056       3.448606       9.796866       0.475894       1.344606      -0.694392      -0.001708       0.012328       0.001293       0.012513       0.004454      -0.001658      -0.000244       0.002350       0.002326      -0.005113       0.000348       0.004764              1.773662       1.344234      -0.149989      -0.065610       2.512487       0.118411       1.464265          -0.000001
          465              H      13.057335      17.826701      21.759048       0.177889       0.967691 0.72510881E+01  0.69333652E+02                                 1.626121                            1.581019      -0.834642       2.507976                    0.999620       3.158246       8.675041       0.495522       1.292713      -0.708407       0.008310      -0.006500       0.008989       0.013860       0.000301       0.003290      -0.005647       0.000273       0.003252      -0.006501      -0.000213       0.006714              1.631490       1.763714      -0.292085       0.235313       1.539129      -0.109413       1.591628           0.000000
          466              H      12.480988      17.988775      20.307197       0.176322       0.881533 0.62437493E+01  0.58097936E+02                                 1.579350                            1.503683      -0.945921       2.454979                    0.998805       3.269098       9.157105       0.484722       1.357995      -0.692660      -0.000106      -0.002239      -0.014808       0.014977       0.002913       0.002418       0.001326       0.008199       0.022036      -0.008720       0.000319       0.008401              1.637964       1.336536      -0.084829      -0.325638       1.420381       0.187905       2.156975          -0.000000
          467              H      16.506545     -10.249847      24.801786       0.107996       1.447367 0.10992185E+02  0.11538109E+03                                 2.054904                            1.896955      -1.037246       2.395100                    0.997123       3.450814       9.589116       0.475329       1.227612      -0.725360      -0.032082       0.002027       0.033741       0.046602      -0.000016      -0.017226      -0.001068       0.005068       0.002491      -0.015811      -0.002926       0.018737              2.134532       2.445841      -0.218585      -0.588820       1.925918       0.104795       2.031837          -0.000001
          468              H       7.173887      17.147492      23.144055       0.107278       1.653148 0.13208442E+02  0.14609767E+03                                 2.315149                            2.137392      -1.060117       2.381542                    0.997047       3.646779      10.623818       0.426940       1.297024      -0.710857      -0.031243      -0.025696       0.002321       0.040519       0.008538       0.006731       0.000065      -0.020391      -0.024107      -0.015070      -0.002477       0.017547              2.364355       2.614748       0.523792      -0.194721       2.706458       0.030243       1.771858          -0.000001
          469              H      10.160221       7.588828       6.689744       0.175879       0.958023 0.68490257E+01  0.64330402E+02                                 1.584339                            1.510452      -0.992941       2.427102                    0.999247       3.136159       8.438239       0.522038       1.249156      -0.717074      -0.013332      -0.004529       0.003199       0.014439       0.002623       0.000820       0.001984      -0.000980      -0.017801      -0.006345       0.000356       0.005989              1.621006       1.964815       0.220919      -0.398730       1.356370      -0.133397       1.541835          -0.000001
          470              H      10.784580       7.967018       5.302064       0.175473       0.972222 0.70461905E+01  0.66975261E+02                                 1.622059                            1.548657      -1.174363       2.341176                    0.997982       3.282754       9.026286       0.504846       1.276402      -0.709790      -0.002644       0.002852      -0.013040       0.013607      -0.001301       0.004650      -0.002836       0.000085      -0.002616      -0.005244      -0.000741       0.005985              1.654345       1.378270      -0.046635       0.007948       1.307389       0.040538       2.277377          -0.000001
          471              H      11.692755       7.385059       6.438411       0.181726       0.882937 0.63730292E+01  0.59219675E+02                                 1.547006                            1.495157      -0.759348       2.548433                    0.999929       3.116673       8.541058       0.501103       1.315404      -0.702748       0.010862      -0.005630       0.000827       0.012262       0.000802       0.002484       0.001234       0.004169      -0.015785      -0.006007       0.000476       0.005531              1.579351       1.848926      -0.448538       0.096961       1.539115      -0.069640       1.350012           0.000000
          472              H      11.286731      11.553036       8.834099       0.117006       1.247009 0.89803889E+01  0.89421599E+02                                 1.819248                            1.685433      -0.994521       2.412196                    0.998082       3.333306       8.956896       0.518561       1.186204      -0.733221       0.000316       0.026316       0.034634       0.043498       0.009408      -0.002887       0.007590      -0.033239       0.020105      -0.023223       0.003876       0.019348              1.896271       1.460032      -0.011105      -0.071736       1.734225       0.430107       2.494556          -0.000001
          473              H      15.377818      13.740370       1.318163       0.114016       1.172943 0.80433601E+01  0.78622570E+02                                 1.808857                            1.638753      -0.824470       2.493760                    0.999371       3.349328       9.184344       0.500467       1.252047      -0.716874       0.021641       0.037808      -0.003366       0.043693       0.012608      -0.009993       0.011668      -0.023558       0.006703      -0.025525       0.005776       0.019749              1.931571       1.879294       0.630824      -0.343892       2.289483      -0.352913       1.625935          -0.000001
          474              H      13.111741       9.243607       1.026723       0.171947       0.988404 0.69907331E+01  0.66911285E+02                                 1.696135                            1.583233      -1.180870       2.332358                    0.998058       3.448522       9.796436       0.475917       1.344616      -0.694389      -0.006296      -0.006669       0.008513       0.012513       0.000873       0.000517       0.002830      -0.003104      -0.012515      -0.005098       0.000312       0.004786              1.773428       1.691938       0.263422      -0.446288       1.753499      -0.419987       1.874847          -0.000001
          475              H       2.224734      -5.476753      26.368608       0.177874       0.967739 0.72515439E+01  0.69338809E+02                                 1.626143                            1.581044      -0.834432       2.508053                    0.999621       3.158305       8.675134       0.495532       1.292673      -0.708415      -0.007044       0.005604      -0.010540       0.013860      -0.001553       0.004996      -0.003236      -0.004685      -0.002267      -0.006513      -0.000200       0.006713              1.631512       1.551161      -0.103768       0.213373       1.379096      -0.140433       1.964279           0.000001
          476              H      14.441244       9.285279       0.195184       0.176317       0.881499 0.62434712E+01  0.58094516E+02                                 1.579286                            1.503633      -0.945927       2.454980                    0.998805       3.269022       9.156731       0.484739       1.357967      -0.692665       0.013185      -0.007011      -0.001209       0.014982      -0.003704       0.003786       0.003267       0.007837      -0.015087      -0.008718       0.000353       0.008365              1.637889       1.842742      -0.409606      -0.344771       1.626509       0.160771       1.444416           0.000000
          477              H      11.825953      13.371485       7.342141       0.107913       1.458764 0.11096568E+02  0.11676328E+03                                 2.067879                            1.907836      -1.036313       2.395412                    0.997133       3.454415       9.613875       0.473221       1.230055      -0.724931      -0.017834       0.033239       0.027397       0.046620      -0.004634      -0.009585       0.009714      -0.019591       0.001574      -0.015760      -0.002964       0.018724              2.148573       1.755656      -0.151678      -0.346095       2.193739       0.457891       2.496323          -0.000001
          478              H      14.290653      13.985841       4.042723       0.107288       1.651249 0.13189634E+02  0.14582894E+03                                 2.312440                            2.135096      -1.060644       2.381338                    0.997043       3.646510      10.618746       0.427427       1.296084      -0.711029       0.020615       0.033193       0.010675       0.040506       0.012386       0.000572      -0.008642      -0.000508      -0.022213      -0.015038      -0.002481       0.017519              2.361502       2.152655       0.628586      -0.068077       2.782844       0.208778       2.149008          -0.000001
          479              H      20.329119      -5.992430      17.283176       0.175894       0.958015 0.68489775E+01  0.64330107E+02                                 1.584344                            1.510457      -0.993095       2.427026                    0.999247       3.136259       8.438634       0.522030       1.249172      -0.717068       0.009173       0.007448      -0.008272       0.014424       0.004769      -0.000616      -0.000047      -0.007779       0.001021      -0.006367       0.000366       0.006000              1.621013       1.936792       0.219393      -0.411045       1.372522      -0.150817       1.553726          -0.000001
          480              H      18.809685      -5.737719      17.574616       0.175468       0.972322 0.70471260E+01  0.66986606E+02                                 1.622191                            1.548776      -1.174366       2.341162                    0.997981       3.282929       9.027034       0.504816       1.276429      -0.709784      -0.011110       0.006874      -0.003806       0.013608      -0.000077       0.004672      -0.002802      -0.000701       0.005081      -0.005247      -0.000740       0.005987              1.654483       1.911918      -0.479461      -0.024136       1.652807      -0.004822       1.398723          -0.000001
          481              H      19.709127      -6.433911      18.652141       0.181691       0.882839 0.63720782E+01  0.59208244E+02                                 1.546846                            1.495008      -0.759515       2.548363                    0.999930       3.116601       8.540492       0.501150       1.315337      -0.702762      -0.000298      -0.001858       0.012133       0.012278       0.002948      -0.000196      -0.002563      -0.007233       0.007777      -0.006019       0.000511       0.005509              1.579187       1.307226      -0.061226       0.099466       1.262050      -0.066092       2.168283           0.000000
          482              H       8.920332      20.469438      15.914212       0.116995       1.247197 0.89816989E+01  0.89437100E+02                                 1.819392                            1.685522      -0.994465       2.412219                    0.998082       3.333275       8.956672       0.518568       1.186155      -0.733235       0.015764      -0.037687      -0.014940       0.043497       0.000556       0.001742       0.014125      -0.009981      -0.053258      -0.023219       0.003877       0.019342              1.896450       1.915246      -0.509827      -0.173886       2.212059       0.285835       1.562046          -0.000001
          483              H      11.304175      -9.451825      17.991722       0.114027       1.172552 0.80400392E+01  0.78582131E+02                                 1.808422                            1.638380      -0.824483       2.493758                    0.999371       3.349261       9.183746       0.500539       1.251994      -0.716880      -0.027780      -0.033461      -0.004159       0.043688       0.004637      -0.008163       0.014244      -0.011212      -0.050724      -0.025511       0.005772       0.019739              1.931095       2.457994       0.690710      -0.072628       1.914309       0.030647       1.420982          -0.000001
          484              H      13.941382      -5.217485      18.737701       0.171943       0.988435 0.69908552E+01  0.66910347E+02                                 1.695892                            1.583028      -1.181015       2.332292                    0.998055       3.448369       9.794700       0.476064       1.344244      -0.694462       0.012191       0.002499      -0.001303       0.012513       0.002726      -0.000304       0.001674      -0.007430       0.002316      -0.005111       0.000322       0.004789              1.773164       2.476121       0.250369      -0.133471       1.379448       0.022369       1.463924          -0.000001
          485              H      12.454689      -4.902577      18.347332       0.177891       0.966992 0.72444537E+01  0.69254295E+02                                 1.625259                            1.580224      -0.834538       2.508031                    0.999622       3.157906       8.673082       0.495681       1.292596      -0.708423      -0.008904       0.005667      -0.008986       0.013862       0.000150       0.006446      -0.001196      -0.000603       0.003257      -0.006526      -0.000207       0.006733              1.630616       1.746687      -0.297479       0.181450       1.554345      -0.185237       1.590816           0.000000
          486              H      12.799627      -5.391912      19.799183       0.176329       0.881538 0.62437926E+01  0.58097954E+02                                 1.579293                            1.503640      -0.945936       2.454981                    0.998806       3.269017       9.156598       0.484756       1.357909      -0.692676      -0.002077      -0.000845       0.014804       0.014972      -0.000304      -0.000424      -0.002694      -0.010048       0.022017      -0.008720       0.000342       0.008378              1.637894       1.464356      -0.039630      -0.285668       1.292509       0.244378       2.156818           0.000000
          487              H       6.665183      19.864307      15.304595       0.107872       1.451976 0.11034303E+02  0.11593650E+03                                 2.059925                            1.901163      -1.036396       2.395368                    0.997131       3.452778       9.599948       0.474576       1.228358      -0.725234       0.012648      -0.029597      -0.033768       0.046650      -0.001641      -0.004723       0.016612      -0.003930       0.002568      -0.015805      -0.002961       0.018766              2.139967       2.126444      -0.334774      -0.296276       2.256631       0.522351       2.036826          -0.000001
          488              H       2.860052      20.197759      16.962325       0.107281       1.644145 0.13124050E+02  0.14495602E+03                                 2.307108                            2.130637      -1.060274       2.381464                    0.997044       3.646798      10.622048       0.427519       1.297127      -0.710725      -0.013805      -0.038022      -0.002324       0.040517       0.013036       0.002211      -0.006314       0.005082      -0.024136      -0.015036      -0.002490       0.017525              2.355887       2.358399       0.433819      -0.092864       2.942589       0.172527       1.766674          -0.000001
          489              H      -1.510643      -1.335194      10.141567       0.175894       0.958015 0.68489772E+01  0.64330107E+02                                 1.584345                            1.510457      -0.993095       2.427026                    0.999247       3.136259       8.438636       0.522030       1.249173      -0.717068       0.003965      -0.012730       0.005504       0.014424      -0.002938       0.005410      -0.000065      -0.000865      -0.001740      -0.006367       0.000366       0.006000              1.621014       1.297322      -0.001139      -0.008384       2.047440      -0.417346       1.518280          -0.000001
          490              H      -0.764026      -0.408991       9.120191       0.175468       0.972322 0.70471310E+01  0.66986662E+02                                 1.622191                            1.548777      -1.174366       2.341162                    0.997981       3.282929       9.027033       0.504817       1.276428      -0.709784       0.010184       0.000795      -0.008991       0.013608      -0.003717      -0.001961       0.002975       0.001502       0.007661      -0.005247      -0.000740       0.005987              1.654483       1.982954       0.230200      -0.391728       1.465582      -0.091443       1.514913          -0.000001
          491              H      -1.720214       0.216212      10.192368       0.181691       0.882839 0.63720739E+01  0.59208195E+02                                 1.546845                            1.495007      -0.759515       2.548363                    0.999930       3.116601       8.540492       0.501150       1.315337      -0.702762      -0.001653       0.010957       0.005287       0.012278      -0.004319       0.002779       0.001579      -0.002617      -0.005832      -0.006019       0.000511       0.005509              1.579186       1.305552      -0.051769      -0.101269       1.880017       0.427556       1.551990           0.000000
          492              H      27.240768      -1.552876       7.780638       0.116995       1.247197 0.89816968E+01  0.89437074E+02                                 1.819392                            1.685521      -0.994464       2.412219                    0.998082       3.333275       8.956672       0.518568       1.186155      -0.733235      -0.040786      -0.014089      -0.005478       0.043497       0.009246       0.009459      -0.006826       0.029887       0.015210      -0.023219       0.003877       0.019342              1.896450       2.499524       0.435207      -0.098907       1.637944      -0.062797       1.551883          -0.000001
          493              H      -1.763915       4.109315       2.128312       0.114027       1.172552 0.80400397E+01  0.78582137E+02                                 1.808422                            1.638380      -0.824483       2.493758                    0.999371       3.349261       9.183746       0.500539       1.251994      -0.716880      -0.022287       0.015070      -0.034421       0.043688       0.010422       0.014250      -0.011830       0.018276      -0.004572      -0.025511       0.005772       0.019739              1.931094       1.540584      -0.137189       0.343831       1.824108      -0.639991       2.428592          -0.000001
          494              H       1.349206       2.806478       5.876922       0.171943       0.988435 0.69908536E+01  0.66910332E+02                                 1.695892                            1.583028      -1.181016       2.332292                    0.998055       3.448369       9.794702       0.476063       1.344245      -0.694462      -0.001708      -0.007292       0.010024       0.012513      -0.000774       0.004698       0.001146       0.000836      -0.002231      -0.005110       0.000322       0.004789              1.773164       1.343933       0.131750      -0.097042       1.828364      -0.512861       2.147197          -0.000001
          495              H       2.141664       3.116747       4.558759       0.177891       0.966992 0.72444511E+01  0.69254267E+02                                 1.625259                            1.580224      -0.834539       2.508031                    0.999622       3.157906       8.673083       0.495681       1.292597      -0.708423       0.008311      -0.004530      -0.010127       0.013862      -0.002991      -0.001373       0.003605       0.003872       0.014032      -0.006526      -0.000207       0.006733              1.630616       1.762691      -0.057718      -0.370287       1.483017       0.077388       1.646139           0.000000
          496              H       1.565335       4.293044       5.425056       0.176329       0.881538 0.62437916E+01  0.58097944E+02                                 1.579293                            1.503640      -0.945936       2.454981                    0.998806       3.269017       9.156599       0.484756       1.357909      -0.692676      -0.000104       0.013940       0.005462       0.014972      -0.003537       0.001331       0.005893      -0.004257      -0.015347      -0.008720       0.000342       0.008378              1.637894       1.336511       0.324414       0.089344       2.135409       0.224955       1.441763           0.000000
          497              H      27.421952      -0.916899       5.459815       0.107872       1.451977 0.11034312E+02  0.11593661E+03                                 2.059926                            1.901163      -1.036396       2.395368                    0.997131       3.452779       9.599950       0.474576       1.228357      -0.725234      -0.032121      -0.030274      -0.015100       0.046650       0.014948       0.008582       0.002207       0.003176      -0.003264      -0.015805      -0.002961       0.018766              2.139967       2.452583       0.621760       0.105548       2.101363      -0.006566       1.865955          -0.000001
          498              H      29.004697       2.256901       3.278028       0.107281       1.644146 0.13124058E+02  0.14495613E+03                                 2.307109                            2.130638      -1.060275       2.381464                    0.997044       3.646798      10.622049       0.427519       1.297127      -0.710724      -0.031246       0.010832      -0.023410       0.040517      -0.010065       0.004053      -0.009639      -0.003678       0.025848      -0.015036      -0.002490       0.017525              2.355888       2.605012      -0.092824       0.548015       2.025012      -0.417419       2.437640          -0.000001
          499              H       3.768122      22.894425       0.462560       0.175879       0.958021 0.68490097E+01  0.64330219E+02                                 1.584338                            1.510451      -0.992940       2.427103                    0.999247       3.136157       8.438233       0.522038       1.249156      -0.717074       0.000174       0.009810      -0.010593       0.014439       0.000209       0.002832      -0.003686       0.006333       0.008804      -0.006345       0.000356       0.005990              1.621005       1.285117       0.015877      -0.013220       2.029453      -0.424208       1.548445          -0.000001
[truncated: 525,378 more chars]
