# Supplementary material for: A collection of forcefield precursors for metal–organic frameworks
Source: RSC Adv. 2019 Nov 13;9(63):36492–507. doi: 10.1039/c9ra07327b (PMC9075174; doi:10.1039/c9ra07327b)
Supplement: RA-009-C9RA07327B-s5604 [file RA-009-C9RA07327B-s5604.xyz]

   76
jmolscript: load "" {1 1 1} spacegroup "x,y,z" unitcell [{      6.120000     0.000000     0.000000 }, {      0.000000     9.719000     0.000000 }, {      0.000000     0.000000    20.133000 }]
Nd     4.370904     0.330446     6.335855     2.102945
Nd     4.809096     9.388554    16.402355     2.102855
Nd     1.749096     5.189946     3.730645     2.102857
Nd     1.310904     4.529054    13.797145     2.102947
C      1.315800     8.476912    12.637484    -0.048359
C      2.569176     9.112534    12.607285    -0.044407
C      3.091824     9.504210    11.379172    -0.101750
C      2.407608     9.274842    10.201391    -0.035574
C      1.138932     8.690730    10.249710    -0.066337
C      0.627300     8.279616    11.457690    -0.097626
C      0.706860     8.034697    13.946129     0.679161
C      3.381912     9.303999    13.827344     0.607927
C      3.034908     9.655826     8.890733     0.606082
C      1.744200     1.242088     2.570984    -0.046912
C      0.490824     0.606466     2.540785    -0.044340
C     -0.031824     0.214790     1.312672    -0.101759
C      0.652392     0.444158     0.134891    -0.035686
C      1.921068     1.028270     0.183210    -0.067278
C      2.432700     1.439384     1.391190    -0.098797
C      2.353140     1.684303     3.879629     0.679211
C      5.798088     0.415001     3.760844     0.608017
C      0.025092     0.063173    18.957233     0.606009
C      4.804200     3.617412    17.562016    -0.046911
C      3.550824     4.253034    17.592215    -0.044340
C      3.028176     4.644710    18.820328    -0.101759
C      3.712392     4.415342    19.998109    -0.035687
C      4.981068     3.831230    19.949790    -0.067278
C      5.492700     3.420116    18.741810    -0.098797
C      5.413140     3.175197    16.253371     0.679211
C      2.738088     4.444499    16.372156     0.608017
C      3.085092     4.796327     1.175767     0.606009
C      4.375800     6.101588     7.495516    -0.048358
C      5.629176     5.465966     7.525715    -0.044407
C      0.031824     5.074290     8.753828    -0.101750
C      5.467608     5.303658     9.931609    -0.035574
C      4.198932     5.887770     9.883290    -0.066338
C      3.687300     6.298884     8.675310    -0.097626
C      3.766860     6.543803     6.186871     0.679161
C      0.321912     5.274501     6.305656     0.607928
C     -0.025092     4.922674    11.242267     0.606082
O      0.454104     6.812047    14.107193    -0.658137
O      0.402696     8.956059    14.745409    -0.638887
O      3.942504     0.679358    14.056861    -0.611093
O      3.496356     8.313633    14.616558    -0.679666
O      4.269312     0.153560     8.854493    -0.681224
O      2.335392     0.013607     7.849857    -0.659882
O      2.605896     2.906953     4.040693    -0.658004
O      2.657304     0.762942     4.678909    -0.639048
O      5.237496     9.039642     3.990361    -0.611017
O      5.683644     1.405367     4.550058    -0.679560
O      4.910688     9.565440    18.920993    -0.681372
O      0.724608    -0.013607    17.916357    -0.659703
O      5.665896     1.952547    16.092307    -0.658003
O      5.717304     4.096559    15.454091    -0.639049
O      2.177496     5.538858    16.142639    -0.611017
O      2.623644     3.454133    15.582942    -0.679560
O      1.850688     5.013060     1.212007    -0.681372
O      3.784608     4.873107     2.216643    -0.659703
O      3.514104     7.766453     6.025807    -0.658137
O      3.462696     5.622442     5.387591    -0.638888
O      0.882504     4.180142     6.076139    -0.611093
O      0.436356     6.264867     5.516442    -0.679666
O      1.209312     4.705940    11.278507    -0.681224
O      5.395392     4.845893    12.283143    -0.659882
H      4.104317     0.306829    11.330852     0.119954
H      0.535684     8.557871     9.291581     0.103750
H      5.732176     7.762565    11.500574     0.103140
H      5.075683     9.412171     1.264352     0.119965
H      2.524316     1.161129    19.358081     0.103791
H      3.450028     1.953713     1.404075     0.103610
H      2.015683     5.166329    18.868648     0.119965
H      5.584316     3.698371     0.774919     0.103790
H      0.390028     2.905787    18.728925     0.103610
H      1.044317     4.552671     8.802148     0.119954
H      3.595684     6.020629    10.841419     0.103750
H      2.672176     6.815935     8.632426     0.103140

The following XYZ coordinates are in angstroms. Other properties are in atomic units.
The sperically averaged electron density of each atom fit to a function of the form exp(a - br)
eigen_1, eigen_2 and eigen_3 are the three eigenvalues of traceless quadrupole moment tensor
  atom number  atomic symbol              X              Y              Z     net charge C6 coefficient C8 coefficient C10 coefficient fluctuating dipole atomic polarizability isotropic forcefield polarizability              a              b squared Pearson coefficient          <r^3>          <r^4>         wp_QDO          m_QDO          q_QDO       dipole_x       dipole_y       dipole_z         dipole            Qxy            Qxz            Qyz     Q(x^2-y^2)  Q(3z^2 - R^2)        eigen_1        eigen_2        eigen_3 static polarizability      alpha(xx)      alpha(xy)      alpha(xz)      alpha(yy)      alpha(yz)      alpha(zz) atomic spin moment
            1             Nd       4.370904       0.330446       6.335855       2.102945     122.650672 0.30492045E+04  0.10416008E+06                                16.086986                           14.658642       2.532647       2.458514                    0.999752      84.134066     201.339774       0.678514       0.264260      -1.335433      -0.008752       0.002574      -0.017241       0.019506      -0.029043       0.140217       0.103272      -0.042748      -0.733414      -0.319006       0.148210       0.170796             17.479735      13.913099       0.781225      -3.266578      15.012764      -4.463568      23.513344           0.000012
            2             Nd       4.809096       9.388554      16.402355       2.102855     122.658168 0.30496093E+04  0.10417753E+06                                16.087639                           14.659747       2.532562       2.458462                    0.999752      84.137221     201.351808       0.678479       0.264265      -1.335425       0.008718      -0.002536      -0.017231       0.019477      -0.029009      -0.140242      -0.103232      -0.042613      -0.733255      -0.318954       0.148236       0.170719             17.479107      13.912683       0.780356       3.262676      15.010116       4.462922      23.514523           0.000031
            3             Nd       1.749096       5.189946       3.730645       2.102857     122.657992 0.30496036E+04  0.10417728E+06                                16.087622                           14.659731       2.532562       2.458462                    0.999752      84.137189     201.351672       0.678479       0.264265      -1.335425       0.008719       0.002536       0.017231       0.019477       0.029009       0.140242      -0.103231      -0.042612      -0.733255      -0.318954       0.148236       0.170718             17.479088      13.912668      -0.780355      -3.262672      15.010102       4.462917      23.514493           0.000032
            4             Nd       1.310904       4.529054      13.797145       2.102947     122.650545 0.30492007E+04  0.10415992E+06                                16.086974                           14.658632       2.532647       2.458514                    0.999752      84.134046     201.339691       0.678515       0.264260      -1.335433      -0.008752      -0.002574       0.017241       0.019506       0.029043      -0.140216       0.103271      -0.042748      -0.733413      -0.319004       0.148209       0.170795             17.479721      13.913089      -0.781224       3.266573      15.012751      -4.463562      23.513323           0.000042
            5              C       1.315800       8.476912      12.637484      -0.048359      38.114171 0.47990698E+03  0.11541765E+05                                 9.922242                            7.368164      -0.142907       1.949518                    0.998867      28.494338      82.314353       0.600341       0.424222      -1.061388       0.008968       0.036408      -0.037881       0.053301      -0.026928      -0.012011       0.014134      -0.038694      -0.064046      -0.028721      -0.019794       0.048516             11.559536      12.413489       3.503206      -0.855761       6.751643      -0.766812      15.513476          -0.000000
            6              C       2.569176       9.112534      12.607285      -0.044407      39.223087 0.46975748E+03  0.11251142E+05                                10.154743                            7.331807      -0.154654       1.952663                    0.998892      28.317136      81.959034       0.595941       0.429121      -1.057058      -0.022656      -0.002993      -0.027622       0.035850      -0.019695       0.008828       0.003348      -0.033880      -0.046524      -0.026386      -0.007355       0.033740             11.982829      12.941372       3.448679       2.000753       6.637663       0.260218      16.369452          -0.000002
            7              C       3.091824       9.504210      11.379172      -0.101750      36.756718 0.50262532E+03  0.12244828E+05                                 9.560742                            7.469820       0.059202       1.983644                    0.999491      30.216963      88.232927       0.603936       0.416301      -1.064999      -0.027799      -0.012593      -0.004688       0.030876      -0.004786      -0.010755      -0.003306      -0.010856      -0.065995      -0.026216       0.007964       0.018252             10.656379       9.899643       2.152167       0.091495       6.025496      -0.355281      16.043996          -0.000006
            8              C       2.407608       9.274842      10.201391      -0.035574      37.013428 0.45621219E+03  0.10824827E+05                                 9.706121                            7.173586      -0.143271       1.957910                    0.998809      27.932010      79.928417       0.610260       0.422997      -1.063045      -0.015376      -0.006883       0.036625       0.040313      -0.017039      -0.003152      -0.013802      -0.008171      -0.051859      -0.025927      -0.002116       0.028043             11.304858      11.489717       2.773175      -1.943126       6.322536      -1.157752      16.102320          -0.000009
            9              C       1.138932       8.690730      10.249710      -0.066337      35.289919 0.49428852E+03  0.12008700E+05                                 9.386998                            7.456632       0.055407       1.991381                    0.999346      29.808382      87.328744       0.597660       0.421829      -1.059971       0.010236       0.018533       0.026966       0.034284      -0.030136       0.014409       0.005433      -0.032559      -0.044415      -0.037167      -0.004626       0.041793             10.356985      12.304247       2.864890      -0.987120       6.270335      -0.965356      12.496373          -0.000010
           10              C       0.627300       8.279616      11.457690      -0.097626      36.210591 0.50885023E+03  0.12454722E+05                                 9.550177                            7.569120       0.061832       1.989506                    0.998910      30.255151      89.018754       0.592693       0.422213      -1.059543       0.024643       0.021747      -0.001895       0.032921      -0.001123      -0.010247       0.011082      -0.015021      -0.090938      -0.034820       0.009327       0.025492             10.618422      11.255975       2.800288       0.156945       6.405348      -0.408619      14.193944          -0.000014
           11              C       0.706860       8.034697      13.946129       0.679161      22.096613 0.24043468E+03  0.49874137E+04                                 7.506678                            5.694246      -0.538941       1.889595                    0.997729      22.546573      65.609577       0.583877       0.505716      -0.990815      -0.034139      -0.005639       0.065693       0.074249       0.009051       0.094775      -0.014881       0.141627      -0.092876      -0.092030      -0.047081       0.139111              8.541581       5.962744       0.187530      -2.634010      10.212955       0.397090       9.449043          -0.000005
           12              C       3.381912       9.303999      13.827344       0.607927      22.160328 0.25393507E+03  0.53161434E+04                                 7.408726                            5.746062      -0.257052       1.967207                    0.999320      23.017118      66.315131       0.600044       0.487584      -1.004368       0.025511      -0.013880       0.024273       0.037850      -0.042529      -0.100979       0.010141       0.086577      -0.126352      -0.105370      -0.030894       0.136264              8.354708       7.199360       1.756773       3.456022       8.096481       0.665570       9.768284          -0.000001
           13              C       3.034908       9.655826       8.890733       0.606082      22.556535 0.25974839E+03  0.54555546E+04                                 7.417936                            5.764914      -0.324315       1.937172                    0.999130      23.176597      66.359372       0.607793       0.479804      -1.010845       0.018727       0.021822      -0.025951       0.038734      -0.025720       0.037434       0.049957      -0.136081      -0.225244      -0.110920      -0.009258       0.120178              8.318417       8.635160       0.817029      -1.167905       4.764724      -1.521154      11.555366          -0.000004
           14              C       1.744200       1.242088       2.570984      -0.046912      38.117607 0.47911682E+03  0.11517754E+05                                 9.922595                            7.362335      -0.145650       1.949052                    0.998840      28.467055      82.211574       0.600563       0.424249      -1.061395      -0.008773      -0.036391      -0.038501       0.053699      -0.026751       0.011968      -0.014020      -0.038415      -0.062736      -0.028426      -0.019644       0.048070             11.563225      12.393867       3.492650       0.854016       6.748035       0.766461      15.547774          -0.000001
           15              C       0.490824       0.606466       2.540785      -0.044340      39.224122 0.46964232E+03  0.11247278E+05                                10.153991                            7.330178      -0.154359       1.952790                    0.998890      28.311278      81.928149       0.596119       0.429035      -1.057150       0.022525       0.003011      -0.027601       0.035753      -0.019686      -0.008878      -0.003288      -0.033698      -0.046538      -0.026369      -0.007310       0.033679             11.983767      12.936081       3.446865      -2.006109       6.636810      -0.263775      16.378411          -0.000003
           16              C      -0.031824       0.214790       1.312672      -0.101759      36.751795 0.50256214E+03  0.12242711E+05                                 9.559487                            7.469076       0.059497       1.983754                    0.999491      30.214385      88.218787       0.604008       0.416270      -1.065035       0.027861       0.012503      -0.004605       0.030883      -0.004774       0.010598       0.003419      -0.010735      -0.065957      -0.026124       0.007938       0.018187             10.655286       9.899305       2.151426      -0.092241       6.025359       0.352718      16.041193          -0.000006
           17              C       0.652392       0.444158       0.134891      -0.035686      36.999311 0.45622003E+03  0.10825050E+05                                 9.703460                            7.173648      -0.140975       1.958619                    0.998821      27.932463      79.929614       0.610258       0.422997      -1.063046       0.015498       0.006677       0.036718       0.040410      -0.017108       0.003200       0.013797      -0.008247      -0.051850      -0.025966      -0.002138       0.028104             11.299891      11.489456       2.772762       1.936729       6.324129       1.154540      16.086087          -0.000009
           18              C       1.921068       1.028270       0.183210      -0.067278      35.255219 0.49449153E+03  0.12014999E+05                                 9.380731                            7.457315       0.059740       1.992632                    0.999340      29.819896      87.370610       0.597728       0.421733      -1.060019      -0.010145      -0.018941       0.026560       0.034163      -0.030304      -0.014372      -0.005515      -0.033014      -0.045602      -0.037344      -0.004889       0.042233             10.348637      12.314772       2.867314       0.988045       6.269356       0.961987      12.461782          -0.000010
           19              C       2.432700       1.439384       1.391190      -0.098797      36.288780 0.51005092E+03  0.12491870E+05                                 9.565104                            7.578881       0.061464       1.988876                    0.998891      30.291256      89.162048       0.592194       0.422307      -1.059451      -0.024959      -0.021669      -0.000616       0.033059      -0.001081       0.009845      -0.011203      -0.015940      -0.091085      -0.034744       0.008819       0.025925             10.638231      11.283928       2.798950      -0.280117       6.407783       0.347904      14.222984          -0.000014
           20              C       2.353140       1.684303       3.879629       0.679211      22.102523 0.24041796E+03  0.49869961E+04                                 7.508650                            5.694437      -0.538755       1.889766                    0.997719      22.544177      65.602815       0.583805       0.505785      -0.990778       0.034424       0.005665       0.065616       0.074314       0.009090      -0.094926       0.014807       0.141757      -0.092707      -0.092075      -0.047206       0.139281              8.544551       5.964212       0.186645       2.636903      10.218481      -0.395057       9.450961          -0.000006
           21              C       5.798088       0.415001       3.760844       0.608017      22.162639 0.25391469E+03  0.53155817E+04                                 7.409382                            5.745914      -0.256822       1.967320                    0.999320      23.014942      66.306872       0.600042       0.487598      -1.004366      -0.025618       0.013924       0.024133       0.037849      -0.042605       0.101030      -0.010203       0.086557      -0.126141      -0.105377      -0.030960       0.136337              8.356402       7.198708       1.757414      -3.457545       8.097692      -0.665742       9.772806          -0.000002
           22              C       0.025092       0.063173      18.957233       0.606009      22.555411 0.25975406E+03  0.54556379E+04                                 7.417280                            5.764761      -0.323648       1.937376                    0.999128      23.176300      66.355698       0.607843       0.479768      -1.010876      -0.018717      -0.021806      -0.026025       0.038770      -0.025670      -0.037356      -0.050059      -0.135989      -0.225286      -0.110890      -0.009290       0.120180              8.317018       8.635814       0.816340       1.163321       4.764784       1.523393      11.550455          -0.000004
           23              C       4.804200       3.617412      17.562016      -0.046911      38.117571 0.47911636E+03  0.11517739E+05                                 9.922587                            7.362331      -0.145648       1.949053                    0.998840      28.467038      82.211501       0.600563       0.424249      -1.061395      -0.008773       0.036391       0.038501       0.053699       0.026751      -0.011968      -0.014020      -0.038416      -0.062736      -0.028426      -0.019645       0.048070             11.563216      12.393856      -3.492647      -0.854015       6.748030       0.766460      15.547762          -0.000000
           24              C       3.550824       4.253034      17.592215      -0.044340      39.224097 0.46964199E+03  0.11247268E+05                                10.153986                            7.330175      -0.154358       1.952790                    0.998890      28.311265      81.928094       0.596119       0.429035      -1.057150       0.022525      -0.003011       0.027601       0.035753       0.019686       0.008878      -0.003289      -0.033698      -0.046539      -0.026369      -0.007310       0.033680             11.983761      12.936074      -3.446862       2.006107       6.636806      -0.263774      16.378404          -0.000003
           25              C       3.028176       4.644710      18.820328      -0.101759      36.751793 0.50256215E+03  0.12242711E+05                                 9.559487                            7.469076       0.059497       1.983754                    0.999491      30.214383      88.218777       0.604008       0.416270      -1.065035       0.027861      -0.012503       0.004605       0.030883       0.004774      -0.010598       0.003418      -0.010736      -0.065956      -0.026124       0.007938       0.018187             10.655285       9.899303      -2.151426       0.092241       6.025359       0.352717      16.041193          -0.000004
           26              C       3.712392       4.415342      19.998109      -0.035687      36.999324 0.45622022E+03  0.10825055E+05                                 9.703462                            7.173650      -0.140976       1.958619                    0.998821      27.932470      79.929637       0.610258       0.422997      -1.063046       0.015497      -0.006678      -0.036718       0.040410       0.017108      -0.003200       0.013797      -0.008247      -0.051849      -0.025966      -0.002138       0.028104             11.299893      11.489457      -2.772762      -1.936729       6.324130       1.154540      16.086090          -0.000009
           27              C       4.981068       3.831230      19.949790      -0.067278      35.255207 0.49449137E+03  0.12014993E+05                                 9.380729                            7.457313       0.059741       1.992632                    0.999340      29.819890      87.370584       0.597729       0.421733      -1.060019      -0.010145       0.018941      -0.026560       0.034163       0.030304       0.014373      -0.005514      -0.033013      -0.045602      -0.037344      -0.004889       0.042233             10.348634      12.314768      -2.867313      -0.988045       6.269355       0.961987      12.461778          -0.000010
           28              C       5.492700       3.420116      18.741810      -0.098797      36.288787 0.51005109E+03  0.12491876E+05                                 9.565105                            7.578883       0.061464       1.988876                    0.998891      30.291259      89.162059       0.592194       0.422307      -1.059451      -0.024960       0.021669       0.000616       0.033059       0.001081      -0.009845      -0.011203      -0.015941      -0.091085      -0.034744       0.008819       0.025925             10.638233      11.283928      -2.798950       0.280117       6.407783       0.347904      14.222987          -0.000015
           29              C       5.413140       3.175197      16.253371       0.679211      22.102532 0.24041811E+03  0.49869997E+04                                 7.508652                            5.694439      -0.538755       1.889766                    0.997719      22.544174      65.602803       0.583805       0.505785      -0.990778       0.034424      -0.005665      -0.065616       0.074314      -0.009090       0.094926       0.014807       0.141757      -0.092708      -0.092075      -0.047206       0.139281              8.544553       5.964213      -0.186646      -2.636902      10.218487      -0.395056       9.450960          -0.000005
           30              C       2.738088       4.444499      16.372156       0.608017      22.162637 0.25391466E+03  0.53155808E+04                                 7.409381                            5.745914      -0.256822       1.967320                    0.999320      23.014938      66.306853       0.600042       0.487598      -1.004366      -0.025618      -0.013924      -0.024133       0.037849       0.042605      -0.101030      -0.010203       0.086557      -0.126141      -0.105377      -0.030960       0.136336              8.356401       7.198707      -1.757414       3.457544       8.097691      -0.665741       9.772804          -0.000001
           31              C       3.085092       4.796327       1.175767       0.606009      22.555411 0.25975407E+03  0.54556382E+04                                 7.417280                            5.764762      -0.323649       1.937376                    0.999128      23.176302      66.355712       0.607843       0.479768      -1.010876      -0.018717       0.021806       0.026025       0.038770       0.025670       0.037356      -0.050059      -0.135989      -0.225286      -0.110890      -0.009290       0.120180              8.317018       8.635815      -0.816340      -1.163321       4.764784       1.523393      11.550456          -0.000004
           32              C       4.375800       6.101588       7.495516      -0.048358      38.114143 0.47990656E+03  0.11541751E+05                                 9.922236                            7.368160      -0.142904       1.949519                    0.998867      28.494323      82.314288       0.600342       0.424221      -1.061388       0.008968      -0.036408       0.037881       0.053301       0.026928       0.012011       0.014134      -0.038694      -0.064046      -0.028721      -0.019794       0.048516             11.559529      12.413481      -3.503203       0.855761       6.751638      -0.766811      15.513466          -0.000001
           33              C       5.629176       5.465966       7.525715      -0.044407      39.223087 0.46975752E+03  0.11251143E+05                                10.154743                            7.331807      -0.154654       1.952663                    0.998892      28.317136      81.959033       0.595941       0.429121      -1.057058      -0.022656       0.002993       0.027622       0.035850       0.019695      -0.008828       0.003348      -0.033880      -0.046524      -0.026386      -0.007355       0.033741             11.982829      12.941372      -3.448679      -2.000754       6.637663       0.260219      16.369452          -0.000003
           34              C       0.031824       5.074290       8.753828      -0.101750      36.756701 0.50262510E+03  0.12244821E+05                                 9.560738                            7.469818       0.059202       1.983644                    0.999491      30.216954      88.232887       0.603936       0.416301      -1.064999      -0.027799       0.012593       0.004688       0.030876       0.004786       0.010756      -0.003305      -0.010855      -0.065995      -0.026216       0.007964       0.018252             10.656374       9.899639      -2.152166      -0.091496       6.025494      -0.355281      16.043990          -0.000006
           35              C       5.467608       5.303658       9.931609      -0.035574      37.013420 0.45621209E+03  0.10824824E+05                                 9.706120                            7.173585      -0.143271       1.957910                    0.998809      27.932006      79.928402       0.610260       0.422997      -1.063045      -0.015376       0.006883      -0.036625       0.040313       0.017039       0.003152      -0.013802      -0.008171      -0.051860      -0.025927      -0.002116       0.028043             11.304856      11.489715      -2.773174       1.943126       6.322536      -1.157752      16.102317          -0.000010
           36              C       4.198932       5.887770       9.883290      -0.066338      35.289924 0.49428867E+03  0.12008704E+05                                 9.386999                            7.456634       0.055407       1.991381                    0.999346      29.808385      87.328754       0.597660       0.421829      -1.059971       0.010236      -0.018533      -0.026966       0.034284       0.030137      -0.014409       0.005433      -0.032559      -0.044415      -0.037168      -0.004626       0.041793             10.356986      12.304248      -2.864890       0.987121       6.270336      -0.965356      12.496373          -0.000010
           37              C       3.687300       6.298884       8.675310      -0.097626      36.210601 0.50885044E+03  0.12454729E+05                                 9.550180                            7.569122       0.061831       1.989506                    0.998910      30.255157      89.018782       0.592693       0.422214      -1.059543       0.024644      -0.021747       0.001895       0.032921       0.001123       0.010247       0.011082      -0.015021      -0.090938      -0.034820       0.009327       0.025492             10.618425      11.255978      -2.800289      -0.156945       6.405350      -0.408619      14.193948          -0.000015
           38              C       3.766860       6.543803       6.186871       0.679161      22.096604 0.24043453E+03  0.49874100E+04                                 7.506676                            5.694244      -0.538940       1.889595                    0.997729      22.546574      65.609578       0.583877       0.505716      -0.990815      -0.034139       0.005639      -0.065693       0.074249      -0.009051      -0.094775      -0.014881       0.141627      -0.092876      -0.092030      -0.047081       0.139111              8.541578       5.962743      -0.187530       2.634010      10.212949       0.397091       9.449041          -0.000006
           39              C       0.321912       5.274501       6.305656       0.607928      22.160326 0.25393506E+03  0.53161431E+04                                 7.408726                            5.746062      -0.257053       1.967207                    0.999320      23.017118      66.315135       0.600044       0.487584      -1.004367       0.025511       0.013880      -0.024273       0.037850       0.042529       0.100979       0.010141       0.086577      -0.126352      -0.105370      -0.030894       0.136264              8.354708       7.199360      -1.756773      -3.456022       8.096481       0.665570       9.768283          -0.000002
           40              C      -0.025092       4.922674      11.242267       0.606082      22.556528 0.25974830E+03  0.54555521E+04                                 7.417934                            5.764913      -0.324313       1.937173                    0.999130      23.176592      66.359351       0.607794       0.479804      -1.010845       0.018727      -0.021822       0.025951       0.038734       0.025720      -0.037434       0.049957      -0.136081      -0.225244      -0.110920      -0.009258       0.120178              8.318414       8.635158      -0.817029       1.167904       4.764723      -1.521153      11.555362          -0.000004
           41              O       0.454104       6.812047      14.107193      -0.658137      45.936517 0.72127574E+03  0.18703080E+05                                10.288428                            8.450478       0.057788       2.031640                    0.995578      30.291018      83.307887       0.636212       0.371272      -1.126909      -0.067450       0.062448       0.030033       0.096702       0.028702       0.088171      -0.018816       0.010163      -0.171292      -0.117751       0.026877       0.090874             11.481316       6.919280       1.224529      -0.331546      19.625057      -2.331383       7.899610          -0.000009
           42              O       0.402696       8.956059      14.745409      -0.638887      44.521726 0.66188712E+03  0.16774626E+05                                10.080993                            8.052510       0.141224       2.075553                    0.994872      29.286839      79.262745       0.657851       0.367375      -1.131483       0.061661      -0.000677      -0.052620       0.081064      -0.020955       0.054827       0.052348       0.025723      -0.086946      -0.094726       0.031516       0.063210             11.578719       9.441262      -3.376085      -3.898778      12.264898       6.102088      13.029998          -0.000004
           43              O       3.942504       0.679358      14.056861      -0.611093      37.767126 0.60416242E+03  0.14965794E+05                                 8.945902                            7.649187       0.483339       2.176219                    0.997603      29.131691      77.938298       0.680851       0.363168      -1.134785       0.002330       0.015992      -0.058684       0.060869       0.028828      -0.062000       0.068417       0.001601      -0.235175      -0.136443       0.066482       0.069961              9.782538       8.180541       3.310428       2.194936      12.887156       3.275376       8.279915          -0.000001
           44              O       3.496356       8.313633      14.616558      -0.679666      37.700420 0.67443129E+03  0.17150288E+05                                 8.878323                            8.066885       0.428199       2.151303                    0.996749      29.917823      80.757932       0.665682       0.361831      -1.137294      -0.034883      -0.035027      -0.078941       0.093141      -0.045848      -0.055453      -0.056135       0.010622      -0.055252      -0.107071       0.049966       0.057105              9.224941       7.992795      -0.203996       1.754113       9.761882      -2.710686       9.920145          -0.000010
           45              O       4.269312       0.153560       8.854493      -0.681224      35.899492 0.61364990E+03  0.15252933E+05                                 8.543573                            7.646326       0.490758       2.163155                    0.997826      29.894864      79.993577       0.689695       0.357286      -1.139966      -0.027159      -0.009975       0.108988       0.112763      -0.005885       0.008954       0.033580       0.020240      -0.246767      -0.092187       0.039353       0.052834              8.918666      12.746748       1.070662      -0.895517       6.073901      -0.517340       7.935348          -0.000007
           46              O       2.335392       0.013607       7.849857      -0.659882      38.307283 0.63045556E+03  0.15788438E+05                                 8.991087                            7.795966       0.389152       2.129983                    0.998535      29.926344      80.570999       0.676558       0.361507      -1.135790      -0.043298      -0.028821       0.046351       0.069669      -0.023904       0.064245       0.046326      -0.119154       0.076222      -0.115393       0.027834       0.087559              9.639935       8.454784      -0.570281       2.169810       6.498186      -1.408351      13.966836          -0.000013
           47              O       2.605896       2.906953       4.040693      -0.658004      45.915687 0.72090742E+03  0.18690856E+05                                10.284680                            8.447849       0.058820       2.032059                    0.995574      30.284691      83.280359       0.636374       0.371231      -1.126957       0.067691      -0.062481       0.029850       0.096835       0.028625      -0.088340       0.018834       0.010116      -0.171298      -0.117892       0.026930       0.090962             11.475881       6.918119       1.222967       0.332725      19.617798       2.326289       7.891725          -0.000010
           48              O       2.657304       0.762942       4.678909      -0.639048      44.533540 0.66203324E+03  0.16779256E+05                                10.082825                            8.053319       0.141622       2.075610                    0.994883      29.290169      79.273977       0.657827       0.367368      -1.131488      -0.061585       0.000726      -0.052595       0.080991      -0.020941      -0.054926      -0.052417       0.025655      -0.086906      -0.094828       0.031520       0.063308             11.581752       9.442567      -3.376852       3.899235      12.269935      -6.103891      13.032755          -0.000006
           49              O       5.237496       9.039642       3.990361      -0.611017      37.763838 0.60405057E+03  0.14962300E+05                                 8.945432                            7.648459       0.483434       2.176289                    0.997602      29.129413      77.929786       0.680887       0.363167      -1.134789      -0.002387      -0.015983      -0.058644       0.060830       0.028831       0.061986      -0.068501       0.001544      -0.235092      -0.136474       0.066434       0.070040              9.782551       8.179884       3.310877      -2.195345      12.887015      -3.275677       8.280753          -0.000002
           50              O       5.683644       1.405367       4.550058      -0.679560      37.695080 0.67423664E+03  0.17143999E+05                                 8.877371                            8.065556       0.428300       2.151372                    0.996751      29.914664      80.744690       0.665762       0.361816      -1.137312       0.034766       0.035102      -0.078964       0.093146      -0.045889       0.055569       0.056127       0.010598      -0.055029      -0.107154       0.049977       0.057177              9.224465       7.990868      -0.203999      -1.755728       9.761874       2.711463       9.920654          -0.000012
           51              O       4.910688       9.565440      18.920993      -0.681372      35.903340 0.61369702E+03  0.15254341E+05                                 8.544052                            7.646448       0.491103       2.163224                    0.997826      29.896844      79.998552       0.689715       0.357270      -1.139982       0.027208       0.009905       0.108896       0.112679      -0.005843      -0.008962      -0.033658       0.020308      -0.246819      -0.092244       0.039393       0.052851              8.919711      12.749315       1.069166       0.891686       6.074074       0.519223       7.935744          -0.000007
           52              O       0.724608      -0.013607      17.916357      -0.659703      38.293061 0.63018014E+03  0.15779686E+05                                 8.988500                            7.794023       0.388908       2.129969                    0.998532      29.921663      80.551484       0.676679       0.361485      -1.135817       0.043253       0.029034       0.046355       0.069732      -0.023867      -0.064211      -0.046373      -0.119184       0.076154      -0.115367       0.027760       0.087607              9.636707       8.454723      -0.569834      -2.172549       6.493436       1.409083      13.961963          -0.000012
           53              O       5.665896       1.952547      16.092307      -0.658003      45.915626 0.72090621E+03  0.18690817E+05                                10.284670                            8.447842       0.058820       2.032059                    0.995574      30.284668      83.280272       0.636374       0.371231      -1.126957       0.067691       0.062481      -0.029850       0.096835      -0.028625       0.088340       0.018834       0.010116      -0.171298      -0.117892       0.026930       0.090962             11.475870       6.918114      -1.222967      -0.332725      19.617778       2.326288       7.891719          -0.000008
           54              O       5.717304       4.096559      15.454091      -0.639049      44.533585 0.66203426E+03  0.16779289E+05                                10.082832                            8.053326       0.141622       2.075609                    0.994883      29.290181      79.274023       0.657827       0.367368      -1.131488      -0.061585      -0.000726       0.052595       0.080991       0.020941       0.054926      -0.052417       0.025655      -0.086907      -0.094828       0.031520       0.063308             11.581761       9.442575       3.376855      -3.899237      12.269946      -6.103895      13.032763          -0.000005
           55              O       2.177496       5.538858      16.142639      -0.611017      37.763827 0.60405037E+03  0.14962293E+05                                 8.945430                            7.648457       0.483434       2.176290                    0.997602      29.129410      77.929772       0.680887       0.363167      -1.134789      -0.002386       0.015983       0.058644       0.060830      -0.028830      -0.061986      -0.068501       0.001544      -0.235093      -0.136474       0.066434       0.070040              9.782548       8.179882      -3.310876       2.195344      12.887011      -3.275675       8.280751          -0.000001
           56              O       2.623644       3.454133      15.582942      -0.679560      37.695066 0.67423632E+03  0.17143989E+05                                 8.877369                            8.065555       0.428299       2.151372                    0.996751      29.914656      80.744665       0.665762       0.361816      -1.137312       0.034766      -0.035102       0.078964       0.093146       0.045889      -0.055569       0.056127       0.010598      -0.055030      -0.107154       0.049977       0.057177              9.224463       7.990866       0.203999       1.755727       9.761873       2.711463       9.920652          -0.000011
           57              O       1.850688       5.013060       1.212007      -0.681372      35.903331 0.61369682E+03  0.15254335E+05                                 8.544051                            7.646447       0.491103       2.163224                    0.997826      29.896838      79.998533       0.689715       0.357270      -1.139982       0.027208      -0.009904      -0.108896       0.112680       0.005842       0.008962      -0.033658       0.020308      -0.246819      -0.092244       0.039393       0.052851              8.919709      12.749314      -1.069166      -0.891685       6.074073       0.519223       7.935741          -0.000007
           58              O       3.784608       4.873107       2.216643      -0.659703      38.293094 0.63018082E+03  0.15779708E+05                                 8.988506                            7.794029       0.388905       2.129968                    0.998532      29.921671      80.551527       0.676678       0.361485      -1.135817       0.043253      -0.029033      -0.046355       0.069732       0.023867       0.064211      -0.046373      -0.119184       0.076153      -0.115367       0.027760       0.087607              9.636715       8.454729       0.569834       2.172550       6.493441       1.409084      13.961974          -0.000014
           59              O       3.514104       7.766453       6.025807      -0.658137      45.936490 0.72127523E+03  0.18703064E+05                                10.288424                            8.450475       0.057788       2.031640                    0.995578      30.291007      83.307849       0.636212       0.371272      -1.126909      -0.067450      -0.062448      -0.030033       0.096702      -0.028702      -0.088171      -0.018816       0.010163      -0.171293      -0.117751       0.026877       0.090874             11.481311       6.919277      -1.224527       0.331545      19.625051      -2.331378       7.899606          -0.000009
           60              O       3.462696       5.622442       5.387591      -0.638888      44.521773 0.66188778E+03  0.16774647E+05                                10.081001                            8.052515       0.141222       2.075552                    0.994872      29.286858      79.262823       0.657850       0.367375      -1.131482       0.061661       0.000677       0.052620       0.081064       0.020955      -0.054827       0.052348       0.025723      -0.086946      -0.094726       0.031516       0.063210             11.578729       9.441270       3.376088       3.898783      12.264906       6.102093      13.030011          -0.000006
           61              O       0.882504       4.180142       6.076139      -0.611093      37.767125 0.60416241E+03  0.14965793E+05                                 8.945902                            7.649187       0.483338       2.176219                    0.997603      29.131691      77.938297       0.680851       0.363168      -1.134785       0.002330      -0.015993       0.058685       0.060869      -0.028828       0.062000       0.068417       0.001600      -0.235175      -0.136443       0.066481       0.069961              9.782537       8.180541      -3.310428      -2.194935      12.887157       3.275376       8.279914          -0.000003
           62              O       0.436356       6.264867       5.516442      -0.679666      37.700433 0.67443161E+03  0.17150298E+05                                 8.878326                            8.066888       0.428197       2.151302                    0.996749      29.917826      80.757951       0.665682       0.361831      -1.137294      -0.034883       0.035027       0.078941       0.093142       0.045848       0.055453      -0.056135       0.010623      -0.055252      -0.107071       0.049966       0.057105              9.224944       7.992798       0.203996      -1.754113       9.761886      -2.710687       9.920148          -0.000012
           63              O       1.209312       4.705940      11.278507      -0.681224      35.899488 0.61364984E+03  0.15252931E+05                                 8.543572                            7.646326       0.490758       2.163156                    0.997826      29.894862      79.993570       0.689695       0.357286      -1.139965      -0.027159       0.009976      -0.108988       0.112763       0.005885      -0.008954       0.033580       0.020240      -0.246768      -0.092188       0.039353       0.052835              8.918665      12.746747      -1.070662       0.895517       6.073901      -0.517340       7.935347          -0.000007
           64              O       5.395392       4.845893      12.283143      -0.659882      38.307291 0.63045574E+03  0.15788444E+05                                 8.991089                            7.795968       0.389151       2.129983                    0.998535      29.926343      80.571005       0.676557       0.361507      -1.135790      -0.043298       0.028821      -0.046351       0.069670       0.023903      -0.064245       0.046327      -0.119153       0.076221      -0.115393       0.027833       0.087560              9.639938       8.454786       0.570282      -2.169810       6.498188      -1.408351      13.966839          -0.000012
           65              H       4.104317       0.306829      11.330852       0.119954       1.725766 0.15115057E+02  0.17245593E+03                                 2.288857                            2.197830      -1.487493       2.135135                    0.992765       4.236013      12.424189       0.447949       1.198421      -0.726993       0.049768       0.029557      -0.006472       0.058244       0.020173       0.002645      -0.005603       0.019013      -0.002727      -0.023519       0.000738       0.022781              2.311163       2.889038       0.448699      -0.040023       2.050912      -0.001391       1.993538           0.000006
           66              H       0.535684       8.557871       9.291581       0.103750       1.665797 0.14172567E+02  0.16113067E+03                                 2.322351                            2.191967      -1.582548       2.080806                    0.991150       4.620362      14.093708       0.423766       1.271308      -0.707405      -0.032325      -0.002142      -0.043741       0.054431       0.009095       0.007459       0.003235       0.018037       0.029046      -0.017650       0.000650       0.016999              2.377345       2.518390       0.105518       0.598425       1.868718       0.141899       2.744929          -0.000005
           67              H       5.732176       7.762565      11.500574       0.103140       1.454028 0.12079135E+02  0.13246286E+03                                 2.155563                            2.049088      -1.535310       2.108117                    0.989782       4.516122      13.701642       0.428481       1.303517      -0.700277      -0.047441      -0.026105       0.005343       0.054412       0.015440      -0.005133      -0.005029       0.018964       0.016391      -0.020992       0.002021       0.018971              2.215957       2.852090       0.493553       0.053229       2.013113       0.073455       1.782666          -0.000007
           68              H       5.075683       9.412171       1.264352       0.119965       1.725386 0.15110389E+02  0.17238716E+03                                 2.288419                            2.197409      -1.487108       2.135311                    0.992773       4.235351      12.421173       0.448022       1.198333      -0.727015      -0.049769      -0.029571      -0.006460       0.058250       0.020175      -0.002658       0.005631       0.019061      -0.002737      -0.023544       0.000750       0.022795              2.310775       2.888498       0.448324       0.040343       2.050773       0.001150       1.993054           0.000006
           69              H       2.524316       1.161129      19.358081       0.103791       1.666087 0.14180773E+02  0.16125596E+03                                 2.323120                            2.193003      -1.585443       2.079660                    0.991100       4.621857      14.102139       0.423526       1.271774      -0.707302       0.032260       0.002085      -0.043733       0.054384       0.009109      -0.007423      -0.003240       0.018013       0.029042      -0.017651       0.000683       0.016968              2.378085       2.519864       0.105404      -0.597949       1.869103      -0.140780       2.745287          -0.000004
           70              H       3.450028       1.953713       1.404075       0.103610       1.450071 0.12028973E+02  0.13178915E+03                                 2.152755                            2.045686      -1.543725       2.105821                    0.989838       4.510152      13.681708       0.428523       1.304610      -0.700058       0.047450       0.025381       0.001757       0.053840       0.015200       0.004083       0.004929       0.018803       0.016898      -0.020899       0.002926       0.017973              2.213840       2.853143       0.493660      -0.072421       2.011009      -0.083623       1.777369          -0.000007
           71              H       2.015683       5.166329      18.868648       0.119965       1.725384 0.15110359E+02  0.17238675E+03                                 2.288417                            2.197408      -1.487108       2.135311                    0.992773       4.235347      12.421161       0.448022       1.198334      -0.727015      -0.049769       0.029571       0.006460       0.058250      -0.020175       0.002658       0.005631       0.019061      -0.002737      -0.023544       0.000750       0.022795              2.310773       2.888495      -0.448324      -0.040343       2.050771       0.001150       1.993053           0.000006
           72              H       5.584316       3.698371       0.774919       0.103790       1.666085 0.14180757E+02  0.16125574E+03                                 2.323120                            2.193003      -1.585442       2.079660                    0.991100       4.621855      14.102135       0.423526       1.271775      -0.707302       0.032260      -0.002085       0.043733       0.054384      -0.009109       0.007423      -0.003240       0.018013       0.029042      -0.017651       0.000683       0.016968              2.378084       2.519864      -0.105404       0.597949       1.869103      -0.140780       2.745286          -0.000005
           73              H       0.390028       2.905787      18.728925       0.103610       1.450069 0.12028956E+02  0.13178892E+03                                 2.152754                            2.045685      -1.543725       2.105821                    0.989838       4.510149      13.681697       0.428523       1.304611      -0.700058       0.047450      -0.025381      -0.001757       0.053840      -0.015200      -0.004083       0.004929       0.018803       0.016898      -0.020899       0.002926       0.017973              2.213839       2.853141      -0.493660       0.072421       2.011008      -0.083623       1.777368          -0.000006
           74              H       1.044317       4.552671       8.802148       0.119954       1.725763 0.15115032E+02  0.17245557E+03                                 2.288855                            2.197828      -1.487491       2.135136                    0.992765       4.236009      12.424176       0.447949       1.198422      -0.726993       0.049768      -0.029557       0.006472       0.058244      -0.020173      -0.002645      -0.005602       0.019013      -0.002727      -0.023519       0.000738       0.022781              2.311161       2.889036      -0.448698       0.040023       2.050911      -0.001391       1.993536           0.000006
           75              H       3.595684       6.020629      10.841419       0.103750       1.665793 0.14172526E+02  0.16113010E+03                                 2.322349                            2.191965      -1.582548       2.080807                    0.991150       4.620356      14.093689       0.423765       1.271309      -0.707405      -0.032325       0.002142       0.043741       0.054432      -0.009095      -0.007459       0.003235       0.018037       0.029046      -0.017650       0.000650       0.016999              2.377343       2.518387      -0.105517      -0.598424       1.868716       0.141898       2.744926          -0.000004
           76              H       2.672176       6.815935       8.632426       0.103140       1.454027 0.12079130E+02  0.13246278E+03                                 2.155563                            2.049087      -1.535310       2.108117                    0.989782       4.516121      13.701638       0.428481       1.303517      -0.700277      -0.047441       0.026105      -0.005343       0.054412      -0.015440       0.005133      -0.005029       0.018964       0.016391      -0.020992       0.002021       0.018971              2.215956       2.852090      -0.493552      -0.053229       2.013113       0.073455       1.782666          -0.000007

******************************************************
Auxiliary information for the entire system
The total spin magnetic moment of the unit cell is   -0.000304
The total net atomic charge of the unit cell is   0.000001
Accuracy of reproducing the electrostatic potential in the unit cell:
  The inner radius (bohr) =    5.0000
  The outer radius (bohr) =   12.0000
  Valid grid points have density less than (e/(bohr^3)) =    0.0001
  The number of valid grid points were=         4424
  The rms potential error without charges in kcal/mol is=      8.10852
  The rms potential error with partial charges in kcal/mol is=      1.32730
  The RRMSE value at monopole order=      0.16369
  The rms potential error with partial charges and cloud penetration in kcal/mol is=      1.31749
  The RRMSE value at monopole order with cloud penetration is=      0.16248
  The rms potential error with partial charges and atomic dipoles in kcal/mol is=      0.40061
  The RRMSE value at dipole order=      0.04941
  The rms potential error with partial charges, atomic dipoles and cloud penetration in kcal/mol is=      0.39464
  The RRMSE value at dipole order with cloud penetration=      0.04867

******************************************************
The electron densities and ab initio electrostatic potential were computed in VASP using the PBE functional and
projector augmented wave method. See the main text of the journal article for a description of computational details.
The atomic charges, dipoles, and quadrupoles were computed with the DDEC6 method as described in
(a) T. A. Manz and N. Gabaldon Limas, RSC Adv. 6 (2016) 47771-47801 DOI: 10.1039/c6ra04656h
(b) N. Gabaldon Limas and T. A. Manz, RSC Adv. 8 (2018) 2678-2707 DOI: 10.1039/c7ra11829e.
For each atom in the material, the electron cloud parameters were fit to the spherically averaged atom-in-material
electron density using radial positions for which this density was between 10^-4 and 10^-2 electrons per cubic bohr.
The polarizabilities, dispersion coefficients, and quantum Drude oscillator (QDO) parameters were fit using the MCLF method.
The magnetic structure of the system was optimized in VASP from the default ferromagnetic initial guess using spin polarization.
The atomic spin moments (ASMs) were computed on this optimized magnetic structure using the DDEC6 partition as inputs
to the method of T. A. Manz and D. S. Sholl, J. Chem. Theory Comput. 7 (2011) 4146-4164 DOI: 10.1021/ct200539n.
The RMSE and RRMSE were computed using a uniform grid with Ewald summation.
