# Supplementary material for: A collection of forcefield precursors for metal–organic frameworks
Source: RSC Adv. 2019 Nov 13;9(63):36492–507. doi: 10.1039/c9ra07327b (PMC9075174; doi:10.1039/c9ra07327b)
Supplement: RA-009-C9RA07327B-s5605 [file RA-009-C9RA07327B-s5605.xyz]

  900
jmolscript: load "" {1 1 1} spacegroup "x,y,z" unitcell [{     20.304900     0.000000     0.000000 }, {      0.000000    20.304900     0.000000 }, {      0.000000     0.000000    49.641000 }]
Cd    14.032513     2.629485    48.742498     0.258245
Cd     6.272387    17.675415    23.921998     0.269751
Cd     2.629485    14.032513    13.308752     0.270238
Cd    17.675415     6.272387    38.129252     0.268888
Cd    16.179147     4.125753    43.435875     0.747519
Cd     4.125753    16.179147    18.615375     0.747524
Cd    17.675415    14.032513    36.332248     0.270677
Cd     2.629485     6.272387    11.511748     0.257993
Cd     6.272387     2.629485     0.898502     0.269768
Cd    14.032513    17.675415    25.719002     0.269491
Cd    16.179147    16.179147    31.025625     0.747522
Cd     4.125753     4.125753     6.205125     0.747511
H      5.949336     4.964548    45.242807     0.389091
H      6.038677     5.100591    41.832471     0.390914
H      6.572696    19.937381     3.762788     0.368815
H      8.440747    16.934287     5.440654     0.387709
H     13.618496     5.352372    42.001250     0.095799
H     11.313890     5.224451    41.872184     0.135528
H     11.352470     2.564509    44.880428     0.115495
H     13.683472     2.708674    44.930069     0.078242
H      9.352437     4.980792    45.014459     0.144974
H     10.546365     2.361460    41.365845     0.129813
H      7.027526     1.126922    39.782297     0.132138
H      5.880299     2.213234    41.455199     0.114140
H      6.227513     2.079222    45.327197     0.094596
H      5.175719     0.651787    46.771750     0.122376
H      1.602057     1.662971    45.148490     0.128075
H      2.615271     4.915816    42.011178     0.136896
H     18.737362     3.764528    41.420450     0.082602
H      0.708641     3.437620    41.420450     0.126962
H      0.643665     3.758437    45.426479     0.126748
H     18.670356     4.113773    45.317269     0.090769
H     12.566703     3.236601     1.821825     0.087778
H     11.376835     2.347246     3.539403     0.114209
H     11.248915    19.267320     1.543835     0.121953
H     12.491574    20.215558    49.556610     0.059902
H     12.905794    20.057180     4.557044     0.131308
H     12.355532    18.422636     8.255298     0.132609
H     10.065139    18.509947     7.997165     0.120777
H      8.599125     0.170561     2.869250     0.094334
H      7.898606     0.919812     7.202909     0.097783
H      7.094532     2.306637     8.865883     0.124936
H      5.594000    19.362753    10.811810     0.121827
H      6.534117    15.768785     8.012057     0.129514
H      3.825443    17.992172    10.106908     0.113716
H      6.816355    15.311925    10.459359     0.119917
H      5.520902    14.126119    11.968445     0.078997
H     14.355564    15.340352    20.422307     0.389103
H     14.266223    15.204309    17.011971     0.390923
H     13.732204     0.367519    28.583288     0.368814
H     11.864153     3.370613    30.261154     0.387661
H      6.686404    14.952528    17.180750     0.095789
H      8.991010    15.080449    17.051683     0.135558
H      8.952430    17.740391    20.059928     0.115531
H      6.621428    17.596226    20.109569     0.078313
H     10.952463    15.324108    20.193959     0.144897
H      9.758535    17.943440    16.545345     0.129710
H     13.277374    19.177978    14.961797     0.132077
H     14.424601    18.091666    16.634699     0.114111
H     14.077387    18.225678    20.506697     0.094569
H     15.129181    19.653113    21.951250     0.122358
H     18.702843    18.641929    20.327990     0.128049
H     17.689629    15.389084    17.190678     0.136878
H      1.567538    16.540372    16.599950     0.082509
H     19.596259    16.867280    16.599950     0.126872
H     19.661235    16.546463    20.605979     0.126796
H      1.634544    16.191127    20.496769     0.090787
H      7.738197    17.068299    26.642325     0.088130
H      8.928065    17.957654    28.359903     0.114387
H      9.055985     1.037580    26.364335     0.122063
H      7.813326     0.089342    24.736110     0.060465
H      7.399106     0.247720    29.377544     0.131361
H      7.949368     1.882264    33.075798     0.132643
H     10.239761     1.794953    32.817665     0.120825
H     11.705775    20.134339    27.689750     0.094277
H     12.406294    19.385088    32.023409     0.097704
H     13.210368    17.998263    33.686383     0.124856
H     14.710900     0.942147    35.632310     0.121919
H     13.770783     4.536115    32.832557     0.129489
H     16.479457     2.312728    34.927408     0.113683
H     13.488545     4.992975    35.279859     0.119904
H     14.783998     6.178781    36.788945     0.078892
H      4.964548     5.949336    16.808443     0.388832
H      5.100591     6.038677    20.218779     0.391020
H     19.937381     6.572696     8.647462     0.368082
H     16.934287     8.440747     6.969596     0.387846
H      5.352372    13.618496    20.050000     0.095793
H      5.224451    11.313890    20.179067     0.135534
H      2.564509    11.352470    17.170822     0.115587
H      2.708674    13.683472    17.121181     0.078339
H      4.980792     9.352437    17.036791     0.144939
H      2.361460    10.546365    20.685405     0.129812
H      1.126922     7.027526    22.268953     0.132123
H      2.213234     5.880299    20.596051     0.114063
H      2.079222     6.227513    16.724053     0.094788
H      0.651787     5.175719    15.279500     0.122735
H      1.662971     1.602057    16.902760     0.128172
H      4.915816     2.615271    20.040072     0.136998
H      3.764528    18.737362    20.630800     0.082618
H      3.437620     0.708641    20.630800     0.126944
H      3.758437     0.643665    16.624771     0.126543
H      4.113773    18.670356    16.733981     0.090742
H      3.236601    12.566703    10.588425     0.088110
H      2.347246    11.376835     8.870847     0.114411
H     19.267320    11.248915    10.866415     0.122087
H     20.215558    12.491574    12.494640     0.060523
H     20.057180    12.905794     7.853206     0.131367
H     18.422636    12.355532     4.154952     0.132615
H     18.509947    10.065139     4.413085     0.120685
H      0.170561     8.599125     9.541000     0.093906
H      0.919812     7.898606     5.207341     0.097936
H      2.306637     7.094532     3.544367     0.125049
H     19.362753     5.594000     1.598440     0.121785
H     15.768785     6.534117     4.398193     0.129551
H     17.992172     3.825443     2.303342     0.114375
H     15.311925     6.816355     1.950891     0.120489
H     14.126119     5.520902     0.441805     0.079715
H     15.340352    14.355564    41.628943     0.389098
H     15.204309    14.266223    45.039279     0.390913
H      0.367519    13.732204    33.467962     0.368847
H      3.370613    11.864153    31.790096     0.387685
H     14.952528     6.686404    44.870500     0.095843
H     15.080449     8.991010    44.999567     0.135552
H     17.740391     8.952430    41.991322     0.115535
H     17.596226     6.621428    41.941681     0.078351
H     15.324108    10.952463    41.857291     0.144960
H     17.943440     9.758535    45.505905     0.129774
H     19.177978    13.277374    47.089453     0.132118
H     18.091666    14.424601    45.416551     0.114145
H     18.225678    14.077387    41.544553     0.094566
H     19.653113    15.129181    40.100000     0.122334
H     18.641929    18.702843    41.723261     0.128097
H     15.389084    17.689629    44.860572     0.136965
H     16.540372     1.567538    45.451300     0.082517
H     16.867280    19.596259    45.451300     0.126894
H     16.546463    19.661235    41.445271     0.126761
H     16.191127     1.634544    41.554481     0.090789
H     17.068299     7.738197    35.408925     0.088136
H     17.957654     8.928065    33.691347     0.114379
H      1.037580     9.055985    35.686915     0.122059
H      0.089342     7.813326    37.315140     0.060500
H      0.247720     7.399106    32.673706     0.131384
H      1.882264     7.949368    28.975452     0.132627
H      1.794953    10.239761    29.233585     0.120810
H     20.134339    11.705775    34.361500     0.094325
H     19.385088    12.406294    30.027841     0.097715
H     17.998263    13.210368    28.364867     0.124872
H      0.942147    14.710900    26.418940     0.121909
H      4.536115    13.770783    29.218693     0.129493
H      2.312728    16.479457    27.123842     0.113729
H      4.992975    13.488545    26.771391     0.119900
H      6.178781    14.783998    25.262305     0.078949
H     15.340352     5.949336    32.832557     0.389122
H     15.204309     6.038677    29.422221     0.390908
H      0.367519     6.572696    40.993538     0.368771
H      3.370613     8.440747    42.671404     0.387696
H     14.952528    13.618496    29.591000     0.095812
H     15.080449    11.313890    29.461934     0.135550
H     17.740391    11.352470    32.470178     0.115562
H     17.596226    13.683472    32.519819     0.078366
H     15.324108     9.352437    32.604209     0.144934
H     17.943440    10.546365    28.955595     0.129784
H     19.177978     7.027526    27.372047     0.132115
H     18.091666     5.880299    29.044949     0.114137
H     18.225678     6.227513    32.916947     0.094561
H     19.653113     5.175719    34.361500     0.122360
H     18.641929     1.602057    32.738239     0.128075
H     15.389084     2.615271    29.600928     0.136866
H     16.540372    18.737362    29.010200     0.082563
H     16.867280     0.708641    29.010200     0.126912
H     16.546463     0.643665    33.016229     0.126813
H     16.191127    18.670356    32.907019     0.090784
H     17.068299    12.566703    39.052575     0.088128
H     17.957654    11.376835    40.770153     0.114400
H      1.037580    11.248915    38.774585     0.122092
H      0.089342    12.491574    37.146360     0.060550
H      0.247720    12.905794    41.787794     0.131373
H      1.882264    12.355532    45.486048     0.132615
H      1.794953    10.065139    45.227915     0.120795
H     20.134339     8.599125    40.100000     0.094239
H     19.385088     7.898606    44.433659     0.097770
H     17.998263     7.094532    46.096633     0.124931
H      0.942147     5.594000    48.042560     0.121844
H      4.536115     6.534117    45.242807     0.129520
H      2.312728     3.825443    47.337658     0.113671
H      4.992975     6.816355    47.690109     0.119903
H      6.178781     5.520902    49.199195     0.078968
H      4.964548    14.355564     8.012057     0.389076
H      5.100591    14.266223     4.601721     0.390926
H     19.937381    13.732204    16.173038     0.368814
H     16.934287    11.864153    17.850904     0.387678
H      5.352372     6.686404     4.770500     0.095777
H      5.224451     8.991010     4.641433     0.135510
H      2.564509     8.952430     7.649678     0.115470
H      2.708674     6.621428     7.699319     0.078190
H      4.980792    10.952463     7.783709     0.144937
H      2.361460     9.758535     4.135095     0.129736
H      1.126922    13.277374     2.551547     0.132115
H      2.213234    14.424601     4.224449     0.114123
H      2.079222    14.077387     8.096447     0.094595
H      0.651787    15.129181     9.541000     0.122354
H      1.662971    18.702843     7.917739     0.128042
H      4.915816    17.689629     4.780428     0.136890
H      3.764528     1.567538     4.189700     0.082549
H      3.437620    19.596259     4.189700     0.126905
H      3.758437    19.661235     8.195729     0.126733
H      4.113773     1.634544     8.086519     0.090759
H      3.236601     7.738197    14.232075     0.087794
H      2.347246     8.928065    15.949653     0.114227
H     19.267320     9.055985    13.954085     0.121946
H     20.215558     7.813326    12.325860     0.059857
H     20.057180     7.399106    16.967294     0.131293
H     18.422636     7.949368    20.665548     0.132617
H     18.509947    10.239761    20.407415     0.120805
H      0.170561    11.705775    15.279500     0.094329
H      0.919812    12.406294    19.613159     0.097727
H      2.306637    13.210368    21.276133     0.124882
H     19.362753    14.710900    23.222060     0.121916
H     15.768785    13.770783    20.422307     0.129493
H     17.992172    16.479457    22.517158     0.113749
H     15.311925    13.488545    22.869609     0.119914
H     14.126119    14.783998    24.378695     0.079008
H     14.355564     4.964548     4.398193     0.388844
H     14.266223     5.100591     7.808529     0.390994
H     13.732204    19.937381    45.878212     0.368090
H     11.864153    16.934287    44.200346     0.387702
H      6.686404     5.352372     7.639750     0.095821
H      8.991010     5.224451     7.768817     0.135496
H      8.952430     2.564509     4.760572     0.115585
H      6.621428     2.708674     4.710931     0.078349
H     10.952463     4.980792     4.626541     0.144954
H      9.758535     2.361460     8.275155     0.129790
H     13.277374     1.126922     9.858703     0.132109
H     14.424601     2.213234     8.185801     0.114070
H     14.077387     2.079222     4.313803     0.094778
H     15.129181     0.651787     2.869250     0.122737
H     18.702843     1.662971     4.492511     0.128172
H     17.689629     4.915816     7.629822     0.137073
H      1.567538     3.764528     8.220550     0.082564
H     19.596259     3.437620     8.220550     0.126925
H     19.661235     3.758437     4.214521     0.126531
H      1.634544     4.113773     4.323731     0.090748
H      7.738197     3.236601    47.819175     0.088116
H      8.928065     2.347246    46.101597     0.114406
H      9.055985    19.267320    48.097165     0.122093
H      7.813326    20.215558     0.084390     0.060504
H      7.399106    20.057180    45.083956     0.131339
H      7.949368    18.422636    41.385702     0.132637
H     10.239761    18.509947    41.643835     0.120786
H     11.705775     0.170561    46.771750     0.093896
H     12.406294     0.919812    42.438091     0.097779
H     13.210368     2.306637    40.775117     0.124886
H     14.710900    19.362753    38.829190     0.121894
H     13.770783    15.768785    41.628943     0.129463
H     16.479457    17.992172    39.534092     0.113794
H     13.488545    15.311925    39.181641     0.119877
H     14.783998    14.126119    37.672555     0.078929
H      5.949336    15.340352    29.218693     0.389099
H      6.038677    15.204309    32.629029     0.390944
H      6.572696     0.367519    21.057712     0.368814
H      8.440747     3.370613    19.379846     0.387814
H     13.618496    14.952528    32.460250     0.095802
H     11.313890    15.080449    32.589317     0.135590
H     11.352470    17.740391    29.581072     0.115554
H     13.683472    17.596226    29.531431     0.078363
H      9.352437    15.324108    29.447041     0.144917
H     10.546365    17.943440    33.095655     0.129796
H      7.027526    19.177978    34.679203     0.132146
H      5.880299    18.091666    33.006301     0.114151
H      6.227513    18.225678    29.134303     0.094568
H      5.175719    19.653113    27.689750     0.122343
H      1.602057    18.641929    29.313010     0.128081
H      2.615271    15.389084    32.450322     0.136882
H     18.737362    16.540372    33.041050     0.082552
H      0.708641    16.867280    33.041050     0.126929
H      0.643665    16.546463    29.035021     0.126791
H     18.670356    16.191127    29.144231     0.090788
H     12.566703    17.068299    22.998675     0.088145
H     11.376835    17.957654    21.281097     0.114379
H     11.248915     1.037580    23.276665     0.122058
H     12.491574     0.089342    24.904890     0.060543
H     12.905794     0.247720    20.263456     0.131408
H     12.355532     1.882264    16.565202     0.132620
H     10.065139     1.794953    16.823335     0.120697
H      8.599125    20.134339    21.951250     0.094310
H      7.898606    19.385088    17.617591     0.097884
H      7.094532    17.998263    15.954617     0.125042
H      5.594000     0.942147    14.008690     0.121795
H      6.534117     4.536115    16.808443     0.129574
H      3.825443     2.312728    14.713592     0.114356
H      6.816355     4.992975    14.361141     0.120494
H      5.520902     6.178781    12.852055     0.079700
C     13.153514     4.789926    42.610842     0.093784
C     11.774812     4.720889    42.529430    -0.182249
C     11.066170     3.918846    43.409069     0.137359
C     11.797147     3.159442    44.289204    -0.192932
C     13.198185     3.254875    44.319981     0.094793
C      9.594065     3.843718    43.356946     0.028499
C      8.881363     4.493474    44.349766    -0.275922
C      7.460020     4.450834    44.398414     0.295737
C      6.753410     3.725949    43.445307    -0.150571
C      7.492508     3.015278    42.414263     0.042803
C      8.889485     3.061979    42.388946     0.038835
C      9.598126     2.339124    41.388680    -0.229584
C      8.911821     1.622362    40.477271     0.172255
C      7.496569     1.597996    40.462379    -0.154129
C      6.830568     2.259935    41.434846    -0.120138
C      5.271152     3.677217    43.468638    -0.163088
C      4.590938     2.814259    44.384515     0.050182
C      5.279274     2.014246    45.297413    -0.136636
C      4.672157     1.151288    46.141806    -0.151546
C      3.275180     1.011184    46.064366     0.178875
C      2.544204     1.774648    45.190188    -0.225139
C      3.159442     2.714765    44.356716     0.044319
C      2.446740     3.551327    43.443818     0.039862
C      3.110711     4.355401    42.595453    -0.257741
C      4.542206     4.396011    42.550776     0.302113
C     19.198283     3.788894    42.252930     0.087054
C      0.257872     3.595998    42.243002    -0.182378
C      0.962452     3.634577    43.408076     0.136174
C      0.213201     3.788894    44.580100    -0.175303
C     19.155643     3.985852    44.510106     0.089685
C     12.323044     2.318820     1.773673     0.103478
C     11.590037     1.801045     2.791810    -0.182197
C     11.159573     0.517775     2.757558     0.145587
C     11.527092    20.168857     1.653045    -0.185859
C     12.274312     0.428433     0.680082     0.081323
C     10.306767    20.227741     3.828314     0.044965
C     10.897640    19.748546     5.036576     0.029323
C     12.323044    19.758698     5.247054    -0.233487
C     12.826605    19.336356     6.433474     0.167823
C     11.977861    18.788124     7.466006    -0.153576
C     10.631646    18.804368     7.292759    -0.113313
C     10.059047    19.253106     6.079533     0.044526
C      8.651918    19.192191     5.879976    -0.101506
C      8.123990    19.630777     4.689089     0.273451
C      8.984918    20.160735     3.677405    -0.299169
C      7.778807    18.611471     6.947258    -0.127214
C      7.230575    19.425698     7.957949     0.050798
C      7.425502     0.538080     7.933128    -0.136745
C      6.958489     1.366520     8.914531    -0.164942
C      6.257970     0.781739    10.012590     0.149484
C      6.050860    19.730271    10.063720    -0.227129
C      6.487416    18.883557     9.057497     0.040795
C      6.247818    17.452062     9.020266     0.046680
C      6.727013    16.698750     8.020993    -0.272514
C      7.522965    17.263226     6.964632     0.298452
C      3.427467    16.430725    11.367293    -0.242029
C      4.186870    17.190128    10.465812    -0.167418
C      5.443744    16.792152    10.093505     0.115698
C      5.943244    15.618529    10.678772    -0.217771
C      5.163536    14.911919    11.573799     0.073628
C      7.151386    15.514974    17.790342     0.093709
C      8.530088    15.584011    17.708930    -0.182229
C      9.238729    16.386054    18.588569     0.137348
C      8.507753    17.145458    19.468704    -0.193097
C      7.106715    17.050025    19.499481     0.094268
C     10.710835    16.461182    18.536446     0.028201
C     11.423537    15.811426    19.529266    -0.276162
C     12.844880    15.854066    19.577914     0.295734
C     13.551490    16.578951    18.624807    -0.150670
C     12.812392    17.289622    17.593763     0.042800
C     11.415415    17.242921    17.568446     0.038855
C     10.706774    17.965776    16.568180    -0.229833
C     11.393079    18.682538    15.656771     0.172237
C     12.808331    18.706904    15.641879    -0.154342
C     13.474332    18.044965    16.614346    -0.120188
C     15.033748    16.627683    18.648138    -0.163123
C     15.713962    17.490641    19.564015     0.050184
C     15.025626    18.290654    20.476913    -0.136701
C     15.632743    19.153612    21.321306    -0.151647
C     17.029720    19.293716    21.243866     0.178820
C     17.760696    18.530252    20.369688    -0.225186
C     17.145458    17.590135    19.536216     0.044311
C     17.858160    16.753573    18.623318     0.039796
C     17.194189    15.949499    17.774953    -0.257802
C     15.762694    15.908889    17.730276     0.302092
C      1.106617    16.516006    17.432430     0.086874
C     20.047028    16.708902    17.422502    -0.182500
C     19.342448    16.670323    18.587576     0.136132
C     20.091699    16.516006    19.759600    -0.175197
C      1.149257    16.319048    19.689606     0.089651
C      7.981856    17.986080    26.594173     0.104128
C      8.714863    18.503855    27.612310    -0.181791
C      9.145327    19.787125    27.578058     0.145981
C      8.777808     0.136043    26.473545    -0.185685
C      8.030588    19.876467    25.500582     0.081369
C      9.998133     0.077159    28.648814     0.044765
C      9.407260     0.556354    29.857076     0.029293
C      7.981856     0.546202    30.067554    -0.233495
C      7.478295     0.968544    31.253974     0.167871
C      8.327039     1.516776    32.286506    -0.153457
C      9.673254     1.500532    32.113259    -0.113222
C     10.245853     1.051794    30.900033     0.044528
C     11.652982     1.112709    30.700476    -0.101268
C     12.180910     0.674123    29.509589     0.273408
C     11.319982     0.144165    28.497905    -0.299122
C     12.526093     1.693429    31.767758    -0.127362
C     13.074325     0.879202    32.778449     0.050756
C     12.879398    19.766820    32.753628    -0.136919
C     13.346411    18.938380    33.735031    -0.165035
C     14.046930    19.523161    34.833090     0.149325
C     14.254040     0.574629    34.884220    -0.227043
C     13.817484     1.421343    33.877997     0.040790
C     14.057082     2.852838    33.840766     0.046718
C     13.577887     3.606150    32.841493    -0.272608
C     12.781935     3.041674    31.785132     0.298399
C     16.877433     3.874175    36.187793    -0.241458
C     16.118030     3.114772    35.286312    -0.167661
C     14.861156     3.512748    34.914005     0.115631
C     14.361656     4.686371    35.499272    -0.217925
C     15.141364     5.392981    36.394299     0.073498
C      4.789926    13.153514    19.440408     0.093758
C      4.720889    11.774812    19.521820    -0.182220
C      3.918846    11.066170    18.642181     0.137275
C      3.159442    11.797147    17.762046    -0.192982
C      3.254875    13.198185    17.731269     0.094353
C      3.843718     9.594065    18.694304     0.028372
C      4.493474     8.881363    17.701484    -0.276279
C      4.450834     7.460020    17.652836     0.295738
C      3.725949     6.753410    18.605943    -0.151114
C      3.015278     7.492508    19.636987     0.042843
C      3.061979     8.889485    19.662304     0.038901
C      2.339124     9.598126    20.662570    -0.229693
C      1.622362     8.911821    21.573979     0.172265
C      1.597996     7.496569    21.588871    -0.154208
C      2.259935     6.830568    20.616404    -0.120428
C      3.677217     5.271152    18.582612    -0.162763
C      2.814259     4.590938    17.666735     0.049945
C      2.014246     5.279274    16.753837    -0.136143
C      1.151288     4.672157    15.909444    -0.151847
C      1.011184     3.275180    15.986884     0.178152
C      1.774648     2.544204    16.861062    -0.225019
C      2.714765     3.159442    17.694534     0.044225
C      3.551327     2.446740    18.607432     0.039965
C      4.355401     3.110711    19.455797    -0.257310
C      4.396011     4.542206    19.500474     0.302165
C      3.788894    19.198283    19.798320     0.087088
C      3.595998     0.257872    19.808248    -0.182360
C      3.634577     0.962452    18.643174     0.135772
C      3.788894     0.213201    17.471150    -0.175535
C      3.985852    19.155643    17.541144     0.089591
C      2.318820    12.323044    10.636577     0.104139
C      1.801045    11.590037     9.618440    -0.181794
C      0.517775    11.159573     9.652692     0.146132
C     20.168857    11.527092    10.757205    -0.185521
C      0.428433    12.274312    11.730168     0.081428
C     20.227741    10.306767     8.581936     0.044777
C     19.748546    10.897640     7.373674     0.029318
C     19.758698    12.323044     7.163196    -0.233439
C     19.336356    12.826605     5.976776     0.167865
C     18.788124    11.977861     4.944244    -0.153540
C     18.804368    10.631646     5.117491    -0.113498
C     19.253106    10.059047     6.330717     0.044492
C     19.192191     8.651918     6.530274    -0.101894
C     19.630777     8.123990     7.721161     0.273609
C     20.160735     8.984918     8.732845    -0.298598
C     18.611471     7.778807     5.462992    -0.126315
C     19.425698     7.230575     4.452301     0.050740
C      0.538080     7.425502     4.477122    -0.136326
C      1.366520     6.958489     3.495719    -0.164582
C      0.781739     6.257970     2.397660     0.149573
C     19.730271     6.050860     2.346530    -0.227299
C     18.883557     6.487416     3.352753     0.040764
C     17.452062     6.247818     3.389984     0.046403
C     16.698750     6.727013     4.389257    -0.271993
C     17.263226     7.522965     5.445618     0.298366
C     16.430725     3.427467     1.042957    -0.225400
C     17.190128     4.186870     1.944438    -0.170079
C     16.792152     5.443744     2.316745     0.116671
C     15.618529     5.943244     1.731478    -0.217109
C     14.911919     5.163536     0.836451     0.074756
C     15.514974     7.151386    44.260908     0.093899
C     15.584011     8.530088    44.342320    -0.182232
C     16.386054     9.238729    43.462681     0.137381
C     17.145458     8.507753    42.582546    -0.193033
C     17.050025     7.106715    42.551769     0.094447
C     16.461182    10.710835    43.514804     0.028331
C     15.811426    11.423537    42.521984    -0.276082
C     15.854066    12.844880    42.473336     0.295750
C     16.578951    13.551490    43.426443    -0.150620
C     17.289622    12.812392    44.457487     0.042809
C     17.242921    11.415415    44.482804     0.038850
C     17.965776    10.706774    45.483070    -0.229718
C     18.682538    11.393079    46.394479     0.172240
C     18.706904    12.808331    46.409371    -0.154241
C     18.044965    13.474332    45.436904    -0.120167
C     16.627683    15.033748    43.403112    -0.163093
C     17.490641    15.713962    42.487235     0.050150
C     18.290654    15.025626    41.574338    -0.136652
C     19.153612    15.632743    40.729944    -0.151668
C     19.293716    17.029720    40.807384     0.178786
C     18.530252    17.760696    41.681562    -0.225043
C     17.590135    17.145458    42.515034     0.044292
C     16.753573    17.858160    43.427932     0.039916
C     15.949499    17.194189    44.276297    -0.257623
C     15.908889    15.762694    44.320974     0.302125
C     16.516006     1.106617    44.618820     0.087184
C     16.708902    20.047028    44.628748    -0.182372
C     16.670323    19.342448    43.463674     0.136122
C     16.516006    20.091699    42.291650    -0.175245
C     16.319048     1.149257    42.361644     0.089703
C     17.986080     7.981856    35.457077     0.104149
C     18.503855     8.714863    34.438940    -0.181837
C     19.787125     9.145327    34.473192     0.145911
C      0.136043     8.777808    35.577705    -0.185717
C     19.876467     8.030588    36.550668     0.081415
C      0.077159     9.998133    33.402436     0.044829
C      0.556354     9.407260    32.194174     0.029302
C      0.546202     7.981856    31.983696    -0.233445
C      0.968544     7.478295    30.797276     0.167874
C      1.516776     8.327039    29.764744    -0.153444
C      1.500532     9.673254    29.937991    -0.113254
C      1.051794    10.245853    31.151217     0.044532
C      1.112709    11.652982    31.350774    -0.101299
C      0.674123    12.180910    32.541661     0.273394
C      0.144165    11.319982    33.553345    -0.299145
C      1.693429    12.526093    30.283492    -0.127296
C      0.879202    13.074325    29.272801     0.050752
C     19.766820    12.879398    29.297622    -0.136888
C     18.938380    13.346411    28.316219    -0.164980
C     19.523161    14.046930    27.218160     0.149327
C      0.574629    14.254040    27.167030    -0.227076
C      1.421343    13.817484    28.173253     0.040790
C      2.852838    14.057082    28.210484     0.046685
C      3.606150    13.577887    29.209757    -0.272568
C      3.041674    12.781935    30.266118     0.298393
C      3.874175    16.877433    25.863457    -0.241489
C      3.114772    16.118030    26.764938    -0.167426
C      3.512748    14.861156    27.137245     0.115720
C      4.686371    14.361656    26.551978    -0.217767
C      5.392981    15.141364    25.656951     0.073580
C     15.514974    13.153514    30.200592     0.093817
C     15.584011    11.774812    30.119180    -0.182129
C     16.386054    11.066170    30.998819     0.137400
C     17.145458    11.797147    31.878954    -0.192994
C     17.050025    13.198185    31.909731     0.094397
C     16.461182     9.594065    30.946696     0.028280
C     15.811426     8.881363    31.939516    -0.276080
C     15.854066     7.460020    31.988164     0.295741
C     16.578951     6.753410    31.035057    -0.150574
C     17.289622     7.492508    30.004013     0.042801
C     17.242921     8.889485    29.978696     0.038841
C     17.965776     9.598126    28.978430    -0.229711
C     18.682538     8.911821    28.067021     0.172242
C     18.706904     7.496569    28.052129    -0.154216
C     18.044965     6.830568    29.024596    -0.120156
C     16.627683     5.271152    31.058388    -0.163102
C     17.490641     4.590938    31.974265     0.050184
C     18.290654     5.279274    32.887163    -0.136721
C     19.153612     4.672157    33.731556    -0.151568
C     19.293716     3.275180    33.654116     0.178884
C     18.530252     2.544204    32.779938    -0.225160
C     17.590135     3.159442    31.946466     0.044318
C     16.753573     2.446740    31.033568     0.039844
C     15.949499     3.110711    30.185203    -0.257773
C     15.908889     4.542206    30.140526     0.302100
C     16.516006    19.198283    29.842680     0.086987
C     16.708902     0.257872    29.832752    -0.182394
C     16.670323     0.962452    30.997826     0.136198
C     16.516006     0.213201    32.169850    -0.175161
C     16.319048    19.155643    32.099856     0.089694
C     17.986080    12.323044    39.004423     0.104129
C     18.503855    11.590037    40.022560    -0.181781
C     19.787125    11.159573    39.988308     0.145983
C      0.136043    11.527092    38.883795    -0.185633
C     19.876467    12.274312    37.910832     0.081400
C      0.077159    10.306767    41.059064     0.044770
C      0.556354    10.897640    42.267326     0.029307
C      0.546202    12.323044    42.477804    -0.233474
C      0.968544    12.826605    43.664224     0.167876
C      1.516776    11.977861    44.696756    -0.153464
C      1.500532    10.631646    44.523509    -0.113277
C      1.051794    10.059047    43.310283     0.044527
C      1.112709     8.651918    43.110726    -0.101366
C      0.674123     8.123990    41.919839     0.273443
C      0.144165     8.984918    40.908155    -0.299062
C      1.693429     7.778807    44.178008    -0.127292
C      0.879202     7.230575    45.188699     0.050803
C     19.766820     7.425502    45.163878    -0.136776
C     18.938380     6.958489    46.145281    -0.164940
C     19.523161     6.257970    47.243340     0.149485
C      0.574629     6.050860    47.294470    -0.227105
C      1.421343     6.487416    46.288247     0.040796
C      2.852838     6.247818    46.251016     0.046709
C      3.606150     6.727013    45.251743    -0.272534
C      3.041674     7.522965    44.195382     0.298458
C      3.874175     3.427467    48.598043    -0.242124
C      3.114772     4.186870    47.696562    -0.167525
C      3.512748     5.443744    47.324255     0.115637
C      4.686371     5.943244    47.909522    -0.217842
C      5.392981     5.163536    48.804549     0.073588
C      4.789926     7.151386     5.380092     0.093666
C      4.720889     8.530088     5.298680    -0.182326
C      3.918846     9.238729     6.178319     0.137309
C      3.159442     8.507753     7.058454    -0.193030
C      3.254875     7.106715     7.089231     0.094633
C      3.843718    10.710835     6.126196     0.028404
C      4.493474    11.423537     7.119016    -0.276004
C      4.450834    12.844880     7.167664     0.295735
C      3.725949    13.551490     6.214557    -0.150661
C      3.015278    12.812392     5.183513     0.042805
C      3.061979    11.415415     5.158196     0.038848
C      2.339124    10.706774     4.157930    -0.229722
C      1.622362    11.393079     3.246521     0.172247
C      1.597996    12.808331     3.231629    -0.154255
C      2.259935    13.474332     4.204096    -0.120168
C      3.677217    15.033748     6.237888    -0.163109
C      2.814259    15.713962     7.153765     0.050177
C      2.014246    15.025626     8.066662    -0.136637
C      1.151288    15.632743     8.911056    -0.151617
C      1.011184    17.029720     8.833616     0.178818
C      1.774648    17.760696     7.959438    -0.225188
C      2.714765    17.145458     7.125966     0.044306
C      3.551327    17.858160     6.213068     0.039806
C      4.355401    17.194189     5.364703    -0.257776
C      4.396011    15.762694     5.320026     0.302102
C      3.788894     1.106617     5.022180     0.086917
C      3.595998    20.047028     5.012252    -0.182477
C      3.634577    19.342448     6.177326     0.136119
C      3.788894    20.091699     7.349350    -0.175317
C      3.985852     1.149257     7.279356     0.089637
C      2.318820     7.981856    14.183923     0.103484
C      1.801045     8.714863    15.202060    -0.182181
C      0.517775     9.145327    15.167808     0.145608
C     20.168857     8.777808    14.063295    -0.185869
C      0.428433     8.030588    13.090332     0.081286
C     20.227741     9.998133    16.238564     0.044929
C     19.748546     9.407260    17.446826     0.029316
C     19.758698     7.981856    17.657304    -0.233530
C     19.336356     7.478295    18.843724     0.167823
C     18.788124     8.327039    19.876256    -0.153562
C     18.804368     9.673254    19.703009    -0.113262
C     19.253106    10.245853    18.489783     0.044530
C     19.192191    11.652982    18.290226    -0.101411
C     19.630777    12.180910    17.099339     0.273423
C     20.160735    11.319982    16.087655    -0.299198
C     18.611471    12.526093    19.357508    -0.127280
C     19.425698    13.074325    20.368199     0.050757
C      0.538080    12.879398    20.343378    -0.136876
C      1.366520    13.346411    21.324781    -0.164998
C      0.781739    14.046930    22.422840     0.149322
C     19.730271    14.254040    22.473970    -0.227068
C     18.883557    13.817484    21.467747     0.040796
C     17.452062    14.057082    21.430516     0.046690
C     16.698750    13.577887    20.431243    -0.272587
C     17.263226    12.781935    19.374882     0.298394
C     16.430725    16.877433    23.777543    -0.241883
C     17.190128    16.118030    22.876062    -0.167369
C     16.792152    14.861156    22.503755     0.115698
C     15.618529    14.361656    23.089022    -0.217779
C     14.911919    15.141364    23.984049     0.073552
C      7.151386     4.789926     7.030158     0.093837
C      8.530088     4.720889     7.111570    -0.182306
C      9.238729     3.918846     6.231931     0.137270
C      8.507753     3.159442     5.351796    -0.193011
C      7.106715     3.254875     5.321019     0.094334
C     10.710835     3.843718     6.284054     0.028385
C     11.423537     4.493474     5.291234    -0.276226
C     12.844880     4.450834     5.242586     0.295765
C     13.551490     3.725949     6.195693    -0.151092
C     12.812392     3.015278     7.226737     0.042849
C     11.415415     3.061979     7.252054     0.038904
C     10.706774     2.339124     8.252320    -0.229710
C     11.393079     1.622362     9.163729     0.172257
C     12.808331     1.597996     9.178621    -0.154266
C     13.474332     2.259935     8.206154    -0.120402
C     15.033748     3.677217     6.172362    -0.162783
C     15.713962     2.814259     5.256485     0.049931
C     15.025626     2.014246     4.343587    -0.136155
C     15.632743     1.151288     3.499194    -0.151844
C     17.029720     1.011184     3.576634     0.178135
C     17.760696     1.774648     4.450812    -0.225009
C     17.145458     2.714765     5.284284     0.044206
C     17.858160     3.551327     6.197182     0.040012
C     17.194189     4.355401     7.045547    -0.257239
C     15.762694     4.396011     7.090224     0.302168
C      1.106617     3.788894     7.388070     0.087273
C     20.047028     3.595998     7.397998    -0.182349
C     19.342448     3.634577     6.232924     0.135765
C     20.091699     3.788894     5.060900    -0.175568
C      1.149257     3.985852     5.130894     0.089586
C      7.981856     2.318820    47.867327     0.104146
C      8.714863     1.801045    46.849190    -0.181783
C      9.145327     0.517775    46.883442     0.146239
C      8.777808    20.168857    47.987955    -0.185498
C      8.030588     0.428433    48.960918     0.081470
C      9.998133    20.227741    45.812686     0.044674
C      9.407260    19.748546    44.604424     0.029272
C      7.981856    19.758698    44.393946    -0.233510
C      7.478295    19.336356    43.207526     0.167839
C      8.327039    18.788124    42.174994    -0.153570
C      9.673254    18.804368    42.348241    -0.113247
C     10.245853    19.253106    43.561467     0.044480
C     11.652982    19.192191    43.761024    -0.101445
C     12.180910    19.630777    44.951911     0.273558
C     11.319982    20.160735    45.963595    -0.298569
C     12.526093    18.611471    42.693742    -0.127120
C     13.074325    19.425698    41.683051     0.050749
C     12.879398     0.538080    41.707872    -0.136788
C     13.346411     1.366520    40.726469    -0.164965
C     14.046930     0.781739    39.628410     0.149343
C     14.254040    19.730271    39.577280    -0.227126
C     13.817484    18.883557    40.583503     0.040776
C     14.057082    17.452062    40.620734     0.046619
C     13.577887    16.698750    41.620007    -0.272552
C     12.781935    17.263226    42.676368     0.298377
C     16.877433    16.430725    38.273707    -0.240987
C     16.118030    17.190128    39.175188    -0.167345
C     14.861156    16.792152    39.547495     0.115832
C     14.361656    15.618529    38.962228    -0.217640
C     15.141364    14.911919    38.067201     0.073674
C     13.153514    15.514974    31.850658     0.093803
C     11.774812    15.584011    31.932070    -0.182148
C     11.066170    16.386054    31.052431     0.137395
C     11.797147    17.145458    30.172296    -0.192983
C     13.198185    17.050025    30.141519     0.094454
C      9.594065    16.461182    31.104554     0.028304
C      8.881363    15.811426    30.111734    -0.276111
C      7.460020    15.854066    30.063086     0.295728
C      6.753410    16.578951    31.016193    -0.150617
C      7.492508    17.289622    32.047237     0.042803
C      8.889485    17.242921    32.072554     0.038845
C      9.598126    17.965776    33.072820    -0.229688
C      8.911821    18.682538    33.984229     0.172250
C      7.496569    18.706904    33.999121    -0.154178
C      6.830568    18.044965    33.026654    -0.120180
C      5.271152    16.627683    30.992862    -0.163076
C      4.590938    17.490641    30.076985     0.050172
C      5.279274    18.290654    29.164088    -0.136664
C      4.672157    19.153612    28.319694    -0.151626
C      3.275180    19.293716    28.397134     0.178841
C      2.544204    18.530252    29.271312    -0.225091
C      3.159442    17.590135    30.104784     0.044315
C      2.446740    16.753573    31.017682     0.039857
C      3.110711    15.949499    31.866047    -0.257733
C      4.542206    15.908889    31.910724     0.302111
C     19.198283    16.516006    32.208570     0.086988
C      0.257872    16.708902    32.218498    -0.182389
C      0.962452    16.670323    31.053424     0.136167
C      0.213201    16.516006    29.881400    -0.175185
C     19.155643    16.319048    29.951394     0.089709
C     12.323044    17.986080    23.046827     0.104130
C     11.590037    18.503855    22.028690    -0.181839
C     11.159573    19.787125    22.062942     0.145824
C     11.527092     0.136043    23.167455    -0.185714
C     12.274312    19.876467    24.140418     0.081373
C     10.306767     0.077159    20.992186     0.044924
C     10.897640     0.556354    19.783924     0.029345
C     12.323044     0.546202    19.573446    -0.233390
C     12.826605     0.968544    18.387026     0.167896
C     11.977861     1.516776    17.354494    -0.153439
C     10.631646     1.500532    17.527741    -0.113520
C     10.059047     1.051794    18.740967     0.044544
C      8.651918     1.112709    18.940524    -0.101786
C      8.123990     0.674123    20.131411     0.273464
C      8.984918     0.144165    21.143095    -0.299147
C      7.778807     1.693429    17.873242    -0.126424
C      7.230575     0.879202    16.862551     0.050739
C      7.425502    19.766820    16.887372    -0.136403
C      6.958489    18.938380    15.905969    -0.164568
C      6.257970    19.523161    14.807910     0.149576
C      6.050860     0.574629    14.756780    -0.227263
C      6.487416     1.421343    15.763003     0.040775
C      6.247818     2.852838    15.800234     0.046440
C      6.727013     3.606150    16.799507    -0.271981
C      7.522965     3.041674    17.855868     0.298376
C      3.427467     3.874175    13.453207    -0.225688
C      4.186870     3.114772    14.354688    -0.170037
C      5.443744     3.512748    14.726995     0.116636
C      5.943244     4.686371    14.141728    -0.217127
C      5.163536     5.392981    13.246701     0.074752
N     13.871699     4.083315    43.525725    -0.223746
N     18.491672     4.002096    43.354464    -0.232838
N     12.706806     1.644697     0.746104    -0.183267
N      3.912754    15.299742    11.903912    -0.167085
N     15.590102     4.168596    46.669986     0.787722
N      6.433201    16.221585    18.705225    -0.223931
N      1.813228    16.302804    18.533964    -0.232977
N      7.598094    18.660203    25.566604    -0.183596
N     16.392146     5.005158    36.724412    -0.167023
N      4.714798    16.136304    21.849486     0.788065
N      4.083315    13.871699    18.525525    -0.223936
N      4.002096    18.491672    18.696786    -0.232860
N      1.644697    12.706806    11.664146    -0.183604
N     15.299742     3.912754     0.506338    -0.166867
N      4.168596    15.590102    15.381264     0.788041
N     16.221585     6.433201    43.346025    -0.223735
N     16.302804     1.813228    43.517286    -0.232812
N     18.660203     7.598094    36.484646    -0.183527
N      5.005158    16.392146    25.326838    -0.167135
N     16.136304     4.714798    40.201764     0.788056
N     16.221585    13.871699    31.115475    -0.223858
N     16.302804    18.491672    30.944214    -0.232940
N     18.660203    12.706806    37.976854    -0.183696
N      5.005158     3.912754    49.134662    -0.167049
N     16.136304    15.590102    34.259736     0.788065
N      4.083315     6.433201     6.294975    -0.223838
N      4.002096     1.813228     6.123714    -0.232894
N      1.644697     7.598094    13.156354    -0.183241
N     15.299742    16.392146    24.314162    -0.166990
N      4.168596     4.714798     9.439236     0.787727
N      6.433201     4.083315     6.115275    -0.223833
N      1.813228     4.002096     6.286536    -0.232746
N      7.598094     1.644697    48.894896    -0.183533
N     16.392146    15.299742    37.737088    -0.167343
N      4.714798     4.168596     2.971014     0.788034
N     13.871699    16.221585    30.935775    -0.223855
N     18.491672    16.302804    31.107036    -0.232937
N     12.706806    18.660203    24.074396    -0.183602
N      3.912754     5.005158    12.916588    -0.166778
N     15.590102    16.136304    27.791514     0.788059
Cl     9.757520     0.726915    39.234757    -0.110508
Cl     2.481665    20.205812    47.140086    -0.135081
Cl    14.542369    19.374936     6.709478    -0.096643
Cl     5.665879     1.843888    11.248154    -0.068674
Cl    10.547380    19.577985    14.414257    -0.110839
Cl    17.823235     0.099088    22.319586    -0.135012
Cl     5.762531     0.929964    31.529978    -0.096337
Cl    14.639021    18.461012    36.068654    -0.067839
Cl     0.726915     9.757520    22.816493    -0.110509
Cl    20.205812     2.481665    14.911164    -0.134052
Cl    19.374936    14.542369     5.700772    -0.096452
Cl     1.843888     5.665879     1.162096    -0.067232
Cl    19.577985    10.547380    47.636993    -0.110721
Cl     0.099088    17.823235    39.731664    -0.135105
Cl     0.929964     5.762531    30.521272    -0.096338
Cl    18.461012    14.639021    25.982596    -0.067689
Cl    19.577985     9.757520    26.824507    -0.110621
Cl     0.099088     2.481665    34.729836    -0.134949
Cl     0.929964    14.542369    43.940228    -0.096316
Cl    18.461012     5.665879    48.478904    -0.068668
Cl     0.726915    10.547380     2.004007    -0.110773
Cl    20.205812    17.823235     9.909336    -0.135200
Cl    19.374936     5.762531    19.119728    -0.096627
Cl     1.843888    14.639021    23.658404    -0.067711
Cl    10.547380     0.726915    10.406243    -0.110676
Cl    17.823235    20.205812     2.500914    -0.134036
Cl     5.762531    19.374936    42.931522    -0.096483
Cl    14.639021     1.843888    38.392846    -0.067691
Cl     9.757520    19.577985    35.226743    -0.110506
Cl     2.481665     0.099088    27.321414    -0.135029
Cl    14.542369     0.929964    18.111022    -0.096343
Cl     5.665879    18.461012    13.572346    -0.067241
O      6.771684     5.084347    45.360457    -0.481832
O      5.212268     5.212268    41.728225    -0.480004
O      6.767623    19.569863     4.494000    -0.474491
O      8.032618    16.467274     6.008050    -0.477927
O     14.769784     4.988914    47.128669    -0.495920
O     15.514974     3.041674    47.034848    -0.419787
O     16.339353     4.562511    45.745671    -0.505857
O     13.533216    15.220553    20.539957    -0.481854
O     15.092632    15.092632    16.907725    -0.480033
O     13.537277     0.735037    29.314500    -0.474456
O     12.272282     3.837626    30.828550    -0.478002
O      5.535116    15.315986    22.308169    -0.495283
O      4.789926    17.263226    22.214347    -0.419701
O      3.965547    15.742389    20.925171    -0.505090
O      5.084347     6.771684    16.690793    -0.482089
O      5.212268     5.212268    20.323025    -0.479810
O     19.569863     6.767623     7.916250    -0.474460
O     16.467274     8.032618     6.402200    -0.477845
O      4.988914    14.769784    14.922581    -0.495297
O      3.041674    15.514974    15.016402    -0.419661
O      4.562511    16.339353    16.305579    -0.505201
O     15.220553    13.533216    41.511293    -0.481850
O     15.092632    15.092632    45.143525    -0.479974
O      0.735037    13.537277    32.736750    -0.474469
O      3.837626    12.272282    31.222700    -0.477973
O     15.315986     5.535116    39.743081    -0.495377
O     17.263226     4.789926    39.836903    -0.419588
O     15.742389     3.965547    41.126079    -0.505166
O     15.220553     6.771684    32.950207    -0.481827
O     15.092632     5.212268    29.317975    -0.480041
O      0.735037     6.767623    41.724750    -0.474448
O      3.837626     8.032618    43.238800    -0.477912
O     15.315986    14.769784    34.718419    -0.495306
O     17.263226    15.514974    34.624598    -0.419669
O     15.742389    16.339353    33.335421    -0.504973
O      5.084347    13.533216     8.129707    -0.481853
O      5.212268    15.092632     4.497475    -0.479999
O     19.569863    13.537277    16.904250    -0.474475
O     16.467274    12.272282    18.418300    -0.477996
O      4.988914     5.535116     9.897919    -0.495863
O      3.041674     4.789926     9.804097    -0.419853
O      4.562511     3.965547     8.514921    -0.505856
O     13.533216     5.084347     4.280543    -0.482048
O     15.092632     5.212268     7.912775    -0.479797
O     13.537277    19.569863    45.147000    -0.474323
O     12.272282    16.467274    43.632950    -0.478013
O      5.535116     4.988914     2.512331    -0.495305
O      4.789926     3.041674     2.606152    -0.419662
O      3.965547     4.562511     3.895329    -0.505222
O      6.771684    15.220553    29.101043    -0.481872
O      5.212268    15.092632    32.733275    -0.480000
O      6.767623     0.735037    20.326500    -0.474610
O      8.032618     3.837626    18.812450    -0.477804
O     14.769784    15.315986    27.332831    -0.495312
O     15.514974    17.263226    27.426652    -0.419558
O     16.339353    15.742389    28.715829    -0.505104

The following XYZ coordinates are in angstroms. Other properties are in atomic units.
The sperically averaged electron density of each atom fit to a function of the form exp(a - br)
eigen_1, eigen_2 and eigen_3 are the three eigenvalues of traceless quadrupole moment tensor
  atom number  atomic symbol              X              Y              Z     net charge C6 coefficient C8 coefficient C10 coefficient fluctuating dipole atomic polarizability isotropic forcefield polarizability              a              b squared Pearson coefficient          <r^3>          <r^4>         wp_QDO          m_QDO          q_QDO       dipole_x       dipole_y       dipole_z         dipole            Qxy            Qxz            Qyz     Q(x^2-y^2)  Q(3z^2 - R^2)        eigen_1        eigen_2        eigen_3 static polarizability      alpha(xx)      alpha(xy)      alpha(xz)      alpha(yy)      alpha(yz)      alpha(zz) atomic spin moment
            1             Cd      14.032513       2.629485      48.742498       0.258245     413.281524 0.10469644E+05  0.50399394E+06                                43.274555                           33.257583       0.138314       1.629995                    0.999456     110.972723     353.019237       0.321168       0.396169      -1.165783       0.366322       0.184982       0.252652       0.481916      -0.276403      -0.382189      -0.336868      -0.037750      -0.199153      -0.672131       0.307979       0.364152             60.231999      56.417162      22.532795     -12.988576      36.594388      -7.797839      87.684447           0.555427
            2             Cd       6.272387      17.675415      23.921998       0.269751     409.148824 0.10336490E+05  0.49593563E+06                                42.993264                           33.041227       0.141690       1.632971                    0.999480     110.392496     350.455542       0.322317       0.396069      -1.165995      -0.360192      -0.178648       0.244743       0.470694      -0.277269       0.374510       0.328942      -0.039776      -0.204847      -0.662072       0.309219       0.352853             59.845867      56.081722      22.398254      12.816140      36.361959       7.691143      87.093919           0.563055
            3             Cd       2.629485      14.032513      13.308752       0.270238     408.931925 0.10329101E+05  0.49548822E+06                                42.977871                           33.028604       0.142374       1.633256                    0.999482     110.362949     350.319056       0.322393       0.396049      -1.166019       0.178549       0.359533      -0.244337       0.469941      -0.277059       0.328229       0.374070       0.039585      -0.204994      -0.661158       0.308878       0.352280             59.826965      36.347816      22.390311       7.686990      56.064527      12.815300      87.068551           0.564095
            4             Cd      17.675415       6.272387      38.129252       0.268888     409.507370 0.10348257E+05  0.49664500E+06                                43.017289                           33.059990       0.141505       1.632742                    0.999478     110.444335     350.679540       0.322224       0.396068      -1.165987      -0.178038      -0.361759      -0.245436       0.472023      -0.276775      -0.329250      -0.375213       0.040917      -0.203603      -0.662484       0.308780       0.353704             59.879496      36.383218      22.409945      -7.699139      56.108492     -12.827969      87.146779           0.561731
            5             Cd      16.179147       4.125753      43.435875       0.747519     191.568085 0.43712066E+04  0.16668190E+06                                26.353370                           21.497907       1.267222       2.073585                    0.996118      81.854426     220.903149       0.405132       0.396481      -1.182785      -0.004056       0.003959       0.000074       0.005668       0.026841       0.041287       0.041282       0.000049       0.694193      -0.142540      -0.099170       0.241710             36.363868      41.933393       7.244447       2.947586      41.927510       2.949854      25.230700           0.003399
            6             Cd       4.125753      16.179147      18.615375       0.747524     191.577189 0.43713752E+04  0.16669022E+06                                26.354285                           21.498464       1.267068       2.073531                    0.996120      81.855593     220.908753       0.405122       0.396486      -1.182779       0.003979      -0.004032       0.000014       0.005665       0.026800      -0.041340      -0.041338      -0.000029       0.694627      -0.142571      -0.099302       0.241873             36.364385      41.935166       7.241975      -2.952268      41.929065      -2.951757      25.228924           0.003430
            7             Cd      17.675415      14.032513      36.332248       0.270677     408.659656 0.10321193E+05  0.49501024E+06                                42.959152                           33.015750       0.142570       1.633423                    0.999483     110.328825     350.166916       0.322462       0.396044      -1.166032      -0.178456       0.359262       0.243882       0.469462       0.277682       0.327777      -0.373883       0.040562      -0.205648      -0.661140       0.309602       0.351538             59.798208      36.333242     -22.379716       7.680047      56.037455     -12.803322      87.023927           0.564568
            8             Cd       2.629485       6.272387      11.511748       0.257993     413.478156 0.10475555E+05  0.50435375E+06                                43.288510                           33.267613       0.137798       1.629780                    0.999455     110.996361     353.130274       0.321107       0.396185      -1.165762       0.185325      -0.366346       0.252919       0.482206       0.276249      -0.337525       0.382305       0.036725      -0.198855      -0.672521       0.307759       0.364762             60.251936      36.606373     -22.541273      -7.803308      56.436717      12.993842      87.712717           0.554894
            9             Cd       6.272387       2.629485       0.898502       0.269768     409.071629 0.10333619E+05  0.49576047E+06                                42.987342                           33.035874       0.142278       1.633162                    0.999481     110.382596     350.404138       0.322356       0.396050      -1.166015      -0.360068       0.178407      -0.244660       0.470464       0.277032      -0.374222       0.328576      -0.039466      -0.204982      -0.661479       0.308910       0.352568             59.841268      56.075961     -22.395435     -12.822689      36.356678       7.693490      87.091165           0.563175
           10             Cd      14.032513      17.675415      25.719002       0.269491     409.169766 0.10337313E+05  0.49598399E+06                                42.994018                           33.042028       0.142021       1.633039                    0.999481     110.398215     350.474518       0.322321       0.396056      -1.166007       0.360519      -0.178154      -0.244620       0.470693       0.276980       0.374683      -0.328412      -0.041015      -0.204129      -0.661686       0.308904       0.352782             59.846135      56.081188     -22.397945      12.812966      36.362425      -7.687286      87.094792           0.562325
           11             Cd      16.179147      16.179147      31.025625       0.747522     191.583245 0.43716477E+04  0.16670295E+06                                26.354637                           21.499011       1.266997       2.073509                    0.996120      81.855929     220.910080       0.405121       0.396482      -1.182785      -0.003988      -0.003971      -0.000019       0.005627      -0.026797      -0.041392       0.041391       0.000012       0.694543      -0.142555      -0.099317       0.241872             36.364070      41.931214      -7.241710      -2.953780      41.931603       2.954324      25.229393           0.003451
           12             Cd       4.125753       4.125753       6.205125       0.747511     191.564389 0.43709964E+04  0.16667215E+06                                26.353221                           21.497510       1.267258       2.073596                    0.996119      81.854391     220.903028       0.405132       0.396485      -1.182780       0.004002       0.004057       0.000106       0.005700      -0.026840       0.041244      -0.041248      -0.000028       0.694360      -0.142567      -0.099177       0.241744             36.364334      41.925790      -7.244420       2.948444      41.937385      -2.946085      25.229826           0.003373
           13              H       5.949336       4.964548      45.242807       0.389091       0.445590 0.26417622E+01  0.20440677E+02                                 1.114317                            1.065617      -1.500541       2.312419                    0.997714       2.570460       7.255113       0.491094       1.611907      -0.643628      -0.022885      -0.000299       0.003352       0.023131      -0.004168      -0.009414       0.001813       0.012740      -0.009538      -0.008630      -0.005764       0.014394              1.178490       1.568118      -0.125076      -0.081465       0.981902       0.056287       0.985449           0.000014
           14              H       6.038677       5.100591      41.832471       0.390914       0.533763 0.32529059E+01  0.25767208E+02                                 1.135909                            1.092281      -1.216582       2.452713                    0.999979       2.253810       5.863314       0.562188       1.375400      -0.689070       0.026456       0.006270      -0.006145       0.027874       0.013005      -0.013453      -0.007418       0.014699      -0.019913      -0.014006      -0.011572       0.025578              1.166890       1.542169      -0.080473      -0.029986       0.989538      -0.045485       0.968963          -0.000002
           15              H       6.572696      19.937381       3.762788       0.368815       0.826019 0.59203741E+01  0.55894791E+02                                 1.665912                            1.587587      -1.875914       2.117356                    0.992143       3.102417       9.586193       0.406375       1.596458      -0.646955      -0.008789       0.002812      -0.012383       0.015443       0.001616      -0.000870       0.008923       0.031489      -0.035433      -0.019874      -0.001864       0.021738              1.712015       1.758857      -0.081903       0.220794       1.475256      -0.288596       1.901932           0.018333
           16              H       8.440747      16.934287       5.440654       0.387709       0.540923 0.33329662E+01  0.26527235E+02                                 1.143157                            1.104051      -1.197048       2.461921                    0.999994       2.239703       5.815296       0.561134       1.371446      -0.690479       0.014307       0.004577      -0.025306       0.029428      -0.004161      -0.015741       0.005814       0.007066       0.043421      -0.013236      -0.011742       0.024978              1.163525       1.138245       0.150133      -0.237516       1.123519      -0.131879       1.228811          -0.000135
           17              H      13.618496       5.352372      42.001250       0.095799       1.453599 0.10689634E+02  0.11222310E+03                                 2.072613                            1.871780      -1.362267       2.220196                    0.993268       3.813191      10.846838       0.474689       1.229074      -0.719988       0.017468       0.029554      -0.036734       0.050278       0.002748       0.007177      -0.019747      -0.001570      -0.010208      -0.022657       0.002766       0.019891              2.258997       2.504733       0.652522      -0.578845       2.173951      -0.467946       2.098306           0.000123
           18              H      11.313890       5.224451      41.872184       0.135528       1.118664 0.83393017E+01  0.80995112E+02                                 1.659940                            1.600473      -0.837780       2.493322                    0.999521       3.093922       8.041041       0.547493       1.151856      -0.743365      -0.017284       0.018656      -0.029018       0.038586       0.000148       0.002597      -0.015400       0.010347       0.006919      -0.018133       0.003767       0.014366              1.653787       1.730612      -0.134355       0.213596       1.583786      -0.286810       1.646963           0.000043
           19              H      11.352470       2.564509      44.880428       0.115495       1.166001 0.89101188E+01  0.91536216E+02                                 1.946622                            1.833339      -1.465134       2.181591                    0.991401       4.078352      12.406080       0.421467       1.414599      -0.678737      -0.019040      -0.022787       0.014240       0.032932       0.003031      -0.007050      -0.011483       0.011021      -0.036326      -0.019583       0.003198       0.016385              2.022352       2.145212       0.364322      -0.400364       1.956769      -0.437876       1.965075           0.003202
           20              H      13.683472       2.708674      44.930069       0.078242       1.205879 0.92226435E+01  0.95582314E+02                                 1.980831                            1.855041      -1.521432       2.136886                    0.989480       4.326878      13.226911       0.422378       1.399211      -0.680486       0.024947      -0.024664       0.021214       0.040996       0.002701       0.011547      -0.003588       0.007336      -0.056851      -0.023293       0.006227       0.017066              2.066151       2.223422      -0.264459       0.453330       1.907422      -0.315434       2.067609           0.008703
           21              H       9.352437       4.980792      45.014459       0.144974       1.227331 0.94568900E+01  0.95904271E+02                                 1.864418                            1.781649      -0.876322       2.481020                    0.999293       3.248501       8.964874       0.479832       1.258714      -0.718562       0.015499       0.020055       0.026647       0.036776       0.002682      -0.000352       0.013085       0.010129       0.000888      -0.016084       0.004843       0.011241              1.887216       2.082663       0.205706       0.222706       1.707844       0.298620       1.871140           0.000116
           22              H      10.546365       2.361460      41.365845       0.129813       1.129096 0.82728415E+01  0.83287359E+02                                 1.899544                            1.760626      -1.426621       2.207909                    0.992399       3.905525      11.696587       0.432983       1.405112      -0.681020       0.034226      -0.001208      -0.004108       0.034493       0.000520      -0.003325       0.001849       0.018659      -0.006002      -0.008934      -0.002235       0.011169              2.031385       2.985014      -0.104233      -0.087557       1.540209       0.125995       1.568931          -0.000038
           23              H       7.027526       1.126922      39.782297       0.132138       1.352736 0.10114953E+02  0.10413071E+03                                 1.972592                            1.829551      -0.896603       2.465047                    0.998738       3.335864       9.221234       0.479441       1.240956      -0.722412      -0.025512      -0.016936      -0.028347       0.041728       0.004014       0.010165       0.010013       0.023202      -0.003324      -0.017411      -0.002601       0.020012              2.011644       1.869331       0.200653       0.389643       1.784757       0.516867       2.380842           0.000097
           24              H       5.880299       2.213234      41.455199       0.114140       1.329552 0.10177867E+02  0.10562533E+03                                 1.968442                            1.844028      -1.178297       2.316895                    0.995610       3.646843      10.338738       0.471070       1.252881      -0.716018      -0.040789      -0.007201      -0.004054       0.041617       0.007106       0.010610       0.010582       0.031943       0.003985      -0.021661      -0.002570       0.024231              2.073803       2.967505      -0.190333      -0.192367       1.589075       0.145812       1.664831           0.000027
           25              H       6.227513       2.079222      45.327197       0.094596       1.043389 0.77186962E+01  0.76495517E+02                                 1.801062                            1.698707      -1.395809       2.195410                    0.992356       4.095928      12.234527       0.440849       1.401923      -0.680317       0.032511      -0.000855       0.001650       0.032564      -0.001915       0.001437      -0.007763       0.014125      -0.008181      -0.012132       0.002741       0.009391              1.914629       2.738404      -0.084125       0.030509       1.484823      -0.090893       1.520661          -0.000104
           26              H       5.175719       0.651787      46.771750       0.122376       1.234609 0.92419101E+01  0.94713516E+02                                 1.964107                            1.828165      -1.050576       2.389763                    0.995743       3.655182      10.693080       0.440712       1.356128      -0.693926       0.022809      -0.019075       0.027276       0.040349      -0.001920       0.008916      -0.012545       0.008750      -0.015740      -0.017493       0.001616       0.015877              2.038212       2.139912      -0.375031       0.419265       1.868320      -0.430315       2.106404           0.000111
           27              H       1.602057       1.662971      45.148490       0.128075       1.260664 0.94960689E+01  0.97432238E+02                                 1.939125                            1.810343      -1.285781       2.272131                    0.995086       3.668937      10.544554       0.461252       1.294223      -0.706030      -0.035880      -0.008802       0.000604       0.036949       0.008549      -0.001651      -0.000766       0.015644      -0.008110      -0.010236      -0.002912       0.013148              2.038791       2.872808       0.025641       0.165223       1.699122      -0.077390       1.544443          -0.000001
           28              H       2.615271       4.915816      42.011178       0.136896       1.229821 0.91472041E+01  0.93506388E+02                                 1.953304                            1.809375      -1.282612       2.279338                    0.995467       3.687735      10.776397       0.446430       1.342147      -0.695693      -0.014235       0.020980      -0.019396       0.031922       0.003411      -0.001706      -0.010786       0.009422       0.008994      -0.013556       0.002089       0.011467              2.093605       2.369480      -0.518963       0.410140       2.050738      -0.414065       1.860596          -0.000166
           29              H      18.737362       3.764528      41.420450       0.082602       1.457861 0.10578485E+02  0.11169882E+03                                 2.141868                            1.908926      -1.239065       2.261471                    0.995964       3.987196      11.690328       0.449050       1.291773      -0.705152      -0.016385      -0.008076      -0.042345       0.046117      -0.001024      -0.006135       0.013136       0.015311       0.034920      -0.019199      -0.000149       0.019348              2.362516       2.535294       0.020578       0.957401       1.723365       0.016190       2.828889           0.001300
           30              H       0.708641       3.437620      41.420450       0.126962       1.246422 0.96039477E+01  0.97546972E+02                                 1.854860                            1.773288      -0.874452       2.467056                    0.999090       3.324323       9.112383       0.491136       1.227836      -0.724706       0.017508      -0.009731      -0.031326       0.037183      -0.004369      -0.002036       0.008259       0.017818       0.028238      -0.016875       0.003570       0.013305              1.873736       1.919974      -0.063685      -0.237120       1.539775       0.169143       2.161459           0.001017
           31              H       0.643665       3.758437      45.426479       0.126748       1.077886 0.80557879E+01  0.79981396E+02                                 1.797325                            1.706243      -1.283995       2.278233                    0.993765       3.671258      10.662560       0.455219       1.355205      -0.692218       0.015559      -0.003216       0.035241       0.038657      -0.000230      -0.000031      -0.006890       0.019773       0.044559      -0.018729       0.002462       0.016267              1.875793       1.981777      -0.095998       0.486388       1.509019       0.069798       2.136582           0.000016
           32              H      18.670356       4.113773      45.317269       0.090769       1.314000 0.99925637E+01  0.10444532E+03                                 2.024371                            1.877605      -1.303817       2.243682                    0.993720       3.990795      11.797921       0.442926       1.323009      -0.698095      -0.018519       0.006079       0.043149       0.047347      -0.006215       0.003008      -0.004601       0.009362       0.047078      -0.015883      -0.001346       0.017229              2.126902       2.337272      -0.047360      -0.570086       1.666773       0.240909       2.376662          -0.000123
           33              H      12.566703       3.236601       1.821825       0.087778       1.427627 0.10897844E+02  0.11579804E+03                                 2.124731                            1.953801      -1.108373       2.344164                    0.995306       3.804556      11.148543       0.438828       1.313564      -0.703007       0.011864       0.040741       0.003299       0.042561       0.002306      -0.012767       0.005676      -0.023217       0.000123      -0.020621       0.006262       0.014359              2.189738       1.987052       0.626587      -0.067560       2.747935      -0.005632       1.834226           0.000950
           34              H      11.376835       2.347246       3.539403       0.114209       1.056824 0.77840105E+01  0.77065082E+02                                 1.804294                            1.699726      -1.237181       2.283981                    0.995197       3.856024      11.395601       0.444494       1.391829      -0.683673      -0.005316       0.014870       0.026348       0.030718       0.004515      -0.010515       0.000382      -0.013200       0.009371      -0.015274       0.004995       0.010280              1.860089       1.636851      -0.048633      -0.280305       1.698353       0.444724       2.245063           0.000990
           35              H      11.248915      19.267320       1.543835       0.121953       1.173453 0.88663173E+01  0.87435982E+02                                 1.710357                            1.648141      -0.859547       2.470023                    0.999292       3.189007       8.349318       0.540608       1.148886      -0.743906      -0.008881      -0.032145      -0.002166       0.033419       0.005450      -0.007993       0.005040      -0.019110       0.003651      -0.016324       0.004766       0.011558              1.696458       1.484239       0.252995      -0.039252       2.024906       0.086902       1.580230           0.000223
           36              H      12.491574      20.215558      49.556610       0.059902       2.494689 0.19184033E+02  0.23415065E+03                                 3.039237                            2.562980      -1.687670       2.056231                    0.990524       4.583014      14.263513       0.390813       1.284049      -0.708977      -0.002950      -0.031179      -0.022566       0.038601       0.011573       0.015415       0.018296      -0.044734      -0.023452      -0.029479      -0.009768       0.039248              3.439052       2.425479      -0.171950      -0.653827       2.719465       1.172821       5.172214           0.017628
           37              H      12.905794      20.057180       4.557044       0.131308       1.201541 0.90531022E+01  0.92741429E+02                                 1.948505                            1.819862      -1.362208       2.240164                    0.992753       3.827417      11.370123       0.435832       1.371863      -0.688642       0.026004       0.007995      -0.024676       0.036729       0.002051      -0.009131      -0.002992       0.013858       0.010566      -0.009384      -0.004678       0.014063              2.048540       2.307454       0.357212      -0.498692       1.670657      -0.364633       2.167511          -0.000085
           38              H      12.355532      18.422636       8.255298       0.132609       1.402055 0.10734071E+02  0.11240311E+03                                 2.044468                            1.904665      -0.895417       2.467426                    0.998686       3.379369       9.488878       0.461518       1.267372      -0.717050       0.010536      -0.020581       0.035353       0.042243       0.000971       0.000550      -0.016425       0.003571       0.025930      -0.016824      -0.002449       0.019273              2.073504       2.007596      -0.227506       0.467746       1.803592      -0.448623       2.409323           0.000034
           39              H      10.065139      18.509947       7.997165       0.120777       1.289452 0.99386745E+01  0.10281378E+03                                 1.950363                            1.839763      -1.128406       2.344567                    0.996313       3.631258      10.370806       0.463614       1.277105      -0.710642      -0.018724      -0.012842       0.035359       0.042021      -0.001801      -0.003724      -0.018479       0.004542       0.035930      -0.019947      -0.003176       0.023123              2.028034       2.355547       0.300882      -0.505338       1.623738      -0.298224       2.104818          -0.000004
           40              H       8.599125       0.170561       2.869250       0.094334       1.659334 0.13486595E+02  0.15355755E+03                                 2.414993                            2.209605      -1.977178       1.905035                    0.989282       4.982423      15.914472       0.396259       1.357557      -0.686302       0.008779      -0.006898      -0.021267       0.024019       0.028100      -0.019719       0.012656       0.009642       0.069534      -0.047287       0.014278       0.033009              2.576989       2.398419      -0.090589       0.338211       1.912945      -0.526032       3.419602           0.023721
           41              H       7.898606       0.919812       7.202909       0.097783       1.014433 0.75842210E+01  0.74798124E+02                                 1.765297                            1.682698      -1.304293       2.239009                    0.993743       4.040675      12.021705       0.443602       1.400015      -0.680868       0.016684       0.015270      -0.024860       0.033609       0.004582      -0.007532      -0.000487      -0.012108      -0.001576      -0.011816       0.002730       0.009087              1.864792       1.813856       0.247660      -0.474260       1.747932      -0.288598       2.032587          -0.000441
           42              H       7.094532       2.306637       8.865883       0.124936       1.206122 0.91247967E+01  0.93560329E+02                                 1.949429                            1.826151      -1.288419       2.276339                    0.993147       3.789202      11.222426       0.435869       1.370508      -0.689549       0.004610       0.037131      -0.003483       0.037578       0.005295      -0.005267       0.001613      -0.017915      -0.003233      -0.012517       0.001570       0.010947              2.017020       1.712817       0.118249      -0.108716       2.688387      -0.118621       1.649856          -0.000040
           43              H       5.594000      19.362753      10.811810       0.121827       1.295740 0.98708915E+01  0.10416787E+03                                 2.090922                            1.928100      -1.697024       2.066817                    0.991102       4.296450      13.301151       0.410955       1.412323      -0.678151      -0.016619      -0.011738       0.023202       0.030859       0.000119      -0.008084       0.000658       0.003997      -0.013917      -0.009442       0.000355       0.009087              2.231772       1.825101       0.333383      -0.472726       2.073516      -0.349351       2.796699           0.000034
           44              H       6.534117      15.768785       8.012057       0.129514       1.224510 0.89884040E+01  0.91528734E+02                                 1.945528                            1.790205      -1.291693       2.273140                    0.993324       3.750960      10.958397       0.449860       1.337070      -0.695994      -0.003256      -0.030909      -0.000868       0.031092       0.000068      -0.010079       0.003648      -0.011617      -0.003330      -0.013753       0.004101       0.009651              2.104600       1.759200       0.581726      -0.076666       2.872852      -0.020246       1.681749           0.000014
           45              H       3.825443      17.992172      10.106908       0.113716       1.207420 0.92335662E+01  0.95065161E+02                                 1.960089                            1.844966      -1.259504       2.285679                    0.993039       3.835254      11.424774       0.430344       1.382416      -0.687273      -0.018630       0.031203      -0.007214       0.037050      -0.013483      -0.001996      -0.004417      -0.011138      -0.033854      -0.014514      -0.005927       0.020441              2.031813       1.765069      -0.125488       0.158488       2.412409      -0.467247       1.917960          -0.000215
           46              H       6.816355      15.311925      10.459359       0.119917       1.238341 0.96268586E+01  0.97253354E+02                                 1.790526                            1.730046      -1.009295       2.393187                    0.998263       3.359859       9.006916       0.520025       1.165902      -0.738557       0.035467      -0.012054      -0.006878       0.038086      -0.010705      -0.006591      -0.010730       0.009698      -0.034825      -0.021683       0.004123       0.017560              1.780032       2.084713      -0.131606      -0.184685       1.595140      -0.043405       1.660243           0.000408
           47              H       5.520902      14.126119      11.968445       0.078997       1.734551 0.13610385E+02  0.15082621E+03                                 2.323045                            2.116980      -1.057809       2.361129                    0.997156       3.753288      10.745339       0.447616       1.234794      -0.723704       0.021800      -0.031925       0.021664       0.044315      -0.010775      -0.005556      -0.010158       0.019613      -0.021637      -0.020787       0.002566       0.018221              2.444781       1.894111      -0.215369       0.174377       3.002243      -0.721678       2.437988           0.000277
           48              H      14.355564      15.340352      20.422307       0.389103       0.445564 0.26415969E+01  0.20439270E+02                                 1.114315                            1.065619      -1.500615       2.312400                    0.997713       2.570473       7.255349       0.491065       1.612012      -0.643612       0.022886       0.000300       0.003350       0.023131      -0.004164       0.009413      -0.001812       0.012737      -0.009544      -0.008631      -0.005760       0.014391              1.178487       1.568086      -0.125079       0.081471       0.981912      -0.056293       0.985463           0.000005
           49              H      14.266223      15.204309      17.011971       0.390923       0.533768 0.32529564E+01  0.25767634E+02                                 1.135891                            1.092268      -1.216537       2.452718                    0.999979       2.253874       5.863428       0.562209       1.375345      -0.689078      -0.026454      -0.006269      -0.006143       0.027872       0.013002       0.013456       0.007417       0.014697      -0.019923      -0.014012      -0.011568       0.025579              1.166868       1.542118      -0.080464       0.029992       0.989532       0.045482       0.968953          -0.000003
           50              H      13.732204       0.367519      28.583288       0.368814       0.825751 0.59178917E+01  0.55865216E+02                                 1.665551                            1.587258      -1.875389       2.117628                    0.992150       3.101762       9.583485       0.406417       1.596466      -0.646957       0.008800      -0.002820      -0.012397       0.015462       0.001608       0.000852      -0.008905       0.031483      -0.035380      -0.019847      -0.001878       0.021725              1.711642       1.758430      -0.081873      -0.220742       1.474963       0.288513       1.901534           0.018290
           51              H      11.864153       3.370613      30.261154       0.387661       0.540996 0.33334986E+01  0.26532049E+02                                 1.143156                            1.104054      -1.197004       2.461899                    0.999994       2.239910       5.815550       0.561208       1.371234      -0.690518      -0.014306      -0.004585      -0.025301       0.029425      -0.004160       0.015744      -0.005814       0.007057       0.043417      -0.013238      -0.011741       0.024979              1.163521       1.138242       0.150120       0.237504       1.123514       0.131859       1.228807          -0.000105
           52              H       6.686404      14.952528      17.180750       0.095789       1.453713 0.10690813E+02  0.11223849E+03                                 2.072708                            1.871880      -1.362441       2.220121                    0.993263       3.813323      10.847338       0.474677       1.229070      -0.719989      -0.017472      -0.029577      -0.036722       0.050285       0.002738      -0.007169       0.019765      -0.001567      -0.010218      -0.022668       0.002760       0.019908              2.259098       2.504936       0.652546       0.578861       2.174006       0.467917       2.098353           0.000130
           53              H       8.991010      15.080449      17.051683       0.135558       1.118546 0.83382134E+01  0.80981599E+02                                 1.659792                            1.600347      -0.837927       2.493285                    0.999521       3.093727       8.040291       0.547528       1.151825      -0.743373       0.017301      -0.018670      -0.029005       0.038590       0.000147      -0.002601       0.015400       0.010330       0.006893      -0.018128       0.003762       0.014366              1.653642       1.730506      -0.134322      -0.213566       1.583629       0.286736       1.646791           0.000058
           54              H       8.952430      17.740391      20.059928       0.115531       1.164014 0.88893852E+01  0.91255063E+02                                 1.943348                            1.830403      -1.461224       2.183446                    0.991472       4.071183      12.373016       0.422151       1.413360      -0.678997       0.019013       0.022712       0.014393       0.032931       0.003042       0.006867       0.011374       0.011036      -0.035069      -0.019183       0.003056       0.016127              2.018819       2.141206       0.363439       0.399364       1.953472       0.436760       1.961779           0.003250
           55              H       6.621428      17.596226      20.109569       0.078313       1.203741 0.92010293E+01  0.95290089E+02                                 1.977796                            1.852363      -1.516857       2.139207                    0.989533       4.318711      13.191660       0.422910       1.398450      -0.680666      -0.024860       0.024663       0.021400       0.041039       0.002681      -0.011310       0.003819       0.007356      -0.055708      -0.022904       0.006125       0.016779              2.062850       2.219598      -0.263903      -0.452314       1.904522       0.314712       2.064431           0.008778
           56              H      10.952463      15.324108      20.193959       0.144897       1.225339 0.94362089E+01  0.95626992E+02                                 1.860955                            1.778524      -0.876765       2.480717                    0.999290       3.246561       8.951713       0.480806       1.257052      -0.718913      -0.015508      -0.020070       0.026670       0.036805       0.002696       0.000258      -0.013130       0.010208       0.001139      -0.016133       0.004800       0.011333              1.883648       2.078425       0.205097      -0.222042       1.704850      -0.297711       1.867668           0.000150
           57              H       9.758535      17.943440      16.545345       0.129710       1.129588 0.82772483E+01  0.83342247E+02                                 1.900020                            1.761030      -1.426673       2.207796                    0.992396       3.906507      11.700004       0.432960       1.405008      -0.681037      -0.034208       0.001192      -0.004108       0.034474       0.000508       0.003326      -0.001856       0.018667      -0.006002      -0.008940      -0.002234       0.011174              2.031934       2.985937      -0.104267       0.087623       1.540576      -0.126058       1.569291          -0.000041
           58              H      13.277374      19.177978      14.961797       0.132077       1.353126 0.10118615E+02  0.10417756E+03                                 1.972917                            1.829837      -0.897011       2.464795                    0.998734       3.336525       9.223386       0.479422       1.240894      -0.722423       0.025511       0.016921      -0.028346       0.041721       0.004007      -0.010152      -0.010030       0.023238      -0.003325      -0.017439      -0.002575       0.020014              2.011974       1.869618       0.200686      -0.389699       1.785048      -0.516999       2.381257           0.000094
           59              H      14.424601      18.091666      16.634699       0.114111       1.329787 0.10180211E+02  0.10565672E+03                                 1.968743                            1.844295      -1.178447       2.316807                    0.995608       3.647290      10.340666       0.471011       1.252954      -0.716001       0.040785       0.007193      -0.004052       0.041612       0.007110      -0.010606      -0.010585       0.031935       0.003995      -0.021661      -0.002566       0.024227              2.074136       2.968029      -0.190398       0.192452       1.589302      -0.145859       1.665076           0.000030
           60              H      14.077387      18.225678      20.506697       0.094569       1.043494 0.77196704E+01  0.76507152E+02                                 1.801132                            1.698776      -1.395765       2.195398                    0.992357       4.096124      12.235044       0.440857       1.401860      -0.680328      -0.032503       0.000845       0.001657       0.032557      -0.001920      -0.001439       0.007768       0.014123      -0.008177      -0.012137       0.002743       0.009394              1.914694       2.738456      -0.084120      -0.030493       1.484885       0.090900       1.520740          -0.000118
           61              H      15.129181      19.653113      21.951250       0.122358       1.234780 0.92435933E+01  0.94735824E+02                                 1.964326                            1.828356      -1.050838       2.389614                    0.995739       3.655723      10.695223       0.440677       1.356163      -0.693916      -0.022808       0.019068       0.027280       0.040348      -0.001915      -0.008923       0.012550       0.008768      -0.015752      -0.017506       0.001623       0.015883              2.038453       2.140136      -0.375082      -0.419331       1.868539       0.430392       2.106683           0.000071
           62              H      18.702843      18.641929      20.327990       0.128049       1.260917 0.94986176E+01  0.97466350E+02                                 1.939494                            1.810671      -1.286019       2.272009                    0.995082       3.669486      10.547066       0.461171       1.294345      -0.706003       0.035881       0.008786       0.000628       0.036946       0.008547       0.001658       0.000768       0.015645      -0.008091      -0.010238      -0.002908       0.013146              2.039179       2.873384       0.025630      -0.165272       1.699434       0.077427       1.544720          -0.000024
           63              H      17.689629      15.389084      17.190678       0.136878       1.229956 0.91485069E+01  0.93522854E+02                                 1.953417                            1.809482      -1.282778       2.279246                    0.995465       3.688002      10.777290       0.446426       1.342114      -0.695698       0.014238      -0.020987      -0.019385       0.031921       0.003418       0.001706       0.010790       0.009435       0.008989      -0.013566       0.002094       0.011472              2.093730       2.369626      -0.518977      -0.410164       2.050868       0.414087       1.860696          -0.000166
           64              H       1.567538      16.540372      16.599950       0.082509       1.458561 0.10584673E+02  0.11178307E+03                                 2.142727                            1.909610      -1.239400       2.261254                    0.995960       3.988579      11.696252       0.448915       1.291942      -0.705112       0.016384       0.008034      -0.042334       0.046099      -0.001025       0.006132      -0.013106       0.015349       0.034889      -0.019189      -0.000131       0.019320              2.363562       2.536522       0.020577      -0.958038       1.723979      -0.016192       2.830186           0.001298
           65              H      19.596259      16.867280      16.599950       0.126872       1.247564 0.96155071E+01  0.97697692E+02                                 1.856312                            1.774610      -0.875166       2.466660                    0.999083       3.325996       9.119724       0.490828       1.228188      -0.724624      -0.017520       0.009704      -0.031311       0.037168      -0.004378       0.002038      -0.008243       0.017842       0.028224      -0.016878       0.003581       0.013296              1.875222       1.921549      -0.063764       0.237345       1.540842      -0.169346       2.163275           0.001022
           66              H      19.661235      16.546463      20.605979       0.126796       1.077531 0.80526123E+01  0.79943640E+02                                 1.797110                            1.706054      -1.283778       2.278398                    0.993768       3.670760      10.661418       0.455176       1.355439      -0.692174      -0.015560       0.003214       0.035256       0.038671      -0.000238       0.000026       0.006896       0.019771       0.044567      -0.018732       0.002461       0.016272              1.875561       1.981481      -0.095994      -0.486280       1.508870      -0.069779       2.136333          -0.000004
           67              H       1.634544      16.191127      20.496769       0.090787       1.313997 0.99930274E+01  0.10445837E+03                                 2.024964                            1.878109      -1.303834       2.243705                    0.993717       3.991386      11.802711       0.442674       1.323657      -0.697963       0.018496      -0.006090       0.043166       0.047355      -0.006214      -0.003008       0.004592       0.009387       0.047044      -0.015882      -0.001333       0.017216              2.127556       2.337931      -0.047420       0.570343       1.667213      -0.241052       2.377523          -0.000134
           68              H       7.738197      17.068299      26.642325       0.088130       1.424275 0.10866186E+02  0.11536745E+03                                 2.120749                            1.950493      -1.106988       2.345124                    0.995334       3.798675      11.123536       0.439397       1.312934      -0.703154      -0.011981      -0.040877       0.003359       0.042729       0.002265       0.012558      -0.005573      -0.023321       0.000104      -0.020438       0.006147       0.014291              2.185479       1.983357       0.624795       0.067371       2.742214       0.005834       1.830867           0.001141
           69              H       8.928065      17.957654      28.359903       0.114387       1.056235 0.77791406E+01  0.77006621E+02                                 1.803822                            1.699365      -1.237357       2.284081                    0.995190       3.854819      11.392153       0.444464       1.392107      -0.683623       0.005272      -0.014846       0.026406       0.030748       0.004525       0.010531      -0.000375      -0.013187       0.009418      -0.015288       0.004980       0.010308              1.859503       1.636430      -0.048595       0.280121       1.697928      -0.444466       2.244152           0.000993
           70              H       9.055985       1.037580      26.364335       0.122063       1.170212 0.88335972E+01  0.87018568E+02                                 1.705820                            1.643957      -0.858782       2.470481                    0.999298       3.185309       8.330640       0.541947       1.147294      -0.744286       0.008883       0.032204      -0.002109       0.033473       0.005448       0.008011      -0.005034      -0.019176       0.003348      -0.016339       0.004729       0.011610              1.691976       1.480608       0.251902       0.038929       2.019181      -0.086730       1.576138           0.000287
           71              H       7.813326       0.089342      24.736110       0.060465       2.473765 0.18996593E+02  0.23125258E+03                                 3.021468                            2.549881      -1.678812       2.061053                    0.990601       4.559361      14.162847       0.392012       1.283499      -0.709182       0.002402       0.031301      -0.022800       0.038799       0.011146      -0.014609      -0.018249      -0.044118      -0.023297      -0.028529      -0.010068       0.038597              3.416927       2.412369      -0.170843       0.647960       2.704296      -1.163426       5.134116           0.017560
           72              H       7.399106       0.247720      29.377544       0.131361       1.200928 0.90471420E+01  0.92662655E+02                                 1.947635                            1.819101      -1.362094       2.240273                    0.992755       3.826255      11.364600       0.435993       1.371619      -0.688691      -0.026043      -0.007990      -0.024672       0.036753       0.002018       0.009148       0.002987       0.013879       0.010607      -0.009398      -0.004680       0.014078              2.047587       2.306415       0.356986       0.498419       1.669988       0.364379       2.166359          -0.000054
           73              H       7.949368       1.882264      33.075798       0.132643       1.401800 0.10731660E+02  0.11237153E+03                                 2.044240                            1.904471      -0.895239       2.467556                    0.998687       3.378932       9.487379       0.461534       1.267398      -0.717047      -0.010540       0.020582       0.035359       0.042249       0.000970      -0.000557       0.016418       0.003534       0.025931      -0.016805      -0.002467       0.019272              2.073255       2.007361      -0.227467      -0.467656       1.803398       0.448539       2.409007           0.000102
           74              H      10.239761       1.794953      32.817665       0.120825       1.289205 0.99363276E+01  0.10278367E+03                                 1.950148                            1.839574      -1.128341       2.344643                    0.996315       3.630807      10.369299       0.463626       1.277144      -0.710635       0.018729       0.012846       0.035370       0.042034      -0.001801       0.003733       0.018481       0.004526       0.035929      -0.019945      -0.003182       0.023128              2.027793       2.355256       0.300833       0.505256       1.623572       0.298166       2.104551           0.000011
           75              H      11.705775      20.134339      27.689750       0.094277       1.659726 0.13490114E+02  0.15360695E+03                                 2.415316                            2.209843      -1.977182       1.904994                    0.989283       4.983007      15.916589       0.396253       1.357496      -0.686313      -0.008762       0.006933      -0.021262       0.024019       0.028102       0.019723      -0.012697       0.009704       0.069585      -0.047318       0.014290       0.033028              2.577381       2.398714      -0.090614      -0.338444       1.913183       0.526163       3.420245           0.023723
           76              H      12.406294      19.385088      32.023409       0.097704       1.014715 0.75868661E+01  0.74830347E+02                                 1.765570                            1.682945      -1.304360       2.238912                    0.993741       4.041389      12.024119       0.443590       1.399937      -0.680881      -0.016684      -0.015267      -0.024845       0.033596       0.004582       0.007536       0.000485      -0.012135      -0.001569      -0.011829       0.002738       0.009092              1.865093       1.814135       0.247715       0.474368       1.748204       0.288663       2.032940          -0.000440
           77              H      13.210368      17.998263      33.686383       0.124856       1.206610 0.91295969E+01  0.93621896E+02                                 1.949919                            1.826602      -1.288754       2.276108                    0.993141       3.790249      11.226283       0.435826       1.370464      -0.689554      -0.004629      -0.037114      -0.003468       0.037562       0.005300       0.005252      -0.001601      -0.017922      -0.003285      -0.012504       0.001543       0.010961              2.017515       1.713217       0.118308       0.108764       2.689040       0.118667       1.650289          -0.000036
           78              H      14.710900       0.942147      35.632310       0.121919       1.295132 0.98654227E+01  0.10409709E+03                                 2.090415                            1.927686      -1.696889       2.066961                    0.991103       4.295430      13.297727       0.410956       1.412499      -0.678121       0.016626       0.011723       0.023224       0.030874       0.000122       0.008098      -0.000664       0.004015      -0.013903      -0.009450       0.000345       0.009105              2.231183       1.824670       0.333232       0.472521       2.072963       0.349179       2.795917           0.000023
           79              H      13.770783       4.536115      32.832557       0.129489       1.224669 0.89898869E+01  0.91547728E+02                                 1.945690                            1.790348      -1.291817       2.273056                    0.993322       3.751327      10.959748       0.449843       1.337063      -0.695994       0.003255       0.030903      -0.000858       0.031086       0.000071       0.010078      -0.003650      -0.011619      -0.003325      -0.013754       0.004102       0.009651              2.104777       1.759339       0.581785       0.076667       2.873079       0.020232       1.681912           0.000019
           80              H      16.479457       2.312728      34.927408       0.113683       1.207447 0.92335598E+01  0.95063509E+02                                 1.960022                            1.844887      -1.259087       2.285850                    0.993048       3.834848      11.422853       0.430388       1.382298      -0.687299       0.018631      -0.031205      -0.007169       0.037044      -0.013473       0.002023       0.004415      -0.011097      -0.033817      -0.014522      -0.005893       0.020415              2.031734       1.764976      -0.125581      -0.158543       2.412365       0.467255       1.917862          -0.000217
           81              H      13.488545       4.992975      35.279859       0.119904       1.238701 0.96308541E+01  0.97305882E+02                                 1.791044                            1.730546      -1.009538       2.393055                    0.998261       3.360405       9.009569       0.519875       1.166091      -0.738511      -0.035467       0.012039      -0.006868       0.038079      -0.010702       0.006596       0.010738       0.009693      -0.034807      -0.021689       0.004136       0.017553              1.780549       2.085307      -0.131617       0.184782       1.595584       0.043454       1.660757           0.000466
           82              H      14.783998       6.178781      36.788945       0.078892       1.737914 0.13642818E+02  0.15128211E+03                                 2.326381                            2.119752      -1.059705       2.360157                    0.997134       3.757052      10.761061       0.447224       1.235086      -0.723630      -0.021828       0.031872       0.021668       0.044292      -0.010801       0.005554       0.010103       0.019752      -0.021592      -0.020772       0.002490       0.018282              2.448487       1.896559      -0.215746      -0.174657       3.007120       0.723373       2.441783           0.000227
           83              H       4.964548       5.949336      16.808443       0.388832       0.446182 0.26461448E+01  0.20482532E+02                                 1.115129                            1.066355      -1.500763       2.312047                    0.997702       2.572479       7.261592       0.491038       1.611466      -0.643689      -0.000290      -0.022869      -0.003314       0.023109      -0.004185      -0.001847       0.009416      -0.012739      -0.009573      -0.008632      -0.005779       0.014411              1.179387       0.982577      -0.125238      -0.056362       1.569444       0.081583       0.986142          -0.000039
           84              H       5.100591       6.038677      20.218779       0.391020       0.533533 0.32509195E+01  0.25746667E+02                                 1.135424                            1.091820      -1.216660       2.452752                    0.999979       2.252992       5.859988       0.562424       1.375077      -0.689133       0.006273       0.026454       0.006172       0.027879       0.013009       0.007418       0.013459      -0.014687      -0.019913      -0.014012      -0.011571       0.025583              1.166381       0.989116      -0.080439       0.045449       1.541475       0.029930       0.968552           0.000042
           85              H      19.937381       6.572696       8.647462       0.368082       0.837198 0.60229750E+01  0.57116689E+02                                 1.680634                            1.600877      -1.892768       2.107971                    0.991913       3.130235       9.698350       0.404779       1.595644      -0.646942       0.002515      -0.008610       0.011844       0.014857       0.001694      -0.009488       0.001308      -0.031957      -0.037629      -0.020821      -0.001539       0.022360              1.727603       1.487280      -0.082985       0.292383       1.775871      -0.223937       1.919659           0.018580
           86              H      16.934287       8.440747       6.969596       0.387846       0.540612 0.33304073E+01  0.26501421E+02                                 1.142668                            1.103588      -1.197303       2.461918                    0.999994       2.238769       5.812017       0.561289       1.371348      -0.690500       0.004555       0.014319       0.025314       0.029437      -0.004172      -0.005819       0.015740      -0.007088       0.043430      -0.013242      -0.011744       0.024986              1.163019       1.123068       0.150056       0.131859       1.137729       0.237363       1.228259          -0.000095
           87              H       5.352372      13.618496      20.050000       0.095793       1.453591 0.10689739E+02  0.11222408E+03                                 2.072569                            1.871769      -1.362270       2.220198                    0.993267       3.813154      10.846602       0.474699       1.229048      -0.719994       0.029561       0.017470       0.036735       0.050285       0.002745       0.019760      -0.007176       0.001575      -0.010217      -0.022667       0.002762       0.019904              2.258936       2.173882       0.652479       0.467875       2.504716       0.578785       2.098210           0.000144
           88              H       5.224451      11.313890      20.179067       0.135534       1.118578 0.83384972E+01  0.80984842E+02                                 1.659800                            1.600354      -0.837853       2.493303                    0.999521       3.093822       8.040496       0.547539       1.151796      -0.743379       0.018658      -0.017292       0.029020       0.038591       0.000145       0.015404      -0.002600      -0.010330       0.006905      -0.018132       0.003761       0.014372              1.653655       1.583652      -0.134321       0.286747       1.730504      -0.213562       1.646810           0.000143
           89              H       2.564509      11.352470      17.170822       0.115587       1.163397 0.88832185E+01  0.91174613E+02                                 1.942604                            1.829729      -1.460541       2.183827                    0.991483       4.069565      12.366348       0.422249       1.413300      -0.679014      -0.022730      -0.019003      -0.014414       0.032947       0.003025       0.011371       0.006856      -0.011039      -0.034888      -0.019143       0.003052       0.016091              2.018050       1.952734       0.363245       0.436554       2.140309       0.399188       1.961106           0.003250
           90              H       2.708674      13.683472      17.121181       0.078339       1.203176 0.91955250E+01  0.95217702E+02                                 1.977153                            1.851799      -1.516114       2.139623                    0.989541       4.317074      13.185081       0.422982       1.398436      -0.680676      -0.024704       0.024855      -0.021410       0.041066       0.002682       0.003859      -0.011297      -0.007345      -0.055606      -0.022881       0.006129       0.016752              2.062152       1.903931      -0.263785       0.314575       2.218765      -0.452082       2.063759           0.008771
           91              H       4.980792       9.352437      17.036791       0.144939       1.225215 0.94350004E+01  0.95612045E+02                                 1.860861                            1.778435      -0.876588       2.480805                    0.999292       3.246385       8.951212       0.480806       1.257087      -0.718905       0.020040       0.015529      -0.026676       0.036802       0.002694      -0.013123       0.000251      -0.010233       0.001171      -0.016133       0.004804       0.011328              1.883564       1.704780       0.205088      -0.297648       2.078311      -0.222015       1.867599           0.000192
           92              H       2.361460      10.546365      20.685405       0.129812       1.129075 0.82726476E+01  0.83285060E+02                                 1.899539                            1.760618      -1.426595       2.207922                    0.992399       3.905527      11.696634       0.432979       1.405131      -0.681016      -0.001210       0.034227       0.004110       0.034494       0.000519      -0.001853       0.003323      -0.018665      -0.006004      -0.008938      -0.002233       0.011171              2.031384       1.540227      -0.104233      -0.125993       2.984992       0.087589       1.568932          -0.000036
           93              H       1.126922       7.027526      22.268953       0.132123       1.352656 0.10114163E+02  0.10411880E+03                                 1.972336                            1.829335      -0.896810       2.464929                    0.998736       3.335939       9.220772       0.479533       1.240760      -0.722453      -0.016936      -0.025513       0.028355       0.041734       0.004012      -0.010026      -0.010164      -0.023217      -0.003308      -0.017428      -0.002590       0.020018              2.011375       1.784541       0.200603      -0.516745       1.869089      -0.389546       2.380494           0.000136
           94              H       2.213234       5.880299      20.596051       0.114063       1.329565 0.10177825E+02  0.10562123E+03                                 1.968155                            1.843789      -1.178178       2.316884                    0.995610       3.646861      10.337476       0.471206       1.252561      -0.716087      -0.007205      -0.040770       0.004064       0.041601       0.007091      -0.010605      -0.010603      -0.031948       0.004028      -0.021681      -0.002543       0.024224              2.073465       1.588883      -0.190272      -0.145772       2.966885       0.192305       1.664627           0.000064
           95              H       2.079222       6.227513      16.724053       0.094788       1.042910 0.77145800E+01  0.76448722E+02                                 1.800929                            1.698587      -1.396587       2.195239                    0.992349       4.095513      12.234999       0.440711       1.402473      -0.680213      -0.000902       0.032589      -0.001571       0.032640      -0.001901       0.007749      -0.001440      -0.014122      -0.008278      -0.012121       0.002725       0.009396              1.914478       1.484746      -0.084205       0.090892       2.738049      -0.030668       1.520640          -0.000157
           96              H       0.651787       5.175719      15.279500       0.122735       1.230132 0.91991748E+01  0.94157868E+02                                 1.959007                            1.823696      -1.044236       2.393099                    0.995835       3.645914      10.656161       0.441378       1.355774      -0.694034      -0.019009       0.022812      -0.027340       0.040363      -0.001970       0.012339      -0.008794      -0.008958      -0.014649      -0.017135       0.001413       0.015722              2.032777       1.863574      -0.373591       0.428694       2.133891      -0.417727       2.100867           0.000093
           97              H       1.662971       1.602057      16.902760       0.128172       1.260654 0.94959196E+01  0.97431353E+02                                 1.939310                            1.810497      -1.285646       2.272325                    0.995089       3.667962      10.542151       0.461163       1.294464      -0.705990      -0.008833      -0.035893      -0.000507       0.036968       0.008513       0.000724       0.001613      -0.015598      -0.008196      -0.010179      -0.002929       0.013108              2.038992       1.699277       0.025637       0.077404       2.873148      -0.165210       1.544550          -0.000061
           98              H       4.915816       2.615271      20.040072       0.136998       1.228996 0.91393066E+01  0.93403562E+02                                 1.952322                            1.808517      -1.282180       2.279667                    0.995472       3.685897      10.769028       0.446573       1.342033      -0.695722       0.020958      -0.014236       0.019431       0.031930       0.003407       0.010749       0.001698      -0.009384       0.009090      -0.013513       0.002068       0.011446              2.092493       2.049697      -0.518589       0.413791       2.368074      -0.409872       1.859707          -0.000204
           99              H       3.764528      18.737362      20.630800       0.082618       1.458007 0.10579804E+02  0.11171870E+03                                 2.142206                            1.909191      -1.239222       2.261426                    0.995960       3.987559      11.692549       0.448958       1.291969      -0.705109      -0.008081      -0.016404       0.042343       0.046122      -0.001031      -0.013139       0.006122      -0.015326       0.034905      -0.019204      -0.000136       0.019341              2.362923       1.723616       0.020582      -0.016198       2.535702      -0.957646       2.829450           0.001257
          100              H       3.437620       0.708641      20.630800       0.126944       1.246308 0.96027742E+01  0.97531838E+02                                 1.854747                            1.773181      -0.874207       2.467182                    0.999091       3.324111       9.111580       0.491152       1.227837      -0.724707      -0.009741       0.017508       0.031341       0.037198      -0.004369      -0.008262       0.002052      -0.017851       0.028228      -0.016888       0.003573       0.013315              1.873619       1.539704      -0.063689      -0.169130       1.919824       0.237108       2.161330           0.001043
          101              H       3.758437       0.643665      16.624771       0.126543       1.078696 0.80636229E+01  0.80079193E+02                                 1.798262                            1.707102      -1.283670       2.278233                    0.993763       3.672902      10.668906       0.455089       1.355251      -0.692208      -0.003214       0.015522      -0.035229       0.038631      -0.000243       0.006866       0.000010      -0.019813       0.044641      -0.018751       0.002469       0.016282              1.876803       1.509748      -0.096095      -0.069855       1.982889      -0.486739       2.137771          -0.000012
          102              H       4.113773      18.670356      16.733981       0.090742       1.314405 0.99970393E+01  0.10451261E+03                                 2.025506                            1.878578      -1.304047       2.243569                    0.993713       3.992319      11.806833       0.442579       1.323788      -0.697934       0.006068      -0.018523      -0.043137       0.047336      -0.006211       0.004577      -0.003013      -0.009388       0.047018      -0.015874      -0.001330       0.017204              2.128152       1.667614      -0.047441      -0.241139       2.338670       0.570566       2.378171          -0.000100
          103              H       3.236601      12.566703      10.588425       0.088110       1.424643 0.10870580E+02  0.11543639E+03                                 2.121947                            1.951539      -1.106675       2.345271                    0.995336       3.799870      11.131453       0.439019       1.313812      -0.702972       0.040871       0.011987      -0.003356       0.042724       0.002340      -0.005588       0.012582       0.023431       0.000305      -0.020520       0.006205       0.014315              2.186757       2.743799       0.625379       0.005889       1.984572       0.067510       1.831902           0.001124
          104              H       2.347246      11.376835       8.870847       0.114411       1.056191 0.77798930E+01  0.77024535E+02                                 1.804597                            1.700099      -1.237386       2.284118                    0.995180       3.856397      11.401750       0.444063       1.393176      -0.683415       0.014844      -0.005277      -0.026424       0.030764       0.004592      -0.000431       0.010637       0.013277       0.009489      -0.015444       0.005054       0.010389              1.860326       1.698617      -0.048576      -0.444660       1.637209       0.280348       2.245151           0.000979
          105              H      19.267320      11.248915      10.866415       0.122087       1.169976 0.88313793E+01  0.86991386E+02                                 1.705632                            1.643791      -0.858173       2.470767                    0.999303       3.184803       8.329101       0.541954       1.147350      -0.744275      -0.032173      -0.008931       0.002134       0.033457       0.005445      -0.005027       0.007997       0.019107       0.003313      -0.016301       0.004721       0.011580              1.691769       2.018984       0.251853      -0.086772       1.480431       0.038881       1.575892           0.000230
          106              H      20.215558      12.491574      12.494640       0.060523       2.472427 0.18984641E+02  0.23106781E+03                                 3.020339                            2.549052      -1.678224       2.061381                    0.990606       4.557680      14.155836       0.392087       1.283471      -0.709194      -0.031290      -0.002396       0.022841       0.038814       0.011107      -0.018245      -0.014527       0.044066      -0.023248      -0.028436      -0.010100       0.038535              3.415486       2.703353      -0.170825      -1.162955       2.411545       0.647622       5.131560           0.017462
          107              H      20.057180      12.905794       7.853206       0.131367       1.200949 0.90474936E+01  0.92667938E+02                                 1.947722                            1.819192      -1.362209       2.240229                    0.992754       3.826356      11.365316       0.435958       1.371702      -0.688675       0.007992       0.026045       0.024669       0.036753       0.002017       0.002982       0.009155      -0.013881       0.010565      -0.009391      -0.004690       0.014082              2.047648       1.670035       0.356981       0.364366       2.306546       0.498385       2.166362          -0.000076
          108              H      18.422636      12.355532       4.154952       0.132615       1.402151 0.10734955E+02  0.11241495E+03                                 2.044568                            1.904745      -0.895500       2.467389                    0.998685       3.379562       9.489608       0.461506       1.267373      -0.717048      -0.020573       0.010546      -0.035358       0.042245       0.000966       0.016426      -0.000562      -0.003553       0.025937      -0.016819      -0.002459       0.019278              2.073622       1.803686      -0.227547       0.448664       2.007743      -0.467816       2.409436           0.000109
          109              H      18.509947      10.065139       4.413085       0.120685       1.290000 0.99439033E+01  0.10287939E+03                                 1.950714                            1.840086      -1.128842       2.344283                    0.996305       3.632113      10.373164       0.463643       1.276881      -0.710687      -0.012827      -0.018700      -0.035351       0.041999      -0.001801       0.018492       0.003706      -0.004573       0.035898      -0.019963      -0.003158       0.023121              2.028372       1.623998       0.300913       0.298302       2.355919       0.505366       2.105199           0.000016
          110              H       0.170561       8.599125       9.541000       0.093906       1.669261 0.13585761E+02  0.15498175E+03                                 2.424295                            2.217345      -1.983978       1.901134                    0.989270       5.003914      16.002243       0.395636       1.357106      -0.686308      -0.007316       0.009149       0.021184       0.024208       0.028593      -0.013071       0.020227      -0.009656       0.071358      -0.048329       0.014501       0.033828              2.587617       1.919324      -0.090909       0.529220       2.407982      -0.340055       3.435545           0.023656
          111              H       0.919812       7.898606       5.207341       0.097936       1.013573 0.75761308E+01  0.74699326E+02                                 1.764458                            1.681934      -1.303811       2.239411                    0.993747       4.038588      12.014452       0.443644       1.400238      -0.680833       0.015305       0.016685       0.024898       0.033653       0.004581       0.000513       0.007510       0.012053      -0.001495      -0.011776       0.002701       0.009074              1.863867       1.747002       0.247498       0.288423       1.812924       0.473938       2.031674          -0.000438
          112              H       2.306637       7.094532       3.544367       0.125049       1.205394 0.91182129E+01  0.93476438E+02                                 1.948720                            1.825564      -1.288294       2.276520                    0.993152       3.787858      11.217652       0.435911       1.370616      -0.689532       0.037146       0.004634       0.003476       0.037595       0.005304      -0.001608       0.005225       0.017914      -0.003288      -0.012483       0.001523       0.010960              2.016217       2.687112       0.118237       0.118551       1.712217       0.108656       1.649323          -0.000057
          113              H      19.362753       5.594000       1.598440       0.121785       1.295924 0.98725837E+01  0.10418899E+03                                 2.091047                            1.928214      -1.696787       2.066931                    0.991095       4.296310      13.300423       0.410964       1.412248      -0.678168      -0.011700      -0.016583      -0.023215       0.030835       0.000157      -0.000678       0.008052      -0.003984      -0.014018      -0.009441       0.000384       0.009057              2.231899       2.073577       0.333375       0.349337       1.825190       0.472760       2.796932          -0.000087
          114              H      15.768785       6.534117       4.398193       0.129551       1.223630 0.89796956E+01  0.91413584E+02                                 1.944290                            1.789110      -1.290511       2.273771                    0.993342       3.748707      10.948541       0.450104       1.336730      -0.696071      -0.030959      -0.003190       0.000904       0.031136       0.000033      -0.003617       0.010045       0.011629      -0.003382      -0.013714       0.004085       0.009629              2.103180       2.870840       0.581162       0.020202       1.758088       0.076545       1.680613           0.000029
          115              H      17.992172       3.825443       2.303342       0.114375       1.206467 0.92265532E+01  0.94973852E+02                                 1.959170                            1.844376      -1.260877       2.285458                    0.993051       3.831427      11.411809       0.430379       1.382582      -0.687260       0.031384      -0.018425       0.007395       0.037137      -0.013468       0.004450       0.002089       0.011219      -0.033650      -0.014570      -0.005837       0.020406              2.030763       2.410796      -0.125120       0.466580       1.764369      -0.158288       1.917125           0.000396
          116              H      15.311925       6.816355       1.950891       0.120489       1.231868 0.95624648E+01  0.96434389E+02                                 1.784016                            1.724089      -1.004279       2.396262                    0.998302       3.349574       8.969541       0.521031       1.165683      -0.738641      -0.012082       0.035548       0.006858       0.038167      -0.010660       0.010616       0.006539      -0.009730      -0.034654      -0.021525       0.004029       0.017496              1.773535       1.589653      -0.130893       0.043064       2.076528       0.183580       1.654424           0.000932
          117              H      14.126119       5.520902       0.441805       0.079715       1.732069 0.13587034E+02  0.15053096E+03                                 2.323410                            2.117191      -1.052680       2.364355                    0.997199       3.747247      10.733297       0.446867       1.237162      -0.723222      -0.032027       0.021931      -0.021736       0.044487      -0.010872       0.010005       0.005540      -0.020029      -0.021627      -0.020764       0.002325       0.018438              2.445323       3.003099      -0.215517       0.722111       1.894348      -0.174479       2.438522           0.000164
          118              H      15.340352      14.355564      41.628943       0.389098       0.445591 0.26417681E+01  0.20440791E+02                                 1.114328                            1.065627      -1.500654       2.312371                    0.997713       2.570491       7.255279       0.491085       1.611932      -0.643624       0.000295       0.022884      -0.003346       0.023129      -0.004165       0.001814      -0.009413      -0.012735      -0.009540      -0.008629      -0.005761       0.014390              1.178504       0.981911      -0.125076       0.056291       1.568136      -0.081467       0.985464           0.000036
          119              H      15.204309      14.266223      45.039279       0.390913       0.533764 0.32528878E+01  0.25766766E+02                                 1.135856                            1.092234      -1.216529       2.452723                    0.999979       2.253794       5.863042       0.562240       1.375287      -0.689091      -0.006273      -0.026455       0.006142       0.027873       0.013003      -0.007418      -0.013453      -0.014698      -0.019921      -0.014009      -0.011569       0.025578              1.166834       0.989499      -0.080470      -0.045479       1.542082      -0.029984       0.968921           0.000032
          120              H       0.367519      13.732204      33.467962       0.368847       0.824869 0.59097906E+01  0.55768930E+02                                 1.664397                            1.586214      -1.874117       2.118360                    0.992166       3.099492       9.574374       0.406540       1.596551      -0.646957      -0.002845       0.008811       0.012443       0.015510       0.001606       0.008865      -0.000822      -0.031437      -0.035218      -0.019778      -0.001896       0.021674              1.710420       1.474015      -0.081792      -0.288215       1.757093       0.220503       1.900152           0.018295
          121              H       3.370613      11.864153      31.790096       0.387685       0.540947 0.33330868E+01  0.26527842E+02                                 1.143069                            1.103972      -1.197023       2.461906                    0.999994       2.239748       5.814949       0.561242       1.371199      -0.690525      -0.004581      -0.014309       0.025302       0.029427      -0.004161       0.005815      -0.015744      -0.007058       0.043419      -0.013239      -0.011741       0.024980              1.163431       1.123428       0.150107      -0.131848       1.138156      -0.237479       1.228710          -0.000091
          122              H      14.952528       6.686404      44.870500       0.095843       1.454007 0.10693541E+02  0.11228078E+03                                 2.073489                            1.872493      -1.362644       2.220058                    0.993262       3.814066      10.852156       0.474430       1.229561      -0.719875      -0.029567      -0.017486       0.036720       0.050283       0.002750      -0.019733       0.007177       0.001551      -0.010264      -0.022653       0.002784       0.019869              2.260049       2.174887       0.653023      -0.468227       2.506112      -0.579267       2.099148           0.000132
          123              H      15.080449       8.991010      44.999567       0.135552       1.118894 0.83416867E+01  0.81025357E+02                                 1.660301                            1.600817      -0.837846       2.493302                    0.999521       3.094085       8.042234       0.547367       1.152022      -0.743326      -0.018666       0.017288       0.029004       0.038581       0.000146      -0.015394       0.002599      -0.010339       0.006889      -0.018125       0.003767       0.014358              1.654147       1.584100      -0.134383      -0.286868       1.731069       0.213666       1.647273           0.000085
          124              H      17.740391       8.952430      41.991322       0.115535       1.164303 0.88922930E+01  0.91294123E+02                                 1.943788                            1.830790      -1.461609       2.183253                    0.991465       4.072104      12.377212       0.422068       1.413496      -0.678968       0.022733       0.019005      -0.014362       0.032928       0.003037      -0.011390      -0.006887      -0.011043      -0.035243      -0.019240       0.003079       0.016160              2.019301       1.953938       0.363567      -0.436915       2.141737      -0.399500       1.962228           0.003258
          125              H      17.596226       6.621428      41.941681       0.078351       1.203684 0.92005765E+01  0.95285317E+02                                 1.977820                            1.852384      -1.517045       2.139144                    0.989531       4.318774      13.192340       0.422880       1.398551      -0.680646       0.024680      -0.024872      -0.021374       0.041044       0.002680      -0.003804       0.011339      -0.007332      -0.055795      -0.022941       0.006145       0.016796              2.062878       1.904562      -0.263897      -0.314723       2.219612       0.452313       2.064461           0.008776
          126              H      15.324108      10.952463      41.857291       0.144960       1.225348 0.94363894E+01  0.95630855E+02                                 1.861121                            1.778669      -0.876496       2.480881                    0.999292       3.246410       8.951874       0.480726       1.257233      -0.718875      -0.020075      -0.015507      -0.026664       0.036803       0.002698       0.013119      -0.000268      -0.010183       0.001100      -0.016119       0.004799       0.011320              1.883822       1.704990       0.205135       0.297765       2.078636       0.222092       1.867840           0.000187
          127              H      17.943440       9.758535      45.505905       0.129774       1.129370 0.82752980E+01  0.83318371E+02                                 1.899844                            1.760877      -1.426793       2.207789                    0.992396       3.906147      11.698936       0.432956       1.405095      -0.681021       0.001208      -0.034219       0.004100       0.034485       0.000516       0.001857      -0.003320      -0.018660      -0.006012      -0.008937      -0.002232       0.011169              2.031742       1.540459      -0.104263       0.126039       2.985620      -0.087598       1.569147          -0.000036
          128              H      19.177978      13.277374      47.089453       0.132118       1.352810 0.10115685E+02  0.10413940E+03                                 1.972576                            1.829546      -0.896791       2.464931                    0.998736       3.336108       9.221753       0.479472       1.240860      -0.722431       0.016934       0.025513       0.028344       0.041725       0.004006       0.010022       0.010161      -0.023221      -0.003329      -0.017426      -0.002587       0.020014              2.011614       1.784756       0.200636       0.516850       1.869311       0.389600       2.380775           0.000104
          129              H      18.091666      14.424601      45.416551       0.114145       1.329531 0.10177635E+02  0.10562176E+03                                 1.968364                            1.843961      -1.178373       2.316856                    0.995609       3.646867      10.338573       0.471099       1.252817      -0.716031       0.007199       0.040789       0.004053       0.041617       0.007109       0.010584       0.010612      -0.031944       0.003993      -0.021664      -0.002571       0.024234              2.073724       1.589039      -0.190348       0.145807       2.967368      -0.192383       1.664766           0.000061
          130              H      18.225678      14.077387      41.544553       0.094566       1.043491 0.77196499E+01  0.76507240E+02                                 1.801165                            1.698801      -1.395849       2.195370                    0.992356       4.096177      12.235405       0.440842       1.401905      -0.680320       0.000855      -0.032507      -0.001647       0.032560      -0.001917      -0.007764       0.001443      -0.014123      -0.008181      -0.012133       0.002739       0.009394              1.914739       1.484912      -0.084135      -0.090906       2.738544       0.030494       1.520761          -0.000080
          131              H      19.653113      15.129181      40.100000       0.122334       1.234811 0.92438689E+01  0.94739009E+02                                 1.964341                            1.828371      -1.050793       2.389639                    0.995739       3.655677      10.694981       0.440681       1.356146      -0.693921       0.019084      -0.022806      -0.027264       0.040344      -0.001923      -0.012546       0.008924      -0.008754      -0.015773      -0.017500       0.001615       0.015885              2.038468       1.868559      -0.375083      -0.430397       2.140153       0.419318       2.106690           0.000160
          132              H      18.641929      18.702843      41.723261       0.128097       1.260208 0.94918374E+01  0.97378107E+02                                 1.938705                            1.809983      -1.285529       2.272300                    0.995090       3.668145      10.541746       0.461280       1.294285      -0.706020       0.008805       0.035892      -0.000617       0.036961       0.008554      -0.000762      -0.001660      -0.015642      -0.008114      -0.010238      -0.002915       0.013153              2.038311       1.698783       0.025621      -0.077372       2.871993       0.165162       1.544157           0.000033
          133              H      15.389084      17.689629      44.860572       0.136965       1.229699 0.91467618E+01  0.93514112E+02                                 1.954418                            1.810289      -1.282394       2.279531                    0.995469       3.688509      10.784402       0.445899       1.343568      -0.695409      -0.020996       0.014250       0.019394       0.031937       0.003412      -0.010777      -0.001708      -0.009417       0.008894      -0.013544       0.002094       0.011450              2.094945       2.052047      -0.519616      -0.414550       2.371173       0.410616       1.861616          -0.000124
          134              H      16.540372       1.567538      45.451300       0.082517       1.459729 0.10595104E+02  0.11192257E+03                                 2.143884                            1.910561      -1.240693       2.260634                    0.995944       3.990608      11.704343       0.448793       1.291956      -0.705099       0.008051       0.016392       0.042338       0.046109      -0.001068       0.013288      -0.006117      -0.015332       0.035047      -0.019323      -0.000147       0.019471              2.364911       1.724892       0.020585       0.016171       2.538078       0.958787       2.831762           0.001313
          135              H      16.867280      19.596259      45.451300       0.126894       1.248464 0.96248635E+01  0.97821655E+02                                 1.857640                            1.775826      -0.874813       2.466843                    0.999085       3.327144       9.125779       0.490488       1.228676      -0.724515       0.009709      -0.017504       0.031312       0.037163      -0.004356       0.008357      -0.002027      -0.017838       0.028163      -0.016924       0.003587       0.013337              1.876587       1.541906      -0.063858       0.169523       1.922984      -0.237604       2.164872           0.001068
          136              H      16.546463      19.661235      41.445271       0.126761       1.077586 0.80529963E+01  0.79947177E+02                                 1.797059                            1.706007      -1.283583       2.278457                    0.993771       3.670681      10.660635       0.455224       1.355299      -0.692203       0.003215      -0.015547      -0.035257       0.038667      -0.000236      -0.006895      -0.000023      -0.019775       0.044577      -0.018735       0.002461       0.016274              1.875496       1.508808      -0.095993       0.069751       1.981383       0.486259       2.136299           0.000048
          137              H      16.191127       1.634544      41.554481       0.090789       1.313904 0.99920241E+01  0.10444409E+03                                 2.024787                            1.877952      -1.303700       2.243775                    0.993719       3.991028      11.801005       0.442720       1.323570      -0.697982      -0.006083       0.018500      -0.043163       0.047353      -0.006216      -0.004594       0.003006      -0.009372       0.047031      -0.015877      -0.001335       0.017212              2.127352       1.667054      -0.047406       0.240997       2.337659      -0.570299       2.377344          -0.000106
          138              H      17.068299       7.738197      35.408925       0.088136       1.424774 0.10870973E+02  0.11543341E+03                                 2.121391                            1.951029      -1.107581       2.344831                    0.995325       3.799626      11.127813       0.439292       1.313077      -0.703120      -0.040862      -0.011984      -0.003364       0.042716       0.002261       0.005603      -0.012573       0.023277       0.000012      -0.020440       0.006132       0.014308              2.186166       2.743151       0.625109      -0.005827       1.983952      -0.067412       1.831396           0.001099
          139              H      17.957654       8.928065      33.691347       0.114379       1.056251 0.77790979E+01  0.77004563E+02                                 1.803691                            1.699242      -1.237184       2.284136                    0.995194       3.854593      11.390625       0.444535       1.391915      -0.683660      -0.014855       0.005270      -0.026391       0.030740       0.004514       0.000368      -0.010515       0.013182       0.009388      -0.015267       0.004975       0.010292              1.859371       1.697800      -0.048596       0.444426       1.636310      -0.280098       2.244004           0.000983
          140              H       1.037580       9.055985      35.686915       0.122059       1.170566 0.88370640E+01  0.87062403E+02                                 1.706270                            1.644365      -0.858894       2.470408                    0.999297       3.185736       8.332578       0.541831       1.147413      -0.744257       0.032199       0.008872       0.002118       0.033466       0.005449       0.005037      -0.008011       0.019169       0.003391      -0.016341       0.004736       0.011605              1.692425       2.019764       0.252013       0.086761       1.480964      -0.038956       1.576547           0.000254
          141              H       0.089342       7.813326      37.315140       0.060500       2.474275 0.19001114E+02  0.23132325E+03                                 3.021916                            2.550204      -1.679124       2.060890                    0.990600       4.560021      14.165750       0.391980       1.283518      -0.709173       0.031288       0.002418       0.022787       0.038782       0.011176       0.018255       0.014648       0.044088      -0.023325      -0.028556      -0.010062       0.038617              3.417509       2.704693      -0.170867       1.163679       2.412684      -0.648107       5.135148           0.017515
          142              H       0.247720       7.399106      32.673706       0.131384       1.200831 0.90462707E+01  0.92652179E+02                                 1.947603                            1.819072      -1.362065       2.240312                    0.992755       3.826071      11.364230       0.435972       1.371707      -0.688675      -0.007990      -0.026045       0.024677       0.036758       0.002016      -0.002987      -0.009148      -0.013873       0.010612      -0.009396      -0.004681       0.014077              2.047555       1.669965       0.356981      -0.364376       2.306359      -0.498415       2.166342          -0.000075
          143              H       1.882264       7.949368      28.975452       0.132627       1.401793 0.10731586E+02  0.11236998E+03                                 2.044172                            1.904417      -0.895309       2.467516                    0.998687       3.378998       9.487373       0.461560       1.267335      -0.717059       0.020581      -0.010542      -0.035358       0.042248       0.000966      -0.016420       0.000560      -0.003528       0.025931      -0.016804      -0.002471       0.019275              2.073182       1.803346      -0.227451      -0.448510       2.007293       0.467625       2.408907           0.000149
          144              H       1.794953      10.239761      29.233585       0.120810       1.289307 0.99372853E+01  0.10279584E+03                                 1.950228                            1.839644      -1.128401       2.344601                    0.996314       3.630971      10.369814       0.463625       1.277118      -0.710640       0.012842       0.018726      -0.035367       0.042029      -0.001802      -0.018481      -0.003730      -0.004532       0.035924      -0.019947      -0.003179       0.023126              2.027883       1.623634       0.300854      -0.298183       2.355377      -0.505293       2.104638           0.000027
          145              H      20.134339      11.705775      34.361500       0.094325       1.658594 0.13478848E+02  0.15344584E+03                                 2.414286                            2.208986      -1.976534       1.905392                    0.989282       4.980632      15.907036       0.396314       1.357577      -0.686306       0.006888      -0.008729       0.021273       0.024004       0.028055       0.012655      -0.019678      -0.009678       0.069412      -0.047218       0.014268       0.032950              2.576199       1.912463      -0.090572      -0.525797       2.397652       0.338241       3.418484           0.023736
          146              H      19.385088      12.406294      30.027841       0.097715       1.014708 0.75867979E+01  0.74829557E+02                                 1.765567                            1.682941      -1.304394       2.238903                    0.993741       4.041356      12.024038       0.443589       1.399943      -0.680880      -0.015269      -0.016687       0.024843       0.033597       0.004582      -0.000485      -0.007535       0.012130      -0.001578      -0.011827       0.002736       0.009091              1.865089       1.748198       0.247714      -0.288660       1.814143      -0.474370       2.032924          -0.000443
          147              H      17.998263      13.210368      28.364867       0.124872       1.206478 0.91283376E+01  0.93605893E+02                                 1.949798                            1.826494      -1.288715       2.276147                    0.993142       3.790004      11.225426       0.435832       1.370490      -0.689550      -0.037118      -0.004629       0.003467       0.037566       0.005300       0.001602      -0.005249       0.017922      -0.003292      -0.012502       0.001540       0.010962              2.017389       2.688860       0.118294      -0.118650       1.713123      -0.108751       1.650184          -0.000071
          148              H       0.942147      14.710900      26.418940       0.121909       1.295062 0.98647562E+01  0.10408830E+03                                 2.090345                            1.927625      -1.696791       2.067007                    0.991103       4.295335      13.297317       0.410961       1.412506      -0.678120       0.011722       0.016628      -0.023223       0.030874       0.000129       0.000660      -0.008097      -0.004019      -0.013904      -0.009449       0.000344       0.009106              2.231106       2.072898       0.333221      -0.349160       1.824626      -0.472496       2.795794          -0.000001
          149              H       4.536115      13.770783      29.218693       0.129493       1.224616 0.89893386E+01  0.91540362E+02                                 1.945607                            1.790272      -1.291730       2.273103                    0.993323       3.751156      10.958991       0.449862       1.337032      -0.696001       0.030907       0.003252       0.000865       0.031090       0.000069       0.003648      -0.010079       0.011620      -0.003328      -0.013754       0.004103       0.009652              2.104685       2.872963       0.581749      -0.020214       1.759269      -0.076656       1.681822           0.000043
          150              H       2.312728      16.479457      27.123842       0.113729       1.206989 0.92294478E+01  0.95011967E+02                                 1.959657                            1.844587      -1.259098       2.285918                    0.993047       3.834310      11.421237       0.430378       1.382464      -0.687268      -0.031227       0.018626       0.007190       0.037065      -0.013484      -0.004413      -0.002010       0.011130      -0.033813      -0.014516      -0.005916       0.020432              2.031342       2.411814      -0.125478      -0.467071       1.764690       0.158462       1.917522          -0.000265
          151              H       4.992975      13.488545      26.771391       0.119900       1.238235 0.96258272E+01  0.97240506E+02                                 1.790455                            1.729978      -1.009209       2.393243                    0.998264       3.359689       9.006401       0.520023       1.165936      -0.738550       0.012043      -0.035473       0.006872       0.038087      -0.010702      -0.010728      -0.006590      -0.009699      -0.034816      -0.021679       0.004123       0.017555              1.779965       1.595082      -0.131606      -0.043396       2.084623      -0.184674       1.660191           0.000521
          152              H       6.178781      14.783998      25.262305       0.078949       1.734170 0.13606663E+02  0.15076996E+03                                 2.322309                            2.116374      -1.058112       2.360963                    0.997153       3.753336      10.743853       0.447794       1.234424      -0.723780       0.031918      -0.021819      -0.021671       0.044322      -0.010799      -0.010153      -0.005557      -0.019603      -0.021701      -0.020794       0.002549       0.018245              2.443976       3.001140      -0.215268      -0.721308       1.893584       0.174287       2.437206           0.000326
          153              H      15.340352       5.949336      32.832557       0.389122       0.445542 0.26414435E+01  0.20437823E+02                                 1.114287                            1.065594      -1.500670       2.312391                    0.997713       2.570399       7.255136       0.491065       1.612033      -0.643609       0.000299      -0.022886       0.003353       0.023132       0.004165      -0.001812      -0.009411      -0.012736      -0.009543      -0.008629      -0.005761       0.014389              1.178453       0.981887       0.125071      -0.056292       1.568030      -0.081467       0.985441           0.000011
          154              H      15.204309       6.038677      29.422221       0.390908       0.533778 0.32530246E+01  0.25768264E+02                                 1.135900                            1.092276      -1.216560       2.452710                    0.999979       2.253879       5.863417       0.562211       1.375336      -0.689081      -0.006269       0.026455      -0.006141       0.027873      -0.013003       0.007418      -0.013454      -0.014698      -0.019917      -0.014008      -0.011570       0.025578              1.166877       0.989537       0.080466       0.045483       1.542135      -0.029995       0.968960           0.000009
          155              H       0.367519       6.572696      40.993538       0.368771       0.826932 0.59286907E+01  0.55993310E+02                                 1.667074                            1.588633      -1.877281       2.116587                    0.992126       3.104619       9.594909       0.406265       1.596320      -0.646965      -0.002780      -0.008785      -0.012340       0.015401      -0.001614      -0.008974      -0.000890      -0.031547      -0.035595      -0.019956      -0.001838       0.021794              1.713252       1.476213       0.081988       0.288900       1.760185       0.221062       1.903358           0.018363
          156              H       3.370613       8.440747      42.671404       0.387696       0.540908 0.33327869E+01  0.26524990E+02                                 1.143046                            1.103949      -1.197034       2.461917                    0.999994       2.239635       5.814699       0.561225       1.371266      -0.690513      -0.004578       0.014307      -0.025305       0.029428       0.004162      -0.005814      -0.015742      -0.007062       0.043420      -0.013238      -0.011741       0.024979              1.163406       1.123411      -0.150106       0.131854       1.138128      -0.237472       1.228680          -0.000118
          157              H      14.952528      13.618496      29.591000       0.095812       1.453510 0.10688991E+02  0.11221396E+03                                 2.072474                            1.871691      -1.362258       2.220216                    0.993268       3.812967      10.845867       0.474715       1.229031      -0.719998      -0.029565       0.017466      -0.036734       0.050285      -0.002742       0.019756       0.007172       0.001582      -0.010222      -0.022660       0.002758       0.019902              2.258810       2.173757      -0.652422       0.467831       2.504569      -0.578741       2.098105           0.000117
          158              H      15.080449      11.313890      29.461934       0.135550       1.118406 0.83368208E+01  0.80964451E+02                                 1.659648                            1.600211      -0.837722       2.493397                    0.999522       3.093449       8.039310       0.547554       1.151822      -0.743375      -0.018664      -0.017297      -0.029016       0.038593      -0.000143       0.015394       0.002600      -0.010324       0.006894      -0.018120       0.003758       0.014362              1.653501       1.583505       0.134320       0.286705       1.730343       0.213551       1.646656           0.000057
          159              H      17.740391      11.352470      32.470178       0.115562       1.163561 0.88848058E+01  0.91194312E+02                                 1.942719                            1.829840      -1.460498       2.183818                    0.991484       4.069767      12.366898       0.422257       1.413220      -0.679029       0.022724      -0.019000       0.014402       0.032936      -0.003034       0.011365      -0.006842      -0.011045      -0.034904      -0.019137       0.003048       0.016089              2.018139       1.952840      -0.363258       0.436544       2.140417      -0.399176       1.961160           0.003249
          160              H      17.596226      13.683472      32.519819       0.078366       1.202955 0.91933495E+01  0.95188827E+02                                 1.976880                            1.851559      -1.515759       2.139817                    0.989546       4.316328      13.182039       0.423020       1.398404      -0.680685       0.024704       0.024849       0.021421       0.041069      -0.002677       0.003869       0.011288      -0.007332      -0.055521      -0.022855       0.006127       0.016728              2.061852       1.903655       0.263736       0.314494       2.218435       0.452006       2.063468           0.008771
          161              H      15.324108       9.352437      32.604209       0.144934       1.224836 0.94310997E+01  0.95560239E+02                                 1.860268                            1.777900      -0.876477       2.480873                    0.999292       3.245859       8.948453       0.480958       1.256851      -0.718957      -0.020072       0.015502       0.026677       0.036808      -0.002697      -0.013118      -0.000245      -0.010192       0.001175      -0.016115       0.004782       0.011334              1.882937       1.704262      -0.204986      -0.297549       2.077555       0.221922       1.866995           0.000152
          162              H      17.943440      10.546365      28.955595       0.129784       1.129211 0.82738296E+01  0.83299808E+02                                 1.899675                            1.760728      -1.426625       2.207886                    0.992398       3.905786      11.697551       0.432972       1.405107      -0.681020       0.001208       0.034223      -0.004112       0.034490      -0.000517      -0.001855      -0.003323      -0.018661      -0.006004      -0.008938      -0.002231       0.011169              2.031551       1.540328       0.104260      -0.126016       2.985302      -0.087608       1.569024          -0.000048
          163              H      19.177978       7.027526      27.372047       0.132115       1.352859 0.10116123E+02  0.10414531E+03                                 1.972653                            1.829610      -0.896813       2.464925                    0.998736       3.336118       9.221916       0.479453       1.240892      -0.722425       0.016930      -0.025514      -0.028346       0.041726      -0.004011      -0.010017       0.010163      -0.023216      -0.003327      -0.017419      -0.002596       0.020015              2.011700       1.784818      -0.200649      -0.516886       1.869376       0.389626       2.380907           0.000099
          164              H      18.091666       5.880299      29.044949       0.114137       1.329599 0.10178374E+02  0.10563242E+03                                 1.968529                            1.844106      -1.178354       2.316871                    0.995609       3.646950      10.339297       0.471045       1.252924      -0.716008       0.007200      -0.040790      -0.004053       0.041618      -0.007111      -0.010582       0.010609      -0.031940       0.003985      -0.021660      -0.002571       0.024231              2.073900       1.589147       0.190358      -0.145830       2.967641      -0.192417       1.664911           0.000020
          165              H      18.225678       6.227513      32.916947       0.094561       1.043527 0.77199911E+01  0.76511053E+02                                 1.801161                            1.698804      -1.395739       2.195404                    0.992357       4.096192      12.235268       0.440857       1.401848      -0.680330       0.000848       0.032502       0.001659       0.032555       0.001919       0.007772       0.001440      -0.014127      -0.008170      -0.012142       0.002746       0.009395              1.914721       1.484907       0.084136       0.090899       2.738483       0.030498       1.520771          -0.000111
          166              H      19.653113       5.175719      34.361500       0.122360       1.234537 0.92411280E+01  0.94702824E+02                                 1.963981                            1.828049      -1.050380       2.389844                    0.995746       3.655012      10.692183       0.440744       1.356069      -0.693939       0.019056       0.022803       0.027297       0.040351       0.001924       0.012541       0.008917      -0.008780      -0.015659      -0.017482       0.001602       0.015881              2.038084       1.868219       0.374992       0.430289       2.139713       0.419232       2.106319           0.000108
          167              H      18.641929       1.602057      32.738239       0.128075       1.260782 0.94973331E+01  0.97449895E+02                                 1.939373                            1.810566      -1.285773       2.272139                    0.995085       3.669155      10.545944       0.461178       1.294369      -0.706000       0.008793      -0.035881       0.000620       0.036948      -0.008544       0.000767      -0.001652      -0.015660      -0.008093      -0.010241      -0.002907       0.013147              2.039046       1.699336      -0.025642       0.077410       2.873168       0.165250       1.544633          -0.000002
          168              H      15.389084       2.615271      29.600928       0.136866       1.230017 0.91490177E+01  0.93528902E+02                                 1.953438                            1.809498      -1.282786       2.279233                    0.995465       3.688043      10.777277       0.446439       1.342063      -0.695708      -0.020986      -0.014235      -0.019386       0.031919      -0.003414       0.010791      -0.001707      -0.009430       0.008986      -0.013563       0.002092       0.011471              2.093745       2.050883       0.518994       0.414092       2.369629       0.410165       1.860723          -0.000180
          169              H      16.540372      18.737362      29.010200       0.082563       1.457965 0.10579348E+02  0.11171006E+03                                 2.141960                            1.908994      -1.239016       2.261469                    0.995965       3.987385      11.690945       0.449046       1.291759      -0.705154       0.008066      -0.016382      -0.042341       0.046110       0.001023      -0.013116      -0.006133      -0.015316       0.034897      -0.019184      -0.000145       0.019329              2.362641       1.723425      -0.020580      -0.016206       2.535428       0.957501       2.829070           0.001232
          170              H      16.867280       0.708641      29.010200       0.126912       1.246803 0.96077408E+01  0.97595959E+02                                 1.855306                            1.773692      -0.874785       2.466875                    0.999087       3.324875       9.114637       0.491054       1.227910      -0.724689       0.009729       0.017515      -0.031315       0.037176       0.004372      -0.008250      -0.002037      -0.017816       0.028218      -0.016868       0.003572       0.013296              1.874192       1.540097       0.063709      -0.169219       1.920435      -0.237188       2.162045           0.000911
          171              H      16.546463       0.643665      33.016229       0.126813       1.077526 0.80525304E+01  0.79942299E+02                                 1.797075                            1.706022      -1.283820       2.278383                    0.993769       3.670641      10.660896       0.455191       1.355402      -0.692182       0.003218       0.015558       0.035257       0.038671       0.000231       0.006895      -0.000030      -0.019766       0.044557      -0.018727       0.002459       0.016268              1.875523       1.508834       0.095984      -0.069785       1.981437       0.486275       2.136297           0.000027
          172              H      16.191127      18.670356      32.907019       0.090784       1.313947 0.99925372E+01  0.10445135E+03                                 2.024871                            1.878033      -1.303704       2.243768                    0.993718       3.991186      11.801785       0.442696       1.323615      -0.697973      -0.006081      -0.018493       0.043167       0.047354       0.006216       0.004593       0.003007      -0.009381       0.047035      -0.015881      -0.001333       0.017213              2.127445       1.667139       0.047421      -0.241043       2.337782      -0.570291       2.377414          -0.000102
          173              H      17.068299      12.566703      39.052575       0.088128       1.424002 0.10863699E+02  0.11533414E+03                                 2.120481                            1.950278      -1.106656       2.345294                    0.995339       3.798205      11.121730       0.439419       1.312945      -0.703155      -0.040889       0.011973       0.003352       0.042738      -0.002269      -0.005556      -0.012548       0.023351       0.000159      -0.020438       0.006155       0.014282              2.185188       2.741789      -0.624663       0.005848       1.983124      -0.067360       1.830651           0.001176
          174              H      17.957654      11.376835      40.770153       0.114400       1.056229 0.77792690E+01  0.77009356E+02                                 1.803924                            1.699464      -1.237394       2.284075                    0.995188       3.855016      11.393397       0.444411       1.392247      -0.683595      -0.014844      -0.005274       0.026410       0.030751      -0.004534      -0.000382      -0.010546       0.013198       0.009433      -0.015309       0.004989       0.010320              1.859611       1.698025       0.048591      -0.444490       1.636542      -0.280144       2.244266           0.000999
          175              H       1.037580      11.248915      38.774585       0.122092       1.169716 0.88286437E+01  0.86956154E+02                                 1.705214                            1.643395      -0.858476       2.470656                    0.999300       3.184628       8.327762       0.542099       1.147153      -0.744321       0.032211      -0.008892      -0.002114       0.033483      -0.005448      -0.005035      -0.008010       0.019177       0.003317      -0.016337       0.004723       0.011614              1.691375       2.018431      -0.251756      -0.086721       1.480116      -0.038881       1.575579           0.000288
          176              H       0.089342      12.491574      37.146360       0.060550       2.470516 0.18967533E+02  0.23080501E+03                                 3.018751                            2.547878      -1.677648       2.061721                    0.990610       4.555772      14.147728       0.392188       1.283446      -0.709206       0.031320      -0.002347      -0.022858       0.038845      -0.011088      -0.018258       0.014492       0.044060      -0.023223      -0.028402      -0.010121       0.038523              3.413562       2.701988       0.170689      -1.162012       2.410379      -0.647081       5.128319           0.017551
          177              H       0.247720      12.905794      41.787794       0.131373       1.200868 0.90465525E+01  0.92654663E+02                                 1.947532                            1.819013      -1.362053       2.240298                    0.992755       3.826089      11.363809       0.436016       1.371576      -0.688700      -0.007987       0.026045      -0.024673       0.036754      -0.002017       0.002985      -0.009150      -0.013879       0.010596      -0.009395      -0.004683       0.014078              2.047469       1.669911      -0.356958       0.364338       2.306296      -0.498371       2.166199          -0.000041
          178              H       1.882264      12.355532      45.486048       0.132615       1.402007 0.10733634E+02  0.11239765E+03                                 2.044461                            1.904662      -0.895369       2.467477                    0.998686       3.379200       9.488439       0.461504       1.267419      -0.717042       0.020582       0.010540       0.035356       0.042246      -0.000968       0.016417       0.000555      -0.003539       0.025939      -0.016806      -0.002467       0.019272              2.073482       1.803585       0.227511       0.448613       2.007595       0.467741       2.409266           0.000066
          179              H       1.794953      10.065139      45.227915       0.120795       1.289354 0.99377903E+01  0.10280253E+03                                 1.950285                            1.839699      -1.128359       2.344606                    0.996314       3.631081      10.370252       0.463615       1.277130      -0.710637       0.012844      -0.018722       0.035364       0.042025       0.001801       0.018478      -0.003727      -0.004534       0.035929      -0.019944      -0.003179       0.023124              2.027932       1.623676      -0.300863       0.298193       2.355443      -0.505290       2.104678           0.000001
          180              H      20.134339       8.599125      40.100000       0.094239       1.661073 0.13503518E+02  0.15379837E+03                                 2.416519                            2.210845      -1.978066       1.904481                    0.989282       4.985742      15.927538       0.396187       1.357379      -0.686325       0.006993       0.008814      -0.021252       0.024047      -0.028171      -0.012751      -0.019782      -0.009712       0.069800      -0.047452       0.014329       0.033124              2.578747       1.914017       0.090664       0.526564       2.399951       0.338681       3.422272           0.023764
          181              H      19.385088       7.898606      44.433659       0.097770       1.014429 0.75842104E+01  0.74797991E+02                                 1.765295                            1.682699      -1.304235       2.239034                    0.993743       4.040689      12.021743       0.443601       1.400018      -0.680868      -0.015271       0.016682      -0.024861       0.033609      -0.004580       0.000489      -0.007531       0.012114      -0.001562      -0.011817       0.002731       0.009086              1.864779       1.747940      -0.247668       0.288609       1.813838      -0.474237       2.032560          -0.000442
          182              H      17.998263       7.094532      46.096633       0.124931       1.206160 0.91251504E+01  0.93564785E+02                                 1.949463                            1.826182      -1.288419       2.276335                    0.993147       3.789241      11.222561       0.435867       1.370501      -0.689550      -0.037131       0.004611      -0.003480       0.037578      -0.005295      -0.001614      -0.005267       0.017919      -0.003235      -0.012518       0.001569       0.010949              2.017055       2.688438      -0.118255       0.118635       1.712843      -0.108717       1.649883          -0.000049
          183              H       0.942147       5.594000      48.042560       0.121844       1.295761 0.98710925E+01  0.10417047E+03                                 2.090937                            1.928114      -1.697047       2.066808                    0.991102       4.296445      13.301148       0.410956       1.412315      -0.678152       0.011736      -0.016619       0.023202       0.030859      -0.000116      -0.000659      -0.008084      -0.003998      -0.013917      -0.009442       0.000354       0.009088              2.231781       2.073523      -0.333382       0.349351       1.825099      -0.472721       2.796721           0.000014
          184              H       4.536115       6.534117      45.242807       0.129520       1.224492 0.89882607E+01  0.91527041E+02                                 1.945521                            1.790200      -1.291701       2.273140                    0.993324       3.750939      10.958373       0.449856       1.337085      -0.695991       0.030909      -0.003255      -0.000864       0.031092      -0.000068      -0.003648      -0.010079       0.011617      -0.003331      -0.013753       0.004101       0.009651              2.104586       2.872829      -0.581712       0.020232       1.759184      -0.076657       1.681747           0.000015
          185              H       2.312728       3.825443      47.337658       0.113671       1.207643 0.92355531E+01  0.95090098E+02                                 1.960283                            1.845125      -1.259549       2.285631                    0.993040       3.835464      11.425420       0.430342       1.382356      -0.687285      -0.031198      -0.018631      -0.007204       0.037045       0.013479       0.004418      -0.002007       0.011127      -0.033856      -0.014521      -0.005913       0.020434              2.032019       2.412708       0.125546       0.467341       1.765216       0.158536       1.918132          -0.000235
          186              H       4.992975       6.816355      47.690109       0.119903       1.238482 0.96284311E+01  0.97274234E+02                                 1.790757                            1.730266      -1.009362       2.393154                    0.998262       3.360030       9.007915       0.519951       1.166008      -0.738532       0.012054       0.035467      -0.006878       0.038086       0.010704       0.010733      -0.006594      -0.009694      -0.034820      -0.021686       0.004128       0.017558              1.780258       1.595337       0.131619       0.043420       2.084980      -0.184722       1.660457           0.000433
          187              H       6.178781       5.520902      49.199195       0.078968       1.735646 0.13620958E+02  0.15097564E+03                                 2.324214                            2.117951      -1.058340       2.360861                    0.997150       3.754395      10.750344       0.447457       1.234967      -0.723664       0.031914       0.021808       0.021662       0.044309       0.010779       0.010142      -0.005557      -0.019658      -0.021615      -0.020782       0.002545       0.018237              2.446075       3.003955       0.215503       0.722262       1.894964       0.174485       2.439306           0.000237
          188              H       4.964548      14.355564       8.012057       0.389076       0.445591 0.26417630E+01  0.20440690E+02                                 1.114321                            1.065621      -1.500505       2.312432                    0.997714       2.570471       7.255152       0.491090       1.611918      -0.643627      -0.000300       0.022885       0.003351       0.023131       0.004167       0.001813       0.009415      -0.012740      -0.009540      -0.008631      -0.005763       0.014394              1.178496       0.981908       0.125078       0.056286       1.568129       0.081465       0.985452           0.000020
          189              H       5.100591      14.266223       4.601721       0.390926       0.533743 0.32527258E+01  0.25765255E+02                                 1.135842                            1.092220      -1.216554       2.452722                    0.999979       2.253764       5.863007       0.562232       1.375320      -0.689084       0.006270      -0.026455      -0.006146       0.027874      -0.013004      -0.007418       0.013455      -0.014697      -0.019918      -0.014010      -0.011570       0.025579              1.166820       0.989484       0.080466      -0.045480       1.542067       0.029979       0.968909          -0.000011
          190              H      19.937381      13.732204      16.173038       0.368814       0.825621 0.59167307E+01  0.55851583E+02                                 1.665402                            1.587127      -1.875231       2.117726                    0.992152       3.101461       9.582363       0.406424       1.596515      -0.646952       0.002829       0.008794      -0.012403       0.015466      -0.001615       0.008896       0.000857      -0.031464      -0.035359      -0.019833      -0.001880       0.021713              1.711477       1.474834       0.081863      -0.288470       1.758269      -0.220690       1.901327           0.018297
          191              H      16.934287      11.864153      17.850904       0.387678       0.541012 0.33337085E+01  0.26534735E+02                                 1.143296                            1.104184      -1.197022       2.461904                    0.999994       2.239986       5.816287       0.561090       1.371470      -0.690473       0.004583      -0.014306      -0.025302       0.029426       0.004161       0.005815       0.015743      -0.007064       0.043420      -0.013237      -0.011742       0.024979              1.163669       1.123652      -0.150152      -0.131888       1.138387       0.237556       1.228969          -0.000107
          192              H       5.352372       6.686404       4.770500       0.095777       1.453801 0.10691477E+02  0.11224764E+03                                 2.072824                            1.871955      -1.362406       2.220118                    0.993264       3.813526      10.848155       0.474659       1.229092      -0.719983       0.029567      -0.017471      -0.036720       0.050277      -0.002744      -0.019759      -0.007172       0.001556      -0.010202      -0.022665       0.002766       0.019899              2.259251       2.174172      -0.652627      -0.468013       2.505063       0.578944       2.098519           0.000121
          193              H       5.224451       8.991010       4.641433       0.135510       1.118875 0.83413712E+01  0.81020721E+02                                 1.660186                            1.600702      -0.838017       2.493197                    0.999520       3.094261       8.042352       0.547435       1.151900      -0.743353       0.018663       0.017292      -0.029006       0.038584      -0.000150      -0.015405      -0.002598      -0.010352       0.006909      -0.018140       0.003772       0.014368              1.654032       1.584007       0.134373      -0.286870       1.730889      -0.213636       1.647200           0.000027
          194              H       2.564509       8.952430       7.649678       0.115470       1.166218 0.89122894E+01  0.91564707E+02                                 1.946897                            1.833585      -1.465465       2.181415                    0.991396       4.078990      12.408713       0.421428       1.414634      -0.678728      -0.022771       0.019050       0.014245       0.032929      -0.003038      -0.011483       0.007058      -0.011014      -0.036372      -0.019593       0.003196       0.016397              2.022652       1.957045      -0.364406      -0.437976       2.145567       0.400450       1.965343           0.003202
          195              H       2.708674       6.621428       7.699319       0.078190       1.206410 0.92277850E+01  0.95649721E+02                                 1.981417                            1.855554      -1.522062       2.136519                    0.989472       4.328399      13.232897       0.422317       1.399205      -0.680481      -0.024629      -0.024950       0.021210       0.040975      -0.002704      -0.003561      -0.011550      -0.007361      -0.056936      -0.023310       0.006218       0.017092              2.066788       1.907976       0.264566      -0.315576       2.224164      -0.453524       2.068223           0.008704
          196              H       4.980792      10.952463       7.783709       0.144937       1.227653 0.94601437E+01  0.95946552E+02                                 1.864833                            1.782027      -0.876550       2.480890                    0.999291       3.248968       8.966912       0.479747       1.258815      -0.718539       0.020053      -0.015502       0.026643       0.036774      -0.002681       0.013092       0.000359      -0.010146       0.000872      -0.016097       0.004857       0.011240              1.887645       1.708199      -0.205772       0.298714       2.083191      -0.222774       1.871545           0.000113
          197              H       2.361460       9.758535       4.135095       0.129736       1.129469 0.82762447E+01  0.83329674E+02                                 1.899893                            1.760932      -1.426665       2.207820                    0.992397       3.906264      11.699130       0.432969       1.405022      -0.681035      -0.001194      -0.034211      -0.004104       0.034477      -0.000510       0.001851       0.003327      -0.018665      -0.006003      -0.008937      -0.002237       0.011173              2.031772       1.540464       0.104244       0.126039       2.985649       0.087577       1.569203          -0.000042
          198              H       1.126922      13.277374       2.551547       0.132115       1.352819 0.10115715E+02  0.10413985E+03                                 1.972594                            1.829555      -0.896765       2.464936                    0.998736       3.336099       9.221748       0.479469       1.240868      -0.722430      -0.016926       0.025509      -0.028348       0.041723      -0.004008       0.010024      -0.010155      -0.023225      -0.003318      -0.017428      -0.002582       0.020011              2.011642       1.784763      -0.200647       0.516868       1.869327      -0.389633       2.380836           0.000073
          199              H       2.213234      14.424601       4.224449       0.114123       1.329695 0.10179244E+02  0.10564326E+03                                 1.968579                            1.844149      -1.178385       2.316838                    0.995609       3.647102      10.339674       0.471056       1.252874      -0.716018      -0.007194       0.040784      -0.004052       0.041612      -0.007106       0.010584      -0.010608      -0.031938       0.003995      -0.021661      -0.002567       0.024228              2.073952       1.589174       0.190357       0.145830       2.967749       0.192387       1.664934           0.000026
          200              H       2.079222      14.077387       8.096447       0.094595       1.043387 0.77186594E+01  0.76495018E+02                                 1.801057                            1.698700      -1.395819       2.195403                    0.992357       4.095917      12.234461       0.440851       1.401919      -0.680318      -0.000849      -0.032510       0.001652       0.032564       0.001917      -0.007762      -0.001435      -0.014124      -0.008184      -0.012131       0.002740       0.009391              1.914627       1.484818       0.084116      -0.090895       2.738410      -0.030512       1.520652          -0.000097
          201              H       0.651787      15.129181       9.541000       0.122354       1.234724 0.92430969E+01  0.94729603E+02                                 1.964291                            1.828329      -1.050830       2.389635                    0.995739       3.655579      10.694789       0.440672       1.356196      -0.693911      -0.019077      -0.022810       0.027273       0.040349       0.001914      -0.012552      -0.008918      -0.008749      -0.015782      -0.017508       0.001629       0.015878              2.038412       1.868492       0.375081      -0.430372       2.140142      -0.419325       2.106602           0.000116
          202              H       1.662971      18.702843       7.917739       0.128042       1.260979 0.94990575E+01  0.97470909E+02                                 1.939452                            1.810628      -1.286107       2.271952                    0.995081       3.669558      10.546892       0.461214       1.294223      -0.706027      -0.008791       0.035876       0.000613       0.036943      -0.008549      -0.000768       0.001655      -0.015635      -0.008102      -0.010235      -0.002910       0.013145              2.039151       1.699392      -0.025633      -0.077422       2.873383      -0.165277       1.544678           0.000020
          203              H       4.915816      17.689629       4.780428       0.136890       1.229844 0.91474247E+01  0.93508968E+02                                 1.953304                            1.809379      -1.282691       2.279301                    0.995466       3.687771      10.776431       0.446437       1.342120      -0.695698       0.020983       0.014237      -0.019392       0.031923      -0.003415      -0.010788       0.001706      -0.009429       0.008995      -0.013561       0.002091       0.011470              2.093609       2.050743       0.518942      -0.414061       2.369493      -0.410140       1.860591          -0.000164
          204              H       3.764528       1.567538       4.189700       0.082549       1.458455 0.10583785E+02  0.11177134E+03                                 2.142619                            1.909529      -1.239378       2.261281                    0.995960       3.988389      11.695568       0.448925       1.291941      -0.705112      -0.008041       0.016386      -0.042334       0.046101       0.001025       0.013113       0.006132      -0.015344       0.034892      -0.019193      -0.000133       0.019326              2.363421       1.723901      -0.020574       0.016178       2.536371      -0.957933       2.829990           0.001290
          205              H       3.437620      19.596259       4.189700       0.126905       1.247308 0.96129276E+01  0.97664254E+02                                 1.856002                            1.774328      -0.874965       2.466770                    0.999085       3.325617       9.118141       0.490888       1.228127      -0.724638      -0.009707      -0.017517      -0.031316       0.037172       0.004376       0.008246       0.002040      -0.017842       0.028230      -0.016879       0.003579       0.013300              1.874905       1.540613       0.063746       0.169292       1.921232       0.237301       2.162871           0.000999
          206              H       3.758437      19.661235       8.195729       0.126733       1.077876 0.80557336E+01  0.79981224E+02                                 1.797363                            1.706277      -1.284006       2.278234                    0.993764       3.671347      10.663061       0.455196       1.355268      -0.692206      -0.003211      -0.015565       0.035242       0.038660       0.000235      -0.006893       0.000029      -0.019776       0.044565      -0.018733       0.002463       0.016270              1.875837       1.509059       0.096008       0.069796       1.981826      -0.486398       2.136627           0.000039
          207              H       4.113773       1.634544       8.086519       0.090759       1.314082 0.99933430E+01  0.10445601E+03                                 2.024486                            1.877701      -1.303951       2.243611                    0.993718       3.991047      11.798995       0.442905       1.323041      -0.698088       0.006090       0.018518       0.043150       0.047349       0.006214      -0.004601      -0.003009      -0.009371       0.047090      -0.015886      -0.001347       0.017233              2.127039       1.666867       0.047363       0.240927       2.337444       0.570144       2.376805          -0.000107
          208              H       3.236601       7.738197      14.232075       0.087794       1.427653 0.10898017E+02  0.11580006E+03                                 2.124727                            1.953790      -1.108400       2.344147                    0.995306       3.804588      11.148557       0.438839       1.313529      -0.703014       0.040737      -0.011867       0.003301       0.042559      -0.002305       0.005679       0.012769       0.023208       0.000120      -0.020620       0.006262       0.014358              2.189736       2.747955      -0.626589      -0.005631       1.987036       0.067560       1.834216           0.000966
          209              H       2.347246       8.928065      15.949653       0.114227       1.056805 0.77837947E+01  0.77062127E+02                                 1.804243                            1.699679      -1.237196       2.283977                    0.995198       3.855923      11.395105       0.444511       1.391790      -0.683680       0.014869       0.005315       0.026350       0.030719      -0.004512       0.000380       0.010510       0.013193       0.009371      -0.015267       0.004990       0.010277              1.860033       1.698304       0.048633       0.444707       1.636794       0.280290       2.245000           0.000996
          210              H      19.267320       9.055985      13.954085       0.121946       1.173709 0.88688977E+01  0.87468528E+02                                 1.710666                            1.648430      -0.859724       2.469923                    0.999290       3.189368       8.350832       0.540532       1.148954      -0.743888      -0.032141       0.008878      -0.002160       0.033415      -0.005448       0.005038       0.007994       0.019109       0.003659      -0.016324       0.004769       0.011555              1.696765       2.025286      -0.253070       0.086902       1.484493       0.039278       1.580515           0.000277
          211              H      20.215558       7.813326      12.325860       0.059857       2.496674 0.19201881E+02  0.23442540E+03                                 3.040831                            2.564158      -1.688361       2.055828                    0.990517       4.585210      14.272561       0.390722       1.284036      -0.708972      -0.031170       0.002982      -0.022530       0.038576      -0.011598       0.018287      -0.015483       0.044792      -0.023500      -0.029562      -0.009730       0.039293              3.441017       2.720809       0.172037       1.173632       2.426651       0.654344       5.175591           0.017703
          212              H      20.057180       7.399106      16.967294       0.131293       1.201633 0.90539722E+01  0.92752493E+02                                 1.948591                            1.819937      -1.362250       2.240130                    0.992752       3.827613      11.370807       0.435827       1.371845      -0.688645       0.007997      -0.026002      -0.024673       0.036726      -0.002052      -0.002993       0.009130      -0.013859       0.010572      -0.009386      -0.004677       0.014063              2.048637       1.670720      -0.357232      -0.364663       2.307561       0.498727       2.167632          -0.000060
          213              H      18.422636       7.949368      20.665548       0.132617       1.401775 0.10731349E+02  0.11236651E+03                                 2.044118                            1.904363      -0.895312       2.467494                    0.998687       3.379044       9.487357       0.461580       1.267291      -0.717068      -0.020582      -0.010538       0.035359       0.042248      -0.000968      -0.016428      -0.000557      -0.003572       0.025923      -0.016827      -0.002448       0.019274              2.073145       1.803299       0.227442      -0.448503       2.007240      -0.467620       2.408895           0.000135
          214              H      18.509947      10.239761      20.407415       0.120805       1.289354 0.99377611E+01  0.10280257E+03                                 1.950322                            1.839723      -1.128416       2.344590                    0.996313       3.631094      10.370446       0.463599       1.277167      -0.710629      -0.012842       0.018729       0.035365       0.042028       0.001801      -0.018481       0.003729      -0.004539       0.035929      -0.019949      -0.003177       0.023126              2.027997       1.623706      -0.300874      -0.298220       2.355484       0.505336       2.104800           0.000006
          215              H       0.170561      11.705775      15.279500       0.094329       1.658891 0.13482186E+02  0.15349463E+03                                 2.414605                            2.209281      -1.976856       1.905217                    0.989283       4.981534      15.910915       0.396278       1.357603      -0.686297      -0.006874      -0.008756      -0.021269       0.024006      -0.028073       0.012636       0.019698      -0.009646       0.069457      -0.047237       0.014262       0.032975              2.576551       1.912674       0.090572      -0.525911       2.398020      -0.338135       3.418958           0.023706
          216              H       0.919812      12.406294      19.613159       0.097727       1.014660 0.75863341E+01  0.74823832E+02                                 1.765513                            1.682891      -1.304374       2.238920                    0.993742       4.041234      12.023579       0.443595       1.399946      -0.680880       0.015269      -0.016685      -0.024848       0.033600      -0.004583      -0.000485       0.007535       0.012125      -0.001578      -0.011825       0.002734       0.009091              1.865039       1.748134      -0.247696      -0.288640       1.814087       0.474365       2.032896          -0.000440
          217              H       2.306637      13.210368      21.276133       0.124882       1.206465 0.91282318E+01  0.93604508E+02                                 1.949778                            1.826478      -1.288702       2.276153                    0.993142       3.789992      11.225362       0.435835       1.370483      -0.689551       0.037119      -0.004627      -0.003470       0.037566      -0.005300       0.001601       0.005250       0.017920      -0.003288      -0.012501       0.001541       0.010960              2.017367       2.688824      -0.118292      -0.118640       1.713102       0.108753       1.650176          -0.000048
          218              H      19.362753      14.710900      23.222060       0.121916       1.295088 0.98649976E+01  0.10409152E+03                                 2.090371                            1.927646      -1.696830       2.066986                    0.991103       4.295401      13.297580       0.410959       1.412501      -0.678121      -0.011722       0.016625       0.023224       0.030873      -0.000129       0.000660       0.008098      -0.004016      -0.013908      -0.009451       0.000345       0.009106              2.231143       2.072925      -0.333227      -0.349172       1.824650       0.472516       2.795853          -0.000015
          219              H      15.768785      13.770783      20.422307       0.129493       1.224670 0.89898968E+01  0.91548002E+02                                 1.945705                            1.790358      -1.291774       2.273074                    0.993322       3.751338      10.959849       0.449837       1.337077      -0.695991      -0.030904       0.003255      -0.000866       0.031087      -0.000071       0.003650       0.010079       0.011619      -0.003323      -0.013755       0.004102       0.009652              2.104801       2.873123      -0.581803      -0.020244       1.759362       0.076676       1.681918           0.000010
          220              H      17.992172      16.479457      22.517158       0.113749       1.207042 0.92299283E+01  0.95017963E+02                                 1.959676                            1.844602      -1.259013       2.285934                    0.993047       3.834478      11.421727       0.430388       1.382415      -0.687276       0.031221       0.018628      -0.007187       0.037059       0.013486      -0.004412       0.002005       0.011128      -0.033812      -0.014512      -0.005921       0.020433              2.031364       2.411835       0.125482      -0.467085       1.764708      -0.158461       1.917549          -0.000277
          221              H      15.311925      13.488545      22.869609       0.119914       1.238547 0.96290757E+01  0.97282830E+02                                 1.790859                            1.730353      -1.009261       2.393194                    0.998263       3.360106       9.008353       0.519922       1.166048      -0.738523      -0.012040      -0.035470      -0.006870       0.038082       0.010700      -0.010731       0.006590      -0.009695      -0.034811      -0.021680       0.004127       0.017553              1.780368       1.595420       0.131637      -0.043427       2.085122       0.184748       1.660563           0.000410
          222              H      14.126119      14.783998      24.378695       0.079008       1.735048 0.13615202E+02  0.15089111E+03                                 2.323247                            2.117155      -1.058463       2.360778                    0.997148       3.754263      10.748116       0.447666       1.234561      -0.723747      -0.031901      -0.021816       0.021670       0.044307       0.010799      -0.010141       0.005553      -0.019629      -0.021668      -0.020785       0.002536       0.018249              2.445013       3.002507       0.215372      -0.721786       1.894268      -0.174367       2.438264           0.000218
          223              H      14.355564       4.964548       4.398193       0.388844       0.446160 0.26459783E+01  0.20480948E+02                                 1.115101                            1.066328      -1.500757       2.312061                    0.997702       2.572395       7.261335       0.491038       1.611488      -0.643686       0.022869      -0.000289      -0.003314       0.023109       0.004183      -0.009414      -0.001847       0.012739      -0.009571      -0.008630      -0.005779       0.014409              1.179358       1.569411       0.125231      -0.081573       0.982548      -0.056356       0.986116          -0.000045
          224              H      14.266223       5.100591       7.808529       0.390994       0.533594 0.32514424E+01  0.25752084E+02                                 1.135558                            1.091945      -1.216638       2.452743                    0.999979       2.253183       5.860809       0.562358       1.375172      -0.689115      -0.026454       0.006275       0.006168       0.027879      -0.013008      -0.013458       0.007418       0.014688      -0.019919      -0.014013      -0.011570       0.025583              1.166523       1.541679       0.080456      -0.029938       0.989230       0.045459       0.968661           0.000024
          225              H      13.732204      19.937381      45.878212       0.368090       0.836046 0.60123078E+01  0.56989222E+02                                 1.679115                            1.599499      -1.890668       2.109083                    0.991940       3.127368       9.686650       0.404945       1.595726      -0.646945       0.008643       0.002549       0.011902       0.014928      -0.001677      -0.001253      -0.009421       0.031926      -0.037418      -0.020718      -0.001587       0.022305              1.725998       1.774083       0.082872       0.223616       1.486042       0.292021       1.917869           0.018523
          226              H      11.864153      16.934287      44.200346       0.387702       0.540918 0.33329582E+01  0.26527252E+02                                 1.143163                            1.104060      -1.197107       2.461895                    0.999994       2.239763       5.815529       0.561121       1.371472      -0.690473      -0.014305       0.004583       0.025305       0.029428       0.004163      -0.015741      -0.005814       0.007067       0.043424      -0.013238      -0.011741       0.024979              1.163532       1.138239      -0.150119      -0.237504       1.123541       0.131885       1.228817          -0.000100
          227              H       6.686404       5.352372       7.639750       0.095821       1.454175 0.10695140E+02  0.11230286E+03                                 2.073722                            1.872689      -1.362733       2.220002                    0.993260       3.814437      10.853809       0.474379       1.229635      -0.719858      -0.017488       0.029564       0.036719       0.050281      -0.002752       0.007180       0.019736      -0.001545      -0.010265      -0.022659       0.002789       0.019870              2.260337       2.506490      -0.653150      -0.579373       2.175141       0.468301       2.099380           0.000142
          228              H       8.991010       5.224451       7.768817       0.135496       1.119372 0.83464073E+01  0.81084229E+02                                 1.660927                            1.601396      -0.838038       2.493183                    0.999520       3.094730       8.045059       0.547193       1.152203      -0.743283       0.017285       0.018661       0.029006       0.038579      -0.000150       0.002599       0.015400       0.010348       0.006901      -0.018134       0.003771       0.014363              1.654777       1.731763       0.134441       0.213773       1.584681       0.287038       1.647889           0.000101
          229              H       8.952430       2.564509       4.760572       0.115585       1.163564 0.88848191E+01  0.91195734E+02                                 1.942825                            1.829916      -1.460745       2.183718                    0.991480       4.070035      12.368354       0.422217       1.413334      -0.679005       0.019003      -0.022726      -0.014411       0.032943      -0.003026      -0.006865       0.011374       0.011038      -0.034949      -0.019160       0.003056       0.016104              2.018302       2.140596      -0.363326      -0.399268       1.952976       0.436646       1.961334           0.003248
          230              H       6.621428       2.708674       4.710931       0.078349       1.203368 0.91973843E+01  0.95242256E+02                                 1.977377                            1.851992      -1.516395       2.139470                    0.989538       4.317643      13.187406       0.422957       1.398444      -0.680672      -0.024859      -0.024691      -0.021398       0.041055      -0.002681       0.011306       0.003841       0.007349      -0.055665      -0.022896       0.006130       0.016767              2.062396       2.219032       0.263817       0.452142       1.904158       0.314644       2.063999           0.008775
          231              H      10.952463       4.980792       4.626541       0.144954       1.225214 0.94350638E+01  0.95613895E+02                                 1.860972                            1.778534      -0.876442       2.480898                    0.999293       3.246276       8.951288       0.480750       1.257219      -0.718879      -0.015532       0.020041      -0.026678       0.036805      -0.002695      -0.000254      -0.013121       0.010235       0.001167      -0.016132       0.004807       0.011325              1.883679       2.078466      -0.205112       0.222042       1.704862      -0.297673       1.867709           0.000142
          232              H       9.758535       2.361460       8.275155       0.129790       1.129260 0.82743261E+01  0.83306265E+02                                 1.899738                            1.760788      -1.426756       2.207822                    0.992397       3.905949      11.698237       0.432960       1.405118      -0.681017      -0.034222      -0.001211       0.004098       0.034487      -0.000517      -0.003320      -0.001856       0.018663      -0.006013      -0.008938      -0.002233       0.011171              2.031616       2.985390       0.104237      -0.087590       1.540384      -0.126019       1.569074          -0.000037
          233              H      13.277374       1.126922       9.858703       0.132109       1.352832 0.10115834E+02  0.10414043E+03                                 1.972501                            1.829481      -0.896909       2.464860                    0.998734       3.336233       9.221817       0.479516       1.240753      -0.722453       0.025511      -0.016938       0.028346       0.041728      -0.004004       0.010161      -0.010029       0.023227      -0.003314      -0.017435      -0.002581       0.020017              2.011540       1.869249      -0.200624       0.389585       1.784689      -0.516807       2.380684           0.000122
          234              H      14.424601       2.213234       8.185801       0.114070       1.329566 0.10177825E+02  0.10562120E+03                                 1.968141                            1.843776      -1.178268       2.316843                    0.995609       3.646933      10.337668       0.471213       1.252542      -0.716090       0.040771      -0.007205       0.004059       0.041602      -0.007092       0.010606      -0.010604       0.031950       0.004029      -0.021682      -0.002545       0.024227              2.073459       2.966891       0.190296      -0.192309       1.588886      -0.145771       1.664601           0.000058
          235              H      14.077387       2.079222       4.313803       0.094778       1.042936 0.77148100E+01  0.76451589E+02                                 1.800962                            1.698613      -1.396615       2.195222                    0.992349       4.095582      12.235262       0.440707       1.402474      -0.680212      -0.032589      -0.000901      -0.001574       0.032639       0.001901       0.001440       0.007749       0.014121      -0.008278      -0.012121       0.002726       0.009395              1.914522       2.738127       0.084220       0.030685       1.484773       0.090901       1.520666          -0.000165
          236              H      15.129181       0.651787       2.869250       0.122737       1.230078 0.91986212E+01  0.94150602E+02                                 1.958944                            1.823638      -1.044167       2.393140                    0.995837       3.645756      10.655541       0.441388       1.355769      -0.694036      -0.022810      -0.019010      -0.027342       0.040365       0.001972       0.008791       0.012337       0.008958      -0.014634      -0.017131       0.001410       0.015721              2.032718       2.133820       0.373582       0.417714       1.863529       0.428690       2.100806           0.000061
          237              H      18.702843       1.662971       4.492511       0.128172       1.260707 0.94964469E+01  0.97438269E+02                                 1.939373                            1.810555      -1.285751       2.272277                    0.995087       3.668055      10.542554       0.461152       1.294475      -0.705987       0.035895      -0.008830      -0.000510       0.036968      -0.008515      -0.001615       0.000722       0.015598      -0.008197      -0.010181      -0.002930       0.013111              2.039054       2.873221      -0.025626       0.165227       1.699339       0.077427       1.544602          -0.000071
          238              H      17.689629       4.915816       7.629822       0.137073       1.228895 0.91391442E+01  0.93416370E+02                                 1.953592                            1.809560      -1.281948       2.279865                    0.995474       3.686864      10.778295       0.445982       1.343605      -0.695407       0.014253       0.020973       0.019430       0.031946      -0.003406      -0.001701       0.010743       0.009380       0.008973      -0.013503       0.002074       0.011428              2.094024       2.370033       0.519330       0.410412       2.051176       0.414337       1.860864          -0.000198
          239              H       1.567538       3.764528       8.220550       0.082564       1.459982 0.10597410E+02  0.11195604E+03                                 2.144352                            1.910933      -1.241040       2.260504                    0.995939       3.991169      11.707497       0.448679       1.292178      -0.705050       0.016410      -0.008063       0.042336       0.046115       0.001077      -0.006107      -0.013312       0.015344       0.035045      -0.019344      -0.000138       0.019482              2.365467       2.538684      -0.020588       0.959109       1.725240      -0.016165       2.832477           0.001312
          240              H      19.596259       3.437620       8.220550       0.126925       1.248246 0.96227255E+01  0.97794460E+02                                 1.857438                            1.775641      -0.874406       2.467062                    0.999088       3.326766       9.124477       0.490508       1.228693      -0.724512      -0.017500      -0.009719       0.031331       0.037180       0.004353      -0.002042      -0.008375       0.017867       0.028156      -0.016942       0.003588       0.013354              1.876379       1.922760       0.063855      -0.237578       1.541776      -0.169485       2.164602           0.001130
          241              H      19.661235       3.758437       4.214521       0.126531       1.078739 0.80639707E+01  0.80083206E+02                                 1.798280                            1.707114      -1.283622       2.278241                    0.993764       3.672954      10.668962       0.455099       1.355212      -0.692215      -0.015519      -0.003210      -0.035229       0.038629       0.000246      -0.000010       0.006868       0.019818       0.044643      -0.018754       0.002471       0.016283              1.876818       1.982876       0.096108       0.486746       1.509748      -0.069828       2.137829          -0.000026
          242              H       1.634544       4.113773       4.323731       0.090748       1.314415 0.99970258E+01  0.10451172E+03                                 2.025457                            1.878529      -1.304032       2.243570                    0.993714       3.992249      11.806319       0.442604       1.323721      -0.697947       0.018522       0.006075      -0.043133       0.047333       0.006212       0.003011       0.004580       0.009386       0.047014      -0.015873      -0.001330       0.017204              2.128095       2.338577       0.047431      -0.570579       1.667552      -0.241102       2.378157          -0.000111
          243              H       7.738197       3.236601      47.819175       0.088116       1.424776 0.10871818E+02  0.11545319E+03                                 2.122097                            1.951661      -1.106770       2.345216                    0.995335       3.800100      11.132421       0.439000       1.313826      -0.702968      -0.011983       0.040865      -0.003362       0.042718      -0.002335      -0.012587      -0.005598      -0.023419       0.000274      -0.020521       0.006198       0.014324              2.186922       1.984713      -0.625458      -0.067527       2.744023       0.005900       1.832031           0.001101
          244              H       8.928065       2.347246      46.101597       0.114406       1.056139 0.77793754E+01  0.77017846E+02                                 1.804520                            1.700030      -1.237286       2.284172                    0.995180       3.856197      11.400906       0.444079       1.393155      -0.683420       0.005279       0.014843      -0.026421       0.030761      -0.004587      -0.010631      -0.000429      -0.013281       0.009483      -0.015438       0.005055       0.010383              1.860246       1.637140       0.048570      -0.280332       1.698541      -0.444624       2.245057           0.000977
          245              H       9.055985      19.267320      48.097165       0.122093       1.169908 0.88307360E+01  0.86983658E+02                                 1.705597                            1.643758      -0.858101       2.470818                    0.999304       3.184639       8.328666       0.541945       1.147387      -0.744268       0.008930      -0.032175       0.002128       0.033459      -0.005447      -0.007993      -0.005024      -0.019106       0.003314      -0.016298       0.004720       0.011577              1.691735       1.480403      -0.251849      -0.038886       2.018938      -0.086758       1.575864           0.000227
          246              H       7.813326      20.215558       0.084390       0.060504       2.473116 0.18990593E+02  0.23115890E+03                                 3.020898                            2.549450      -1.678428       2.061260                    0.990605       4.558321      14.158505       0.392056       1.283470      -0.709193       0.002406      -0.031291       0.022821       0.038804      -0.011117       0.014559      -0.018244      -0.044057      -0.023293      -0.028463      -0.010084       0.038547              3.416193       2.411946       0.170865      -0.647822       2.703829      -1.163262       5.132804           0.017476
          247              H       7.399106      20.057180      45.083956       0.131339       1.201121 0.90490536E+01  0.92687314E+02                                 1.947843                            1.819296      -1.362252       2.240177                    0.992753       3.826640      11.366129       0.435967       1.371624      -0.688689      -0.026040       0.007986       0.024666       0.036746      -0.002017      -0.009151       0.002984       0.013881       0.010568      -0.009392      -0.004686       0.014078              2.047793       2.306725      -0.357021      -0.498441       1.670137       0.364404       2.166518          -0.000074
          248              H       7.949368      18.422636      41.385702       0.132637       1.401827 0.10731828E+02  0.11237292E+03                                 2.044168                            1.904402      -0.895346       2.467473                    0.998686       3.379140       9.487725       0.461576       1.267286      -0.717068      -0.010541      -0.020579      -0.035352       0.042242      -0.000968       0.000558       0.016423       0.003542       0.025932      -0.016812      -0.002464       0.019276              2.073200       2.007334       0.227469       0.467664       1.803347       0.448516       2.408920           0.000147
          249              H      10.239761      18.509947      41.643835       0.120786       1.289490 0.99390561E+01  0.10281880E+03                                 1.950407                            1.839803      -1.128531       2.344520                    0.996311       3.631282      10.370956       0.463607       1.277112      -0.710640       0.018727      -0.012840      -0.035361       0.042023       0.001802      -0.003727       0.018479       0.004533       0.035927      -0.019945      -0.003179       0.023124              2.028061       2.355550      -0.300871      -0.505298       1.623766       0.298237       2.104868           0.000044
          250              H      11.705775       0.170561      46.771750       0.093896       1.668708 0.13580069E+02  0.15489948E+03                                 2.423765                            2.216892      -1.983476       1.901405                    0.989270       5.002609      15.996805       0.395676       1.357121      -0.686311      -0.009102      -0.007302       0.021181       0.024182      -0.028554      -0.020189      -0.013065       0.009695       0.071228      -0.048263       0.014492       0.033771              2.587025       2.407412       0.090890       0.339960       1.918971       0.529068       3.434690           0.023639
          251              H      12.406294       0.919812      42.438091       0.097779       1.014190 0.75819323E+01  0.74769736E+02                                 1.765025                            1.682454      -1.303906       2.239214                    0.993746       4.040099      12.019432       0.443632       1.400031      -0.680868      -0.016671       0.015278       0.024879       0.033620      -0.004579      -0.007522       0.000500      -0.012111      -0.001499      -0.011807       0.002724       0.009083              1.864495       1.813521      -0.247609      -0.474147       1.747617       0.288538       2.032348          -0.000430
          252              H      13.210368       2.306637      40.775117       0.124886       1.206316 0.91269066E+01  0.93587549E+02                                 1.949629                            1.826361      -1.288648       2.276201                    0.993143       3.789714      11.224347       0.435844       1.370505      -0.689548      -0.004622       0.037124       0.003471       0.037572      -0.005301      -0.005249      -0.001603      -0.017927      -0.003289      -0.012504       0.001539       0.010965              2.017194       1.712969      -0.118295      -0.108743       2.688548       0.118630       1.650065          -0.000052
          253              H      14.710900      19.362753      38.829190       0.121894       1.295035 0.98644550E+01  0.10408413E+03                                 2.090310                            1.927591      -1.696708       2.067046                    0.991103       4.295251      13.296914       0.410967       1.412498      -0.678123       0.016629      -0.011719      -0.023225       0.030875      -0.000134      -0.008098      -0.000658       0.004018      -0.013911      -0.009452       0.000346       0.009106              2.231075       1.824588      -0.333209      -0.472493       2.072854       0.349158       2.795782           0.000046
          254              H      13.770783      15.768785      41.628943       0.129463       1.224697 0.89900355E+01  0.91549097E+02                                 1.945680                            1.790333      -1.291676       2.273111                    0.993324       3.751286      10.959416       0.449859       1.337018      -0.696004       0.003244      -0.030908       0.000870       0.031090      -0.000069      -0.010078      -0.003647      -0.011626      -0.003330      -0.013754       0.004103       0.009651              2.104775       1.759313      -0.581781      -0.076675       2.873125       0.020257       1.681887           0.000056
          255              H      16.479457      17.992172      39.534092       0.113794       1.206630 0.92262098E+01  0.94970888E+02                                 1.959335                            1.844322      -1.259060       2.285998                    0.993048       3.833722      11.419250       0.430386       1.382551      -0.687253       0.018617       0.031247       0.007204       0.037079       0.013491      -0.002004       0.004411      -0.011149      -0.033797      -0.014511      -0.005929       0.020440              2.030991       1.764416       0.125399       0.158393       2.411328       0.466921       1.917231          -0.000223
          256              H      13.488545      15.311925      39.181641       0.119877       1.238162 0.96250651E+01  0.97231638E+02                                 1.790491                            1.730001      -1.008991       2.393383                    0.998266       3.359385       9.005761       0.519974       1.166059      -0.738525      -0.035482      -0.012040       0.006872       0.038094       0.010697      -0.006587       0.010719       0.009702      -0.034807      -0.021667       0.004117       0.017550              1.779998       2.084682       0.131636      -0.184679       1.595104       0.043393       1.660209           0.000534
          257              H      14.783998      14.126119      37.672555       0.078929       1.732667 0.13592144E+02  0.15056623E+03                                 2.320862                            2.115171      -1.057264       2.361411                    0.997162       3.751612      10.736769       0.447953       1.234339      -0.723806      -0.021820      -0.031944      -0.021678       0.044345       0.010784      -0.005558       0.010177       0.019525      -0.021733      -0.020797       0.002584       0.018213              2.442377       1.892508       0.215106       0.174161       2.999033       0.720600       2.435590           0.000377
          258              H       5.949336      15.340352      29.218693       0.389099       0.445587 0.26417540E+01  0.20440686E+02                                 1.114329                            1.065629      -1.500642       2.312379                    0.997713       2.570504       7.255353       0.491080       1.611948      -0.643621      -0.022885       0.000298      -0.003349       0.023131       0.004166       0.009413       0.001814       0.012737      -0.009541      -0.008630      -0.005762       0.014392              1.178502       1.568117       0.125078       0.081474       0.981919       0.056295       0.985469           0.000023
          259              H       6.038677      15.204309      32.629029       0.390944       0.533717 0.32524576E+01  0.25762180E+02                                 1.135721                            1.092105      -1.216559       2.452722                    0.999979       2.253639       5.862262       0.562324       1.375146      -0.689117       0.026454      -0.006270       0.006145       0.027873      -0.013004       0.013454      -0.007418       0.014697      -0.019911      -0.014007      -0.011571       0.025578              1.166690       1.541879       0.080452       0.029977       0.989381      -0.045469       0.968809           0.000039
          260              H       6.572696       0.367519      21.057712       0.368814       0.826670 0.59263893E+01  0.55966431E+02                                 1.666784                            1.588379      -1.877288       2.116652                    0.992127       3.104025       9.592795       0.406274       1.596428      -0.646951      -0.008769      -0.002790       0.012353       0.015403      -0.001625       0.000899       0.008968       0.031507      -0.035542      -0.019937      -0.001830       0.021767              1.712944       1.759885       0.081967      -0.221004       1.475966      -0.288795       1.902980           0.018367
          261              H       8.440747       3.370613      19.379846       0.387814       0.540623 0.33303662E+01  0.26500203E+02                                 1.142531                            1.103457      -1.197235       2.461929                    0.999994       2.238691       5.811137       0.561434       1.371041      -0.690560       0.014323      -0.004553       0.025313       0.029438       0.004172       0.015744       0.005820       0.007081       0.043425      -0.013243      -0.011744       0.024987              1.162874       1.137601      -0.150040       0.237328       1.122915      -0.131824       1.228106          -0.000065
          262              H      13.618496      14.952528      32.460250       0.095802       1.453408 0.10688021E+02  0.11220013E+03                                 2.072301                            1.871548      -1.362104       2.220286                    0.993270       3.812737      10.844687       0.474760       1.228955      -0.720017       0.017466      -0.029565       0.036736       0.050286      -0.002743      -0.007170      -0.019759      -0.001582      -0.010212      -0.022661       0.002756       0.019905              2.258601       2.504286      -0.652327       0.578652       2.173585      -0.467778       2.097930           0.000149
          263              H      11.313890      15.080449      32.589317       0.135590       1.118130 0.83340841E+01  0.80929949E+02                                 1.659228                            1.599826      -0.837653       2.493427                    0.999523       3.093194       8.037838       0.547692       1.151645      -0.743416      -0.017297      -0.018664       0.029017       0.038594      -0.000141      -0.002602      -0.015398       0.010322       0.006897      -0.018123       0.003756       0.014367              1.653081       1.729874       0.134268      -0.213464       1.583122      -0.286590       1.646246           0.000141
          264              H      11.352470      17.740391      29.581072       0.115554       1.163866 0.88879743E+01  0.91236931E+02                                 1.943193                            1.830267      -1.461026       2.183558                    0.991475       4.070817      12.371644       0.422163       1.413376      -0.678995      -0.019004       0.022735      -0.014377       0.032935      -0.003034       0.006863      -0.011380       0.011047      -0.035068      -0.019189       0.003065       0.016124              2.018644       2.140990      -0.363382       0.399309       1.953317      -0.436696       1.961626           0.003250
          265              H      13.683472      17.596226      29.531431       0.078363       1.203237 0.91961929E+01  0.95227099E+02                                 1.977267                            1.851902      -1.516317       2.139530                    0.989539       4.317362      13.186473       0.422955       1.398489      -0.680664       0.024859       0.024703      -0.021399       0.041062      -0.002680      -0.011313      -0.003846       0.007327      -0.055645      -0.022898       0.006140       0.016758              2.062276       2.218930       0.263808      -0.452141       1.904024      -0.314577       2.063873           0.008761
          266              H       9.352437      15.324108      29.447041       0.144917       1.225241 0.94351781E+01  0.95613567E+02                                 1.860824                            1.778402      -0.876658       2.480778                    0.999291       3.246393       8.950998       0.480835       1.257016      -0.718921       0.015503      -0.020072      -0.026668       0.036803      -0.002697       0.000258       0.013123       0.010186       0.001138      -0.016121       0.004790       0.011330              1.883513       2.078245      -0.205080      -0.222028       1.704748       0.297692       1.867546           0.000199
          267              H      10.546365      17.943440      33.095655       0.129796       1.129197 0.82737061E+01  0.83298226E+02                                 1.899654                            1.760712      -1.426647       2.207881                    0.992398       3.905743      11.697386       0.432975       1.405102      -0.681021       0.034224       0.001210       0.004111       0.034491      -0.000519       0.003322       0.001854       0.018661      -0.006003      -0.008938      -0.002231       0.011169              2.031520       2.985240       0.104262       0.087604       1.540309       0.126014       1.569009          -0.000027
          268              H       7.027526      19.177978      34.679203       0.132146       1.352522 0.10112917E+02  0.10410265E+03                                 1.972202                            1.829221      -0.896688       2.464999                    0.998737       3.335722       9.219992       0.479550       1.240758      -0.722454      -0.025514       0.016932       0.028350       0.041730      -0.004010      -0.010166       0.010014       0.023213      -0.003320      -0.017416      -0.002599       0.020015              2.011230       1.868955      -0.200584      -0.389498       1.784429       0.516701       2.380305           0.000135
          269              H       5.880299      18.091666      33.006301       0.114151       1.329474 0.10177038E+02  0.10561317E+03                                 1.968246                            1.843859      -1.178286       2.316898                    0.995610       3.646681      10.337656       0.471134       1.252753      -0.716045      -0.040788       0.007201       0.004056       0.041617      -0.007109      -0.010611       0.010584       0.031942       0.003992      -0.021663      -0.002570       0.024233              2.073580       2.967111       0.190298       0.192353       1.588941       0.145791       1.664688           0.000066
          270              H       6.227513      18.225678      29.134303       0.094568       1.043463 0.77194004E+01  0.76504006E+02                                 1.801121                            1.698765      -1.395779       2.195403                    0.992357       4.096077      12.234970       0.440850       1.401891      -0.680323       0.032507       0.000853      -0.001650       0.032560       0.001918      -0.001441      -0.007767       0.014126      -0.008177      -0.012136       0.002741       0.009395              1.914680       2.738434       0.084123      -0.030483       1.484877      -0.090896       1.520729          -0.000093
          271              H       5.175719      19.653113      27.689750       0.122343       1.234720 0.92430026E+01  0.94727863E+02                                 1.964239                            1.828282      -1.050695       2.389684                    0.995741       3.655548      10.694458       0.440694       1.356140      -0.693922       0.022808       0.019072      -0.027273       0.040345       0.001923      -0.008924      -0.012543       0.008764      -0.015746      -0.017496       0.001612       0.015885              2.038354       2.140029       0.375054      -0.419293       1.868452      -0.430355       2.106581           0.000137
          272              H       1.602057      18.641929      29.313010       0.128081       1.260362 0.94933076E+01  0.97397412E+02                                 1.938896                            1.810147      -1.285530       2.272281                    0.995089       3.668439      10.542979       0.461249       1.294319      -0.706013      -0.035887       0.008803      -0.000616       0.036956      -0.008549       0.001656      -0.000765       0.015648      -0.008108      -0.010237      -0.002912       0.013150              2.038526       2.872359      -0.025637      -0.165181       1.698933      -0.077368       1.544286          -0.000015
          273              H       2.615271      15.389084      32.450322       0.136882       1.229848 0.91472526E+01  0.93503519E+02                                 1.953010                            1.809132      -1.282687       2.279285                    0.995467       3.687500      10.774203       0.446568       1.341779      -0.695766      -0.014232      -0.020981       0.019392       0.031918      -0.003413       0.001706      -0.010786       0.009425       0.009025      -0.013558       0.002087       0.011471              2.093248       2.369001       0.518798      -0.410019       2.050411      -0.413949       1.860333          -0.000120
          274              H      18.737362      16.540372      33.041050       0.082552       1.457696 0.10576917E+02  0.11167687E+03                                 2.141638                            1.908734      -1.238768       2.261604                    0.995966       3.986830      11.688546       0.449096       1.291704      -0.705169      -0.016386       0.008068       0.042345       0.046116       0.001023       0.006130       0.013107       0.015312       0.034902      -0.019176      -0.000147       0.019323              2.362251       2.534950      -0.020580      -0.957264       1.723191       0.016207       2.828613           0.001315
          275              H       0.708641      16.867280      33.041050       0.126929       1.246258 0.96021491E+01  0.97522157E+02                                 1.854530                            1.772986      -0.874584       2.466977                    0.999089       3.324111       9.110892       0.491244       1.227647      -0.724748       0.017516       0.009733       0.031323       0.037184       0.004374       0.002042       0.008244       0.017819       0.028256      -0.016870       0.003565       0.013305              1.873396       1.919592       0.063666       0.237055       1.539523       0.169108       2.161072           0.001088
          276              H       0.643665      16.546463      29.035021       0.126791       1.077513 0.80524046E+01  0.79940477E+02                                 1.797039                            1.705993      -1.283702       2.278428                    0.993770       3.670610      10.660654       0.455203       1.355377      -0.692187       0.015554       0.003219      -0.035257       0.038670       0.000232       0.000025      -0.006893       0.019768       0.044567      -0.018729       0.002459       0.016270              1.875480       1.981396       0.095980      -0.486253       1.508809       0.069781       2.136235           0.000005
          277              H      18.670356      16.191127      29.144231       0.090788       1.313917 0.99922956E+01  0.10444870E+03                                 2.024884                            1.878044      -1.303703       2.243776                    0.993718       3.991183      11.801954       0.442681       1.323663      -0.697963      -0.018497      -0.006077      -0.043166       0.047354       0.006215      -0.003008      -0.004590       0.009378       0.047031      -0.015878      -0.001333       0.017211              2.127460       2.337810       0.047419       0.570300       1.667154       0.241046       2.377416          -0.000148
          278              H      12.566703      17.068299      22.998675       0.088145       1.424494 0.10868354E+02  0.11539720E+03                                 2.121016                            1.950724      -1.107246       2.344994                    0.995330       3.799109      11.125439       0.439355       1.312983      -0.703142       0.011985      -0.040870      -0.003358       0.042723      -0.002268       0.012561       0.005581      -0.023309       0.000084      -0.020438       0.006145       0.014293              2.185759       1.983609      -0.624918       0.067385       2.742582      -0.005828       1.831085           0.001088
          279              H      11.376835      17.957654      21.281097       0.114379       1.056303 0.77797570E+01  0.77013942E+02                                 1.803860                            1.699399      -1.237360       2.284057                    0.995191       3.854971      11.392544       0.444474       1.392054      -0.683632      -0.005270      -0.014853      -0.026401       0.030747      -0.004527       0.010532       0.000375      -0.013182       0.009409      -0.015287       0.004979       0.010308              1.859545       1.636468       0.048599       0.280133       1.697962       0.444485       2.244206           0.000979
          280              H      11.248915       1.037580      23.276665       0.122058       1.170398 0.88353770E+01  0.87040815E+02                                 1.706025                            1.644140      -0.858811       2.470447                    0.999298       3.185577       8.331670       0.541907       1.147318      -0.744279      -0.008881       0.032201       0.002124       0.033471      -0.005449       0.008013       0.005040      -0.019173       0.003367      -0.016343       0.004732       0.011611              1.692180       1.480766      -0.251948       0.038929       2.019456       0.086767       1.576317           0.000268
          281              H      12.491574       0.089342      24.904890       0.060543       2.472368 0.18984286E+02  0.23106440E+03                                 3.020339                            2.549057      -1.678400       2.061299                    0.990605       4.557990      14.157226       0.392077       1.283500      -0.709184      -0.002387       0.031292       0.022833       0.038811      -0.011143      -0.014559       0.018255      -0.044083      -0.023233      -0.028470      -0.010102       0.038571              3.415531       2.411542       0.170770       0.647583       2.703347       1.162836       5.131703           0.017451
          282              H      12.905794       0.247720      20.263456       0.131408       1.200688 0.90449619E+01  0.92635711E+02                                 1.947480                            1.818967      -1.362017       2.240357                    0.992756       3.825827      11.363433       0.435974       1.371747      -0.688668       0.026050      -0.007996       0.024678       0.036763      -0.002017       0.009152      -0.002985       0.013877       0.010603      -0.009396      -0.004685       0.014081              2.047404       2.306189      -0.356938       0.498354       1.669860      -0.364331       2.166164          -0.000081
          283              H      12.355532       1.882264      16.565202       0.132620       1.401919 0.10732771E+02  0.11238526E+03                                 2.044252                            1.904484      -0.895446       2.467435                    0.998685       3.379264       9.488174       0.461567       1.267284      -0.717068       0.010548       0.020577      -0.035363       0.042252      -0.000961      -0.000566      -0.016429       0.003535       0.025933      -0.016815      -0.002468       0.019282              2.073270       2.007386       0.227473      -0.467662       1.803422      -0.448542       2.409003           0.000186
          284              H      10.065139       1.794953      16.823335       0.120697       1.289866 0.99425422E+01  0.10286111E+03                                 1.950530                            1.839921      -1.128756       2.344334                    0.996306       3.631852      10.371985       0.463682       1.276828      -0.710699      -0.018698       0.012829      -0.035356       0.042003       0.001802       0.003708      -0.018495       0.004572       0.035893      -0.019965      -0.003157       0.023123              2.028186       2.355728      -0.300892       0.505353       1.623863      -0.298248       2.104967           0.000041
          285              H       8.599125      20.134339      21.951250       0.094310       1.659936 0.13492403E+02  0.15364046E+03                                 2.415537                            2.210041      -1.977566       1.904813                    0.989281       4.983589      15.919146       0.396230       1.357508      -0.686307       0.008803       0.006939       0.021271       0.024044      -0.028136       0.019750       0.012695       0.009656       0.069678      -0.047367       0.014300       0.033067              2.577614       2.398965       0.090618      -0.338477       1.913315      -0.526195       3.420560           0.023759
          286              H       7.898606      19.385088      17.617591       0.097884       1.014037 0.75804890E+01  0.74752958E+02                                 1.764948                            1.682374      -1.304274       2.239122                    0.993743       4.039720      12.018632       0.443604       1.400165      -0.680842       0.016698      -0.015298       0.024865       0.033633      -0.004583       0.007522      -0.000498      -0.012069      -0.001568      -0.011793       0.002712       0.009081              1.864402       1.813488      -0.247595       0.474139       1.747528      -0.288536       2.032190          -0.000442
          287              H       7.094532      17.998263      15.954617       0.125042       1.205467 0.91188034E+01  0.93484023E+02                                 1.948802                            1.825622      -1.288328       2.276497                    0.993151       3.787966      11.218071       0.435904       1.370614      -0.689532       0.004638      -0.037144       0.003470       0.037593      -0.005304       0.005223       0.001609      -0.017910      -0.003293      -0.012481       0.001521       0.010959              2.016319       1.712300      -0.118228       0.108655       2.687285      -0.118560       1.649372          -0.000055
          288              H       5.594000       0.942147      14.008690       0.121795       1.295859 0.98720123E+01  0.10418162E+03                                 2.090992                            1.928171      -1.696795       2.066935                    0.991095       4.296222      13.300137       0.410964       1.412267      -0.678165      -0.016583       0.011701      -0.023216       0.030837      -0.000156       0.008052       0.000678       0.003988      -0.014017      -0.009441       0.000382       0.009058              2.231832       1.825157      -0.333366       0.472731       2.073531      -0.349319       2.796808          -0.000070
          289              H       6.534117       4.536115      16.808443       0.129574       1.223545 0.89789113E+01  0.91403354E+02                                 1.944179                            1.789016      -1.290528       2.273779                    0.993342       3.748522      10.947768       0.450123       1.336706      -0.696076      -0.003194       0.030961       0.000903       0.031139      -0.000031       0.010047       0.003618      -0.011626      -0.003384      -0.013715       0.004084       0.009631              2.103049       1.758007      -0.581113       0.076521       2.870630      -0.020155       1.680510           0.000052
          290              H       3.825443       2.312728      14.713592       0.114356       1.206565 0.92274441E+01  0.94985320E+02                                 1.959266                            1.844457      -1.260891       2.285433                    0.993050       3.831647      11.412604       0.430372       1.382569      -0.687261      -0.018430      -0.031379       0.007392       0.037134       0.013468       0.002088      -0.004449      -0.011220      -0.033659      -0.014569      -0.005839       0.020408              2.030872       1.764464       0.125138      -0.158310       2.410940      -0.466617       1.917213           0.000409
          291              H       6.816355       4.992975      14.361141       0.120494       1.231806 0.95617584E+01  0.96424398E+02                                 1.783840                            1.723929      -1.004341       2.396216                    0.998302       3.349600       8.969147       0.521104       1.165554      -0.738670       0.035545       0.012085       0.006859       0.038165       0.010663       0.006539      -0.010617       0.009733      -0.034661      -0.021529       0.004028       0.017501              1.773362       2.076316       0.130868       0.183551       1.589507      -0.043048       1.654264           0.000999
          292              H       5.520902       6.178781      12.852055       0.079700       1.732510 0.13591253E+02  0.15059009E+03                                 2.323841                            2.117548      -1.052878       2.364243                    0.997197       3.747719      10.735255       0.446818       1.237195      -0.723214       0.021924       0.032019      -0.021733       0.044478       0.010868       0.005543      -0.010001       0.020045      -0.021616      -0.020762       0.002322       0.018440              2.445794       1.894672       0.215581      -0.174527       3.003728      -0.722311       2.438981           0.000215
          293              C      13.153514       4.789926      42.610842       0.093784      28.354700 0.34472233E+03  0.76765001E+04                                 8.230116                            6.261167       0.103019       2.045386                    0.999587      26.372511      74.700931       0.644971       0.426454      -1.053910       0.006873      -0.044557       0.030594       0.054484      -0.001101      -0.000276       0.003816      -0.064700       0.082902      -0.046186       0.017158       0.029028             10.407499      16.862003       2.774667      -0.964980       7.306130      -2.188448       7.054365           0.000420
          294              C      11.774812       4.720889      42.529430      -0.182249      33.731500 0.42062593E+03  0.97810687E+04                                 9.034501                            6.785749       0.368608       2.096548                    0.999685      28.993443      82.166153       0.641630       0.410517      -1.070901       0.003627      -0.008812      -0.007508       0.012132      -0.010729       0.005826      -0.005900      -0.019717       0.061338      -0.024996       0.001273       0.023722             11.701813      20.439528       3.254540      -1.723736       7.443789      -2.175273       7.222123           0.000740
          295              C      11.066170       3.918846      43.409069       0.137359      37.404453 0.39377417E+03  0.90304108E+04                                10.032747                            6.772756      -0.234697       1.948933                    0.998816      25.943886      73.639627       0.611408       0.436832      -1.051650      -0.012272       0.001487       0.000110       0.012362      -0.002606      -0.007225       0.038933      -0.012000       0.014905      -0.035092      -0.009019       0.044111             15.139506      29.850757       1.891160      -1.027283       7.581825      -1.905325       7.985936           0.001106
          296              C      11.797147       3.159442      44.289204      -0.192932      35.786391 0.47421451E+03  0.11454077E+05                                 9.607660                            7.336430       0.050909       1.989837                    0.997849      30.588000      90.686734       0.595792       0.425624      -1.052811       0.010911       0.000785      -0.014704       0.018327       0.014565      -0.022010       0.013833      -0.027881      -0.090888      -0.046420       0.010776       0.035643             12.269676      21.295023       0.937701       0.592599       7.579229      -2.211334       7.934775           0.005161
          297              C      13.198185       3.254875      44.319981       0.094793      29.527811 0.37026001E+03  0.84650848E+04                                 8.711382                            6.675049      -0.121012       1.975738                    0.997500      27.406962      80.861716       0.593674       0.451267      -1.030367       0.002217       0.032816      -0.040629       0.052273      -0.005557       0.020815       0.029936      -0.055601      -0.021426      -0.044934      -0.003167       0.048102             10.996554      17.724515       1.926758       0.193500       7.594244      -2.204552       7.670902           0.006953
          298              C       9.594065       3.843718      43.356946       0.028499      43.993577 0.44793402E+03  0.10562105E+05                                10.894397                            7.081384      -0.171537       1.943855                    0.999077      27.495586      78.004659       0.618751       0.419811      -1.066847       0.013179       0.006967       0.006896       0.016425      -0.001290      -0.009292      -0.012822       0.021877      -0.017640      -0.021352       0.003187       0.018165             16.649865      31.668605       0.383521      -2.026800       7.976793       3.004207      10.304196           0.000138
          299              C       8.881363       4.493474      44.349766      -0.275922      42.687218 0.49819570E+03  0.12125739E+05                                10.598001                            7.406467       0.082085       1.980202                    0.999280      31.666047      92.812447       0.609459       0.412908      -1.065802      -0.002849       0.010977       0.007610       0.013657       0.000084       0.002084       0.028175      -0.046538       0.055413      -0.032626      -0.011922       0.044547             15.180534      28.068329      -2.019081      -4.432597       7.536897       2.567942       9.936375           0.000069
          300              C       7.460020       4.450834      44.398414       0.295737      32.769035 0.35346007E+03  0.78966619E+04                                 9.145757                            6.423709       0.097073       2.048048                    0.999745      25.093671      70.496825       0.626239       0.437787      -1.050182      -0.008647       0.065402       0.100612       0.120312      -0.007823      -0.017546       0.036103       0.000999       0.011013      -0.036773      -0.007473       0.044245             12.770753      22.551559      -2.006540      -3.133871       6.788350       2.697029       8.972348           0.000054
          301              C       6.753410       3.725949      43.445307      -0.150571      50.394763 0.56930220E+03  0.14287906E+05                                11.903720                            7.976360      -0.248097       1.884489                    0.998786      30.904671      91.175733       0.582348       0.419081      -1.064716      -0.074685      -0.058766      -0.024139       0.098051      -0.001090      -0.016421      -0.012543       0.046054      -0.068212      -0.034017      -0.004861       0.038878             18.236691      33.182086      -3.731103      -4.612441       9.162736       3.748486      12.365251           0.000130
          302              C       7.492508       3.015278      42.414263       0.042803      38.728038 0.44057595E+03  0.10396137E+05                                10.111745                            7.095077      -0.164466       1.948287                    0.999407      27.736381      79.977361       0.605801       0.428474      -1.056261      -0.011128      -0.020686       0.003233       0.023711      -0.000523      -0.013677       0.007560       0.002987       0.029385      -0.014033      -0.006060       0.020092             13.946647      21.928976      -2.991902      -4.035980       8.354040       4.578498      11.556925           0.000131
          303              C       8.889485       3.061979      42.388946       0.038835      37.291429 0.43073491E+03  0.10090249E+05                                 9.803137                            6.985786      -0.081659       1.975839                    0.999503      27.416223      78.349577       0.615407       0.424866      -1.060220       0.005030      -0.024413      -0.019286       0.031516      -0.000358      -0.003502       0.019380      -0.008379       0.046488      -0.016217      -0.011599       0.027815             13.031268      19.966518      -0.983741      -1.760154       8.166481       4.498073      10.960805           0.000010
          304              C       9.598126       2.339124      41.388680      -0.229584      36.700965 0.49427766E+03  0.12080167E+05                                 9.703692                            7.500561      -0.123442       1.919639                    0.998658      31.707415      95.001270       0.587160       0.426823      -1.050575      -0.007817       0.016433       0.029821       0.034935      -0.009088      -0.018488      -0.044250       0.016585      -0.053393      -0.059092       0.021185       0.037907             11.477910      14.529022      -1.188249      -1.444324       8.301844       4.809656      11.602864           0.000063
          305              C       8.911821       1.622362      40.477271       0.172255      33.139369 0.44387674E+03  0.10513014E+05                                 9.240286                            7.263823      -0.231750       1.927582                    0.999437      27.301963      79.349053       0.580152       0.445758      -1.043937       0.018074      -0.026870      -0.033470       0.046572      -0.024255      -0.031938       0.023242       0.015353       0.019633      -0.028716      -0.025905       0.054621             10.713100      13.478805      -1.021579      -1.322200       7.416873       4.093370      11.243623          -0.000003
          306              C       7.496569       1.597996      40.462379      -0.154129      33.845147 0.44035777E+03  0.10441499E+05                                 9.153227                            7.049505      -0.003674       1.969811                    0.999120      30.184401      88.676316       0.610388       0.423197      -1.054282      -0.008867       0.006672       0.011062       0.015668       0.018084       0.031161      -0.012206      -0.005506       0.015639      -0.042684       0.010924       0.031760             10.495045      13.124894      -1.651626      -1.991464       7.194755       4.021032      11.165486           0.000255
          307              C       6.830568       2.259935      41.434846      -0.120138      34.057013 0.44600956E+03  0.10629913E+05                                 9.279485                            7.160599      -0.182611       1.912037                    0.999133      30.266208      89.712557       0.596122       0.431108      -1.047375       0.023129      -0.011528       0.003938       0.026141       0.007253       0.017356      -0.010999       0.044432       0.005953      -0.030866      -0.000590       0.031456             10.761341      13.256768      -2.223400      -2.857095       7.813322       4.545064      11.213932           0.000089
          308              C       5.271152       3.677217      43.468638      -0.163088      48.185428 0.55166476E+03  0.13779946E+05                                11.653131                            7.945522      -0.290122       1.872175                    0.998779      31.136543      92.587525       0.571390       0.429142      -1.055102       0.077795      -0.052815       0.022782       0.096749       0.010579      -0.010496       0.009907       0.052552      -0.075324      -0.033716      -0.008259       0.041975             17.267955      31.508987      -3.251706      -2.051207       9.578206      -2.958642      10.716673           0.001383
          309              C       4.590938       2.814259      44.384515       0.050182      36.776512 0.44801074E+03  0.10650536E+05                                 9.855814                            7.225624      -0.214138       1.933984                    0.999208      28.004307      81.918091       0.589562       0.437012      -1.047645       0.010340      -0.012899      -0.000968       0.016560       0.003856      -0.009864      -0.012048       0.010062       0.027527      -0.015561      -0.005032       0.020593             12.601260      19.154417      -1.090528      -0.448846       8.668136      -4.132303       9.981226           0.000029
          310              C       5.279274       2.014246      45.297413      -0.136636      34.195344 0.47456562E+03  0.11521410E+05                                 9.404097                            7.454916      -0.251617       1.888215                    0.998445      30.996017      93.629581       0.574482       0.439158      -1.039460      -0.029360      -0.001841       0.005628       0.029952      -0.001929      -0.001573       0.017613       0.036112       0.017578      -0.029731       0.012583       0.017148             10.724949      13.715163      -0.860772      -0.101988       8.636144      -4.151087       9.823539           0.001115
          311              C       4.672157       1.151288      46.141806      -0.151546      34.039272 0.47458422E+03  0.11535912E+05                                 9.367801                            7.443351      -0.260522       1.882342                    0.998432      31.397236      95.274821       0.575589       0.437779      -1.039021       0.008555       0.018002      -0.003480       0.020233      -0.022352       0.028914      -0.001441      -0.041894      -0.044129      -0.046137       0.004569       0.041569             10.485603      14.426264       0.025093      -0.125348       7.940226      -3.228548       9.090320           0.000555
          312              C       3.275180       1.011184      46.064366       0.178875      35.456072 0.46483644E+03  0.11214277E+05                                 9.875953                            7.586762      -0.467796       1.853756                    0.998726      28.142945      84.432467       0.546753       0.464349      -1.026222      -0.022564      -0.022622       0.034806       0.047248       0.016711      -0.029159      -0.025170      -0.009129      -0.049859      -0.040208      -0.007797       0.048005             11.289410      14.724177       0.040387       0.719684       9.726539      -4.065794       9.417514           0.000072
          313              C       2.544204       1.774648      45.190188      -0.225139      35.768255 0.48287263E+03  0.11735898E+05                                 9.502039                            7.398811      -0.098737       1.927645                    0.998908      31.591068      94.472166       0.592789       0.425131      -1.051337       0.005343       0.020286      -0.013312       0.024845       0.016984      -0.013136       0.048124       0.042330      -0.014369      -0.065566       0.028558       0.037008             10.717811      13.241848      -0.947911       1.720599       9.652613      -4.273848       9.258972           0.000691
          314              C       3.159442       2.714765      44.356716       0.044319      37.276375 0.43934048E+03  0.10361443E+05                                 9.880210                            7.111153      -0.205881       1.940285                    0.999126      27.553178      79.471296       0.601696       0.431628      -1.054149      -0.004240      -0.020830       0.017555       0.027569      -0.003493      -0.005601      -0.015462      -0.002308       0.031050      -0.017212      -0.003316       0.020528             12.892129      19.168634      -2.540001       1.951748       9.926798      -4.592776       9.580957           0.000034
          315              C       2.446740       3.551327      43.443818       0.039862      40.402009 0.43003666E+03  0.10066328E+05                                10.392278                            6.989461      -0.175307       1.949801                    0.999167      27.309163      77.926309       0.614225       0.426003      -1.059878      -0.007476       0.010945       0.001390       0.013327       0.001737      -0.000882       0.011350       0.014440      -0.000120      -0.015682       0.007300       0.008382             15.097081      26.892916      -3.610722       2.597364       9.262749      -3.520944       9.135579           0.000783
          316              C       3.110711       4.355401      42.595453      -0.257741      40.455324 0.50167759E+03  0.12286809E+05                                10.385954                            7.535631      -0.233015       1.888423                    0.998314      31.852391      95.033588       0.589177       0.424469      -1.053728       0.004923       0.015568       0.004342       0.016895      -0.002479      -0.001686      -0.005817      -0.042257       0.058975      -0.031184       0.008540       0.022644             13.884426      24.750718      -2.172742      -0.420172       8.764594      -2.562063       8.137965           0.001612
          317              C       4.542206       4.396011      42.550776       0.302113      31.823256 0.35721249E+03  0.80141818E+04                                 9.045925                            6.509931       0.009380       2.024941                    0.999840      25.091328      71.002569       0.613644       0.444895      -1.044319       0.004616       0.082103      -0.083993       0.117546       0.007261      -0.016333      -0.033803      -0.012425      -0.008666      -0.034128      -0.008105       0.042233             12.062294      21.360526      -2.355783      -0.545684       7.407202      -2.304336       7.419152           0.000169
          318              C      19.198283       3.788894      42.252930       0.087054      27.664490 0.34070131E+03  0.75895436E+04                                 8.152870                            6.260838       0.115080       2.049474                    0.999621      26.583134      76.120100       0.637297       0.431442      -1.047416       0.000231      -0.000548       0.052570       0.052573       0.013226       0.009316       0.009155      -0.066102       0.034167      -0.042348       0.007385       0.034963              9.999112      15.248480      -0.531363       2.351201       5.043538       0.407105       9.705318           0.001918
          319              C       0.257872       3.595998      42.243002      -0.182378      33.703576 0.42366187E+03  0.99067665E+04                                 9.093343                            6.844127       0.209449       2.042937                    0.999693      29.400729      84.590999       0.631750       0.414618      -1.064213      -0.004982       0.004672       0.001480       0.006988       0.006478      -0.016819       0.014672      -0.024508       0.018948      -0.029056       0.005198       0.023858             11.604907      19.318914      -1.007269       3.699625       5.494184       0.370487      10.001624           0.001215
          320              C       0.962452       3.634577      43.408076       0.136174      36.031748 0.39794660E+03  0.91458900E+04                                 9.779851                            6.802014      -0.240347       1.948421                    0.999076      25.987732      73.731091       0.611256       0.435995      -1.052647       0.008630       0.012332       0.001077       0.015090       0.000588      -0.004054      -0.015283      -0.047520      -0.071432      -0.028384      -0.011024       0.039408             14.099342      26.245483      -2.253491       3.028291       5.918207       0.065250      10.134336           0.000812
          321              C       0.213201       3.788894      44.580100      -0.175303      33.933651 0.46550206E+03  0.11160682E+05                                 9.235635                            7.263430      -0.006370       1.977126                    0.998559      29.895089      87.509560       0.601096       0.425004      -1.056115      -0.003882       0.012597      -0.004640       0.013974       0.004497       0.009876      -0.013562      -0.043594       0.032892      -0.030983       0.003366       0.027617             11.400746      19.034627      -1.794730       0.805601       5.723129       0.724718       9.444481           0.000742
          322              C      19.155643       3.985852      44.510106       0.089685      27.286686 0.34219109E+03  0.76335686E+04                                 8.069953                            6.279325       0.013657       2.020645                    0.999233      26.555796      76.177940       0.635417       0.432104      -1.046669      -0.003741       0.006686      -0.049658       0.050245       0.011658      -0.007029      -0.007266      -0.066484       0.029056      -0.040729       0.007351       0.033378              9.851687      15.330868      -0.406595       1.004795       4.992024       0.969114       9.232171           0.000070
          323              C      12.323044       2.318820       1.773673       0.103478      25.515177 0.30376130E+03  0.65973016E+04                                 7.763727                            5.930335       0.231576       2.107517                    0.999269      25.718296      73.514924       0.649554       0.434167      -1.042277       0.014576      -0.044164      -0.020153       0.050686      -0.002551       0.031321       0.001396       0.021724      -0.070209      -0.039412       0.000911       0.038501              9.363310       7.930908       2.690951      -3.865313       8.328148      -0.406113      11.830874           0.003424
          324              C      11.590037       1.801045       2.791810      -0.182197      33.133621 0.43791365E+03  0.10361211E+05                                 9.107099                            7.053811       0.181811       2.042328                    0.998430      29.583203      86.600807       0.607566       0.426079      -1.053297       0.019101      -0.008861      -0.006643       0.022079      -0.005149       0.004125       0.016687       0.017498       0.036396      -0.024320       0.004079       0.020241             11.115712      10.075978       3.672255      -5.147856       9.706314      -1.393627      13.564842           0.007099
          325              C      11.159573       0.517775       2.757558       0.145587      35.771244 0.37465451E+03  0.85105390E+04                                 9.838156                            6.673928      -0.205251       1.967935                    0.999012      25.581342      72.959329       0.604807       0.445824      -1.043252      -0.009524      -0.009939       0.013425       0.019228      -0.007116       0.024380      -0.014837       0.063576      -0.009351      -0.036973      -0.010799       0.047772             14.151720      12.885942       4.430058      -9.007252       9.866349      -3.368848      19.702870           0.002113
          326              C      11.527092      20.168857       1.653045      -0.185859      32.497616 0.39560718E+03  0.90821681E+04                                 8.845246                            6.576748       0.428813       2.117830                    0.999789      28.746908      81.615445       0.650716       0.410005      -1.068542       0.010365       0.009368      -0.000631       0.013986      -0.002681       0.023253      -0.001726      -0.012764      -0.088555      -0.040569       0.017008       0.023561             11.255350       8.870684       1.998150      -6.082500       7.850569      -0.623289      17.044796          -0.000485
          327              C      12.274312       0.428433       0.680082       0.081323      27.565735 0.31423480E+03  0.69128124E+04                                 8.190612                            5.999938      -0.012985       2.005009                    0.999603      27.048122      78.925035       0.648090       0.429606      -1.040504       0.002065       0.032662       0.032507       0.046128      -0.021602       0.048539       0.022979       0.013009      -0.084459      -0.070396       0.018741       0.051654             10.084075       7.580141       2.097726      -3.991708       8.276965       0.718360      14.395118           0.015277
          328              C      10.306767      20.227741       3.828314       0.044965      42.145978 0.42457797E+03  0.99184794E+04                                10.706416                            6.976290      -0.158709       1.958620                    0.999181      27.162435      77.726358       0.609952       0.429856      -1.056256      -0.001138       0.009962      -0.017113       0.019834       0.007702      -0.020049       0.009720      -0.020090       0.021088      -0.029592       0.008718       0.020874             15.481506      19.383604       3.625513      -5.929554       8.146418      -5.872571      18.914495           0.001166
          329              C      10.897640      19.748546       5.036576       0.029323      38.206837 0.44571905E+03  0.10509799E+05                                 9.926458                            7.077036      -0.034923       1.988116                    0.999499      27.541372      78.449302       0.616453       0.421379      -1.064540       0.025175      -0.002017       0.013833       0.028796      -0.003746       0.018603      -0.005079       0.041349      -0.003561      -0.021392      -0.011011       0.032402             12.844985      17.571475       1.570462      -0.769495       6.688923      -4.066745      14.274558          -0.000153
          330              C      12.323044      19.758698       5.247054      -0.233487      36.785925 0.50003644E+03  0.12240685E+05                                 9.667665                            7.505570      -0.073785       1.933677                    0.999412      31.849827      95.106875       0.592250       0.422471      -1.054619      -0.030652       0.003520      -0.012673       0.033355       0.012537      -0.038914       0.019823      -0.024235      -0.055820      -0.057311       0.025911       0.031400             11.239189      16.279868       0.829408       0.991359       6.116900      -2.724316      11.320797           0.000700
          331              C      12.826605      19.336356       6.433474       0.167823      33.272488 0.45774583E+03  0.10915885E+05                                 9.268341                            7.379908      -0.215072       1.932094                    0.999393      27.431941      79.777064       0.575656       0.446179      -1.044582       0.041844       0.002502       0.015412       0.044662       0.005388      -0.001539      -0.000500       0.074250      -0.084646      -0.028277      -0.023376       0.051653             10.536397      14.846963       0.838273       0.148259       6.197507      -2.640632      10.564721          -0.000086
          332              C      11.977861      18.788124       7.466006      -0.153576      33.553348 0.45171599E+03  0.10778934E+05                                 9.106311                            7.138924      -0.001441       1.968426                    0.998991      30.395378      89.571673       0.606687       0.423089      -1.054378      -0.013258       0.000797      -0.004211       0.013934      -0.009439       0.004028      -0.011296      -0.062123       0.063139      -0.043074       0.009772       0.033302             10.228315      15.236754       0.628839      -0.020032       6.078474      -2.422338       9.369717           0.001231
          333              C      10.631646      18.804368       7.292759      -0.113313      33.489019 0.44506685E+03  0.10596887E+05                                 9.181996                            7.152970      -0.153766       1.924911                    0.998870      30.061501      88.925721       0.596725       0.431101      -1.047869       0.013158       0.015249      -0.009398       0.022225      -0.004551      -0.009556      -0.015858      -0.041013       0.019661      -0.028442      -0.000253       0.028696             10.487329      16.502768       0.753274       0.534211       5.541865      -1.972877       9.417356          -0.000039
          334              C      10.059047      19.253106       6.079533       0.044526      37.945479 0.44340213E+03  0.10474328E+05                                 9.967393                            7.118974      -0.172693       1.945595                    0.999392      27.705870      79.802900       0.604936       0.428616      -1.056701       0.007082       0.006169       0.020015       0.022109      -0.009375       0.002871      -0.001026       0.030514      -0.020010      -0.014578      -0.006992       0.021570             13.061152      19.887399       2.578256      -2.009440       6.720925      -3.489650      12.575131           0.000492
          335              C       8.651918      19.192191       5.879976      -0.101506      47.352346 0.52020870E+03  0.12771568E+05                                11.459318                            7.642151      -0.297429       1.886774                    0.998590      29.659912      86.696967       0.592590       0.421003      -1.062930      -0.017676      -0.009376       0.089993       0.092190       0.011492      -0.030779       0.004150       0.018307      -0.027959      -0.034068      -0.002333       0.036401             16.710909      22.474104       4.858231      -6.136128       9.696689      -6.026937      17.961935          -0.000195
          336              C       8.123990      19.630777       4.689089       0.273451      33.456295 0.36928521E+03  0.83733284E+04                                 9.387763                            6.644885       0.151212       2.065298                    0.999793      25.659336      73.543997       0.602456       0.448378      -1.039900      -0.106050       0.011609      -0.029477       0.110681       0.022457      -0.019123       0.003898       0.098630      -0.064659      -0.046245      -0.022283       0.068528             12.464645      16.348688       2.529496      -2.765553       7.071410      -4.300198      13.973838          -0.000428
          337              C       8.984918      20.160735       3.677405      -0.299169      45.291755 0.53258362E+03  0.13313875E+05                                11.202334                            7.775424      -0.322513       1.839622                    0.998159      33.856566     103.921666       0.575570       0.425688      -1.047142       0.011418      -0.007758       0.005996       0.015050       0.022852      -0.007010       0.045025      -0.035634       0.074787      -0.053145      -0.008978       0.062123             15.401165      21.268088       3.806970      -5.734637       8.140426      -4.896930      16.794981           0.015016
          338              C       7.778807      18.611471       6.947258      -0.127214      46.426149 0.52494514E+03  0.12947966E+05                                11.390014                            7.753427      -0.330659       1.874815                    0.998280      30.157589      89.048858       0.578247       0.429442      -1.055147       0.033485       0.084409      -0.037404       0.098210       0.008220      -0.016171      -0.023888       0.043556       0.070239      -0.042284       0.000066       0.042217             16.300761      16.295680       5.671643      -9.544415      16.031569      -2.978551      16.575033           0.000183
          339              C       7.230575      19.425698       7.957949       0.050798      36.656258 0.45083690E+03  0.10727075E+05                                 9.829075                            7.240613      -0.205602       1.937922                    0.999091      27.937085      81.570409       0.590312       0.436076      -1.048940       0.005190       0.009380      -0.006433       0.012502       0.001312      -0.004512       0.008789      -0.017877       0.015141      -0.013342      -0.001380       0.014722             12.420965      10.055821       1.701630      -6.126500      13.868892      -0.063516      13.338181          -0.000077
          340              C       7.425502       0.538080       7.933128      -0.136745      34.665365 0.49585557E+03  0.12144591E+05                                 9.463920                            7.603680      -0.199313       1.902657                    0.998355      31.089478      93.656586       0.571945       0.437244      -1.042866      -0.013607      -0.010636       0.019524       0.026067       0.003674      -0.004290      -0.012788       0.008136       0.022201      -0.015131      -0.001454       0.016585             10.886425       8.453084       0.658541      -3.942351      13.412660       1.136206      10.793530          -0.000199
          341              C       6.958489       1.366520       8.914531      -0.164942      34.593524 0.48845438E+03  0.11922486E+05                                 9.406824                            7.497697      -0.177839       1.907702                    0.998027      31.341589      94.359733       0.581434       0.431582      -1.045913       0.000854      -0.010716      -0.010372       0.014938       0.002791       0.018020      -0.006388      -0.020547      -0.062116      -0.032027       0.010436       0.021591             10.819217       8.352408       0.351268      -4.240648      11.923534       0.258101      12.181709           0.000175
          342              C       6.257970       0.781739      10.012590       0.149484      36.618392 0.46851866E+03  0.11262492E+05                                 9.921283                            7.482493      -0.245830       1.919847                    0.999300      27.920003      82.104740       0.568593       0.448123      -1.041174      -0.013250       0.028630       0.031876       0.044848      -0.017920      -0.026617       0.024101      -0.017942       0.056140      -0.033368      -0.016759       0.050128             11.921954       7.421193       0.607048      -3.820106      14.266146       1.299413      14.078523           0.000171
          343              C       6.050860      19.730271      10.063720      -0.227129      38.713019 0.50609353E+03  0.12492927E+05                                10.120493                            7.640058      -0.307720       1.856392                    0.998401      32.501348      99.175834       0.573692       0.432508      -1.042855       0.015270      -0.021222      -0.019036       0.032341      -0.001650       0.009476      -0.017766       0.097783      -0.010835      -0.053448       0.000922       0.052527             11.867671       6.787301       1.275865      -2.977518      15.685204       1.385756      13.130508           0.000265
          344              C       6.487416      18.883557       9.057497       0.040795      37.787225 0.44207631E+03  0.10451039E+05                                 9.990685                            7.148174      -0.168548       1.952360                    0.999179      27.668171      80.121074       0.597750       0.433435      -1.052154      -0.003140       0.017180       0.023383       0.029185       0.000343      -0.006217       0.006433      -0.021910      -0.005287      -0.013865      -0.000705       0.014569             12.939720       8.741719       3.080879      -4.689971      16.911958      -0.058104      13.165482          -0.000013
          345              C       6.247818      17.452062       9.020266       0.046680      40.188247 0.43998970E+03  0.10366279E+05                                10.374814                            7.094056      -0.171442       1.948917                    0.999176      27.482073      78.870089       0.606105       0.428922      -1.057265      -0.003669      -0.006403       0.000566       0.007401      -0.010003       0.005598      -0.014571       0.026544      -0.008209      -0.023252       0.000672       0.022580             14.339402      10.418385       5.336189      -6.361809      17.486360      -3.707997      15.113462           0.000371
          346              C       6.727013      16.698750       8.020993      -0.272514      40.434881 0.51176326E+03  0.12590014E+05                                10.340218                            7.589375      -0.173239       1.901219                    0.998702      32.200509      96.129279       0.589895       0.422060      -1.055759       0.006745      -0.009043      -0.008343       0.014031      -0.022060       0.011095       0.010828      -0.025338      -0.043411      -0.031579      -0.001432       0.033011             13.292186      11.380468       4.784868      -6.346461      14.083049      -2.023102      14.413042           0.000236
          347              C       7.522965      17.263226       6.964632       0.298452      31.192722 0.35992109E+03  0.80857989E+04                                 8.909618                            6.532609       0.066764       2.043519                    0.999829      25.076406      70.881482       0.613187       0.444628      -1.045045       0.014121      -0.104309      -0.053591       0.118117      -0.014770      -0.021961       0.027557      -0.040605       0.033684      -0.036201      -0.013263       0.049464             11.368967      10.288306       4.155284      -5.539344      12.578743      -1.856495      11.239851          -0.000036
          348              C       3.427467      16.430725      11.367293      -0.242029      54.829580 0.89127290E+03  0.25112033E+05                                12.634984                           10.144623       0.045499       1.875605                    0.999885      38.791895     122.708583       0.502045       0.433005      -1.052220       0.368569      -0.135050      -0.092281       0.403234       0.191671       0.202838      -0.059766      -0.470053       0.560131      -0.465047       0.207329       0.257717             15.240082      11.163940       3.478512      -3.426458      16.805808      -8.239620      17.750499          -0.025744
          349              C       4.186870      17.190128      10.465812      -0.167418      33.241774 0.47396655E+03  0.11533616E+05                                 9.244758                            7.439498      -0.347483       1.856508                    0.997170      31.696377      96.685851       0.574801       0.437896      -1.037468      -0.009565      -0.004266       0.010590       0.014894      -0.013821       0.083325       0.032756      -0.109706       0.017808      -0.120426       0.041094       0.079332             10.884886      10.100801       1.975515      -3.073413      11.377375      -4.842458      11.176481           0.003408
          350              C       5.443744      16.792152      10.093505       0.115698      34.517971 0.41637176E+03  0.97108659E+04                                 9.573307                            7.006138      -0.114782       1.982342                    0.999418      26.695838      77.141347       0.594049       0.442087      -1.045478       0.008285      -0.002278       0.007769       0.011584       0.028454      -0.007691       0.010913      -0.025980       0.013788      -0.037266       0.007192       0.030074             12.785102      11.141612       3.457970      -5.623099      13.159956      -6.967306      14.053740          -0.001712
          351              C       5.943244      15.618529      10.678772      -0.217771      34.826961 0.47751525E+03  0.11518911E+05                                 9.352380                            7.327711       0.097886       1.992402                    0.999640      30.934499      90.753293       0.602145       0.421678      -1.058463      -0.016190       0.014983       0.006701       0.023055      -0.034154      -0.015648       0.000285       0.058761      -0.057533      -0.037851      -0.019493       0.057344             11.346210       9.225702       2.092017      -3.440158      12.535617      -6.104020      12.277309           0.002939
          352              C       5.163536      14.911919      11.573799       0.073628      26.068718 0.34355211E+03  0.76640222E+04                                 7.721026                            6.197818       0.265732       2.085804                    0.999828      27.006030      77.222259       0.654826       0.419292      -1.055609      -0.041429       0.051549       0.013208       0.067440      -0.030179       0.025641      -0.000250      -0.015970      -0.005932      -0.041490       0.002200       0.039290              8.916913       7.807560       1.128027      -2.401713       9.494803      -4.054040       9.448376           0.000958
          353              C       7.151386      15.514974      17.790342       0.093709      28.357692 0.34475853E+03  0.76774966E+04                                 8.230557                            6.261367       0.102882       2.045305                    0.999587      26.374578      74.707352       0.644981       0.426437      -1.053923      -0.006902       0.044486       0.030720       0.054501      -0.001086       0.000312      -0.003725      -0.064683       0.082779      -0.046157       0.017222       0.028935             10.408533      16.865351       2.774766       0.964625       7.305992       2.187946       7.054257           0.000372
          354              C       8.530088      15.584011      17.708930      -0.182229      33.732286 0.42061515E+03  0.97806992E+04                                 9.034656                            6.785598       0.368698       2.096574                    0.999685      28.993075      82.163073       0.641651       0.410509      -1.070912      -0.003556       0.008758      -0.007445       0.012032      -0.010742      -0.005889       0.005906      -0.019737       0.061238      -0.025003       0.001277       0.023726             11.703006      20.443645       3.255281       1.723855       7.443619       2.174686       7.221753           0.000757
          355              C       9.238729      16.386054      18.588569       0.137348      37.403887 0.39376980E+03  0.90299031E+04                                10.031282                            6.771791      -0.235440       1.948664                    0.998815      25.942552      73.623990       0.611603       0.436713      -1.051766       0.012199      -0.001507       0.000153       0.012293      -0.002627       0.007169      -0.038879      -0.011957       0.015105      -0.035020      -0.009039       0.044058             15.137868      29.848536       1.892651       1.027985       7.580650       1.904427       7.984417           0.000949
          356              C       8.507753      17.145458      19.468704      -0.193097      35.762182 0.47387398E+03  0.11442463E+05                                 9.599647                            7.331424       0.056067       1.991438                    0.997880      30.573762      90.596587       0.596354       0.425349      -1.053104      -0.010849      -0.000948      -0.014441       0.018087       0.014650       0.021933      -0.013801      -0.027768      -0.087492      -0.045707       0.010607       0.035100             12.258174      21.273379       0.936672      -0.592480       7.572889       2.208732       7.928254           0.005297
          357              C       7.106715      17.050025      19.499481       0.094268      29.523418 0.37023815E+03  0.84633664E+04                                 8.706396                            6.672151      -0.114874       1.977569                    0.997536      27.400234      80.801936       0.594241       0.450902      -1.030709      -0.002208      -0.032893      -0.040482       0.052207      -0.005686      -0.020590      -0.029550      -0.055396      -0.019177      -0.044532      -0.003033       0.047564             10.989259      17.711753       1.925340      -0.193322       7.589639       2.202521       7.666385           0.007000
          358              C      10.710835      16.461182      18.536446       0.028201      44.004349 0.44805039E+03  0.10565427E+05                                10.895474                            7.081897      -0.171386       1.943830                    0.999078      27.500049      78.016848       0.618789       0.419762      -1.066888      -0.013112      -0.007053       0.006894       0.016407      -0.001262       0.009292       0.012714       0.022142      -0.017669      -0.021299       0.003039       0.018260             16.652176      31.674137       0.384935       2.027985       7.977602      -3.004082      10.304789           0.000124
          359              C      11.423537      15.811426      19.529266      -0.276162      42.700500 0.49838175E+03  0.12130969E+05                                10.599519                            7.407596       0.081899       1.980020                    0.999283      31.670708      92.818047       0.609465       0.412880      -1.065858       0.002816      -0.010973       0.007532       0.013604       0.000133      -0.002187      -0.028356      -0.046317       0.055715      -0.032575      -0.012138       0.044713             15.183355      28.074413      -2.020220       4.435983       7.537729      -2.567808       9.937922           0.000079
          360              C      12.844880      15.854066      19.577914       0.295734      32.771445 0.35348465E+03  0.78973927E+04                                 9.146207                            6.423986       0.097021       2.048009                    0.999745      25.095082      70.502893       0.626214       0.437794      -1.050172       0.008682      -0.065415       0.100555       0.120273      -0.007821       0.017586      -0.036109       0.000971       0.011019      -0.036783      -0.007491       0.044274             12.771385      22.551357      -2.007248       3.135575       6.789040      -2.697696       8.973758           0.000040
          361              C      13.551490      16.578951      18.624807      -0.150670      50.401241 0.56937056E+03  0.14290148E+05                                11.904866                            7.976937      -0.248380       1.884381                    0.998785      30.907255      91.187052       0.582312       0.419091      -1.064702       0.074658       0.058743      -0.024150       0.098019      -0.001077       0.016439       0.012490       0.046144      -0.068165      -0.033977      -0.004946       0.038922             18.238990      33.186013      -3.731945       4.614477       9.163872      -3.749221      12.367086           0.000114
          362              C      12.812392      17.289622      17.593763       0.042800      38.729517 0.44058190E+03  0.10396350E+05                                10.112087                            7.095149      -0.164476       1.948278                    0.999407      27.736962      79.980261       0.605793       0.428477      -1.056255       0.011128       0.020629       0.003235       0.023661      -0.000513       0.013668      -0.007577       0.003016       0.029403      -0.014039      -0.006057       0.020096             13.947548      21.930347      -2.992320       4.037133       8.354571      -4.578944      11.557726           0.000126
          363              C      11.415415      17.242921      17.568446       0.038855      37.294705 0.43076919E+03  0.10091304E+05                                 9.803739                            6.986101      -0.081840       1.975745                    0.999503      27.417986      78.356910       0.615385       0.424870      -1.060212      -0.005008       0.024370      -0.019310       0.031493      -0.000362       0.003545      -0.019415      -0.008371       0.046607      -0.016265      -0.011610       0.027875             13.032394      19.968350      -0.984098       1.761413       8.167290      -4.498544      10.961541          -0.000007
          364              C      10.706774      17.965776      16.568180      -0.229833      36.711227 0.49442817E+03  0.12084787E+05                                 9.705211                            7.501477      -0.123217       1.919609                    0.998661      31.714156      95.025738       0.587149       0.426797      -1.050589       0.007851      -0.016534       0.029777       0.034952      -0.009051       0.018475       0.044176       0.016765      -0.053514      -0.059049       0.021245       0.037804             11.480036      14.532090      -1.188620       1.445241       8.303382      -4.810646      11.604637           0.000048
          365              C      11.393079      18.682538      15.656771       0.172237      33.140731 0.44388682E+03  0.10513324E+05                                 9.240412                            7.263802      -0.231765       1.927552                    0.999437      27.303133      79.353016       0.580165       0.445746      -1.043943      -0.018071       0.026821      -0.033520       0.046578      -0.024281       0.031998      -0.023325       0.015307       0.019813      -0.028763      -0.025970       0.054733             10.713387      13.479298      -1.021601       1.322526       7.417158      -4.093553      11.243704          -0.000012
          366              C      12.808331      18.706904      15.641879      -0.154342      33.852826 0.44046758E+03  0.10444767E+05                                 9.154388                            7.050202      -0.003549       1.969772                    0.999122      30.189604      88.694777       0.610381       0.423175      -1.054294       0.008878      -0.006764       0.011069       0.015719       0.018089      -0.031165       0.012088      -0.005313       0.015683      -0.042604       0.010775       0.031829             10.496580      13.126808      -1.652077       1.992277       7.195825      -4.021834      11.167107           0.000237
          367              C      13.474332      18.044965      16.614346      -0.120188      34.060721 0.44605587E+03  0.10631370E+05                                 9.280273                            7.161032      -0.182790       1.911954                    0.999133      30.268699      89.723549       0.596091       0.431115      -1.047363      -0.023133       0.011491       0.003880       0.026119       0.007258      -0.017331       0.010971       0.044491       0.005936      -0.030862      -0.000596       0.031458             10.762503      13.258213      -2.223953       2.858013       7.814175      -4.545725      11.215120           0.000076
          368              C      15.033748      16.627683      18.648138      -0.163123      48.187888 0.55167980E+03  0.13780493E+05                                11.653689                            7.945766      -0.290230       1.872131                    0.998779      31.137922      92.593904       0.571364       0.429157      -1.055087      -0.077781       0.052781       0.022807       0.096725       0.010561       0.010516      -0.009900       0.052586      -0.075286      -0.033710      -0.008275       0.041985             17.268973      31.510558      -3.251910       2.052064       9.578807       2.958845      10.717553           0.001332
          369              C      15.713962      17.490641      19.564015       0.050184      36.778008 0.44802190E+03  0.10650919E+05                                 9.856215                            7.225779      -0.214280       1.933934                    0.999208      28.005066      81.922058       0.589545       0.437020      -1.047635      -0.010334       0.012853      -0.000926       0.016518       0.003851       0.009867       0.012061       0.010059       0.027532      -0.015571      -0.005030       0.020602             12.601883      19.154826      -1.090481       0.449146       8.668671       4.132813       9.982151           0.000008
          370              C      15.025626      18.290654      20.476913      -0.136701      34.198565 0.47461024E+03  0.11522798E+05                                 9.404674                            7.455232      -0.251566       1.888196                    0.998446      30.998381      93.638855       0.574472       0.439154      -1.039459       0.029376       0.001784       0.005676       0.029972      -0.001919       0.001559      -0.017597       0.036148       0.017524      -0.029729       0.012595       0.017134             10.725671      13.715363      -0.860617       0.102257       8.636879       4.151740       9.824771           0.001053
          371              C      15.632743      19.153612      21.321306      -0.151647      34.046313 0.47469684E+03  0.11539431E+05                                 9.369197                            7.444286      -0.260799       1.882192                    0.998433      31.402311      95.296082       0.575542       0.437785      -1.039008      -0.008551      -0.018046      -0.003463       0.020267      -0.022352      -0.028958       0.001499      -0.041844      -0.044255      -0.046159       0.004548       0.041611             10.487235      14.427981       0.025050       0.125411       7.941568       3.229385       9.092158           0.000475
          372              C      17.029720      19.293716      21.243866       0.178820      35.461356 0.46490815E+03  0.11216537E+05                                 9.877012                            7.587378      -0.468226       1.853579                    0.998726      28.146346      84.447062       0.546722       0.464352      -1.026211       0.022572       0.022554       0.034832       0.047238       0.016680       0.029208       0.025197      -0.009060      -0.049940      -0.040276      -0.007753       0.048029             11.290736      14.725321       0.040255      -0.719698       9.727851       4.066733       9.419037           0.000032
          373              C      17.760696      18.530252      20.369688      -0.225186      35.772513 0.48293022E+03  0.11737757E+05                                 9.502972                            7.399334      -0.099102       1.927503                    0.998908      31.593922      94.485425       0.592752       0.425140      -1.051322      -0.005331      -0.020362      -0.013211       0.024851       0.016961       0.013186      -0.048088       0.042400      -0.014408      -0.065559       0.028618       0.036940             10.719011      13.242809      -0.948207      -1.720796       9.653843       4.274800       9.260380           0.000637
          374              C      17.145458      17.590135      19.536216       0.044311      37.279909 0.43937587E+03  0.10362563E+05                                 9.881010                            7.111542      -0.206189       1.940170                    0.999126      27.554797      79.478983       0.601662       0.431641      -1.054134       0.004237       0.020769       0.017606       0.027554      -0.003502       0.005620       0.015487      -0.002297       0.031045      -0.017248      -0.003302       0.020550             12.893331      19.169796      -2.540406      -1.952030       9.927937       4.593669       9.582261           0.000011
          375              C      17.858160      16.753573      18.623318       0.039796      40.407457 0.43008710E+03  0.10067878E+05                                10.393349                            6.989951      -0.175483       1.949724                    0.999167      27.311305      77.935721       0.614188       0.426013      -1.059864       0.007457      -0.011017       0.001433       0.013381       0.001727       0.000866      -0.011303       0.014500      -0.000112      -0.015654       0.007315       0.008339             15.098907      26.896061      -3.611528      -2.598257       9.263837       3.521602       9.136822           0.000739
          376              C      17.194189      15.949499      17.774953      -0.257802      40.460720 0.50174741E+03  0.12289027E+05                                10.387012                            7.536256      -0.233164       1.888347                    0.998315      31.855210      95.045986       0.589137       0.424480      -1.053714      -0.004899      -0.015626       0.004428       0.016964      -0.002480       0.001670       0.005873      -0.042192       0.058879      -0.031135       0.008475       0.022660             13.885984      24.753731      -2.173010       0.420267       8.765468       2.562344       8.138755           0.001554
          377              C      15.762694      15.908889      17.730276       0.302092      31.825571 0.35723551E+03  0.80148761E+04                                 9.046468                            6.510211       0.009230       2.024878                    0.999840      25.092617      71.008412       0.613617       0.444904      -1.044307      -0.004633      -0.082144      -0.083947       0.117542       0.007244       0.016364       0.033824      -0.012435      -0.008700      -0.034168      -0.008088       0.042257             12.063071      21.361918      -2.355949       0.545968       7.407711       2.304495       7.419584           0.000155
          378              C       1.106617      16.516006      17.432430       0.086874      27.672869 0.34080919E+03  0.75926671E+04                                 8.154684                            6.261852       0.114950       2.049339                    0.999621      26.589371      76.145481       0.637232       0.431445      -1.047398      -0.000223       0.000414       0.052611       0.052613       0.013215      -0.009368      -0.009092      -0.065922       0.034411      -0.042317       0.007480       0.034837             10.001662      15.252741      -0.531652      -2.352270       5.044433      -0.407257       9.707811           0.001862
          379              C      20.047028      16.708902      17.422502      -0.182500      33.714288 0.42379531E+03  0.99109217E+04                                 9.095653                            6.845380       0.208688       2.042613                    0.999693      29.407854      84.623020       0.631652       0.414639      -1.064172       0.004930      -0.004806       0.001518       0.007050       0.006434       0.016871      -0.014626      -0.024328       0.019079      -0.029017       0.005194       0.023823             11.608210      19.324709      -1.007803      -3.700822       5.495267      -0.370633      10.004655           0.001208
          380              C      19.342448      16.670323      18.587576       0.136132      36.035693 0.39797868E+03  0.91469071E+04                                 9.780842                            6.802439      -0.240626       1.948324                    0.999076      25.989419      73.739516       0.611211       0.436014      -1.052625      -0.008619      -0.012407       0.001073       0.015145       0.000579       0.004043       0.015311      -0.047477      -0.071326      -0.028362      -0.011023       0.039385             14.100956      26.248106      -2.253984      -3.029383       5.918728      -0.065196      10.136034           0.000678
          381              C      20.091699      16.516006      19.759600      -0.175197      33.931159 0.46546856E+03  0.11159761E+05                                 9.235586                            7.263437      -0.006675       1.977071                    0.998557      29.893364      87.506170       0.601058       0.425036      -1.056088       0.003871      -0.012660      -0.004628       0.014025       0.004467      -0.009868       0.013587      -0.043607       0.032931      -0.030981       0.003334       0.027648             11.400444      19.033342      -1.795093      -0.805180       5.723135      -0.724768       9.444857           0.000698
          382              C       1.149257      16.319048      19.689606       0.089651      27.287369 0.34220961E+03  0.76341566E+04                                 8.070205                            6.279485       0.013666       2.020642                    0.999233      26.556947      76.184452       0.635404       0.432103      -1.046660       0.003697      -0.006768      -0.049670       0.050265       0.011660       0.007004       0.007264      -0.066455       0.029295      -0.040748       0.007412       0.033336              9.851750      15.329663      -0.406972      -1.004484       4.992130      -0.969365       9.233458          -0.000003
          383              C       7.981856      17.986080      26.594173       0.104128      25.486904 0.30344368E+03  0.65881805E+04                                 7.757295                            5.927115       0.231659       2.107835                    0.999273      25.696681      73.422574       0.649799       0.434150      -1.042367      -0.015003       0.044383      -0.019971       0.050929      -0.002697      -0.031669      -0.001309       0.021676      -0.070126      -0.039677       0.000905       0.038772              9.354628       7.926284       2.688785       3.862562       8.319570       0.408443      11.818031           0.004093
          384              C       8.714863      18.503855      27.612310      -0.181791      33.114596 0.43768731E+03  0.10354444E+05                                 9.103971                            7.052406       0.180740       2.042204                    0.998421      29.571508      86.558657       0.607577       0.426130      -1.053273      -0.019320       0.008809      -0.006487       0.022202      -0.005084      -0.004094      -0.016559       0.017608       0.036313      -0.024226       0.004110       0.020116             11.110482      10.073563       3.672152       5.144196       9.703794       1.394060      13.554090           0.007167
          385              C       9.145327      19.787125      27.578058       0.145981      35.752970 0.37453535E+03  0.85071916E+04                                 9.834891                            6.673266      -0.205235       1.968043                    0.999011      25.575861      72.941959       0.604780       0.445877      -1.043216       0.009381       0.010076       0.013544       0.019313      -0.007177      -0.024487       0.014725       0.063843      -0.009715      -0.036966      -0.011012       0.047978             14.142931      12.880714       4.429836       8.998869       9.864239       3.367657      19.683839           0.003131
          386              C       8.777808       0.136043      26.473545      -0.185685      32.482535 0.39556622E+03  0.90805232E+04                                 8.842003                            6.577144       0.428202       2.117740                    0.999789      28.737843      81.572767       0.650620       0.410097      -1.068537      -0.010552      -0.009283      -0.000527       0.014064      -0.002671      -0.023106       0.001779      -0.012501      -0.089101      -0.040564       0.017004       0.023561             11.247105       8.866129       1.996895       6.074411       7.847439       0.621569      17.027747          -0.000409
          387              C       8.030588      19.876467      25.500582       0.081369      27.513344 0.31375671E+03  0.68972498E+04                                 8.171639                            5.989876      -0.002709       2.008373                    0.999629      27.005109      78.680572       0.649754       0.428819      -1.041346      -0.002545      -0.032484       0.032696       0.046160      -0.022197      -0.047798      -0.023155       0.013200      -0.083581      -0.070009       0.018779       0.051230             10.056506       7.562922       2.093538       3.977541       8.258787      -0.714892      14.347808           0.015817
          388              C       9.998133       0.077159      28.648814       0.044765      42.141612 0.42459386E+03  0.99188091E+04                                10.704904                            6.976068      -0.158178       1.958781                    0.999181      27.162771      77.723717       0.610016       0.429812      -1.056297       0.001125      -0.009993      -0.017070       0.019812       0.007767       0.020107      -0.009682      -0.019929       0.021191      -0.029620       0.008722       0.020898             15.476370      19.380120       3.624636       5.923681       8.145209       5.870134      18.903781           0.001194
          389              C       9.407260       0.556354      29.857076       0.029293      38.204485 0.44571323E+03  0.10509531E+05                                 9.925594                            7.076742      -0.034591       1.988200                    0.999499      27.541286      78.446217       0.616504       0.421349      -1.064569      -0.025128       0.001990       0.013843       0.028758      -0.003759      -0.018640       0.005107       0.041349      -0.003536      -0.021409      -0.011029       0.032438             12.842886      17.570651       1.570021       0.768385       6.688229       4.065520      14.269777          -0.000092
          390              C       7.981856       0.546202      30.067554      -0.233495      36.783794 0.50001992E+03  0.12240076E+05                                 9.667218                            7.505487      -0.073885       1.933665                    0.999411      31.848288      95.098869       0.592253       0.422476      -1.054625       0.030579      -0.003534      -0.012621       0.033269       0.012499       0.038965      -0.019871      -0.024135      -0.055941      -0.057364       0.025886       0.031478             11.238468      16.280703       0.829479      -0.990768       6.116684       2.723720      11.318016           0.000799
          391              C       7.478295       0.968544      31.253974       0.167871      33.270501 0.45773070E+03  0.10915379E+05                                 9.267845                            7.379733      -0.215243       1.932053                    0.999393      27.430936      79.772298       0.575672       0.446172      -1.044591      -0.041819      -0.002541       0.015388       0.044633       0.005401       0.001603       0.000482       0.074083      -0.084539      -0.028240      -0.023316       0.051556             10.535665      14.846817       0.838407      -0.147478       6.197183       2.640229      10.562997          -0.000025
          392              C       8.327039       1.516776      32.286506      -0.153457      33.548213 0.45164014E+03  0.10776636E+05                                 9.105441                            7.138378      -0.001484       1.968463                    0.998990      30.391892      89.558386       0.606705       0.423095      -1.054378       0.013229      -0.000800      -0.004177       0.013896      -0.009432      -0.004023       0.011234      -0.062276       0.063019      -0.043126       0.009860       0.033266             10.227258      15.235490       0.628849       0.020350       6.077906       2.421949       9.368379           0.001341
          393              C       9.673254       1.500532      32.113259      -0.113222      33.484356 0.44500400E+03  0.10594975E+05                                 9.181152                            7.152480      -0.153752       1.924957                    0.998870      30.058450      88.913797       0.596746       0.431103      -1.047872      -0.013129      -0.015256      -0.009401       0.022214      -0.004564       0.009539       0.015840      -0.041106       0.019585      -0.028462      -0.000244       0.028707             10.486190      16.501376       0.753217      -0.533989       5.541344       1.972484       9.415848           0.000066
          394              C      10.245853       1.051794      30.900033       0.044528      37.943593 0.44339335E+03  0.10474047E+05                                 9.967051                            7.118944      -0.172883       1.945553                    0.999391      27.705113      79.799888       0.604933       0.428621      -1.056700      -0.007108      -0.006176       0.020046       0.022148      -0.009363      -0.002852       0.001018       0.030473      -0.020041      -0.014549      -0.006998       0.021547             13.060142      19.887020       2.578090       2.008718       6.720533       3.488963      12.572872           0.000490
          395              C      11.652982       1.112709      30.700476      -0.101268      47.340717 0.52008052E+03  0.12767564E+05                                11.457366                            7.641154      -0.297267       1.886868                    0.998591      29.655444      86.679441       0.592639       0.420997      -1.062940       0.017701       0.009374       0.090002       0.092204       0.011461       0.030752      -0.004232       0.018144      -0.028073      -0.034106      -0.002196       0.036302             16.706809      22.468878       4.856639       6.133061       9.694617       6.025017      17.956934          -0.000166
          396              C      12.180910       0.674123      29.509589       0.273408      33.455062 0.36928398E+03  0.83732687E+04                                 9.387442                            6.644864       0.151111       2.065282                    0.999794      25.658918      73.541945       0.602460       0.448377      -1.039904       0.106064      -0.011614      -0.029491       0.110699       0.022466       0.019143      -0.003893       0.098621      -0.064574      -0.046255      -0.022267       0.068522             12.463509      16.346845       2.529188       2.764077       7.071106       4.299798      13.972577          -0.000427
          397              C      11.319982       0.144165      28.497905      -0.299122      45.287610 0.53255164E+03  0.13312852E+05                                11.201438                            7.775098      -0.322256       1.839696                    0.998160      33.856008     103.918483       0.575593       0.425678      -1.047150      -0.011393       0.007786       0.006035       0.015061       0.022859       0.006938      -0.045133      -0.035563       0.074881      -0.053164      -0.009075       0.062238             15.398432      21.264578       3.806176       5.730158       8.139686       4.895797      16.791031           0.015106
          398              C      12.526093       1.693429      31.767758      -0.127362      46.432483 0.52503135E+03  0.12950668E+05                                11.391049                            7.754132      -0.330743       1.874756                    0.998280      30.160752      89.061165       0.578212       0.429450      -1.055139      -0.033483      -0.084410      -0.037375       0.098199       0.008259       0.016253       0.023908       0.043471       0.070326      -0.042269      -0.000044       0.042313             16.301603      16.296159       5.671768       9.544446      16.032940       2.978126      16.575711           0.000087
          399              C      13.074325       0.879202      32.778449       0.050756      36.657892 0.45086098E+03  0.10727793E+05                                 9.829227                            7.240711      -0.205566       1.937906                    0.999092      27.938385      81.574797       0.590320       0.436065      -1.048947      -0.005213      -0.009367      -0.006405       0.012487       0.001308       0.004542      -0.008836      -0.017959       0.015185      -0.013404      -0.001393       0.014796             12.420816      10.055258       1.701409       6.126029      13.869184       0.062989      13.338006          -0.000073
          400              C      12.879398      19.766820      32.753628      -0.136919      34.673139 0.49597745E+03  0.12148355E+05                                 9.465149                            7.604453      -0.199129       1.902633                    0.998358      31.094901      93.676767       0.571933       0.437225      -1.042874       0.013566       0.010662       0.019581       0.026099       0.003723       0.004357       0.012809       0.008076       0.022353      -0.015135      -0.001546       0.016681             10.887858       8.453997       0.658601       3.943053      13.414054      -1.136629      10.795523          -0.000237
          401              C      13.346411      18.938380      33.735031      -0.165035      34.601507 0.48857400E+03  0.11926272E+05                                 9.408412                            7.498680      -0.178131       1.907529                    0.998030      31.347548      94.384625       0.581381       0.431589      -1.045897      -0.000955       0.010756      -0.010311       0.014930       0.002848      -0.018074       0.006420      -0.020553      -0.062257      -0.032116       0.010490       0.021626             10.821262       8.353849       0.351308       4.242087      11.924501      -0.258583      12.185435           0.000153
          402              C      14.046930      19.523161      34.833090       0.149325      36.626174 0.46860774E+03  0.11265164E+05                                 9.922351                            7.482882      -0.245772       1.919786                    0.999302      27.923963      82.118207       0.568615       0.448084      -1.041196       0.013158      -0.028479       0.031818       0.044683      -0.017871       0.026568      -0.023976      -0.017685       0.056123      -0.033236      -0.016732       0.049968             11.923781       7.422172       0.606501       3.821441      14.266768      -1.300993      14.082402           0.000151
          403              C      14.254040       0.574629      34.884220      -0.227043      38.710680 0.50605658E+03  0.12491830E+05                                10.120446                            7.640039      -0.307952       1.856359                    0.998399      32.499161      99.169539       0.573662       0.432537      -1.042834      -0.015307       0.021182      -0.018977       0.032297      -0.001666      -0.009495       0.017733       0.097865      -0.010837      -0.053463       0.000888       0.052575             11.867566       6.786940       1.275246       2.977278      15.685069      -1.387189      13.130690           0.000223
          404              C      13.817484       1.421343      33.877997       0.040790      37.787078 0.44206918E+03  0.10450822E+05                                 9.990636                            7.148083      -0.168352       1.952424                    0.999180      27.667923      80.120007       0.597758       0.433431      -1.052157       0.003100      -0.017176       0.023404       0.029196       0.000353       0.006213      -0.006412      -0.021927      -0.005292      -0.013866      -0.000693       0.014560             12.939474       8.741066       3.080465       4.689459      16.912142       0.057360      13.165213          -0.000012
          405              C      14.057082       2.852838      33.840766       0.046718      40.188106 0.43998431E+03  0.10366194E+05                                10.375061                            7.094192      -0.171717       1.948829                    0.999176      27.482099      78.872167       0.606072       0.428943      -1.057244       0.003628       0.006417       0.000611       0.007396      -0.010032      -0.005630       0.014563       0.026580      -0.008161      -0.023259       0.000636       0.022623             14.339523      10.417739       5.335943       6.361329      17.487034       3.707845      15.113796           0.000359
          406              C      13.577887       3.606150      32.841493      -0.272608      40.438755 0.51181936E+03  0.12591767E+05                                10.340823                            7.589756      -0.173255       1.901183                    0.998703      32.202851      96.138393       0.589883       0.422056      -1.055759      -0.006783       0.009048      -0.008307       0.014031      -0.022035      -0.011080      -0.010823      -0.025400      -0.043343      -0.031555      -0.001442       0.032997             13.292877      11.380724       4.785022       6.346638      14.083670       2.023053      14.414237           0.000198
          407              C      12.781935       3.041674      31.785132       0.298399      31.194295 0.35994099E+03  0.80863631E+04                                 8.909805                            6.532715       0.066872       2.043527                    0.999829      25.077625      70.885596       0.613192       0.444618      -1.045051      -0.014131       0.104306      -0.053573       0.118108      -0.014780       0.021992      -0.027593      -0.040676       0.033713      -0.036255      -0.013273       0.049528             11.368955      10.288062       4.155007       5.539146      12.578794       1.856034      11.240009          -0.000042
          408              C      16.877433       3.874175      36.187793      -0.241458      54.717508 0.88900598E+03  0.25033449E+05                                12.624862                           10.137265       0.044562       1.875897                    0.999884      38.722903     122.474006       0.501790       0.433479      -1.051881      -0.365276       0.133960      -0.090925       0.399548       0.190517      -0.201022       0.059188      -0.466431       0.556932      -0.461616       0.205707       0.255909             15.226728      11.154568       3.473716       3.422238      16.791107       8.231263      17.734508          -0.015993
          409              C      16.118030       3.114772      35.286312      -0.167661      33.225528 0.47371866E+03  0.11525480E+05                                 9.240059                            7.436244      -0.345379       1.857298                    0.997166      31.682993      96.619903       0.575108       0.437742      -1.037613       0.009516       0.004098       0.010707       0.014899      -0.013897      -0.083008      -0.032787      -0.109192       0.017677      -0.120005       0.040914       0.079092             10.878379      10.095157       1.972820       3.070637      11.370513       4.838557      11.169466           0.003859
          410              C      14.861156       3.512748      34.914005       0.115631      34.523591 0.41644824E+03  0.97131463E+04                                 9.574582                            7.006964      -0.115236       1.982146                    0.999418      26.698408      77.152060       0.593987       0.442110      -1.045459      -0.008298       0.002172       0.007824       0.011610       0.028367       0.007730      -0.010883      -0.025952       0.013733      -0.037189       0.007205       0.029984             12.786696      11.142023       3.457857       5.623124      13.162149       6.968584      14.055916          -0.001428
          411              C      14.361656       4.686371      35.499272      -0.217925      34.836800 0.47762858E+03  0.11522458E+05                                 9.354343                            7.328613       0.097570       1.992252                    0.999639      30.939618      90.774858       0.602097       0.421682      -1.058449       0.016090      -0.015038       0.006785       0.023045      -0.034176       0.015666      -0.000243       0.058738      -0.057487      -0.037897      -0.019448       0.057345             11.349385       9.226703       2.093029       3.441165      12.539711       6.107178      12.281740           0.002552
          412              C      15.141364       5.392981      36.394299       0.073498      26.077947 0.34365247E+03  0.76670411E+04                                 7.723327                            6.198878       0.264897       2.085431                    0.999828      27.013058      77.253533       0.654726       0.419313      -1.055566       0.041442      -0.051622       0.013334       0.067528      -0.030205      -0.025575       0.000251      -0.015666      -0.005965      -0.041403       0.002122       0.039281              8.920177       7.809445       1.128225       2.402525       9.498798       4.056709       9.452287           0.001767
          413              C       4.789926      13.153514      19.440408       0.093758      28.356347 0.34474199E+03  0.76770448E+04                                 8.230392                            6.261299       0.102771       2.045289                    0.999586      26.373675      74.704662       0.644971       0.426448      -1.053915      -0.044588       0.006905      -0.030625       0.054532      -0.001077      -0.003739       0.000298       0.064716       0.082786      -0.046174       0.017227       0.028947             10.408177       7.306014       2.774617       2.187871      16.864409       0.964482       7.054108           0.000395
          414              C       4.720889      11.774812      19.521820      -0.182220      33.733197 0.42062927E+03  0.97811387E+04                                 9.034945                            6.785811       0.368539       2.096524                    0.999685      28.993458      82.165423       0.641624       0.410521      -1.070901      -0.008870       0.003589       0.007535       0.012180      -0.010750       0.005933      -0.005869       0.019742       0.061300      -0.025016       0.001265       0.023751             11.703289       7.444018       3.255344       2.174841      20.443754       1.724023       7.222096           0.000782
          415              C       3.918846      11.066170      18.642181       0.137275      37.404362 0.39378000E+03  0.90301718E+04                                10.031279                            6.771832      -0.235276       1.948723                    0.998815      25.942690      73.623893       0.611609       0.436707      -1.051773       0.001429      -0.012192      -0.000097       0.012276      -0.002654      -0.038854       0.007217       0.011889       0.015059      -0.035019      -0.009010       0.044028             15.137534       7.580732       1.892816       1.904557      29.847256       1.028613       7.984613           0.000937
          416              C       3.159442      11.797147      17.762046      -0.192982      35.754682 0.47377203E+03  0.11439244E+05                                 9.598141                            7.330570       0.056342       1.991582                    0.997880      30.568868      90.575411       0.596404       0.425341      -1.053121       0.000826       0.010871       0.014516       0.018154       0.014600      -0.013781       0.021946       0.027759      -0.087114      -0.045625       0.010626       0.035000             12.255809       7.571879       0.936370       2.208510      21.268071      -0.591884       7.927476           0.005278
          417              C       3.254875      13.198185      17.731269       0.094353      29.518442 0.37017925E+03  0.84615794E+04                                 8.705233                            6.671538      -0.114571       1.977715                    0.997537      27.396409      80.785308       0.594286       0.450890      -1.030728       0.032753       0.002210       0.040575       0.052192      -0.005669      -0.029510      -0.020560       0.055407      -0.019027      -0.044481      -0.003046       0.047527             10.987413       7.588817       1.924969       2.202221      17.707861      -0.193034       7.665562           0.006978
          418              C       3.843718       9.594065      18.694304       0.028372      43.999795 0.44799611E+03  0.10563896E+05                                10.895094                            7.081719      -0.171764       1.943751                    0.999078      27.498067      78.011963       0.618759       0.419792      -1.066862       0.007016       0.013121      -0.006942       0.016418      -0.001265       0.012748       0.009321      -0.022046      -0.017526      -0.021309       0.003070       0.018239             16.651125       7.977274       0.385031      -3.003880      31.671291       2.028218      10.304809          -0.000311
          419              C       4.493474       8.881363      17.701484      -0.276279      42.705094 0.49844223E+03  0.12132841E+05                                10.600303                            7.408101       0.081530       1.979900                    0.999281      31.672577      92.825831       0.609436       0.412886      -1.065852       0.010824      -0.002760      -0.007589       0.013505       0.000136      -0.028383      -0.002221       0.046130       0.055860      -0.032511      -0.012202       0.044714             15.184262       7.538182      -2.020083      -2.567678      28.075641       4.436054       9.938963          -0.000049
          420              C       4.450834       7.460020      17.652836       0.295738      32.774357 0.35351760E+03  0.78983816E+04                                 9.146806                            6.424355       0.096582       2.047842                    0.999745      25.097137      70.511800       0.626181       0.437804      -1.050157       0.065386      -0.008685      -0.100598       0.120294      -0.007896      -0.036269       0.017602      -0.000936       0.011216      -0.036898      -0.007574       0.044472             12.771971       6.789425      -2.007435      -2.697669      22.552098       3.135237       8.974390          -0.000119
          421              C       3.725949       6.753410      18.605943      -0.151114      50.420144 0.56961342E+03  0.14297884E+05                                11.907803                            7.978722      -0.248357       1.884317                    0.998785      30.915137      91.217978       0.582233       0.419100      -1.064688      -0.058821      -0.074603       0.024199       0.098036      -0.001043       0.012381       0.016378      -0.046456      -0.068465      -0.033946      -0.005129       0.039075             18.243300       9.165913      -3.732802      -3.750077      33.194018       4.614576      12.369967          -0.000097
          422              C       3.015278       7.492508      19.636987       0.042843      38.726650 0.44055726E+03  0.10395588E+05                                10.111333                            7.094814      -0.164213       1.948353                    0.999408      27.736487      79.977295       0.605827       0.428461      -1.056269      -0.020643      -0.011113      -0.003327       0.023679      -0.000541      -0.007619       0.013702      -0.003003       0.029514      -0.014072      -0.006095       0.020167             13.945683       8.353858      -2.991666      -4.578514      21.926202       4.035945      11.556988          -0.000050
          423              C       3.061979       8.889485      19.662304       0.038901      37.291530 0.43073512E+03  0.10090301E+05                                 9.803246                            6.985887      -0.081828       1.975784                    0.999503      27.416410      78.351476       0.615387       0.424878      -1.060208      -0.024433       0.005019       0.019278       0.031525      -0.000358      -0.019376       0.003539       0.008360       0.046536      -0.016234      -0.011590       0.027824             13.031387       8.166881      -0.983997      -4.498313      19.965939       1.761087      10.961342           0.000044
          424              C       2.339124       9.598126      20.662570      -0.229693      36.704755 0.49433519E+03  0.12081954E+05                                 9.704397                            7.501030      -0.123603       1.919567                    0.998658      31.709544      95.009895       0.587136       0.426827      -1.050570       0.016445      -0.007821      -0.029802       0.034925      -0.009072       0.044196       0.018495      -0.016643      -0.053407      -0.059051       0.021198       0.037853             11.478924       8.302715      -1.188583      -4.810169      14.530084       1.445042      11.603972          -0.000075
          425              C       1.622362       8.911821      21.573979       0.172265      33.140625 0.44389444E+03  0.10513550E+05                                 9.240444                            7.263928      -0.231910       1.927513                    0.999437      27.302863      79.352417       0.580152       0.445753      -1.043938      -0.026849       0.018101       0.033448       0.046554      -0.024270      -0.023238       0.031951      -0.015339       0.019647      -0.028732      -0.025905       0.054637             10.713363       7.417152      -1.021770      -4.093517      13.478924       1.322587      11.244014           0.000076
          426              C       1.597996       7.496569      21.588871      -0.154208      33.849753 0.44042972E+03  0.10443625E+05                                 9.153914                            7.050044      -0.004015       1.969654                    0.999120      30.187495      88.686990       0.610370       0.423193      -1.054285       0.006723      -0.008910      -0.011108       0.015747       0.018094       0.012153      -0.031187       0.005394       0.015694      -0.042668       0.010844       0.031824             10.495824       7.195320      -1.651838      -4.021296      13.125742       1.991781      11.166410           0.000117
          427              C       2.259935       6.830568      20.616404      -0.120428      34.065099 0.44613723E+03  0.10633627E+05                                 9.280429                            7.161319      -0.182292       1.912048                    0.999134      30.271529      89.728697       0.596134       0.431071      -1.047406      -0.011578       0.023147      -0.003859       0.026168       0.007268       0.010886      -0.017359      -0.044649       0.005932      -0.030863      -0.000680       0.031543             10.762338       7.814257      -2.223612      -4.545698      13.257331       2.857352      11.215427           0.000121
          428              C       3.677217       5.271152      18.582612      -0.162763      48.172665 0.55150998E+03  0.13775030E+05                                11.650846                            7.944214      -0.289769       1.872320                    0.998781      31.131168      92.566192       0.571462       0.429121      -1.055122      -0.052934       0.077826      -0.022652       0.096809       0.010634      -0.010011       0.010453      -0.052207      -0.075181      -0.033737      -0.008057       0.041795             17.263853       9.576218      -3.250938       2.957762      31.501482       2.049756      10.713859          -0.001525
          429              C       2.814259       4.590938      17.666735       0.049945      36.785898 0.44812840E+03  0.10654103E+05                                 9.857598                            7.226619      -0.214705       1.933763                    0.999206      28.008754      81.935829       0.589512       0.437018      -1.047634      -0.013150       0.010432       0.001264       0.016833       0.003797       0.012026       0.009735      -0.010016       0.026671      -0.015473      -0.004858       0.020331             12.604306       8.669368      -1.091560       4.132348      19.161982       0.448096       9.981570           0.000257
          430              C       2.014246       5.279274      16.753837      -0.136143      34.197109 0.47461841E+03  0.11523367E+05                                 9.405835                            7.456477      -0.253805       1.887523                    0.998446      30.997331      93.645706       0.574271       0.439293      -1.039348      -0.002335      -0.029202      -0.005021       0.029722      -0.001823      -0.017457       0.001548      -0.035929       0.017350      -0.029515       0.012536       0.016978             10.727095       8.637551      -0.862724       4.151490      13.719188       0.099158       9.824547          -0.001704
          431              C       1.151288       4.672157      15.909444      -0.151847      34.015788 0.47423055E+03  0.11524017E+05                                 9.361627                            7.439473      -0.256395       1.883881                    0.998427      31.374431      95.160976       0.575925       0.437649      -1.039202       0.017527       0.008576       0.003527       0.019829      -0.022342       0.001407      -0.028690       0.040704      -0.039319      -0.045424       0.004830       0.040594             10.478001       7.934525       0.024666       3.226126      14.415355       0.123641       9.084122           0.000231
          432              C       1.011184       3.275180      15.986884       0.178152      35.452622 0.46479187E+03  0.11211106E+05                                 9.870578                            7.583074      -0.462281       1.855420                    0.998746      28.131106      84.344160       0.547335       0.463942      -1.026614      -0.023101      -0.022437      -0.034429       0.047143       0.017008       0.025371       0.028720       0.008431      -0.047922      -0.039458      -0.008542       0.048000             11.282990       9.721788       0.040055       4.065097      14.713989      -0.718484       9.413194           0.001237
          433              C       1.774648       2.544204      16.861062      -0.225019      35.763616 0.48283709E+03  0.11734737E+05                                 9.501240                            7.398699      -0.098075       1.927843                    0.998914      31.589189      94.463212       0.592778       0.425149      -1.051333       0.019805       0.005343       0.013836       0.024743       0.016811      -0.048191       0.013064      -0.041954      -0.014868      -0.065475       0.028386       0.037089             10.716597       9.651284      -0.947699       4.272476      13.242119      -1.719510       9.256389          -0.001446
          434              C       2.714765       3.159442      17.694534       0.044225      37.275946 0.43934179E+03  0.10361393E+05                                 9.879782                            7.110925      -0.205259       1.940466                    0.999129      27.553289      79.469109       0.601741       0.431600      -1.054176      -0.020987      -0.004313      -0.017209       0.027481      -0.003507       0.015374       0.005687       0.002468       0.030436      -0.017156      -0.003212       0.020367             12.891873       9.925661      -2.539932       4.591247      19.171353      -1.951188       9.578604           0.000492
          435              C       3.551327       2.446740      18.607432       0.039965      40.395273 0.42996753E+03  0.10064183E+05                                10.390859                            6.988745      -0.175071       1.949889                    0.999168      27.306089      77.912434       0.614284       0.425985      -1.059902       0.010721      -0.007461      -0.001324       0.013128       0.001685      -0.011379       0.000899      -0.014195       0.000089      -0.015625       0.007179       0.008446             15.094756       9.261262      -3.610430       3.519754      26.889689      -2.596339       9.133318          -0.001357
          436              C       4.355401       3.110711      19.455797      -0.257310      40.430470 0.50133407E+03  0.12276076E+05                                10.381736                            7.533093      -0.232778       1.888675                    0.998311      31.838298      94.977060       0.589282       0.424474      -1.053744       0.015502       0.004916      -0.004091       0.016770      -0.002421       0.005495       0.001673       0.042583       0.059214      -0.031375       0.008901       0.022474             13.877918       8.761119      -2.171622       2.560879      24.738137       0.419801       8.134498          -0.001959
          437              C       4.396011       4.542206      19.500474       0.302165      31.817210 0.35715441E+03  0.80123940E+04                                 9.044543                            6.509281       0.009659       2.025094                    0.999840      25.086903      70.983291       0.613703       0.444878      -1.044349       0.081996       0.004623       0.084135       0.117573       0.007207       0.033656       0.016281       0.012460      -0.008829      -0.034010      -0.008045       0.042055             12.060104       7.406283      -2.355864       2.303959      21.356171       0.544738       7.417859          -0.000203
          438              C       3.788894      19.198283      19.798320       0.087088      27.664168 0.34070088E+03  0.75896137E+04                                 8.153119                            6.261039       0.114757       2.049394                    0.999619      26.583276      76.123596       0.637248       0.431470      -1.047388      -0.000579       0.000187      -0.052611       0.052614       0.013207      -0.009156      -0.009349       0.066039       0.034085      -0.042309       0.007364       0.034946              9.999159       5.043731      -0.531345      -0.407215      15.247606      -2.351505       9.706141           0.001326
          439              C       3.595998       0.257872      19.808248      -0.182360      33.703311 0.42367188E+03  0.99070559E+04                                 9.093231                            6.844192       0.209502       2.042936                    0.999694      29.401218      84.592552       0.631750       0.414616      -1.064215       0.004621      -0.004983      -0.001542       0.006968       0.006459      -0.014688       0.016873       0.024448       0.019136      -0.029086       0.005182       0.023904             11.604215       5.494194      -1.007262      -0.370552      19.316853      -3.699230      10.001598           0.000801
          440              C       3.634577       0.962452      18.643174       0.135772      36.037817 0.39803711E+03  0.91483501E+04                                 9.780133                            6.802233      -0.239859       1.948503                    0.999077      25.991399      73.739339       0.611331       0.435924      -1.052706       0.012278       0.008558      -0.001043       0.015002       0.000514       0.015277       0.004098       0.047136      -0.071412      -0.028402      -0.010816       0.039218             14.099280       5.918392      -2.253798      -0.065405      26.244840      -3.027521      10.134609          -0.000628
          441              C       3.788894       0.213201      17.471150      -0.175535      33.943317 0.46566495E+03  0.11165674E+05                                 9.237244                            7.264528      -0.005821       1.977161                    0.998566      29.903145      87.540189       0.601066       0.424984      -1.056117       0.012550      -0.003927       0.004699       0.013965       0.004439       0.013505      -0.009937       0.043470       0.033432      -0.031006       0.003447       0.027559             11.402571       5.724040      -1.795293      -0.724995      19.037349      -0.805162       9.446326           0.000027
          442              C       3.985852      19.155643      17.541144       0.089591      27.290144 0.34224396E+03  0.76351894E+04                                 8.070890                            6.279872       0.013560       2.020587                    0.999232      26.559282      76.194919       0.635367       0.432113      -1.046644       0.006626      -0.003766       0.049712       0.050293       0.011655       0.007233       0.007076       0.066404       0.029070      -0.040705       0.007376       0.033328              9.852629       4.992490      -0.406944      -0.969383      15.331350      -1.004535       9.234048          -0.000254
          443              C       2.318820      12.323044      10.636577       0.104139      25.495591 0.30355330E+03  0.65916048E+04                                 7.760994                            5.929423       0.231087       2.107669                    0.999268      25.702846      73.462354       0.649425       0.434331      -1.042187      -0.044384       0.014955       0.020017       0.050934      -0.002436      -0.001365      -0.031619      -0.021350      -0.069438      -0.039505       0.000969       0.038536              9.359792       8.323266       2.690923       0.409251       7.931547       3.865952      11.824564           0.004049
          444              C       1.801045      11.590037       9.618440      -0.181794      33.134829 0.43800000E+03  0.10364496E+05                                 9.110214                            7.056620       0.178642       2.041522                    0.998408      29.582894      86.625036       0.607130       0.426335      -1.053065      -0.008841       0.019311       0.006506       0.022212      -0.004560      -0.016775      -0.003772      -0.017153       0.037270      -0.024032       0.003495       0.020537             11.119146       9.710154       3.676252       1.395993      10.083206       5.149885      13.564079           0.007089
          445              C       0.517775      11.159573       9.652692       0.146132      35.753494 0.37454421E+03  0.85080283E+04                                 9.837427                            6.675004      -0.205513       1.968051                    0.999011      25.578333      72.968124       0.604434       0.446099      -1.043015      -0.010036      -0.009593      -0.013461       0.019337      -0.007020       0.014644      -0.024527      -0.063974      -0.009291      -0.037005      -0.010970       0.047975             14.146386       9.866658       4.432115       3.368106      12.887004       9.001836      19.685495           0.003101
          446              C      20.168857      11.527092      10.757205      -0.185521      32.467364 0.39539523E+03  0.90755081E+04                                 8.838811                            6.575486       0.429755       2.118345                    0.999789      28.730487      81.543802       0.650745       0.410068      -1.068569       0.009381       0.010272       0.000700       0.013928      -0.002626       0.001778      -0.023212       0.012100      -0.089160      -0.040624       0.017122       0.023502             11.241773       7.844722       1.995667       0.619863       8.862782       6.070882      17.017814          -0.000471
          447              C       0.428433      12.274312      11.730168       0.081428      27.505430 0.31367832E+03  0.68948961E+04                                 8.169436                            5.988711      -0.001623       2.008763                    0.999631      26.999421      78.652961       0.649904       0.428759      -1.041413       0.032545       0.002384      -0.032619       0.046140      -0.022176      -0.023141      -0.047763      -0.013365      -0.083538      -0.069950       0.018698       0.051253             10.053172       8.256370       2.092549      -0.715675       7.560872       3.975980      14.342274           0.015754
          448              C      20.227741      10.306767       8.581936       0.044777      42.142904 0.42456778E+03  0.99183995E+04                                10.706550                            6.976612      -0.157197       1.959177                    0.999182      27.162497      77.732726       0.609871       0.429906      -1.056202       0.010121      -0.001120       0.017123       0.019922       0.007753      -0.009729       0.020025       0.019976       0.021508      -0.029583       0.008653       0.020930             15.478172       8.145402       3.624244       5.869118      19.388077       5.920318      18.901037           0.001206
          449              C      19.748546      10.897640       7.373674       0.029318      38.205020 0.44570424E+03  0.10509262E+05                                 9.925670                            7.076602      -0.034671       1.988177                    0.999499      27.540995      78.445072       0.616519       0.421341      -1.064574      -0.001960       0.025127      -0.013879       0.028772      -0.003769       0.005100      -0.018605      -0.041312      -0.003612      -0.021378      -0.011022       0.032400             12.842402       6.687789       1.568190       4.064997      17.570930       0.764331      14.268487          -0.000111
          450              C      19.758698      12.323044       7.163196      -0.233439      36.783351 0.49999243E+03  0.12239268E+05                                 9.667339                            7.505355      -0.074053       1.933635                    0.999411      31.847204      95.095956       0.592248       0.422484      -1.054616       0.003565      -0.030577       0.012617       0.033269       0.012486      -0.019887       0.038957       0.024168      -0.056025      -0.057373       0.025878       0.031495             11.238695       6.116625       0.828601       2.723722      16.281552      -0.992552      11.317909           0.000727
          451              C      19.336356      12.826605       5.976776       0.167865      33.271490 0.45773421E+03  0.10915552E+05                                 9.268221                            7.379863      -0.215287       1.932044                    0.999393      27.431413      79.775639       0.575651       0.446185      -1.044577       0.002568       0.041824      -0.015392       0.044641       0.005409       0.000493       0.001608      -0.074159      -0.084571      -0.028253      -0.023348       0.051601             10.536160       6.197410       0.838006       2.640424      14.847666      -0.148433      10.563404          -0.000058
          452              C      18.788124      11.977861       4.944244      -0.153540      33.556536 0.45175780E+03  0.10780290E+05                                 9.107236                            7.139519      -0.002074       1.968223                    0.998989      30.396982      89.580848       0.606621       0.423120      -1.054348       0.000856      -0.013262       0.004191       0.013935      -0.009458       0.011279      -0.004055       0.062183       0.063170      -0.043116       0.009806       0.033310             10.229364       6.079043       0.628454       2.422572      15.238782       0.019231       9.370267           0.001310
          453              C      18.804368      10.631646       5.117491      -0.113498      33.497123 0.44517180E+03  0.10600037E+05                                 9.183364                            7.153690      -0.153894       1.924798                    0.998870      30.066674      88.944478       0.596709       0.431086      -1.047875       0.015317       0.013197       0.009368       0.022283      -0.004535       0.015922       0.009573       0.040896       0.019801      -0.028425      -0.000297       0.028722             10.488846       5.542583       0.752418       1.973356      16.505094      -0.536173       9.418862           0.000057
          454              C      19.253106      10.059047       6.330717       0.044492      37.946067 0.44341261E+03  0.10474596E+05                                 9.967133                            7.118867      -0.172521       1.945623                    0.999393      27.706735      79.804429       0.604967       0.428593      -1.056720       0.006245       0.007074      -0.019981       0.022098      -0.009379       0.001053      -0.002912      -0.030618      -0.020075      -0.014614      -0.007022       0.021636             13.059029       6.719865       2.575361       3.488538      19.884700       2.003183      12.572524           0.000466
          455              C      19.192191       8.651918       6.530274      -0.101894      47.368482 0.52038416E+03  0.12776966E+05                                11.461602                            7.643241      -0.297375       1.886725                    0.998590      29.665581      86.717514       0.592571       0.420981      -1.062943      -0.009321      -0.017654      -0.090012       0.092199       0.011544      -0.003995       0.030827      -0.018467      -0.027824      -0.034019      -0.002519       0.036538             16.711942       9.697220       4.855137       6.027876      22.473303       6.128991      17.965303          -0.000172
          456              C      19.630777       8.123990       7.721161       0.273609      33.465579 0.36931251E+03  0.83749526E+04                                 9.392941                            6.647140       0.150805       2.065284                    0.999793      25.664447      73.587465       0.602020       0.448649      -1.039637       0.011733      -0.105968       0.029484       0.110617       0.022437      -0.004134       0.019188      -0.098314      -0.064583      -0.046282      -0.022093       0.068375             12.471654       7.073889       2.528046       4.302549      16.359645       2.759301      13.981428          -0.000433
          457              C      20.160735       8.984918       8.732845      -0.298598      45.298913 0.53256107E+03  0.13315048E+05                                11.207695                            7.777805      -0.328984       1.837713                    0.998137      33.868472     104.012897       0.575118       0.425967      -1.046823      -0.007900       0.011532      -0.006144       0.015269       0.023617      -0.046055       0.007751       0.035756       0.075993      -0.054793      -0.008493       0.063286             15.408292       8.143379       3.807945       4.898873      21.279879       5.730761      16.801617           0.015073
          458              C      18.611471       7.778807       5.462992      -0.126315      46.384718 0.52448973E+03  0.12933460E+05                                11.382269                            7.749257      -0.329828       1.875235                    0.998286      30.139171      88.972725       0.578514       0.429353      -1.055240       0.084428       0.033560       0.037464       0.098274       0.008095       0.023877       0.015816      -0.043858       0.070046      -0.042389       0.000508       0.041881             16.286508      16.019117       5.664511       2.975257      16.277686       9.533628      16.562721          -0.000662
          459              C      19.425698       7.230575       4.452301       0.050740      36.652908 0.45082643E+03  0.10726703E+05                                 9.828654                            7.240757      -0.206262       1.937777                    0.999086      27.934884      81.562012       0.590282       0.436104      -1.048929       0.009492       0.005174       0.006378       0.012552       0.001268      -0.008754       0.004522       0.017738       0.015364      -0.013296      -0.001378       0.014675             12.419669      13.865618       1.700744       0.062772      10.054431       6.126071      13.338958           0.000056
          460              C       0.538080       7.425502       4.477122      -0.136326      34.644888 0.49554269E+03  0.12134854E+05                                 9.460342                            7.601443      -0.199220       1.902881                    0.998350      31.075505      93.602510       0.572019       0.437263      -1.042868      -0.010648      -0.013579      -0.019458       0.026008       0.003654       0.012840       0.004075      -0.008254       0.022190      -0.015231      -0.001266       0.016497             10.881793      13.404888       0.658268      -1.135872       8.449553       3.940928      10.790939          -0.000597
          461              C       1.366520       6.958489       3.495719      -0.164582      34.578782 0.48822452E+03  0.11915436E+05                                 9.404658                            7.496337      -0.178373       1.907696                    0.998021      31.330965      94.321086       0.581441       0.431628      -1.045888      -0.010645       0.000930       0.010297       0.014839       0.002809       0.006424      -0.018222       0.020149      -0.061859      -0.032111       0.010744       0.021367             10.816587      11.918315       0.351274      -0.258443       8.350649       4.240295      12.180799          -0.000116
          462              C       0.781739       6.257970       2.397660       0.149573      36.619961 0.46854245E+03  0.11263203E+05                                 9.921584                            7.482644      -0.246180       1.919700                    0.999302      27.920468      82.106510       0.568592       0.448118      -1.041177       0.028460      -0.013072      -0.031766       0.044609      -0.017870      -0.023860       0.026309       0.017539       0.055822      -0.033004      -0.016671       0.049675             11.922660      14.264883       0.606104      -1.301334       7.421658       3.821076      14.081440          -0.000203
          463              C      19.730271       6.050860       2.346530      -0.227299      38.710946 0.50607479E+03  0.12492289E+05                                10.119958                            7.639802      -0.307165       1.856582                    0.998398      32.500951      99.172376       0.573717       0.432495      -1.042868      -0.021146       0.015422       0.018915       0.032291      -0.001613       0.017763      -0.009477      -0.097871      -0.010578      -0.053515       0.000987       0.052528             11.866807      15.682590       1.274563      -1.387578       6.786740       2.977391      13.131092          -0.000159
          464              C      18.883557       6.487416       3.352753       0.040764      37.782948 0.44204439E+03  0.10449909E+05                                 9.989348                            7.147510      -0.167176       1.952772                    0.999184      27.666688      80.110637       0.597839       0.433386      -1.052203       0.017211      -0.003010      -0.023369       0.029179       0.000344      -0.006402       0.006178       0.022152      -0.005421      -0.013907      -0.000750       0.014657             12.937117      16.907739       3.078744       0.056332       8.739504       4.688669      13.164107           0.000032
          465              C      17.452062       6.247818       3.389984       0.046403      40.175809 0.43993546E+03  0.10364391E+05                                10.371540                            7.092900      -0.169883       1.949446                    0.999178      27.479600      78.853453       0.606263       0.428835      -1.057349      -0.006448      -0.003496      -0.000865       0.007386      -0.009983       0.014706      -0.005389      -0.026526      -0.007209      -0.023413       0.001025       0.022388             14.332140      17.479064       5.331423       3.703414      10.411825       6.356304      15.105530           0.001120
          466              C      16.698750       6.727013       4.389257      -0.271993      40.405417 0.51138730E+03  0.12578110E+05                                10.334766                            7.586403      -0.172167       1.901688                    0.998706      32.185686      96.066334       0.590048       0.422040      -1.055801      -0.009026       0.006983       0.008506       0.014233      -0.022293      -0.010878      -0.011393       0.025368      -0.043603      -0.031987      -0.001242       0.033228             13.283096      14.075308       4.780193       2.019838      11.371425       6.339885      14.402555          -0.000023
          467              C      17.263226       7.522965       5.445618       0.298366      31.185175 0.35986696E+03  0.80841233E+04                                 8.908013                            6.532135       0.066359       2.043505                    0.999829      25.071790      70.861966       0.613219       0.444631      -1.045064      -0.104428       0.014051       0.053594       0.118216      -0.014667      -0.027451       0.021949       0.040496       0.033601      -0.036133      -0.013162       0.049296             11.365798      12.576912       4.153616       1.856009      10.284249       5.536503      11.236233          -0.000084
          468              C      16.430725       3.427467       1.042957      -0.225400      53.570958 0.86531647E+03  0.24191614E+05                                12.440981                            9.992014       0.074033       1.889420                    0.999881      38.197750     120.203764       0.506354       0.432676      -1.052838      -0.131909       0.356811       0.088002       0.390460       0.186380       0.057586      -0.194150       0.452246       0.541637      -0.448333       0.200183       0.248150             14.998695      16.554054       3.411862       8.107046      10.985659       3.365733      17.456371           0.188698
          469              C      17.190128       4.186870       1.944438      -0.170079      33.332464 0.47570731E+03  0.11584313E+05                                 9.258614                            7.451024      -0.342760       1.857548                    0.997183      31.721447      96.735041       0.574715       0.437646      -1.037820      -0.003915      -0.008769      -0.010166       0.013985      -0.013643      -0.031895      -0.082068       0.108996       0.017104      -0.118833       0.040924       0.077910             10.903089      11.396071       1.985310       4.854272      10.114759       3.081905      11.198438           0.011487
          470              C      16.792152       5.443744       2.316745       0.116671      34.504083 0.41630869E+03  0.97096860E+04                                 9.573674                            7.008137      -0.120065       1.980734                    0.999411      26.694572      77.155939       0.593602       0.442406      -1.045219      -0.001526       0.008189      -0.007648       0.011309       0.027850      -0.011202       0.007218       0.025997       0.012897      -0.036516       0.006599       0.029918             12.782794      13.161865       3.455260       6.966343      11.134971       5.616782      14.051545           0.004815
          471              C      15.618529       5.943244       1.731478      -0.217109      34.791481 0.47689755E+03  0.11499330E+05                                 9.345902                            7.322912       0.099515       1.993390                    0.999634      30.900055      90.609128       0.602400       0.421671      -1.058556       0.014613      -0.015321      -0.006800       0.022237      -0.033758      -0.000526       0.014963      -0.057706      -0.056313      -0.037086      -0.019259       0.056345             11.339248      12.532903       2.091684       6.104241       9.212323       3.434379      12.272518          -0.000935
          472              C      14.911919       5.163536       0.836451       0.074756      26.029437 0.34291283E+03  0.76457852E+04                                 7.713786                            6.192102       0.266405       2.086713                    0.999826      26.969051      77.082822       0.655155       0.419299      -1.055662       0.050940      -0.041405      -0.013737       0.067066      -0.029664       0.000094      -0.024892       0.014308      -0.005937      -0.040369       0.001978       0.038390              8.909382       9.488076       1.128176       4.052079       7.797824       2.398920       9.442247           0.013203
          473              C      15.514974       7.151386      44.260908       0.093899      28.353019 0.34468039E+03  0.76753808E+04                                 8.230010                            6.260784       0.102664       2.045313                    0.999586      26.371058      74.697443       0.644986       0.426454      -1.053904       0.044526      -0.006898      -0.030639       0.054488      -0.001111       0.003846      -0.000289       0.064728       0.082680      -0.046164       0.017176       0.028988             10.408085       7.306013       2.775485      -2.188136      16.864379      -0.965279       7.053862           0.000414
          474              C      15.584011       8.530088      44.342320      -0.182232      33.731754 0.42060159E+03  0.97803466E+04                                 9.034683                            6.785498       0.368772       2.096612                    0.999685      28.992827      82.163358       0.641651       0.410510      -1.070907       0.008774      -0.003600       0.007486       0.012082      -0.010735      -0.005888       0.005841       0.019776       0.061159      -0.024994       0.001317       0.023677             11.703207       7.443998       3.255731      -2.174858      20.443903      -1.724016       7.221719           0.000774
          475              C      16.386054       9.238729      43.462681       0.137381      37.403045 0.39376261E+03  0.90297368E+04                                10.031328                            6.771842      -0.235298       1.948715                    0.998815      25.942302      73.624339       0.611582       0.436727      -1.051753      -0.001472       0.012225      -0.000116       0.012313      -0.002640       0.038920      -0.007192       0.011993       0.014977      -0.035064      -0.009039       0.044103             15.137921       7.581009       1.892923      -1.904620      29.848214      -1.028120       7.984539           0.001096
          476              C      17.145458       8.507753      42.582546      -0.193033      35.763324 0.47389105E+03  0.11443151E+05                                 9.600408                            7.331926       0.055314       1.991226                    0.997875      30.574400      90.604040       0.596280       0.425392      -1.053061      -0.000845      -0.010905       0.014523       0.018181       0.014611       0.013812      -0.021914       0.027799      -0.087945      -0.045775       0.010611       0.035164             12.259212       7.573806       0.937072      -2.209031      21.274883       0.592284       7.928949           0.005287
          477              C      17.050025       7.106715      42.551769       0.094447      29.519879 0.37017917E+03  0.84617900E+04                                 8.706384                            6.672072      -0.115705       1.977381                    0.997529      27.397549      80.796325       0.594176       0.450963      -1.030661      -0.032787      -0.002196       0.040522       0.052172      -0.005659       0.029656       0.020589       0.055455      -0.019408      -0.044578      -0.003113       0.047691             10.989361       7.590054       1.925859      -2.202654      17.711557       0.193051       7.666471           0.007046
          478              C      16.461182      10.710835      43.514804       0.028331      43.999798 0.44800206E+03  0.10564029E+05                                10.894985                            7.081666      -0.171538       1.943811                    0.999078      27.498120      78.011044       0.618777       0.419780      -1.066874      -0.007027      -0.013137      -0.006880       0.016410      -0.001285      -0.012758      -0.009296      -0.022002      -0.017726      -0.021323       0.003109       0.018214             16.651444       7.977369       0.385003       3.003961      31.672709      -2.027766      10.304255           0.000181
          479              C      15.811426      11.423537      42.521984      -0.276082      42.694729 0.49830893E+03  0.12128754E+05                                10.598643                            7.407073       0.082020       1.980100                    0.999282      31.667916      92.808185       0.609485       0.412882      -1.065857      -0.011020       0.002839      -0.007544       0.013653       0.000127       0.028293       0.002164       0.046444       0.055609      -0.032618      -0.012048       0.044667             15.182003       7.537180      -2.019906       2.567620      28.071824      -4.435137       9.937004           0.000186
          480              C      15.854066      12.844880      42.473336       0.295750      32.769438 0.35346621E+03  0.78968376E+04                                 9.145767                            6.423765       0.097104       2.048052                    0.999745      25.094008      70.498068       0.626236       0.437787      -1.050181      -0.065437       0.008664      -0.100563       0.120291      -0.007820       0.036108      -0.017569      -0.000974       0.010980      -0.036782      -0.007479       0.044261             12.770754       6.788666      -2.007071       2.697427      22.550518      -3.135107       8.973078           0.000117
          481              C      16.578951      13.551490      43.426443      -0.150620      50.397851 0.56933236E+03  0.14288906E+05                                11.904347                            7.976650      -0.248245       1.884435                    0.998785      30.905810      91.180979       0.582327       0.419089      -1.064707       0.058743       0.074674       0.024154       0.098033      -0.001077      -0.012514      -0.016435      -0.046074      -0.068239      -0.034003      -0.004895       0.038898             18.238342       9.163579      -3.732143       3.748922      33.185252      -4.613990      12.366195           0.000183
          482              C      17.289622      12.812392      44.457487       0.042809      38.729080 0.44057996E+03  0.10396282E+05                                10.112010                            7.095131      -0.164522       1.948267                    0.999407      27.736755      79.979308       0.605795       0.428477      -1.056256       0.020659       0.011129      -0.003235       0.023688      -0.000517       0.007573      -0.013674      -0.002994       0.029364      -0.014040      -0.006050       0.020091             13.947563       8.354630      -2.992591       4.578823      21.930771      -4.037127      11.557289           0.000171
          483              C      17.242921      11.415415      44.482804       0.038850      37.293677 0.43075754E+03  0.10090955E+05                                 9.803592                            6.986016      -0.081791       1.975778                    0.999503      27.417375      78.354677       0.615388       0.424871      -1.060212       0.024395      -0.005020       0.019292       0.031504      -0.000365       0.019408      -0.003521       0.008384       0.046498      -0.016242      -0.011604       0.027846             13.032304       8.167323      -0.984139       4.498467      19.968442      -1.761273      10.961146           0.000027
          484              C      17.965776      10.706774      45.483070      -0.229718      36.708222 0.49438152E+03  0.12083413E+05                                 9.704999                            7.501353      -0.123570       1.919543                    0.998659      31.711837      95.019178       0.587125       0.426823      -1.050568      -0.016445       0.007834      -0.029828       0.034950      -0.009085      -0.044193      -0.018467      -0.016658      -0.053523      -0.059058       0.021231       0.037827             11.479823       8.303459      -1.188700       4.810603      14.531857      -1.445089      11.604153           0.000109
          485              C      18.682538      11.393079      46.394479       0.172240      33.141806 0.44390585E+03  0.10513952E+05                                 9.240850                            7.264134      -0.231906       1.927515                    0.999437      27.303611      79.356652       0.580127       0.445767      -1.043924       0.026883      -0.018077       0.033466       0.046577      -0.024285       0.023308      -0.031953      -0.015337       0.019641      -0.028742      -0.025944       0.054687             10.713955       7.417703      -1.021883       4.093886      13.480002      -1.322691      11.244160           0.000021
          486              C      18.706904      12.808331      46.409371      -0.154241      33.849940 0.44042781E+03  0.10443581E+05                                 9.153969                            7.049983      -0.003710       1.969754                    0.999120      30.187512      88.687385       0.610378       0.423187      -1.054288      -0.006692       0.008879      -0.011084       0.015699       0.018076      -0.012132       0.031178       0.005408       0.015613      -0.042641       0.010836       0.031804             10.496055       7.195585      -1.652112       4.021524      13.126380      -1.992160      11.166201           0.000326
          487              C      18.044965      13.474332      45.436904      -0.120167      34.059572 0.44604513E+03  0.10631001E+05                                 9.280007                            7.160939      -0.182810       1.911957                    0.999132      30.267733      89.718862       0.596099       0.431114      -1.047369       0.011519      -0.023131      -0.003914       0.026135       0.007254      -0.010978       0.017353      -0.044466       0.005937      -0.030861      -0.000606       0.031467             10.762155       7.814108      -2.224000       4.545516      13.257917      -2.857854      11.214440           0.000151
          488              C      16.627683      15.033748      43.403112      -0.163093      48.186354 0.55166591E+03  0.13780000E+05                                11.653376                            7.945555      -0.290130       1.872169                    0.998779      31.136807      92.588778       0.571386       0.429145      -1.055099       0.052796      -0.077798      -0.022798       0.096746       0.010575       0.009917      -0.010510      -0.052530      -0.075346      -0.033730      -0.008240       0.041971             17.268656       9.578854      -3.252603      -2.958837      31.510051      -2.051366      10.717063           0.001645
          489              C      17.490641      15.713962      42.487235       0.050150      36.778339 0.44803001E+03  0.10651136E+05                                 9.856215                            7.225806      -0.214274       1.933931                    0.999208      28.005197      81.921931       0.589550       0.437015      -1.047640       0.012899      -0.010340       0.000959       0.016560       0.003850      -0.012059      -0.009867      -0.010037       0.027467      -0.015557      -0.005032       0.020590             12.601829       8.668912      -1.090977      -4.132916      19.154532      -0.448692       9.982042           0.000062
          490              C      18.290654      15.025626      41.574338      -0.136652      34.197978 0.47459728E+03  0.11522425E+05                                 9.404667                            7.455177      -0.251668       1.888170                    0.998446      30.997978      93.637942       0.574468       0.439159      -1.039454       0.001850       0.029361      -0.005588       0.029946      -0.001921       0.017617      -0.001564      -0.036118       0.017480      -0.029730       0.012591       0.017139             10.725735       8.637073      -0.860815      -4.151809      13.715476      -0.102158       9.824655           0.001395
          491              C      19.153612      15.632743      40.729944      -0.151668      34.046494 0.47470186E+03  0.11539607E+05                                 9.369363                            7.444433      -0.260990       1.882139                    0.998432      31.402401      95.297214       0.575523       0.437798      -1.038999      -0.017947      -0.008547       0.003517       0.020187      -0.022369      -0.001475       0.028942       0.041882      -0.044243      -0.046163       0.004546       0.041616             10.487423       7.941818       0.025075      -3.229499      14.428188      -0.125562       9.092263           0.000660
          492              C      19.293716      17.029720      40.807384       0.178786      35.459191 0.46488038E+03  0.11215606E+05                                 9.876461                            7.587046      -0.467924       1.853695                    0.998726      28.144624      84.438626       0.546750       0.464339      -1.026226       0.022631       0.022563      -0.034757       0.047215       0.016692      -0.025153      -0.029172       0.009038      -0.049983      -0.040233      -0.007756       0.047989             11.290102       9.727460       0.040412      -4.066521      14.724394       0.719401       9.418453           0.000068
          493              C      18.530252      17.760696      41.681562      -0.225043      35.764079 0.48280522E+03  0.11733813E+05                                 9.501390                            7.398336      -0.098657       1.927710                    0.998908      31.587911      94.459960       0.592804       0.425136      -1.051338      -0.020275      -0.005319       0.013291       0.024820       0.016972       0.048154      -0.013191      -0.042268      -0.014401      -0.065592       0.028558       0.037035             10.717099       9.652540      -0.948146      -4.274105      13.239926       1.720488       9.258830           0.000944
          494              C      17.590135      17.145458      42.515034       0.044292      37.277706 0.43934886E+03  0.10361691E+05                                 9.880535                            7.111225      -0.205920       1.940273                    0.999126      27.553385      79.472113       0.601692       0.431629      -1.054149       0.020811       0.004249      -0.017571       0.027566      -0.003502      -0.015456      -0.005609       0.002310       0.030964      -0.017215      -0.003292       0.020507             12.892771       9.927894      -2.540986      -4.593651      19.168573       1.952497       9.581845           0.000067
          495              C      16.753573      17.858160      43.427932       0.039916      40.401218 0.43002442E+03  0.10065994E+05                                10.392301                            6.989464      -0.175496       1.949752                    0.999167      27.308506      77.924874       0.614210       0.426016      -1.059867      -0.010972       0.007504      -0.001425       0.013369       0.001726       0.011356      -0.000870      -0.014349      -0.000113      -0.015656       0.007255       0.008401             15.096992       9.263631      -3.611996      -3.521830      26.891202       2.598651       9.136143           0.001005
          496              C      15.949499      17.194189      44.276297      -0.257623      40.451524 0.50161501E+03  0.12285033E+05                                10.385608                            7.535141      -0.233115       1.888456                    0.998313      31.849506      95.027573       0.589192       0.424467      -1.053718      -0.015650      -0.004918      -0.004369       0.016977      -0.002474      -0.005743      -0.001699       0.042286       0.058876      -0.031182       0.008617       0.022565             13.884327       8.765191      -2.174754      -2.562677      24.750053      -0.418537       8.137737           0.001980
          497              C      15.908889      15.762694      44.320974       0.302125      31.822555 0.35719800E+03  0.80137919E+04                                 9.045988                            6.509865       0.009357       2.024947                    0.999840      25.090779      71.001197       0.613636       0.444904      -1.044311      -0.082144      -0.004605       0.083977       0.117562       0.007237      -0.033792      -0.016329       0.012436      -0.008700      -0.034127      -0.008084       0.042211             12.062697       7.407497      -2.356854      -2.304353      21.361634      -0.545152       7.418961           0.000249
          498              C      16.516006       1.106617      44.618820       0.087184      27.669052 0.34074670E+03  0.75912283E+04                                 8.155310                            6.262295       0.113443       2.048996                    0.999615      26.587139      76.148730       0.637029       0.431585      -1.047271       0.000291      -0.000247      -0.052571       0.052572       0.013206       0.009236       0.009319       0.066137       0.033802      -0.042298       0.007240       0.035058             10.002353       5.045195      -0.531964       0.406757      15.253807       2.352280       9.708057           0.001962
          499              C      16.708902      20.047028      44.628748      -0.182372      33.710470 0.42374827E+03  0.99097559E+04                                 9.095488                            6.845331       0.208531       2.042652                    0.999691      29.406289      84.624073       0.631595       0.414679      -1.064124      -0.004874       0.004966      -0.001456       0.007109       0.006460       0.014731      -0.016819       0.024565       0.018754      -0.029074       0.005166       0.023908             11.607706       5.495730      -1.008645       0.370086      19.323264       3.699930      10.004124           0.001289
          500              C      16.670323      19.342448      43.463674       0.136122      36.031460 0.39795020E+03  0.91460143E+04                                 9.779740                            6.802035      -0.240323       1.948426                    0.999076      25.988059      73.732733       0.611255       0.435994      -1.052646      -0.012405      -0.008656      -0.001079       0.015165       0.000554      -0.015318      -0.004048       0.047520      -0.071491      -0.028417      -0.011014       0.039431             14.098651       5.918254      -2.254262       0.064702      26.242335       3.029212      10.135365           0.000928
          501              C      16.516006      20.091699      42.291650      -0.175245      33.928943 0.46545285E+03  0.11159186E+05                                 9.234786                            7.263115      -0.006254       1.977198                    0.998559      29.892683      87.500703       0.601102       0.425012      -1.056112      -0.012654       0.003916       0.004620       0.014029       0.004483      -0.013611       0.009841       0.043635       0.032959      -0.030991       0.003312       0.027678             11.398886       5.722623      -1.794964       0.724428      19.029632       0.805033       9.444402           0.000837
          502              C      16.319048       1.149257      42.361644       0.089703      27.282880 0.34215329E+03  0.76324942E+04                                 8.068984                            6.278798       0.014068       2.020803                    0.999234      26.553898      76.170676       0.635472       0.432079      -1.046687      -0.006743       0.003686       0.049638       0.050229       0.011662      -0.007314      -0.006994       0.066550       0.029130      -0.040764       0.007339       0.033424              9.849764       4.991345      -0.407110       0.968853      15.325603       1.004011       9.232343           0.000113
          503              C      17.986080       7.981856      35.457077       0.104149      25.488240 0.30345443E+03  0.65885572E+04                                 7.757807                            5.927358       0.231067       2.107648                    0.999271      25.697878      73.429889       0.649754       0.434170      -1.042341       0.044368      -0.015023       0.019942       0.050911      -0.002729       0.001345       0.031654      -0.021870      -0.070307      -0.039692       0.000842       0.038850              9.355336       8.320495       2.689154      -0.408411       7.926628      -3.862704      11.818886           0.004030
          504              C      18.503855       8.714863      34.438940      -0.181837      33.113683 0.43766371E+03  0.10353627E+05                                 9.103391                            7.051888       0.181303       2.042364                    0.998424      29.570973      86.552754       0.607649       0.426090      -1.053310       0.008801      -0.019331       0.006495       0.022211      -0.005156       0.016556       0.004142      -0.017647       0.036095      -0.024259       0.004199       0.020060             11.109881       9.703302       3.671936      -1.394111      10.072767      -5.143970      13.553576           0.007146
          505              C      19.787125       9.145327      34.473192       0.145911      35.754920 0.37455529E+03  0.85076520E+04                                 9.834777                            6.673109      -0.205057       1.968072                    0.999011      25.576300      72.940277       0.604840       0.445833      -1.043255       0.010073       0.009364      -0.013546       0.019304      -0.007179      -0.014753       0.024448      -0.063803      -0.009725      -0.036968      -0.010969       0.047937             14.143005       9.864208       4.429714      -3.367684      12.880351      -8.998964      19.684456           0.003084
          506              C       0.136043       8.777808      35.577705      -0.185717      32.484528 0.39558445E+03  0.90810662E+04                                 8.842287                            6.577190       0.428284       2.117740                    0.999789      28.739302      81.578056       0.650632       0.410084      -1.068544      -0.009282      -0.010605       0.000519       0.014103      -0.002683      -0.001754       0.023100       0.012542      -0.089044      -0.040549       0.016991       0.023558             11.247686       7.847991       1.997161      -0.621743       8.866387      -6.074765      17.028679          -0.000468
          507              C      19.876467       8.030588      36.550668       0.081415      27.514360 0.31375866E+03  0.68974145E+04                                 8.172290                            5.990188      -0.003227       2.008231                    0.999627      27.005905      78.687725       0.649679       0.428861      -1.041304      -0.032457      -0.002571      -0.032686       0.046135      -0.022175       0.023131       0.047828      -0.013322      -0.083712      -0.070021       0.018719       0.051302             10.057514       8.259594       2.093782       0.714935       7.563452      -3.977999      14.349497           0.015765
          508              C       0.077159       9.998133      33.402436       0.044829      42.140499 0.42458175E+03  0.99184397E+04                                10.704710                            6.975981      -0.158395       1.958711                    0.999181      27.162197      77.721336       0.610019       0.429814      -1.056298      -0.009976       0.001119       0.017073       0.019805       0.007750       0.009703      -0.020101       0.019967       0.021103      -0.029621       0.008728       0.020893             15.476275       8.145162       3.624735      -5.870261      19.379273      -5.924360      18.904389           0.001171
          509              C       0.556354       9.407260      32.194174       0.029302      38.203506 0.44570359E+03  0.10509253E+05                                 9.925478                            7.076710      -0.034622       1.988202                    0.999499      27.540842      78.444895       0.616499       0.421355      -1.064565       0.001991      -0.025138      -0.013838       0.028764      -0.003755      -0.005101       0.018629      -0.041337      -0.003519      -0.021403      -0.011019       0.032422             12.842761       6.688193       1.570193      -4.065539      17.570169      -0.768878      14.269922          -0.000107
          510              C       0.546202       7.981856      31.983696      -0.233445      36.781407 0.49998595E+03  0.12239047E+05                                 9.666886                            7.505297      -0.073961       1.933666                    0.999411      31.846773      95.093840       0.592253       0.422483      -1.054619      -0.003534       0.030575       0.012628       0.033268       0.012489       0.019890      -0.038954       0.024161      -0.055959      -0.057364       0.025870       0.031494             11.238007       6.116505       0.829547      -2.723638      16.279736       0.990510      11.317779           0.000738
          511              C       0.968544       7.478295      30.797276       0.167874      33.269979 0.45772425E+03  0.10915192E+05                                 9.267776                            7.379708      -0.215205       1.932072                    0.999393      27.430653      79.771483       0.575669       0.446175      -1.044589      -0.002544      -0.041821      -0.015383       0.044633       0.005404      -0.000476      -0.001615      -0.074056      -0.084522      -0.028234      -0.023307       0.051541             10.535559       6.197153       0.838475      -2.640183      14.846598       0.147349      10.562925          -0.000041
          512              C       1.516776       8.327039      29.764744      -0.153444      33.548324 0.45164241E+03  0.10776709E+05                                 9.105491                            7.138435      -0.001576       1.968434                    0.998990      30.391944      89.558771       0.606697       0.423099      -1.054375      -0.000804       0.013227       0.004174       0.013893      -0.009439      -0.011223       0.004027       0.062298       0.063011      -0.043137       0.009875       0.033262             10.227321       6.077953       0.628930      -2.421910      15.235673      -0.020505       9.368337           0.001356
          513              C       1.500532       9.673254      29.937991      -0.113254      33.485249 0.44501912E+03  0.10595429E+05                                 9.181272                            7.152580      -0.153748       1.924948                    0.998870      30.059216      88.916579       0.596744       0.431100      -1.047873      -0.015265      -0.013132       0.009400       0.022222      -0.004564      -0.015842      -0.009541       0.041084       0.019607      -0.028458      -0.000244       0.028702             10.486341       5.541429       0.753306      -1.972489      16.501657       0.533795       9.415936           0.000077
          514              C       1.051794      10.245853      31.151217       0.044532      37.943524 0.44339409E+03  0.10474069E+05                                 9.967022                            7.118940      -0.172844       1.945563                    0.999391      27.705201      79.800162       0.604935       0.428620      -1.056701      -0.006177      -0.007106      -0.020045       0.022146      -0.009364      -0.001013       0.002856      -0.030488      -0.020041      -0.014555      -0.006999       0.021554             13.060166       6.720538       2.578201      -3.488969      19.887011      -2.009099      12.572948           0.000480
          515              C       1.112709      11.652982      31.350774      -0.101299      47.341914 0.52010319E+03  0.12768251E+05                                11.457512                            7.641311      -0.297295       1.886854                    0.998590      29.656072      86.681526       0.592634       0.420996      -1.062942       0.009372       0.017694      -0.090001       0.092202       0.011470       0.004212      -0.030759      -0.018187      -0.028018      -0.034094      -0.002234       0.036327             16.707071       9.694620       4.856882      -6.024856      22.469743      -6.133673      17.956849          -0.000169
          516              C       0.674123      12.180910      32.541661       0.273394      33.454086 0.36928311E+03  0.83731551E+04                                 9.386875                            6.644635       0.151221       2.065301                    0.999794      25.658529      73.537867       0.602507       0.448347      -1.039932      -0.011608       0.106063       0.029492       0.110697       0.022463       0.003869      -0.019125      -0.098670      -0.064569      -0.046255      -0.022282       0.068537             12.462593       7.070643       2.529138      -4.299287      16.345742      -2.764326      13.971393          -0.000406
          517              C       0.144165      11.319982      33.553345      -0.299145      45.284160 0.53252241E+03  0.13311732E+05                                11.200439                            7.774627      -0.321651       1.839896                    0.998161      33.853433     103.903802       0.575648       0.425650      -1.047184       0.007768      -0.011376      -0.006015       0.015031       0.022784       0.045029      -0.006874       0.035576       0.074754      -0.053007      -0.009116       0.062124             15.396896       8.138938       3.805872      -4.895150      21.262460      -5.730109      16.789291           0.015124
          518              C       1.693429      12.526093      30.283492      -0.127296      46.429842 0.52499909E+03  0.12949657E+05                                11.390607                            7.753869      -0.330686       1.874785                    0.998280      30.159528      89.056440       0.578225       0.429447      -1.055142      -0.084411      -0.033498       0.037377       0.098205       0.008250      -0.023906      -0.016218      -0.043503       0.070315      -0.042281      -0.000001       0.042282             16.300896      16.032161       5.671403      -2.977621      16.295876      -9.544047      16.574653           0.000158
          519              C       0.879202      13.074325      29.272801       0.050752      36.657940 0.45086154E+03  0.10727815E+05                                 9.829293                            7.240756      -0.205645       1.937888                    0.999092      27.938292      81.574701       0.590313       0.436070      -1.048943      -0.009376      -0.005216       0.006396       0.012491       0.001306       0.008836      -0.004546       0.017938       0.015184      -0.013397      -0.001396       0.014792             12.420922      13.869223       1.701323      -0.062809      10.055587      -6.126177      13.337958          -0.000079
          520              C      19.766820      12.879398      29.297622      -0.136888      34.671562 0.49595022E+03  0.12147520E+05                                 9.464914                            7.604276      -0.199175       1.902636                    0.998358      31.093809      93.672793       0.571936       0.437229      -1.042872       0.010662       0.013556      -0.019584       0.026095       0.003719      -0.012807      -0.004340      -0.008095       0.022287      -0.015138      -0.001519       0.016657             10.887602      13.413710       0.658518       1.136654       8.453976      -3.942997      10.795120          -0.000210
          521              C      18.938380      13.346411      28.316219      -0.164980      34.598940 0.48853220E+03  0.11924992E+05                                 9.408032                            7.498424      -0.178204       1.907534                    0.998029      31.345694      94.377879       0.581384       0.431597      -1.045893       0.010745      -0.000953       0.010304       0.014918       0.002840      -0.006418       0.018090       0.020494      -0.062260      -0.032123       0.010526       0.021597             10.820805      11.924060       0.351206       0.258663       8.353676      -4.241896      12.184680           0.000120
          522              C      19.523161      14.046930      27.218160       0.149327      36.626386 0.46861306E+03  0.11265324E+05                                 9.922410                            7.482945      -0.245853       1.919758                    0.999302      27.924001      82.118444       0.568610       0.448087      -1.041195      -0.028475       0.013156      -0.031798       0.044666      -0.017872       0.023959      -0.026538       0.017656       0.056041      -0.033201      -0.016725       0.049926             11.923865      14.267024       0.606422       1.301156       7.422313      -3.821455      14.082259           0.000134
          523              C       0.574629      14.254040      27.167030      -0.227076      38.711208 0.50606525E+03  0.12492075E+05                                10.120468                            7.640058      -0.307856       1.856385                    0.998400      32.499370      99.169713       0.573667       0.432532      -1.042839       0.021174      -0.015300       0.018979       0.032290      -0.001652      -0.017739       0.009482      -0.097879      -0.010823      -0.053475       0.000902       0.052573             11.867643      15.685257       1.275288       1.387254       6.787075      -2.977306      13.130597           0.000201
          524              C       1.421343      13.817484      28.173253       0.040790      37.786907 0.44206843E+03  0.10450782E+05                                 9.990536                            7.148036      -0.168270       1.952446                    0.999180      27.667891      80.119388       0.597766       0.433426      -1.052162      -0.017180       0.003096      -0.023395       0.029190       0.000355       0.006416      -0.006217       0.021948      -0.005336      -0.013876      -0.000699       0.014575             12.939337      16.911865       3.080439      -0.057160       8.741191      -4.689459      13.164954          -0.000020
          525              C       2.852838      14.057082      28.210484       0.046685      40.187829 0.43998570E+03  0.10366176E+05                                10.374783                            7.094062      -0.171477       1.948906                    0.999176      27.481988      78.870165       0.606099       0.428926      -1.057261       0.006409       0.003632      -0.000610       0.007392      -0.010014      -0.014571       0.005597      -0.026569      -0.008094      -0.023264       0.000681       0.022584             14.338969      17.486098       5.335718      -3.707161      10.417812      -6.361230      15.112999           0.000345
          526              C       3.606150      13.577887      29.209757      -0.272568      40.436930 0.51179499E+03  0.12590991E+05                                10.340474                            7.589560      -0.173183       1.901214                    0.998703      32.201919      96.134276       0.589894       0.422054      -1.055763       0.009037      -0.006784       0.008336       0.014042      -0.022050       0.010838       0.011089       0.025400      -0.043388      -0.031580      -0.001438       0.033018             13.292286      14.083224       4.784699      -2.022528      11.380440      -6.346246      14.413193           0.000278
          527              C       3.041674      12.781935      30.266118       0.298393      31.194033 0.35994007E+03  0.80863262E+04                                 8.909752                            6.532714       0.066825       2.043521                    0.999829      25.077349      70.884436       0.613192       0.444619      -1.045051       0.104317      -0.014128       0.053569       0.118115      -0.014770       0.027586      -0.021993       0.040664       0.033692      -0.036248      -0.013266       0.049514             11.368841      12.578761       4.154985      -1.855823      10.288119      -5.539015      11.239643          -0.000005
          528              C       3.874175      16.877433      25.863457      -0.241489      54.762692 0.88992921E+03  0.25064615E+05                                12.626163                           10.138022       0.046214       1.876113                    0.999884      38.757491     122.574723       0.502132       0.433094      -1.052170       0.134559      -0.367578       0.091750       0.402042       0.191122      -0.059443       0.202156       0.469037       0.558858      -0.463786       0.206774       0.257012             15.228711      16.793449       3.474992      -8.232659      11.155871      -3.423182      17.736813          -0.024591
          529              C       3.114772      16.118030      26.764938      -0.167426      33.234500 0.47386108E+03  0.11530143E+05                                 9.242970                            7.438351      -0.346782       1.856807                    0.997168      31.689186      96.652883       0.574895       0.437858      -1.037514       0.004149       0.009526      -0.010711       0.014923      -0.013854       0.032807       0.083174       0.109559       0.017831      -0.120261       0.040991       0.079271             10.882385      11.374455       1.974755      -4.840775      10.098775      -3.072538      11.173927           0.003262
          530              C       3.512748      14.861156      27.137245       0.115720      34.517970 0.41637812E+03  0.97110883E+04                                 9.573505                            7.006373      -0.115128       1.982237                    0.999418      26.695832      77.142579       0.594013       0.442109      -1.045461       0.002198      -0.008322      -0.007818       0.011628       0.028405       0.010927      -0.007688       0.025970       0.013776      -0.037224       0.007186       0.030038             12.785019      13.159843       3.457683      -6.967080      11.141341      -5.622785      14.053872          -0.001678
          531              C       4.686371      14.361656      26.551978      -0.217767      34.827148 0.47751155E+03  0.11518821E+05                                 9.352478                            7.327752       0.097743       1.992373                    0.999639      30.934215      90.753020       0.602134       0.421686      -1.058456      -0.015028       0.016109      -0.006764       0.023046      -0.034136       0.000289      -0.015641      -0.058730      -0.057471      -0.037832      -0.019477       0.057309             11.346276      12.535532       2.091938      -6.103980       9.225591      -3.440148      12.277705           0.002907
          532              C       5.392981      15.141364      25.656951       0.073580      26.071971 0.34360153E+03  0.76653906E+04                                 7.721842                            6.198473       0.265549       2.085719                    0.999828      27.007497      77.227479       0.654759       0.419320      -1.055593      -0.051592       0.041412      -0.013289       0.067478      -0.030201      -0.000266       0.025607       0.015879      -0.006035      -0.041452       0.002144       0.039308              8.917927       9.495412       1.128406      -4.054422       7.808525      -2.402374       9.449845           0.001122
[truncated: 243,955 more chars]
