# Supplementary material for: A collection of forcefield precursors for metal–organic frameworks
Source: RSC Adv. 2019 Nov 13;9(63):36492–507. doi: 10.1039/c9ra07327b (PMC9075174; doi:10.1039/c9ra07327b)
Supplement: RA-009-C9RA07327B-s5606 [file RA-009-C9RA07327B-s5606.xyz]

   88
jmolscript: load "" {1 1 1} spacegroup "x,y,z" unitcell [{      8.910800     0.000000     0.000000 }, {      0.000000     9.022300     0.000000 }, {      0.000000     0.000000    15.683700 }]
Y      3.481717     0.282669     6.212157     1.843364
Y      5.429083     4.228481    14.054007     1.843364
Y      7.937117     8.739631     1.629693     1.843364
Y      0.973683     4.793819     9.471543     1.843363
P      0.605845     1.150433     4.610851     1.419070
P      8.304955     3.360717    12.452701     1.419070
P      5.061245     7.871867     3.230999     1.419070
P      3.849555     5.661583    11.072849     1.419070
H      2.249086     1.300113     2.973630     0.174646
H      1.581667     2.706690     3.186928     0.154653
H      1.971069     3.976128     4.905861     0.138268
H      3.487687     4.149356     5.247766     0.152162
H      4.283422     3.396896     3.392384     0.132359
H      4.349361     1.855887     3.092826     0.156808
H      8.054472     2.428803     5.056425     0.433841
H      6.661714     3.211037    10.815480     0.174646
H      7.329133     1.804460    11.028778     0.154652
H      6.939731     0.535022    12.747711     0.138268
H      5.423113     0.361794    13.089616     0.152162
H      4.627378     1.114254    11.234234     0.132359
H      4.561439     2.655263    10.934676     0.156808
H      0.856328     2.082347    12.898275     0.433841
H      6.704486     7.722187     4.868220     0.174646
H      6.037067     6.315610     4.654922     0.154653
H      6.426469     5.046172     2.935989     0.138268
H      7.943087     4.872944     2.594084     0.152162
H      8.738822     5.625404     4.449466     0.132359
H      8.804761     7.166413     4.749024     0.156808
H      3.599072     6.593497     2.785425     0.433841
H      2.206314     5.811263    12.710070     0.174646
H      2.873733     7.217840    12.496772     0.154653
H      2.484331     8.487278    10.777839     0.138268
H      0.967713     8.660506    10.435934     0.152162
H      0.171978     7.908046    12.291316     0.132359
H      0.106039     6.367037    12.590874     0.156808
H      5.311728     6.939953    10.627275     0.433841
C      1.926515     1.923554     3.643324    -0.479220
C      2.734725     3.541253     5.316774    -0.288489
C      2.435322     3.326522     6.751833     0.699917
C      4.284313     2.516319     3.800161    -0.288766
C      5.480142     2.385496     4.739614     0.650748
C      6.984285     2.587596    11.485174    -0.479220
C      6.176075     0.969897    13.158624    -0.288490
C      6.475478     1.184628    14.593683     0.699917
C      4.626487     1.994831    11.642011    -0.288766
C      3.430658     2.125654    12.581464     0.650748
C      6.381915     7.098746     4.198526    -0.479220
C      7.190125     5.481047     2.525076    -0.288489
C      6.890722     5.695778     1.090017     0.699917
C      8.739713     6.505981     4.041689    -0.288766
C      1.024742     6.636804     3.102236     0.650748
C      2.528885     6.434704    12.040376    -0.479220
C      1.720675     8.052403    10.366926    -0.288489
C      2.020078     7.837672     8.931867     0.699917
C      0.171087     7.027469    11.883539    -0.288766
C      7.886058     6.896646    10.944086     0.650748
N      3.048385     2.318731     4.545136    -0.066556
N      5.862415     2.192419    12.386986    -0.066556
N      7.503785     6.703569     3.296714    -0.066556
N      1.407015     6.829881    11.138564    -0.066556
O      2.795318     2.209561     7.296214    -0.648909
O      1.853446     4.226045     7.382474    -0.605459
O      6.588646     2.855558     4.334975    -0.582176
O      5.339351     1.695290     5.805792    -0.661446
O      8.761099     2.246553     5.431265    -0.695777
O      8.598031     0.460137     3.648813    -0.837094
O      1.299195     0.231873     5.572575    -0.801944
O      6.115482     2.301589    15.138064    -0.648909
O      7.057354     0.285105    15.224324    -0.605459
O      2.322154     1.655592    12.176825    -0.582176
O      3.571449     2.815860    13.647642    -0.661446
O      0.149701     2.264597    13.273115    -0.695777
O      0.312769     4.051013    11.490663    -0.837094
O      7.611605     4.279277    13.414425    -0.801943
O      7.250718     6.812739     0.545636    -0.648909
O      6.308846     4.796255     0.459376    -0.605459
O      2.133246     6.166742     3.506875    -0.582176
O      0.883951     7.327010     2.036058    -0.661446
O      4.305699     6.775747     2.410585    -0.695777
O      4.142631     8.562163     4.193037    -0.837094
O      5.754595     8.790427     2.269275    -0.801944
O      1.660082     6.720711     8.387486    -0.648909
O      2.601954     8.737195     8.301226    -0.605458
O      6.777554     7.366708    11.348725    -0.582176
O      8.026849     6.206440     9.877908    -0.661446
O      4.605101     6.757703    10.252435    -0.695777
O      4.768169     4.971287    12.034887    -0.837094
O      3.156205     4.743023    10.111125    -0.801943

The following XYZ coordinates are in angstroms. Other properties are in atomic units.
The sperically averaged electron density of each atom fit to a function of the form exp(a - br)
eigen_1, eigen_2 and eigen_3 are the three eigenvalues of traceless quadrupole moment tensor
  atom number  atomic symbol              X              Y              Z     net charge C6 coefficient C8 coefficient C10 coefficient fluctuating dipole atomic polarizability isotropic forcefield polarizability              a              b squared Pearson coefficient          <r^3>          <r^4>         wp_QDO          m_QDO          q_QDO       dipole_x       dipole_y       dipole_z         dipole            Qxy            Qxz            Qyz     Q(x^2-y^2)  Q(3z^2 - R^2)        eigen_1        eigen_2        eigen_3 static polarizability      alpha(xx)      alpha(xy)      alpha(xz)      alpha(yy)      alpha(yz)      alpha(zz) atomic spin moment
            1              Y       3.481717       0.282669       6.212157       1.843364     148.096222 0.37426002E+04  0.13989201E+06                                21.245028                           18.819395       0.420324       1.872129                    0.999791      68.788448     195.475193       0.461761       0.354870      -1.193314       0.051787      -0.120286       0.079837       0.153377      -0.045527       0.165001       0.106269       0.116998      -0.144791      -0.227435       0.030260       0.197175             23.396779      22.126682      -0.162090      -6.604239      20.625943      -1.610471      27.437713          -0.000003
            2              Y       5.429083       4.228481      14.054007       1.843364     148.096221 0.37426002E+04  0.13989201E+06                                21.245028                           18.819394       0.420325       1.872129                    0.999791      68.788450     195.475195       0.461761       0.354870      -1.193314      -0.051787       0.120287       0.079837       0.153378      -0.045528      -0.165001      -0.106268       0.116997      -0.144793      -0.227435       0.030260       0.197175             23.396778      22.126679      -0.162090       6.604239      20.625944       1.610471      27.437712          -0.000009
            3              Y       7.937117       8.739631       1.629693       1.843364     148.096256 0.37426013E+04  0.13989206E+06                                21.245032                           18.819398       0.420324       1.872129                    0.999791      68.788454     195.475222       0.461761       0.354870      -1.193314       0.051786       0.120287      -0.079837       0.153377       0.045527      -0.165001       0.106268       0.116997      -0.144792      -0.227434       0.030260       0.197175             23.396784      22.126683       0.162091       6.604240      20.625947      -1.610471      27.437721          -0.000000
            4              Y       0.973683       4.793819       9.471543       1.843363     148.096220 0.37426003E+04  0.13989202E+06                                21.245028                           18.819395       0.420324       1.872129                    0.999791      68.788448     195.475194       0.461761       0.354870      -1.193314      -0.051787      -0.120287      -0.079837       0.153378       0.045527       0.165001      -0.106268       0.116997      -0.144794      -0.227435       0.030260       0.197175             23.396779      22.126678       0.162092      -6.604238      20.625944       1.610471      27.437714           0.000003
            5              P       0.605845       1.150433       4.610851       1.419070      62.692262 0.11454278E+04  0.33769336E+05                                12.694853                           10.658836       0.288458       1.904890                    0.999732      45.725427     139.782659       0.558558       0.371949      -1.112153      -0.087645      -0.054336       0.090355       0.137106       0.020811      -0.007489       0.038453      -0.068486      -0.006115      -0.048485      -0.012911       0.061396             14.149967      17.576217       1.793627       3.129997      13.304602       1.855044      11.569083           0.000001
            6              P       8.304955       3.360717      12.452701       1.419070      62.692258 0.11454278E+04  0.33769335E+05                                12.694852                           10.658835       0.288459       1.904890                    0.999732      45.725422     139.782631       0.558558       0.371949      -1.112153       0.087645       0.054336       0.090355       0.137107       0.020811       0.007489      -0.038453      -0.068486      -0.006115      -0.048485      -0.012910       0.061396             14.149965      17.576214       1.793627      -3.129996      13.304601      -1.855044      11.569082           0.000001
            7              P       5.061245       7.871867       3.230999       1.419070      62.692257 0.11454277E+04  0.33769331E+05                                12.694850                           10.658834       0.288460       1.904890                    0.999732      45.725420     139.782616       0.558558       0.371949      -1.112153      -0.087645       0.054336      -0.090355       0.137106      -0.020811       0.007489       0.038453      -0.068486      -0.006115      -0.048486      -0.012911       0.061396             14.149964      17.576212      -1.793627      -3.129996      13.304599       1.855044      11.569081           0.000002
            8              P       3.849555       5.661583      11.072849       1.419070      62.692266 0.11454280E+04  0.33769341E+05                                12.694853                           10.658836       0.288458       1.904890                    0.999732      45.725426     139.782646       0.558558       0.371949      -1.112153       0.087645      -0.054336      -0.090355       0.137106      -0.020811      -0.007489      -0.038453      -0.068486      -0.006115      -0.048486      -0.012911       0.061396             14.149967      17.576215      -1.793628       3.129997      13.304602      -1.855044      11.569082           0.000001
            9              H       2.249086       1.300113       2.973630       0.174646       0.977243 0.75748006E+01  0.73663628E+02                                 1.669158                            1.643568      -1.103811       2.389442                    0.997020       3.302019       9.327499       0.470965       1.337320      -0.698233       0.018083      -0.015908      -0.022002       0.032621      -0.002738       0.001419       0.005821      -0.000117       0.007943      -0.007087       0.000228       0.006858              1.673737       1.585180      -0.098365      -0.095296       1.807679       0.345205       1.628352           0.000001
           10              H       1.581667       2.706690       3.186928       0.154653       0.977921 0.75607099E+01  0.72983208E+02                                 1.624900                            1.606056      -0.830113       2.499651                    0.999407       3.253961       8.952092       0.495970       1.279352      -0.710937       0.000964       0.025054      -0.010681       0.027253       0.000004       0.005147       0.002354      -0.000411      -0.010507      -0.007155       0.001878       0.005276              1.629516       1.560984      -0.230100       0.158688       1.851097      -0.181348       1.476468           0.000002
           11              H       1.971069       3.976128       4.905861       0.138268       0.995632 0.76772552E+01  0.75930031E+02                                 1.749296                            1.694369      -1.514993       2.164644                    0.991951       3.927181      11.692135       0.441629       1.402301      -0.680741      -0.021511       0.008289      -0.012281       0.026120      -0.007321       0.004662       0.009906       0.011109       0.005164      -0.016594       0.008096       0.008497              1.782949       1.981324      -0.321517       0.286871       1.742833      -0.141876       1.624689          -0.000003
           12              H       3.487687       4.149356       5.247766       0.152162       0.975528 0.74615962E+01  0.72348743E+02                                 1.673655                            1.635407      -0.853125       2.498240                    0.998569       3.345641       9.461808       0.469954       1.344161      -0.696778       0.023574       0.018297      -0.003000       0.029992       0.007813      -0.000644       0.008151      -0.000039      -0.009397      -0.011637       0.000014       0.011623              1.690287       1.901902       0.309565      -0.109842       1.721130      -0.011042       1.447828          -0.000001
           13              H       4.283422       3.396896       3.392384       0.132359       0.965808 0.72329619E+01  0.69373660E+02                                 1.636890                            1.588051      -0.769633       2.520216                    0.999357       3.373690       9.394122       0.488409       1.307507      -0.703782      -0.005079       0.024297      -0.011991       0.027567      -0.003200      -0.002122      -0.003255      -0.000978      -0.021582      -0.008790       0.001858       0.006933              1.661681       1.469315       0.055360      -0.093151       2.053255      -0.275110       1.462474          -0.000002
           14              H       4.349361       1.855887       3.092826       0.156808       0.961526 0.73511252E+01  0.71549384E+02                                 1.697957                            1.653225      -1.129632       2.367339                    0.996355       3.512472      10.200536       0.451349       1.394253      -0.685250      -0.000482      -0.020155      -0.025178       0.032255       0.003215      -0.001305       0.006294       0.004263       0.006100      -0.008561       0.002199       0.006362              1.715429       1.528995      -0.109092      -0.111097       1.895934       0.402686       1.721359          -0.000002
           15              H       8.054472       2.428803       5.056425       0.433841       0.363765 0.20037583E+01  0.14459341E+02                                 0.968508                            0.925601      -1.256502       2.446973                    0.999819       2.285468       6.216187       0.529382       1.603369      -0.644908      -0.006943       0.004400       0.001218       0.008310       0.001060      -0.001260       0.002301      -0.008848       0.009984      -0.006462       0.001094       0.005368              0.992181       1.263123      -0.122355       0.132090       0.872024      -0.026127       0.841396          -0.000000
           16              H       6.661714       3.211037      10.815480       0.174646       0.977243 0.75748007E+01  0.73663629E+02                                 1.669158                            1.643568      -1.103811       2.389442                    0.997020       3.302019       9.327499       0.470965       1.337320      -0.698233      -0.018083       0.015908      -0.022002       0.032621      -0.002738      -0.001419      -0.005821      -0.000117       0.007943      -0.007087       0.000228       0.006858              1.673737       1.585180      -0.098365       0.095296       1.807679      -0.345205       1.628352           0.000001
           17              H       7.329133       1.804460      11.028778       0.154652       0.977922 0.75607200E+01  0.72983333E+02                                 1.624901                            1.606057      -0.830114       2.499650                    0.999407       3.253963       8.952101       0.495970       1.279353      -0.710937      -0.000964      -0.025054      -0.010681       0.027253       0.000004      -0.005147      -0.002354      -0.000411      -0.010507      -0.007155       0.001878       0.005276              1.629518       1.560986      -0.230100      -0.158688       1.851099       0.181349       1.476470           0.000002
           18              H       6.939731       0.535022      12.747711       0.138268       0.995632 0.76772494E+01  0.75929964E+02                                 1.749296                            1.694369      -1.514993       2.164644                    0.991951       3.927180      11.692133       0.441629       1.402302      -0.680741       0.021511      -0.008289      -0.012281       0.026120      -0.007321      -0.004662      -0.009906       0.011109       0.005164      -0.016594       0.008096       0.008497              1.782948       1.981324      -0.321517      -0.286870       1.742833       0.141875       1.624689          -0.000003
           19              H       5.423113       0.361794      13.089616       0.152162       0.975527 0.74615910E+01  0.72348679E+02                                 1.673654                            1.635406      -0.853125       2.498240                    0.998569       3.345640       9.461804       0.469954       1.344161      -0.696778      -0.023574      -0.018297      -0.003000       0.029992       0.007813       0.000644      -0.008151      -0.000040      -0.009397      -0.011637       0.000014       0.011623              1.690286       1.901901       0.309564       0.109842       1.721130       0.011042       1.447827          -0.000002
           20              H       4.627378       1.114254      11.234234       0.132359       0.965808 0.72329669E+01  0.69373720E+02                                 1.636890                            1.588052      -0.769633       2.520216                    0.999357       3.373691       9.394126       0.488409       1.307507      -0.703782       0.005079      -0.024297      -0.011991       0.027567      -0.003200       0.002122       0.003255      -0.000978      -0.021582      -0.008790       0.001858       0.006933              1.661682       1.469315       0.055360       0.093151       2.053255       0.275110       1.462474          -0.000002
           21              H       4.561439       2.655263      10.934676       0.156808       0.961525 0.73511210E+01  0.71549337E+02                                 1.697957                            1.653225      -1.129631       2.367339                    0.996355       3.512471      10.200535       0.451349       1.394253      -0.685250       0.000482       0.020155      -0.025178       0.032255       0.003215       0.001305      -0.006294       0.004263       0.006100      -0.008561       0.002199       0.006362              1.715429       1.528995      -0.109092       0.111097       1.895934      -0.402686       1.721359          -0.000002
           22              H       0.856328       2.082347      12.898275       0.433841       0.363765 0.20037617E+01  0.14459370E+02                                 0.968508                            0.925601      -1.256502       2.446973                    0.999819       2.285469       6.216188       0.529383       1.603367      -0.644909       0.006943      -0.004400       0.001218       0.008310       0.001060       0.001260      -0.002301      -0.008848       0.009984      -0.006462       0.001094       0.005368              0.992181       1.263124      -0.122355      -0.132090       0.872025       0.026127       0.841396          -0.000000
           23              H       6.704486       7.722187       4.868220       0.174646       0.977242 0.75747951E+01  0.73663562E+02                                 1.669158                            1.643568      -1.103812       2.389442                    0.997020       3.302018       9.327496       0.470965       1.337321      -0.698233       0.018083       0.015908       0.022002       0.032621       0.002738      -0.001419       0.005821      -0.000117       0.007943      -0.007086       0.000228       0.006858              1.673737       1.585180       0.098365       0.095296       1.807679       0.345205       1.628352           0.000001
           24              H       6.037067       6.315610       4.654922       0.154653       0.977921 0.75607058E+01  0.72983159E+02                                 1.624899                            1.606056      -0.830113       2.499651                    0.999407       3.253960       8.952089       0.495970       1.279352      -0.710937       0.000964      -0.025054       0.010681       0.027253      -0.000004      -0.005147       0.002354      -0.000411      -0.010507      -0.007155       0.001878       0.005276              1.629516       1.560984       0.230100      -0.158688       1.851096      -0.181348       1.476468           0.000002
           25              H       6.426469       5.046172       2.935989       0.138268       0.995632 0.76772539E+01  0.75930016E+02                                 1.749296                            1.694369      -1.514993       2.164644                    0.991951       3.927181      11.692135       0.441629       1.402301      -0.680741      -0.021511      -0.008289       0.012281       0.026120       0.007321      -0.004662       0.009906       0.011109       0.005164      -0.016594       0.008097       0.008497              1.782949       1.981324       0.321517      -0.286870       1.742833      -0.141876       1.624689          -0.000003
           26              H       7.943087       4.872944       2.594084       0.152162       0.975527 0.74615906E+01  0.72348676E+02                                 1.673654                            1.635406      -0.853125       2.498240                    0.998569       3.345640       9.461805       0.469954       1.344161      -0.696778       0.023574      -0.018297       0.003000       0.029992      -0.007813       0.000644       0.008151      -0.000039      -0.009397      -0.011637       0.000014       0.011623              1.690286       1.901902      -0.309564       0.109842       1.721130      -0.011042       1.447827          -0.000002
           27              H       8.738822       5.625404       4.449466       0.132359       0.965808 0.72329624E+01  0.69373663E+02                                 1.636890                            1.588051      -0.769632       2.520217                    0.999357       3.373690       9.394121       0.488409       1.307507      -0.703782      -0.005079      -0.024297       0.011991       0.027567       0.003200       0.002121      -0.003255      -0.000978      -0.021582      -0.008790       0.001858       0.006933              1.661681       1.469314      -0.055360       0.093151       2.053254      -0.275110       1.462473          -0.000003
           28              H       8.804761       7.166413       4.749024       0.156808       0.961526 0.73511290E+01  0.71549430E+02                                 1.697957                            1.653226      -1.129632       2.367339                    0.996355       3.512473      10.200540       0.451349       1.394253      -0.685250      -0.000482       0.020155       0.025178       0.032255      -0.003215       0.001305       0.006294       0.004263       0.006100      -0.008561       0.002199       0.006362              1.715430       1.528996       0.109092       0.111097       1.895935       0.402686       1.721359          -0.000002
           29              H       3.599072       6.593497       2.785425       0.433841       0.363765 0.20037600E+01  0.14459354E+02                                 0.968508                            0.925601      -1.256501       2.446973                    0.999819       2.285468       6.216184       0.529383       1.603367      -0.644909      -0.006943      -0.004400      -0.001218       0.008310      -0.001060       0.001260       0.002301      -0.008848       0.009984      -0.006462       0.001094       0.005368              0.992181       1.263123       0.122355      -0.132090       0.872024      -0.026127       0.841396          -0.000000
           30              H       2.206314       5.811263      12.710070       0.174646       0.977243 0.75748001E+01  0.73663616E+02                                 1.669158                            1.643568      -1.103812       2.389441                    0.997020       3.302019       9.327496       0.470965       1.337320      -0.698233      -0.018083      -0.015908       0.022002       0.032621       0.002738       0.001419      -0.005821      -0.000117       0.007943      -0.007087       0.000228       0.006858              1.673737       1.585180       0.098365      -0.095296       1.807678      -0.345205       1.628352           0.000001
           31              H       2.873733       7.217840      12.496772       0.154653       0.977921 0.75607090E+01  0.72983191E+02                                 1.624899                            1.606055      -0.830112       2.499651                    0.999407       3.253961       8.952089       0.495971       1.279351      -0.710937      -0.000964       0.025054       0.010681       0.027253      -0.000004       0.005147      -0.002354      -0.000411      -0.010507      -0.007155       0.001878       0.005276              1.629515       1.560983       0.230099       0.158688       1.851096       0.181348       1.476467           0.000002
           32              H       2.484331       8.487278      10.777839       0.138268       0.995633 0.76772599E+01  0.75930088E+02                                 1.749296                            1.694369      -1.514994       2.164643                    0.991951       3.927182      11.692138       0.441629       1.402301      -0.680741       0.021511       0.008289       0.012281       0.026120       0.007321       0.004662      -0.009906       0.011109       0.005164      -0.016594       0.008096       0.008497              1.782949       1.981325       0.321517       0.286871       1.742833       0.141876       1.624689          -0.000003
           33              H       0.967713       8.660506      10.435934       0.152162       0.975527 0.74615855E+01  0.72348613E+02                                 1.673653                            1.635406      -0.853125       2.498240                    0.998569       3.345639       9.461801       0.469954       1.344161      -0.696778      -0.023574       0.018297       0.003000       0.029992      -0.007813      -0.000644      -0.008151      -0.000040      -0.009397      -0.011637       0.000014       0.011623              1.690286       1.901901      -0.309564      -0.109842       1.721129       0.011042       1.447827          -0.000002
           34              H       0.171978       7.908046      12.291316       0.132359       0.965808 0.72329707E+01  0.69373767E+02                                 1.636891                            1.588052      -0.769633       2.520216                    0.999357       3.373692       9.394130       0.488409       1.307507      -0.703781       0.005079       0.024297       0.011991       0.027567       0.003200      -0.002122       0.003255      -0.000978      -0.021582      -0.008790       0.001858       0.006933              1.661682       1.469316      -0.055360      -0.093151       2.053256       0.275110       1.462475          -0.000003
           35              H       0.106039       6.367037      12.590874       0.156808       0.961526 0.73511290E+01  0.71549430E+02                                 1.697957                            1.653226      -1.129631       2.367339                    0.996355       3.512473      10.200540       0.451349       1.394253      -0.685250       0.000482      -0.020155       0.025178       0.032255      -0.003215      -0.001305      -0.006294       0.004263       0.006100      -0.008561       0.002199       0.006362              1.715430       1.528996       0.109092      -0.111097       1.895935      -0.402686       1.721359          -0.000002
           36              H       5.311728       6.939953      10.627275       0.433841       0.363765 0.20037600E+01  0.14459354E+02                                 0.968508                            0.925601      -1.256501       2.446973                    0.999819       2.285468       6.216184       0.529383       1.603367      -0.644909       0.006943       0.004400      -0.001218       0.008310      -0.001060      -0.001260      -0.002301      -0.008848       0.009984      -0.006462       0.001094       0.005368              0.992181       1.263123       0.122355       0.132090       0.872024       0.026127       0.841396          -0.000000
           37              C       1.926515       1.923554       3.643324      -0.479220      31.368267 0.55681327E+03  0.13923960E+05                                 8.541974                            7.714587      -0.208490       1.886324                    0.998098      33.617265      99.623382       0.611091       0.400818      -1.074572       0.133598       0.061656      -0.007893       0.147351       0.002164       0.025968       0.043542      -0.021721       0.010620      -0.047227      -0.008472       0.055699              9.197501      11.672100       2.143832       1.130350       8.627190       0.821287       7.293211          -0.000002
           38              C       2.734725       3.541253       5.316774      -0.288489      28.928728 0.45217816E+03  0.10834912E+05                                 8.375558                            7.151749      -0.496787       1.830812                    0.996175      30.952857      92.576633       0.602621       0.424176      -1.049599       0.028636      -0.058679      -0.048958       0.081610       0.004846       0.003174       0.058330      -0.001324      -0.020648      -0.059991       0.002198       0.057793              9.233698       7.591633      -0.799971      -1.463684       8.673141       1.576314      11.436320          -0.000003
           39              C       2.435322       3.326522       6.751833       0.699917      21.717876 0.23542004E+03  0.48085242E+04                                 7.265958                            5.522196      -0.206670       2.003668                    0.999050      21.291046      59.468372       0.617343       0.485748      -1.011086      -0.001497       0.010090       0.054107       0.055061       0.069250       0.046200       0.000578       0.078886      -0.116293      -0.077665      -0.032507       0.110171              8.319673       5.021623      -2.047787      -1.712585       9.091052       1.478964      10.846343          -0.000001
           40              C       4.284313       2.516319       3.800161      -0.288766      28.524587 0.45227299E+03  0.10808364E+05                                 8.222243                            7.094594      -0.257313       1.902016                    0.997280      30.812185      91.220583       0.614131       0.417336      -1.056739      -0.069704      -0.007387       0.011224       0.070987      -0.008351      -0.025296       0.011721       0.069389      -0.031273      -0.035271      -0.016994       0.052265              9.036230      12.589168      -0.251111      -0.883825       7.438361       0.114239       7.081162          -0.000005
           41              C       5.480142       2.385496       4.739614       0.650748      21.616561 0.26364424E+03  0.55338409E+04                                 7.238229                            5.839967      -0.216968       1.987845                    0.999414      22.232074      62.734579       0.601539       0.485103      -1.012479       0.038806      -0.017625       0.040911       0.059079      -0.044974      -0.002196       0.064560      -0.068531       0.010890      -0.072802      -0.021947       0.094748              8.041248      11.952292       1.570785      -0.402342       5.689261      -1.753411       6.482193          -0.000002
           42              C       6.984285       2.587596      11.485174      -0.479220      31.368266 0.55681323E+03  0.13923959E+05                                 8.541973                            7.714586      -0.208491       1.886324                    0.998098      33.617266      99.623387       0.611091       0.400818      -1.074573      -0.133598      -0.061656      -0.007893       0.147351       0.002164      -0.025968      -0.043542      -0.021721       0.010620      -0.047227      -0.008472       0.055699              9.197500      11.672099       2.143831      -1.130350       8.627190      -0.821286       7.293211          -0.000001
           43              C       6.176075       0.969897      13.158624      -0.288490      28.928738 0.45217835E+03  0.10834918E+05                                 8.375560                            7.151750      -0.496787       1.830811                    0.996175      30.952863      92.576654       0.602621       0.424176      -1.049599      -0.028636       0.058679      -0.048958       0.081609       0.004846      -0.003174      -0.058330      -0.001324      -0.020648      -0.059991       0.002198       0.057793              9.233700       7.591634      -0.799971       1.463685       8.673143      -1.576314      11.436324          -0.000003
           44              C       6.475478       1.184628      14.593683       0.699917      21.717874 0.23542001E+03  0.48085235E+04                                 7.265958                            5.522196      -0.206669       2.003668                    0.999050      21.291046      59.468375       0.617343       0.485748      -1.011085       0.001497      -0.010090       0.054107       0.055060       0.069250      -0.046200      -0.000578       0.078886      -0.116293      -0.077665      -0.032507       0.110171              8.319673       5.021623      -2.047787       1.712585       9.091052      -1.478964      10.846343          -0.000001
           45              C       4.626487       1.994831      11.642011      -0.288766      28.524587 0.45227298E+03  0.10808363E+05                                 8.222242                            7.094593      -0.257312       1.902016                    0.997281      30.812185      91.220584       0.614131       0.417336      -1.056739       0.069704       0.007387       0.011224       0.070987      -0.008351       0.025296      -0.011721       0.069390      -0.031274      -0.035271      -0.016994       0.052265              9.036230      12.589167      -0.251112       0.883825       7.438361      -0.114238       7.081162          -0.000006
           46              C       3.430658       2.125654      12.581464       0.650748      21.616561 0.26364424E+03  0.55338408E+04                                 7.238229                            5.839967      -0.216968       1.987845                    0.999414      22.232073      62.734574       0.601539       0.485103      -1.012479      -0.038806       0.017625       0.040911       0.059079      -0.044974       0.002196      -0.064560      -0.068531       0.010891      -0.072802      -0.021947       0.094748              8.041248      11.952292       1.570785       0.402342       5.689261       1.753411       6.482192          -0.000002
           47              C       6.381915       7.098746       4.198526      -0.479220      31.368268 0.55681330E+03  0.13923961E+05                                 8.541973                            7.714587      -0.208491       1.886324                    0.998098      33.617264      99.623375       0.611091       0.400818      -1.074573       0.133598      -0.061656       0.007893       0.147351      -0.002164      -0.025968       0.043542      -0.021721       0.010620      -0.047227      -0.008472       0.055699              9.197500      11.672100      -2.143832      -1.130350       8.627190       0.821287       7.293211          -0.000002
           48              C       7.190125       5.481047       2.525076      -0.288489      28.928730 0.45217818E+03  0.10834912E+05                                 8.375557                            7.151748      -0.496787       1.830812                    0.996175      30.952856      92.576624       0.602621       0.424176      -1.049599       0.028636       0.058679       0.048958       0.081610      -0.004846      -0.003174       0.058330      -0.001324      -0.020647      -0.059991       0.002198       0.057793              9.233698       7.591632       0.799971       1.463684       8.673141       1.576314      11.436320          -0.000003
           49              C       6.890722       5.695778       1.090017       0.699917      21.717877 0.23542005E+03  0.48085244E+04                                 7.265959                            5.522196      -0.206670       2.003668                    0.999050      21.291047      59.468379       0.617343       0.485749      -1.011085      -0.001496      -0.010090      -0.054107       0.055061      -0.069250      -0.046200       0.000578       0.078887      -0.116293      -0.077665      -0.032507       0.110171              8.319674       5.021623       2.047787       1.712585       9.091053       1.478964      10.846344          -0.000001
           50              C       8.739713       6.505981       4.041689      -0.288766      28.524582 0.45227288E+03  0.10808360E+05                                 8.222241                            7.094592      -0.257311       1.902016                    0.997281      30.812181      91.220564       0.614131       0.417336      -1.056739      -0.069704       0.007387      -0.011224       0.070987       0.008351       0.025296       0.011721       0.069390      -0.031273      -0.035271      -0.016994       0.052265              9.036229      12.589165       0.251111       0.883825       7.438360       0.114239       7.081161          -0.000006
           51              C       1.024742       6.636804       3.102236       0.650748      21.616560 0.26364423E+03  0.55338405E+04                                 7.238229                            5.839967      -0.216967       1.987845                    0.999414      22.232071      62.734565       0.601539       0.485103      -1.012479       0.038806       0.017625      -0.040911       0.059079       0.044974       0.002196       0.064560      -0.068531       0.010891      -0.072802      -0.021947       0.094748              8.041248      11.952290      -1.570785       0.402342       5.689261      -1.753411       6.482192          -0.000002
           52              C       2.528885       6.434704      12.040376      -0.479220      31.368280 0.55681355E+03  0.13923969E+05                                 8.541976                            7.714589      -0.208491       1.886324                    0.998098      33.617274      99.623414       0.611091       0.400818      -1.074572      -0.133598       0.061656       0.007893       0.147351      -0.002164       0.025968      -0.043542      -0.021721       0.010620      -0.047227      -0.008472       0.055699              9.197503      11.672105      -2.143834       1.130351       8.627193      -0.821287       7.293213          -0.000002
           53              C       1.720675       8.052403      10.366926      -0.288489      28.928738 0.45217834E+03  0.10834917E+05                                 8.375559                            7.151750      -0.496787       1.830812                    0.996175      30.952863      92.576653       0.602621       0.424176      -1.049599      -0.028636      -0.058679       0.048958       0.081610      -0.004846       0.003174      -0.058330      -0.001324      -0.020648      -0.059991       0.002198       0.057793              9.233700       7.591633       0.799972      -1.463684       8.673143      -1.576314      11.436323          -0.000002
           54              C       2.020078       7.837672       8.931867       0.699917      21.717880 0.23542009E+03  0.48085255E+04                                 7.265960                            5.522197      -0.206670       2.003668                    0.999050      21.291049      59.468387       0.617343       0.485749      -1.011085       0.001497       0.010090      -0.054107       0.055061      -0.069250       0.046200      -0.000578       0.078886      -0.116293      -0.077665      -0.032507       0.110171              8.319674       5.021624       2.047787      -1.712585       9.091054      -1.478964      10.846346          -0.000001
           55              C       0.171087       7.027469      11.883539      -0.288766      28.524588 0.45227299E+03  0.10808364E+05                                 8.222243                            7.094594      -0.257312       1.902016                    0.997281      30.812188      91.220602       0.614131       0.417336      -1.056739       0.069704      -0.007387      -0.011224       0.070987       0.008351      -0.025296      -0.011721       0.069390      -0.031274      -0.035271      -0.016994       0.052265              9.036231      12.589169       0.251111      -0.883826       7.438362      -0.114238       7.081163          -0.000006
           56              C       7.886058       6.896646      10.944086       0.650748      21.616564 0.26364428E+03  0.55338416E+04                                 7.238229                            5.839967      -0.216968       1.987845                    0.999414      22.232073      62.734568       0.601539       0.485103      -1.012479      -0.038806      -0.017625      -0.040911       0.059079       0.044974      -0.002196      -0.064560      -0.068531       0.010891      -0.072802      -0.021947       0.094748              8.041248      11.952291      -1.570785      -0.402342       5.689261       1.753411       6.482192          -0.000001
           57              N       3.048385       2.318731       4.545136      -0.066556      31.818490 0.46257154E+03  0.10933722E+05                                 8.970342                            7.388708      -0.344400       1.913822                    0.997733      27.021059      75.356514       0.585501       0.442578      -1.058782      -0.040293       0.185897      -0.173609       0.257529       0.029669      -0.017674       0.172039       0.172618      -0.047402      -0.225606       0.096898       0.128707             10.297282      13.822139       0.724106      -0.940776       8.557294       2.552528       8.512413          -0.000007
           58              N       5.862415       2.192419      12.386986      -0.066556      31.818494 0.46257162E+03  0.10933724E+05                                 8.970343                            7.388709      -0.344401       1.913821                    0.997733      27.021064      75.356535       0.585501       0.442578      -1.058782       0.040293      -0.185897      -0.173609       0.257529       0.029668       0.017674      -0.172039       0.172618      -0.047402      -0.225606       0.096898       0.128708             10.297284      13.822142       0.724106       0.940776       8.557295      -2.552528       8.512415          -0.000008
           59              N       7.503785       6.703569       3.296714      -0.066556      31.818492 0.46257158E+03  0.10933723E+05                                 8.970342                            7.388709      -0.344400       1.913821                    0.997733      27.021060      75.356520       0.585501       0.442578      -1.058782      -0.040293      -0.185897       0.173609       0.257529      -0.029668       0.017674       0.172039       0.172618      -0.047402      -0.225606       0.096898       0.128708             10.297283      13.822139      -0.724106       0.940776       8.557295       2.552528       8.512414          -0.000008
           60              N       1.407015       6.829881      11.138564      -0.066556      31.818489 0.46257152E+03  0.10933721E+05                                 8.970343                            7.388709      -0.344401       1.913821                    0.997733      27.021062      75.356531       0.585501       0.442578      -1.058782       0.040293       0.185897       0.173609       0.257529      -0.029669      -0.017674      -0.172039       0.172618      -0.047402      -0.225606       0.096898       0.128708             10.297283      13.822141      -0.724106      -0.940777       8.557295      -2.552528       8.512414          -0.000008
           61              O       2.795318       2.209561       7.296214      -0.648909      36.442134 0.59302702E+03  0.14554206E+05                                 8.544698                            7.438240       0.399900       2.151427                    0.998578      28.792480      75.522347       0.713337       0.349862      -1.150744      -0.012444       0.042026       0.045977       0.063521       0.016678       0.058153      -0.046565      -0.025980      -0.289396      -0.131178       0.057201       0.073977              9.172085       5.829683      -1.884643       0.320727      13.144875      -1.541272       8.541698          -0.000005
           62              O       1.853446       4.226045       7.382474      -0.605459      38.900849 0.49344113E+03  0.11526680E+05                                 8.934445                            6.695989       0.751032       2.303771                    0.998054      26.785197      67.782363       0.769506       0.340742      -1.162337       0.058596       0.005974      -0.043387       0.073155       0.004105      -0.001465       0.052207       0.027422      -0.150042      -0.079993       0.036925       0.043069             10.664986       6.699224      -3.137314      -2.959773      12.190163       6.415245      13.105572           0.000000
           63              O       6.588646       2.855558       4.334975      -0.582176      34.240547 0.49488209E+03  0.11568410E+05                                 8.209948                            6.738035       1.007267       2.385325                    0.998921      26.798594      67.833023       0.761620       0.344030      -1.159585       0.006344      -0.027636       0.020843       0.035192       0.030475      -0.030638       0.020350       0.027271      -0.139183      -0.067858       0.008863       0.058995              9.256421      14.956866       2.351526      -1.553230       7.215331      -1.354851       5.597065          -0.000003
           64              O       5.339351       1.695290       5.805792      -0.661446      30.091983 0.52455192E+03  0.12500259E+05                                 7.426183                            6.945817       0.676897       2.240105                    0.998828      28.655531      74.365315       0.745223       0.344897      -1.153433       0.054986       0.058269      -0.021917       0.083061      -0.008186      -0.059416      -0.009078      -0.132961       0.113504      -0.110145       0.046470       0.063675              7.562099       7.289848       0.881861      -1.149838       6.915478      -2.257368       8.480972          -0.000007
           65              O       8.761099       2.246553       5.431265      -0.695777      27.771301 0.47253451E+03  0.11065739E+05                                 7.367929                            6.787357      -0.101113       2.039890                    0.995783      27.354029      72.386453       0.715418       0.365594      -1.126964       0.022850       0.020565       0.076696       0.082628      -0.043169      -0.008939       0.014234      -0.002984      -0.096700      -0.036353      -0.025828       0.062181              7.688181       9.891833      -1.979837       0.325688       7.293787       1.239018       5.878924          -0.000002
           66              O       8.598031       0.460137       3.648813      -0.837094      50.338502 0.82466095E+03  0.21944062E+05                                10.742927                            8.837158      -0.059412       2.000858                    0.996050      30.995565      84.229152       0.648162       0.355125      -1.148234      -0.051535      -0.061156       0.042043       0.090352       0.001084      -0.006211      -0.015711      -0.001109       0.013151      -0.015450      -0.003333       0.018783             12.264962      13.356393       4.564844       5.649240      11.633633       4.748284      11.804860          -0.000004
           67              O       1.299195       0.231873       5.572575      -0.801944      37.774825 0.71405687E+03  0.18370936E+05                                 8.850177                            8.256135       0.131176       2.066277                    0.995061      30.269443      81.486913       0.665052       0.357974      -1.143326      -0.050572      -0.072931       0.061994       0.108257      -0.019221       0.005311       0.001718      -0.022217       0.015757      -0.025788       0.006114       0.019673              9.218998       9.962204      -1.165509       3.085844       8.536387      -1.873537       9.158404          -0.000006
           68              O       6.115482       2.301589      15.138064      -0.648909      36.442161 0.59302757E+03  0.14554223E+05                                 8.544702                            7.438244       0.399899       2.151426                    0.998578      28.792492      75.522390       0.713337       0.349862      -1.150744       0.012444      -0.042026       0.045977       0.063521       0.016678      -0.058153       0.046565      -0.025980      -0.289396      -0.131178       0.057201       0.073977              9.172090       5.829686      -1.884644      -0.320727      13.144882       1.541272       8.541702          -0.000004
           69              O       7.057354       0.285105      15.224324      -0.605459      38.900860 0.49344127E+03  0.11526684E+05                                 8.934447                            6.695990       0.751031       2.303771                    0.998054      26.785199      67.782373       0.769506       0.340742      -1.162337      -0.058596      -0.005974      -0.043387       0.073155       0.004105       0.001465      -0.052207       0.027421      -0.150042      -0.079993       0.036924       0.043069             10.664989       6.699225      -3.137315       2.959773      12.190166      -6.415247      13.105575           0.000000
           70              O       2.322154       1.655592      12.176825      -0.582176      34.240539 0.49488195E+03  0.11568406E+05                                 8.209946                            6.738034       1.007268       2.385325                    0.998921      26.798591      67.833012       0.761620       0.344030      -1.159585      -0.006344       0.027636       0.020843       0.035192       0.030475       0.030638      -0.020350       0.027271      -0.139183      -0.067858       0.008863       0.058995              9.256419      14.956864       2.351525       1.553229       7.215330       1.354851       5.597064          -0.000002
           71              O       3.571449       2.815860      13.647642      -0.661446      30.091972 0.52455167E+03  0.12500251E+05                                 7.426181                            6.945816       0.676897       2.240105                    0.998828      28.655526      74.365295       0.745223       0.344897      -1.153433      -0.054987      -0.058269      -0.021917       0.083061      -0.008186       0.059416       0.009078      -0.132961       0.113504      -0.110145       0.046470       0.063675              7.562097       7.289846       0.881861       1.149838       6.915476       2.257367       8.480969          -0.000007
           72              O       0.149701       2.264597      13.273115      -0.695777      27.771297 0.47253442E+03  0.11065736E+05                                 7.367929                            6.787357      -0.101113       2.039890                    0.995783      27.354028      72.386451       0.715418       0.365594      -1.126964      -0.022850      -0.020565       0.076696       0.082628      -0.043169       0.008939      -0.014234      -0.002984      -0.096699      -0.036353      -0.025828       0.062181              7.688181       9.891833      -1.979837      -0.325688       7.293787      -1.239018       5.878924          -0.000002
           73              O       0.312769       4.051013      11.490663      -0.837094      50.338487 0.82466067E+03  0.21944053E+05                                10.742924                            8.837156      -0.059412       2.000858                    0.996050      30.995561      84.229134       0.648162       0.355125      -1.148234       0.051535       0.061156       0.042043       0.090352       0.001084       0.006211       0.015711      -0.001109       0.013151      -0.015450      -0.003333       0.018783             12.264959      13.356388       4.564843      -5.649238      11.633631      -4.748283      11.804856          -0.000004
           74              O       7.611605       4.279277      13.414425      -0.801943      37.774799 0.71405627E+03  0.18370916E+05                                 8.850173                            8.256131       0.131177       2.066277                    0.995061      30.269433      81.486873       0.665052       0.357974      -1.143326       0.050572       0.072931       0.061994       0.108258      -0.019222      -0.005311      -0.001718      -0.022217       0.015757      -0.025788       0.006114       0.019674              9.218993       9.962197      -1.165508      -3.085842       8.536383       1.873536       9.158399          -0.000006
           75              O       7.250718       6.812739       0.545636      -0.648909      36.442147 0.59302726E+03  0.14554214E+05                                 8.544699                            7.438242       0.399899       2.151426                    0.998578      28.792487      75.522369       0.713337       0.349862      -1.150744      -0.012444      -0.042026      -0.045977       0.063521      -0.016678      -0.058153      -0.046565      -0.025980      -0.289396      -0.131178       0.057201       0.073977              9.172087       5.829684       1.884643      -0.320727      13.144879      -1.541272       8.541699          -0.000005
           76              O       6.308846       4.796255       0.459376      -0.605459      38.900856 0.49344121E+03  0.11526682E+05                                 8.934446                            6.695990       0.751031       2.303771                    0.998054      26.785198      67.782369       0.769506       0.340742      -1.162337       0.058596      -0.005974       0.043387       0.073155      -0.004105       0.001465       0.052207       0.027421      -0.150042      -0.079993       0.036925       0.043069             10.664988       6.699225       3.137314       2.959773      12.190165       6.415246      13.105573           0.000000
           77              O       2.133246       6.166742       3.506875      -0.582176      34.240536 0.49488193E+03  0.11568405E+05                                 8.209946                            6.738034       1.007267       2.385325                    0.998921      26.798591      67.833011       0.761620       0.344030      -1.159585       0.006344       0.027636      -0.020843       0.035192      -0.030475       0.030638       0.020350       0.027271      -0.139183      -0.067858       0.008863       0.058995              9.256418      14.956861      -2.351525       1.553229       7.215330      -1.354850       5.597064          -0.000003
           78              O       0.883951       7.327010       2.036058      -0.661446      30.091948 0.52455111E+03  0.12500234E+05                                 7.426175                            6.945811       0.676900       2.240106                    0.998828      28.655518      74.365256       0.745223       0.344897      -1.153433       0.054987      -0.058269       0.021917       0.083061       0.008186       0.059416      -0.009078      -0.132961       0.113504      -0.110145       0.046470       0.063675              7.562092       7.289840      -0.881860       1.149837       6.915471      -2.257365       8.480964          -0.000007
           79              O       4.305699       6.775747       2.410585      -0.695777      27.771284 0.47253413E+03  0.11065727E+05                                 7.367926                            6.787354      -0.101112       2.039890                    0.995783      27.354023      72.386425       0.715419       0.365594      -1.126964       0.022850      -0.020565      -0.076696       0.082628       0.043169       0.008939       0.014234      -0.002984      -0.096699      -0.036352      -0.025829       0.062181              7.688178       9.891828       1.979835      -0.325688       7.293784       1.239017       5.878921          -0.000002
           80              O       4.142631       8.562163       4.193037      -0.837094      50.338508 0.82466107E+03  0.21944066E+05                                10.742929                            8.837159      -0.059413       2.000857                    0.996050      30.995566      84.229162       0.648162       0.355125      -1.148234      -0.051535       0.061156      -0.042043       0.090352      -0.001084       0.006211      -0.015711      -0.001109       0.013151      -0.015450      -0.003333       0.018783             12.264964      13.356395      -4.564845      -5.649241      11.633635       4.748285      11.804862          -0.000004
           81              O       5.754595       8.790427       2.269275      -0.801944      37.774810 0.71405651E+03  0.18370924E+05                                 8.850175                            8.256133       0.131177       2.066277                    0.995061      30.269437      81.486890       0.665052       0.357974      -1.143326      -0.050572       0.072931      -0.061994       0.108258       0.019222      -0.005311       0.001718      -0.022217       0.015757      -0.025788       0.006114       0.019674              9.218995       9.962200       1.165509      -3.085843       8.536385      -1.873536       9.158402          -0.000006
           82              O       1.660082       6.720711       8.387486      -0.648909      36.442151 0.59302737E+03  0.14554217E+05                                 8.544700                            7.438243       0.399899       2.151426                    0.998578      28.792488      75.522376       0.713337       0.349862      -1.150744       0.012444       0.042026      -0.045977       0.063521      -0.016678       0.058153       0.046565      -0.025980      -0.289396      -0.131178       0.057201       0.073977              9.172088       5.829685       1.884643       0.320727      13.144880       1.541273       8.541701          -0.000005
           83              O       2.601954       8.737195       8.301226      -0.605458      38.900836 0.49344092E+03  0.11526674E+05                                 8.934442                            6.695988       0.751032       2.303771                    0.998054      26.785192      67.782346       0.769506       0.340742      -1.162337      -0.058596       0.005974       0.043387       0.073155      -0.004105      -0.001465      -0.052207       0.027421      -0.150043      -0.079993       0.036925       0.043069             10.664984       6.699223       3.137313      -2.959772      12.190160      -6.415243      13.105568           0.000001
           84              O       6.777554       7.366708      11.348725      -0.582176      34.240531 0.49488183E+03  0.11568402E+05                                 8.209944                            6.738033       1.007269       2.385326                    0.998921      26.798592      67.833007       0.761620       0.344030      -1.159586      -0.006344      -0.027636      -0.020843       0.035192      -0.030475      -0.030638      -0.020350       0.027271      -0.139182      -0.067858       0.008863       0.058995              9.256416      14.956859      -2.351525      -1.553229       7.215328       1.354850       5.597062          -0.000003
           85              O       8.026849       6.206440       9.877908      -0.661446      30.091949 0.52455113E+03  0.12500235E+05                                 7.426175                            6.945811       0.676899       2.240105                    0.998828      28.655519      74.365259       0.745223       0.344897      -1.153433      -0.054987       0.058269       0.021917       0.083061       0.008186      -0.059416       0.009078      -0.132961       0.113504      -0.110145       0.046470       0.063675              7.562092       7.289840      -0.881860      -1.149837       6.915471       2.257366       8.480964          -0.000008
           86              O       4.605101       6.757703      10.252435      -0.695777      27.771288 0.47253424E+03  0.11065731E+05                                 7.367927                            6.787355      -0.101113       2.039890                    0.995783      27.354025      72.386435       0.715418       0.365594      -1.126964      -0.022850       0.020565      -0.076696       0.082628       0.043169      -0.008939      -0.014235      -0.002984      -0.096699      -0.036353      -0.025829       0.062181              7.688179       9.891830       1.979836       0.325688       7.293785      -1.239017       5.878922          -0.000002
           87              O       4.768169       4.971287      12.034887      -0.837094      50.338488 0.82466067E+03  0.21944053E+05                                10.742925                            8.837157      -0.059412       2.000858                    0.996050      30.995561      84.229136       0.648162       0.355125      -1.148234       0.051535      -0.061156      -0.042043       0.090352      -0.001084      -0.006211       0.015711      -0.001109       0.013151      -0.015450      -0.003333       0.018783             12.264959      13.356390      -4.564844       5.649238      11.633632      -4.748283      11.804857          -0.000004
           88              O       3.156205       4.743023      10.111125      -0.801943      37.774798 0.71405625E+03  0.18370916E+05                                 8.850173                            8.256131       0.131177       2.066277                    0.995061      30.269432      81.486871       0.665052       0.357974      -1.143326       0.050572      -0.072931      -0.061994       0.108258       0.019222       0.005311      -0.001718      -0.022218       0.015757      -0.025788       0.006114       0.019674              9.218993       9.962197       1.165508       3.085842       8.536383       1.873536       9.158399          -0.000006

******************************************************
Auxiliary information for the entire system
The total spin magnetic moment of the unit cell is   -0.000222
The total net atomic charge of the unit cell is   0.000000
Accuracy of reproducing the electrostatic potential in the unit cell:
  The inner radius (bohr) =    5.0000
  The outer radius (bohr) =   12.0000
  Valid grid points have density less than (e/(bohr^3)) =    0.0001
  The number of valid grid points were=        16484
  The rms potential error without charges in kcal/mol is=      8.50208
  The rms potential error with partial charges in kcal/mol is=      0.77581
  The RRMSE value at monopole order=      0.09125
  The rms potential error with partial charges and cloud penetration in kcal/mol is=      0.77798
  The RRMSE value at monopole order with cloud penetration is=      0.09151
  The rms potential error with partial charges and atomic dipoles in kcal/mol is=      0.60818
  The RRMSE value at dipole order=      0.07153
  The rms potential error with partial charges, atomic dipoles and cloud penetration in kcal/mol is=      0.57047
  The RRMSE value at dipole order with cloud penetration=      0.06710

******************************************************
The electron densities and ab initio electrostatic potential were computed in VASP using the PBE functional and
projector augmented wave method. See the main text of the journal article for a description of computational details.
The atomic charges, dipoles, and quadrupoles were computed with the DDEC6 method as described in
(a) T. A. Manz and N. Gabaldon Limas, RSC Adv. 6 (2016) 47771-47801 DOI: 10.1039/c6ra04656h
(b) N. Gabaldon Limas and T. A. Manz, RSC Adv. 8 (2018) 2678-2707 DOI: 10.1039/c7ra11829e.
For each atom in the material, the electron cloud parameters were fit to the spherically averaged atom-in-material
electron density using radial positions for which this density was between 10^-4 and 10^-2 electrons per cubic bohr.
The polarizabilities, dispersion coefficients, and quantum Drude oscillator (QDO) parameters were fit using the MCLF method.
The magnetic structure of the system was optimized in VASP from the default ferromagnetic initial guess using spin polarization.
The atomic spin moments (ASMs) were computed on this optimized magnetic structure using the DDEC6 partition as inputs
to the method of T. A. Manz and D. S. Sholl, J. Chem. Theory Comput. 7 (2011) 4146-4164 DOI: 10.1021/ct200539n.
The RMSE and RRMSE were computed using a uniform grid with Ewald summation.
