# Supplementary material for: A collection of forcefield precursors for metal–organic frameworks
Source: RSC Adv. 2019 Nov 13;9(63):36492–507. doi: 10.1039/c9ra07327b (PMC9075174; doi:10.1039/c9ra07327b)
Supplement: RA-009-C9RA07327B-s5607 [file RA-009-C9RA07327B-s5607.xyz]

   88
jmolscript: load "" {1 1 1} spacegroup "x,y,z" unitcell [{      9.008500     0.000000     0.000000 }, {      0.000000     9.008500     0.000000 }, {      0.000000     0.000000    15.799000 }]
Er     0.289353     3.508000     6.251348     2.035508
Er     4.214897     5.500500    14.150848     2.035509
Er     8.719147     8.012250     1.648152     2.035509
Er     4.793603     0.996250     9.547652     2.035509
P      1.141107     0.601137     4.645538     1.430563
P      3.363143     8.407363    12.545038     1.430563
P      7.867393     5.105387     3.253962     1.430563
P      5.645357     3.903113    11.153462     1.430563
H      1.287315     2.254828     2.997070     0.175586
H      2.697145     1.592703     3.207197     0.155826
H      3.969145     1.983672     4.951407     0.140712
H      4.145712     3.502505     5.283186     0.153591
H      3.402510     4.325882     3.431543     0.135252
H      1.864759     4.390743     3.112403     0.158175
H      2.424187     8.142783     5.103077     0.434736
H      3.216935     6.753672    10.896570     0.175587
H      1.807105     7.415797    11.106697     0.155826
H      0.535105     7.024828    12.850907     0.140712
H      0.358538     5.505995    13.182686     0.153592
H      1.101740     4.682618    11.331043     0.135252
H      2.639490     4.617757    11.011903     0.158175
H      2.080063     0.865717    13.002577     0.434736
H      7.721185     6.759078     4.902430     0.175587
H      6.311355     6.096953     4.692303     0.155825
H      5.039355     6.487922     2.948093     0.140712
H      4.862788     8.006755     2.616314     0.153591
H      5.605990     8.830132     4.467957     0.135252
H      7.143740     8.894993     4.787097     0.158175
H      6.584313     3.638533     2.796423     0.434736
H      5.791565     2.249422    12.801930     0.175587
H      7.201395     2.911547    12.591803     0.155826
H      8.473395     2.520578    10.847593     0.140712
H      8.649962     1.001745    10.515814     0.153591
H      7.906760     0.178368    12.367457     0.135252
H      6.369009     0.113507    12.686597     0.158174
H      6.928437     5.369967    10.695923     0.434736
C      1.913405     1.934125     3.665368    -0.475078
C      3.535836     2.751196     5.357441    -0.281640
C      3.315128     2.459321     6.812529     0.715973
C      2.516975     4.324080     3.826518    -0.279971
C      2.370136     5.522211     4.777618     0.657364
C      2.590845     7.074375    11.564868    -0.475077
C      0.968414     6.257304    13.256941    -0.281641
C      1.189122     6.549180    14.712029     0.715974
C      1.987275     4.684420    11.726018    -0.279970
C      2.134114     3.486290    12.677118     0.657364
C      7.095095     6.438375     4.234132    -0.475076
C      5.472664     7.255446     2.542059    -0.281640
C      5.693372     6.963570     1.086971     0.715973
C      6.491525     8.828330     4.072982    -0.279972
C      6.638364     1.017960     3.121882     0.657364
C      6.417655     2.570125    12.133632    -0.475076
C      8.040086     1.753054    10.441559    -0.281640
C      7.819378     2.044929     8.986471     0.715973
C      7.021225     0.180170    11.972482    -0.279972
C      6.874386     7.990539    11.021382     0.657365
N      2.307978     3.063791     4.578550    -0.101156
N      2.196272     5.944709    12.478050    -0.101156
N      6.700522     7.568041     3.320950    -0.101156
N      6.812228     1.440459    11.220450    -0.101156
O      2.207083     2.825066     7.351275    -0.681877
O      4.226788     1.869264     7.442909    -0.661830
O      2.847587     6.642868     4.363684    -0.587887
O      1.705309     5.374471     5.847210    -0.699230
O      2.241315     8.850851     5.474353    -0.689398
O      0.456731     8.673384     3.685907    -0.892556
O      0.231518     1.294521     5.614965    -0.842663
O      2.297168     6.183434    15.250775    -0.681877
O      0.277462     7.139236    15.342409    -0.661830
O      1.656663     2.365632    12.263184    -0.587887
O      2.798941     3.634029    13.746710    -0.699230
O      2.262935     0.157649    13.373854    -0.689398
O      4.047519     0.335116    11.585407    -0.892557
O      4.272732     7.713979    13.514465    -0.842663
O      6.801418     7.329316     0.548225    -0.681877
O      4.781712     6.373514     0.456591    -0.661830
O      6.160913     2.138618     3.535816    -0.587887
O      7.303191     0.870221     2.052290    -0.699230
O      6.767185     4.346601     2.425146    -0.689398
O      8.551769     4.169134     4.213593    -0.892556
O      8.776982     5.798771     2.284535    -0.842663
O      6.711333     1.679184     8.447725    -0.681877
O      8.731038     2.634986     8.356091    -0.661830
O      7.351837     6.869882    11.435316    -0.587887
O      6.209559     8.138279     9.951790    -0.699230
O      6.745565     4.661899    10.324647    -0.689398
O      4.960981     4.839366    12.113093    -0.892557
O      4.735768     3.209729    10.184035    -0.842664

The following XYZ coordinates are in angstroms. Other properties are in atomic units.
The sperically averaged electron density of each atom fit to a function of the form exp(a - br)
eigen_1, eigen_2 and eigen_3 are the three eigenvalues of traceless quadrupole moment tensor
  atom number  atomic symbol              X              Y              Z     net charge C6 coefficient C8 coefficient C10 coefficient fluctuating dipole atomic polarizability isotropic forcefield polarizability              a              b squared Pearson coefficient          <r^3>          <r^4>         wp_QDO          m_QDO          q_QDO       dipole_x       dipole_y       dipole_z         dipole            Qxy            Qxz            Qyz     Q(x^2-y^2)  Q(3z^2 - R^2)        eigen_1        eigen_2        eigen_3 static polarizability      alpha(xx)      alpha(xy)      alpha(xz)      alpha(yy)      alpha(yz)      alpha(zz) atomic spin moment
            1             Er       0.289353       3.508000       6.251348       2.035508      91.118766 0.19651508E+04  0.59967646E+05                                13.389967                           12.005920       2.248219       2.479486                    0.999788      68.465918     153.356444       0.729724       0.275059      -1.326079      -0.064548       0.014739       0.052006       0.084192      -0.006011       0.125166       0.110490      -0.148146      -0.015587      -0.189417       0.014033       0.175384             14.660321      13.060877      -0.052902      -0.812224      13.890731      -3.966707      17.029355           0.000003
            2             Er       4.214897       5.500500      14.150848       2.035509      91.118644 0.19651476E+04  0.59967523E+05                                13.389950                           12.005906       2.248220       2.479486                    0.999788      68.465936     153.356438       0.729725       0.275059      -1.326080       0.064548      -0.014737       0.052005       0.084191      -0.006011      -0.125167      -0.110490      -0.148148      -0.015585      -0.189419       0.014034       0.175385             14.660301      13.060859      -0.052905       0.812219      13.890708       3.966699      17.029336           0.000006
            3             Er       8.719147       8.012250       1.648152       2.035509      91.118638 0.19651472E+04  0.59967506E+05                                13.389951                           12.005905       2.248219       2.479486                    0.999788      68.465913     153.356380       0.729725       0.275059      -1.326080       0.064548       0.014738      -0.052006       0.084192       0.006009       0.125167      -0.110490      -0.148147      -0.015585      -0.189417       0.014032       0.175385             14.660303      13.060861       0.052906      -0.812217      13.890708       3.966703      17.029340           0.000001
            4             Er       4.793603       0.996250       9.547652       2.035509      91.118751 0.19651500E+04  0.59967617E+05                                13.389964                           12.005916       2.248218       2.479486                    0.999788      68.465920     153.356432       0.729724       0.275059      -1.326080      -0.064547      -0.014736      -0.052006       0.084191       0.006010      -0.125165       0.110489      -0.148148      -0.015585      -0.189417       0.014033       0.175384             14.660319      13.060874       0.052897       0.812228      13.890730      -3.966710      17.029354           0.000006
            5              P       1.141107       0.601137       4.645538       1.430563      62.940679 0.11541118E+04  0.34178098E+05                                12.819187                           10.766530       0.156220       1.866602                    0.999528      46.170266     142.661155       0.549125       0.376647      -1.105800      -0.065656      -0.095204       0.094657       0.149447       0.025424       0.032943      -0.019800       0.081690      -0.031262      -0.060725      -0.002920       0.063646             14.283840      13.378286       1.865375       1.797472      17.776483       3.097760      11.696752           0.000013
            6              P       3.363143       8.407363      12.545038       1.430563      62.940662 0.11541117E+04  0.34178092E+05                                12.819185                           10.766530       0.156221       1.866603                    0.999528      46.170247     142.661081       0.549125       0.376647      -1.105800       0.065656       0.095205       0.094657       0.149448       0.025424      -0.032942       0.019801       0.081689      -0.031261      -0.060725      -0.002919       0.063645             14.283837      13.378286       1.865381      -1.797472      17.776471      -3.097762      11.696752           0.000013
            7              P       7.867393       5.105387       3.253962       1.430563      62.940670 0.11541120E+04  0.34178102E+05                                12.819187                           10.766532       0.156219       1.866602                    0.999528      46.170247     142.661089       0.549125       0.376647      -1.105800       0.065655      -0.095205      -0.094657       0.149447      -0.025425       0.032942       0.019800       0.081689      -0.031262      -0.060725      -0.002920       0.063645             14.283839      13.378285      -1.865380       1.797472      17.776479      -3.097761      11.696754           0.000012
            8              P       5.645357       3.903113      11.153462       1.430563      62.940672 0.11541116E+04  0.34178088E+05                                12.819184                           10.766527       0.156223       1.866603                    0.999528      46.170250     142.661071       0.549125       0.376647      -1.105800      -0.065656       0.095205      -0.094657       0.149447      -0.025424      -0.032942      -0.019800       0.081689      -0.031263      -0.060725      -0.002920       0.063645             14.283837      13.378280      -1.865375      -1.797470      17.776484       3.097761      11.696748           0.000013
            9              H       1.287315       2.254828       2.997070       0.175586       1.023661 0.80842469E+01  0.80328871E+02                                 1.760240                            1.729245      -1.187723       2.355694                    0.995551       3.410284       9.906243       0.444395       1.387091      -0.688256      -0.016862       0.019390      -0.022313       0.034031      -0.003742       0.004750      -0.001519       0.002389       0.002555      -0.005096      -0.002075       0.007171              1.766196       1.914701      -0.109958       0.374228       1.666267      -0.103412       1.717620           0.000008
           10              H       2.697145       1.592703       3.207197       0.155826       0.981496 0.76048346E+01  0.73637393E+02                                 1.641073                            1.620675      -0.833494       2.501381                    0.999347       3.268285       9.054126       0.488387       1.295190      -0.707585       0.026392       0.000708      -0.011597       0.028836      -0.000500       0.001457       0.004178       0.000356      -0.009465      -0.005932       0.002001       0.003931              1.646184       1.877124      -0.233113      -0.185040       1.571434       0.158416       1.489994           0.000009
           11              H       3.969145       1.983672       4.951407       0.140712       0.971979 0.74591094E+01  0.73365311E+02                                 1.735991                            1.682306      -1.422922       2.210453                    0.992580       3.885676      11.599755       0.437671       1.422833      -0.677139       0.009700      -0.022027      -0.012293       0.027026      -0.007092       0.011034       0.003777      -0.011070       0.006765      -0.017080       0.007141       0.009939              1.768825       1.725708      -0.315271      -0.136507       1.969688       0.280202       1.611080           0.000002
           12              H       4.145712       3.502505       5.283186       0.153591       0.953248 0.72326538E+01  0.69498109E+02                                 1.640212                            1.603869      -0.802160       2.521645                    0.999076       3.296094       9.242025       0.477925       1.333740      -0.699004       0.018965       0.023982      -0.003556       0.030780       0.006900       0.008215      -0.000386      -0.001144      -0.008049      -0.011197       0.000408       0.010789              1.656200       1.686041       0.298957      -0.012718       1.860234      -0.107129       1.422326           0.000004
           13              H       3.402510       4.325882       3.431543       0.135252       0.946018 0.70388860E+01  0.67010156E+02                                 1.610606                            1.563971      -0.756037       2.529181                    0.999518       3.325441       9.205269       0.493724       1.303121      -0.704841       0.025393      -0.004556      -0.012922       0.028853      -0.002648      -0.003156      -0.002693       0.001398      -0.019395      -0.008374       0.002326       0.006048              1.634241       2.021597       0.052222      -0.259701       1.447919      -0.089206       1.433208           0.000004
           14              H       1.864759       4.390743       3.112403       0.158175       0.932591 0.70714742E+01  0.68130211E+02                                 1.662260                            1.620938      -1.085468       2.392138                    0.996681       3.446016       9.940905       0.456270       1.393331      -0.685697      -0.022533       0.000363      -0.027153       0.035287       0.003093       0.006950      -0.001588      -0.002242       0.007458      -0.008685       0.001227       0.007459              1.677969       1.846804      -0.101954       0.385797       1.495846      -0.105795       1.691257           0.000003
           15              H       2.424187       8.142783       5.103077       0.434736       0.363494 0.20134921E+01  0.14583275E+02                                 0.978702                            0.936519      -1.271926       2.441493                    0.999739       2.296045       6.307314       0.517709       1.633484      -0.640327       0.004113      -0.007232       0.001077       0.008389       0.001217       0.002006      -0.001422       0.009211       0.010001      -0.006717       0.001559       0.005157              1.001672       0.882807      -0.122596      -0.025927       1.270999       0.131971       0.851211           0.000003
           16              H       3.216935       6.753672      10.896570       0.175587       1.023657 0.80842083E+01  0.80328395E+02                                 1.760236                            1.729241      -1.187718       2.355696                    0.995551       3.410278       9.906221       0.444395       1.387091      -0.688256       0.016862      -0.019390      -0.022313       0.034032      -0.003742      -0.004750       0.001520       0.002389       0.002555      -0.005096      -0.002075       0.007171              1.766192       1.914696      -0.109957      -0.374227       1.666263       0.103412       1.717616           0.000008
           17              H       1.807105       7.415797      11.106697       0.155826       0.981495 0.76048193E+01  0.73637213E+02                                 1.641072                            1.620674      -0.833494       2.501382                    0.999347       3.268282       9.054118       0.488387       1.295191      -0.707585      -0.026391      -0.000708      -0.011597       0.028836      -0.000501      -0.001457      -0.004178       0.000356      -0.009464      -0.005932       0.002001       0.003931              1.646183       1.877123      -0.233113       0.185040       1.571433      -0.158416       1.489993           0.000009
           18              H       0.535105       7.024828      12.850907       0.140712       0.971980 0.74591192E+01  0.73365450E+02                                 1.735994                            1.682308      -1.422925       2.210451                    0.992580       3.885682      11.599786       0.437671       1.422836      -0.677138      -0.009700       0.022027      -0.012293       0.027026      -0.007093      -0.011034      -0.003777      -0.011070       0.006765      -0.017081       0.007141       0.009939              1.768828       1.725710      -0.315272       0.136507       1.969691      -0.280202       1.611083           0.000002
           19              H       0.358538       5.505995      13.182686       0.153592       0.953248 0.72326590E+01  0.69498173E+02                                 1.640213                            1.603869      -0.802161       2.521644                    0.999076       3.296095       9.242030       0.477925       1.333740      -0.699004      -0.018964      -0.023982      -0.003556       0.030780       0.006900      -0.008215       0.000386      -0.001145      -0.008049      -0.011197       0.000408       0.010789              1.656201       1.686042       0.298957       0.012717       1.860235       0.107129       1.422326           0.000004
           20              H       1.101740       4.682618      11.331043       0.135252       0.946019 0.70388975E+01  0.67010306E+02                                 1.610608                            1.563973      -0.756041       2.529179                    0.999518       3.325444       9.205286       0.493723       1.303123      -0.704841      -0.025393       0.004555      -0.012922       0.028854      -0.002648       0.003155       0.002693       0.001398      -0.019395      -0.008374       0.002326       0.006048              1.634244       2.021601       0.052222       0.259702       1.447921       0.089206       1.433210           0.000004
           21              H       2.639490       4.617757      11.011903       0.158175       0.932588 0.70714453E+01  0.68129870E+02                                 1.662258                            1.620936      -1.085466       2.392140                    0.996681       3.446010       9.940887       0.456270       1.393332      -0.685697       0.022533      -0.000363      -0.027154       0.035287       0.003093      -0.006950       0.001588      -0.002242       0.007458      -0.008685       0.001227       0.007459              1.677966       1.846801      -0.101954      -0.385797       1.495843       0.105794       1.691255           0.000003
           22              H       2.080063       0.865717      13.002577       0.434736       0.363494 0.20134880E+01  0.14583233E+02                                 0.978700                            0.936518      -1.271925       2.441494                    0.999739       2.296040       6.307291       0.517711       1.633481      -0.640328      -0.004113       0.007232       0.001077       0.008389       0.001217      -0.002006       0.001422       0.009211       0.010001      -0.006717       0.001559       0.005157              1.001670       0.882805      -0.122596       0.025927       1.270996      -0.131971       0.851210           0.000003
           23              H       7.721185       6.759078       4.902430       0.175587       1.023659 0.80842249E+01  0.80328601E+02                                 1.760238                            1.729243      -1.187720       2.355696                    0.995551       3.410281       9.906232       0.444395       1.387091      -0.688256       0.016862       0.019390       0.022313       0.034032       0.003742       0.004750       0.001520       0.002389       0.002555      -0.005096      -0.002075       0.007171              1.766193       1.914698       0.109958       0.374228       1.666264       0.103412       1.717617           0.000008
           24              H       6.311355       6.096953       4.692303       0.155825       0.981497 0.76048447E+01  0.73637517E+02                                 1.641074                            1.620677      -0.833495       2.501381                    0.999346       3.268287       9.054134       0.488386       1.295191      -0.707585      -0.026391       0.000708       0.011597       0.028836       0.000500       0.001458      -0.004178       0.000356      -0.009465      -0.005932       0.002001       0.003931              1.646186       1.877126       0.233113      -0.185040       1.571436      -0.158416       1.489995           0.000009
           25              H       5.039355       6.487922       2.948093       0.140712       0.971978 0.74591041E+01  0.73365251E+02                                 1.735991                            1.682305      -1.422923       2.210452                    0.992580       3.885675      11.599754       0.437671       1.422834      -0.677139      -0.009700      -0.022027       0.012293       0.027026       0.007092       0.011034      -0.003777      -0.011070       0.006765      -0.017081       0.007141       0.009939              1.768825       1.725707       0.315271      -0.136507       1.969688      -0.280202       1.611080           0.000002
           26              H       4.862788       8.006755       2.616314       0.153591       0.953248 0.72326626E+01  0.69498216E+02                                 1.640213                            1.603870      -0.802161       2.521644                    0.999076       3.296096       9.242033       0.477925       1.333740      -0.699004      -0.018965       0.023982       0.003556       0.030780      -0.006900       0.008215       0.000386      -0.001144      -0.008049      -0.011197       0.000408       0.010789              1.656202       1.686043      -0.298957      -0.012718       1.860236       0.107129       1.422327           0.000003
           27              H       5.605990       8.830132       4.467957       0.135252       0.946021 0.70389103E+01  0.67010444E+02                                 1.610608                            1.563973      -0.756038       2.529180                    0.999518       3.325447       9.205289       0.493724       1.303120      -0.704841      -0.025393      -0.004556       0.012922       0.028853       0.002648      -0.003155       0.002693       0.001398      -0.019395      -0.008374       0.002326       0.006048              1.634244       2.021601      -0.052222      -0.259702       1.447921       0.089206       1.433210           0.000004
           28              H       7.143740       8.894993       4.787097       0.158175       0.932589 0.70714561E+01  0.68129996E+02                                 1.662259                            1.620936      -1.085466       2.392139                    0.996681       3.446013       9.940895       0.456270       1.393331      -0.685697       0.022533       0.000363       0.027153       0.035287      -0.003093       0.006950       0.001588      -0.002242       0.007458      -0.008685       0.001227       0.007458              1.677967       1.846801       0.101954       0.385797       1.495844       0.105794       1.691256           0.000003
           29              H       6.584313       3.638533       2.796423       0.434736       0.363494 0.20134924E+01  0.14583273E+02                                 0.978701                            0.936519      -1.271925       2.441494                    0.999739       2.296043       6.307302       0.517711       1.633481      -0.640328      -0.004113      -0.007232      -0.001077       0.008389      -0.001217       0.002006       0.001422       0.009211       0.010000      -0.006717       0.001559       0.005157              1.001671       0.882806       0.122596      -0.025927       1.270998      -0.131971       0.851210           0.000003
           30              H       5.791565       2.249422      12.801930       0.175587       1.023659 0.80842308E+01  0.80328671E+02                                 1.760238                            1.729244      -1.187724       2.355694                    0.995551       3.410281       9.906232       0.444395       1.387091      -0.688256      -0.016862      -0.019390       0.022313       0.034032       0.003742      -0.004750      -0.001519       0.002389       0.002556      -0.005096      -0.002075       0.007171              1.766194       1.914699       0.109958      -0.374228       1.666265      -0.103412       1.717618           0.000008
           31              H       7.201395       2.911547      12.591803       0.155826       0.981494 0.76048141E+01  0.73637133E+02                                 1.641070                            1.620673      -0.833492       2.501382                    0.999347       3.268280       9.054104       0.488388       1.295189      -0.707585       0.026391      -0.000708       0.011597       0.028836       0.000501      -0.001457       0.004178       0.000356      -0.009464      -0.005932       0.002001       0.003931              1.646181       1.877120       0.233112       0.185039       1.571432       0.158415       1.489991           0.000010
           32              H       8.473395       2.520578      10.847593       0.140712       0.971980 0.74591182E+01  0.73365419E+02                                 1.735992                            1.682307      -1.422924       2.210451                    0.992580       3.885678      11.599763       0.437671       1.422833      -0.677139       0.009700       0.022027       0.012293       0.027026       0.007093      -0.011034       0.003777      -0.011070       0.006764      -0.017081       0.007142       0.009939              1.768826       1.725709       0.315272       0.136507       1.969689       0.280202       1.611081           0.000002
           33              H       8.649962       1.001745      10.515814       0.153591       0.953247 0.72326485E+01  0.69498052E+02                                 1.640213                            1.603869      -0.802161       2.521644                    0.999076       3.296093       9.242025       0.477924       1.333741      -0.699004       0.018965      -0.023982       0.003556       0.030780      -0.006900      -0.008215      -0.000386      -0.001145      -0.008049      -0.011197       0.000408       0.010789              1.656201       1.686041      -0.298957       0.012717       1.860235      -0.107129       1.422326           0.000004
           34              H       7.906760       0.178368      12.367457       0.135252       0.946022 0.70389296E+01  0.67010694E+02                                 1.610612                            1.563977      -0.756047       2.529176                    0.999518       3.325453       9.205319       0.493723       1.303123      -0.704841       0.025393       0.004555       0.012921       0.028853       0.002648       0.003155      -0.002693       0.001398      -0.019396      -0.008374       0.002326       0.006048              1.634248       2.021606      -0.052222       0.259702       1.447924      -0.089206       1.433213           0.000004
           35              H       6.369009       0.113507      12.686597       0.158174       0.932594 0.70715124E+01  0.68130684E+02                                 1.662266                            1.620943      -1.085475       2.392134                    0.996681       3.446027       9.940951       0.456269       1.393332      -0.685697      -0.022533      -0.000363       0.027153       0.035287      -0.003093      -0.006950      -0.001588      -0.002242       0.007457      -0.008685       0.001227       0.007458              1.677975       1.846811       0.101955      -0.385800       1.495851      -0.105795       1.691263           0.000003
           36              H       6.928437       5.369967      10.695923       0.434736       0.363494 0.20134897E+01  0.14583256E+02                                 0.978702                            0.936519      -1.271926       2.441493                    0.999739       2.296045       6.307317       0.517709       1.633486      -0.640327       0.004113       0.007232      -0.001077       0.008389      -0.001217      -0.002006      -0.001422       0.009211       0.010000      -0.006717       0.001559       0.005157              1.001673       0.882807       0.122596       0.025927       1.271000       0.131971       0.851211           0.000003
           37              C       1.913405       1.934125       3.665368      -0.475078      31.716784 0.56709200E+03  0.14261309E+05                                 8.617383                            7.786041      -0.238399       1.874250                    0.997851      33.977128     101.329614       0.607560       0.400877      -1.073379       0.063700       0.138473      -0.006252       0.152550       0.001969       0.042327       0.018570       0.027623      -0.007390      -0.043001      -0.009302       0.052303              9.266158       8.727727       2.102327       0.842286      11.670220       1.081056       7.400527          -0.000006
           38              C       3.535836       2.751196       5.357441      -0.281640      28.990473 0.45543757E+03  0.10921093E+05                                 8.374525                            7.161355      -0.469803       1.841191                    0.995919      30.813681      91.877188       0.604890       0.422272      -1.051889      -0.057234       0.027348      -0.048250       0.079697       0.001996       0.063377       0.003267      -0.002072      -0.022039      -0.065943       0.004485       0.061458              9.235253       8.638264      -0.783637       1.561733       7.571243      -1.427494      11.496251          -0.000011
           39              C       3.315128       2.459321       6.812529       0.715973      21.580391 0.23481966E+03  0.48138216E+04                                 7.325410                            5.574638      -0.332626       1.965242                    0.999033      21.502164      61.017554       0.602033       0.496284      -1.001368       0.015577       0.000212       0.059197       0.061212       0.075959      -0.003440       0.056223      -0.085139      -0.135962      -0.091950      -0.031188       0.123138              8.382079       9.269415      -2.068628       1.415718       5.055899      -1.628012      10.820922           0.000042
           40              C       2.516975       4.324080       3.826518      -0.279971      28.631725 0.46022424E+03  0.11035531E+05                                 8.243088                            7.161339      -0.239430       1.907755                    0.997245      30.763787      90.937931       0.611269       0.417879      -1.057437      -0.007948      -0.072286       0.009484       0.073337      -0.008307       0.016987      -0.027402      -0.071590      -0.023724      -0.041097      -0.013655       0.054752              9.024440       7.483645      -0.273636       0.107008      12.488437      -0.824005       7.101238          -0.000011
           41              C       2.370136       5.522211       4.777618       0.657364      21.398478 0.26319139E+03  0.55279942E+04                                 7.208384                            5.848591      -0.227997       1.985663                    0.999438      22.262918      63.066943       0.598340       0.487374      -1.010194      -0.017550       0.041703       0.046268       0.064714      -0.049194       0.070201       0.003301       0.075743       0.015039      -0.083261      -0.018477       0.101738              7.977271       5.653658       1.525536      -1.754934      11.707155      -0.429210       6.570999           0.000035
           42              C       2.590845       7.074375      11.564868      -0.475077      31.716771 0.56709180E+03  0.14261303E+05                                 8.617381                            7.786041      -0.238399       1.874250                    0.997851      33.977111     101.329550       0.607560       0.400877      -1.073379      -0.063700      -0.138473      -0.006252       0.152550       0.001969      -0.042328      -0.018570       0.027622      -0.007388      -0.043001      -0.009302       0.052303              9.266155       8.727729       2.102328      -0.842285      11.670211      -1.081056       7.400525          -0.000007
           43              C       0.968414       6.257304      13.256941      -0.281641      28.990519 0.45543851E+03  0.10921122E+05                                 8.374533                            7.161362      -0.469804       1.841190                    0.995919      30.813720      91.877342       0.604889       0.422272      -1.051889       0.057234      -0.027348      -0.048250       0.079697       0.001996      -0.063378      -0.003267      -0.002073      -0.022039      -0.065944       0.004486       0.061458              9.235262       8.638276      -0.783640      -1.561736       7.571250       1.427498      11.496260          -0.000011
           44              C       1.189122       6.549180      14.712029       0.715974      21.580393 0.23481967E+03  0.48138214E+04                                 7.325409                            5.574637      -0.332622       1.965243                    0.999033      21.502151      61.017494       0.602033       0.496284      -1.001368      -0.015577      -0.000212       0.059197       0.061212       0.075958       0.003440      -0.056223      -0.085140      -0.135961      -0.091950      -0.031187       0.123138              8.382078       9.269417      -2.068628      -1.415721       5.055898       1.628012      10.820920           0.000040
           45              C       1.987275       4.684420      11.726018      -0.279970      28.631676 0.46022321E+03  0.11035500E+05                                 8.243076                            7.161329      -0.239428       1.907757                    0.997244      30.763758      90.937804       0.611269       0.417878      -1.057437       0.007949       0.072286       0.009484       0.073337      -0.008307      -0.016988       0.027402      -0.071590      -0.023723      -0.041098      -0.013655       0.054752              9.024425       7.483636      -0.273637      -0.107006      12.488409       0.824003       7.101231          -0.000008
           46              C       2.134114       3.486290      12.677118       0.657364      21.398458 0.26319119E+03  0.55279878E+04                                 7.208374                            5.848586      -0.227991       1.985665                    0.999438      22.262891      63.066805       0.598341       0.487373      -1.010194       0.017550      -0.041704       0.046268       0.064714      -0.049195      -0.070201      -0.003301       0.075743       0.015041      -0.083262      -0.018477       0.101739              7.977259       5.653650       1.525528       1.754932      11.707133       0.429203       6.570994           0.000034
           47              C       7.095095       6.438375       4.234132      -0.475076      31.716751 0.56709127E+03  0.14261286E+05                                 8.617376                            7.786036      -0.238398       1.874250                    0.997851      33.977101     101.329506       0.607560       0.400877      -1.073379      -0.063700       0.138473       0.006252       0.152550      -0.001968       0.042328      -0.018570       0.027622      -0.007390      -0.043002      -0.009301       0.052303              9.266150       8.727722      -2.102324       0.842284      11.670206      -1.081056       7.400521          -0.000006
           48              C       5.472664       7.255446       2.542059      -0.281640      28.990470 0.45543757E+03  0.10921093E+05                                 8.374522                            7.161353      -0.469803       1.841191                    0.995919      30.813680      91.877174       0.604890       0.422272      -1.051889       0.057233       0.027348       0.048250       0.079697      -0.001995       0.063378      -0.003267      -0.002072      -0.022039      -0.065944       0.004486       0.061458              9.235249       8.638262       0.783637       1.561731       7.571242       1.427496      11.496244          -0.000011
           49              C       5.693372       6.963570       1.086971       0.715973      21.580406 0.23481985E+03  0.48138262E+04                                 7.325414                            5.574640      -0.332624       1.965242                    0.999033      21.502164      61.017553       0.602033       0.496284      -1.001368      -0.015577       0.000213      -0.059197       0.061212      -0.075958      -0.003440      -0.056223      -0.085139      -0.135962      -0.091950      -0.031187       0.123137              8.382083       9.269422       2.068630       1.415723       5.055901       1.628014      10.820927           0.000041
           50              C       6.491525       8.828330       4.072982      -0.279972      28.631706 0.46022380E+03  0.11035518E+05                                 8.243085                            7.161337      -0.239429       1.907756                    0.997245      30.763788      90.937944       0.611269       0.417879      -1.057436       0.007949      -0.072286      -0.009484       0.073338       0.008307       0.016987       0.027402      -0.071590      -0.023722      -0.041097      -0.013655       0.054752              9.024437       7.483643       0.273637       0.107006      12.488429       0.824003       7.101239          -0.000011
           51              C       6.638364       1.017960       3.121882       0.657364      21.398487 0.26319160E+03  0.55279996E+04                                 7.208385                            5.848593      -0.227999       1.985663                    0.999438      22.262919      63.066940       0.598340       0.487374      -1.010194       0.017550       0.041703      -0.046268       0.064714       0.049194       0.070201      -0.003300       0.075743       0.015038      -0.083261      -0.018478       0.101739              7.977272       5.653658      -1.525531      -1.754934      11.707154       0.429203       6.571003           0.000035
           52              C       6.417655       2.570125      12.133632      -0.475076      31.716771 0.56709170E+03  0.14261299E+05                                 8.617380                            7.786039      -0.238399       1.874250                    0.997851      33.977110     101.329535       0.607560       0.400877      -1.073379       0.063699      -0.138473       0.006252       0.152549      -0.001968      -0.042327       0.018570       0.027623      -0.007387      -0.043001      -0.009302       0.052303              9.266155       8.727723      -2.102328      -0.842286      11.670220       1.081056       7.400523          -0.000006
           53              C       8.040086       1.753054      10.441559      -0.281640      28.990475 0.45543763E+03  0.10921094E+05                                 8.374523                            7.161353      -0.469802       1.841191                    0.995919      30.813683      91.877182       0.604890       0.422272      -1.051889      -0.057234      -0.027348       0.048250       0.079697      -0.001996      -0.063377       0.003267      -0.002072      -0.022040      -0.065944       0.004486       0.061458              9.235250       8.638261       0.783638      -1.561732       7.571243      -1.427494      11.496246          -0.000008
           54              C       7.819378       2.044929       8.986471       0.715973      21.580391 0.23481967E+03  0.48138216E+04                                 7.325410                            5.574638      -0.332624       1.965242                    0.999033      21.502160      61.017532       0.602033       0.496284      -1.001368       0.015577      -0.000212      -0.059197       0.061212      -0.075959       0.003440       0.056223      -0.085139      -0.135962      -0.091950      -0.031187       0.123138              8.382078       9.269414       2.068628      -1.415717       5.055899      -1.628012      10.820921           0.000039
           55              C       7.021225       0.180170      11.972482      -0.279972      28.631744 0.46022457E+03  0.11035542E+05                                 8.243092                            7.161342      -0.239436       1.907753                    0.997244      30.763819      90.938077       0.611268       0.417879      -1.057436      -0.007948       0.072286      -0.009485       0.073337       0.008306      -0.016988      -0.027402      -0.071590      -0.023726      -0.041098      -0.013655       0.054753              9.024446       7.483653       0.273637      -0.107008      12.488441      -0.824005       7.101243          -0.000012
           56              C       6.874386       7.990539      11.021382       0.657365      21.398453 0.26319100E+03  0.55279850E+04                                 7.208381                            5.848589      -0.227995       1.985664                    0.999438      22.262912      63.066950       0.598340       0.487374      -1.010194      -0.017550      -0.041704      -0.046268       0.064714       0.049195      -0.070201       0.003301       0.075743       0.015039      -0.083262      -0.018477       0.101738              7.977268       5.653656      -1.525536       1.754933      11.707150      -0.429208       6.570998           0.000035
           57              N       2.307978       3.063791       4.578550      -0.101156      33.668096 0.50148387E+03  0.12087980E+05                                 9.297380                            7.677079      -0.325036       1.907643                    0.997861      27.836380      78.240143       0.576558       0.440724      -1.060533       0.201059      -0.043055      -0.182628       0.275011       0.030521       0.182599      -0.018893      -0.184070      -0.043823      -0.239339       0.102379       0.136960             10.665137       8.860074       0.775519       2.711809      14.281728      -0.902432       8.853610          -0.000020
           58              N       2.196272       5.944709      12.478050      -0.101156      33.668120 0.50148434E+03  0.12087994E+05                                 9.297383                            7.677081      -0.325034       1.907643                    0.997861      27.836394      78.240185       0.576558       0.440723      -1.060533      -0.201059       0.043055      -0.182628       0.275011       0.030521      -0.182599       0.018894      -0.184071      -0.043823      -0.239340       0.102380       0.136960             10.665140       8.860080       0.775518      -2.711809      14.281728       0.902434       8.853611          -0.000021
           59              N       6.700522       7.568041       3.320950      -0.101156      33.668112 0.50148419E+03  0.12087989E+05                                 9.297383                            7.677081      -0.325035       1.907643                    0.997861      27.836389      78.240173       0.576558       0.440724      -1.060533      -0.201058      -0.043055       0.182628       0.275011      -0.030520       0.182599       0.018893      -0.184071      -0.043823      -0.239339       0.102380       0.136960             10.665140       8.860076      -0.775519       2.711808      14.281732       0.902433       8.853612          -0.000021
           60              N       6.812228       1.440459      11.220450      -0.101156      33.668107 0.50148404E+03  0.12087985E+05                                 9.297384                            7.677081      -0.325037       1.907642                    0.997861      27.836389      78.240179       0.576558       0.440724      -1.060533       0.201058       0.043055       0.182628       0.275011      -0.030521      -0.182599      -0.018894      -0.184070      -0.043824      -0.239339       0.102380       0.136960             10.665142       8.860076      -0.775519      -2.711808      14.281737      -0.902436       8.853612          -0.000021
           61              O       2.207083       2.825066       7.351275      -0.681877      40.473704 0.66856640E+03  0.16959394E+05                                 9.297713                            8.005404       0.209298       2.072368                    0.998188      30.109411      81.102212       0.671718       0.359462      -1.139476       0.051955      -0.016327       0.069059       0.087949       0.039145      -0.051400       0.064724       0.005459      -0.282366      -0.140178       0.053424       0.086754             10.054203      14.550206      -2.079487      -1.765198       6.303980       0.344340       9.308421          -0.000011
           62              O       4.226788       1.869264       7.442909      -0.661830      45.491411 0.59606912E+03  0.14666009E+05                                10.082705                            7.504872       0.439702       2.168893                    0.997450      28.829160      76.025926       0.702538       0.354341      -1.145650       0.018512       0.074467      -0.067864       0.102438       0.001617       0.051537       0.017559      -0.002920      -0.179220      -0.085485       0.029896       0.055589             12.104970      14.138328      -3.581895       7.406085       7.455944      -3.257145      14.720638          -0.000006
           63              O       2.847587       6.642868       4.363684      -0.587887      34.676273 0.50863699E+03  0.11968561E+05                                 8.279628                            6.831688       1.009257       2.382216                    0.998875      27.021151      68.563053       0.756472       0.344096      -1.159836      -0.028505       0.007436       0.023057       0.037409       0.033214       0.012579      -0.034759      -0.027088      -0.151123      -0.069231       0.003607       0.065624              9.309859       7.308504       2.387175      -1.388704      14.924303      -1.637375       5.696771          -0.000019
           64              O       1.705309       5.374471       5.847210      -0.699230      33.004860 0.59078874E+03  0.14547324E+05                                 7.998137                            7.464160       0.490283       2.158006                    0.998681      30.062777      80.090033       0.703387       0.353640      -1.142787       0.077970       0.077390      -0.017329       0.111215      -0.021383       0.021084      -0.048540       0.120307       0.114241      -0.097931       0.021198       0.076733              8.151475       7.319381       0.922307      -2.386795       7.888294      -1.282285       9.246751           0.000004
           65              O       2.241315       8.850851       5.474353      -0.689398      27.338981 0.46535796E+03  0.10854308E+05                                 7.283336                            6.725259      -0.044631       2.063067                    0.995866      27.150598      71.667100       0.720492       0.364470      -1.128014       0.014831       0.023085       0.077404       0.082123      -0.040992       0.011069      -0.006324       0.000766      -0.111584      -0.039368      -0.021768       0.061135              7.586743       7.241586      -1.935286       1.224688       9.680871       0.330623       5.837773           0.000005
           66              O       0.456731       8.673384       3.685907      -0.892556      55.993433 0.94758065E+03  0.26184840E+05                                11.653279                            9.586533      -0.175863       1.932462                    0.997041      33.087542      92.532143       0.609444       0.363696      -1.137978      -0.065110      -0.052419       0.074346       0.111868      -0.000468      -0.010363      -0.015237      -0.003710      -0.020756      -0.020839       0.003109       0.017730             13.329087      12.646697       5.006092       5.119025      14.705212       6.154228      12.635353          -0.000014
           67              O       0.231518       1.294521       5.614965      -0.842663      40.702400 0.78650884E+03  0.20744522E+05                                 9.344284                            8.706117       0.047459       2.023671                    0.996895      31.506286      86.077462       0.642584       0.361390      -1.139804      -0.078028      -0.078263       0.067669       0.129587      -0.002899       0.005518      -0.006109       0.024194       0.048734      -0.021375       0.001869       0.019506              9.746027       8.993186      -1.213524      -2.003343      10.438993       3.283293       9.805903          -0.000006
           68              O       2.297168       6.183434      15.250775      -0.681877      40.473603 0.66856445E+03  0.16959330E+05                                 9.297696                            8.005391       0.209303       2.072370                    0.998188      30.109367      81.102032       0.671719       0.359462      -1.139477      -0.051955       0.016326       0.069059       0.087949       0.039145       0.051400      -0.064724       0.005458      -0.282366      -0.140178       0.053424       0.086754             10.054184      14.550180      -2.079482       1.765195       6.303969      -0.344341       9.308403          -0.000010
           69              O       0.277462       7.139236      15.342409      -0.661830      45.491373 0.59606841E+03  0.14665987E+05                                10.082698                            7.504867       0.439702       2.168893                    0.997450      28.829153      76.025894       0.702538       0.354341      -1.145650      -0.018512      -0.074467      -0.067864       0.102438       0.001617      -0.051537      -0.017558      -0.002921      -0.179220      -0.085485       0.029896       0.055589             12.104962      14.138319      -3.581889      -7.406081       7.455936       3.257140      14.720631          -0.000004
           70              O       1.656663       2.365632      12.263184      -0.587887      34.676207 0.50863620E+03  0.11968537E+05                                 8.279613                            6.831679       1.009262       2.382217                    0.998875      27.021145      68.562992       0.756473       0.344095      -1.159836       0.028505      -0.007436       0.023057       0.037410       0.033214      -0.012579       0.034759      -0.027089      -0.151121      -0.069230       0.003606       0.065624              9.309840       7.308491       2.387167       1.388699      14.924268       1.637369       5.696761          -0.000020
           71              O       2.798941       3.634029      13.746710      -0.699230      33.004698 0.59078504E+03  0.14547209E+05                                 7.998108                            7.464135       0.490286       2.158008                    0.998681      30.062712      80.089772       0.703388       0.353639      -1.142787      -0.077971      -0.077391      -0.017327       0.111216      -0.021382      -0.021085       0.048539       0.120307       0.114245      -0.097931       0.021197       0.076734              8.151445       7.319357       0.922299       2.386786       7.888259       1.282274       9.246720           0.000002
           72              O       2.262935       0.157649      13.373854      -0.689398      27.338901 0.46535639E+03  0.10854261E+05                                 7.283318                            6.725246      -0.044628       2.063068                    0.995866      27.150562      71.666940       0.720493       0.364470      -1.128014      -0.014831      -0.023084       0.077404       0.082123      -0.040992      -0.011069       0.006325       0.000766      -0.111585      -0.039368      -0.021767       0.061136              7.586723       7.241568      -1.935277      -1.224683       9.680839      -0.330624       5.837763           0.000007
           73              O       4.047519       0.335116      11.585407      -0.892557      55.993409 0.94758023E+03  0.26184825E+05                                11.653275                            9.586530      -0.175858       1.932463                    0.997041      33.087538      92.532118       0.609445       0.363696      -1.137978       0.065109       0.052419       0.074346       0.111867      -0.000468       0.010363       0.015237      -0.003709      -0.020755      -0.020838       0.003109       0.017730             13.329081      12.646692       5.006088      -5.119020      14.705206      -6.154224      12.635346          -0.000014
           74              O       4.272732       7.713979      13.514465      -0.842663      40.702446 0.78651008E+03  0.20744563E+05                                 9.344293                            8.706125       0.047458       2.023671                    0.996895      31.506303      86.077539       0.642583       0.361391      -1.139804       0.078028       0.078264       0.067670       0.129587      -0.002899      -0.005518       0.006109       0.024193       0.048735      -0.021374       0.001869       0.019506              9.746036       8.993195      -1.213523       2.003343      10.439000      -3.283296       9.805913          -0.000006
           75              O       6.801418       7.329316       0.548225      -0.681877      40.473749 0.66856748E+03  0.16959428E+05                                 9.297723                            8.005413       0.209295       2.072367                    0.998188      30.109411      81.102234       0.671717       0.359462      -1.139476      -0.051956      -0.016325      -0.069059       0.087949      -0.039144      -0.051400      -0.064724       0.005459      -0.282368      -0.140178       0.053424       0.086754             10.054214      14.550223       2.079489      -1.765198       6.303986      -0.344341       9.308432          -0.000011
           76              O       4.781712       6.373514       0.456591      -0.661830      45.491306 0.59606741E+03  0.14665956E+05                                10.082687                            7.504860       0.439708       2.168895                    0.997450      28.829135      76.025823       0.702538       0.354341      -1.145650      -0.018513       0.074467       0.067865       0.102439      -0.001617       0.051537      -0.017559      -0.002922      -0.179220      -0.085485       0.029896       0.055589             12.104948      14.138304       3.581885       7.406070       7.455929       3.257136      14.720611          -0.000005
           77              O       6.160913       2.138618       3.535816      -0.587887      34.676245 0.50863676E+03  0.11968554E+05                                 8.279623                            6.831686       1.009256       2.382216                    0.998875      27.021140      68.563014       0.756472       0.344096      -1.159836       0.028505       0.007437      -0.023057       0.037409      -0.033214       0.012579       0.034760      -0.027088      -0.151124      -0.069232       0.003607       0.065625              9.309853       7.308499      -2.387171      -1.388701      14.924292       1.637371       5.696767          -0.000019
           78              O       7.303191       0.870221       2.052290      -0.699230      33.004776 0.59078682E+03  0.14547263E+05                                 7.998117                            7.464143       0.490285       2.158006                    0.998681      30.062767      80.089940       0.703388       0.353639      -1.142787      -0.077969       0.077389       0.017329       0.111214       0.021383       0.021084       0.048541       0.120307       0.114248      -0.097933       0.021199       0.076734              8.151454       7.319364      -0.922301      -2.386790       7.888268       1.282276       9.246731           0.000003
           79              O       6.767185       4.346601       2.425146      -0.689398      27.338946 0.46535736E+03  0.10854289E+05                                 7.283328                            6.725254      -0.044633       2.063066                    0.995866      27.150584      71.667034       0.720492       0.364470      -1.128014      -0.014832       0.023084      -0.077404       0.082123       0.040992       0.011070       0.006324       0.000768      -0.111588      -0.039369      -0.021767       0.061136              7.586734       7.241576       1.935280       1.224685       9.680856      -0.330625       5.837771           0.000007
           80              O       8.551769       4.169134       4.213593      -0.892556      55.993345 0.94757896E+03  0.26184781E+05                                11.653267                            9.586524      -0.175862       1.932463                    0.997041      33.087515      92.532038       0.609445       0.363696      -1.137978       0.065109      -0.052420      -0.074346       0.111868       0.000468      -0.010363       0.015237      -0.003710      -0.020755      -0.020838       0.003108       0.017730             13.329072      12.646682      -5.006084       5.119016      14.705196      -6.154219      12.635337          -0.000014
           81              O       8.776982       5.798771       2.284535      -0.842663      40.702365 0.78650807E+03  0.20744496E+05                                 9.344278                            8.706112       0.047460       2.023672                    0.996895      31.506274      86.077413       0.642584       0.361390      -1.139804       0.078029      -0.078264      -0.067670       0.129587       0.002899       0.005517       0.006109       0.024193       0.048732      -0.021374       0.001869       0.019505              9.746020       8.993180       1.213522      -2.003340      10.438984      -3.283289       9.805897          -0.000006
           82              O       6.711333       1.679184       8.447725      -0.681877      40.473668 0.66856567E+03  0.16959370E+05                                 9.297706                            8.005399       0.209302       2.072369                    0.998188      30.109397      81.102152       0.671718       0.359462      -1.139476       0.051955       0.016326      -0.069059       0.087949      -0.039144       0.051400       0.064724       0.005459      -0.282366      -0.140178       0.053424       0.086754             10.054195      14.550194       2.079485       1.765198       6.303976       0.344340       9.308415          -0.000011
           83              O       8.731038       2.634986       8.356091      -0.661830      45.491321 0.59606779E+03  0.14665968E+05                                10.082690                            7.504863       0.439706       2.168894                    0.997450      28.829136      76.025829       0.702538       0.354341      -1.145650       0.018512      -0.074467       0.067864       0.102438      -0.001617      -0.051538       0.017559      -0.002921      -0.179220      -0.085485       0.029896       0.055590             12.104951      14.138306       3.581889      -7.406071       7.455935      -3.257139      14.720613          -0.000005
           84              O       7.351837       6.869882      11.435316      -0.587887      34.676374 0.50863877E+03  0.11968615E+05                                 8.279647                            6.831702       1.009249       2.382213                    0.998875      27.021178      68.563174       0.756471       0.344096      -1.159835      -0.028505      -0.007436      -0.023057       0.037410      -0.033214      -0.012579      -0.034759      -0.027089      -0.151125      -0.069231       0.003606       0.065624              9.309882       7.308521      -2.387183       1.388709      14.924342      -1.637380       5.696783          -0.000018
           85              O       6.209559       8.138279       9.951790      -0.699230      33.004989 0.59079178E+03  0.14547421E+05                                 7.998169                            7.464189       0.490268       2.158002                    0.998681      30.062797      80.090205       0.703384       0.353641      -1.142786       0.077970      -0.077390       0.017328       0.111215       0.021383      -0.021085      -0.048541       0.120306       0.114241      -0.097931       0.021197       0.076734              8.151508       7.319409      -0.922313       2.386806       7.888329      -1.282292       9.246787           0.000004
           86              O       6.745565       4.661899      10.324647      -0.689398      27.338937 0.46535697E+03  0.10854278E+05                                 7.283326                            6.725251      -0.044626       2.063069                    0.995866      27.150572      71.666998       0.720492       0.364470      -1.128014       0.014831      -0.023085      -0.077404       0.082124       0.040991      -0.011069      -0.006324       0.000766      -0.111584      -0.039368      -0.021767       0.061135              7.586734       7.241575       1.935283      -1.224684       9.680861       0.330624       5.837766           0.000006
           87              O       4.960981       4.839366      12.113093      -0.892557      55.993458 0.94758121E+03  0.26184859E+05                                11.653282                            9.586535      -0.175861       1.932462                    0.997041      33.087552      92.532173       0.609444       0.363696      -1.137978      -0.065109       0.052420      -0.074346       0.111868       0.000468       0.010363      -0.015237      -0.003710      -0.020754      -0.020838       0.003108       0.017730             13.329090      12.646697      -5.006092      -5.119024      14.705219       6.154230      12.635354          -0.000015
           88              O       4.735768       3.209729      10.184035      -0.842664      40.702378 0.78650824E+03  0.20744501E+05                                 9.344279                            8.706112       0.047463       2.023672                    0.996895      31.506282      86.077428       0.642584       0.361390      -1.139804      -0.078029       0.078264      -0.067669       0.129587       0.002899      -0.005518      -0.006109       0.024194       0.048732      -0.021374       0.001869       0.019505              9.746022       8.993179       1.213524       2.003342      10.438989       3.283291       9.805897          -0.000005

******************************************************
Auxiliary information for the entire system
The total spin magnetic moment of the unit cell is   0.000129
The total net atomic charge of the unit cell is   0.000007
Accuracy of reproducing the electrostatic potential in the unit cell:
  The inner radius (bohr) =    5.0000
  The outer radius (bohr) =   12.0000
  Valid grid points have density less than (e/(bohr^3)) =    0.0001
  The number of valid grid points were=        17557
  The rms potential error without charges in kcal/mol is=      8.34560
  The rms potential error with partial charges in kcal/mol is=      1.66917
  The RRMSE value at monopole order=      0.20001
  The rms potential error with partial charges and cloud penetration in kcal/mol is=      1.66037
  The RRMSE value at monopole order with cloud penetration is=      0.19895
  The rms potential error with partial charges and atomic dipoles in kcal/mol is=      0.61248
  The RRMSE value at dipole order=      0.07339
  The rms potential error with partial charges, atomic dipoles and cloud penetration in kcal/mol is=      0.59561
  The RRMSE value at dipole order with cloud penetration=      0.07137

******************************************************
The electron densities and ab initio electrostatic potential were computed in VASP using the PBE functional and
projector augmented wave method. See the main text of the journal article for a description of computational details.
The atomic charges, dipoles, and quadrupoles were computed with the DDEC6 method as described in
(a) T. A. Manz and N. Gabaldon Limas, RSC Adv. 6 (2016) 47771-47801 DOI: 10.1039/c6ra04656h
(b) N. Gabaldon Limas and T. A. Manz, RSC Adv. 8 (2018) 2678-2707 DOI: 10.1039/c7ra11829e.
For each atom in the material, the electron cloud parameters were fit to the spherically averaged atom-in-material
electron density using radial positions for which this density was between 10^-4 and 10^-2 electrons per cubic bohr.
The polarizabilities, dispersion coefficients, and quantum Drude oscillator (QDO) parameters were fit using the MCLF method.
The magnetic structure of the system was optimized in VASP from the default ferromagnetic initial guess using spin polarization.
The atomic spin moments (ASMs) were computed on this optimized magnetic structure using the DDEC6 partition as inputs
to the method of T. A. Manz and D. S. Sholl, J. Chem. Theory Comput. 7 (2011) 4146-4164 DOI: 10.1021/ct200539n.
The RMSE and RRMSE were computed using a uniform grid with Ewald summation.
