# Supplementary material for: A collection of forcefield precursors for metal–organic frameworks
Source: RSC Adv. 2019 Nov 13;9(63):36492–507. doi: 10.1039/c9ra07327b (PMC9075174; doi:10.1039/c9ra07327b)
Supplement: RA-009-C9RA07327B-s5608 [file RA-009-C9RA07327B-s5608.xyz]

   88
jmolscript: load "" {1 1 1} spacegroup "x,y,z" unitcell [{      8.906200     0.000000     0.000000 }, {      0.000000     8.946600     0.000000 }, {      0.000000     0.000000    15.535300 }]
Lu     3.457565     0.287544     6.137842     1.725638
Lu     5.448635     4.185756    13.905492     1.725639
Lu     7.910665     8.659056     1.629808     1.725637
Lu     0.995535     4.760844     9.397458     1.725638
P      0.593954     1.134697     4.565825     1.405189
P      8.312246     3.338603    12.333475     1.405189
P      5.047054     7.811903     3.201825     1.405189
P      3.859146     5.607997    10.969475     1.405190
H      2.222097     1.315150     2.915976     0.173253
H      1.561257     2.718872     3.166094     0.152400
H      1.966489     3.956187     4.857888     0.136164
H      3.486777     4.117225     5.195004     0.152401
H      4.297242     3.392551     3.361839     0.133419
H      4.345335     1.859103     3.020062     0.152487
H      8.041408     2.419161     5.030330     0.434933
H      6.684103     3.158150    10.683626     0.173253
H      7.344943     1.754428    10.933744     0.152400
H      6.939711     0.517113    12.625538     0.136163
H      5.419423     0.356075    12.962654     0.152400
H      4.608958     1.080749    11.129489     0.133419
H      4.560865     2.614197    10.787712     0.152488
H      0.864792     2.054139    12.797980     0.434932
H      6.675197     7.631450     4.851674     0.173253
H      6.014357     6.227728     4.601556     0.152401
H      6.419589     4.990413     2.909762     0.136163
H      7.939877     4.829375     2.572646     0.152400
H      8.750341     5.554049     4.405811     0.133419
H      8.798435     7.087497     4.747588     0.152487
H      3.588308     6.527439     2.737320     0.434932
H      2.231003     5.788450    12.619324     0.173253
H      2.891843     7.192172    12.369206     0.152400
H      2.486611     8.429487    10.677412     0.136163
H      0.966323     8.590525    10.340296     0.152401
H      0.155859     7.865851    12.173461     0.133419
H      0.107765     6.332403    12.515238     0.152488
H      5.317892     6.892461    10.504970     0.434933
C      1.907708     1.924414     3.602636    -0.472979
C      2.729750     3.514224     5.261806    -0.294376
C      2.434064     3.272666     6.711250     0.692407
C      4.286554     2.500575     3.745561    -0.286404
C      5.475532     2.328800     4.683893     0.653444
C      6.998492     2.548886    11.370286    -0.472981
C      6.176450     0.959076    13.029456    -0.294373
C      6.472136     1.200634    14.478900     0.692405
C      4.619646     1.972725    11.513211    -0.286407
C      3.430668     2.144500    12.451543     0.653445
C      6.360808     7.022186     4.165014    -0.472981
C      7.182850     5.432376     2.505844    -0.294372
C      6.887164     5.673934     1.056400     0.692405
C      8.739654     6.446025     4.022089    -0.286406
C      1.022432     6.617800     3.083757     0.653444
C      2.545392     6.397714    11.932664    -0.472982
C      1.723350     7.987524    10.273494    -0.294373
C      2.019036     7.745966     8.824050     0.692405
C      0.166546     6.973875    11.789739    -0.286408
C      7.883768     6.802100    10.851407     0.653445
N      3.029889     2.293908     4.494362    -0.049394
N      5.876311     2.179392    12.262012    -0.049394
N      7.482989     6.652692     3.273288    -0.049395
N      1.423211     6.767208    11.040938    -0.049395
O      2.807234     2.175813     7.233236    -0.610379
O      1.857833     4.196850     7.331108    -0.589701
O      6.573666     2.820863     4.317260    -0.581543
O      5.308095     1.677487     5.758936    -0.641739
O      8.751232     2.233966     5.396963    -0.699237
O      8.558858     0.441067     3.625939    -0.807403
O      1.305649     0.221876     5.524353    -0.778578
O      6.098966     2.297487    15.000886    -0.610379
O      7.048367     0.276450    15.098758    -0.589700
O      2.332534     1.652437    12.084910    -0.581544
O      3.598105     2.795812    13.526586    -0.641739
O      0.154968     2.239334    13.164613    -0.699237
O      0.347342     4.032233    11.393589    -0.807403
O      7.600551     4.251424    13.292003    -0.778578
O      7.260334     6.770787     0.534414    -0.610378
O      6.310933     4.749750     0.436542    -0.589700
O      2.120566     6.125737     3.450390    -0.581545
O      0.854995     7.269112     2.008714    -0.641738
O      4.298132     6.712634     2.370687    -0.699237
O      4.105758     8.505533     4.141711    -0.807401
O      5.758749     8.724724     2.243297    -0.778577
O      1.645866     6.649113     8.302064    -0.610378
O      2.595267     8.670150     8.204192    -0.589700
O      6.785634     7.294163    11.218040    -0.581543
O      8.051205     6.150787     9.776364    -0.641740
O      4.608068     6.707266    10.138337    -0.699238
O      4.800442     4.914367    11.909361    -0.807402
O      3.147451     4.695176    10.010947    -0.778578

The following XYZ coordinates are in angstroms. Other properties are in atomic units.
The sperically averaged electron density of each atom fit to a function of the form exp(a - br)
eigen_1, eigen_2 and eigen_3 are the three eigenvalues of traceless quadrupole moment tensor
  atom number  atomic symbol              X              Y              Z     net charge C6 coefficient C8 coefficient C10 coefficient fluctuating dipole atomic polarizability isotropic forcefield polarizability              a              b squared Pearson coefficient          <r^3>          <r^4>         wp_QDO          m_QDO          q_QDO       dipole_x       dipole_y       dipole_z         dipole            Qxy            Qxz            Qyz     Q(x^2-y^2)  Q(3z^2 - R^2)        eigen_1        eigen_2        eigen_3 static polarizability      alpha(xx)      alpha(xy)      alpha(xz)      alpha(yy)      alpha(yz)      alpha(zz) atomic spin moment
            1             Lu       3.457565       0.287544       6.137842       1.725638     186.705717 0.48783179E+04  0.19124959E+06                                24.281943                           21.382126       0.340186       1.814151                    0.999906      83.026915     227.411410       0.444542       0.351450      -1.218624       0.085515      -0.176229       0.108578       0.223961      -0.077035       0.224419       0.107124       0.091101      -0.236087      -0.295857       0.053881       0.241976             26.834942      25.488510      -0.149439      -7.730427      23.611866      -1.889903      31.404449           0.000029
            2             Lu       5.448635       4.185756      13.905492       1.725639     186.705543 0.48783114E+04  0.19124927E+06                                24.281929                           21.382112       0.340189       1.814153                    0.999906      83.026858     227.411203       0.444542       0.351450      -1.218624      -0.085510       0.176234       0.108576       0.223962      -0.077034      -0.224420      -0.107123       0.091098      -0.236086      -0.295856       0.053881       0.241975             26.834929      25.488506      -0.149437       7.730429      23.611848       1.889902      31.404432           0.000036
            3             Lu       7.910665       8.659056       1.629808       1.725637     186.705775 0.48783197E+04  0.19124969E+06                                24.281954                           21.382136       0.340182       1.814151                    0.999906      83.026896     227.411401       0.444542       0.351450      -1.218624       0.085509       0.176234      -0.108576       0.223962       0.077035      -0.224419       0.107122       0.091102      -0.236086      -0.295856       0.053879       0.241976             26.834956      25.488524       0.149440       7.730437      23.611876      -1.889900      31.404468           0.000036
            4             Lu       0.995535       4.760844       9.397458       1.725638     186.705579 0.48783116E+04  0.19124928E+06                                24.281927                           21.382109       0.340187       1.814152                    0.999906      83.026889     227.411279       0.444542       0.351449      -1.218624      -0.085516      -0.176229      -0.108578       0.223961       0.077033       0.224420      -0.107123       0.091100      -0.236084      -0.295856       0.053880       0.241977             26.834929      25.488505       0.149442      -7.730431      23.611848       1.889895      31.404433           0.000031
            5              P       0.593954       1.134697       4.565825       1.405189      63.560402 0.11608474E+04  0.34301666E+05                                12.770244                           10.704756       0.331138       1.915956                    0.999795      45.820279     139.740366       0.559959       0.370177      -1.114678      -0.085384      -0.051400       0.092423       0.135920       0.019748      -0.005150       0.036540      -0.060987       0.000137      -0.044114      -0.012899       0.057014             14.263864      17.878844       1.932641       3.323656      13.362156       1.914314      11.550591           0.000044
            6              P       8.312246       3.338603      12.333475       1.405189      63.560429 0.11608477E+04  0.34301679E+05                                12.770247                           10.704756       0.331137       1.915956                    0.999795      45.820310     139.740484       0.559959       0.370177      -1.114678       0.085382       0.051399       0.092422       0.135919       0.019748       0.005148      -0.036540      -0.060989       0.000137      -0.044113      -0.012902       0.057015             14.263869      17.878854       1.932636      -3.323651      13.362162      -1.914318      11.550591           0.000047
            7              P       5.047054       7.811903       3.201825       1.405189      63.560393 0.11608472E+04  0.34301656E+05                                12.770241                           10.704753       0.331139       1.915956                    0.999795      45.820264     139.740286       0.559959       0.370177      -1.114678      -0.085383       0.051399      -0.092422       0.135919      -0.019747       0.005149       0.036540      -0.060986       0.000138      -0.044113      -0.012900       0.057013             14.263860      17.878843      -1.932636      -3.323654      13.362152       1.914315      11.550585           0.000048
            8              P       3.859146       5.607997      10.969475       1.405190      63.560378 0.11608467E+04  0.34301642E+05                                12.770244                           10.704754       0.331135       1.915956                    0.999795      45.820287     139.740428       0.559959       0.370177      -1.114678       0.085383      -0.051399      -0.092422       0.135919      -0.019748      -0.005148      -0.036540      -0.060987       0.000135      -0.044113      -0.012902       0.057015             14.263865      17.878845      -1.932635       3.323650      13.362160      -1.914316      11.550589           0.000046
            9              H       2.222097       1.315150       2.915976       0.173253       0.980730 0.76032829E+01  0.73957542E+02                                 1.668531                            1.642876      -1.117472       2.382001                    0.996867       3.299289       9.299282       0.473026       1.331189      -0.699532       0.018099      -0.014446      -0.022269       0.032127      -0.003035       0.001850       0.005747       0.001403       0.009245      -0.007742       0.000989       0.006754              1.672307       1.575817      -0.093440      -0.095375       1.793368       0.350413       1.647735           0.000013
           10              H       1.561257       2.718872       3.166094       0.152400       0.983460 0.76071278E+01  0.73559035E+02                                 1.631514                            1.611065      -0.851157       2.488587                    0.999275       3.273938       9.021015       0.495056       1.279489      -0.710770       0.000760       0.025803      -0.010430       0.027842       0.000199       0.005596       0.001973      -0.000640      -0.009529      -0.007232       0.001694       0.005537              1.636792       1.565213      -0.239102       0.157008       1.872484      -0.175308       1.472678           0.000021
           11              H       1.966489       3.956187       4.857888       0.136164       1.000054 0.77079228E+01  0.76227297E+02                                 1.745125                            1.690197      -1.527417       2.156816                    0.991900       3.937273      11.680592       0.445620       1.389852      -0.682995      -0.021367       0.009101      -0.012375       0.026316      -0.007131       0.004467       0.009993       0.010222       0.004477      -0.016257       0.007615       0.008641              1.778481       1.974712      -0.327235       0.280965       1.748123      -0.139733       1.612608           0.000012
           12              H       3.486777       4.117225       5.195004       0.152401       0.968526 0.73976760E+01  0.71588271E+02                                 1.666247                            1.628942      -0.858146       2.495894                    0.998525       3.343384       9.451935       0.470557       1.345078      -0.696528       0.023166       0.017583      -0.002963       0.029233       0.007487      -0.000433       0.007937       0.000198      -0.010572      -0.011270      -0.000137       0.011407              1.682336       1.896290       0.307078      -0.106581       1.709964      -0.007826       1.440752           0.000015
           13              H       4.297242       3.392551       3.361839       0.133419       0.956027 0.71432561E+01  0.68371113E+02                                 1.632003                            1.583058      -0.776610       2.518509                    0.999308       3.377480       9.426978       0.486408       1.315615      -0.701962      -0.003707       0.025186      -0.012509       0.028365      -0.003049      -0.001838      -0.003489      -0.001249      -0.021115      -0.008649       0.001817       0.006832              1.656726       1.465715       0.061152      -0.094716       2.059314      -0.260196       1.445147           0.000019
           14              H       4.345335       1.859103       3.020062       0.152487       0.975311 0.74903212E+01  0.73119529E+02                                 1.701048                            1.658330      -1.104552       2.373167                    0.996818       3.524335      10.191990       0.455722       1.376806      -0.688608      -0.000657      -0.019618      -0.026233       0.032764       0.003909      -0.001533       0.006436       0.005120       0.008023      -0.009444       0.002706       0.006739              1.716444       1.523808      -0.101591      -0.108210       1.878174       0.401344       1.747351           0.000014
           15              H       8.041408       2.419161       5.030330       0.434933       0.363297 0.19985080E+01  0.14411377E+02                                 0.967384                            0.924183      -1.268533       2.442588                    0.999735       2.281764       6.203071       0.529987       1.602661      -0.645007      -0.006040       0.004914       0.001487       0.007928       0.000641      -0.001198       0.002556      -0.009733       0.010389      -0.006832       0.000956       0.005876              0.991011       1.263235      -0.120384       0.130435       0.870463      -0.025149       0.839333           0.000008
           16              H       6.684103       3.158150      10.683626       0.173253       0.980732 0.76033042E+01  0.73957810E+02                                 1.668534                            1.642879      -1.117473       2.382000                    0.996867       3.299293       9.299301       0.473025       1.331190      -0.699531      -0.018099       0.014445      -0.022269       0.032127      -0.003035      -0.001849      -0.005747       0.001404       0.009245      -0.007743       0.000989       0.006754              1.672310       1.575820      -0.093440       0.095376       1.793371      -0.350414       1.647738           0.000014
           17              H       7.344943       1.754428      10.933744       0.152400       0.983460 0.76071169E+01  0.73558872E+02                                 1.631510                            1.611061      -0.851156       2.488587                    0.999275       3.273935       9.020991       0.495058       1.279485      -0.710771      -0.000760      -0.025803      -0.010430       0.027842       0.000199      -0.005596      -0.001973      -0.000640      -0.009528      -0.007232       0.001694       0.005537              1.636788       1.565209      -0.239101      -0.157008       1.872479       0.175307       1.472675           0.000021
           18              H       6.939711       0.517113      12.625538       0.136163       1.000059 0.77079660E+01  0.76227821E+02                                 1.745129                            1.690200      -1.527421       2.156814                    0.991900       3.937283      11.680624       0.445620       1.389850      -0.682995       0.021367      -0.009101      -0.012375       0.026316      -0.007131      -0.004467      -0.009993       0.010222       0.004478      -0.016256       0.007615       0.008641              1.778485       1.974717      -0.327237      -0.280966       1.748127       0.139734       1.612611           0.000011
           19              H       5.419423       0.356075      12.962654       0.152400       0.968524 0.73976551E+01  0.71588015E+02                                 1.666245                            1.628940      -0.858142       2.495896                    0.998525       3.343379       9.451916       0.470557       1.345078      -0.696528      -0.023166      -0.017583      -0.002963       0.029233       0.007487       0.000433      -0.007938       0.000198      -0.010573      -0.011270      -0.000137       0.011407              1.682334       1.896289       0.307078       0.106581       1.709962       0.007826       1.440750           0.000015
           20              H       4.608958       1.080749      11.129489       0.133419       0.956027 0.71432551E+01  0.68371088E+02                                 1.632001                            1.583057      -0.776611       2.518508                    0.999308       3.377479       9.426968       0.486409       1.315613      -0.701963       0.003707      -0.025186      -0.012509       0.028364      -0.003049       0.001838       0.003489      -0.001249      -0.021114      -0.008649       0.001816       0.006832              1.656724       1.465714       0.061152       0.094716       2.059312       0.260196       1.445146           0.000018
           21              H       4.560865       2.614197      10.787712       0.152488       0.975306 0.74902733E+01  0.73118939E+02                                 1.701042                            1.658324      -1.104546       2.373170                    0.996819       3.524324      10.191947       0.455723       1.376806      -0.688608       0.000657       0.019618      -0.026233       0.032764       0.003909       0.001533      -0.006436       0.005120       0.008023      -0.009445       0.002706       0.006739              1.716438       1.523803      -0.101590       0.108209       1.878167      -0.401341       1.747344           0.000013
           22              H       0.864792       2.054139      12.797980       0.434932       0.363298 0.19985163E+01  0.14411459E+02                                 0.967388                            0.924187      -1.268538       2.442586                    0.999735       2.281773       6.203111       0.529984       1.602667      -0.645007       0.006040      -0.004914       0.001487       0.007928       0.000641       0.001198      -0.002556      -0.009733       0.010389      -0.006832       0.000956       0.005876              0.991015       1.263241      -0.120384      -0.130435       0.870466       0.025149       0.839337           0.000008
           23              H       6.675197       7.631450       4.851674       0.173253       0.980728 0.76032669E+01  0.73957333E+02                                 1.668528                            1.642874      -1.117470       2.382002                    0.996867       3.299284       9.299259       0.473027       1.331188      -0.699532       0.018099       0.014445       0.022269       0.032127       0.003035      -0.001850       0.005746       0.001403       0.009245      -0.007742       0.000989       0.006753              1.672304       1.575815       0.093439       0.095375       1.793364       0.350412       1.647732           0.000014
           24              H       6.014357       6.227728       4.601556       0.152401       0.983452 0.76070341E+01  0.73557854E+02                                 1.631500                            1.611051      -0.851146       2.488592                    0.999275       3.273917       9.020921       0.495060       1.279483      -0.710771       0.000760      -0.025803       0.010430       0.027842      -0.000199      -0.005596       0.001973      -0.000640      -0.009527      -0.007231       0.001694       0.005538              1.636778       1.565200       0.239099      -0.157006       1.872467      -0.175305       1.472666           0.000020
           25              H       6.419589       4.990413       2.909762       0.136163       1.000057 0.77079471E+01  0.76227602E+02                                 1.745128                            1.690200      -1.527418       2.156815                    0.991900       3.937280      11.680620       0.445619       1.389852      -0.682995      -0.021368      -0.009101       0.012375       0.026316       0.007131      -0.004468       0.009993       0.010223       0.004477      -0.016257       0.007616       0.008641              1.778484       1.974716       0.327237      -0.280966       1.748126      -0.139734       1.612611           0.000012
           26              H       7.939877       4.829375       2.572646       0.152400       0.968526 0.73976743E+01  0.71588252E+02                                 1.666247                            1.628942      -0.858143       2.495895                    0.998525       3.343384       9.451935       0.470557       1.345078      -0.696528       0.023166      -0.017583       0.002963       0.029233      -0.007487       0.000433       0.007938       0.000198      -0.010573      -0.011270      -0.000137       0.011407              1.682336       1.896291      -0.307079       0.106581       1.709964      -0.007826       1.440752           0.000015
           27              H       8.750341       5.554049       4.405811       0.133419       0.956022 0.71432062E+01  0.68370479E+02                                 1.631994                            1.583050      -0.776598       2.518515                    0.999308       3.377465       9.426909       0.486411       1.315610      -0.701963      -0.003707      -0.025186       0.012510       0.028365       0.003049       0.001838      -0.003490      -0.001249      -0.021113      -0.008649       0.001817       0.006832              1.656716       1.465707      -0.061151       0.094715       2.059302      -0.260194       1.445140           0.000018
           28              H       8.798435       7.087497       4.747588       0.152487       0.975310 0.74903086E+01  0.73119372E+02                                 1.701047                            1.658328      -1.104552       2.373167                    0.996818       3.524331      10.191974       0.455723       1.376806      -0.688608      -0.000658       0.019618       0.026233       0.032764      -0.003909       0.001533       0.006436       0.005119       0.008022      -0.009444       0.002706       0.006739              1.716442       1.523806       0.101591       0.108209       1.878171       0.401343       1.747349           0.000012
           29              H       3.588308       6.527439       2.737320       0.434932       0.363297 0.19985103E+01  0.14411403E+02                                 0.967386                            0.924185      -1.268534       2.442588                    0.999735       2.281768       6.203091       0.529985       1.602665      -0.645007      -0.006040      -0.004914      -0.001487       0.007928      -0.000641       0.001198       0.002556      -0.009733       0.010390      -0.006832       0.000956       0.005876              0.991013       1.263238       0.120384      -0.130435       0.870465      -0.025149       0.839335           0.000008
           30              H       2.231003       5.788450      12.619324       0.173253       0.980729 0.76032733E+01  0.73957447E+02                                 1.668531                            1.642877      -1.117470       2.382003                    0.996867       3.299288       9.299288       0.473025       1.331193      -0.699531      -0.018100      -0.014446       0.022269       0.032128       0.003035       0.001849      -0.005746       0.001403       0.009245      -0.007742       0.000989       0.006753              1.672308       1.575818       0.093440      -0.095375       1.793369      -0.350413       1.647736           0.000014
           31              H       2.891843       7.192172      12.369206       0.152400       0.983461 0.76071269E+01  0.73559000E+02                                 1.631511                            1.611062      -0.851162       2.488584                    0.999275       3.273937       9.021001       0.495057       1.279485      -0.710771      -0.000761       0.025803       0.010430       0.027841      -0.000199       0.005596      -0.001973      -0.000640      -0.009528      -0.007232       0.001694       0.005537              1.636790       1.565211       0.239102       0.157008       1.872481       0.175307       1.472676           0.000021
           32              H       2.486611       8.429487      10.677412       0.136163       1.000062 0.77079939E+01  0.76228143E+02                                 1.745130                            1.690201      -1.527422       2.156812                    0.991900       3.937287      11.680628       0.445621       1.389846      -0.682996       0.021367       0.009101       0.012375       0.026316       0.007131       0.004467      -0.009993       0.010222       0.004478      -0.016257       0.007615       0.008641              1.778486       1.974718       0.327237       0.280966       1.748128       0.139734       1.612612           0.000012
           33              H       0.966323       8.590525      10.340296       0.152401       0.968524 0.73976552E+01  0.71588013E+02                                 1.666244                            1.628940      -0.858141       2.495896                    0.998525       3.343379       9.451914       0.470558       1.345077      -0.696528      -0.023166       0.017583       0.002963       0.029233      -0.007487      -0.000433      -0.007938       0.000198      -0.010572      -0.011270      -0.000137       0.011407              1.682333       1.896288      -0.307078      -0.106581       1.709961       0.007826       1.440750           0.000016
           34              H       0.155859       7.865851      12.173461       0.133419       0.956029 0.71432730E+01  0.68371309E+02                                 1.632004                            1.583059      -0.776615       2.518506                    0.999308       3.377484       9.426989       0.486409       1.315613      -0.701962       0.003707       0.025186       0.012509       0.028364       0.003049      -0.001838       0.003489      -0.001249      -0.021115      -0.008649       0.001817       0.006832              1.656727       1.465716      -0.061151      -0.094717       2.059315       0.260196       1.445148           0.000018
           35              H       0.107765       6.332403      12.515238       0.152488       0.975303 0.74902425E+01  0.73118564E+02                                 1.701039                            1.658321      -1.104542       2.373173                    0.996819       3.524317      10.191922       0.455724       1.376806      -0.688608       0.000658      -0.019618       0.026234       0.032765      -0.003909      -0.001533      -0.006436       0.005120       0.008024      -0.009445       0.002706       0.006739              1.716435       1.523800       0.101590      -0.108209       1.878163      -0.401340       1.747341           0.000013
           36              H       5.317892       6.892461      10.504970       0.434933       0.363297 0.19985116E+01  0.14411415E+02                                 0.967386                            0.924185      -1.268535       2.442587                    0.999735       2.281769       6.203095       0.529985       1.602665      -0.645007       0.006040       0.004914      -0.001487       0.007928      -0.000641      -0.001198      -0.002556      -0.009733       0.010389      -0.006832       0.000956       0.005876              0.991013       1.263238       0.120384       0.130435       0.870465       0.025149       0.839335           0.000008
           37              C       1.907708       1.924414       3.602636      -0.472979      30.816529 0.54551454E+03  0.13568239E+05                                 8.423679                            7.623858      -0.181793       1.897354                    0.998138      33.340314      98.455619       0.616332       0.399553      -1.075695       0.132803       0.062414      -0.003598       0.146782      -0.002087       0.028449       0.039037      -0.022022       0.028582      -0.047379      -0.005351       0.052730              9.044217      11.396485       2.014518       1.140414       8.499652       0.800072       7.236513          -0.000041
           38              C       2.729750       3.514224       5.261806      -0.294376      28.929804 0.45867652E+03  0.11025959E+05                                 8.373383                            7.204866      -0.489487       1.831061                    0.996253      31.094555      93.041166       0.600371       0.424401      -1.049835       0.027414      -0.055888      -0.050259       0.080006       0.002729       0.002959       0.059651      -0.005670      -0.019037      -0.060141       0.000071       0.060070              9.190871       7.574899      -0.755489      -1.341817       8.747943       1.504691      11.249770          -0.000041
           39              C       2.434064       3.272666       6.711250       0.692407      21.754653 0.23653361E+03  0.48318852E+04                                 7.245038                            5.520947      -0.151896       2.020116                    0.998975      21.290138      59.265570       0.620464       0.483243      -1.013459      -0.001239       0.011576       0.054580       0.055808       0.068007       0.042992       0.002481       0.078050      -0.117910      -0.073479      -0.034756       0.108235              8.283414       4.991661      -2.112273      -1.586486       9.320443       1.455898      10.538137           0.000079
           40              C       4.286554       2.500575       3.745561      -0.286404      28.451001 0.45562150E+03  0.10896951E+05                                 8.194163                            7.113330      -0.236577       1.910431                    0.997167      30.676702      90.541781       0.614939       0.416460      -1.058413      -0.070442      -0.005407       0.010714       0.071457      -0.003561      -0.029490       0.011617       0.069713      -0.026135      -0.036913      -0.017141       0.054055              8.967937      12.361075      -0.267164      -0.851650       7.452619       0.083616       7.090116          -0.000042
           41              C       5.475532       2.328800       4.683893       0.653444      21.287894 0.25780946E+03  0.53847874E+04                                 7.169305                            5.782143      -0.238421       1.982326                    0.999348      22.149117      62.483485       0.603013       0.486306      -1.011174       0.036177      -0.014576       0.039732       0.055676      -0.044542      -0.002887       0.063606      -0.072284       0.007489      -0.071600      -0.023396       0.094996              7.953264      11.767347       1.600557      -0.430438       5.641790      -1.736164       6.450655           0.000071
           42              C       6.998492       2.548886      11.370286      -0.472981      30.816563 0.54551525E+03  0.13568261E+05                                 8.423686                            7.623864      -0.181792       1.897354                    0.998138      33.340341      98.455723       0.616331       0.399553      -1.075695      -0.132802      -0.062414      -0.003598       0.146782      -0.002087      -0.028448      -0.039037      -0.022021       0.028582      -0.047378      -0.005351       0.052729              9.044227      11.396504       2.014522      -1.140413       8.499658      -0.800075       7.236519          -0.000047
           43              C       6.176450       0.959076      13.029456      -0.294373      28.929729 0.45867508E+03  0.11025915E+05                                 8.373366                            7.204852      -0.489485       1.831062                    0.996253      31.094498      93.040923       0.600372       0.424401      -1.049835      -0.027415       0.055888      -0.050259       0.080006       0.002729      -0.002960      -0.059651      -0.005670      -0.019038      -0.060142       0.000071       0.060071              9.190850       7.574889      -0.755488       1.341811       8.747923      -1.504684      11.249737          -0.000038
           44              C       6.472136       1.200634      14.478900       0.692405      21.754640 0.23653349E+03  0.48318819E+04                                 7.245036                            5.520946      -0.151894       2.020116                    0.998975      21.290126      59.265525       0.620464       0.483243      -1.013459       0.001240      -0.011576       0.054580       0.055808       0.068008      -0.042992      -0.002481       0.078051      -0.117912      -0.073480      -0.034756       0.108236              8.283410       4.991660      -2.112272       1.586485       9.320439      -1.455896      10.538132           0.000074
           45              C       4.619646       1.972725      11.513211      -0.286407      28.451049 0.45562245E+03  0.10896979E+05                                 8.194175                            7.113340      -0.236577       1.910430                    0.997167      30.676729      90.541884       0.614939       0.416460      -1.058413       0.070442       0.005407       0.010713       0.071456      -0.003561       0.029490      -0.011617       0.069714      -0.026135      -0.036914      -0.017141       0.054055              8.967950      12.361103      -0.267162       0.851649       7.452626      -0.083612       7.090122          -0.000033
           46              C       3.430668       2.144500      12.451543       0.653445      21.287868 0.25780902E+03  0.53847766E+04                                 7.169302                            5.782139      -0.238423       1.982326                    0.999348      22.149111      62.483488       0.603012       0.486307      -1.011173      -0.036177       0.014576       0.039732       0.055676      -0.044542       0.002888      -0.063607      -0.072284       0.007490      -0.071600      -0.023397       0.094997              7.953262      11.767345       1.600556       0.430439       5.641787       1.736163       6.450653           0.000069
           47              C       6.360808       7.022186       4.165014      -0.472981      30.816547 0.54551493E+03  0.13568248E+05                                 8.423679                            7.623860      -0.181785       1.897356                    0.998138      33.340306      98.455530       0.616332       0.399553      -1.075695       0.132802      -0.062415       0.003599       0.146782       0.002086      -0.028449       0.039036      -0.022021       0.028585      -0.047378      -0.005351       0.052729              9.044218      11.396492      -2.014523      -1.140413       8.499647       0.800075       7.236513          -0.000047
           48              C       7.182850       5.432376       2.505844      -0.294372      28.929725 0.45867495E+03  0.11025911E+05                                 8.373366                            7.204852      -0.489486       1.831062                    0.996253      31.094496      93.040928       0.600372       0.424401      -1.049835       0.027415       0.055888       0.050259       0.080006      -0.002729      -0.002960       0.059651      -0.005669      -0.019036      -0.060142       0.000071       0.060070              9.190850       7.574889       0.755488       1.341811       8.747925       1.504683      11.249737          -0.000037
           49              C       6.887164       5.673934       1.056400       0.692405      21.754660 0.23653372E+03  0.48318880E+04                                 7.245041                            5.520949      -0.151895       2.020116                    0.998975      21.290140      59.265584       0.620464       0.483243      -1.013459      -0.001239      -0.011576      -0.054580       0.055808      -0.068007      -0.042992       0.002482       0.078050      -0.117910      -0.073479      -0.034756       0.108235              8.283417       4.991663       2.112274       1.586487       9.320447       1.455898      10.538140           0.000077
           50              C       8.739654       6.446025       4.022089      -0.286406      28.450998 0.45562144E+03  0.10896947E+05                                 8.194161                            7.113329      -0.236572       1.910432                    0.997167      30.676687      90.541691       0.614940       0.416460      -1.058414      -0.070442       0.005407      -0.010713       0.071457       0.003561       0.029489       0.011615       0.069713      -0.026133      -0.036912      -0.017142       0.054054              8.967934      12.361076       0.267166       0.851647       7.452613       0.083618       7.090114          -0.000033
           51              C       1.022432       6.617800       3.083757       0.653444      21.287903 0.25780954E+03  0.53847902E+04                                 7.169310                            5.782146      -0.238423       1.982325                    0.999348      22.149134      62.483572       0.603012       0.486307      -1.011173       0.036177       0.014576      -0.039732       0.055676       0.044542       0.002887       0.063606      -0.072284       0.007490      -0.071600      -0.023396       0.094996              7.953270      11.767357      -1.600560       0.430441       5.641793      -1.736164       6.450660           0.000067
           52              C       2.545392       6.397714      11.932664      -0.472982      30.816568 0.54551543E+03  0.13568266E+05                                 8.423686                            7.623864      -0.181794       1.897353                    0.998138      33.340343      98.455724       0.616331       0.399553      -1.075695      -0.132803       0.062414       0.003599       0.146783       0.002086       0.028448      -0.039037      -0.022021       0.028583      -0.047377      -0.005351       0.052729              9.044225      11.396499      -2.014522       1.140413       8.499658      -0.800074       7.236519          -0.000046
           53              C       1.723350       7.987524      10.273494      -0.294373      28.929739 0.45867525E+03  0.11025921E+05                                 8.373370                            7.204856      -0.489487       1.831061                    0.996253      31.094513      93.040998       0.600371       0.424401      -1.049835      -0.027414      -0.055888       0.050259       0.080006      -0.002730       0.002960      -0.059651      -0.005670      -0.019037      -0.060142       0.000071       0.060070              9.190855       7.574891       0.755489      -1.341812       8.747928      -1.504684      11.249747          -0.000043
           54              C       2.019036       7.745966       8.824050       0.692405      21.754660 0.23653372E+03  0.48318885E+04                                 7.245045                            5.520951      -0.151903       2.020113                    0.998975      21.290143      59.265616       0.620463       0.483244      -1.013459       0.001239       0.011576      -0.054580       0.055808      -0.068008       0.042992      -0.002482       0.078051      -0.117913      -0.073479      -0.034757       0.108237              8.283421       4.991664       2.112274      -1.586486       9.320451      -1.455899      10.538146           0.000079
           55              C       0.166546       6.973875      11.789739      -0.286408      28.451039 0.45562231E+03  0.10896975E+05                                 8.194172                            7.113339      -0.236577       1.910430                    0.997167      30.676721      90.541850       0.614939       0.416460      -1.058413       0.070442      -0.005408      -0.010713       0.071456       0.003561      -0.029490      -0.011617       0.069714      -0.026134      -0.036914      -0.017141       0.054055              8.967947      12.361097       0.267165      -0.851649       7.452626      -0.083610       7.090119          -0.000037
           56              C       7.883768       6.802100      10.851407       0.653445      21.287876 0.25780916E+03  0.53847795E+04                                 7.169300                            5.782139      -0.238418       1.982327                    0.999348      22.149104      62.483437       0.603013       0.486306      -1.011174      -0.036177      -0.014576      -0.039731       0.055676       0.044542      -0.002888      -0.063607      -0.072284       0.007490      -0.071599      -0.023397       0.094996              7.953259      11.767342      -1.600555      -0.430439       5.641787       1.736163       6.450649           0.000070
           57              N       3.029889       2.293908       4.494362      -0.049394      30.678457 0.44648290E+03  0.10457053E+05                                 8.785081                            7.283118      -0.386102       1.907913                    0.997381      26.571261      73.684709       0.587003       0.445514      -1.057377      -0.040759       0.180306      -0.166541       0.248812       0.028403      -0.017125       0.162586       0.169401      -0.042589      -0.215056       0.094392       0.120664             10.047725      13.452819       0.717398      -0.768596       8.404234       2.426385       8.286122          -0.000041
           58              N       5.876311       2.179392      12.262012      -0.049394      30.678454 0.44648284E+03  0.10457051E+05                                 8.785079                            7.283116      -0.386101       1.907913                    0.997381      26.571255      73.684678       0.587003       0.445514      -1.057377       0.040759      -0.180306      -0.166541       0.248812       0.028403       0.017125      -0.162586       0.169401      -0.042589      -0.215056       0.094393       0.120664             10.047724      13.452823       0.717399       0.768594       8.404232      -2.426383       8.286116          -0.000042
           59              N       7.482989       6.652692       3.273288      -0.049395      30.678479 0.44648333E+03  0.10457065E+05                                 8.785081                            7.283119      -0.386101       1.907913                    0.997381      26.571265      73.684703       0.587004       0.445513      -1.057377      -0.040759      -0.180306       0.166541       0.248813      -0.028403       0.017125       0.162586       0.169401      -0.042590      -0.215057       0.094393       0.120664             10.047726      13.452820      -0.717397       0.768597       8.404237       2.426386       8.286119          -0.000044
           60              N       1.423211       6.767208      11.040938      -0.049395      30.678440 0.44648264E+03  0.10457045E+05                                 8.785078                            7.283117      -0.386101       1.907913                    0.997381      26.571252      73.684678       0.587003       0.445514      -1.057377       0.040759       0.180306       0.166541       0.248813      -0.028403      -0.017125      -0.162586       0.169401      -0.042589      -0.215056       0.094392       0.120664             10.047722      13.452818      -0.717399      -0.768595       8.404233      -2.426383       8.286117          -0.000042
           61              O       2.807234       2.175813       7.233236      -0.610379      34.886866 0.55231296E+03  0.13322619E+05                                 8.296000                            7.179522       0.391457       2.164213                    0.998560      27.982173      72.881556       0.725545       0.349975      -1.150088      -0.004839       0.033677       0.039312       0.051990       0.015548       0.054398      -0.039480      -0.013904      -0.297683      -0.127445       0.060446       0.066999              8.929010       5.687054      -1.894489       0.307909      12.870342      -1.435718       8.229634          -0.000041
           62              O       1.857833       4.196850       7.331108      -0.589701      38.371748 0.48323514E+03  0.11217495E+05                                 8.816270                            6.602882       0.792367       2.324547                    0.997898      26.432476      66.448301       0.779882       0.338329      -1.165643       0.055705       0.009040      -0.037287       0.067640      -0.002993      -0.006862       0.052646       0.026128      -0.148979      -0.080066       0.033709       0.046356             10.529181       6.551143      -3.081518      -2.829131      12.201652       6.357286      12.834749          -0.000037
           63              O       6.573666       2.820863       4.317260      -0.581543      34.130703 0.48911084E+03  0.11403449E+05                                 8.192451                            6.701154       0.993411       2.383118                    0.998820      26.708934      67.583524       0.763052       0.344289      -1.159018       0.003572      -0.022592       0.025739       0.034433       0.028501      -0.028542       0.022779       0.023756      -0.143351      -0.068467       0.012242       0.056224              9.237831      14.988655       2.431303      -1.449375       7.211380      -1.313911       5.513458          -0.000046
           64              O       5.308095       1.677487       5.758936      -0.641739      29.302401 0.50285609E+03  0.11856571E+05                                 7.286140                            6.792049       0.672033       2.249012                    0.998647      28.155714      72.665186       0.755095       0.344024      -1.154241       0.042119       0.057276      -0.017730       0.073273      -0.004326      -0.066296      -0.012634      -0.133132       0.105435      -0.114181       0.044722       0.069458              7.436045       7.224056       0.936094      -1.275876       6.684395      -2.179448       8.399685          -0.000040
           65              O       8.751232       2.233966       5.396963      -0.699237      27.982169 0.47842845E+03  0.11238524E+05                                 7.405913                            6.832123      -0.118446       2.031482                    0.995877      27.480432      72.833432       0.712670       0.365869      -1.126753       0.024279       0.020601       0.076308       0.082684      -0.045789      -0.011473       0.015848      -0.006233      -0.096388      -0.036797      -0.029013       0.065810              7.719294       9.922716      -1.953489       0.331086       7.316838       1.255906       5.918326          -0.000011
           66              O       8.558858       0.441067       3.625939      -0.807403      49.028514 0.79245666E+03  0.20872421E+05                                10.530114                            8.648728       0.038373       2.035661                    0.994856      30.388903      82.085427       0.656975       0.353965      -1.149489      -0.055333      -0.060775       0.036047       0.089747       0.001758      -0.002785      -0.017919      -0.000848       0.027845      -0.016617      -0.005462       0.022079             12.029542      13.200945       4.472640       5.542266      11.414285       4.618989      11.473396          -0.000032
           67              O       1.305649       0.221876       5.524353      -0.778578      37.059493 0.69554362E+03  0.17778767E+05                                 8.733199                            8.143585       0.085078       2.059599                    0.994494      29.865802      80.158201       0.670179       0.357551      -1.143583      -0.041522      -0.070205       0.062362       0.102674      -0.023425       0.006738       0.001481      -0.019164       0.009669      -0.028236       0.004219       0.024017              9.105939       9.962446      -1.133756       3.068395       8.370320      -1.789783       8.985052          -0.000025
           68              O       6.098966       2.297487      15.000886      -0.610379      34.886822 0.55231215E+03  0.13322594E+05                                 8.295991                            7.179516       0.391463       2.164215                    0.998560      27.982158      72.881490       0.725546       0.349975      -1.150088       0.004838      -0.033677       0.039313       0.051991       0.015548      -0.054398       0.039480      -0.013903      -0.297684      -0.127446       0.060447       0.066999              8.929000       5.687050      -1.894487      -0.307909      12.870326       1.435717       8.229625          -0.000042
           69              O       7.048367       0.276450      15.098758      -0.589700      38.371666 0.48323408E+03  0.11217464E+05                                 8.816256                            6.602874       0.792367       2.324547                    0.997898      26.432450      66.448208       0.779883       0.338329      -1.165643      -0.055706      -0.009040      -0.037287       0.067640      -0.002992       0.006863      -0.052646       0.026127      -0.148979      -0.080066       0.033710       0.046356             10.529163       6.551134      -3.081512       2.829124      12.201630      -6.357272      12.834725          -0.000038
           70              O       2.332534       1.652437      12.084910      -0.581544      34.130755 0.48911161E+03  0.11403472E+05                                 8.192462                            6.701161       0.993415       2.383119                    0.998820      26.708941      67.583563       0.763051       0.344289      -1.159018      -0.003572       0.022593       0.025738       0.034433       0.028500       0.028543      -0.022780       0.023758      -0.143347      -0.068467       0.012243       0.056224              9.237846      14.988684       2.431306       1.449378       7.211390       1.313913       5.513465          -0.000046
           71              O       3.598105       2.795812      13.526586      -0.641739      29.302515 0.50285856E+03  0.11856645E+05                                 7.286163                            6.792070       0.672030       2.249011                    0.998647      28.155753      72.665367       0.755093       0.344025      -1.154241      -0.042118      -0.057277      -0.017730       0.073273      -0.004325       0.066296       0.012634      -0.133134       0.105441      -0.114182       0.044723       0.069460              7.436070       7.224084       0.936099       1.275882       6.684413       2.179455       8.399712          -0.000041
           72              O       0.154968       2.239334      13.164613      -0.699237      27.982333 0.47843203E+03  0.11238633E+05                                 7.405954                            6.832158      -0.118465       2.031476                    0.995877      27.480483      72.833720       0.712666       0.365870      -1.126752      -0.024279      -0.020603       0.076308       0.082685      -0.045789       0.011471      -0.015849      -0.006231      -0.096383      -0.036797      -0.029012       0.065809              7.719338       9.922777      -1.953503      -0.331086       7.316882      -1.255916       5.918357          -0.000012
           73              O       0.347342       4.032233      11.393589      -0.807403      49.028553 0.79245726E+03  0.20872441E+05                                10.530119                            8.648731       0.038375       2.035662                    0.994856      30.388915      82.085467       0.656974       0.353965      -1.149489       0.055333       0.060774       0.036047       0.089747       0.001758       0.002785       0.017919      -0.000849       0.027842      -0.016617      -0.005462       0.022079             12.029550      13.200952       4.472645      -5.542270      11.414295      -4.618996      11.473403          -0.000032
           74              O       7.600551       4.251424      13.292003      -0.778578      37.059470 0.69554302E+03  0.17778748E+05                                 8.733196                            8.143581       0.085085       2.059602                    0.994494      29.865788      80.158149       0.670179       0.357551      -1.143583       0.041522       0.070206       0.062362       0.102674      -0.023425      -0.006738      -0.001480      -0.019167       0.009668      -0.028236       0.004218       0.024018              9.105936       9.962445      -1.133759      -3.068394       8.370317       1.789783       8.985045          -0.000025
           75              O       7.260334       6.770787       0.534414      -0.610378      34.886834 0.55231235E+03  0.13322600E+05                                 8.295994                            7.179518       0.391459       2.164214                    0.998560      27.982162      72.881511       0.725546       0.349975      -1.150088      -0.004838      -0.033677      -0.039312       0.051990      -0.015548      -0.054398      -0.039480      -0.013904      -0.297682      -0.127445       0.060446       0.066999              8.929003       5.687051       1.894488      -0.307909      12.870332      -1.435716       8.229627          -0.000042
           76              O       6.310933       4.749750       0.436542      -0.589700      38.371699 0.48323454E+03  0.11217477E+05                                 8.816261                            6.602877       0.792369       2.324547                    0.997898      26.432464      66.448254       0.779882       0.338329      -1.165643       0.055706      -0.009040       0.037286       0.067640       0.002992       0.006863       0.052646       0.026128      -0.148981      -0.080066       0.033710       0.046356             10.529169       6.551137       3.081515       2.829127      12.201637       6.357276      12.834733          -0.000037
           77              O       2.120566       6.125737       3.450390      -0.581545      34.130819 0.48911280E+03  0.11403506E+05                                 8.192471                            6.701169       0.993415       2.383118                    0.998820      26.708974      67.583672       0.763051       0.344289      -1.159018       0.003572       0.022593      -0.025739       0.034434      -0.028500       0.028542       0.022778       0.023757      -0.143349      -0.068466       0.012242       0.056224              9.237855      14.988695      -2.431311       1.449381       7.211399      -1.313915       5.513471          -0.000046
           78              O       0.854995       7.269112       2.008714      -0.641738      29.302425 0.50285653E+03  0.11856584E+05                                 7.286146                            6.792054       0.672036       2.249013                    0.998647      28.155716      72.665214       0.755094       0.344025      -1.154241       0.042119      -0.057276       0.017729       0.073273       0.004327       0.066294      -0.012636      -0.133131       0.105439      -0.114180       0.044720       0.069459              7.436051       7.224063      -0.936097       1.275879       6.684398      -2.179450       8.399694          -0.000043
           79              O       4.298132       6.712634       2.370687      -0.699237      27.982179 0.47842862E+03  0.11238530E+05                                 7.405919                            6.832127      -0.118448       2.031482                    0.995877      27.480420      72.833426       0.712669       0.365869      -1.126753       0.024279      -0.020602      -0.076308       0.082685       0.045788       0.011473       0.015848      -0.006231      -0.096383      -0.036795      -0.029013       0.065808              7.719300       9.922728       1.953492      -0.331087       7.316844       1.255906       5.918329          -0.000012
           80              O       4.105758       8.505533       4.141711      -0.807401      49.028454 0.79245557E+03  0.20872384E+05                                10.530103                            8.648720       0.038378       2.035663                    0.994856      30.388888      82.085354       0.656975       0.353965      -1.149489      -0.055333       0.060774      -0.036047       0.089747      -0.001758       0.002785      -0.017919      -0.000849       0.027843      -0.016617      -0.005462       0.022080             12.029528      13.200929      -4.472633      -5.542257      11.414273       4.618983      11.473382          -0.000032
           81              O       5.758749       8.724724       2.243297      -0.778577      37.059450 0.69554261E+03  0.17778735E+05                                 8.733192                            8.143578       0.085079       2.059600                    0.994494      29.865785      80.158131       0.670179       0.357551      -1.143583      -0.041522       0.070204      -0.062363       0.102673       0.023425      -0.006739       0.001480      -0.019165       0.009669      -0.028236       0.004219       0.024017              9.105931       9.962438       1.133755      -3.068391       8.370313      -1.789780       8.985041          -0.000027
           82              O       1.645866       6.649113       8.302064      -0.610378      34.886898 0.55231360E+03  0.13322639E+05                                 8.296005                            7.179526       0.391450       2.164210                    0.998560      27.982187      72.881609       0.725545       0.349975      -1.150088       0.004838       0.033677      -0.039311       0.051989      -0.015548       0.054398       0.039481      -0.013905      -0.297686      -0.127446       0.060446       0.067000              8.929016       5.687058       1.894490       0.307910      12.870351       1.435719       8.229639          -0.000041
           83              O       2.595267       8.670150       8.204192      -0.589700      38.371677 0.48323421E+03  0.11217467E+05                                 8.816257                            6.602874       0.792371       2.324549                    0.997898      26.432456      66.448221       0.779883       0.338329      -1.165643      -0.055707       0.009040       0.037287       0.067641       0.002992      -0.006862      -0.052646       0.026129      -0.148980      -0.080066       0.033710       0.046356             10.529164       6.551133       3.081513      -2.829124      12.201634      -6.357274      12.834726          -0.000036
           84              O       6.785634       7.294163      11.218040      -0.581543      34.130661 0.48911002E+03  0.11403425E+05                                 8.192445                            6.701149       0.993416       2.383120                    0.998820      26.708908      67.583439       0.763052       0.344289      -1.159018      -0.003571      -0.022592      -0.025738       0.034432      -0.028500      -0.028542      -0.022780       0.023756      -0.143346      -0.068466       0.012243       0.056223              9.237826      14.988649      -2.431300      -1.449373       7.211375       1.313910       5.513454          -0.000045
           85              O       8.051205       6.150787       9.776364      -0.641740      29.302473 0.50285771E+03  0.11856619E+05                                 7.286152                            6.792061       0.672029       2.249010                    0.998647      28.155754      72.665327       0.755094       0.344024      -1.154241      -0.042118       0.057277       0.017730       0.073273       0.004325      -0.066296       0.012634      -0.133133       0.105440      -0.114182       0.044722       0.069459              7.436058       7.224071      -0.936097      -1.275878       6.684406       2.179451       8.399696          -0.000043
           86              O       4.608068       6.707266      10.138337      -0.699238      27.982335 0.47843214E+03  0.11238635E+05                                 7.405953                            6.832157      -0.118465       2.031475                    0.995877      27.480493      72.833737       0.712666       0.365870      -1.126752      -0.024279       0.020602      -0.076307       0.082684       0.045789      -0.011472      -0.015850      -0.006231      -0.096391      -0.036799      -0.029012       0.065810              7.719336       9.922772       1.953502       0.331085       7.316881      -1.255916       5.918356          -0.000008
           87              O       4.800442       4.914367      11.909361      -0.807402      49.028477 0.79245588E+03  0.20872395E+05                                10.530107                            8.648723       0.038377       2.035663                    0.994856      30.388891      82.085373       0.656975       0.353965      -1.149489       0.055334      -0.060774      -0.036047       0.089748      -0.001758      -0.002785       0.017919      -0.000848       0.027843      -0.016617      -0.005462       0.022079             12.029535      13.200935      -4.472639       5.542261      11.414281      -4.618988      11.473388          -0.000033
           88              O       3.147451       4.695176      10.010947      -0.778578      37.059528 0.69554444E+03  0.17778795E+05                                 8.733207                            8.143592       0.085079       2.059599                    0.994494      29.865808      80.158243       0.670178       0.357551      -1.143582       0.041521      -0.070205      -0.062362       0.102673       0.023425       0.006739      -0.001480      -0.019166       0.009665      -0.028236       0.004218       0.024018              9.105948       9.962458       1.133760       3.068399       8.370329       1.789785       8.985057          -0.000025

******************************************************
Auxiliary information for the entire system
The total spin magnetic moment of the unit cell is   -0.000288
The total net atomic charge of the unit cell is   -0.000002
Accuracy of reproducing the electrostatic potential in the unit cell:
  The inner radius (bohr) =    5.0000
  The outer radius (bohr) =   12.0000
  Valid grid points have density less than (e/(bohr^3)) =    0.0001
  The number of valid grid points were=        15040
  The rms potential error without charges in kcal/mol is=      7.89222
  The rms potential error with partial charges in kcal/mol is=      0.71140
  The RRMSE value at monopole order=      0.09014
  The rms potential error with partial charges and cloud penetration in kcal/mol is=      0.68694
  The RRMSE value at monopole order with cloud penetration is=      0.08704
  The rms potential error with partial charges and atomic dipoles in kcal/mol is=      0.70634
  The RRMSE value at dipole order=      0.08950
  The rms potential error with partial charges, atomic dipoles and cloud penetration in kcal/mol is=      0.65514
  The RRMSE value at dipole order with cloud penetration=      0.08301

******************************************************
The electron densities and ab initio electrostatic potential were computed in VASP using the PBE functional and
projector augmented wave method. See the main text of the journal article for a description of computational details.
The atomic charges, dipoles, and quadrupoles were computed with the DDEC6 method as described in
(a) T. A. Manz and N. Gabaldon Limas, RSC Adv. 6 (2016) 47771-47801 DOI: 10.1039/c6ra04656h
(b) N. Gabaldon Limas and T. A. Manz, RSC Adv. 8 (2018) 2678-2707 DOI: 10.1039/c7ra11829e.
For each atom in the material, the electron cloud parameters were fit to the spherically averaged atom-in-material
electron density using radial positions for which this density was between 10^-4 and 10^-2 electrons per cubic bohr.
The polarizabilities, dispersion coefficients, and quantum Drude oscillator (QDO) parameters were fit using the MCLF method.
The magnetic structure of the system was optimized in VASP from the default ferromagnetic initial guess using spin polarization.
The atomic spin moments (ASMs) were computed on this optimized magnetic structure using the DDEC6 partition as inputs
to the method of T. A. Manz and D. S. Sholl, J. Chem. Theory Comput. 7 (2011) 4146-4164 DOI: 10.1021/ct200539n.
The RMSE and RRMSE were computed using a uniform grid with Ewald summation.
