# Supplementary material for: A collection of forcefield precursors for metal–organic frameworks
Source: RSC Adv. 2019 Nov 13;9(63):36492–507. doi: 10.1039/c9ra07327b (PMC9075174; doi:10.1039/c9ra07327b)
Supplement: RA-009-C9RA07327B-s5609 [file RA-009-C9RA07327B-s5609.xyz]

  356
jmolscript: load "" {1 1 1} spacegroup "x,y,z" unitcell [{     13.632800     0.000000     0.000000 }, {     -4.885133    13.554873     0.000000 }, {      0.000000     0.000000    25.846000 }]
Cd     7.949887     1.956646    23.991808     0.978249
Cd     4.437009    11.573015     0.092529     1.087766
Cd     6.338787    10.208582    23.282335     1.003775
Cd     6.616100    10.303466     2.577622     1.011986
Cd     3.152281     4.770095     6.426608     0.870989
Cd    10.056747     4.820791    11.068808     0.978267
Cd     8.684492     8.759294    13.015529     1.087761
Cd     6.782714    10.123728    10.359335     1.003779
Cd     6.505400    10.028844    15.500622     1.011980
Cd     1.221552     2.007341    19.349608     0.870989
Cd     0.797780    11.598227     1.854192     0.978244
Cd     4.310658     1.981858    25.753471     1.087765
Cd     2.408880     3.346291     2.563665     1.003777
Cd     2.131567     3.251407    23.268378     1.011986
Cd     5.595386     8.784778    19.419392     0.870988
Cd    -1.309080     8.734082    14.777192     0.978264
Cd     0.063175     4.795579    12.830471     1.087761
Cd     1.964953     3.431145    15.486665     1.003779
Cd     2.242267     3.526029    10.345378     1.011982
Cd     7.526115    11.547532     6.496392     0.870988
H     12.277705     1.861084    25.383357     0.122733
H      6.693819     6.392478    25.282557     0.122161
H      7.377603     7.283033    23.243308     0.100039
H      9.221990     5.932968    23.457830     0.136202
H     -0.702013     7.478223    21.847624     0.135314
H      1.034629     6.003453    21.899316     0.100279
H     -0.678745     3.914647    24.677761     0.096207
H     11.117485     5.243025    24.607977     0.137664
H     -2.128441     9.140051    22.757403     0.139085
H      9.609623    10.414209    22.615250     0.094776
H     11.449447     0.860734     7.340264     0.106880
H      9.598472     2.183690     7.490171     0.124265
H      6.118921     0.702142     5.357876     0.128533
H      4.296199     2.094228     5.308768     0.100344
H      5.676934     4.183034     8.301735     0.107237
H      7.527341     2.846523     8.420627     0.121824
H      2.470209    12.615520     6.402054     0.125309
H      4.377112    11.345429     6.345193     0.102366
H      5.728929     4.916352    12.460357     0.122733
H     11.312814     0.384958    12.359557     0.122161
H      5.743897    13.049276    10.320308     0.100041
H      8.784644     0.844469    10.534830     0.136201
H      0.190713    12.854086     8.924624     0.135307
H      3.339204     0.773983     8.976316     0.100283
H      5.052579     2.862789    11.754761     0.096207
H      6.889148     1.534412    11.684977     0.137660
H      1.617141    11.192259     9.834403     0.139086
H      3.511878     9.918101     9.692250     0.094777
H      6.557186     5.916702    20.263264     0.106873
H      8.408161     4.593746    20.413171     0.124253
H     -1.745087     6.075294    18.280876     0.128534
H      0.077634     4.683209    18.231768     0.100349
H     12.329700     2.594403    21.224735     0.107234
H     10.479293     3.930913    21.343627     0.121825
H     10.651292     7.716789    19.325054     0.125311
H      8.744388     8.986881    19.268193     0.102372
H     -3.530038    11.693789     0.462643     0.122731
H      2.053848     7.162395     0.563443     0.122162
H      1.370064     6.271840     2.602692     0.100040
H     -0.474323     7.621905     2.388170     0.136202
H      9.449680     6.076650     3.998376     0.135314
H      7.713038     7.551420     3.946684     0.100281
H      9.426412     9.640226     1.168239     0.096207
H     -2.369818     8.311848     1.238023     0.137664
H     10.876108     4.414822     3.088597     0.139082
H     -0.861956     3.140664     3.230750     0.094774
H     -2.701780    12.694139    18.505736     0.106881
H     -0.850805    11.371183    18.355829     0.124264
H      2.628746    12.852731    20.488124     0.128534
H      4.451468    11.460645    20.537232     0.100345
H      3.070733     9.371839    17.544265     0.107237
H      1.220326    10.708350    17.425373     0.121823
H      6.277458     0.939353    19.443946     0.125308
H      4.370555     2.209444    19.500807     0.102365
H      3.018738     8.638521    13.385643     0.122734
H     -2.565147    13.169915    13.486443     0.122161
H      3.003770     0.505597    15.525692     0.100040
H     -0.036977    12.710404    15.311170     0.136201
H      8.556954     0.700787    16.921376     0.135303
H      5.408463    12.780890    16.869684     0.100282
H      3.695088    10.692084    14.091239     0.096207
H      1.858519    12.020461    14.161023     0.137659
H      7.130526     2.362614    16.011597     0.139086
H      5.235789     3.636772    16.153750     0.094778
H      2.190481     7.638171     5.582736     0.106877
H      0.339506     8.961127     5.432829     0.124254
H     10.492754     7.479579     7.565124     0.128533
H      8.670033     8.871664     7.614232     0.100347
H     -3.582033    10.960470     4.621265     0.107231
H     -1.731626     9.623960     4.502373     0.121822
H     -1.903625     5.838084     6.520946     0.125311
H      0.003279     4.567992     6.577807     0.102369
C     -0.079484     1.317534     0.997656    -0.089421
C      0.003735     0.700787     2.246017    -0.029083
C     12.467422     0.135549     2.793953    -0.084806
C     11.235187     0.237210     2.127126    -0.043977
C     11.164635     0.928509     0.920118    -0.062255
C     12.321649     1.432750     0.361844    -0.109696
C      1.124961     1.814997     0.237783     0.594628
C      1.296818     0.528640     3.047243     0.610803
C      7.668292    12.944904     4.104345     0.595576
C      5.103405    13.165848     2.731922     0.582631
C      9.914791     1.097945     0.085292     0.625164
C      5.703234     7.257279     0.961471    -0.085690
C      5.170977     7.009225     2.227925    -0.023813
C      5.134991     5.675425     2.693153    -0.079357
C      5.660516     4.637122     1.938450    -0.046679
C      6.268322     4.898731     0.715934    -0.064926
C      6.282621     6.209487     0.250706    -0.099939
C      5.651686     8.584301     0.273968     0.591475
C      4.536605     8.111236     3.091182     0.605349
C      4.456010     5.407039     4.019053     0.596056
C      5.603320     3.207083     2.457955     0.583039
C      6.876905     3.864494    25.641817     0.614609
C      8.221791     7.667992    23.173524     0.111646
C      9.321392     6.841144    23.284661    -0.187756
C     10.584083     7.407738    23.129585     0.102628
C     -1.837542     6.517183    23.217462     0.112719
C     -0.734820     6.740838    22.413651    -0.182858
C      0.312273     5.851639    22.465343     0.100982
C     -0.691960     4.620856    24.070380     0.113979
C     -1.793391     5.430082    24.052288    -0.191944
C     -2.960052     8.742893    22.876295    -0.184136
C      9.527943     9.506032    22.798757     0.096682
C     10.615757     0.492042     7.156757     0.121165
C      9.512191     1.295846     7.226542    -0.173243
C      8.263167     0.782116     6.898297     0.122961
C      7.048232     1.641495     6.882790     0.114298
C      6.055651     1.411062     5.954918    -0.151332
C      4.965569     2.256886     5.934242     0.115598
C      5.775342     3.486313     7.691770     0.104968
C      6.883385     2.685220     7.769308    -0.194624
C      3.294333    13.003190     6.590730    -0.173505
C      4.444876    12.246828     6.564884     0.103721
C      4.453317     5.459903    13.920656    -0.089418
C      4.370098     6.076650    15.169017    -0.029084
C      5.539211     6.641888    15.716953    -0.084805
C      6.771446     6.540226    15.050126    -0.043980
C      6.841998     5.848928    13.843118    -0.062254
C      5.684984     5.344686    13.284844    -0.109695
C      3.248872     4.962439    13.160783     0.594628
C      3.077015     6.248796    15.970243     0.610810
C      5.453208     7.387406    17.027345     0.595576
C      8.018095     7.166461    15.654922     0.582633
C      8.091843     5.679492    13.008292     0.625161
C      7.418266    13.075030    13.884471    -0.085693
C      7.950524    13.323085    15.150925    -0.023804
C     12.871643     1.102011    15.616153    -0.079355
C     12.346118     2.140314    14.861450    -0.046686
C     11.738312     1.878705    13.638934    -0.064923
C     11.724013     0.567949    13.173706    -0.099938
C      7.469814    11.748008    13.196968     0.591473
C      8.584896    12.221073    16.014182     0.605321
C     -0.082176     1.370398    16.942053     0.596055
C     -1.229486     3.570354    15.380955     0.583040
C     11.129728     2.912942    12.718817     0.614603
C      4.899710    12.664318    10.250524     0.111647
C      3.800108    13.491165    10.361661    -0.187756
C      2.537418    12.924571    10.206585     0.102628
C      6.211375     0.260254    10.294462     0.112717
C      5.108653     0.036598     9.490651    -0.182854
C      4.061560     0.925798     9.542343     0.100979
C      5.065793     2.156580    11.147380     0.113978
C      6.167224     1.347354    11.129288    -0.191943
C      2.448752    11.589416     9.953295    -0.184135
C      3.593558    10.826277     9.875757     0.096683
C      7.390876     6.285395    20.079757     0.121162
C      8.494443     5.481591    20.149542    -0.173242
C      9.743467     5.995320    19.821297     0.122960
C     10.958402     5.135941    19.805790     0.114298
C     -1.681817     5.366374    18.877918    -0.151334
C     -0.591736     4.520550    18.857242     0.115593
C     12.231291     3.291123    20.614770     0.104965
C     11.123249     4.092216    20.692308    -0.194629
C      9.827167     7.329120    19.513730    -0.173511
C      8.676625     8.085482    19.487884     0.103716
C      8.827151    12.237339    24.848344    -0.089421
C      8.743932    12.854086    23.599983    -0.029082
C     -3.719755    13.419324    23.052047    -0.084807
C     -2.487520    13.317663    23.718874    -0.043977
C     -2.416968    12.626364    24.925882    -0.062257
C     -3.573982    12.122123    25.484156    -0.109694
C      7.622706    11.739876    25.608217     0.594629
C      7.450849    13.026233    22.798757     0.610800
C      1.079375     0.609969    21.741655     0.595577
C      3.644262     0.389025    23.114078     0.582631
C     -1.167124    12.456928    25.760708     0.625165
C      3.044433     6.297594    24.884529    -0.085690
C      3.576690     6.545648    23.618075    -0.023811
C      3.612676     7.879448    23.152847    -0.079356
C      3.087151     8.917751    23.907550    -0.046681
C      2.479345     8.656142    25.130066    -0.064925
C      2.465046     7.345386    25.595294    -0.099940
C      3.095981     4.970572    25.572032     0.591474
C      4.211062     5.443637    22.754818     0.605340
C      4.291657     8.147834    21.826947     0.596054
C      3.144347    10.347790    23.388045     0.583039
C      1.870762     9.690379     0.204183     0.614610
C      0.525876     5.886881     2.672476     0.111645
C     -0.573725     6.713729     2.561339    -0.187756
C     -1.836416     6.147135     2.716415     0.102627
C     10.585209     7.037690     2.628538     0.112720
C      9.482487     6.814035     3.432349    -0.182857
C      8.435394     7.703234     3.380657     0.100982
C      9.439627     8.934017     1.775620     0.113979
C     10.541058     8.124791     1.793712    -0.191943
C     11.707719     4.811980     2.969705    -0.184135
C     -0.780276     4.048841     3.047243     0.096683
C     -1.868090    13.062831    18.689243     0.121163
C     -0.764524    12.259027    18.619458    -0.173242
C      0.484500    12.772757    18.947703     0.122960
C      1.699435    11.913378    18.963210     0.114297
C      2.692016    12.143811    19.891082    -0.151334
C      3.782098    11.297987    19.911758     0.115596
C      2.972325    10.068560    18.154230     0.104968
C      1.864282    10.869653    18.076692    -0.194625
C      5.453334     0.551683    19.255270    -0.173504
C      4.302791     1.308045    19.281116     0.103722
C      4.294350     8.094970    11.925344    -0.089420
C      4.377569     7.478223    10.676983    -0.029079
C      3.208456     6.912985    10.129047    -0.084804
C      1.976221     7.014647    10.795874    -0.043981
C      1.905669     7.705945    12.002882    -0.062252
C      3.062683     8.210187    12.561156    -0.109695
C      5.498795     8.592434    12.685217     0.594628
C      5.670652     7.306077     9.875757     0.610795
C      3.294459     6.167467     8.818655     0.595575
C      0.729572     6.388412    10.191078     0.582632
C      0.655824     7.875381    12.837708     0.625161
C      1.329401     0.479843    11.961529    -0.085693
C      0.797143     0.231788    10.695075    -0.023803
C     -4.123976    12.452862    10.229847    -0.079355
C     -3.598451    11.414559    10.984550    -0.046685
C     -2.990645    11.676168    12.207066    -0.064924
C     -2.976346    12.986924    12.672294    -0.099938
C      1.277853     1.806865    12.649032     0.591474
C      0.162771     1.333800     9.831818     0.605320
C      8.829843    12.184475     8.903947     0.596056
C      9.977153     9.984519    10.465045     0.583039
C     -2.382061    10.641931    13.127183     0.614604
C      3.847957     0.890555    15.595476     0.111647
C      4.947559     0.063708    15.484339    -0.187756
C      6.210249     0.630302    15.639415     0.102628
C      2.536292    13.294619    15.551538     0.112716
C      3.639014    13.518275    16.355349    -0.182851
C      4.686107    12.629075    16.303657     0.100979
C      3.681874    11.398293    14.698620     0.113979
C      2.580443    12.207519    14.716712    -0.191942
C      6.298915     1.965457    15.892705    -0.184135
C      5.154109     2.728596    15.970243     0.096683
C      1.356791     7.269478     5.766243     0.121161
C      0.253224     8.073282     5.696458    -0.173242
C     -0.995800     7.559553     6.024703     0.122960
C     -2.210735     8.418932     6.040210     0.114296
C     10.429484     8.188499     6.968082    -0.151335
C      9.339403     9.034323     6.988758     0.115592
C     -3.483624    10.263750     5.231230     0.104965
C     -2.375582     9.462657     5.153692    -0.194629
C     -1.079500     6.225753     6.332270    -0.173511
C      0.071042     5.469391     6.358116     0.103718
N      8.293915     8.992303    22.972959    -0.247952
N      0.366922     4.780804    23.274323    -0.245764
N      5.656421    12.751069     6.837042    -0.216858
N      4.820888     3.293834     6.759763    -0.220752
N      4.827586    11.340007    10.049959    -0.247953
N      4.006912     1.996633    10.351323    -0.245763
N      7.465080     7.581240    19.760042    -0.216859
N     -0.447054     3.483602    19.682763    -0.220752
N      0.453752     4.562570     2.873041    -0.247953
N      8.380745     8.774069     2.571677    -0.245763
N      3.091246     0.803804    19.008958    -0.216859
N      3.926779    10.261039    19.086237    -0.220752
N      3.920081     2.214866    15.796041    -0.247954
N      4.740755    11.558240    15.494677    -0.245763
N      1.282587     5.973633     6.085958    -0.216860
N      9.194721    10.071271     6.163237    -0.220753
O      0.955981     2.246042    24.934153    -0.551714
O      2.242249     1.748579     0.843613    -0.595962
O      1.731451     1.550677     3.669615    -0.608765
O     -3.119161    12.955748     3.117028    -0.536803
O      8.182588    13.473544     5.086751    -0.485416
O      7.188774    11.756141     4.149058    -0.589604
O      9.314280     0.275164     3.503425    -0.504844
O      4.841853    11.947265     2.365684    -0.641796
O      9.005270     0.220944     0.118375    -0.581535
O      9.840943     2.101005    25.212773    -0.500784
O      6.076836     8.664275    24.951987    -0.549177
O      5.139965     9.561607     0.921151    -0.600970
O      5.335041     8.887930     3.713295    -0.610117
O      3.307494     8.124791     3.153729    -0.536301
O      4.777844     6.053606     5.016450    -0.494890
O      3.561815     4.498862     4.085477    -0.595394
O      6.535248     2.777393     3.121163    -0.503692
O      4.565730     2.507652     2.144184    -0.629782
O      6.451759     2.645911    25.706949    -0.568084
O      7.759026     4.204722    24.848344    -0.498640
O      3.417852     4.531394    12.011153    -0.551714
O      2.131585     5.028858    13.766613    -0.595961
O      2.642382     5.226759    16.592615    -0.608762
O      2.607861     7.376562    16.040028    -0.536821
O      4.938913     6.858766    18.009751    -0.485417
O      5.932727     8.576168    17.072058    -0.589604
O      8.692353     6.502273    16.426425    -0.504840
O      8.279648     8.385044    15.288684    -0.641790
O      9.001363     6.556492    13.041375    -0.581533
O      8.165690     4.676431    12.289773    -0.500789
O      7.044664    11.668035    12.028987    -0.549181
O      7.981536    10.770702    13.844151    -0.600971
O      7.786460    11.444379    16.636295    -0.610116
O     -3.818793    12.207519    16.076729    -0.536293
O     13.228789     0.723830    17.939450    -0.494889
O      0.812019     2.278574    17.008477    -0.595397
O     11.471385     4.000043    16.044163    -0.503685
O     -0.191896     4.269785    15.067184    -0.629780
O     11.554875     4.131525    12.783949    -0.568086
O     10.247608     2.572715    11.925344    -0.498640
O      7.791686    11.308831     0.911847    -0.551714
O      6.505418    11.806294    25.002387    -0.595962
O      7.016216    12.004196    22.176385    -0.608763
O     11.866828     0.599125    22.728972    -0.536809
O      0.565079     0.081329    20.759249    -0.485413
O      1.558893     1.798732    21.696942    -0.589604
O     -0.566613    13.279709    22.342575    -0.504843
O      3.905814     1.607608    23.480316    -0.641796
O     -0.257603    13.333929    25.727625    -0.581534
O     -1.093276    11.453868     0.633227    -0.500784
O      2.670831     4.890598     0.894013    -0.549177
O      3.607702     3.993266    24.924849    -0.600971
O      3.412626     4.666943    22.132705    -0.610116
O      5.440173     5.430082    22.692271    -0.536281
O      3.969823     7.501267    20.829550    -0.494891
O      5.185852     9.056011    21.760523    -0.595394
O      2.212419    10.777480    22.724837    -0.503691
O      4.181937    11.047221    23.701816    -0.629781
O      2.295908    10.908962     0.139051    -0.568084
O      0.988641     9.350151     0.997656    -0.498638
O      5.329815     9.023479    13.834847    -0.551713
O      6.616082     8.526015    12.079387    -0.595963
O      6.105285     8.328114     9.253385    -0.608760
O      6.139806     6.178311     9.805972    -0.536800
O      3.808754     6.696107     7.836249    -0.485417
O      2.814940     4.978705     8.773942    -0.589604
O      0.055314     7.052600     9.419575    -0.504839
O      0.468019     5.169829    10.557316    -0.641791
O     -0.253696     6.998381    12.804625    -0.581533
O      0.581977     8.878442    13.556227    -0.500786
O      1.703003     1.886838    13.817013    -0.549180
O      0.766131     2.784171    12.001849    -0.600970
O      0.961207     2.110494     9.209705    -0.610112
O     12.566460     1.347354     9.769271    -0.536299
O     -4.481122    12.831043     7.906550    -0.494887
O      7.935648    11.276299     8.837523    -0.595397
O     -2.723718     9.554830     9.801837    -0.503683
O      8.939563     9.285088    10.778816    -0.629780
O     -2.807208     9.423348    13.062051    -0.568085
O     -1.499941    10.982158    13.920656    -0.498639

The following XYZ coordinates are in angstroms. Other properties are in atomic units.
The sperically averaged electron density of each atom fit to a function of the form exp(a - br)
eigen_1, eigen_2 and eigen_3 are the three eigenvalues of traceless quadrupole moment tensor
  atom number  atomic symbol              X              Y              Z     net charge C6 coefficient C8 coefficient C10 coefficient fluctuating dipole atomic polarizability isotropic forcefield polarizability              a              b squared Pearson coefficient          <r^3>          <r^4>         wp_QDO          m_QDO          q_QDO       dipole_x       dipole_y       dipole_z         dipole            Qxy            Qxz            Qyz     Q(x^2-y^2)  Q(3z^2 - R^2)        eigen_1        eigen_2        eigen_3 static polarizability      alpha(xx)      alpha(xy)      alpha(xz)      alpha(yy)      alpha(yz)      alpha(zz) atomic spin moment
            1             Cd       7.949887       1.956646      23.991808       0.978249     136.145142 0.39025309E+04  0.14506993E+06                                20.615884                           19.765218       0.517488       1.892338                    0.999138      76.963187     207.025083       0.438922       0.375395      -1.195589      -0.020939      -0.041586      -0.020919       0.051044       0.084946      -0.007014       0.013025      -0.032041       0.105385      -0.105348       0.035551       0.069796             21.401091      25.566393      -7.182625       0.682147      20.924928       2.150751      17.711953          -0.000763
            2             Cd       4.437009      11.573015       0.092529       1.087766     143.883840 0.37246798E+04  0.13671529E+06                                22.155086                           20.114014       0.523399       1.918235                    0.997519      74.118321     197.461061       0.409674       0.407324      -1.172620      -0.040356       0.024671      -0.007818       0.047941      -0.012526      -0.022798      -0.058987       0.003869       0.039983      -0.067129       0.003343       0.063786             24.665950      25.874236       4.705945       2.925961      29.605506       5.025101      18.518108          -0.000027
            3             Cd       6.338787      10.208582      23.282335       1.003775     154.145783 0.40004400E+04  0.14922053E+06                                22.790741                           20.581446       0.738426       1.961701                    0.997766      76.078140     203.152890       0.413533       0.397078      -1.182185      -0.093343       0.045462      -0.023685       0.106493       0.015994       0.061631      -0.022021      -0.150855       0.145373      -0.124849       0.045135       0.079715             25.096382      26.876110       4.946262       1.298152      26.107779       2.437504      22.305257           0.000034
            4             Cd       6.616100      10.303466       2.577622       1.011986     157.368256 0.40789316E+04  0.15275608E+06                                22.924109                           20.611674       0.773557       1.974221                    0.997673      75.802528     202.244328       0.418738       0.390581      -1.188105      -0.075517       0.069832       0.043123       0.111530       0.070565      -0.028809       0.012736       0.098537       0.206540      -0.123669       0.039850       0.083819             25.538463      21.164721       3.149023       2.110501      33.723230       2.716574      21.727439           0.000026
            5             Cd       3.152281       4.770095       6.426608       0.870989     167.298300 0.39053688E+04  0.14433706E+06                                22.837361                           19.088669       1.324088       2.118421                    0.997653      77.416163     203.629215       0.473663       0.349881      -1.224103       0.000244      -0.001888      -0.001184       0.002242       0.213677      -0.025505       0.034890      -0.106683      -0.025140      -0.224071      -0.000960       0.225031             27.308444      24.171504      -8.530285      -1.933400      19.188246       1.054591      38.565583           0.000023
            6             Cd      10.056747       4.820791      11.068808       0.978267     136.134521 0.39021321E+04  0.14505126E+06                                20.614762                           19.764163       0.517520       1.892367                    0.999137      76.960368     207.014110       0.438935       0.375393      -1.195591       0.020953       0.041612      -0.020987       0.051098       0.084949       0.006995      -0.013048      -0.032047       0.105485      -0.105367       0.035573       0.069794             21.399901      25.564900      -7.182130      -0.682119      20.923735      -2.150649      17.711069          -0.000157
            7             Cd       8.684492       8.759294      13.015529       1.087761     143.884378 0.37247000E+04  0.13671618E+06                                22.155101                           20.114038       0.523398       1.918235                    0.997520      74.118302     197.460979       0.409675       0.407323      -1.172621       0.040357      -0.024671      -0.007817       0.047942      -0.012526       0.022799       0.058989       0.003870       0.039988      -0.067132       0.003343       0.063789             24.665942      25.874207       4.705968      -2.925959      29.605492      -5.025093      18.518127          -0.000015
            8             Cd       6.782714      10.123728      10.359335       1.003779     154.145731 0.40004386E+04  0.14922045E+06                                22.790716                           20.581426       0.738433       1.961703                    0.997766      76.078114     203.152706       0.413534       0.397077      -1.182186       0.093344      -0.045458      -0.023683       0.106492       0.015994      -0.061631       0.022021      -0.150855       0.145372      -0.124849       0.045135       0.079714             25.096347      26.876019       4.946269      -1.298157      26.107753      -2.437498      22.305270          -0.000010
            9             Cd       6.505400      10.028844      15.500622       1.011980     157.368441 0.40789389E+04  0.15275644E+06                                22.924143                           20.611707       0.773557       1.974221                    0.997673      75.802606     202.244657       0.418737       0.390582      -1.188105       0.075515      -0.069834       0.043119       0.111529       0.070563       0.028808      -0.012737       0.098536       0.206541      -0.123668       0.039850       0.083818             25.538491      21.164731       3.149072      -2.110494      33.723224      -2.716565      21.727517          -0.000009
           10             Cd       1.221552       2.007341      19.349608       0.870989     167.298368 0.39053691E+04  0.14433707E+06                                22.837360                           19.088665       1.324094       2.118422                    0.997653      77.416204     203.629308       0.473664       0.349881      -1.224103      -0.000245       0.001887      -0.001183       0.002241       0.213677       0.025505      -0.034890      -0.106677      -0.025139      -0.224070      -0.000960       0.225030             27.308448      24.171497      -8.530293       1.933404      19.188254      -1.054593      38.565592           0.000021
           11             Cd       0.797780      11.598227       1.854192       0.978244     136.146016 0.39025634E+04  0.14507146E+06                                20.615984                           19.765311       0.517475       1.892333                    0.999138      76.963371     207.025884       0.438920       0.375395      -1.195588       0.020935       0.041588       0.020917       0.051042       0.084944      -0.007014       0.013020      -0.032046       0.105375      -0.105344       0.035549       0.069796             21.401198      25.566538      -7.182667       0.682146      20.925021       2.150761      17.712036          -0.000741
           12             Cd       4.310658       1.981858      25.753471       1.087765     143.883837 0.37246804E+04  0.13671531E+06                                22.155078                           20.114009       0.523400       1.918236                    0.997519      74.118292     197.460949       0.409674       0.407324      -1.172621       0.040357      -0.024671       0.007818       0.047943      -0.012525      -0.022798      -0.058988       0.003869       0.039986      -0.067129       0.003342       0.063787             24.665938      25.874219       4.705942       2.925958      29.605495       5.025088      18.518100          -0.000034
           13             Cd       2.408880       3.346291       2.563665       1.003777     154.145806 0.40004400E+04  0.14922053E+06                                22.790744                           20.581447       0.738432       1.961702                    0.997766      76.078193     203.153031       0.413533       0.397078      -1.182185       0.093344      -0.045461       0.023684       0.106493       0.015994       0.061631      -0.022020      -0.150853       0.145373      -0.124849       0.045135       0.079714             25.096389      26.876110       4.946269       1.298147      26.107799       2.437492      22.305258           0.000029
           14             Cd       2.131567       3.251407      23.268378       1.011986     157.368294 0.40789319E+04  0.15275610E+06                                22.924117                           20.611679       0.773560       1.974222                    0.997673      75.802568     202.244450       0.418738       0.390581      -1.188105       0.075517      -0.069832      -0.043122       0.111529       0.070563      -0.028808       0.012736       0.098534       0.206540      -0.123667       0.039850       0.083817             25.538477      21.164733       3.149043       2.110498      33.723251       2.716569      21.727446           0.000027
           15             Cd       5.595386       8.784778      19.419392       0.870988     167.298447 0.39053726E+04  0.14433724E+06                                22.837376                           19.088680       1.324088       2.118420                    0.997653      77.416184     203.629308       0.473663       0.349881      -1.224103      -0.000244       0.001887       0.001184       0.002241       0.213676      -0.025505       0.034890      -0.106684      -0.025139      -0.224070      -0.000960       0.225030             27.308466      24.171519      -8.530290      -1.933417      19.188255       1.054584      38.565623           0.000025
           16             Cd      -1.309080       8.734082      14.777192       0.978264     136.136217 0.39021964E+04  0.14505425E+06                                20.614917                           19.764312       0.517542       1.892368                    0.999138      76.960956     207.016133       0.438934       0.375392      -1.195592      -0.020947      -0.041607       0.020970       0.051085       0.084944       0.007007      -0.013047      -0.032040       0.105452      -0.105359       0.035567       0.069792             21.400061      25.565091      -7.182188      -0.682118      20.923900      -2.150663      17.711194          -0.000151
           17             Cd       0.063175       4.795579      12.830471       1.087761     143.884455 0.37247023E+04  0.13671628E+06                                22.155102                           20.114038       0.523398       1.918235                    0.997519      74.118294     197.460929       0.409675       0.407322      -1.172622      -0.040358       0.024670       0.007817       0.047942      -0.012526       0.022799       0.058989       0.003871       0.039989      -0.067132       0.003343       0.063789             24.665943      25.874206       4.705965      -2.925969      29.605502      -5.025092      18.518121          -0.000019
           18             Cd       1.964953       3.431145      15.486665       1.003779     154.145777 0.40004415E+04  0.14922057E+06                                22.790709                           20.581424       0.738430       1.961702                    0.997766      76.078073     203.152565       0.413534       0.397077      -1.182186      -0.093344       0.045461       0.023683       0.106493       0.015993      -0.061632       0.022022      -0.150859       0.145370      -0.124852       0.045136       0.079716             25.096333      26.876024       4.946257      -1.298164      26.107709      -2.437510      22.305267          -0.000007
           19             Cd       2.242267       3.526029      10.345378       1.011982     157.368460 0.40789397E+04  0.15275646E+06                                22.924133                           20.611699       0.773557       1.974221                    0.997673      75.802582     202.244545       0.418738       0.390581      -1.188105      -0.075516       0.069833      -0.043121       0.111529       0.070563       0.028809      -0.012737       0.098538       0.206540      -0.123668       0.039850       0.083818             25.538479      21.164731       3.149079      -2.110501      33.723204      -2.716571      21.727502          -0.000008
           20             Cd       7.526115      11.547532       6.496392       0.870988     167.298390 0.39053703E+04  0.14433712E+06                                22.837364                           19.088669       1.324092       2.118421                    0.997653      77.416201     203.629317       0.473663       0.349881      -1.224103       0.000246      -0.001888       0.001184       0.002242       0.213677       0.025505      -0.034890      -0.106677      -0.025139      -0.224070      -0.000960       0.225030             27.308450      24.171504      -8.530295       1.933399      19.188256      -1.054603      38.565590           0.000015
           21              H      12.277705       1.861084      25.383357       0.122733       0.945375 0.70453055E+01  0.68446382E+02                                 1.712169                            1.645994      -1.399492       2.221547                    0.993170       3.874918      11.569751       0.437187       1.442075      -0.673559      -0.002153       0.014604      -0.036480       0.039353       0.000161       0.003550      -0.008732      -0.008303       0.011941      -0.008605      -0.003600       0.012205              1.737810       1.550919       0.039988       0.000681       1.679778      -0.371867       1.982733           0.000004
           22              H       6.693819       6.392478      25.282557       0.122161       0.929431 0.68996865E+01  0.66741023E+02                                 1.698529                            1.633350      -1.405024       2.219826                    0.993120       3.873310      11.572919       0.436699       1.449975      -0.672051       0.016297       0.006635      -0.034771       0.038970       0.002041      -0.008458       0.000427       0.004845       0.018853      -0.007957      -0.004015       0.011972              1.719047       1.586740       0.069057      -0.375518       1.568920      -0.174602       2.001480           0.000006
           23              H       7.377603       7.283033      23.243308       0.100039       0.967171 0.67330650E+01  0.64511305E+02                                 1.722849                            1.595884      -1.264857       2.278847                    0.994350       3.825543      11.249375       0.450673       1.418473      -0.678068      -0.041451      -0.023028       0.004471       0.047628       0.001074       0.000865      -0.005806       0.000782      -0.040780      -0.015212       0.006717       0.008495              1.794014       2.401718       0.334468      -0.167822       1.503573      -0.044417       1.476750           0.000004
           24              H       9.221990       5.932968      23.457830       0.136202       0.902644 0.65852322E+01  0.62493253E+02                                 1.625854                            1.567947      -1.119735       2.363784                    0.996737       3.546749      10.243943       0.461022       1.399983      -0.683043      -0.007534      -0.034756       0.008490       0.036563      -0.000181       0.001065      -0.001855      -0.006823      -0.043729      -0.014771       0.003926       0.010845              1.624925       1.511897       0.034792      -0.043079       1.981616      -0.163331       1.381260          -0.000001
           25              H      -0.702013       7.478223      21.847624       0.135314       0.973461 0.72135659E+01  0.68533182E+02                                 1.588724                            1.549048      -0.818520       2.507984                    0.999662       3.163858       8.518715       0.516826       1.247415      -0.718426       0.005529       0.030274      -0.021046       0.037283      -0.001489      -0.009253      -0.013229       0.000946      -0.006501      -0.017489       0.002645       0.014844              1.571715       1.417167      -0.052276      -0.010477       1.755459      -0.311802       1.542518           0.000012
           26              H       1.034629       6.003453      21.899316       0.100279       1.117208 0.82753545E+01  0.82275606E+02                                 1.808357                            1.705128      -1.022590       2.394919                    0.997337       3.604969      10.296374       0.467588       1.317524      -0.700843       0.037427       0.014299      -0.031680       0.051077      -0.000128      -0.013339      -0.011396      -0.007033       0.009877      -0.017698      -0.000815       0.018513              1.844025       2.324085       0.116137      -0.433131       1.459129      -0.073980       1.748859           0.000011
           27              H      -0.678745       3.914647      24.677761       0.096207       0.980703 0.66942606E+01  0.63513848E+02                                 1.691819                            1.555213      -0.965078       2.415938                    0.997998       3.609740      10.278422       0.476466       1.354903      -0.691642      -0.003316      -0.033320       0.032010       0.046324       0.002808      -0.006928      -0.008720       0.002857       0.015029      -0.009521      -0.004448       0.013969              1.759831       1.370903      -0.129280       0.065531       2.143192      -0.621550       1.765397           0.000007
           28              H      11.117485       5.243025      24.607977       0.137664       0.928555 0.67546324E+01  0.63845796E+02                                 1.600650                            1.545460      -0.881424       2.479905                    0.999178       3.316031       9.241150       0.488687       1.326004      -0.699571      -0.027876      -0.009525       0.021610       0.036535      -0.002471      -0.010045      -0.008841       0.006547      -0.006265      -0.015269       0.002703       0.012566              1.593917       1.830286       0.015924      -0.321331       1.367909      -0.118811       1.583557           0.000006
           29              H      -2.128441       9.140051      22.757403       0.139085       0.933089 0.67539898E+01  0.63137240E+02                                 1.544047                            1.497838      -0.804513       2.516616                    0.999753       3.117856       8.334851       0.525994       1.245663      -0.718477       0.033095       0.019045      -0.002333       0.038255       0.004349      -0.000203      -0.004936       0.001876      -0.044269      -0.015873       0.003630       0.012243              1.532694       1.875398       0.206111      -0.071071       1.498187      -0.010194       1.224498           0.000006
           30              H       9.609623      10.414209      22.615250       0.094776       1.160371 0.82947703E+01  0.82821841E+02                                 1.872714                            1.717317      -1.237571       2.291345                    0.994317       3.768848      10.918199       0.460085       1.333300      -0.696189       0.010834       0.045715      -0.013964       0.049013       0.006645      -0.001942      -0.010610       0.003070      -0.034772      -0.016977       0.001600       0.015377              1.951563       1.482156       0.023753      -0.013613       2.915110      -0.123713       1.457423           0.000010
           31              H      11.449447       0.860734       7.340264       0.106880       1.125946 0.81415461E+01  0.80759709E+02                                 1.829343                            1.699516      -1.072130       2.376055                    0.996966       3.611527      10.363378       0.464134       1.330378      -0.697900       0.045547       0.023793       0.008330       0.052058       0.006004       0.000747      -0.001026       0.004293      -0.060433      -0.020212       0.003763       0.016449              1.883167       2.488241       0.287936       0.258466       1.561456       0.083193       1.599805           0.000004
           32              H       9.598472       2.183690       7.490171       0.124265       1.023368 0.75757586E+01  0.72961381E+02                                 1.645157                            1.588169      -0.852653       2.479310                    0.999428       3.294739       8.971937       0.509378       1.248529      -0.717279       0.006219       0.032244       0.008054       0.033811       0.002389       0.002749       0.003871      -0.003516      -0.038435      -0.013792       0.003465       0.010327              1.637529       1.489832       0.006981       0.002784       2.025858       0.185266       1.396897           0.000005
           33              H       6.118921       0.702142       5.357876       0.128533       1.094306 0.82417144E+01  0.81994532E+02                                 1.798476                            1.716342      -1.059231       2.391043                    0.997081       3.529794      10.140097       0.459322       1.340359      -0.696675       0.004362      -0.022089      -0.027947       0.035888      -0.002319       0.006392       0.009981       0.002664      -0.018119      -0.015118       0.005674       0.009444              1.807025       1.556719      -0.180330       0.020098       1.958636       0.391297       1.905718          -0.000028
           34              H       4.296199       2.094228       5.308768       0.100344       1.111297 0.78420903E+01  0.77265056E+02                                 1.831178                            1.679153      -1.084725       2.368778                    0.996287       3.655185      10.542650       0.461079       1.348279      -0.693761      -0.031675      -0.012605      -0.037122       0.050401      -0.003413       0.005640       0.008510       0.006782      -0.000744      -0.012817       0.004357       0.008460              1.917236       2.116491       0.035637       0.667904       1.490570       0.044779       2.144646          -0.000003
           35              H       5.676934       4.183034       8.301735       0.107237       1.050528 0.72877561E+01  0.70920934E+02                                 1.796894                            1.642361      -1.226380       2.300911                    0.994882       3.748557      10.956594       0.453472       1.387953      -0.684656      -0.000613       0.035308       0.030394       0.046592      -0.008995       0.005998       0.006877       0.000506       0.010285      -0.015178       0.007053       0.008125              1.883176       1.476060      -0.246140      -0.139558       2.205565       0.631438       1.967904           0.000004
           36              H       7.527341       2.846523       8.420627       0.121824       1.004464 0.74499066E+01  0.72168054E+02                                 1.683787                            1.619408      -0.948483       2.433123                    0.998301       3.479138       9.817407       0.478982       1.320058      -0.700315       0.021228       0.007554       0.025432       0.033977      -0.006744       0.009836       0.009607       0.003018       0.010422      -0.017556       0.004945       0.012611              1.690247       1.814968      -0.033753       0.352734       1.443030       0.086144       1.812742           0.000002
           37              H       2.470209      12.615520       6.402054       0.125309       1.020671 0.76178121E+01  0.73575065E+02                                 1.653709                            1.601801      -0.827495       2.492614                    0.999515       3.305444       9.056859       0.502097       1.263043      -0.714169      -0.029906      -0.016327      -0.008988       0.035238       0.006261       0.001894       0.005052       0.000898      -0.054417      -0.019081       0.003044       0.016037              1.645271       1.988750       0.171569       0.122665       1.544580       0.051139       1.402484          -0.000018
           38              H       4.377112      11.345429       6.345193       0.102366       1.026250 0.73143920E+01  0.69694140E+02                                 1.640897                            1.551971      -0.724075       2.538690                    0.999761       3.256040       8.763886       0.520556       1.234868      -0.720642      -0.007731      -0.048089      -0.014900       0.050934       0.003287       0.003534       0.004788      -0.008770      -0.054065      -0.019124       0.003668       0.015456              1.667739       1.361262      -0.004197      -0.027771       2.201021       0.247135       1.440933           0.000001
           39              H       5.728929       4.916352      12.460357       0.122733       0.945367 0.70452336E+01  0.68445517E+02                                 1.712162                            1.645987      -1.399488       2.221551                    0.993170       3.874898      11.569681       0.437187       1.442078      -0.673558       0.002153      -0.014604      -0.036480       0.039354       0.000161      -0.003550       0.008731      -0.008303       0.011942      -0.008605      -0.003600       0.012205              1.737802       1.550912       0.039987      -0.000682       1.679771       0.371865       1.982724          -0.000003
           40              H      11.312814       0.384958      12.359557       0.122161       0.929425 0.68996273E+01  0.66740310E+02                                 1.698523                            1.633344      -1.405021       2.219829                    0.993120       3.873291      11.572851       0.436699       1.449976      -0.672050      -0.016297      -0.006635      -0.034772       0.038970       0.002041       0.008458      -0.000427       0.004845       0.018853      -0.007957      -0.004015       0.011972              1.719040       1.586735       0.069057       0.375517       1.568913       0.174601       2.001472          -0.000004
           41              H       5.743897      13.049276      10.320308       0.100041       0.967163 0.67329951E+01  0.64510464E+02                                 1.722839                            1.595876      -1.264850       2.278851                    0.994350       3.825522      11.249296       0.450675       1.418473      -0.678068       0.041451       0.023028       0.004471       0.047629       0.001074      -0.000865       0.005806       0.000782      -0.040780      -0.015212       0.006717       0.008495              1.794003       2.401703       0.334465       0.167820       1.503565       0.044416       1.476743          -0.000001
           42              H       8.784644       0.844469      10.534830       0.136201       0.902644 0.65852299E+01  0.62493211E+02                                 1.625853                            1.567946      -1.119732       2.363786                    0.996737       3.546742      10.243913       0.461022       1.399982      -0.683044       0.007534       0.034756       0.008491       0.036563      -0.000181      -0.001065       0.001855      -0.006823      -0.043729      -0.014771       0.003926       0.010845              1.624923       1.511896       0.034792       0.043079       1.981615       0.163330       1.381259          -0.000002
           43              H       0.190713      12.854086       8.924624       0.135307       0.973460 0.72135530E+01  0.68533020E+02                                 1.588724                            1.549048      -0.818524       2.507983                    0.999662       3.163852       8.518693       0.516825       1.247417      -0.718426      -0.005529      -0.030275      -0.021047       0.037284      -0.001489       0.009253       0.013229       0.000946      -0.006501      -0.017489       0.002645       0.014844              1.571715       1.417167      -0.052276       0.010477       1.755460       0.311803       1.542519          -0.000006
           44              H       3.339204       0.773983       8.976316       0.100283       1.117202 0.82753011E+01  0.82274926E+02                                 1.808349                            1.705121      -1.022585       2.394922                    0.997337       3.604955      10.296318       0.467589       1.317522      -0.700844      -0.037427      -0.014299      -0.031680       0.051077      -0.000128       0.013339       0.011397      -0.007033       0.009878      -0.017698      -0.000815       0.018513              1.844016       2.324072       0.116137       0.433128       1.459124       0.073980       1.748852          -0.000007
           45              H       5.052579       2.862789      11.754761       0.096207       0.980703 0.66942573E+01  0.63513799E+02                                 1.691818                            1.555212      -0.965076       2.415939                    0.997998       3.609737      10.278407       0.476467       1.354902      -0.691642       0.003317       0.033320       0.032010       0.046324       0.002808       0.006928       0.008720       0.002857       0.015029      -0.009521      -0.004448       0.013969              1.759829       1.370902      -0.129279      -0.065530       2.143190       0.621549       1.765396          -0.000003
           46              H       6.889148       1.534412      11.684977       0.137660       0.928555 0.67546332E+01  0.63845809E+02                                 1.600652                            1.545461      -0.881425       2.479905                    0.999178       3.316029       9.241146       0.488686       1.326007      -0.699571       0.027876       0.009525       0.021611       0.036535      -0.002471       0.010045       0.008841       0.006546      -0.006265      -0.015269       0.002703       0.012566              1.593919       1.830289       0.015925       0.321332       1.367910       0.118812       1.583559          -0.000003
           47              H       1.617141      11.192259       9.834403       0.139086       0.933078 0.67538740E+01  0.63135835E+02                                 1.544030                            1.497822      -0.804506       2.516621                    0.999753       3.117825       8.334725       0.525999       1.245657      -0.718479      -0.033095      -0.019045      -0.002334       0.038255       0.004349       0.000203       0.004936       0.001876      -0.044269      -0.015873       0.003630       0.012243              1.532677       1.875376       0.206107       0.071070       1.498170       0.010194       1.224486          -0.000001
           48              H       3.511878       9.918101       9.692250       0.094777       1.160362 0.82946905E+01  0.82820787E+02                                 1.872699                            1.717305      -1.237561       2.291350                    0.994317       3.768823      10.918084       0.460088       1.333294      -0.696190      -0.010834      -0.045715      -0.013965       0.049013       0.006645       0.001942       0.010610       0.003070      -0.034772      -0.016977       0.001600       0.015377              1.951547       1.482146       0.023754       0.013613       2.915082       0.123712       1.457414          -0.000002
           49              H       6.557186       5.916702      20.263264       0.106873       1.125948 0.81415602E+01  0.80759890E+02                                 1.829347                            1.699520      -1.072128       2.376056                    0.996966       3.611530      10.363392       0.464132       1.330381      -0.697900      -0.045547      -0.023793       0.008330       0.052058       0.006005      -0.000748       0.001026       0.004293      -0.060433      -0.020212       0.003763       0.016449              1.883172       2.488247       0.287938      -0.258467       1.561460      -0.083193       1.599808          -0.000004
           50              H       8.408161       4.593746      20.413171       0.124253       1.023391 0.75759924E+01  0.72964327E+02                                 1.645197                            1.588206      -0.852687       2.479294                    0.999428       3.294790       8.972171       0.509366       1.248548      -0.717275      -0.006219      -0.032245       0.008053       0.033812       0.002388      -0.002748      -0.003871      -0.003515      -0.038436      -0.013792       0.003466       0.010327              1.637569       1.489865       0.006982      -0.002784       2.025914      -0.185273       1.396927          -0.000026
           51              H      -1.745087       6.075294      18.280876       0.128534       1.094302 0.82416664E+01  0.81993824E+02                                 1.798461                            1.716328      -1.059210       2.391051                    0.997081       3.529774      10.139981       0.459328       1.340346      -0.696677      -0.004363       0.022089      -0.027947       0.035889      -0.002319      -0.006392      -0.009982       0.002663      -0.018118      -0.015119       0.005674       0.009445              1.807010       1.556708      -0.180328      -0.020098       1.958620      -0.391292       1.905701           0.000002
           52              H       0.077634       4.683209      18.231768       0.100349       1.111300 0.78421222E+01  0.77265408E+02                                 1.831176                            1.679151      -1.084717       2.368780                    0.996287       3.655188      10.542643       0.461081       1.348271      -0.693763       0.031674       0.012605      -0.037122       0.050400      -0.003413      -0.005640      -0.008510       0.006782      -0.000744      -0.012817       0.004357       0.008460              1.917233       2.116488       0.035637      -0.667902       1.490569      -0.044779       2.144643           0.000005
           53              H      12.329700       2.594403      21.224735       0.107234       1.050521 0.72876968E+01  0.70920202E+02                                 1.796887                            1.642355      -1.226369       2.300917                    0.994882       3.748540      10.956527       0.453473       1.387954      -0.684656       0.000612      -0.035308       0.030394       0.046592      -0.008994      -0.005998      -0.006877       0.000506       0.010285      -0.015177       0.007052       0.008125              1.883168       1.476055      -0.246139       0.139558       2.205554      -0.631433       1.967896           0.000006
           54              H      10.479293       3.930913      21.343627       0.121825       1.004460 0.74498662E+01  0.72167591E+02                                 1.683784                            1.619405      -0.948482       2.433124                    0.998301       3.479135       9.817405       0.478981       1.320061      -0.700315      -0.021228      -0.007554       0.025431       0.033977      -0.006744      -0.009836      -0.009607       0.003018       0.010422      -0.017556       0.004945       0.012610              1.690244       1.814965      -0.033753      -0.352733       1.443027      -0.086144       1.812739          -0.000013
           55              H      10.651292       7.716789      19.325054       0.125311       1.020680 0.76178950E+01  0.73576023E+02                                 1.653713                            1.601805      -0.827499       2.492609                    0.999514       3.305461       9.056898       0.502099       1.263035      -0.714170       0.029905       0.016327      -0.008988       0.035237       0.006261      -0.001894      -0.005052       0.000898      -0.054416      -0.019081       0.003044       0.016037              1.645275       1.988755       0.171569      -0.122665       1.544583      -0.051139       1.402487           0.000004
           56              H       8.744388       8.986881      19.268193       0.102372       1.026258 0.73144621E+01  0.69694990E+02                                 1.640904                            1.551978      -0.724076       2.538688                    0.999761       3.256060       8.763958       0.520556       1.234866      -0.720642       0.007730       0.048088      -0.014900       0.050933       0.003287      -0.003534      -0.004787      -0.008769      -0.054064      -0.019123       0.003668       0.015455              1.667746       1.361268      -0.004198       0.027772       2.201031      -0.247136       1.440939           0.000005
           57              H      -3.530038      11.693789       0.462643       0.122731       0.945374 0.70453001E+01  0.68446325E+02                                 1.712170                            1.645995      -1.399495       2.221546                    0.993170       3.874919      11.569758       0.437187       1.442077      -0.673559       0.002153      -0.014604       0.036480       0.039354       0.000161       0.003550      -0.008732      -0.008303       0.011941      -0.008605      -0.003600       0.012205              1.737811       1.550919       0.039988       0.000681       1.679778      -0.371868       1.982734           0.000001
           58              H       2.053848       7.162395       0.563443       0.122162       0.929432 0.68996952E+01  0.66741123E+02                                 1.698529                            1.633350      -1.405024       2.219825                    0.993120       3.873311      11.572920       0.436699       1.449973      -0.672051      -0.016297      -0.006635       0.034771       0.038970       0.002041      -0.008458       0.000427       0.004845       0.018853      -0.007957      -0.004015       0.011972              1.719047       1.586741       0.069057      -0.375519       1.568920      -0.174602       2.001480           0.000006
           59              H       1.370064       6.271840       2.602692       0.100040       0.967170 0.67330523E+01  0.64511148E+02                                 1.722846                            1.595882      -1.264852       2.278849                    0.994350       3.825537      11.249351       0.450674       1.418472      -0.678068       0.041451       0.023028      -0.004471       0.047628       0.001074       0.000865      -0.005806       0.000781      -0.040779      -0.015212       0.006717       0.008495              1.794011       2.401714       0.334467      -0.167821       1.503571      -0.044417       1.476749           0.000005
           60              H      -0.474323       7.621905       2.388170       0.136202       0.902644 0.65852329E+01  0.62493254E+02                                 1.625854                            1.567946      -1.119733       2.363785                    0.996737       3.546748      10.243935       0.461022       1.399982      -0.683044       0.007533       0.034756      -0.008490       0.036563      -0.000181       0.001065      -0.001855      -0.006823      -0.043729      -0.014771       0.003926       0.010845              1.624924       1.511896       0.034792      -0.043079       1.981615      -0.163331       1.381260          -0.000000
           61              H       9.449680       6.076650       3.998376       0.135314       0.973461 0.72135621E+01  0.68533133E+02                                 1.588723                            1.549047      -0.818520       2.507984                    0.999662       3.163857       8.518710       0.516826       1.247414      -0.718426      -0.005529      -0.030274       0.021046       0.037283      -0.001489      -0.009253      -0.013229       0.000946      -0.006501      -0.017489       0.002645       0.014844              1.571714       1.417167      -0.052276      -0.010478       1.755458      -0.311801       1.542518           0.000020
           62              H       7.713038       7.551420       3.946684       0.100281       1.117207 0.82753453E+01  0.82275489E+02                                 1.808355                            1.705126      -1.022588       2.394920                    0.997337       3.604967      10.296366       0.467588       1.317523      -0.700843      -0.037427      -0.014298       0.031680       0.051077      -0.000128      -0.013339      -0.011396      -0.007033       0.009877      -0.017698      -0.000815       0.018513              1.844023       2.324082       0.116137      -0.433130       1.459128      -0.073980       1.748858           0.000014
           63              H       9.426412       9.640226       1.168239       0.096207       0.980703 0.66942606E+01  0.63513848E+02                                 1.691819                            1.555213      -0.965077       2.415938                    0.997998       3.609740      10.278422       0.476466       1.354903      -0.691641       0.003317       0.033320      -0.032010       0.046324       0.002808      -0.006928      -0.008720       0.002857       0.015029      -0.009521      -0.004448       0.013969              1.759831       1.370903      -0.129280       0.065531       2.143192      -0.621550       1.765397           0.000006
           64              H      -2.369818       8.311848       1.238023       0.137664       0.928556 0.67546376E+01  0.63845857E+02                                 1.600650                            1.545460      -0.881425       2.479905                    0.999178       3.316032       9.241153       0.488687       1.326004      -0.699571       0.027876       0.009525      -0.021610       0.036535      -0.002471      -0.010045      -0.008841       0.006546      -0.006265      -0.015268       0.002703       0.012566              1.593918       1.830287       0.015924      -0.321332       1.367909      -0.118812       1.583558           0.000003
           65              H      10.876108       4.414822       3.088597       0.139082       0.933090 0.67539928E+01  0.63137270E+02                                 1.544048                            1.497838      -0.804515       2.516615                    0.999753       3.117856       8.334849       0.525993       1.245663      -0.718477      -0.033095      -0.019045       0.002333       0.038255       0.004349      -0.000203      -0.004936       0.001876      -0.044269      -0.015873       0.003630       0.012243              1.532695       1.875399       0.206111      -0.071071       1.498188      -0.010194       1.224498           0.000012
           66              H      -0.861956       3.140664       3.230750       0.094774       1.160370 0.82947612E+01  0.82821718E+02                                 1.872713                            1.717316      -1.237571       2.291345                    0.994317       3.768844      10.918181       0.460085       1.333299      -0.696189      -0.010834      -0.045715       0.013965       0.049013       0.006645      -0.001942      -0.010610       0.003070      -0.034772      -0.016977       0.001600       0.015377              1.951562       1.482155       0.023753      -0.013613       2.915108      -0.123713       1.457422           0.000009
           67              H      -2.701780      12.694139      18.505736       0.106881       1.125947 0.81415554E+01  0.80759854E+02                                 1.829346                            1.699519      -1.072130       2.376055                    0.996966       3.611533      10.363411       0.464133       1.330381      -0.697900      -0.045547      -0.023793      -0.008331       0.052058       0.006004       0.000748      -0.001026       0.004293      -0.060433      -0.020212       0.003763       0.016449              1.883171       2.488245       0.287936       0.258467       1.561459       0.083193       1.599808          -0.000001
           68              H      -0.850805      11.371183      18.355829       0.124264       1.023379 0.75758754E+01  0.72962848E+02                                 1.645175                            1.588186      -0.852665       2.479304                    0.999428       3.294766       8.972056       0.509373       1.248536      -0.717278      -0.006219      -0.032244      -0.008054       0.033811       0.002388       0.002749       0.003871      -0.003516      -0.038435      -0.013792       0.003465       0.010327              1.637547       1.489847       0.006981       0.002784       2.025883       0.185269       1.396911          -0.000001
           69              H       2.628746      12.852731      20.488124       0.128534       1.094302 0.82416677E+01  0.81993913E+02                                 1.798467                            1.716334      -1.059223       2.391047                    0.997081       3.529782      10.140038       0.459325       1.340355      -0.696676      -0.004362       0.022089       0.027947       0.035888      -0.002319       0.006392       0.009981       0.002664      -0.018119      -0.015118       0.005674       0.009444              1.807016       1.556713      -0.180329       0.020098       1.958626       0.391293       1.905709          -0.000031
           70              H       4.451468      11.460645      20.537232       0.100345       1.111293 0.78420564E+01  0.77264624E+02                                 1.831173                            1.679148      -1.084719       2.368781                    0.996287       3.655175      10.542608       0.461080       1.348277      -0.693762       0.031675       0.012605       0.037122       0.050401      -0.003412       0.005640       0.008510       0.006782      -0.000744      -0.012817       0.004357       0.008460              1.917230       2.116484       0.035636       0.667901       1.490566       0.044779       2.144639          -0.000001
           71              H       3.070733       9.371839      17.544265       0.107237       1.050524 0.72877173E+01  0.70920437E+02                                 1.796887                            1.642355      -1.226367       2.300917                    0.994882       3.748541      10.956525       0.453474       1.387950      -0.684657       0.000613      -0.035308      -0.030394       0.046592      -0.008994       0.005999       0.006877       0.000507       0.010285      -0.015178       0.007053       0.008125              1.883169       1.476055      -0.246138      -0.139557       2.205555       0.631434       1.967896           0.000002
           72              H       1.220326      10.708350      17.425373       0.121823       1.004463 0.74498872E+01  0.72167809E+02                                 1.683784                            1.619405      -0.948481       2.433124                    0.998301       3.479132       9.817381       0.478982       1.320057      -0.700315      -0.021228      -0.007554      -0.025432       0.033977      -0.006744       0.009836       0.009607       0.003017       0.010421      -0.017556       0.004945       0.012611              1.690244       1.814965      -0.033753       0.352733       1.443027       0.086144       1.812739          -0.000000
           73              H       6.277458       0.939353      19.443946       0.125308       1.020670 0.76178026E+01  0.73574949E+02                                 1.653709                            1.601801      -0.827497       2.492614                    0.999515       3.305441       9.056849       0.502097       1.263044      -0.714169       0.029906       0.016328       0.008988       0.035238       0.006261       0.001894       0.005052       0.000898      -0.054417      -0.019081       0.003044       0.016037              1.645271       1.988749       0.171570       0.122665       1.544580       0.051139       1.402483          -0.000025
           74              H       4.370555       2.209444      19.500807       0.102365       1.026254 0.73144199E+01  0.69694482E+02                                 1.640901                            1.551975      -0.724076       2.538690                    0.999761       3.256047       8.763914       0.520555       1.234869      -0.720642       0.007731       0.048089       0.014900       0.050934       0.003287       0.003534       0.004787      -0.008770      -0.054065      -0.019124       0.003668       0.015456              1.667743       1.361265      -0.004197      -0.027771       2.201028       0.247136       1.440937          -0.000004
           75              H       3.018738       8.638521      13.385643       0.122734       0.945372 0.70452794E+01  0.68446074E+02                                 1.712167                            1.645992      -1.399495       2.221547                    0.993170       3.874910      11.569727       0.437187       1.442077      -0.673559      -0.002153       0.014605       0.036480       0.039353       0.000161      -0.003550       0.008732      -0.008303       0.011941      -0.008605      -0.003600       0.012205              1.737808       1.550917       0.039988      -0.000682       1.679776       0.371867       1.982731          -0.000004
           76              H      -2.565147      13.169915      13.486443       0.122161       0.929425 0.68996260E+01  0.66740293E+02                                 1.698523                            1.633344      -1.405022       2.219828                    0.993120       3.873290      11.572847       0.436699       1.449976      -0.672050       0.016297       0.006635       0.034772       0.038970       0.002041       0.008458      -0.000427       0.004845       0.018854      -0.007957      -0.004015       0.011972              1.719040       1.586735       0.069057       0.375517       1.568913       0.174601       2.001472          -0.000006
           77              H       3.003770       0.505597      15.525692       0.100040       0.967163 0.67329910E+01  0.64510418E+02                                 1.722839                            1.595876      -1.264849       2.278852                    0.994350       3.825521      11.249295       0.450674       1.418474      -0.678068      -0.041451      -0.023028      -0.004471       0.047629       0.001074      -0.000865       0.005806       0.000782      -0.040780      -0.015212       0.006717       0.008495              1.794004       2.401703       0.334465       0.167820       1.503565       0.044416       1.476743          -0.000005
           78              H      -0.036977      12.710404      15.311170       0.136201       0.902643 0.65852253E+01  0.62493156E+02                                 1.625853                            1.567945      -1.119731       2.363786                    0.996737       3.546741      10.243909       0.461022       1.399982      -0.683044      -0.007534      -0.034756      -0.008491       0.036563      -0.000181      -0.001065       0.001855      -0.006823      -0.043729      -0.014771       0.003926       0.010845              1.624923       1.511895       0.034793       0.043079       1.981614       0.163330       1.381259          -0.000002
           79              H       8.556954       0.700787      16.921376       0.135303       0.973463 0.72135804E+01  0.68533355E+02                                 1.588729                            1.549052      -0.818529       2.507981                    0.999662       3.163857       8.518715       0.516824       1.247420      -0.718425       0.005529       0.030275       0.021047       0.037284      -0.001489       0.009253       0.013229       0.000946      -0.006501      -0.017489       0.002645       0.014844              1.571720       1.417171      -0.052276       0.010478       1.755466       0.311805       1.542524          -0.000011
           80              H       5.408463      12.780890      16.869684       0.100282       1.117200 0.82752798E+01  0.82274662E+02                                 1.808347                            1.705119      -1.022584       2.394923                    0.997337       3.604950      10.296301       0.467589       1.317523      -0.700843       0.037427       0.014299       0.031680       0.051077      -0.000128       0.013339       0.011397      -0.007033       0.009878      -0.017698      -0.000815       0.018513              1.844014       2.324069       0.116137       0.433127       1.459122       0.073980       1.748850          -0.000007
           81              H       3.695088      10.692084      14.091239       0.096207       0.980704 0.66942622E+01  0.63513861E+02                                 1.691819                            1.555213      -0.965077       2.415938                    0.997998       3.609739      10.278416       0.476466       1.354903      -0.691642      -0.003317      -0.033320      -0.032010       0.046324       0.002808       0.006928       0.008720       0.002857       0.015029      -0.009521      -0.004448       0.013969              1.759830       1.370902      -0.129279      -0.065530       2.143191       0.621550       1.765397          -0.000003
           82              H       1.858519      12.020461      14.161023       0.137659       0.928555 0.67546284E+01  0.63845749E+02                                 1.600651                            1.545461      -0.881424       2.479905                    0.999178       3.316028       9.241141       0.488686       1.326007      -0.699571      -0.027876      -0.009525      -0.021611       0.036535      -0.002471       0.010045       0.008841       0.006547      -0.006265      -0.015269       0.002703       0.012566              1.593919       1.830288       0.015925       0.321332       1.367909       0.118812       1.583559          -0.000001
           83              H       7.130526       2.362614      16.011597       0.139086       0.933077 0.67538701E+01  0.63135793E+02                                 1.544030                            1.497821      -0.804506       2.516621                    0.999753       3.117824       8.334723       0.525998       1.245658      -0.718479       0.033095       0.019045       0.002334       0.038255       0.004349       0.000203       0.004936       0.001876      -0.044269      -0.015873       0.003630       0.012243              1.532677       1.875375       0.206107       0.071070       1.498170       0.010194       1.224486          -0.000006
           84              H       5.235789       3.636772      16.153750       0.094778       1.160363 0.82946987E+01  0.82820880E+02                                 1.872699                            1.717305      -1.237562       2.291349                    0.994317       3.768823      10.918081       0.460089       1.333292      -0.696190       0.010834       0.045715       0.013965       0.049013       0.006645       0.001942       0.010611       0.003070      -0.034771      -0.016977       0.001600       0.015377              1.951547       1.482146       0.023754       0.013613       2.915082       0.123712       1.457414          -0.000003
           85              H       2.190481       7.638171       5.582736       0.106877       1.125943 0.81415186E+01  0.80759323E+02                                 1.829337                            1.699511      -1.072120       2.376059                    0.996966       3.611515      10.363317       0.464136       1.330374      -0.697901       0.045547       0.023793      -0.008330       0.052058       0.006005      -0.000748       0.001026       0.004293      -0.060433      -0.020212       0.003763       0.016449              1.883161       2.488230       0.287935      -0.258465       1.561452      -0.083192       1.599800           0.000001
           86              H       0.339506       8.961127       5.432829       0.124254       1.023385 0.75759359E+01  0.72963607E+02                                 1.645187                            1.588197      -0.852681       2.479297                    0.999428       3.294777       8.972109       0.509369       1.248543      -0.717276       0.006219       0.032245      -0.008053       0.033812       0.002388      -0.002749      -0.003871      -0.003515      -0.038436      -0.013792       0.003466       0.010327              1.637559       1.489857       0.006982      -0.002784       2.025901      -0.185272       1.396920          -0.000018
           87              H      10.492754       7.479579       7.565124       0.128533       1.094302 0.82416689E+01  0.81993871E+02                                 1.798463                            1.716330      -1.059209       2.391052                    0.997081       3.529776      10.139994       0.459327       1.340348      -0.696677       0.004363      -0.022089       0.027947       0.035889      -0.002319      -0.006392      -0.009982       0.002663      -0.018117      -0.015119       0.005674       0.009445              1.807011       1.556709      -0.180328      -0.020098       1.958622      -0.391292       1.905703           0.000007
           88              H       8.670033       8.871664       7.614232       0.100347       1.111304 0.78421574E+01  0.77265873E+02                                 1.831184                            1.679158      -1.084725       2.368776                    0.996287       3.655201      10.542703       0.461079       1.348275      -0.693762      -0.031674      -0.012605       0.037122       0.050400      -0.003413      -0.005640      -0.008510       0.006783      -0.000744      -0.012817       0.004357       0.008460              1.917242       2.116497       0.035637      -0.667907       1.490575      -0.044779       2.144653           0.000007
           89              H      -3.582033      10.960470       4.621265       0.107231       1.050527 0.72877476E+01  0.70920837E+02                                 1.796895                            1.642362      -1.226379       2.300912                    0.994882       3.748557      10.956596       0.453471       1.387956      -0.684656      -0.000612       0.035308      -0.030394       0.046593      -0.008995      -0.005998      -0.006877       0.000506       0.010285      -0.015177       0.007052       0.008125              1.883178       1.476061      -0.246141       0.139559       2.205566      -0.631439       1.967906           0.000002
           90              H      -1.731626       9.623960       4.502373       0.121822       1.004464 0.74499075E+01  0.72168113E+02                                 1.683792                            1.619412      -0.948490       2.433120                    0.998301       3.479147       9.817457       0.478979       1.320064      -0.700314       0.021228       0.007554      -0.025431       0.033977      -0.006744      -0.009836      -0.009607       0.003018       0.010423      -0.017556       0.004945       0.012611              1.690251       1.814973      -0.033753      -0.352736       1.443033      -0.086145       1.812747          -0.000012
           91              H      -1.903625       5.838084       6.520946       0.125311       1.020676 0.76178493E+01  0.73575442E+02                                 1.653706                            1.601798      -0.827496       2.492611                    0.999514       3.305449       9.056845       0.502101       1.263032      -0.714171      -0.029905      -0.016327       0.008988       0.035237       0.006261      -0.001894      -0.005052       0.000898      -0.054415      -0.019081       0.003043       0.016037              1.645268       1.988746       0.171568      -0.122665       1.544577      -0.051139       1.402482           0.000009
           92              H       0.003279       4.567992       6.577807       0.102369       1.026256 0.73144416E+01  0.69694738E+02                                 1.640902                            1.551976      -0.724075       2.538689                    0.999761       3.256053       8.763932       0.520556       1.234867      -0.720642      -0.007731      -0.048088       0.014900       0.050934       0.003287      -0.003534      -0.004787      -0.008769      -0.054064      -0.019123       0.003668       0.015455              1.667744       1.361266      -0.004198       0.027772       2.201029      -0.247136       1.440938           0.000007
           93              C      -0.079484       1.317534       0.997656      -0.089421      38.717448 0.50090251E+03  0.12228512E+05                                10.201107                            7.668066      -0.228525       1.916850                    0.998511      29.593698      87.343823       0.569949       0.440200      -1.047138      -0.033303      -0.038001       0.011452       0.051810      -0.004776       0.013502      -0.001860      -0.006804      -0.009861      -0.016228       0.002570       0.013658             12.109716      15.475450       3.391874      -1.455664       8.379747      -3.549414      12.473951           0.000008
           94              C       0.003735       0.700787       2.246017      -0.029083      37.790266 0.49694675E+03  0.12113311E+05                                10.089766                            7.715110      -0.342704       1.885000                    0.998430      29.152659      86.101206       0.559432       0.449165      -1.041409      -0.037425      -0.014829      -0.030299       0.050384      -0.015769      -0.016243       0.051774      -0.082437      -0.035652      -0.046822      -0.034500       0.081322             11.715761      13.581442       2.721888       0.551491       8.622025      -3.712825      12.943817           0.000023
           95              C      12.467422       0.135549       2.793953      -0.084806      41.279374 0.52235250E+03  0.12884191E+05                                10.595349                            7.794659      -0.293010       1.898965                    0.997778      29.706776      88.077546       0.569313       0.436176      -1.049736       0.005434       0.011479      -0.035772       0.037960      -0.005194      -0.004262       0.029109      -0.044346       0.005704      -0.023841      -0.019072       0.042913             12.720135      13.525785       2.701380       0.488677       9.540257      -5.123357      15.094363           0.000022
           96              C      11.235187       0.237210       2.127126      -0.043977      37.548961 0.50955458E+03  0.12477606E+05                                 9.879933                            7.653405      -0.274477       1.899171                    0.998770      29.337066      86.367103       0.580251       0.431072      -1.053945       0.035647       0.023111      -0.014267       0.044815      -0.021185      -0.014022       0.041514      -0.056440      -0.018198      -0.033016      -0.032228       0.065245             11.231646      13.730953       2.325290       0.300790       8.210881      -3.495972      11.753106           0.000006
           97              C      11.164635       0.928509       0.920118      -0.062255      37.157551 0.47791648E+03  0.11502232E+05                                 9.802663                            7.388106      -0.102485       1.969963                    0.998545      28.554343      82.994543       0.594197       0.428297      -1.056987       0.032175      -0.008159       0.019713       0.038606      -0.010938      -0.010652       0.008430      -0.011037      -0.026008      -0.016235      -0.005787       0.022022             11.387239      15.182589       1.333009       2.071651       7.767435      -3.209771      11.211693           0.000003
           98              C      12.321649       1.432750       0.361844      -0.109696      33.916615 0.47600775E+03  0.11590266E+05                                 9.474920                            7.546995      -0.432462       1.831758                    0.998473      31.093889      94.730450       0.560611       0.448710      -1.031647       0.007326      -0.029632       0.008194       0.031605      -0.015264      -0.004486       0.019331      -0.096557       0.016712      -0.053460      -0.002209       0.055669             10.664038      15.528967       2.677086       0.131179       7.464522      -2.082566       8.998627           0.000012
           99              C       1.124961       1.814997       0.237783       0.594628      21.259992 0.25226020E+03  0.52887387E+04                                 7.276207                            5.782632      -0.241381       1.969805                    0.999057      23.450358      68.301240       0.587718       0.497088      -0.996434       0.052505       0.002483      -0.040125       0.066128      -0.025310       0.017741       0.041669      -0.116287      -0.093354      -0.070249      -0.020530       0.090779              8.245429      10.050734       1.968214      -0.347545       5.810349      -1.773142       8.875205           0.000009
          100              C       1.296818       0.528640       3.047243       0.610803      22.220273 0.26560289E+03  0.56275979E+04                                 7.438534                            5.920361      -0.401770       1.916511                    0.998868      23.426308      68.073824       0.584145       0.494874      -0.999868       0.044980       0.003878       0.046101       0.064525       0.032251      -0.071222      -0.022999       0.070515       0.207415      -0.082554      -0.038463       0.121017              8.262479       7.901199       0.610908       2.237580      10.648538       0.589300       6.237699          -0.000002
          101              C       7.668292      12.944904       4.104345       0.595576      22.566143 0.25996968E+03  0.54786060E+04                                 7.570043                            5.851555      -0.250896       1.972987                    0.999116      23.135911      67.041112       0.588447       0.493914      -1.000389      -0.003001      -0.043594       0.031569       0.053908      -0.038859      -0.033269       0.010152       0.122052      -0.176828      -0.066153      -0.042868       0.109021              8.789243       5.208278       1.426456       1.081147       8.662919      -1.885941      12.496531           0.000013
          102              C       5.103405      13.165848       2.731922       0.582631      23.516074 0.27457439E+03  0.58747735E+04                                 7.731883                            6.020673      -0.479895       1.885046                    0.998627      24.000530      70.418793       0.578247       0.495064      -0.998313      -0.041346      -0.045818       0.014549       0.063407      -0.028176       0.082962      -0.067543       0.013815       0.124139      -0.083429      -0.049665       0.133094              8.706672       8.725980       0.427798      -2.741045       9.581663       2.161153       7.812372          -0.000004
          103              C       9.914791       1.097945       0.085292       0.625164      21.611388 0.24649885E+03  0.51096119E+04                                 7.282398                            5.670558      -0.141964       2.018856                    0.999403      22.260147      63.303965       0.604039       0.489179      -1.006032      -0.049800       0.012869      -0.022985       0.056338      -0.031938      -0.092191       0.058577       0.007266       0.091149      -0.088004      -0.044584       0.132587              8.166773       9.850648       0.357184       2.646826       8.532639      -1.909560       6.117031          -0.000012
          104              C       5.703234       7.257279       0.961471      -0.085690      37.752201 0.49898529E+03  0.12167170E+05                                 9.993224                            7.615961      -0.242200       1.915145                    0.998381      29.423940      86.724264       0.576250       0.435906      -1.049954      -0.015079      -0.045913       0.009255       0.049204      -0.005355      -0.007190       0.012289       0.024187      -0.001872      -0.019711       0.000553       0.019158             11.678191       6.601647      -0.402193      -2.403770      16.670114      -2.382782      11.762811           0.000015
          105              C       5.170977       7.009225       2.227925      -0.023813      37.152469 0.50344084E+03  0.12303961E+05                                 9.942310                            7.735320      -0.324911       1.890273                    0.998527      29.113949      85.927968       0.562303       0.445697      -1.044069       0.004705      -0.038340      -0.029841       0.048812       0.016909       0.051938       0.003813       0.088098      -0.045327      -0.046413      -0.035902       0.082316             11.341732       6.966166       0.090322      -3.207293      14.762912      -0.805842      12.296118           0.000020
          106              C       5.134991       5.675425       2.693153      -0.079357      40.147007 0.51236469E+03  0.12572569E+05                                10.363513                            7.698968      -0.260049       1.912182                    0.997823      29.455456      87.006735       0.575366       0.433828      -1.051523       0.014326       0.009708      -0.032842       0.037122       0.010909       0.027687       0.004824       0.037312       0.007323      -0.023637      -0.017204       0.040842             12.242287       7.660195       0.223131      -4.492968      14.498503      -1.045793      14.568162           0.000020
          107              C       5.660516       4.637122       1.938450      -0.046679      37.282243 0.50557690E+03  0.12369077E+05                                 9.850756                            7.645888      -0.324207       1.884079                    0.998668      29.413866      86.854499       0.577373       0.433611      -1.051284       0.007628       0.043941      -0.014646       0.046942       0.006900       0.041416      -0.000146       0.073610      -0.028869      -0.036016      -0.029047       0.065063             11.122324       7.064387      -0.482689      -3.227067      14.583040      -0.554713      11.719546           0.000011
          108              C       6.268322       4.898731       0.715934      -0.064926      36.841392 0.48115900E+03  0.11600034E+05                                 9.751170                            7.417358      -0.099427       1.971381                    0.998170      28.620731      83.262460       0.592508       0.428787      -1.056670      -0.018828       0.026018       0.021944       0.038897      -0.002199       0.005231      -0.006276       0.014509      -0.036945      -0.015658       0.000476       0.015183             11.212996       7.523193      -1.546219      -3.699987      14.763754       1.014310      11.352039           0.000005
          109              C       6.282621       6.209487       0.250706      -0.099939      33.295153 0.47484494E+03  0.11546037E+05                                 9.351627                            7.532589      -0.380723       1.850762                    0.998614      30.846039      93.675936       0.562156       0.448093      -1.032793      -0.025021      -0.005275       0.015332       0.029815       0.025300       0.025811      -0.001030       0.100254       0.009996      -0.058677      -0.005962       0.064639             10.397538       6.544783      -1.028477      -2.074883      15.847392      -0.167097       8.800438           0.000024
          110              C       5.651686       8.584301       0.273968       0.591475      21.415960 0.25601981E+03  0.53870361E+04                                 7.299876                            5.815898      -0.300439       1.948900                    0.998979      23.558175      68.722439       0.587541       0.495440      -0.997338      -0.022057       0.049164      -0.029915       0.061632       0.025202       0.025653       0.030331       0.114286      -0.102575      -0.067608      -0.020300       0.087907              8.215487       4.890542      -0.333601      -1.284075      11.023016      -1.014212       8.732903           0.000015
          111              C       4.536605       8.111236       3.091182       0.605349      22.567283 0.27155642E+03  0.57805224E+04                                 7.487779                            5.968353      -0.369304       1.923703                    0.998858      23.559774      68.419775       0.584950       0.491904      -1.002273      -0.014170       0.043156       0.045993       0.064642      -0.003054       0.008814      -0.076295      -0.092425       0.195280      -0.079346      -0.040947       0.120293              8.319709      10.237095       1.520930      -0.233733       8.437634       2.253578       6.284397           0.000000
          112              C       4.456010       5.407039       4.019053       0.596056      22.257457 0.25931016E+03  0.54575560E+04                                 7.484358                            5.837443      -0.206238       1.987960                    0.999263      23.053354      66.611257       0.590569       0.492784      -1.001637      -0.038817      -0.023272       0.033494       0.056305      -0.071602       0.023330      -0.023416      -0.022984      -0.185634      -0.068441      -0.041345       0.109786              8.587963       6.817683       2.233447      -1.998517       6.761185       0.011591      12.185022           0.000013
          113              C       5.603320       3.207083       2.457955       0.583039      22.929757 0.27215853E+03  0.57990391E+04                                 7.571013                            5.973545      -0.413682       1.909010                    0.998693      23.691635      68.933232       0.584653       0.491670      -1.001962      -0.024152      -0.059375       0.008609       0.064674      -0.017661      -0.087857       0.045534       0.004150       0.178045      -0.084144      -0.044184       0.128327              8.439854       9.188744       0.320057       2.551226       9.277230      -1.616862       6.853588          -0.000003
          114              C       6.876905       3.864494      25.641817       0.614609      22.110610 0.25596793E+03  0.53546656E+04                                 7.391720                            5.770879      -0.197098       1.996580                    0.999172      22.541480      64.340416       0.600108       0.487899      -1.006967       0.019759      -0.047789      -0.024606       0.057268      -0.021216       0.086615      -0.059921       0.041540       0.024681      -0.091056      -0.030673       0.121729              8.279209       7.878351      -0.203576      -2.977421      10.174389       1.747756       6.784889          -0.000005
          115              C       8.221791       7.667992      23.173524       0.111646      26.014561 0.35545614E+03  0.80370574E+04                                 7.992643                            6.569921      -0.225934       1.952666                    0.997443      26.707416      78.136741       0.594880       0.455371      -1.028945       0.024685       0.038451       0.001212       0.045709       0.024182      -0.002872       0.005585      -0.006324       0.125954      -0.045770       0.003261       0.042509              8.688476      11.801299      -0.969171      -0.801964       9.375113      -0.418476       4.889017           0.000017
          116              C       9.321392       6.841144      23.284661      -0.187756      31.995393 0.46766911E+03  0.11234160E+05                                 8.856185                            7.305548       0.018512       1.985573                    0.998368      30.015902      88.165051       0.595808       0.427955      -1.053493      -0.010852       0.005444       0.009863       0.015642       0.008467      -0.004154      -0.005271      -0.020410       0.021406      -0.017026       0.002060       0.014966              9.602867      14.315844      -1.927139      -0.612592       9.300258      -0.581572       5.192499           0.000014
          117              C      10.584083       7.407738      23.129585       0.102628      33.417920 0.40799515E+03  0.94080596E+04                                 9.138938                            6.813727      -0.099481       1.984101                    0.999324      26.221152      73.812220       0.622465       0.426723      -1.061404      -0.002293       0.005306       0.005996       0.008329      -0.006331      -0.008282      -0.004561       0.011061       0.019503      -0.014604       0.001662       0.012941             10.757683      15.084373      -4.483133       0.036642      12.320657      -0.690107       4.868020           0.000012
          118              C      -1.837542       6.517183      23.217462       0.112719      32.726825 0.40148589E+03  0.92215422E+04                                 9.033597                            6.771414      -0.103097       1.985450                    0.999331      26.042280      73.183291       0.622663       0.428272      -1.060358       0.006734      -0.001100       0.005969       0.009065       0.010138       0.007253       0.007613      -0.004801      -0.049119      -0.019319      -0.002183       0.021502             10.609434      14.571008      -5.598520      -0.660320      10.440032      -1.898827       6.817263           0.000012
          119              C      -0.734820       6.740838      22.413651      -0.182858      29.839444 0.43763554E+03  0.10309935E+05                                 8.366005                            7.005880       0.238846       2.056019                    0.999501      29.352644      84.581086       0.618185       0.420576      -1.061138       0.017501       0.005244       0.006314       0.019330       0.016050      -0.000210      -0.009655      -0.020353       0.010925      -0.021678       0.000258       0.021419              8.940003      12.379540      -3.113657      -1.293079       8.100870      -1.155133       6.339600           0.000020
          120              C       0.312273       5.851639      22.465343       0.100982      24.895602 0.34457371E+03  0.77029001E+04                                 7.611816                            6.359397      -0.054298       2.000994                    0.999031      26.473159      76.112223       0.622519       0.440130      -1.041481      -0.014129      -0.020611       0.039457       0.046705       0.037335      -0.007023       0.014564      -0.019165       0.081056      -0.054641       0.019877       0.034765              8.130068      10.336034      -2.127161      -0.792691       7.776391      -1.764422       6.277780           0.000019
          121              C      -0.691960       4.620856      24.070380       0.113979      24.938275 0.32724350E+03  0.71977594E+04                                 7.558351                            6.148514       0.265492       2.112480                    0.999769      25.581335      72.166441       0.642805       0.433212      -1.049094       0.023935       0.021807      -0.032148       0.045628       0.037704       0.019320       0.014300      -0.037599       0.034128      -0.049265      -0.000458       0.049723              8.200300       9.228684      -2.628642      -0.640229       8.651451      -2.530938       6.720766           0.000020
          122              C      -1.793391       5.430082      24.052288      -0.191944      30.863234 0.43268532E+03  0.10152060E+05                                 8.479823                            6.916605       0.286029       2.071210                    0.999770      29.169481      83.551680       0.629621       0.414615      -1.066223       0.009945      -0.007075      -0.002553       0.012469       0.019410      -0.006510       0.003796       0.016827      -0.003140      -0.022753       0.000566       0.022188              9.156837      10.681683      -3.864497      -0.252909       9.780440      -2.531352       7.008389           0.000015
          123              C      -2.960052       8.742893      22.876295      -0.184136      29.887208 0.42141454E+03  0.98157255E+04                                 8.290083                            6.818985       0.289453       2.072229                    0.999812      28.975254      82.504547       0.635524       0.413772      -1.067511      -0.006630       0.009596       0.009839       0.015260       0.019863      -0.004242       0.000163       0.014613      -0.001233      -0.021278      -0.000610       0.021888              8.882262      10.351847      -2.567243      -0.034128      11.874381      -0.518009       4.420557           0.000016
          124              C       9.527943       9.506032      22.798757       0.096682      25.774227 0.34196681E+03  0.76097051E+04                                 7.710361                            6.266779       0.038395       2.027262                    0.999500      26.309232      74.810308       0.639126       0.430662      -1.049969      -0.024090      -0.030431       0.008565       0.039746       0.026746       0.001985      -0.012711      -0.027877       0.108658      -0.049090       0.008682       0.040408              8.357217       9.652061      -0.966025      -0.340263      11.168835      -0.448246       4.250754           0.000019
          125              C      10.615757       0.492042       7.156757       0.121165      24.090234 0.32658252E+03  0.72059668E+04                                 7.484241                            6.209160      -0.066715       2.011781                    0.998242      25.799028      73.774096       0.627051       0.442694      -1.039612      -0.018609      -0.037685      -0.020536       0.046778       0.023051       0.006737      -0.011302      -0.009052       0.118949      -0.045133       0.003169       0.041964              8.031081      10.889327      -1.420851       0.484646       8.128913       1.054163       5.075004           0.000007
          126              C       9.512191       1.295846       7.226542      -0.173243      30.230817 0.42889151E+03  0.10060162E+05                                 8.456835                            6.943007       0.214529       2.052174                    0.999305      29.170506      84.066883       0.619540       0.421482      -1.059822       0.009505       0.000789      -0.015695       0.018366       0.009104       0.008041       0.002069      -0.029197       0.037190      -0.024800       0.008052       0.016749              9.142855      13.426113      -2.303408       0.684278       8.704801       0.828435       5.297650           0.000015
          127              C       8.263167       0.782116       6.898297       0.122961      32.837889 0.40265909E+03  0.92850859E+04                                 9.177090                            6.859340      -0.180340       1.969586                    0.999232      26.038956      74.093775       0.606177       0.438186      -1.050920       0.009723       0.007409      -0.029152       0.031611      -0.007660      -0.001526       0.001797       0.001588       0.091593      -0.022968      -0.007707       0.030676             10.877026      15.734733      -5.150494       0.672639      11.404106       0.714532       5.492239           0.000008
          128              C       7.048232       1.641495       6.882790       0.114298      33.788396 0.39620021E+03  0.90849293E+04                                 9.283226                            6.753569      -0.032727       2.013669                    0.999426      25.942090      73.232182       0.618751       0.431701      -1.056512       0.006938       0.018750      -0.017562       0.026610       0.001193      -0.009608      -0.008995      -0.013140       0.000670      -0.014426      -0.000647       0.015073             11.173111      14.576091      -6.215402       1.508655      10.484512       1.555874       8.458730           0.000011
          129              C       6.055651       1.411062       5.954918      -0.151332      31.302913 0.42787240E+03  0.10053519E+05                                 8.740102                            6.973978       0.082320       2.015198                    0.999199      29.109520      84.600032       0.611539       0.426264      -1.054395       0.011496       0.026285      -0.035989       0.046025       0.015938      -0.015514      -0.004164      -0.009999      -0.008703      -0.021927      -0.002555       0.024482              9.681889      11.888370      -3.943604       2.811563       8.467185       0.703461       8.690112          -0.000015
          130              C       4.965569       2.256886       5.934242       0.115598      25.410158 0.32772817E+03  0.72237477E+04                                 7.721910                            6.180821       0.127974       2.070392                    0.999354      25.729652      73.079514       0.635693       0.437129      -1.044902       0.028879       0.036054       0.010281       0.047324       0.045942      -0.014419      -0.014844       0.004254       0.052147      -0.054691       0.004396       0.050295              8.521061       9.386368      -2.810923       2.202508       7.795550       1.249540       8.381264          -0.000003
          131              C       5.775342       3.486313       7.691770       0.104968      26.529233 0.34278688E+03  0.76588548E+04                                 8.026149                            6.383694      -0.060282       2.008927                    0.997907      26.265803      75.684612       0.614915       0.445811      -1.037354      -0.014212      -0.013428      -0.049462       0.053187       0.025453      -0.011470      -0.015097      -0.031552       0.065587      -0.041002       0.001692       0.039310              8.920454       9.316174      -3.431035       1.256552       8.954038       1.993902       8.491150           0.000019
          132              C       6.883385       2.685220       7.769308      -0.194624      32.297563 0.45109016E+03  0.10739501E+05                                 8.892690                            7.148867       0.069359       1.995806                    0.999155      30.062660      87.933619       0.605540       0.424857      -1.055317      -0.004816       0.010346      -0.006659       0.013213       0.009060       0.006731      -0.001711       0.015373       0.065169      -0.023182      -0.000253       0.023434              9.810301      10.925006      -4.646894       0.533207      10.193650       2.092548       8.312247           0.000020
          133              C       3.294333      13.003190       6.590730      -0.173505      30.487042 0.45098061E+03  0.10749008E+05                                 8.624921                            7.219207      -0.036627       1.968217                    0.998525      29.879141      87.786248       0.592984       0.433364      -1.048852       0.013841       0.000076      -0.027293       0.030602       0.018891       0.002405      -0.005928       0.003333      -0.010378      -0.019494      -0.001412       0.020906              9.221925      11.406519      -3.139421      -0.136522      10.717060       1.077707       5.542196          -0.000012
          134              C       4.444876      12.246828       6.564884       0.103721      24.095356 0.33235942E+03  0.73388862E+04                                 7.396596                            6.213902       0.241915       2.103877                    0.999539      25.770302      72.847974       0.636696       0.435664      -1.047587       0.027856       0.038163      -0.013416       0.049116       0.025763      -0.003157      -0.002267      -0.052649       0.100035      -0.053555       0.019388       0.034167              7.860540      10.001739      -1.479341       0.050380       8.557571       1.055695       5.022309           0.000001
          135              C       4.453317       5.459903      13.920656      -0.089418      38.717434 0.50090279E+03  0.12228518E+05                                10.201093                            7.668060      -0.228516       1.916853                    0.998511      29.593685      87.343709       0.569950       0.440199      -1.047138       0.033303       0.038001       0.011451       0.051810      -0.004776      -0.013503       0.001861      -0.006804      -0.009861      -0.016229       0.002570       0.013660             12.109692      15.475399       3.391867       1.455663       8.379737       3.549411      12.473941          -0.000010
          136              C       4.370098       6.076650      15.169017      -0.029084      37.790436 0.49694983E+03  0.12113397E+05                                10.089765                            7.715112      -0.342697       1.885002                    0.998430      29.152726      86.101272       0.559435       0.449162      -1.041411       0.037425       0.014825      -0.030296       0.050381      -0.015765       0.016243      -0.051773      -0.082434      -0.035640      -0.046821      -0.034497       0.081318             11.715754      13.581416       2.721897      -0.551480       8.622023       3.712824      12.943824          -0.000002
          137              C       5.539211       6.641888      15.716953      -0.084805      41.279351 0.52235247E+03  0.12884185E+05                                10.595324                            7.794644      -0.293000       1.898969                    0.997778      29.706762      88.077360       0.569315       0.436174      -1.049738      -0.005432      -0.011481      -0.035772       0.037960      -0.005194       0.004262      -0.029107      -0.044341       0.005704      -0.023838      -0.019071       0.042909             12.720100      13.525720       2.701369      -0.488672       9.540236       5.123351      15.094345          -0.000001
          138              C       6.771446       6.540226      15.050126      -0.043980      37.549036 0.50955631E+03  0.12477659E+05                                 9.879944                            7.653419      -0.274478       1.899170                    0.998770      29.337119      86.367285       0.580250       0.431072      -1.053945      -0.035648      -0.023113      -0.014265       0.044816      -0.021185       0.014022      -0.041516      -0.056443      -0.018195      -0.033016      -0.032230       0.065247             11.231652      13.730935       2.325283      -0.300805       8.210889       3.495978      11.753131          -0.000002
          139              C       6.841998       5.848928      13.843118      -0.062254      37.157459 0.47791562E+03  0.11502204E+05                                 9.802641                            7.388096      -0.102481       1.969965                    0.998545      28.554312      82.994382       0.594198       0.428297      -1.056988      -0.032176       0.008161       0.019711       0.038606      -0.010937       0.010651      -0.008431      -0.011039      -0.026001      -0.016233      -0.005787       0.022020             11.387204      15.182523       1.333006      -2.071642       7.767418       3.209761      11.211673          -0.000005
          140              C       5.684984       5.344686      13.284844      -0.109695      33.916546 0.47600709E+03  0.11590245E+05                                 9.474908                            7.546991      -0.432464       1.831758                    0.998473      31.093835      94.730235       0.560611       0.448710      -1.031647      -0.007327       0.029631       0.008194       0.031604      -0.015265       0.004486      -0.019331      -0.096557       0.016710      -0.053459      -0.002210       0.055669             10.664016      15.528914       2.677079      -0.131181       7.464515       2.082564       8.998620          -0.000009
          141              C       3.248872       4.962439      13.160783       0.594628      21.259973 0.25225992E+03  0.52887310E+04                                 7.276201                            5.782628      -0.241378       1.969806                    0.999057      23.450329      68.301124       0.587719       0.497088      -0.996435      -0.052505      -0.002483      -0.040124       0.066128      -0.025310      -0.017741      -0.041669      -0.116287      -0.093355      -0.070248      -0.020530       0.090779              8.245420      10.050710       1.968208       0.347539       5.810344       1.773142       8.875205          -0.000008
          142              C       3.077015       6.248796      15.970243       0.610810      22.220313 0.26560352E+03  0.56276117E+04                                 7.438537                            5.920365      -0.401750       1.916516                    0.998868      23.426257      68.073557       0.584146       0.494874      -0.999868      -0.044981      -0.003873       0.046099       0.064525       0.032250       0.071232       0.023000       0.070517       0.207422      -0.082556      -0.038471       0.121027              8.262478       7.901194       0.610915      -2.237582      10.648535      -0.589304       6.237704           0.000002
          143              C       5.453208       7.387406      17.027345       0.595576      22.566120 0.25996919E+03  0.54785924E+04                                 7.570037                            5.851549      -0.250890       1.972990                    0.999116      23.135884      67.040989       0.588448       0.493914      -1.000389       0.003003       0.043593       0.031569       0.053907      -0.038859       0.033269      -0.010152       0.122051      -0.176826      -0.066152      -0.042869       0.109021              8.789237       5.208270       1.426455      -1.081144       8.662909       1.885937      12.496530           0.000002
          144              C       8.018095       7.166461      15.654922       0.582633      23.516053 0.27457434E+03  0.58747631E+04                                 7.731840                            6.020647      -0.479854       1.885060                    0.998627      24.000386      70.417957       0.578253       0.495060      -0.998317       0.041347       0.045819       0.014550       0.063409      -0.028176      -0.082961       0.067541       0.013816       0.124136      -0.083428      -0.049664       0.133092              8.706616       8.725921       0.427799       2.741027       9.581599      -2.161136       7.812329           0.000001
          145              C       8.091843       5.679492      13.008292       0.625161      21.611447 0.24649976E+03  0.51096342E+04                                 7.282403                            5.670564      -0.141965       2.018854                    0.999403      22.260180      63.304027       0.604040       0.489178      -1.006033       0.049799      -0.012868      -0.022985       0.056336      -0.031938       0.092192      -0.058578       0.007265       0.091147      -0.088005      -0.044583       0.132589              8.166775       9.850642       0.357196      -2.646818       8.532651       1.909558       6.117031          -0.000008
          146              C       7.418266      13.075030      13.884471      -0.085693      37.752160 0.49898531E+03  0.12167167E+05                                 9.993206                            7.615954      -0.242193       1.915148                    0.998381      29.423893      86.724031       0.576252       0.435905      -1.049954       0.015080       0.045913       0.009256       0.049204      -0.005356       0.007190      -0.012289       0.024186      -0.001872      -0.019712       0.000554       0.019158             11.678162       6.601635      -0.402185       2.403769      16.670051       2.382774      11.762799          -0.000017
          147              C       7.950524      13.323085      15.150925      -0.023804      37.152131 0.50343554E+03  0.12303802E+05                                 9.942267                            7.735292      -0.324915       1.890274                    0.998527      29.113760      85.927372       0.562302       0.445698      -1.044068      -0.004702       0.038340      -0.029842       0.048811       0.016907      -0.051939      -0.003813       0.088102      -0.045334      -0.046414      -0.035904       0.082318             11.341679       6.966137       0.090320       3.207280      14.762832       0.805834      12.296069          -0.000008
          148              C      12.871643       1.102011      15.616153      -0.079355      40.146683 0.51236020E+03  0.12572427E+05                                10.363449                            7.698928      -0.260038       1.912188                    0.997823      29.455298      87.006055       0.575368       0.433827      -1.051524      -0.014327      -0.009708      -0.032843       0.037123       0.010909      -0.027689      -0.004825       0.037319       0.007323      -0.023639      -0.017206       0.040845             12.242203       7.660146       0.223130       4.492934      14.498398       1.045784      14.568065          -0.000008
          149              C      12.346118       2.140314      14.861450      -0.046686      37.282374 0.50557966E+03  0.12369160E+05                                 9.850777                            7.645910      -0.324202       1.884079                    0.998668      29.413937      86.854742       0.577372       0.433611      -1.051284      -0.007629      -0.043943      -0.014646       0.046943       0.006901      -0.041417       0.000146       0.073610      -0.028871      -0.036017      -0.029047       0.065064             11.122342       7.064404      -0.482684       3.227081      14.583046       0.554699      11.719577          -0.000010
          150              C      11.738312       1.878705      13.638934      -0.064923      36.841190 0.48115627E+03  0.11599951E+05                                 9.751135                            7.417338      -0.099422       1.971383                    0.998170      28.620635      83.262090       0.592509       0.428787      -1.056670       0.018828      -0.026019       0.021945       0.038898      -0.002199      -0.005233       0.006276       0.014512      -0.036941      -0.015658       0.000474       0.015184             11.212946       7.523165      -1.546206       3.699969      14.763678      -1.014302      11.351996          -0.000009
          151              C      11.724013       0.567949      13.173706      -0.099938      33.295006 0.47484273E+03  0.11545967E+05                                 9.351597                            7.532570      -0.380718       1.850765                    0.998614      30.845929      93.675470       0.562157       0.448093      -1.032793       0.025022       0.005276       0.015331       0.029816       0.025300      -0.025812       0.001030       0.100253       0.010000      -0.058678      -0.005961       0.064639             10.397495       6.544760      -1.028464       2.074875      15.847314       0.167099       8.800412          -0.000016
          152              C       7.469814      11.748008      13.196968       0.591473      21.415918 0.25601938E+03  0.53870237E+04                                 7.299862                            5.815890      -0.300433       1.948903                    0.998979      23.558121      68.722213       0.587542       0.495440      -0.997339       0.022058      -0.049164      -0.029915       0.061632       0.025202      -0.025652      -0.030331       0.114287      -0.102574      -0.067608      -0.020300       0.087907              8.215466       4.890533      -0.333600       1.284076      11.022972       1.014204       8.732893          -0.000013
          153              C       8.584896      12.221073      16.014182       0.605321      22.567424 0.27155854E+03  0.57805826E+04                                 7.487827                            5.968388      -0.369328       1.923693                    0.998858      23.559924      68.420442       0.584946       0.491906      -1.002272       0.014164      -0.043157       0.045991       0.064640      -0.003054      -0.008814       0.076292      -0.092426       0.195278      -0.079346      -0.040944       0.120290              8.319762      10.237159       1.520951       0.233737       8.437689      -2.253593       6.284439          -0.000001
          154              C      -0.082176       1.370398      16.942053       0.596055      22.257413 0.25930966E+03  0.54575414E+04                                 7.484344                            5.837435      -0.206232       1.987963                    0.999263      23.053306      66.611037       0.590570       0.492784      -1.001637       0.038818       0.023272       0.033494       0.056305      -0.071602      -0.023331       0.023417      -0.022982      -0.185635      -0.068442      -0.041344       0.109786              8.587945       6.817672       2.233445       1.998508       6.761173      -0.011590      12.184991          -0.000004
          155              C      -1.229486       3.570354      15.380955       0.583040      22.929827 0.27215986E+03  0.57990669E+04                                 7.570992                            5.973535      -0.413654       1.909019                    0.998693      23.691579      68.932765       0.584658       0.491666      -1.001965       0.024153       0.059375       0.008609       0.064675      -0.017661       0.087854      -0.045533       0.004151       0.178041      -0.084141      -0.044183       0.128324              8.439825       9.188720       0.320062      -2.551219       9.277188       1.616848       6.853569          -0.000002
          156              C      11.129728       2.912942      12.718817       0.614603      22.110687 0.25596904E+03  0.53546926E+04                                 7.391727                            5.770886      -0.197095       1.996579                    0.999172      22.541513      64.340451       0.600109       0.487898      -1.006968      -0.019758       0.047788      -0.024606       0.057268      -0.021215      -0.086617       0.059922       0.041541       0.024683      -0.091058      -0.030673       0.121731              8.279214       7.878361      -0.203571       2.977427      10.174382      -1.747753       6.784898          -0.000010
          157              C       4.899710      12.664318      10.250524       0.111647      26.014518 0.35545554E+03  0.80370388E+04                                 7.992629                            6.569912      -0.225926       1.952669                    0.997443      26.707389      78.136589       0.594881       0.455371      -1.028946      -0.024685      -0.038452       0.001213       0.045709       0.024182       0.002872      -0.005585      -0.006324       0.125950      -0.045769       0.003262       0.042507              8.688457      11.801272      -0.969175       0.801961       9.375088       0.418473       4.889012          -0.000006
          158              C       3.800108      13.491165      10.361661      -0.187756      31.995412 0.46766944E+03  0.11234168E+05                                 8.856181                            7.305546       0.018522       1.985575                    0.998368      30.015903      88.164995       0.595808       0.427954      -1.053493       0.010852      -0.005444       0.009865       0.015643       0.008468       0.004154       0.005271      -0.020409       0.021402      -0.017026       0.002059       0.014966              9.602860      14.315835      -1.927136       0.612591       9.300247       0.581569       5.192499          -0.000002
          159              C       2.537418      12.924571      10.206585       0.102628      33.417857 0.40799490E+03  0.94080503E+04                                 9.138920                            6.813721      -0.099475       1.984102                    0.999324      26.221137      73.812112       0.622466       0.426722      -1.061404       0.002293      -0.005306       0.005997       0.008329      -0.006331       0.008282       0.004561       0.011061       0.019503      -0.014604       0.001662       0.012942             10.757650      15.084324      -4.483103      -0.036642      12.320614       0.690104       4.868013           0.000002
          160              C       6.211375       0.260254      10.294462       0.112717      32.726815 0.40148631E+03  0.92215518E+04                                 9.033587                            6.771412      -0.103086       1.985453                    0.999331      26.042285      73.183238       0.622664       0.428271      -1.060359      -0.006734       0.001099       0.005970       0.009066       0.010137      -0.007253      -0.007613      -0.004801      -0.049119      -0.019319      -0.002183       0.021502             10.609413      14.570969      -5.598495       0.660318      10.440008       1.898829       6.817263           0.000002
          161              C       5.108653       0.036598       9.490651      -0.182854      29.839206 0.43763155E+03  0.10309814E+05                                 8.365951                            7.005841       0.238860       2.056026                    0.999501      29.352491      84.580437       0.618188       0.420575      -1.061139      -0.017502      -0.005244       0.006313       0.019331       0.016050       0.000211       0.009655      -0.020353       0.010927      -0.021678       0.000259       0.021419              8.939938      12.379425      -3.113617       1.293068       8.100820       1.155135       6.339570          -0.000004
          162              C       4.061560       0.925798       9.542343       0.100979      24.895641 0.34457478E+03  0.77029282E+04                                 7.611819                            6.359405      -0.054291       2.000996                    0.999031      26.473177      76.112238       0.622520       0.440130      -1.041482       0.014129       0.020610       0.039457       0.046704       0.037336       0.007023      -0.014563      -0.019167       0.081058      -0.054642       0.019877       0.034765              8.130067      10.336019      -2.127150       0.792688       7.776394       1.764428       6.277788          -0.000007
          163              C       5.065793       2.156580      11.147380       0.113978      24.938289 0.32724369E+03  0.71977639E+04                                 7.558348                            6.148512       0.265498       2.112482                    0.999769      25.581352      72.166461       0.642806       0.433212      -1.049095      -0.023935      -0.021807      -0.032148       0.045628       0.037704      -0.019319      -0.014299      -0.037599       0.034125      -0.049265      -0.000458       0.049722              8.200295       9.228679      -2.628635       0.640234       8.651439       2.530934       6.720767          -0.000002
          164              C       6.167224       1.347354      11.129288      -0.191943      30.863169 0.43268413E+03  0.10152024E+05                                 8.479807                            6.916591       0.286033       2.071211                    0.999770      29.169447      83.551517       0.629622       0.414615      -1.066223      -0.009945       0.007074      -0.002552       0.012468       0.019411       0.006511      -0.003796       0.016826      -0.003142      -0.022753       0.000565       0.022188              9.156817      10.681658      -3.864482       0.252912       9.780412       2.531346       7.008381           0.000001
          165              C       2.448752      11.589416       9.953295      -0.184135      29.887054 0.42141239E+03  0.98156596E+04                                 8.290051                            6.818966       0.289463       2.072234                    0.999812      28.975147      82.504086       0.635525       0.413772      -1.067512       0.006630      -0.009597       0.009839       0.015260       0.019863       0.004243      -0.000163       0.014613      -0.001227      -0.021278      -0.000609       0.021887              8.882220      10.351795      -2.567222       0.034128      11.874319       0.518006       4.420545          -0.000000
          166              C       3.593558      10.826277       9.875757       0.096683      25.774162 0.34196618E+03  0.76096847E+04                                 7.710339                            6.266768       0.038406       2.027266                    0.999500      26.309192      74.810074       0.639127       0.430661      -1.049970       0.024089       0.030431       0.008565       0.039745       0.026747      -0.001984       0.012712      -0.027876       0.108658      -0.049091       0.008682       0.040409              8.357187       9.652023      -0.966015       0.340262      11.168791       0.448244       4.250746          -0.000004
          167              C       7.390876       6.285395      20.079757       0.121162      24.090143 0.32658107E+03  0.72059251E+04                                 7.484218                            6.209143      -0.066699       2.011787                    0.998242      25.798951      73.773774       0.627052       0.442694      -1.039612       0.018608       0.037685      -0.020537       0.046778       0.023052      -0.006736       0.011303      -0.009053       0.118947      -0.045134       0.003170       0.041964              8.031056      10.889281      -1.420836      -0.484644       8.128899      -1.054165       5.074987           0.000002
          168              C       8.494443       5.481591      20.149542      -0.173242      30.230587 0.42888755E+03  0.10060048E+05                                 8.456793                            6.942973       0.214525       2.052176                    0.999305      29.170369      84.066436       0.619542       0.421482      -1.059822      -0.009505      -0.000790      -0.015698       0.018368       0.009104      -0.008040      -0.002066      -0.029196       0.037190      -0.024800       0.008054       0.016746              9.142806      13.426009      -2.303377      -0.684273       8.704788      -0.828443       5.297621          -0.000012
          169              C       9.743467       5.995320      19.821297       0.122960      32.837753 0.40265728E+03  0.92850320E+04                                 9.177063                            6.859323      -0.180328       1.969591                    0.999232      26.038877      74.093457       0.606178       0.438186      -1.050920      -0.009723      -0.007409      -0.029153       0.031612      -0.007661       0.001527      -0.001796       0.001585       0.091595      -0.022969      -0.007707       0.030676             10.876989      15.734671      -5.150462      -0.672639      11.404076      -0.714532       5.492221           0.000008
          170              C      10.958402       5.135941      19.805790       0.114298      33.788223 0.39619808E+03  0.90848678E+04                                 9.283197                            6.753554      -0.032724       2.013671                    0.999426      25.942004      73.231876       0.618751       0.431702      -1.056511      -0.006939      -0.018752      -0.017563       0.026613       0.001194       0.009609       0.008997      -0.013141       0.000670      -0.014427      -0.000649       0.015075             11.173071      14.576039      -6.215375      -1.508654      10.484474      -1.555864       8.458699           0.000006
          171              C      -1.681817       5.366374      18.877918      -0.151334      31.302961 0.42787306E+03  0.10053535E+05                                 8.740098                            6.973976       0.082325       2.015198                    0.999199      29.109554      84.600035       0.611540       0.426263      -1.054396      -0.011498      -0.026288      -0.035990       0.046028       0.015937       0.015514       0.004162      -0.010001      -0.008702      -0.021928      -0.002552       0.024480              9.681883      11.888370      -3.943607      -2.811565       8.467181      -0.703452       8.690099           0.000013
          172              C      -0.591736       4.520550      18.857242       0.115593      25.410310 0.32773051E+03  0.72238117E+04                                 7.721934                            6.180840       0.127972       2.070388                    0.999354      25.729768      73.079891       0.635693       0.437129      -1.044902      -0.028881      -0.036056       0.010281       0.047327       0.045942       0.014418       0.014843       0.004257       0.052148      -0.054692       0.004397       0.050294              8.521087       9.386397      -2.810939      -2.202513       7.795579      -1.249540       8.381285           0.000013
          173              C      12.231291       3.291123      20.614770       0.104965      26.529102 0.34278494E+03  0.76587996E+04                                 8.026122                            6.383677      -0.060273       2.008931                    0.997907      26.265714      75.684265       0.614916       0.445812      -1.037354       0.014210       0.013426      -0.049464       0.053187       0.025454       0.011471       0.015098      -0.031552       0.065587      -0.041004       0.001692       0.039312              8.920422       9.316147      -3.431026      -1.256548       8.954006      -1.993889       8.491114           0.000006
          174              C      11.123249       4.092216      20.692308      -0.194629      32.297481 0.45108897E+03  0.10739468E+05                                 8.892686                            7.148867       0.069353       1.995805                    0.999155      30.062598      87.933462       0.605539       0.424858      -1.055316       0.004814      -0.010348      -0.006662       0.013215       0.009061      -0.006729       0.001713       0.015371       0.065168      -0.023182      -0.000251       0.023433              9.810294      10.925001      -4.646889      -0.533211      10.193641      -2.092541       8.312239          -0.000012
          175              C       9.827167       7.329120      19.513730      -0.173511      30.487246 0.45098390E+03  0.10749107E+05                                 8.624959                            7.219233      -0.036631       1.968214                    0.998525      29.879280      87.786766       0.592983       0.433363      -1.048852      -0.013842      -0.000077      -0.027292       0.030602       0.018891      -0.002406       0.005929       0.003334      -0.010374      -0.019495      -0.001410       0.020905              9.221968      11.406577      -3.139449       0.136526      10.717111      -1.077713       5.542215           0.000011
          176              C       8.676625       8.085482      19.487884       0.103716      24.095544 0.33236237E+03  0.73389718E+04                                 7.396647                            6.213939       0.241902       2.103870                    0.999539      25.770456      72.848640       0.636692       0.435666      -1.047586      -0.027857      -0.038164      -0.013415       0.049117       0.025762       0.003157       0.002268      -0.052651       0.100038      -0.053556       0.019387       0.034169              7.860595      10.001811      -1.479358      -0.050377       8.557632      -1.055705       5.022341           0.000013
          177              C       8.827151      12.237339      24.848344      -0.089421      38.717469 0.50090289E+03  0.12228524E+05                                10.201111                            7.668069      -0.228525       1.916850                    0.998511      29.593708      87.343860       0.569949       0.440200      -1.047138       0.033303       0.038001      -0.011451       0.051810      -0.004776       0.013503      -0.001860      -0.006804      -0.009860      -0.016229       0.002570       0.013659             12.109720      15.475456       3.391877      -1.455668       8.379751      -3.549415      12.473955           0.000009
          178              C       8.743932      12.854086      23.599983      -0.029082      37.790279 0.49694708E+03  0.12113319E+05                                10.089763                            7.715108      -0.342702       1.885001                    0.998430      29.152664      86.101191       0.559433       0.449164      -1.041409       0.037424       0.014828       0.030298       0.050382      -0.015768      -0.016243       0.051773      -0.082437      -0.035650      -0.046822      -0.034499       0.081321             11.715756      13.581432       2.721890       0.551484       8.622023      -3.712824      12.943813           0.000027
          179              C      -3.719755      13.419324      23.052047      -0.084807      41.279434 0.52235335E+03  0.12884217E+05                                10.595355                            7.794663      -0.293010       1.898965                    0.997778      29.706807      88.077641       0.569313       0.436176      -1.049737      -0.005433      -0.011479       0.035773       0.037960      -0.005194      -0.004262       0.029107      -0.044344       0.005704      -0.023840      -0.019071       0.042911             12.720143      13.525785       2.701382       0.488677       9.540265      -5.123364      15.094379           0.000026
          180              C      -2.487520      13.317663      23.718874      -0.043977      37.548997 0.50955519E+03  0.12477626E+05                                 9.879942                            7.653412      -0.274483       1.899169                    0.998770      29.337092      86.367226       0.580250       0.431072      -1.053945      -0.035647      -0.023110       0.014267       0.044815      -0.021185      -0.014021       0.041514      -0.056440      -0.018197      -0.033016      -0.032229       0.065245             11.231657      13.730959       2.325292       0.300793       8.210890      -3.495977      11.753120           0.000005
          181              C      -2.416968      12.626364      24.925882      -0.062257      37.157610 0.47791739E+03  0.11502260E+05                                 9.802675                            7.388115      -0.102490       1.969962                    0.998545      28.554375      82.994683       0.594196       0.428298      -1.056987      -0.032175       0.008161      -0.019711       0.038605      -0.010937      -0.010652       0.008431      -0.011038      -0.026005      -0.016234      -0.005787       0.022021             11.387254      15.182606       1.333009       2.071656       7.767445      -3.209776      11.211710          -0.000001
          182              C      -3.573982      12.122123      25.484156      -0.109694      33.916549 0.47600669E+03  0.11590234E+05                                 9.474908                            7.546986      -0.432465       1.831758                    0.998473      31.093852      94.730314       0.560611       0.448710      -1.031647      -0.007327       0.029632      -0.008193       0.031605      -0.015264      -0.004486       0.019331      -0.096557       0.016711      -0.053459      -0.002210       0.055669             10.664024      15.528941       2.677082       0.131178       7.464513      -2.082564       8.998619           0.000007
          183              C       7.622706      11.739876      25.608217       0.594629      21.259978 0.25225999E+03  0.52887332E+04                                 7.276204                            5.782629      -0.241380       1.969805                    0.999057      23.450343      68.301186       0.587718       0.497088      -0.996434      -0.052505      -0.002482       0.040125       0.066128      -0.025310       0.017741       0.041669      -0.116287      -0.093354      -0.070248      -0.020530       0.090778              8.245425      10.050730       1.968213      -0.347544       5.810346      -1.773140       8.875200           0.000010
          184              C       7.450849      13.026233      22.798757       0.610800      22.220305 0.26560339E+03  0.56276089E+04                                 7.438532                            5.920361      -0.401761       1.916514                    0.998868      23.426292      68.073686       0.584147       0.494873      -0.999869      -0.044981      -0.003877      -0.046100       0.064525       0.032251      -0.071225      -0.022999       0.070516       0.207417      -0.082555      -0.038465       0.121020              8.262475       7.901196       0.610908       2.237579      10.648533       0.589301       6.237697           0.000008
          185              C       1.079375       0.609969      21.741655       0.595577      22.566148 0.25996969E+03  0.54786067E+04                                 7.570048                            5.851558      -0.250898       1.972987                    0.999116      23.135917      67.041155       0.588447       0.493914      -1.000388       0.003001       0.043594      -0.031569       0.053908      -0.038859      -0.033269       0.010152       0.122053      -0.176828      -0.066153      -0.042869       0.109021              8.789249       5.208279       1.426456       1.081148       8.662925      -1.885942      12.496543           0.000018
          186              C       3.644262       0.389025      23.114078       0.582631      23.516071 0.27457436E+03  0.58747717E+04                                 7.731879                            6.020670      -0.479886       1.885049                    0.998627      24.000514      70.418703       0.578248       0.495064      -0.998314       0.041346       0.045819      -0.014549       0.063408      -0.028176       0.082962      -0.067543       0.013816       0.124139      -0.083429      -0.049665       0.133094              8.706666       8.725972       0.427799      -2.741042       9.581658       2.161151       7.812367          -0.000005
          187              C      -1.167124      12.456928      25.760708       0.625165      21.611382 0.24649877E+03  0.51096105E+04                                 7.282401                            5.670560      -0.141967       2.018855                    0.999403      22.260145      63.303988       0.604038       0.489180      -1.006032       0.049799      -0.012868       0.022986       0.056337      -0.031938      -0.092190       0.058576       0.007266       0.091149      -0.088003      -0.044584       0.132587              8.166776       9.850653       0.357184       2.646828       8.532642      -1.909561       6.117034          -0.000017
          188              C       3.044433       6.297594      24.884529      -0.085690      37.752201 0.49898525E+03  0.12167169E+05                                 9.993222                            7.615960      -0.242200       1.915145                    0.998381      29.423936      86.724242       0.576251       0.435906      -1.049954       0.015078       0.045913      -0.009256       0.049204      -0.005355      -0.007189       0.012288       0.024186      -0.001872      -0.019711       0.000553       0.019157             11.678190       6.601647      -0.402195      -2.403771      16.670112      -2.382779      11.762811           0.000014
          189              C       3.576690       6.545648      23.618075      -0.023811      37.152369 0.50343907E+03  0.12303910E+05                                 9.942307                            7.735318      -0.324912       1.890273                    0.998527      29.113904      85.927894       0.562301       0.445698      -1.044068      -0.004702       0.038340       0.029842       0.048812       0.016906       0.051938       0.003813       0.088104      -0.045337      -0.046413      -0.035905       0.082317             11.341731       6.966167       0.090317      -3.207294      14.762910      -0.805836      12.296116           0.000018
          190              C       3.612676       7.879448      23.152847      -0.079356      40.146889 0.51236284E+03  0.12572514E+05                                10.363503                            7.698961      -0.260053       1.912182                    0.997823      29.455394      87.006557       0.575365       0.433828      -1.051523      -0.014327      -0.009708       0.032842       0.037123       0.010910       0.027689       0.004824       0.037317       0.007322      -0.023640      -0.017206       0.040845             12.242275       7.660188       0.223127      -4.492962      14.498491      -1.045788      14.568145           0.000017
          191              C       3.087151       8.917751      23.907550      -0.046681      37.282243 0.50557687E+03  0.12369076E+05                                 9.850755                            7.645887      -0.324205       1.884080                    0.998668      29.413862      86.854477       0.577373       0.433611      -1.051284      -0.007628      -0.043941       0.014646       0.046942       0.006900       0.041416      -0.000146       0.073610      -0.028870      -0.036015      -0.029047       0.065062             11.122324       7.064387      -0.482692      -3.227067      14.583042      -0.554711      11.719543           0.000010
          192              C       2.479345       8.656142      25.130066      -0.064925      36.841392 0.48115894E+03  0.11600033E+05                                 9.751173                            7.417360      -0.099427       1.971380                    0.998170      28.620730      83.262473       0.592508       0.428787      -1.056670       0.018826      -0.026019      -0.021946       0.038897      -0.002199       0.005231      -0.006276       0.014511      -0.036948      -0.015659       0.000475       0.015184             11.212999       7.523194      -1.546220      -3.699986      14.763766       1.014311      11.352038           0.000004
          193              C       2.465046       7.345386      25.595294      -0.099940      33.295176 0.47484525E+03  0.11546046E+05                                 9.351630                            7.532590      -0.380720       1.850763                    0.998614      30.846052      93.675972       0.562156       0.448093      -1.032793       0.025020       0.005275      -0.015332       0.029815       0.025300       0.025811      -0.001030       0.100254       0.009997      -0.058678      -0.005961       0.064639             10.397541       6.544785      -1.028478      -2.074883      15.847400      -0.167097       8.800439           0.000024
          194              C       3.095981       4.970572      25.572032       0.591474      21.415972 0.25602000E+03  0.53870412E+04                                 7.299879                            5.815900      -0.300441       1.948900                    0.998979      23.558193      68.722506       0.587541       0.495440      -0.997338       0.022057      -0.049164       0.029915       0.061632       0.025202       0.025653       0.030331       0.114287      -0.102575      -0.067608      -0.020300       0.087908              8.215490       4.890544      -0.333601      -1.284076      11.023019      -1.014214       8.732907           0.000014
          195              C       4.211062       5.443637      22.754818       0.605340      22.567368 0.27155764E+03  0.57805559E+04                                 7.487795                            5.968363      -0.369321       1.923697                    0.998858      23.559865      68.420118       0.584950       0.491903      -1.002274       0.014165      -0.043157      -0.045993       0.064642      -0.003054       0.008813      -0.076287      -0.092424       0.195274      -0.079344      -0.040940       0.120284              8.319728      10.237119       1.520935      -0.233736       8.437654       2.253583       6.284411          -0.000002
          196              C       4.291657       8.147834      21.826947       0.596054      22.257475 0.25931045E+03  0.54575638E+04                                 7.484362                            5.837446      -0.206239       1.987959                    0.999263      23.053371      66.611318       0.590569       0.492784      -1.001637       0.038818       0.023272      -0.033494       0.056305      -0.071602       0.023330      -0.023416      -0.022983      -0.185634      -0.068441      -0.041345       0.109786              8.587967       6.817686       2.233448      -1.998518       6.761188       0.011590      12.185027           0.000011
          197              C       3.144347      10.347790      23.388045       0.583039      22.929775 0.27215879E+03  0.57990460E+04                                 7.571016                            5.973547      -0.413684       1.909009                    0.998693      23.691646      68.933265       0.584653       0.491670      -1.001962       0.024152       0.059374      -0.008610       0.064674      -0.017661      -0.087857       0.045534       0.004150       0.178046      -0.084144      -0.044184       0.128327              8.439857       9.188748       0.320056       2.551227       9.277234      -1.616861       6.853591          -0.000003
          198              C       1.870762       9.690379       0.204183       0.614610      22.110624 0.25596810E+03  0.53546694E+04                                 7.391719                            5.770879      -0.197094       1.996581                    0.999172      22.541481      64.340391       0.600109       0.487898      -1.006968      -0.019760       0.047789       0.024605       0.057268      -0.021215       0.086615      -0.059921       0.041539       0.024682      -0.091056      -0.030673       0.121729              8.279209       7.878350      -0.203577      -2.977421      10.174389       1.747758       6.784888          -0.000006
          199              C       0.525876       5.886881       2.672476       0.111645      26.014573 0.35545634E+03  0.80370623E+04                                 7.992643                            6.569921      -0.225929       1.952667                    0.997443      26.707421      78.136737       0.594880       0.455371      -1.028946      -0.024685      -0.038451      -0.001212       0.045709       0.024182      -0.002872       0.005585      -0.006324       0.125953      -0.045770       0.003261       0.042509              8.688475      11.801296      -0.969176      -0.801963       9.375114      -0.418475       4.889017           0.000019
          200              C      -0.573725       6.713729       2.561339      -0.187756      31.995396 0.46766912E+03  0.11234160E+05                                 8.856185                            7.305548       0.018513       1.985573                    0.998368      30.015903      88.165049       0.595808       0.427955      -1.053493       0.010852      -0.005444      -0.009863       0.015642       0.008467      -0.004154      -0.005271      -0.020410       0.021405      -0.017026       0.002060       0.014966              9.602868      14.315843      -1.927143      -0.612592       9.300260      -0.581571       5.192499           0.000016
          201              C      -1.836416       6.147135       2.716415       0.102627      33.417921 0.40799522E+03  0.94080611E+04                                 9.138937                            6.813727      -0.099479       1.984101                    0.999324      26.221152      73.812206       0.622466       0.426723      -1.061404       0.002293      -0.005306      -0.005996       0.008328      -0.006331      -0.008282      -0.004560       0.011061       0.019503      -0.014604       0.001662       0.012941             10.757681      15.084368      -4.483132       0.036642      12.320655      -0.690106       4.868019           0.000014
          202              C      10.585209       7.037690       2.628538       0.112720      32.726815 0.40148580E+03  0.92215398E+04                                 9.033596                            6.771413      -0.103100       1.985449                    0.999331      26.042276      73.183281       0.622663       0.428272      -1.060358      -0.006733       0.001100      -0.005968       0.009065       0.010138       0.007253       0.007613      -0.004801      -0.049119      -0.019319      -0.002184       0.021502             10.609432      14.571003      -5.598518      -0.660320      10.440030      -1.898826       6.817262           0.000014
          203              C       9.482487       6.814035       3.432349      -0.182857      29.839428 0.43763529E+03  0.10309928E+05                                 8.366003                            7.005879       0.238845       2.056019                    0.999501      29.352634      84.581056       0.618185       0.420576      -1.061138      -0.017500      -0.005243      -0.006313       0.019329       0.016050      -0.000210      -0.009655      -0.020354       0.010925      -0.021678       0.000259       0.021419              8.939999      12.379532      -3.113654      -1.293078       8.100868      -1.155132       6.339599           0.000029
          204              C       8.435394       7.703234       3.380657       0.100982      24.895626 0.34457420E+03  0.77029138E+04                                 7.611821                            6.359402      -0.054299       2.000993                    0.999031      26.473178      76.112296       0.622519       0.440130      -1.041481       0.014130       0.020612      -0.039457       0.046705       0.037335      -0.007023       0.014564      -0.019166       0.081057      -0.054642       0.019877       0.034765              8.130073      10.336037      -2.127161      -0.792690       7.776397      -1.764424       6.277784           0.000022
          205              C       9.439627       8.934017       1.775620       0.113979      24.938290 0.32724377E+03  0.71977671E+04                                 7.558354                            6.148517       0.265491       2.112480                    0.999769      25.581347      72.166488       0.642805       0.433212      -1.049094      -0.023935      -0.021806       0.032149       0.045628       0.037704       0.019320       0.014300      -0.037599       0.034126      -0.049265      -0.000458       0.049723              8.200303       9.228687      -2.628642      -0.640229       8.651455      -2.530938       6.720768           0.000016
          206              C      10.541058       8.124791       1.793712      -0.191943      30.863233 0.43268533E+03  0.10152061E+05                                 8.479823                            6.916604       0.286028       2.071209                    0.999770      29.169483      83.551687       0.629621       0.414615      -1.066223      -0.009944       0.007075       0.002554       0.012469       0.019410      -0.006511       0.003796       0.016827      -0.003141      -0.022753       0.000566       0.022188              9.156836      10.681680      -3.864496      -0.252910       9.780439      -2.531351       7.008389           0.000013
          207              C      11.707719       4.811980       2.969705      -0.184135      29.887140 0.42141335E+03  0.98156899E+04                                 8.290068                            6.818973       0.289455       2.072230                    0.999812      28.975209      82.504361       0.635525       0.413772      -1.067511       0.006630      -0.009597      -0.009840       0.015260       0.019863      -0.004242       0.000163       0.014613      -0.001233      -0.021278      -0.000610       0.021888              8.882246      10.351829      -2.567236      -0.034128      11.874358      -0.518009       4.420549           0.000023
          208              C      -0.780276       4.048841       3.047243       0.096683      25.774177 0.34196601E+03  0.76096820E+04                                 7.710350                            6.266771       0.038395       2.027263                    0.999500      26.309194      74.810152       0.639126       0.430661      -1.049969       0.024090       0.030431      -0.008565       0.039746       0.026746       0.001985      -0.012712      -0.027877       0.108659      -0.049091       0.008682       0.040409              8.357204       9.652046      -0.966024      -0.340262      11.168818      -0.448246       4.250748           0.000019
          209              C      -1.868090      13.062831      18.689243       0.121163      24.090306 0.32658372E+03  0.72060015E+04                                 7.484261                            6.209175      -0.066718       2.011779                    0.998242      25.799087      73.774363       0.627049       0.442695      -1.039611       0.018609       0.037686       0.020535       0.046778       0.023050       0.006737      -0.011302      -0.009051       0.118951      -0.045133       0.003168       0.041965              8.031104      10.889356      -1.420861       0.484646       8.128941       1.054168       5.075017           0.000004
          210              C      -0.764524      12.259027      18.619458      -0.173242      30.230849 0.42889189E+03  0.10060176E+05                                 8.456844                            6.943011       0.214523       2.052172                    0.999305      29.170543      84.067081       0.619540       0.421482      -1.059821      -0.009505      -0.000789       0.015695       0.018365       0.009103       0.008042       0.002069      -0.029197       0.037190      -0.024800       0.008051       0.016748              9.142865      13.426121      -2.303410       0.684278       8.704821       0.828440       5.297654           0.000008
          211              C       0.484500      12.772757      18.947703       0.122960      32.837889 0.40265914E+03  0.92850875E+04                                 9.177090                            6.859341      -0.180338       1.969586                    0.999232      26.038957      74.093781       0.606177       0.438186      -1.050920      -0.009722      -0.007409       0.029152       0.031611      -0.007660      -0.001526       0.001797       0.001588       0.091593      -0.022968      -0.007707       0.030676             10.877025      15.734735      -5.150485       0.672642      11.404102       0.714532       5.492239           0.000005
          212              C       1.699435      11.913378      18.963210       0.114297      33.788373 0.39620000E+03  0.90849234E+04                                 9.283222                            6.753568      -0.032727       2.013669                    0.999426      25.942080      73.232148       0.618751       0.431701      -1.056512      -0.006938      -0.018750       0.017561       0.026610       0.001193      -0.009608      -0.008995      -0.013140       0.000668      -0.014426      -0.000647       0.015073             11.173104      14.576089      -6.215397       1.508657      10.484500       1.555868       8.458724           0.000006
          213              C       2.692016      12.143811      19.891082      -0.151334      31.302926 0.42787265E+03  0.10053526E+05                                 8.740106                            6.973982       0.082317       2.015197                    0.999199      29.109521      84.600030       0.611538       0.426264      -1.054395      -0.011495      -0.026285       0.035989       0.046024       0.015939      -0.015514      -0.004164      -0.010000      -0.008704      -0.021928      -0.002555       0.024483              9.681894      11.888382      -3.943608       2.811567       8.467186       0.703455       8.690114          -0.000021
          214              C       3.782098      11.297987      19.911758       0.115596      25.410154 0.32772819E+03  0.72237479E+04                                 7.721909                            6.180822       0.127972       2.070391                    0.999354      25.729648      73.079496       0.635693       0.437129      -1.044902      -0.028880      -0.036054      -0.010281       0.047324       0.045942      -0.014419      -0.014844       0.004253       0.052147      -0.054691       0.004396       0.050295              8.521060       9.386368      -2.810926       2.202505       7.795550       1.249537       8.381260          -0.000002
          215              C       2.972325      10.068560      18.154230       0.104968      26.529163 0.34278593E+03  0.76588251E+04                                 8.026122                            6.383677      -0.060266       2.008932                    0.997907      26.265755      75.684327       0.614918       0.445810      -1.037355       0.014212       0.013428       0.049462       0.053187       0.025453      -0.011470      -0.015097      -0.031552       0.065587      -0.041003       0.001693       0.039310              8.920421       9.316144      -3.431021       1.256549       8.954001       1.993889       8.491118           0.000013
          216              C       1.864282      10.869653      18.076692      -0.194625      32.297487 0.45108904E+03  0.10739465E+05                                 8.892668                            7.148853       0.069367       1.995808                    0.999155      30.062615      87.933380       0.605542       0.424856      -1.055317       0.004816      -0.010346       0.006659       0.013213       0.009060       0.006732      -0.001710       0.015371       0.065168      -0.023181      -0.000253       0.023434              9.810274      10.924980      -4.646877       0.533209      10.193616       2.092538       8.312227           0.000011
          217              C       5.453334       0.551683      19.255270      -0.173504      30.486976 0.45097942E+03  0.10748972E+05                                 8.624906                            7.219195      -0.036622       1.968220                    0.998525      29.879093      87.786043       0.592985       0.433363      -1.048852      -0.013840      -0.000076       0.027292       0.030601       0.018891       0.002405      -0.005928       0.003333      -0.010377      -0.019494      -0.001412       0.020906              9.221907      11.406494      -3.139408      -0.136520      10.717041       1.077706       5.542186          -0.000020
          218              C       4.302791       1.308045      19.281116       0.103722      24.095321 0.33235880E+03  0.73388688E+04                                 7.396588                            6.213895       0.241918       2.103878                    0.999539      25.770278      72.847879       0.636696       0.435664      -1.047587      -0.027856      -0.038163       0.013416       0.049116       0.025763      -0.003157      -0.002267      -0.052649       0.100035      -0.053555       0.019388       0.034167              7.860530      10.001720      -1.479334       0.050381       8.557566       1.055696       5.022303          -0.000001
          219              C       4.294350       8.094970      11.925344      -0.089420      38.717447 0.50090295E+03  0.12228523E+05                                10.201098                            7.668063      -0.228521       1.916851                    0.998511      29.593689      87.343736       0.569950       0.440199      -1.047138      -0.033303      -0.038001      -0.011452       0.051810      -0.004777      -0.013502       0.001861      -0.006803      -0.009861      -0.016228       0.002570       0.013659             12.109698      15.475406       3.391864       1.455658       8.379740       3.549415      12.473949          -0.000010
          220              C       4.377569       7.478223      10.676983      -0.029079      37.790233 0.49694644E+03  0.12113299E+05                                10.089752                            7.715101      -0.342697       1.885003                    0.998430      29.152630      86.101056       0.559433       0.449164      -1.041410      -0.037423      -0.014829       0.030298       0.050382      -0.015770       0.016243      -0.051773      -0.082436      -0.035654      -0.046821      -0.034500       0.081322             11.715741      13.581405       2.721884      -0.551490       8.622011       3.712820      12.943809           0.000001
          221              C       3.208456       6.912985      10.129047      -0.084804      41.279232 0.52235069E+03  0.12884133E+05                                10.595319                            7.794641      -0.293006       1.898967                    0.997778      29.706699      88.077211       0.569314       0.436176      -1.049737       0.005433       0.011481       0.035772       0.037960      -0.005196       0.004263      -0.029110      -0.044347       0.005702      -0.023842      -0.019073       0.042914             12.720094      13.525721       2.701366      -0.488675       9.540228       5.123345      15.094332           0.000002
          222              C       1.976221       7.014647      10.795874      -0.043981      37.548998 0.50955575E+03  0.12477640E+05                                 9.879935                            7.653413      -0.274475       1.899172                    0.998770      29.337092      86.367162       0.580250       0.431072      -1.053945       0.035648       0.023112       0.014266       0.044816      -0.021185       0.014021      -0.041515      -0.056443      -0.018197      -0.033016      -0.032230       0.065246             11.231641      13.730925       2.325280      -0.300808       8.210881       3.495972      11.753116          -0.000001
          223              C       1.905669       7.705945      12.002882      -0.062252      37.157400 0.47791470E+03  0.11502177E+05                                 9.802636                            7.388093      -0.102483       1.969964                    0.998546      28.554278      82.994286       0.594198       0.428298      -1.056987       0.032175      -0.008158      -0.019713       0.038606      -0.010938       0.010652      -0.008432      -0.011041      -0.026006      -0.016235      -0.005788       0.022023             11.387199      15.182520       1.333008      -2.071638       7.767415       3.209758      11.211663          -0.000002
          224              C       3.062683       8.210187      12.561156      -0.109695      33.916556 0.47600717E+03  0.11590247E+05                                 9.474905                            7.546988      -0.432461       1.831759                    0.998473      31.093845      94.730243       0.560611       0.448709      -1.031647       0.007326      -0.029630      -0.008195       0.031604      -0.015265       0.004486      -0.019331      -0.096557       0.016710      -0.053459      -0.002210       0.055669             10.664013      15.528907       2.677076      -0.131182       7.464514       2.082566       8.998618          -0.000009
          225              C       5.498795       8.592434      12.685217       0.594628      21.259979 0.25226006E+03  0.52887348E+04                                 7.276203                            5.782629      -0.241381       1.969805                    0.999057      23.450350      68.301205       0.587718       0.497088      -0.996434       0.052505       0.002483       0.040124       0.066128      -0.025310      -0.017740      -0.041669      -0.116287      -0.093355      -0.070248      -0.020531       0.090778              8.245421      10.050709       1.968207       0.347539       5.810345       1.773144       8.875209          -0.000008
          226              C       5.670652       7.306077       9.875757       0.610795      22.220379 0.26560446E+03  0.56276377E+04                                 7.438547                            5.920370      -0.401767       1.916512                    0.998868      23.426359      68.073939       0.584146       0.494873      -0.999869       0.044980       0.003879      -0.046101       0.064525       0.032250       0.071221       0.022998       0.070515       0.207412      -0.082554      -0.038461       0.121015              8.262491       7.901206       0.610917      -2.237586      10.648554      -0.589302       6.237713           0.000004
          227              C       3.294459       6.167467       8.818655       0.595575      22.566106 0.25996907E+03  0.54785892E+04                                 7.570032                            5.851546      -0.250889       1.972990                    0.999116      23.135880      67.040969       0.588448       0.493913      -1.000389      -0.003002      -0.043593      -0.031569       0.053907      -0.038860       0.033269      -0.010153       0.122051      -0.176827      -0.066153      -0.042869       0.109021              8.789230       5.208269       1.426456      -1.081143       8.662905       1.885934      12.496517           0.000003
          228              C       0.729572       6.388412      10.191078       0.582632      23.516060 0.27457447E+03  0.58747652E+04                                 7.731837                            6.020645      -0.479850       1.885061                    0.998627      24.000372      70.417865       0.578254       0.495059      -0.998317      -0.041347      -0.045819      -0.014550       0.063409      -0.028176      -0.082961       0.067542       0.013817       0.124136      -0.083428      -0.049664       0.133092              8.706613       8.725919       0.427799       2.741025       9.581595      -2.161135       7.812324          -0.000000
          229              C       0.655824       7.875381      12.837708       0.625161      21.611438 0.24649965E+03  0.51096299E+04                                 7.282395                            5.670559      -0.141958       2.018857                    0.999403      22.260159      63.303903       0.604041       0.489178      -1.006034      -0.049800       0.012869       0.022984       0.056337      -0.031937       0.092191      -0.058578       0.007265       0.091149      -0.088005      -0.044583       0.132588              8.166766       9.850633       0.357196      -2.646815       8.532641       1.909556       6.117023          -0.000006
          230              C       1.329401       0.479843      11.961529      -0.085693      37.752175 0.49898562E+03  0.12167176E+05                                 9.993206                            7.615954      -0.242191       1.915149                    0.998381      29.423897      86.724026       0.576252       0.435905      -1.049955      -0.015080      -0.045913      -0.009256       0.049204      -0.005356       0.007190      -0.012290       0.024186      -0.001872      -0.019712       0.000554       0.019158             11.678160       6.601635      -0.402185       2.403770      16.670046       2.382773      11.762798          -0.000013
          231              C       0.797143       0.231788      10.695075      -0.023803      37.152124 0.50343543E+03  0.12303799E+05                                 9.942267                            7.735292      -0.324917       1.890274                    0.998527      29.113760      85.927379       0.562302       0.445698      -1.044067       0.004703      -0.038339       0.029841       0.048811       0.016908      -0.051939      -0.003813       0.088102      -0.045332      -0.046414      -0.035903       0.082318             11.341678       6.966138       0.090320       3.207281      14.762829       0.805835      12.296067           0.000001
          232              C      -4.123976      12.452862      10.229847      -0.079355      40.146719 0.51236078E+03  0.12572445E+05                                10.363456                            7.698933      -0.260040       1.912187                    0.997823      29.455316      87.006134       0.575368       0.433827      -1.051524       0.014327       0.009708       0.032842       0.037123       0.010909      -0.027689      -0.004825       0.037318       0.007322      -0.023638      -0.017206       0.040845             12.242212       7.660151       0.223131       4.492936      14.498410       1.045786      14.568074          -0.000002
          233              C      -3.598451      11.414559      10.984550      -0.046685      37.282316 0.50557877E+03  0.12369132E+05                                 9.850764                            7.645900      -0.324200       1.884080                    0.998668      29.413907      86.854601       0.577372       0.433610      -1.051284       0.007629       0.043942       0.014646       0.046943       0.006901      -0.041417       0.000146       0.073611      -0.028870      -0.036016      -0.029047       0.065064             11.122326       7.064394      -0.482682       3.227076      14.583023       0.554697      11.719560          -0.000007
          234              C      -2.990645      11.676168      12.207066      -0.064924      36.841209 0.48115661E+03  0.11599961E+05                                 9.751138                            7.417341      -0.099422       1.971383                    0.998170      28.620642      83.262111       0.592509       0.428787      -1.056670      -0.018828       0.026019      -0.021945       0.038898      -0.002198      -0.005233       0.006276       0.014513      -0.036941      -0.015658       0.000474       0.015184             11.212949       7.523168      -1.546206       3.699971      14.763680      -1.014303      11.352000          -0.000004
          235              C      -2.976346      12.986924      12.672294      -0.099938      33.294961 0.47484198E+03  0.11545943E+05                                 9.351582                            7.532559      -0.380714       1.850767                    0.998614      30.845900      93.675310       0.562158       0.448092      -1.032793      -0.025022      -0.005276      -0.015331       0.029816       0.025299      -0.025812       0.001030       0.100253       0.010000      -0.058677      -0.005961       0.064639             10.397478       6.544751      -1.028462       2.074873      15.847281       0.167098       8.800401          -0.000015
          236              C       1.277853       1.806865      12.649032       0.591474      21.415913 0.25601933E+03  0.53870221E+04                                 7.299861                            5.815890      -0.300432       1.948904                    0.998979      23.558115      68.722189       0.587542       0.495440      -0.997339      -0.022058       0.049163       0.029915       0.061632       0.025202      -0.025652      -0.030331       0.114287      -0.102573      -0.067608      -0.020300       0.087907              8.215464       4.890533      -0.333600       1.284076      11.022967       1.014204       8.732892          -0.000012
          237              C       0.162771       1.333800       9.831818       0.605320      22.567428 0.27155859E+03  0.57805842E+04                                 7.487830                            5.968391      -0.369336       1.923690                    0.998858      23.559933      68.420491       0.584946       0.491906      -1.002272      -0.014165       0.043156      -0.045991       0.064639      -0.003054      -0.008814       0.076294      -0.092428       0.195281      -0.079348      -0.040945       0.120292              8.319766      10.237165       1.520953       0.233736       8.437693      -2.253594       6.284441           0.000005
          238              C       8.829843      12.184475       8.903947       0.596056      22.257409 0.25930960E+03  0.54575400E+04                                 7.484344                            5.837435      -0.206233       1.987963                    0.999263      23.053302      66.611031       0.590569       0.492784      -1.001637      -0.038818      -0.023272      -0.033494       0.056305      -0.071602      -0.023331       0.023417      -0.022983      -0.185634      -0.068441      -0.041345       0.109786              8.587945       6.817671       2.233446       1.998507       6.761175      -0.011590      12.184990           0.000001
          239              C       9.977153       9.984519      10.465045       0.583039      22.929837 0.27216001E+03  0.57990715E+04                                 7.570998                            5.973540      -0.413655       1.909019                    0.998693      23.691590      68.932828       0.584657       0.491666      -1.001965      -0.024153      -0.059375      -0.008609       0.064675      -0.017661       0.087855      -0.045533       0.004151       0.178043      -0.084142      -0.044183       0.128325              8.439832       9.188726       0.320064      -2.551220       9.277194       1.616849       6.853574          -0.000001
          240              C      -2.382061      10.641931      13.127183       0.614604      22.110652 0.25596857E+03  0.53546803E+04                                 7.391721                            5.770882      -0.197094       1.996581                    0.999172      22.541491      64.340383       0.600109       0.487898      -1.006968       0.019758      -0.047788       0.024606       0.057268      -0.021215      -0.086617       0.059922       0.041541       0.024682      -0.091058      -0.030673       0.121731              8.279206       7.878355      -0.203569       2.977425      10.174371      -1.747750       6.784893          -0.000008
          241              C       3.847957       0.890555      15.595476       0.111647      26.014505 0.35545538E+03  0.80370340E+04                                 7.992625                            6.569910      -0.225924       1.952670                    0.997443      26.707380      78.136551       0.594881       0.455371      -1.028946       0.024685       0.038452      -0.001213       0.045709       0.024183       0.002872      -0.005585      -0.006324       0.125950      -0.045770       0.003262       0.042507              8.688453      11.801266      -0.969172       0.801960       9.375082       0.418472       4.889010          -0.000006
          242              C       4.947559       0.063708      15.484339      -0.187756      31.995376 0.46766884E+03  0.11234149E+05                                 8.856174                            7.305541       0.018523       1.985576                    0.998368      30.015879      88.164898       0.595809       0.427954      -1.053493      -0.010852       0.005444      -0.009865       0.015644       0.008468       0.004154       0.005271      -0.020409       0.021403      -0.017026       0.002059       0.014966              9.602851      14.315821      -1.927132       0.612590       9.300238       0.581569       5.192495          -0.000001
          243              C       6.210249       0.630302      15.639415       0.102628      33.417840 0.40799472E+03  0.94080450E+04                                 9.138916                            6.813720      -0.099474       1.984103                    0.999324      26.221129      73.812081       0.622466       0.426722      -1.061404      -0.002293       0.005306      -0.005997       0.008329      -0.006331       0.008282       0.004561       0.011061       0.019503      -0.014604       0.001662       0.012942             10.757645      15.084316      -4.483098      -0.036643      12.320607       0.690104       4.868012           0.000001
          244              C       2.536292      13.294619      15.551538       0.112716      32.726833 0.40148664E+03  0.92215610E+04                                 9.033589                            6.771414      -0.103085       1.985453                    0.999331      26.042295      73.183267       0.622664       0.428271      -1.060359       0.006733      -0.001099      -0.005970       0.009065       0.010137      -0.007253      -0.007613      -0.004801      -0.049119      -0.019318      -0.002183       0.021501             10.609415      14.570970      -5.598495       0.660317      10.440009       1.898831       6.817266           0.000000
          245              C       3.639014      13.518275      16.355349      -0.182851      29.839133 0.43763018E+03  0.10309773E+05                                 8.365935                            7.005828       0.238861       2.056027                    0.999501      29.352446      84.580259       0.618189       0.420574      -1.061140       0.017501       0.005244      -0.006312       0.019330       0.016050       0.000211       0.009656      -0.020353       0.010927      -0.021677       0.000258       0.021419              8.939920      12.379393      -3.113608       1.293065       8.100808       1.155137       6.339560          -0.000011
          246              C       4.686107      12.629075      16.303657       0.100979      24.895631 0.34457463E+03  0.77029234E+04                                 7.611816                            6.359402      -0.054289       2.000997                    0.999031      26.473163      76.112170       0.622520       0.440130      -1.041482      -0.014129      -0.020611      -0.039457       0.046704       0.037335       0.007023      -0.014563      -0.019166       0.081058      -0.054642       0.019878       0.034764              8.130063      10.336012      -2.127150       0.792686       7.776392       1.764428       6.277785          -0.000009
          247              C       3.681874      11.398293      14.698620       0.113979      24.938296 0.32724378E+03  0.71977660E+04                                 7.558347                            6.148511       0.265501       2.112483                    0.999769      25.581357      72.166465       0.642806       0.433211      -1.049095       0.023935       0.021807       0.032148       0.045628       0.037704      -0.019319      -0.014299      -0.037598       0.034125      -0.049264      -0.000457       0.049722              8.200295       9.228679      -2.628636       0.640233       8.651439       2.530935       6.720767          -0.000003
          248              C       2.580443      12.207519      14.716712      -0.191942      30.863175 0.43268420E+03  0.10152026E+05                                 8.479808                            6.916592       0.286032       2.071211                    0.999770      29.169449      83.551530       0.629622       0.414615      -1.066223       0.009944      -0.007075       0.002552       0.012468       0.019410       0.006511      -0.003795       0.016827      -0.003142      -0.022753       0.000565       0.022188              9.156819      10.681661      -3.864484       0.252910       9.780414       2.531347       7.008382           0.000000
          249              C       6.298915       1.965457      15.892705      -0.184135      29.887038 0.42141214E+03  0.98156522E+04                                 8.290047                            6.818964       0.289463       2.072234                    0.999812      28.975136      82.504042       0.635525       0.413772      -1.067512      -0.006630       0.009597      -0.009838       0.015259       0.019863       0.004243      -0.000162       0.014613      -0.001226      -0.021278      -0.000608       0.021887              8.882215      10.351790      -2.567219       0.034128      11.874312       0.518006       4.420544          -0.000007
          250              C       5.154109       2.728596      15.970243       0.096683      25.774158 0.34196611E+03  0.76096826E+04                                 7.710338                            6.266768       0.038406       2.027266                    0.999500      26.309190      74.810065       0.639127       0.430661      -1.049970      -0.024089      -0.030431      -0.008565       0.039745       0.026747      -0.001984       0.012712      -0.027876       0.108659      -0.049091       0.008682       0.040409              8.357185       9.652022      -0.966012       0.340262      11.168788       0.448244       4.250746          -0.000006
          251              C       1.356791       7.269478       5.766243       0.121161      24.090188 0.32658187E+03  0.72059459E+04                                 7.484222                            6.209147      -0.066692       2.011788                    0.998242      25.798981      73.773833       0.627053       0.442693      -1.039613      -0.018608      -0.037685       0.020537       0.046778       0.023052      -0.006736       0.011303      -0.009053       0.118947      -0.045134       0.003170       0.041964              8.031059      10.889284      -1.420844      -0.484640       8.128905      -1.054164       5.074990           0.000009
          252              C       0.253224       8.073282       5.696458      -0.173242      30.230607 0.42888792E+03  0.10060057E+05                                 8.456794                            6.942975       0.214528       2.052176                    0.999305      29.170377      84.066428       0.619542       0.421482      -1.059822       0.009505       0.000790       0.015697       0.018368       0.009104      -0.008041      -0.002067      -0.029196       0.037189      -0.024800       0.008053       0.016747              9.142807      13.426015      -2.303383      -0.684272       8.704785      -0.828441       5.297622          -0.000000
          253              C      -0.995800       7.559553       6.024703       0.122960      32.837752 0.40265720E+03  0.92850301E+04                                 9.177065                            6.859324      -0.180332       1.969590                    0.999232      26.038873      74.093451       0.606177       0.438186      -1.050920       0.009723       0.007409       0.029153       0.031612      -0.007660       0.001527      -0.001796       0.001586       0.091596      -0.022969      -0.007708       0.030677             10.876993      15.734679      -5.150471      -0.672638      11.404078      -0.714531       5.492222           0.000013
          254              C      -2.210735       8.418932       6.040210       0.114296      33.788256 0.39619845E+03  0.90848788E+04                                 9.283203                            6.753557      -0.032723       2.013671                    0.999426      25.942021      73.231941       0.618751       0.431702      -1.056511       0.006939       0.018752       0.017563       0.026613       0.001194       0.009609       0.008997      -0.013140       0.000670      -0.014426      -0.000648       0.015075             11.173080      14.576051      -6.215380      -1.508657      10.484482      -1.555866       8.458707           0.000011
          255              C      10.429484       8.188499       6.968082      -0.151335      31.303018 0.42787396E+03  0.10053563E+05                                 8.740114                            6.973987       0.082320       2.015196                    0.999199      29.109590      84.600221       0.611539       0.426263      -1.054396       0.011498       0.026288       0.035990       0.046028       0.015936       0.015515       0.004162      -0.010001      -0.008700      -0.021928      -0.002552       0.024479              9.681902      11.888397      -3.943615      -2.811574       8.467195      -0.703452       8.690115           0.000023
          256              C       9.339403       9.034323       6.988758       0.115592      25.410350 0.32773105E+03  0.72238290E+04                                 7.721952                            6.180852       0.127964       2.070385                    0.999354      25.729797      73.080084       0.635691       0.437130      -1.044901       0.028881       0.036055      -0.010281       0.047327       0.045941       0.014418       0.014844       0.004257       0.052149      -0.054691       0.004397       0.050294              8.521109       9.386421      -2.810944      -2.202523       7.795596      -1.249545       8.381310           0.000017
          257              C      -3.483624      10.263750       5.231230       0.104965      26.529117 0.34278505E+03  0.76588043E+04                                 8.026131                            6.383681      -0.060277       2.008930                    0.997907      26.265726      75.684362       0.614915       0.445812      -1.037353      -0.014210      -0.013426       0.049464       0.053187       0.025454       0.011471       0.015098      -0.031552       0.065588      -0.041004       0.001692       0.039312              8.920434       9.316155      -3.431028      -1.256550       8.954019      -1.993897       8.491128           0.000001
          258              C      -2.375582       9.462657       5.153692      -0.194629      32.297468 0.45108868E+03  0.10739460E+05                                 8.892684                            7.148864       0.069353       1.995805                    0.999155      30.062597      87.933476       0.605539       0.424858      -1.055316      -0.004814       0.010348       0.006662       0.013215       0.009060      -0.006729       0.001712       0.015371       0.065170      -0.023182      -0.000252       0.023434              9.810292      10.924997      -4.646885      -0.533215      10.193638      -2.092543       8.312241          -0.000010
          259              C      -1.079500       6.225753       6.332270      -0.173511      30.487182 0.45098279E+03  0.10749071E+05                                 8.624941                            7.219220      -0.036626       1.968216                    0.998525      29.879225      87.786493       0.592984       0.433363      -1.048852       0.013842       0.000077       0.027293       0.030602       0.018891      -0.002406       0.005928       0.003334      -0.010372      -0.019495      -0.001410       0.020905              9.221949      11.406551      -3.139445       0.136526      10.717091      -1.077710       5.542204           0.000017
          260              C       0.071042       5.469391       6.358116       0.103718      24.095457 0.33236089E+03  0.73389292E+04                                 7.396624                            6.213921       0.241907       2.103873                    0.999539      25.770385      72.848336       0.636694       0.435665      -1.047586       0.027857       0.038164       0.013415       0.049117       0.025762       0.003156       0.002268      -0.052651       0.100038      -0.053556       0.019388       0.034168              7.860570      10.001775      -1.479353      -0.050376       8.557609      -1.055702       5.022326           0.000014
          261              N       8.293915       8.992303      22.972959      -0.247952      33.756439 0.54083428E+03  0.13181811E+05                                 8.649290                            7.519697       0.068829       2.044345                    0.998014      28.130712      77.506634       0.640955       0.392074      -1.100554       0.137811      -0.096219       0.017362       0.168972       0.084717      -0.016479      -0.008068      -0.045052       0.056382      -0.097635       0.015106       0.082529              9.071206      11.023098       0.618586      -1.062312      10.915138      -0.311538       5.275384           0.000020
          262              N       0.366922       4.780804      23.274323      -0.245764      33.024736 0.54043671E+03  0.13163088E+05                                 8.521469                            7.522098       0.116353       2.061956                    0.997938      27.992128      76.971986       0.640514       0.392613      -1.100729      -0.128671       0.104903       0.002850       0.166039       0.066348      -0.027186      -0.024495      -0.051432       0.146665      -0.096143       0.012542       0.083601              8.877597       9.703267      -1.395811      -1.053622       9.125127      -2.612651       7.804397           0.000017
          263              N       5.656421      12.751069       6.837042      -0.216858      31.869440 0.52028912E+03  0.12561531E+05                                 8.386220                            7.411307       0.056560       2.055315                    0.997622      27.409640      75.215071       0.640814       0.395891      -1.097659      -0.112604       0.094208      -0.010500       0.147191       0.063858       0.015015       0.019191      -0.027999       0.021673      -0.068988      -0.002074       0.071062              8.762522      11.101906      -0.696117       0.032213       8.909046       1.352784       6.276615           0.000003
          264              N       4.820888       3.293834       6.759763      -0.220752      33.265231 0.50203097E+03  0.11986524E+05                                 8.560527                            7.206273       0.199587       2.098452                    0.998884      27.181588      73.643486       0.661334       0.387902      -1.105701       0.132198      -0.069910      -0.006255       0.149676       0.042825       0.016966       0.028730      -0.041632       0.121617      -0.067893      -0.000053       0.067947              9.249823       8.720900      -2.442810       2.216895       8.695009       1.769278      10.333559           0.000009
          265              N       4.827586      11.340007      10.049959      -0.247953      33.756507 0.54083605E+03  0.13181864E+05                                 8.649296                            7.519706       0.068834       2.044346                    0.998014      28.130758      77.506761       0.640955       0.392073      -1.100555      -0.137811       0.096220       0.017363       0.168972       0.084717       0.016480       0.008068      -0.045051       0.056379      -0.097635       0.015105       0.082530              9.071208      11.023090       0.618580       1.062311      10.915144       0.311537       5.275390          -0.000005
          266              N       4.006912       1.996633      10.351323      -0.245763      33.024728 0.54043644E+03  0.13163079E+05                                 8.521465                            7.522094       0.116352       2.061956                    0.997938      27.992135      76.971998       0.640515       0.392613      -1.100729       0.128671      -0.104904       0.002850       0.166040       0.066348       0.027186       0.024495      -0.051432       0.146664      -0.096143       0.012542       0.083601              8.877590       9.703257      -1.395803       1.053627       9.125113       2.612646       7.804400          -0.000002
          267              N       7.465080       7.581240      19.760042      -0.216859      31.869388 0.52028776E+03  0.12561490E+05                                 8.386211                            7.411297       0.056566       2.055317                    0.997622      27.409612      75.214969       0.640815       0.395891      -1.097659       0.112605      -0.094208      -0.010500       0.147191       0.063858      -0.015015      -0.019190      -0.027998       0.021673      -0.068988      -0.002073       0.071061              8.762513      11.101892      -0.696100      -0.032216       8.909041      -1.352786       6.276605           0.000012
          268              N      -0.447054       3.483602      19.682763      -0.220752      33.265176 0.50203004E+03  0.11986494E+05                                 8.560514                            7.206264       0.199589       2.098453                    0.998884      27.181556      73.643344       0.661335       0.387902      -1.105701      -0.132200       0.069909      -0.006256       0.149677       0.042825      -0.016965      -0.028730      -0.041633       0.121615      -0.067893      -0.000053       0.067946              9.249807       8.720889      -2.442812      -2.216886       8.695000      -1.769270      10.333532           0.000011
          269              N       0.453752       4.562570       2.873041      -0.247953      33.756467 0.54083488E+03  0.13181829E+05                                 8.649295                            7.519701       0.068829       2.044345                    0.998014      28.130728      77.506691       0.640955       0.392074      -1.100554      -0.137811       0.096219      -0.017362       0.168972       0.084717      -0.016479      -0.008068      -0.045052       0.056383      -0.097635       0.015107       0.082529              9.071211      11.023102       0.618581      -1.062313      10.915145      -0.311538       5.275386           0.000019
          270              N       8.380745       8.774069       2.571677      -0.245763      33.024727 0.54043652E+03  0.13163082E+05                                 8.521467                            7.522096       0.116351       2.061956                    0.997938      27.992124      76.971973       0.640514       0.392613      -1.100729       0.128672      -0.104903      -0.002849       0.166040       0.066348      -0.027186      -0.024495      -0.051432       0.146665      -0.096143       0.012542       0.083601              8.877594       9.703262      -1.395810      -1.053621       9.125125      -2.612650       7.804395           0.000015
          271              N       3.091246       0.803804      19.008958      -0.216859      31.869459 0.52028948E+03  0.12561542E+05                                 8.386224                            7.411309       0.056561       2.055315                    0.997622      27.409653      75.215120       0.640814       0.395891      -1.097659       0.112604      -0.094208       0.010500       0.147191       0.063858       0.015015       0.019192      -0.027999       0.021673      -0.068988      -0.002074       0.071062              8.762526      11.101905      -0.696116       0.032213       8.909056       1.352787       6.276618           0.000005
          272              N       3.926779      10.261039      19.086237      -0.220752      33.265219 0.50203085E+03  0.11986520E+05                                 8.560525                            7.206273       0.199584       2.098451                    0.998884      27.181581      73.643462       0.661334       0.387902      -1.105701      -0.132199       0.069910       0.006256       0.149676       0.042825       0.016966       0.028730      -0.041633       0.121617      -0.067893      -0.000053       0.067946              9.249820       8.720900      -2.442813       2.216891       8.695008       1.769273      10.333552           0.000009
          273              N       3.920081       2.214866      15.796041      -0.247954      33.756525 0.54083642E+03  0.13181874E+05                                 8.649297                            7.519707       0.068834       2.044345                    0.998014      28.130769      77.506785       0.640955       0.392073      -1.100555       0.137812      -0.096220      -0.017364       0.168973       0.084717       0.016480       0.008068      -0.045051       0.056380      -0.097635       0.015105       0.082530              9.071209      11.023093       0.618584       1.062311      10.915142       0.311537       5.275391          -0.000003
          274              N       4.740755      11.558240      15.494677      -0.245763      33.024733 0.54043651E+03  0.13163081E+05                                 8.521465                            7.522094       0.116353       2.061956                    0.997938      27.992137      76.971996       0.640515       0.392613      -1.100729      -0.128671       0.104904      -0.002850       0.166040       0.066348       0.027186       0.024496      -0.051431       0.146664      -0.096143       0.012541       0.083602              8.877590       9.703258      -1.395804       1.053628       9.125112       2.612646       7.804400          -0.000003
          275              N       1.282587       5.973633       6.085958      -0.216860      31.869416 0.52028841E+03  0.12561509E+05                                 8.386214                            7.411300       0.056567       2.055317                    0.997622      27.409628      75.215011       0.640815       0.395891      -1.097660      -0.112605       0.094208       0.010500       0.147191       0.063858      -0.015014      -0.019190      -0.027999       0.021672      -0.068988      -0.002073       0.071061              8.762516      11.101896      -0.696108      -0.032212       8.909044      -1.352785       6.276607           0.000012
          276              N       9.194721      10.071271       6.163237      -0.220753      33.265173 0.50202989E+03  0.11986490E+05                                 8.560514                            7.206263       0.199593       2.098454                    0.998884      27.181554      73.643344       0.661335       0.387902      -1.105701       0.132199      -0.069909       0.006256       0.149677       0.042825      -0.016965      -0.028730      -0.041633       0.121615      -0.067893      -0.000053       0.067946              9.249808       8.720886      -2.442807      -2.216888       8.695000      -1.769277      10.333538           0.000008
          277              O       0.955981       2.246042      24.934153      -0.551714      38.463485 0.64339634E+03  0.16218334E+05                                 9.130078                            7.991793      -0.188887       1.996234                    0.992380      28.165807      76.445044       0.652736       0.372256      -1.125849      -0.002222      -0.014728       0.013071       0.019816      -0.020166       0.005075       0.006506      -0.110034       0.071761      -0.070954       0.023032       0.047922              9.899993       7.051571       0.548143      -0.470560       8.960226      -3.678546      13.688182           0.000017
          278              O       2.242249       1.748579       0.843613      -0.595962      42.139757 0.73296065E+03  0.19134657E+05                                 9.785732                            8.543554      -0.334302       1.927027                    0.994123      29.648146      82.546626       0.628258       0.373446      -1.122203      -0.014216      -0.026262      -0.003284       0.030043      -0.019350       0.063809       0.016936       0.013138      -0.067611      -0.077006       0.011866       0.065139             10.849855      15.540009       2.533768       2.430931       8.038082       1.008858       8.971475          -0.000001
          279              O       1.731451       1.550677       3.669615      -0.608765      38.960349 0.59608561E+03  0.14723151E+05                                 9.098452                            7.554776       0.398696       2.155598                    0.997029      28.908927      77.351275       0.690634       0.359059      -1.137475       0.000221      -0.047247       0.014668       0.049473       0.067429      -0.050756       0.026983      -0.089938       0.045664      -0.114192       0.040753       0.073439             10.178740       8.469652       4.394539       1.892735      13.920080       2.206944       8.146489           0.000019
          280              O      -3.119161      12.955748       3.117028      -0.536803      31.602913 0.50411499E+03  0.11921318E+05                                 7.866177                            6.940563       0.740774       2.285912                    0.997350      27.401664      71.362230       0.722804       0.358336      -1.139891      -0.017618       0.036162       0.007003       0.040830      -0.002394      -0.092011      -0.017904      -0.113535       0.105656      -0.127393       0.035886       0.091507              8.349672       6.476765      -2.186873       0.404207      12.361996      -1.315695       6.210255           0.000075
          281              O       8.182588      13.473544       5.086751      -0.485416      31.010289 0.47467813E+03  0.11064314E+05                                 7.851957                            6.771056       0.490427       2.236425                    0.995849      26.290005      68.109424       0.725498       0.362197      -1.136152       0.032827      -0.002845       0.001658       0.032992      -0.010341       0.007068       0.042210       0.107303       0.027432      -0.079733       0.029295       0.050438              8.696393       6.011376       1.013217       1.432433       6.502413       0.784955      13.575390           0.000014
          282              O       7.188774      11.756141       4.149058      -0.589604      40.108003 0.66327627E+03  0.16806696E+05                                 9.314548                            7.992244       0.088184       2.075522                    0.993664      28.527665      77.021887       0.669336       0.361139      -1.137144      -0.003581       0.028087      -0.007095       0.029190       0.026726      -0.008789       0.003357      -0.017771      -0.138296      -0.048082      -0.003193       0.051275             10.332114       6.811967       2.188052       1.107471      13.351209       0.587407      10.833168           0.000015
          283              O       9.314280       0.275164       3.503425      -0.504844      33.272908 0.49471900E+03  0.11652444E+05                                 8.197388                            6.889750       0.653431       2.259195                    0.997315      27.200014      70.858773       0.722717       0.359815      -1.137914      -0.001247      -0.013775      -0.012389       0.018568      -0.101944       0.037322      -0.006944      -0.005682       0.228466      -0.142308       0.039484       0.102824              8.989557       8.870416      -2.893736      -4.008878       7.716961       3.189818      10.381295          -0.000032
          284              O       4.841853      11.947265       2.365684      -0.641796      44.586723 0.75148181E+03  0.19744644E+05                                10.130686                            8.630358      -0.158392       1.957800                    0.995467      30.839542      86.192775       0.627198       0.371681      -1.123322       0.000312       0.016534       0.044644       0.047608      -0.006565       0.068630       0.027187      -0.189233      -0.003296      -0.132004       0.028899       0.103105             11.305896       7.615128       1.329998       0.833841      17.224237       4.230621       9.078323          -0.000024
          285              O       9.005270       0.220944       0.118375      -0.581535      36.210818 0.59537419E+03  0.14670908E+05                                 8.633865                            7.546563       0.431109       2.182851                    0.996186      28.135972      74.689548       0.692946       0.358707      -1.140102       0.005031       0.019422       0.041792       0.046358       0.042868      -0.060196       0.046173      -0.021864      -0.085975      -0.105152       0.046572       0.058579              9.310152      10.083573       2.804767       0.839742      12.384316      -0.163272       5.462567          -0.000060
          286              O       9.840943       2.101005      25.212773      -0.500784      32.352282 0.49171238E+03  0.11541965E+05                                 7.994400                            6.827443       0.573534       2.251450                    0.998069      26.512545      68.521445       0.734009       0.355497      -1.143532       0.010250      -0.012383       0.029484       0.033581      -0.037546      -0.023174      -0.015276      -0.010634       0.032081      -0.054845       0.021245       0.033600              8.622076       8.266369      -2.121958       1.874678      10.524161      -3.421939       7.075697          -0.000018
          287              O       6.076836       8.664275      24.951987      -0.549177      38.180567 0.64207614E+03  0.16174602E+05                                 9.077634                            7.979055      -0.123587       2.013724                    0.993348      28.213858      76.517577       0.653900       0.371833      -1.126318      -0.017441      -0.006104       0.018945       0.026464       0.028917       0.002899       0.001753       0.088529       0.100220      -0.069583       0.031236       0.038348              9.739682       7.452300       0.779872      -2.958724       7.823186      -2.098075      13.943560           0.000020
          288              O       5.139965       9.561607       0.921151      -0.600970      42.245515 0.74493531E+03  0.19523645E+05                                 9.798748                            8.609853      -0.387163       1.908822                    0.993962      29.772594      83.020038       0.626267       0.373168      -1.122560      -0.018371      -0.024529      -0.001981       0.030710      -0.015947      -0.012022       0.066072       0.021102      -0.046049      -0.075516       0.009913       0.065604             10.819186       7.494563      -1.198300      -0.026460      16.015466       2.755578       8.947530           0.000001
          289              O       5.335041       8.887930       3.713295      -0.610117      39.014870 0.60420322E+03  0.14980116E+05                                 9.121357                            7.623106       0.316285       2.128916                    0.996571      29.023216      77.904221       0.684955       0.360672      -1.135753      -0.036885      -0.019300       0.009283       0.042652       0.078061       0.053184      -0.044285      -0.025836       0.013726      -0.119890       0.043045       0.076845             10.171272      10.570940       5.058373       1.544112      11.938516       2.388420       8.004359           0.000016
          290              O       3.307494       8.124791       3.153729      -0.536301      32.050588 0.50910389E+03  0.12051844E+05                                 7.918884                            6.957072       0.807795       2.312034                    0.996433      27.247465      70.669013       0.725740       0.356515      -1.142966       0.030800       0.003575       0.000582       0.031012       0.032924       0.025102      -0.086883       0.084636       0.087921      -0.122175       0.038667       0.083508              8.470492      13.481803       0.759549      -1.270726       5.716392      -0.080788       6.213281           0.000025
          291              O       4.777844       6.053606       5.016450      -0.494890      29.857036 0.46068532E+03  0.10654173E+05                                 7.612711                            6.637846       0.593276       2.263752                    0.997169      26.353451      67.923879       0.738430       0.358659      -1.139367      -0.011823       0.020244       0.003659       0.023728      -0.044723       0.037438       0.030369      -0.049390       0.017472      -0.080464       0.030061       0.050403              8.335088       5.691879       0.933278       0.080192       6.507904       1.685013      12.805482           0.000033
          292              O       3.561815       4.498862       4.085477      -0.595394      40.586336 0.67947364E+03  0.17326784E+05                                 9.396351                            8.106294      -0.039239       2.032931                    0.992930      28.695388      77.801728       0.662304       0.362663      -1.135587       0.029105       0.012296      -0.003976       0.031845       0.021745       0.006963      -0.012661      -0.023894      -0.130460      -0.047540       0.000369       0.047172             10.352027      10.459987       3.604901       0.149253       9.592295       0.680656      11.003798           0.000014
          293              O       6.535248       2.777393       3.121163      -0.503692      30.405316 0.45783231E+03  0.10564471E+05                                 7.636618                            6.570486       0.724817       2.283070                    0.998296      26.840828      68.946992       0.750663       0.353606      -1.144204      -0.020068      -0.025862      -0.014774       0.035915      -0.073176      -0.024103       0.022301       0.110618       0.238200      -0.131841       0.031512       0.100329              8.216512       9.734642      -2.618032       3.451264       6.571204      -2.186940       8.343689          -0.000038
          294              O       4.565730       2.507652       2.144184      -0.629782      42.471728 0.70563905E+03  0.18228836E+05                                 9.750373                            8.318870      -0.057138       2.002184                    0.995325      30.032784      82.905051       0.644692       0.367771      -1.127647       0.027027      -0.002821       0.039352       0.047822       0.057470      -0.005927       0.059273       0.127227       0.005296      -0.115143       0.026640       0.088503             10.822474      14.536272       4.075241       2.990324       9.273862       1.998819       8.657287          -0.000027
          295              O       6.451759       2.645911      25.706949      -0.568084      37.361571 0.62504799E+03  0.15598438E+05                                 8.871656                            7.756908       0.197482       2.115880                    0.994484      28.118856      75.242680       0.679897       0.360990      -1.137719       0.016552       0.014473       0.049462       0.054129       0.022714       0.035993      -0.021756      -0.061608      -0.096007      -0.068817       0.013199       0.055619              9.597671      10.092097       2.108351      -0.964378      12.801976       0.878864       5.898940          -0.000053
          296              O       7.759026       4.204722      24.848344      -0.498640      32.223423 0.49654655E+03  0.11679684E+05                                 7.966554                            6.876325       0.630785       2.271454                    0.997139      26.528292      68.551044       0.729207       0.357095      -1.142671      -0.009761       0.025720       0.022639       0.035628      -0.020494       0.002124      -0.044977       0.070425       0.003424      -0.068416       0.020874       0.047542              8.482333      10.301451       0.476034      -3.866082       7.462694      -0.539230       7.682853          -0.000019
          297              O       3.417852       4.531394      12.011153      -0.551714      38.463392 0.64339403E+03  0.16218261E+05                                 9.130066                            7.991781      -0.188890       1.996234                    0.992380      28.165755      76.444867       0.652736       0.372256      -1.125848       0.002221       0.014727       0.013070       0.019815      -0.020166      -0.005075      -0.006506      -0.110035       0.071762      -0.070955       0.023032       0.047922              9.899980       7.051553       0.548143       0.470554       8.960213       3.678543      13.688175          -0.000008
          298              O       2.131585       5.028858      13.766613      -0.595961      42.139548 0.73295607E+03  0.19134504E+05                                 9.785695                            8.543524      -0.334295       1.927030                    0.994123      29.648067      82.546292       0.628260       0.373446      -1.122204       0.014216       0.026261      -0.003285       0.030042      -0.019350      -0.063809      -0.016935       0.013137      -0.067611      -0.077005       0.011866       0.065139             10.849806      15.539925       2.533750      -2.430928       8.038046      -1.008853       8.971448          -0.000010
          299              O       2.642382       5.226759      16.592615      -0.608762      38.959955 0.59607853E+03  0.14722925E+05                                 9.098370                            7.554715       0.398697       2.155600                    0.997029      28.908831      77.350765       0.690640       0.359058      -1.137477      -0.000223       0.047243       0.014672       0.049470       0.067437       0.050762      -0.026983      -0.089925       0.045687      -0.114200       0.040762       0.073438             10.178640       8.469575       4.394487      -1.892720      13.919920      -2.206924       8.146426           0.000011
          300              O       2.607861       7.376562      16.040028      -0.536821      31.602511 0.50410701E+03  0.11921060E+05                                 7.866026                            6.940437       0.740795       2.285923                    0.997350      27.401751      71.361818       0.722823       0.358329      -1.139899       0.017615      -0.036155       0.006999       0.040822      -0.002418       0.092044       0.017921      -0.113562       0.105624      -0.127434       0.035907       0.091526              8.349505       6.476638      -2.186823      -0.404198      12.361733       1.315663       6.210143           0.000028
          301              O       4.938913       6.858766      18.009751      -0.485417      31.010170 0.47467561E+03  0.11064240E+05                                 7.851935                            6.771035       0.490435       2.236428                    0.995849      26.289959      68.109234       0.725499       0.362197      -1.136153      -0.032823       0.002844       0.001660       0.032988      -0.010341      -0.007066      -0.042211       0.107305       0.027434      -0.079735       0.029297       0.050438              8.696369       6.011356       1.013212      -1.432431       6.502394      -0.784959      13.575357           0.000009
          302              O       5.932727       8.576168      17.072058      -0.589604      40.108016 0.66327632E+03  0.16806699E+05                                 9.314553                            7.992246       0.088182       2.075522                    0.993664      28.527668      77.021913       0.669335       0.361139      -1.137144       0.003583      -0.028087      -0.007094       0.029190       0.026726       0.008790      -0.003358      -0.017773      -0.138296      -0.048082      -0.003193       0.051275             10.332121       6.811968       2.188058      -1.107470      13.351211      -0.587410      10.833183           0.000004
          303              O       8.692353       6.502273      16.426425      -0.504840      33.271848 0.49469973E+03  0.11651867E+05                                 8.197188                            6.889596       0.653486       2.259219                    0.997315      27.199661      70.857296       0.722729       0.359813      -1.137917       0.001249       0.013772      -0.012385       0.018564      -0.101946      -0.037325       0.006942      -0.005680       0.228468      -0.142311       0.039485       0.102826              8.989327       8.870184      -2.893643       4.008758       7.716765      -3.189719      10.381033           0.000000
          304              O       8.279648       8.385044      15.288684      -0.641790      44.586131 0.75147044E+03  0.19744265E+05                                10.130592                            8.630292      -0.158384       1.957806                    0.995467      30.839336      86.191948       0.627201       0.371681      -1.123323      -0.000310      -0.016531       0.044644       0.047607      -0.006564      -0.068629      -0.027188      -0.189230      -0.003303      -0.132002       0.028896       0.103105             11.305778       7.615059       1.330001      -0.833834      17.224035      -4.230556       9.078240          -0.000012
          305              O       9.001363       6.556492      13.041375      -0.581533      36.210640 0.59537009E+03  0.14670779E+05                                 8.633825                            7.546528       0.431131       2.182858                    0.996186      28.135953      74.689379       0.692949       0.358706      -1.140103      -0.005031      -0.019421       0.041791       0.046357       0.042870       0.060198      -0.046175      -0.021864      -0.085976      -0.105155       0.046574       0.058581              9.310105      10.083525       2.804761      -0.839732      12.384246       0.163266       5.462543          -0.000011
          306              O       8.165690       4.676431      12.289773      -0.500789      32.352230 0.49171168E+03  0.11541941E+05                                 7.994384                            6.827433       0.573557       2.251456                    0.998069      26.512565      68.521405       0.734010       0.355497      -1.143533      -0.010253       0.012381       0.029484       0.033582      -0.037546       0.023177       0.015275      -0.010638       0.032080      -0.054846       0.021245       0.033601              8.622053       8.266339      -2.121941      -1.874665      10.524138       3.421928       7.075683          -0.000015
          307              O       7.044664      11.668035      12.028987      -0.549181      38.180504 0.64207475E+03  0.16174558E+05                                 9.077626                            7.979048      -0.123586       2.013725                    0.993348      28.213828      76.517472       0.653900       0.371833      -1.126318       0.017441       0.006104       0.018945       0.026464       0.028917      -0.002899      -0.001754       0.088528       0.100219      -0.069583       0.031235       0.038347              9.739675       7.452292       0.779872       2.958723       7.823173       2.098071      13.943560          -0.000013
          308              O       7.981536      10.770702      13.844151      -0.600971      42.245307 0.74493151E+03  0.19523520E+05                                 9.798718                            8.609834      -0.387166       1.908822                    0.993962      29.772509      83.019741       0.626267       0.373168      -1.122560       0.018373       0.024529      -0.001980       0.030711      -0.015947       0.012022      -0.066072       0.021103      -0.046050      -0.075517       0.009913       0.065604             10.819141       7.494541      -1.198292       0.026463      16.015372      -2.755560       8.947511          -0.000014
          309              O       7.786460      11.444379      16.636295      -0.610116      39.015056 0.60420654E+03  0.14980221E+05                                 9.121389                            7.623128       0.316290       2.128916                    0.996571      29.023282      77.904496       0.684953       0.360672      -1.135753       0.036888       0.019304       0.009276       0.042655       0.078061      -0.053184       0.044282      -0.025827       0.013706      -0.119887       0.043040       0.076847             10.171309      10.570983       5.058401      -1.544116      11.938555      -2.388428       8.004388           0.000001
          310              O      -3.818793      12.207519      16.076729      -0.536293      32.050512 0.50910232E+03  0.12051810E+05                                 7.918922                            6.957103       0.807807       2.312037                    0.996433      27.247287      70.668813       0.725731       0.356519      -1.142961      -0.030803      -0.003575       0.000580       0.031015       0.032928      -0.025105       0.086859       0.084601       0.087936      -0.122148       0.038652       0.083495              8.470533      13.481871       0.759567       1.270739       5.716416       0.080790       6.213314           0.000031
          311              O      13.228789       0.723830      17.939450      -0.494889      29.856901 0.46068297E+03  0.10654104E+05                                 7.612689                            6.637830       0.593277       2.263753                    0.997169      26.353385      67.923648       0.738431       0.358659      -1.139367       0.011821      -0.020244       0.003659       0.023726      -0.044724      -0.037439      -0.030368      -0.049387       0.017469      -0.080464       0.030062       0.050402              8.335061       5.691865       0.933276      -0.080197       6.507888      -1.685006      12.805430          -0.000004
          312              O       0.812019       2.278574      17.008477      -0.595397      40.586395 0.67947473E+03  0.17326818E+05                                 9.396359                            8.106299      -0.039236       2.032931                    0.992930      28.695420      77.801828       0.662304       0.362663      -1.135587      -0.029105      -0.012297      -0.003976       0.031846       0.021745      -0.006964       0.012661      -0.023895      -0.130459      -0.047541       0.000369       0.047172             10.352035      10.459989       3.604901      -0.149256       9.592296      -0.680659      11.003819          -0.000000
          313              O      11.471385       4.000043      16.044163      -0.503685      30.404483 0.45781694E+03  0.10564021E+05                                 7.636459                            6.570359       0.724874       2.283093                    0.998296      26.840532      68.945780       0.750673       0.353604      -1.144207       0.020063       0.025862      -0.014770       0.035910      -0.073177       0.024104      -0.022305       0.110620       0.238209      -0.131844       0.031510       0.100334              8.216332       9.734426      -2.617956      -3.451173       6.571060       2.186879       8.343511          -0.000021
          314              O      -0.191896       4.269785      15.067184      -0.629780      42.471498 0.70563493E+03  0.18228700E+05                                 9.750333                            8.318844      -0.057134       2.002186                    0.995325      30.032731      82.904800       0.644693       0.367771      -1.127648      -0.027028       0.002821       0.039351       0.047822       0.057471       0.005926      -0.059271       0.127223       0.005288      -0.115140       0.026637       0.088504             10.822419      14.536176       4.075215      -2.990295       9.273827      -1.998807       8.657254          -0.000008
          315              O      11.554875       4.131525      12.783949      -0.568086      37.361587 0.62504843E+03  0.15598447E+05                                 8.871648                            7.756903       0.197509       2.115887                    0.994485      28.118901      75.242722       0.679898       0.360989      -1.137720      -0.016550      -0.014475       0.049462       0.054128       0.022716      -0.035995       0.021757      -0.061611      -0.096004      -0.068821       0.013200       0.055621              9.597656      10.092083       2.108351       0.964374      12.801951      -0.878860       5.898935          -0.000012
          316              O      10.247608       2.572715      11.925344      -0.498640      32.223082 0.49653969E+03  0.11679477E+05                                 7.966480                            6.876263       0.630823       2.271466                    0.997140      26.528216      68.550597       0.729213       0.357094      -1.142673       0.009762      -0.025724       0.022639       0.035631      -0.020493      -0.002126       0.044978       0.070429       0.003427      -0.068418       0.020874       0.047543              8.482250      10.301351       0.476035       3.866042       7.462608       0.539229       7.682790          -0.000010
          317              O       7.791686      11.308831       0.911847      -0.551714      38.463492 0.64339657E+03  0.16218342E+05                                 9.130081                            7.991796      -0.188890       1.996233                    0.992380      28.165808      76.445061       0.652735       0.372256      -1.125848       0.002222       0.014728      -0.013070       0.019816      -0.020166       0.005075       0.006506      -0.110034       0.071762      -0.070954       0.023032       0.047922              9.899996       7.051574       0.548143      -0.470559       8.960228      -3.678545      13.688186           0.000014
          318              O       6.505418      11.806294      25.002387      -0.595962      42.139701 0.73295934E+03  0.19134613E+05                                 9.785722                            8.543545      -0.334300       1.927028                    0.994123      29.648121      82.546518       0.628259       0.373446      -1.122203       0.014216       0.026262       0.003284       0.030043      -0.019350       0.063808       0.016936       0.013138      -0.067611      -0.077005       0.011866       0.065139             10.849844      15.539994       2.533764       2.430930       8.038074       1.008858       8.971464           0.000004
          319              O       7.016216      12.004196      22.176385      -0.608763      38.960090 0.59608090E+03  0.14723003E+05                                 9.098408                            7.554744       0.398693       2.155599                    0.997029      28.908834      77.350908       0.690636       0.359059      -1.137475      -0.000223       0.047245      -0.014670       0.049471       0.067432      -0.050757       0.026984      -0.089935       0.045670      -0.114195       0.040755       0.073439             10.178688       8.469612       4.394511       1.892725      13.919999       2.206933       8.146452           0.000033
          320              O      11.866828       0.599125      22.728972      -0.536809      31.602664 0.50410999E+03  0.11921164E+05                                 7.866112                            6.940509       0.740777       2.285916                    0.997350      27.401624      71.361888       0.722810       0.358334      -1.139893       0.017617      -0.036158      -0.007002       0.040826      -0.002402      -0.092021      -0.017910      -0.113543       0.105645      -0.127405       0.035893       0.091513              8.349601       6.476714      -2.186855       0.404202      12.361883      -1.315679       6.210205           0.000086
          321              O       0.565079       0.081329      20.759249      -0.485413      31.010319 0.47467864E+03  0.11064329E+05                                 7.851960                            6.771057       0.490429       2.236425                    0.995849      26.290023      68.109473       0.725498       0.362197      -1.136153      -0.032826       0.002846      -0.001658       0.032991      -0.010341       0.007067       0.042209       0.107305       0.027434      -0.079734       0.029296       0.050438              8.696398       6.011378       1.013217       1.432435       6.502415       0.784957      13.575400           0.000024
          322              O       1.558893       1.798732      21.696942      -0.589604      40.108014 0.66327636E+03  0.16806700E+05                                 9.314551                            7.992245       0.088182       2.075522                    0.993664      28.527666      77.021897       0.669335       0.361139      -1.137144       0.003582      -0.028087       0.007095       0.029190       0.026726      -0.008790       0.003357      -0.017771      -0.138296      -0.048082      -0.003193       0.051274             10.332119       6.811967       2.188054       1.107472      13.351217       0.587409      10.833172           0.000018
          323              O      -0.566613      13.279709      22.342575      -0.504843      33.272802 0.49471709E+03  0.11652386E+05                                 8.197365                            6.889733       0.653443       2.259200                    0.997315      27.199983      70.858624       0.722718       0.359815      -1.137915       0.001248       0.013776       0.012388       0.018569      -0.101945       0.037323      -0.006944      -0.005680       0.228467      -0.142308       0.039484       0.102824              8.989531       8.870389      -2.893726      -4.008864       7.716940       3.189807      10.381265          -0.000035
          324              O       3.905814       1.607608      23.480316      -0.641796      44.586658 0.75148047E+03  0.19744600E+05                                10.130679                            8.630353      -0.158396       1.957800                    0.995467      30.839510      86.192674       0.627198       0.371681      -1.123322      -0.000312      -0.016533      -0.044644       0.047608      -0.006565       0.068630       0.027188      -0.189231      -0.003297      -0.132003       0.028898       0.103105             11.305888       7.615122       1.330000       0.833840      17.224227       4.230616       9.078316          -0.000030
          325              O      -0.257603      13.333929      25.727625      -0.581534      36.210736 0.59537250E+03  0.14670855E+05                                 8.633850                            7.546551       0.431112       2.182853                    0.996186      28.135939      74.689416       0.692947       0.358707      -1.140103      -0.005032      -0.019422      -0.041790       0.046357       0.042868      -0.060196       0.046173      -0.021864      -0.085974      -0.105151       0.046572       0.058579              9.310135      10.083555       2.804763       0.839739      12.384292      -0.163271       5.462558          -0.000065
          326              O      -1.093276      11.453868       0.633227      -0.500784      32.352321 0.49171314E+03  0.11541988E+05                                 7.994410                            6.827451       0.573526       2.251448                    0.998069      26.512548      68.521488       0.734008       0.355498      -1.143532      -0.010250       0.012383      -0.029482       0.033580      -0.037547      -0.023175      -0.015277      -0.010634       0.032080      -0.054846       0.021246       0.033600              8.622086       8.266380      -2.121961       1.874681      10.524172      -3.421943       7.075706          -0.000026
          327              O       2.670831       4.890598       0.894013      -0.549177      38.180582 0.64207641E+03  0.16174610E+05                                 9.077636                            7.979057      -0.123587       2.013724                    0.993348      28.213865      76.517602       0.653900       0.371833      -1.126318       0.017440       0.006104      -0.018946       0.026464       0.028916       0.002898       0.001753       0.088530       0.100219      -0.069583       0.031236       0.038347              9.739685       7.452303       0.779872      -2.958726       7.823188      -2.098077      13.943566           0.000019
          328              O       3.607702       3.993266      24.924849      -0.600971      42.245620 0.74493783E+03  0.19523730E+05                                 9.798768                            8.609870      -0.387167       1.908820                    0.993962      29.772643      83.020248       0.626266       0.373168      -1.122560       0.018371       0.024529       0.001981       0.030710      -0.015948      -0.012021       0.066073       0.021102      -0.046049      -0.075517       0.009913       0.065604             10.819208       7.494577      -1.198300      -0.026460      16.015497       2.755579       8.947549          -0.000002
          329              O       3.412626       4.666943      22.132705      -0.610116      39.015097 0.60420731E+03  0.14980246E+05                                 9.121401                            7.623138       0.316280       2.128913                    0.996571      29.023287      77.904545       0.684952       0.360672      -1.135752       0.036888       0.019302      -0.009279       0.042654       0.078062       0.053183      -0.044281      -0.025822       0.013706      -0.119886       0.043039       0.076848             10.171324      10.571000       5.058409       1.544120      11.938579       2.388432       8.004394           0.000010
          330              O       5.440173       5.430082      22.692271      -0.536281      32.050639 0.50910486E+03  0.12051887E+05                                 7.918947                            6.957125       0.807803       2.312034                    0.996433      27.247324      70.668986       0.725729       0.356520      -1.142961      -0.030806      -0.003576      -0.000584       0.031018       0.032928       0.025105      -0.086856       0.084594       0.087947      -0.122143       0.038648       0.083495              8.470564      13.481924       0.759561      -1.270741       5.716437      -0.080790       6.213330           0.000019
          331              O       3.969823       7.501267      20.829550      -0.494891      29.857079 0.46068621E+03  0.10654199E+05                                 7.612721                            6.637854       0.593270       2.263749                    0.997169      26.353470      67.923963       0.738429       0.358659      -1.139367       0.011823      -0.020245      -0.003658       0.023728      -0.044723       0.037437       0.030370      -0.049389       0.017471      -0.080463       0.030060       0.050403              8.335098       5.691886       0.933279       0.080190       6.507912       1.685013      12.805498           0.000023
          332              O       5.185852       9.056011      21.760523      -0.595394      40.586328 0.67947348E+03  0.17326779E+05                                 9.396349                            8.106292      -0.039236       2.032932                    0.992930      28.695387      77.801719       0.662304       0.362663      -1.135587      -0.029105      -0.012296       0.003976       0.031845       0.021745       0.006963      -0.012661      -0.023895      -0.130460      -0.047540       0.000369       0.047172             10.352024      10.459984       3.604900       0.149252       9.592293       0.680656      11.003794           0.000015
          333              O       2.212419      10.777480      22.724837      -0.503691      30.405319 0.45783235E+03  0.10564472E+05                                 7.636618                            6.570486       0.724817       2.283070                    0.998296      26.840832      68.947005       0.750663       0.353606      -1.144204       0.020069       0.025861       0.014773       0.035914      -0.073176      -0.024103       0.022301       0.110617       0.238201      -0.131840       0.031511       0.100329              8.216512       9.734643      -2.618033       3.451264       6.571205      -2.186940       8.343689          -0.000046
          334              O       4.181937      11.047221      23.701816      -0.629781      42.471693 0.70563832E+03  0.18228812E+05                                 9.750365                            8.318864      -0.057134       2.002185                    0.995325      30.032778      82.905009       0.644693       0.367771      -1.127647      -0.027027       0.002820      -0.039352       0.047822       0.057471      -0.005927       0.059272       0.127227       0.005297      -0.115143       0.026640       0.088503             10.822465      14.536259       4.075236       2.990321       9.273855       1.998818       8.657280          -0.000023
          335              O       2.295908      10.908962       0.139051      -0.568084      37.361651 0.62504969E+03  0.15598491E+05                                 8.871670                            7.756919       0.197479       2.115879                    0.994484      28.118892      75.242816       0.679896       0.360990      -1.137719      -0.016552      -0.014474      -0.049462       0.054129       0.022714       0.035993      -0.021756      -0.061609      -0.096006      -0.068817       0.013198       0.055619              9.597687      10.092115       2.108351      -0.964380      12.801995       0.878869       5.898949          -0.000052
          336              O       0.988641       9.350151       0.997656      -0.498638      32.223257 0.49654333E+03  0.11679587E+05                                 7.966518                            6.876296       0.630803       2.271460                    0.997139      26.528245      68.550807       0.729210       0.357095      -1.142672       0.009761      -0.025721      -0.022639       0.035628      -0.020494       0.002124      -0.044976       0.070425       0.003427      -0.068415       0.020874       0.047541              8.482293      10.301402       0.476033      -3.866062       7.462658      -0.539229       7.682820          -0.000020
          337              O       5.329815       9.023479      13.834847      -0.551713      38.463432 0.64339485E+03  0.16218288E+05                                 9.130073                            7.991786      -0.188892       1.996233                    0.992380      28.165773      76.444940       0.652736       0.372256      -1.125848      -0.002221      -0.014726      -0.013070       0.019815      -0.020166      -0.005075      -0.006505      -0.110033       0.071762      -0.070954       0.023032       0.047922              9.899990       7.051558       0.548141       0.470554       8.960220       3.678549      13.688190          -0.000008
          338              O       6.616082       8.526015      12.079387      -0.595963      42.139709 0.73295977E+03  0.19134629E+05                                 9.785726                            8.543551      -0.334304       1.927026                    0.994123      29.648137      82.546605       0.628258       0.373446      -1.122203      -0.014216      -0.026261       0.003285       0.030042      -0.019350      -0.063809      -0.016936       0.013138      -0.067613      -0.077006       0.011867       0.065139             10.849842      15.539971       2.533761      -2.430933       8.038073      -1.008855       8.971480          -0.000008
          339              O       6.105285       8.328114       9.253385      -0.608760      38.960273 0.59608407E+03  0.14723103E+05                                 9.098438                            7.554765       0.398699       2.155599                    0.997029      28.908901      77.351171       0.690635       0.359059      -1.137475       0.000221      -0.047248      -0.014667       0.049472       0.067429       0.050756      -0.026984      -0.089940       0.045659      -0.114192       0.040752       0.073440             10.178724       8.469635       4.394531      -1.892734      13.920053      -2.206941       8.146482           0.000022
          340              O       6.139806       6.178311       9.805972      -0.536800      31.602783 0.50411249E+03  0.11921247E+05                                 7.866169                            6.940557       0.740773       2.285913                    0.997350      27.401565      71.361989       0.722802       0.358338      -1.139890      -0.017618       0.036161      -0.007001       0.040829      -0.002390       0.092009       0.017901      -0.113529       0.105659      -0.127388       0.035882       0.091506              8.349661       6.476750      -2.186864      -0.404207      12.361980       1.315697       6.210254           0.000066
          341              O       3.808754       6.696107       7.836249      -0.485417      31.010267 0.47467754E+03  0.11064297E+05                                 7.851954                            6.771052       0.490429       2.236425                    0.995849      26.289996      68.109391       0.725498       0.362197      -1.136152       0.032824      -0.002844      -0.001660       0.032989      -0.010341      -0.007067      -0.042210       0.107303       0.027432      -0.079734       0.029296       0.050437              8.696391       6.011371       1.013216      -1.432431       6.502410      -0.784958      13.575391           0.000017
          342              O       2.814940       4.978705       8.773942      -0.589604      40.107991 0.66327582E+03  0.16806683E+05                                 9.314548                            7.992242       0.088184       2.075522                    0.993664      28.527660      77.021872       0.669336       0.361139      -1.137144      -0.003583       0.028087       0.007094       0.029190       0.026726       0.008790      -0.003358      -0.017772      -0.138296      -0.048082      -0.003193       0.051275             10.332114       6.811967       2.188059      -1.107469      13.351204      -0.587411      10.833172           0.000003
          343              O       0.055314       7.052600       9.419575      -0.504839      33.271718 0.49469740E+03  0.11651797E+05                                 8.197161                            6.889575       0.653491       2.259221                    0.997315      27.199627      70.857130       0.722730       0.359813      -1.137918      -0.001249      -0.013773       0.012385       0.018564      -0.101945      -0.037325       0.006942      -0.005679       0.228466      -0.142309       0.039484       0.102825              8.989297       8.870156      -2.893633       4.008741       7.716740      -3.189706      10.380994           0.000009
          344              O       0.468019       5.169829      10.557316      -0.641791      44.586047 0.75146876E+03  0.19744208E+05                                10.130577                            8.630280      -0.158378       1.957808                    0.995467      30.839313      86.191832       0.627202       0.371681      -1.123323       0.000309       0.016531      -0.044645       0.047608      -0.006565      -0.068628      -0.027187      -0.189228      -0.003302      -0.132001       0.028897       0.103104             11.305759       7.615050       1.330001      -0.833834      17.224003      -4.230546       9.078223          -0.000008
          345              O      -0.253696       6.998381      12.804625      -0.581533      36.210645 0.59537020E+03  0.14670782E+05                                 8.633827                            7.546530       0.431129       2.182857                    0.996186      28.135956      74.689390       0.692949       0.358706      -1.140103       0.005031       0.019422      -0.041791       0.046358       0.042870       0.060198      -0.046174      -0.021865      -0.085974      -0.105155       0.046574       0.058581              9.310107      10.083529       2.804759      -0.839734      12.384247       0.163265       5.462543          -0.000011
          346              O       0.581977       8.878442      13.556227      -0.500786      32.352023 0.49170781E+03  0.11541825E+05                                 7.994343                            6.827400       0.573570       2.251461                    0.998069      26.512494      68.521106       0.734013       0.355496      -1.143534       0.010252      -0.012381      -0.029484       0.033581      -0.037545       0.023175       0.015274      -0.010638       0.032084      -0.054845       0.021245       0.033600              8.622008       8.266292      -2.121925      -1.874652      10.524084       3.421909       7.075649          -0.000008
          347              O       1.703003       1.886838      13.817013      -0.549180      38.180484 0.64207435E+03  0.16174544E+05                                 9.077621                            7.979044      -0.123583       2.013726                    0.993348      28.213822      76.517434       0.653901       0.371833      -1.126318      -0.017441      -0.006105      -0.018945       0.026464       0.028917      -0.002899      -0.001754       0.088529       0.100219      -0.069583       0.031235       0.038348              9.739668       7.452288       0.779870       2.958721       7.823165       2.098066      13.943551          -0.000015
          348              O       0.766131       2.784171      12.001849      -0.600970      42.245308 0.74493155E+03  0.19523521E+05                                 9.798718                            8.609834      -0.387166       1.908822                    0.993962      29.772508      83.019735       0.626267       0.373168      -1.122560      -0.018373      -0.024529       0.001979       0.030711      -0.015947       0.012022      -0.066072       0.021103      -0.046050      -0.075516       0.009913       0.065604             10.819141       7.494542      -1.198290       0.026462      16.015370      -2.755559       8.947510          -0.000008
          349              O       0.961207       2.110494       9.209705      -0.610112      39.014909 0.60420367E+03  0.14980131E+05                                 9.121362                            7.623106       0.316289       2.128916                    0.996571      29.023233      77.904286       0.684955       0.360672      -1.135753      -0.036889      -0.019302      -0.009277       0.042655       0.078062      -0.053184       0.044283      -0.025830       0.013711      -0.119889       0.043041       0.076848             10.171278      10.570956       5.058385      -1.544114      11.938515      -2.388421       8.004364           0.000010
          350              O      12.566460       1.347354       9.769271      -0.536299      32.050690 0.50910595E+03  0.12051918E+05                                 7.918949                            6.957126       0.807781       2.312027                    0.996434      27.247380      70.669121       0.725730       0.356519      -1.142962       0.030802       0.003575      -0.000580       0.031014       0.032927      -0.025104       0.086863       0.084611       0.087929      -0.122153       0.038657       0.083495              8.470563      13.481919       0.759569       1.270744       5.716436       0.080790       6.213334           0.000053
          351              O      -4.481122      12.831043       7.906550      -0.494887      29.856869 0.46068238E+03  0.10654087E+05                                 7.612683                            6.637825       0.593277       2.263754                    0.997169      26.353370      67.923592       0.738431       0.358659      -1.139367      -0.011822       0.020244      -0.003659       0.023727      -0.044724      -0.037439      -0.030368      -0.049388       0.017471      -0.080465       0.030062       0.050402              8.335054       5.691860       0.933275      -0.080198       6.507883      -1.685005      12.805418          -0.000002
          352              O       7.935648      11.276299       8.837523      -0.595397      40.586372 0.67947421E+03  0.17326802E+05                                 9.396357                            8.106297      -0.039238       2.032931                    0.992930      28.695407      77.801792       0.662304       0.362663      -1.135587       0.029106       0.012297       0.003975       0.031846       0.021745      -0.006964       0.012661      -0.023895      -0.130459      -0.047540       0.000369       0.047171             10.352033      10.459987       3.604902      -0.149256       9.592298      -0.680659      11.003815           0.000001
          353              O      -2.723718       9.554830       9.801837      -0.503683      30.404436 0.45781609E+03  0.10563995E+05                                 7.636447                            6.570350       0.724873       2.283093                    0.998296      26.840526      68.945727       0.750675       0.353604      -1.144207      -0.020064      -0.025862       0.014770       0.035911      -0.073177       0.024103      -0.022304       0.110620       0.238207      -0.131843       0.031511       0.100332              8.216318       9.734409      -2.617949      -3.451167       6.571047       2.186873       8.343498          -0.000010
          354              O       8.939563       9.285088      10.778816      -0.629780      42.471558 0.70563616E+03  0.18228741E+05                                 9.750344                            8.318853      -0.057133       2.002186                    0.995325      30.032751      82.904891       0.644693       0.367771      -1.127647       0.027027      -0.002821      -0.039351       0.047822       0.057470       0.005927      -0.059272       0.127224       0.005291      -0.115141       0.026638       0.088503             10.822432      14.536194       4.075224      -2.990298       9.273837      -1.998810       8.657265          -0.000005
          355              O      -2.807208       9.423348      13.062051      -0.568085      37.361570 0.62504809E+03  0.15598437E+05                                 8.871647                            7.756903       0.197506       2.115886                    0.994484      28.118889      75.242698       0.679898       0.360989      -1.137720       0.016550       0.014474      -0.049462       0.054128       0.022716      -0.035995       0.021757      -0.061610      -0.096005      -0.068820       0.013200       0.055620              9.597656      10.092083       2.108353       0.964375      12.801949      -0.878859       5.898935          -0.000008
          356              O      -1.499941      10.982158      13.920656      -0.498639      32.223114 0.49654033E+03  0.11679497E+05                                 7.966490                            6.876272       0.630813       2.271463                    0.997140      26.528213      68.550632       0.729212       0.357094      -1.142672      -0.009761       0.025723      -0.022639       0.035630      -0.020493      -0.002126       0.044978       0.070429       0.003425      -0.068418       0.020874       0.047544              8.482261      10.301364       0.476037       3.866048       7.462618       0.539230       7.682800          -0.000010

******************************************************
Auxiliary information for the entire system
The total spin magnetic moment of the unit cell is   -0.001052
The total net atomic charge of the unit cell is   0.000002
Accuracy of reproducing the electrostatic potential in the unit cell:
  The inner radius (bohr) =    5.0000
  The outer radius (bohr) =   12.0000
  Valid grid points have density less than (e/(bohr^3)) =    0.0001
  The number of valid grid points were=         9001
  The rms potential error without charges in kcal/mol is=     12.25986
  The rms potential error with partial charges in kcal/mol is=      0.92552
  The RRMSE value at monopole order=      0.07549
  The rms potential error with partial charges and cloud penetration in kcal/mol is=      0.89926
  The RRMSE value at monopole order with cloud penetration is=      0.07335
  The rms potential error with partial charges and atomic dipoles in kcal/mol is=      1.15539
  The RRMSE value at dipole order=      0.09424
  The rms potential error with partial charges, atomic dipoles and cloud penetration in kcal/mol is=      1.13341
  The RRMSE value at dipole order with cloud penetration=      0.09245

******************************************************
The electron densities and ab initio electrostatic potential were computed in VASP using the PBE functional and
projector augmented wave method. See the main text of the journal article for a description of computational details.
The atomic charges, dipoles, and quadrupoles were computed with the DDEC6 method as described in
(a) T. A. Manz and N. Gabaldon Limas, RSC Adv. 6 (2016) 47771-47801 DOI: 10.1039/c6ra04656h
(b) N. Gabaldon Limas and T. A. Manz, RSC Adv. 8 (2018) 2678-2707 DOI: 10.1039/c7ra11829e.
For each atom in the material, the electron cloud parameters were fit to the spherically averaged atom-in-material
electron density using radial positions for which this density was between 10^-4 and 10^-2 electrons per cubic bohr.
The polarizabilities, dispersion coefficients, and quantum Drude oscillator (QDO) parameters were fit using the MCLF method.
The magnetic structure of the system was optimized in VASP from the default ferromagnetic initial guess using spin polarization.
The atomic spin moments (ASMs) were computed on this optimized magnetic structure using the DDEC6 partition as inputs
to the method of T. A. Manz and D. S. Sholl, J. Chem. Theory Comput. 7 (2011) 4146-4164 DOI: 10.1021/ct200539n.
The RMSE and RRMSE were computed using a uniform grid with Ewald summation.
