# Supplementary material for: A collection of forcefield precursors for metal–organic frameworks
Source: RSC Adv. 2019 Nov 13;9(63):36492–507. doi: 10.1039/c9ra07327b (PMC9075174; doi:10.1039/c9ra07327b)
Supplement: RA-009-C9RA07327B-s5610 [file RA-009-C9RA07327B-s5610.xyz]

   38
jmolscript: load "" {1 1 1} spacegroup "x,y,z" unitcell [{      6.671600     0.000000     0.000000 }, {      0.000000     7.644400     0.000000 }, {     -2.358522    -3.822218     9.542694 }]
Ga     2.313793    -0.001533     2.137563     1.499242
Ga     5.649593     0.001525     2.137563     1.501492
H     -0.746926     1.701627     8.536894     0.119203
H      2.835168     2.132778     5.235122     0.120922
H     -1.169033     1.207804     6.174123     0.115293
H      3.263947     2.627366     7.597893     0.113852
H      0.632612     5.867838     1.786392     0.430485
H      2.588874    -1.701660     8.536894     0.118886
H     -0.500632    -2.132797     5.235122     0.121743
H      2.166767    -1.207827     6.174123     0.114316
H     -0.071853    -2.627395     7.597893     0.112657
H      3.968412     1.776555     1.786392     0.429984
C      3.913177     6.331092     0.074433     0.623735
C      1.296210     2.177110     8.200991    -0.029860
C      2.316077     2.318533     7.286801    -0.099964
C      0.023379     1.784953     7.830735    -0.090053
C      2.067728     2.051746     5.943190    -0.087287
C     -0.220496     1.514343     6.485215    -0.101632
C      0.798232     1.658060     5.572933    -0.028123
C      0.498066     1.320180     4.166340     0.626008
C      0.577377     1.313308     0.074433     0.624707
C     -2.039590    -2.177141     8.200991    -0.032876
C     -1.019723    -2.318560     7.286801    -0.097344
C      3.359179    -1.784982     7.830735    -0.090325
C     -1.268072    -2.051768     5.943190    -0.086496
C      3.115304    -1.514368     6.485215    -0.098454
C      4.134032    -1.658081     5.572933    -0.031588
C      3.833866    -1.320196     4.166340     0.626750
O      2.933622     6.198078     0.874111    -0.594644
O      5.048574     6.763000     0.444690    -0.577495
O      1.457263     1.369106     3.343760    -0.601788
O     -0.678364     0.980769     3.851431    -0.554230
O      0.648681    -0.826363     2.034502    -0.884116
O      6.269422     1.446319     0.874111    -0.595641
O      1.712774     0.881398     0.444690    -0.576339
O      4.793063    -1.369118     3.343760    -0.602772
O      2.657436    -0.980784     3.851431    -0.553799
O      3.984481     0.826356     2.034502    -0.884450

The following XYZ coordinates are in angstroms. Other properties are in atomic units.
The sperically averaged electron density of each atom fit to a function of the form exp(a - br)
eigen_1, eigen_2 and eigen_3 are the three eigenvalues of traceless quadrupole moment tensor
  atom number  atomic symbol              X              Y              Z     net charge C6 coefficient C8 coefficient C10 coefficient fluctuating dipole atomic polarizability isotropic forcefield polarizability              a              b squared Pearson coefficient          <r^3>          <r^4>         wp_QDO          m_QDO          q_QDO       dipole_x       dipole_y       dipole_z         dipole            Qxy            Qxz            Qyz     Q(x^2-y^2)  Q(3z^2 - R^2)        eigen_1        eigen_2        eigen_3 static polarizability      alpha(xx)      alpha(xy)      alpha(xz)      alpha(yy)      alpha(yz)      alpha(zz) atomic spin moment
            1             Ga       2.313793      -0.001533       2.137563       1.499242      73.383078 0.12504979E+04  0.35933723E+05                                13.375559                           10.709723       0.432419       2.037385                    0.998249      40.471908     104.563912       0.619701       0.343957      -1.189388      -0.010494       0.006945      -0.005988       0.013936       0.040728      -0.011727       0.009272       0.006196      -0.048253      -0.041432      -0.007540       0.048972             15.887130      20.056939      -1.054229       1.144712      10.171069      -0.045754      17.433381           0.000026
            2             Ga       5.649593       0.001525       2.137563       1.501492      73.295308 0.12485623E+04  0.35865527E+05                                13.369197                           10.704627       0.423787       2.035234                    0.998178      40.437475     104.469195       0.619548       0.344163      -1.189167      -0.011900      -0.006220      -0.006441       0.014892      -0.041479      -0.011236      -0.009839       0.008100      -0.046576      -0.042182      -0.007304       0.049486             15.879691      20.045793       1.053903       1.142977      10.167019       0.045206      17.426260           0.000030
            3              H      -0.746926       1.701627       8.536894       0.119203       1.305635 0.10396770E+02  0.10909261E+03                                 1.975368                            1.884869      -1.164538       2.303026                    0.996263       3.878193      11.263100       0.455527       1.281431      -0.707949      -0.036896      -0.002483       0.031078       0.048304       0.005834      -0.011548      -0.000388       0.025820       0.003991      -0.015184      -0.005161       0.020344              1.995092       2.210338       0.053570      -0.470613       1.637167       0.045927       2.137771           0.000000
            4              H       2.835168       2.132778       5.235122       0.120922       1.310819 0.10439445E+02  0.10951300E+03                                 1.973297                            1.883605      -1.146824       2.314172                    0.996350       3.836335      11.093872       0.458125       1.274481      -0.709816       0.037497       0.002916      -0.032803       0.049906       0.006023      -0.011062      -0.001750       0.026411       0.005924      -0.015532      -0.004806       0.020339              1.991235       2.219385       0.056384      -0.472204       1.638799       0.036752       2.115521           0.000000
            5              H      -1.169033       1.207804       6.174123       0.115293       1.218262 0.95085525E+01  0.98491419E+02                                 1.944317                            1.844749      -1.354479       2.213671                    0.993013       4.078258      12.134840       0.440586       1.342120      -0.693258      -0.042433      -0.012863      -0.012357       0.046030       0.007191       0.000187       0.000908       0.030837      -0.005609      -0.016128      -0.001827       0.017955              1.978226       2.499157       0.319475       0.254040       1.711872       0.155309       1.723649           0.000005
            6              H       3.263947       2.627366       7.597893       0.113852       1.231831 0.96338622E+01  0.10011878E+03                                 1.958637                            1.856741      -1.373674       2.204372                    0.992898       4.098925      12.217333       0.439195       1.341941      -0.693266       0.042719       0.014431       0.011540       0.046544       0.006934       0.000026       0.000963       0.030850      -0.004267      -0.016260      -0.001366       0.017626              1.993774       2.535775       0.327011       0.261061       1.727392       0.155781       1.718156           0.000005
            7              H       0.632612       5.867838       1.786392       0.430485       0.554306 0.37333824E+01  0.31320276E+02                                 1.292457                            1.278840      -1.375803       2.417408                    0.998166       2.381052       6.871054       0.444449       1.642712      -0.644185       0.000966      -0.035033      -0.007590       0.035859       0.001756       0.002156       0.003770      -0.023613      -0.033912      -0.012390      -0.005723       0.018113              1.293504       1.222661       0.002352      -0.020361       1.457578       0.081558       1.200272          -0.000001
            8              H       2.588874      -1.701660       8.536894       0.118886       1.303073 0.10367758E+02  0.10866855E+03                                 1.969504                            1.879688      -1.220190       2.284859                    0.996463       3.870675      11.220347       0.457266       1.277962      -0.708714      -0.036661       0.002252       0.031330       0.048277      -0.005915      -0.011581       0.000558       0.025981       0.003325      -0.015139      -0.005360       0.020500              1.989021       2.203171      -0.053283      -0.468142       1.632953      -0.045676       2.130941           0.000001
            9              H      -0.500632      -2.132797       5.235122       0.121743       1.308978 0.10420963E+02  0.10927885E+03                                 1.972243                            1.882551      -1.144865       2.315319                    0.996343       3.832348      11.082996       0.457995       1.275313      -0.709648       0.036867      -0.003086      -0.032365       0.049154      -0.005757      -0.011135       0.001606       0.026396       0.005711      -0.015389      -0.004915       0.020304              1.990187       2.218384      -0.056350      -0.472158       1.637814      -0.036632       2.114362           0.000000
           10              H       2.166767      -1.207827       6.174123       0.114316       1.222955 0.95538990E+01  0.99094618E+02                                 1.950483                            1.849999      -1.442509       2.183337                    0.992858       4.089653      12.183260       0.439585       1.343364      -0.692988      -0.043195       0.012834      -0.012263       0.046700      -0.007111       0.000106      -0.000978       0.030373      -0.004920      -0.016010      -0.001585       0.017594              1.984744       2.509077      -0.321551       0.255634       1.716741      -0.156152       1.728414           0.000005
           11              H      -0.071853      -2.627395       7.597893       0.112657       1.237552 0.96857195E+01  0.10075247E+03                                 1.961054                            1.858848      -1.439761       2.182447                    0.992885       4.105175      12.225693       0.440144       1.337787      -0.694082       0.043185      -0.013966       0.011759       0.046886      -0.007475       0.000061      -0.001118       0.030954      -0.004726      -0.016478      -0.001503       0.017980              1.996302       2.539493      -0.327737       0.261622       1.729346      -0.156099       1.720067           0.000006
           12              H       3.968412       1.776555       1.786392       0.429984       0.555386 0.37421396E+01  0.31407346E+02                                 1.293301                            1.279650      -1.376798       2.416657                    0.998214       2.382755       6.874033       0.444735       1.640944      -0.644456       0.000958       0.035154      -0.007536       0.035966      -0.001753       0.002115      -0.003765      -0.023418      -0.034300      -0.012470      -0.005607       0.018077              1.294348       1.223390      -0.002354      -0.020369       1.458697      -0.081674       1.200958          -0.000001
           13              C       3.913177       6.331092       0.074433       0.623735      23.921243 0.25236050E+03  0.52471509E+04                                 7.706310                            5.680772      -0.158847       2.006815                    0.999341      22.280824      62.878987       0.614298       0.479540      -1.013900       0.011616       0.013643       0.066522       0.068893      -0.029340       0.001125      -0.043518      -0.119634      -0.197552      -0.077835      -0.032094       0.109929              8.986022       9.220543       1.399906       0.705886       5.324166       2.586245      12.413358           0.000027
           14              C       1.296210       2.177110       8.200991      -0.029860      35.397082 0.43811900E+03  0.10276819E+05                                 9.375964                            6.988704      -0.056918       1.988191                    0.999229      27.464869      77.793514       0.624607       0.418054      -1.067632      -0.014688      -0.010464      -0.053033       0.056016      -0.010592       0.000487      -0.003304      -0.041187      -0.009596      -0.021564      -0.003584       0.025147             10.894131      10.584553       1.662917       0.667397       6.253221       3.276207      15.844619           0.000023
           15              C       2.316077       2.318533       7.286801      -0.099964      33.981112 0.48192741E+03  0.11628152E+05                                 9.100742                            7.334372       0.122473       2.007598                    0.999686      29.809633      86.877864       0.606459       0.418577      -1.062602      -0.028458      -0.005416      -0.007741       0.029985      -0.003646       0.011084      -0.002367      -0.004176      -0.084666      -0.031114       0.011382       0.019731              9.886889      10.275872       1.488982      -0.182977       6.129523       2.307372      13.255271           0.000035
           16              C       0.023379       1.784953       7.830735      -0.090053      33.416472 0.47072178E+03  0.11283441E+05                                 8.980049                            7.233041       0.115079       2.007101                    0.999717      29.536761      85.608690       0.613084       0.416782      -1.064474       0.024594       0.008545      -0.015885       0.030500      -0.009836      -0.018598      -0.008089      -0.021852      -0.035982      -0.030686       0.009945       0.020740              9.783008      10.262959       1.688956       0.963410       6.240384       2.581011      12.845680           0.000030
           17              C       2.067728       2.051746       5.943190      -0.087287      33.047718 0.46476788E+03  0.11103246E+05                                 8.905948                            7.183641       0.139964       2.016820                    0.999740      29.382465      84.966106       0.615755       0.416375      -1.064933      -0.024093      -0.003883       0.016618       0.029524      -0.009012      -0.020005      -0.010443      -0.019383      -0.039020      -0.032588       0.012451       0.020137              9.679246      10.291607       1.715410       0.980303       6.182338       2.490917      12.563795           0.000029
           18              C      -0.220496       1.514343       6.485215      -0.101632      34.100594 0.48243332E+03  0.11644513E+05                                 9.131026                            7.343066       0.127807       2.009548                    0.999698      29.810291      86.922120       0.605443       0.419130      -1.062151       0.027904       0.009222       0.007476       0.030324      -0.003899       0.012805      -0.004115      -0.005465      -0.085840      -0.032513       0.011278       0.021235              9.944025      10.175352       1.474959      -0.150813       6.154540       2.378965      13.502181           0.000033
           19              C       0.798232       1.658060       5.572933      -0.028123      35.152802 0.43356951E+03  0.10142190E+05                                 9.337007                            6.952813      -0.035104       1.997014                    0.999258      27.324975      77.255952       0.626238       0.418113      -1.067742       0.015576       0.011698       0.051482       0.055044      -0.012346       0.000259      -0.006192      -0.036644      -0.009360      -0.020679      -0.004259       0.024938             10.862862      10.629690       1.750085       0.946329       6.246688       3.281056      15.712208           0.000023
           20              C       0.498066       1.320180       4.166340       0.626008      23.424610 0.24704280E+03  0.51085465E+04                                 7.600699                            5.621148      -0.111708       2.026740                    0.999458      22.079402      62.110028       0.617549       0.479633      -1.014002      -0.016117      -0.003890      -0.065448       0.067515      -0.028089      -0.003963      -0.049697      -0.127539      -0.202086      -0.083753      -0.032174       0.115926              8.845866       9.128199       1.074461       0.595822       5.084689       2.519932      12.324709           0.000025
           21              C       0.577377       1.313308       0.074433       0.624707      23.889461 0.25195207E+03  0.52364967E+04                                 7.700038                            5.676237      -0.158644       2.007301                    0.999335      22.261359      62.809491       0.614538       0.479551      -1.013903       0.009906      -0.011903       0.065882       0.067677       0.029702       0.002221       0.043266      -0.120099      -0.193331      -0.076230      -0.033450       0.109680              8.978889       9.212777      -1.398829       0.705260       5.320237      -2.583845      12.403652           0.000027
           22              C      -2.039590      -2.177141       8.200991      -0.032876      35.493648 0.43951407E+03  0.10318483E+05                                 9.393596                            7.000350      -0.059215       1.987110                    0.999201      27.514343      77.985776       0.623972       0.418117      -1.067515      -0.015522       0.010571      -0.052938       0.056170       0.009028       0.000231       0.004871      -0.040467      -0.012019      -0.020192      -0.004766       0.024959             10.916177      10.602670      -1.666524       0.671369       6.265281      -3.285434      15.880578           0.000024
           23              C      -1.019723      -2.318560       7.286801      -0.097344      33.925657 0.48083617E+03  0.11596925E+05                                 9.097907                            7.331667       0.122695       2.008191                    0.999678      29.777116      86.805752       0.605788       0.419218      -1.062043      -0.029065       0.005394      -0.006469       0.030261       0.001516       0.010514       0.003085      -0.003335      -0.087630      -0.031834       0.013680       0.018154              9.884244      10.274891      -1.489949      -0.179553       6.127802      -2.306911      13.250041           0.000032
           24              C       3.359179      -1.784982       7.830735      -0.090325      33.438283 0.47108621E+03  0.11294802E+05                                 8.987060                            7.238881       0.108681       2.005183                    0.999723      29.544387      85.651655       0.612427       0.417132      -1.064208       0.023843      -0.008776      -0.015006       0.029507       0.009471      -0.019476       0.008150      -0.021633      -0.039470      -0.031751       0.010764       0.020988              9.791110      10.269305      -1.691293       0.970288       6.246365      -2.585288      12.857660           0.000029
           25              C      -1.268072      -2.051768       5.943190      -0.086496      32.973254 0.46344640E+03  0.11062836E+05                                 8.889802                            7.170734       0.139850       2.017488                    0.999712      29.338378      84.780660       0.616709       0.416063      -1.065225      -0.025411       0.005544       0.016776       0.030950       0.007930      -0.018856       0.009838      -0.019993      -0.039244      -0.031081       0.011186       0.019895              9.661875      10.273335      -1.712144       0.978843       6.171038      -2.485505      12.541250           0.000032
           26              C       3.115304      -1.514368       6.485215      -0.098454      33.995098 0.48046615E+03  0.11584350E+05                                 9.108074                            7.323946       0.134056       2.012072                    0.999687      29.755029      86.692968       0.606790       0.418657      -1.062528       0.027868      -0.008587       0.005970       0.029766       0.004069       0.013030       0.003168      -0.007662      -0.081240      -0.031294       0.010491       0.020802              9.919249      10.157172      -1.474260      -0.145708       6.139320      -2.371255      13.461256           0.000032
           27              C       4.134032      -1.658081       5.572933      -0.031588      35.331096 0.43610057E+03  0.10217964E+05                                 9.372565                            6.976632      -0.047603       1.992198                    0.999214      27.410420      77.602866       0.624586       0.418539      -1.067292       0.015759      -0.012917       0.051341       0.055236       0.012447       0.000667       0.005387      -0.039349      -0.005792      -0.022353      -0.002949       0.025302             10.906542      10.667880      -1.756985       0.950825       6.269943      -3.298449      15.781804           0.000021
           28              C       3.833866      -1.320196       4.166340       0.626750      23.392874 0.24662711E+03  0.50979486E+04                                 7.595036                            5.617124      -0.109277       2.027863                    0.999475      22.061290      62.052646       0.617636       0.479754      -1.013910      -0.015461       0.003985      -0.064352       0.066303       0.029367      -0.005326       0.049502      -0.125967      -0.204552      -0.085078      -0.030716       0.115793              8.839248       9.121529      -1.073402       0.595077       5.081251      -2.517701      12.314965           0.000026
           29              O       2.933622       6.198078       0.874111      -0.594644      35.646239 0.54749375E+03  0.13215484E+05                                 8.570206                            7.224453       0.089009       2.070192                    0.997571      27.939540      73.483825       0.709807       0.357488      -1.140706       0.032904      -0.024574      -0.024792       0.047970      -0.026936      -0.055063      -0.037614      -0.022563      -0.083833      -0.088572       0.043050       0.045521              9.435479      10.153995      -0.792984      -4.076324       6.428941       1.664639      11.723502          -0.000001
           30              O       5.048574       6.763000       0.444690      -0.577495      40.328280 0.58594196E+03  0.14393108E+05                                 9.387795                            7.540435       0.183340       2.108138                    0.997407      27.906610      74.168542       0.685230       0.363889      -1.135062      -0.039209      -0.002809      -0.012165       0.041149       0.002271       0.038325      -0.015174      -0.032752      -0.189335      -0.080482       0.030152       0.050329             10.713125      13.528332       3.497936       4.444203       7.443569       2.898843      11.167473           0.000019
           31              O       1.457263       1.369106       3.343760      -0.601788      36.726257 0.55571490E+03  0.13472754E+05                                 8.761314                            7.297451       0.077168       2.064344                    0.997509      28.119540      74.276730       0.703040       0.359353      -1.138483      -0.040165       0.030135       0.022885       0.055182      -0.019133      -0.054702      -0.035494      -0.066084      -0.077448      -0.089046       0.028306       0.060740              9.711102      10.057802      -1.140065      -4.215457       6.541030       2.099690      12.534475           0.000001
           32              O      -0.678364       0.980769       3.851431      -0.554230      36.935200 0.54574007E+03  0.13163492E+05                                 8.837993                            7.262767       0.290399       2.153499                    0.997448      27.298772      71.788231       0.700602       0.362451      -1.136703       0.015269       0.026399       0.023403       0.038442       0.007423       0.039785      -0.019170      -0.015122      -0.178016      -0.079176       0.038268       0.040908              9.928083      12.553893       2.854528       3.826735       6.742444       2.451056      10.487913           0.000017
           33              O       0.648681      -0.826363       2.034502      -0.884116      46.120302 0.82199406E+03  0.21951747E+05                                10.109320                            8.768577      -0.188925       1.939921                    0.995795      32.019405      88.429287       0.653860       0.350769      -1.146726       0.016167       0.006154       0.001039       0.017330      -0.003468       0.007116       0.019211      -0.088852      -0.100190      -0.041433      -0.023491       0.064925             11.196259      16.451078      -0.102372       0.028527       9.055763       0.526738       8.081937           0.000016
           34              O       6.269422       1.446319       0.874111      -0.595641      35.646537 0.54748530E+03  0.13214676E+05                                 8.568846                            7.223038       0.092940       2.071522                    0.997594      27.943366      73.482150       0.710106       0.357354      -1.140861       0.032473       0.024490      -0.024377       0.047418       0.025791      -0.053739       0.038153      -0.022911      -0.083720      -0.087320       0.041339       0.045981              9.434340      10.151839       0.792710      -4.076520       6.427749      -1.664482      11.723433           0.000001
           35              O       1.712774       0.881398       0.444690      -0.576339      40.344426 0.58621420E+03  0.14402014E+05                                 9.392214                            7.543626       0.184698       2.108260                    0.997570      27.907391      74.185531       0.684863       0.364028      -1.134911      -0.040245       0.002563      -0.013417       0.042500      -0.002003       0.039606       0.014655      -0.031566      -0.187531      -0.080698       0.031236       0.049462             10.718811      13.533938      -3.500230       4.448086       7.447474      -2.901699      11.175020           0.000018
           36              O       4.793063      -1.369118       3.343760      -0.602772      36.788067 0.55681886E+03  0.13506751E+05                                 8.772799                            7.305879       0.072378       2.062623                    0.997538      28.139519      74.358988       0.702436       0.359470      -1.138346      -0.040304      -0.031471       0.022386       0.055821       0.019840      -0.054704       0.034600      -0.065013      -0.077141      -0.088739       0.029206       0.059534              9.725070      10.070112       1.142907      -4.222461       6.549684      -2.104589      12.555415           0.000002
           37              O       2.657436      -0.980784       3.851431      -0.553799      36.892086 0.54495893E+03  0.13138960E+05                                 8.828292                            7.255077       0.296739       2.155464                    0.997259      27.288225      71.727413       0.701386       0.362203      -1.136983       0.016339      -0.025920       0.022364       0.037934      -0.007011       0.039292       0.018811      -0.012615      -0.179402      -0.078896       0.038957       0.039939              9.917144      12.540560      -2.851060       3.822979       6.734934      -2.447736      10.475939           0.000017
           38              O       3.984481       0.826356       2.034502      -0.884450      46.099761 0.82154257E+03  0.21935768E+05                                10.104062                            8.764315      -0.191783       1.939223                    0.995729      32.017714      88.404763       0.654254       0.350620      -1.146895       0.014612      -0.004949       0.000655       0.015441       0.004883       0.006606      -0.019529      -0.092335      -0.095810      -0.041000      -0.025156       0.066157             11.190080      16.439843       0.102464       0.030889       9.052897      -0.526921       8.077501           0.000015

******************************************************
Auxiliary information for the entire system
The total spin magnetic moment of the unit cell is   0.000631
The total net atomic charge of the unit cell is   -0.000001
Accuracy of reproducing the electrostatic potential in the unit cell:
  The inner radius (bohr) =    5.0000
  The outer radius (bohr) =   12.0000
  Valid grid points have density less than (e/(bohr^3)) =    0.0001
  The number of valid grid points were=          307
  The rms potential error without charges in kcal/mol is=      1.40689
  The rms potential error with partial charges in kcal/mol is=      0.54203
  The RRMSE value at monopole order=      0.38527
  The rms potential error with partial charges and cloud penetration in kcal/mol is=      0.54437
  The RRMSE value at monopole order with cloud penetration is=      0.38693
  The rms potential error with partial charges and atomic dipoles in kcal/mol is=      0.30261
  The RRMSE value at dipole order=      0.21509
  The rms potential error with partial charges, atomic dipoles and cloud penetration in kcal/mol is=      0.30149
  The RRMSE value at dipole order with cloud penetration=      0.21430

******************************************************
The electron densities and ab initio electrostatic potential were computed in VASP using the PBE functional and
projector augmented wave method. See the main text of the journal article for a description of computational details.
The atomic charges, dipoles, and quadrupoles were computed with the DDEC6 method as described in
(a) T. A. Manz and N. Gabaldon Limas, RSC Adv. 6 (2016) 47771-47801 DOI: 10.1039/c6ra04656h
(b) N. Gabaldon Limas and T. A. Manz, RSC Adv. 8 (2018) 2678-2707 DOI: 10.1039/c7ra11829e.
For each atom in the material, the electron cloud parameters were fit to the spherically averaged atom-in-material
electron density using radial positions for which this density was between 10^-4 and 10^-2 electrons per cubic bohr.
The polarizabilities, dispersion coefficients, and quantum Drude oscillator (QDO) parameters were fit using the MCLF method.
The magnetic structure of the system was optimized in VASP from the default ferromagnetic initial guess using spin polarization.
The atomic spin moments (ASMs) were computed on this optimized magnetic structure using the DDEC6 partition as inputs
to the method of T. A. Manz and D. S. Sholl, J. Chem. Theory Comput. 7 (2011) 4146-4164 DOI: 10.1021/ct200539n.
The RMSE and RRMSE were computed using a uniform grid with Ewald summation.
