# Supplementary material for: A collection of forcefield precursors for metal–organic frameworks
Source: RSC Adv. 2019 Nov 13;9(63):36492–507. doi: 10.1039/c9ra07327b (PMC9075174; doi:10.1039/c9ra07327b)
Supplement: RA-009-C9RA07327B-s5611 [file RA-009-C9RA07327B-s5611.xyz]

  380
jmolscript: load "" {1 1 1} spacegroup "x,y,z" unitcell [{     17.439600     0.000000     0.000000 }, {      0.000000    22.404000     0.000000 }, {      0.000000     0.000000    29.272800 }]
Cd     2.024563     8.461543    14.868241     0.994477
Cd     2.748132     5.108112    27.361579     0.983133
Cd     6.695237    13.942457     0.231841     0.994477
Cd     5.971668    17.295888    12.725179     0.983134
Cd    15.415037    19.663543    29.040959     0.994477
Cd    14.691468    16.310112    16.547914     0.983103
Cd    10.744363     2.740457    14.404559     0.994477
Cd    11.467932     6.093888     1.911514     0.983103
P     11.117919     9.044719    17.435172     1.336158
P     15.041481    13.359281     2.798772     1.336159
P      6.321681    20.246719    26.474028     1.336159
P      2.398119     2.157281    11.837628     1.336158
H     15.636345     5.921377    28.640508     0.134652
H      7.279289    11.311780    25.391227     0.125008
H      5.875401     8.228989    17.859335     0.128143
H      5.526609     7.836919    24.612570     0.124490
H     16.091519     6.284322    24.700389     0.125200
H      4.406987     9.893606    27.847215     0.139334
H      6.447420     7.816756    20.072359     0.136280
H     15.871780     8.710675    18.497482     0.124528
H      9.154046     5.937060    17.361698     0.136596
H     13.618584    11.957015    18.948283     0.129892
H     16.670514    12.015265    16.413259     0.131529
H      6.093396     5.670452    14.765200     0.141577
H      6.049797     8.607617    22.370274     0.134633
H     10.552702     9.723336    22.771311     0.120531
H     15.292785     8.966081    21.058852     0.138523
H     10.707914     6.813056    22.408328     0.117141
H     12.437923     6.524045    26.360156     0.125616
H     15.163732     7.762986    23.216258     0.134698
H      9.120911    10.097483    24.510115     0.130998
H     11.747315     5.993070    24.278860     0.130704
H     10.523055    16.482623    14.004108     0.134652
H      1.440511    11.092220    10.754827     0.125008
H      2.844399    14.175011     3.222935     0.128143
H      3.193191    14.567081     9.976170     0.124490
H     10.067881    16.119678    10.063989     0.125200
H      4.312813    12.510394    13.210815     0.139334
H      2.272380    14.587244     5.435959     0.136280
H     10.287620    13.693325     3.861082     0.124528
H     17.005354    16.466940     2.725298     0.136596
H     12.540816    10.446985     4.311883     0.129892
H      9.488886    10.388735     1.776859     0.131529
H      2.626404    16.733548     0.128800     0.141577
H      2.670003    13.796383     7.733874     0.134634
H     15.606698    12.680664     8.134911     0.120531
H     10.866615    13.437919     6.422452     0.138523
H     15.451486    15.590944     7.771928     0.117141
H     13.721477    15.879955    11.723756     0.125616
H     10.995668    14.641014     8.579858     0.134698
H     17.038489    12.306517     9.873715     0.130998
H     14.412085    16.410930     9.642460     0.130705
H      1.803255    17.123377    15.268692     0.134653
H     10.160311     0.109780    18.517973     0.125008
H     11.564199    19.430989    26.049865     0.128143
H     11.912991    19.038919    19.296630     0.124488
H      1.348081    17.486322    19.208811     0.125199
H     13.032613    21.095606    16.061985     0.139334
H     10.992180    19.018756    23.836841     0.136280
H      1.567820    19.912675    25.411718     0.124528
H      8.285554    17.139060    26.547502     0.136596
H      3.821016     0.755015    24.960917     0.129893
H      0.769086     0.813265    27.495941     0.131529
H     11.346204    16.872452    29.144000     0.141577
H     11.389803    19.809617    21.538926     0.134633
H      6.886898    20.925336    21.137889     0.120531
H      2.146815    20.168081    22.850348     0.138523
H      6.731686    18.015056    21.500872     0.117141
H      5.001677    17.726045    17.549044     0.125616
H      2.275868    18.964986    20.692942     0.134698
H      8.318689    21.299483    19.399085     0.130998
H      5.692285    17.195070    19.630340     0.130704
H      6.916545     5.280623     0.632292     0.134653
H     15.999089    22.294220     3.881573     0.125008
H     14.595201     2.973011    11.413465     0.128143
H     14.246409     3.365081     4.660230     0.124488
H      7.371719     4.917678     4.572411     0.125199
H     13.126787     1.308394     1.425585     0.139335
H     15.167220     3.385244     9.200441     0.136280
H      7.151980     2.491325    10.775318     0.124528
H      0.434246     5.264940    11.911102     0.136596
H      4.898784    21.648985    10.324517     0.129893
H      7.950714    21.590735    12.859541     0.131529
H     14.813196     5.531548    14.507600     0.141577
H     14.769597     2.594383     6.902526     0.134633
H      1.832902     1.478664     6.501489     0.120531
H      6.572985     2.235919     8.213948     0.138523
H      1.988114     4.388944     6.864472     0.117141
H      3.718123     4.677955     2.912644     0.125616
H      6.443932     3.439014     6.056542     0.134698
H      0.401111     1.104517     4.762685     0.130998
H      3.027515     5.208930     4.993940     0.130704
C     10.111306     8.492236    20.430365    -0.048151
C     11.583731     8.593502    20.618004    -0.043260
C     15.265056     6.019507    27.792767    -0.084322
C      5.873657    10.817995    26.772025    -0.008076
C      6.654951    10.660495    25.614285    -0.150094
C      6.509679     9.558443    24.810454     0.074881
C      6.350630     7.589355    17.378676    -0.133702
C     13.006454     6.174542    28.890205     0.543519
C      5.606657     8.587677    25.154995    -0.143868
C     15.535196     6.259678    25.444796    -0.146118
C      6.049797    12.002271    27.650209     0.563336
C      4.815771     8.683566    26.270874     0.006998
C      4.940813     9.808695    27.089049    -0.104745
C      7.355326     7.994867    20.158714    -0.133029
C      7.841367     8.513520    21.365631     0.086575
C     15.667562     9.588240    18.267691    -0.140342
C      8.309446     6.214646    17.087119    -0.142422
C     14.580901    10.189563    18.853732     0.100244
C     13.898489     6.202323    27.663967     0.013887
C     14.328550    11.517224    18.541099    -0.135835
C      5.785413     7.044490    16.243184    -0.000411
C     16.081927     5.981420    26.686255     0.008930
C      7.625465     7.205126    17.830941     0.100060
C     16.157266    11.558672    17.039990    -0.107345
C      7.429793     9.365544    23.621101     0.098372
C      9.565446     8.032282    19.248622     0.226716
C      6.472882     6.055577    15.522488    -0.094853
C      6.955784     8.801859    22.453116    -0.165335
C      9.662236     9.465690    22.698129    -0.102377
C      8.194345     7.742598    19.093477     0.003574
C     15.108274    12.188448    17.641546     0.002093
C     16.465598    10.239972    17.353501     0.005734
C      0.109521     5.748194    26.818861     0.553015
C     13.651196     8.103751    21.886394     0.086061
C      7.746670     5.657458    15.968020     0.007399
C      0.191836     9.529765    16.676714     0.580254
C      4.434018     7.482264    15.771306     0.557410
C      9.204446     8.820903    21.506433     0.031797
C     14.376509     8.856077    20.942347    -0.146613
C     11.588614     7.058604    22.578696    -0.106009
C     12.222544     7.918246    21.697292     0.037033
C      8.480877     4.569968    15.199609     0.568759
C     13.359780     6.424571    26.438608    -0.147027
C     14.261582     7.599437    23.065795    -0.160883
C     12.353689     9.296988    19.714938     0.229821
C      3.919027     7.545667    26.685963     0.544930
C     13.767518     9.431412    19.850471     0.004338
C      8.803684     9.705861    23.728239    -0.125547
C     13.557545     6.882509    23.976180     0.103375
C     12.214347     6.553170    23.701308    -0.129676
C     14.165664     6.510602    25.277941     0.075979
C     14.860283    13.644484    17.303445     0.557544
C     16.048094    13.911764     5.793965    -0.048151
C     14.575669    13.810498     5.981604    -0.043260
C     10.894344    16.384493    13.156367    -0.084322
C      2.846143    11.586005    12.135625    -0.008076
C      2.064849    11.743505    10.977885    -0.150094
C      2.210121    12.845557    10.174054     0.074881
C      2.369170    14.814645     2.742276    -0.133702
C     13.152946    16.229458    14.253805     0.543518
C      3.113143    13.816323    10.518595    -0.143868
C     10.624204    16.144322    10.808396    -0.146118
C      2.670003    10.401729    13.013809     0.563336
C      3.904029    13.720434    11.634474     0.006999
C      3.778987    12.595305    12.452649    -0.104745
C      1.364474    14.409133     5.522314    -0.133029
C      0.878433    13.890480     6.729231     0.086575
C     10.491838    12.815760     3.631291    -0.140342
C      0.410354    16.189354     2.450719    -0.142422
C     11.578499    12.214437     4.217332     0.100244
C     12.260911    16.201677    13.027567     0.013888
C     11.830850    10.886776     3.904699    -0.135835
C      2.934387    15.359510     1.606784    -0.000411
C     10.077473    16.422580    12.049855     0.008930
C      1.094335    15.198874     3.194541     0.100059
C     10.002134    10.845328     2.403590    -0.107346
C      1.290007    13.038456     8.984701     0.098372
C     16.593954    14.371718     4.612222     0.226715
C      2.246918    16.348423     0.886088    -0.094853
C      1.764016    13.602141     7.816716    -0.165336
C     16.497164    12.938310     8.061729    -0.102377
C      0.525455    14.661402     4.457077     0.003574
C     11.051126    10.215552     3.005146     0.002093
C      9.693802    12.164028     2.717101     0.005734
C      8.610279    16.655806    12.182461     0.553014
C     12.508204    14.300249     7.249994     0.086061
C      0.973130    16.746542     1.331620     0.007399
C      8.527964    12.874235     2.040314     0.580255
C      4.285782    14.921736     1.134906     0.557410
C     16.954954    13.583097     6.870033     0.031797
C     11.782891    13.547923     6.305947    -0.146614
C     14.570786    15.345396     7.942296    -0.106009
C     13.936856    14.485754     7.060892     0.037033
C      0.238923    17.834032     0.563209     0.568759
C     12.799620    15.979429    11.802208    -0.147027
C     11.897818    14.804563     8.429395    -0.160883
C     13.805711    13.107012     5.078538     0.229820
C      4.800773    14.858333    12.049563     0.544930
C     12.391882    12.972588     5.214071     0.004338
C     17.355716    12.698139     9.091839    -0.125547
C     12.601855    15.521491     9.339780     0.103375
C     13.945053    15.850830     9.064908    -0.129676
C     11.993736    15.893398    10.641541     0.075979
C     11.299117     8.759516     2.667045     0.557545
C      7.328294    19.694236    23.478835    -0.048151
C      5.855869    19.795502    23.291196    -0.043260
C      2.174544    17.221507    16.116433    -0.084318
C     11.565943    22.019995    17.137175    -0.008077
C     10.784649    21.862495    18.294915    -0.150094
C     10.929921    20.760443    19.098746     0.074882
C     11.088970    18.791355    26.530524    -0.133702
C      4.433146    17.376542    15.018995     0.543537
C     11.832943    19.789677    18.754205    -0.143871
C      1.904404    17.461678    18.464404    -0.146120
C     11.389803     0.800271    16.258991     0.563336
C     12.623829    19.885566    17.638326     0.006999
C     12.498787    21.010695    16.820151    -0.104743
C     10.084274    19.196867    23.750486    -0.133030
C      9.598233    19.715520    22.543569     0.086575
C      1.772038    20.790240    25.641509    -0.140343
C      9.130154    17.416646    26.822081    -0.142422
C      2.858699    21.391563    25.055468     0.100244
C      3.541111    17.404323    16.245233     0.013885
C      3.111050     0.315224    25.368101    -0.135833
C     11.654187    18.246490    27.666016    -0.000411
C      1.357673    17.183420    17.222945     0.008928
C      9.814135    18.407126    26.078259     0.100059
C      1.282334     0.356672    26.869210    -0.107347
C     10.009807    20.567544    20.288099     0.098372
C      7.874154    19.234282    24.660578     0.226715
C     10.966718    17.257577    28.386712    -0.094853
C     10.483816    20.003859    21.456084    -0.165336
C      7.777364    20.667690    21.211071    -0.102377
C      9.245255    18.944598    24.815723     0.003574
C      2.331326     0.986448    26.267654     0.002094
C      0.974002    21.441972    26.555699     0.005735
C     17.330079    16.950194    17.090339     0.553014
C      3.788404    19.305751    22.022806     0.086061
C      9.692930    16.859458    27.941180     0.007399
C     17.247764    20.731765    27.232486     0.580255
C     13.005582    18.684264    28.137894     0.557409
C      8.235154    20.022903    22.402767     0.031797
C      3.063091    20.058077    22.966853    -0.146614
C      5.850986    18.260604    21.330504    -0.106009
C      5.217056    19.120246    22.211908     0.037033
C      8.958723    15.771968    28.709591     0.568759
C      4.079820    17.626571    17.470592    -0.147027
C      3.178018    18.801437    20.843405    -0.160882
C      5.085911    20.498988    24.194262     0.229821
C     13.520573    18.747667    17.223237     0.544924
C      3.672082    20.633412    24.058729     0.004338
C      8.635916    20.907861    20.180961    -0.125547
C      3.882055    18.084509    19.933020     0.103376
C      5.225253    17.755170    20.207892    -0.129676
C      3.273936    17.712602    18.631259     0.075980
C      2.579317     2.442484    26.605755     0.557545
C      1.391506     2.709764     8.842435    -0.048152
C      2.863931     2.608498     8.654796    -0.043260
C      6.545256     5.182493     1.480033    -0.084319
C     14.593457     0.384005     2.500775    -0.008076
C     15.374751     0.541505     3.658515    -0.150094
C     15.229479     1.643557     4.462346     0.074882
C     15.070430     3.612645    11.894124    -0.133702
C      4.286654     5.027458     0.382595     0.543539
C     14.326457     2.614323     4.117805    -0.143871
C      6.815396     4.942322     3.828004    -0.146120
C     14.769597    21.603729     1.622591     0.563336
C     13.535571     2.518434     3.001926     0.006999
C     13.660613     1.393305     2.183751    -0.104743
C     16.075126     3.207133     9.114086    -0.133030
C     16.561167     2.688480     7.907169     0.086575
C      6.947762     1.613760    11.005109    -0.140343
C     17.029246     4.987354    12.185681    -0.142422
C      5.861101     1.012437    10.419068     0.100244
C      5.178689     4.999677     1.608833     0.013885
C      5.608750    22.088776    10.731701    -0.135833
C     14.505213     4.157510    13.029616    -0.000411
C      7.362127     5.220580     2.586545     0.008928
C     16.345265     3.996874    11.441859     0.100059
C      7.437466    22.047328    12.232810    -0.107347
C     16.149593     1.836456     5.651699     0.098372
C      0.845646     3.169718    10.024178     0.226716
C     15.192682     5.146423    13.750312    -0.094854
C     15.675584     2.400141     6.819684    -0.165337
C      0.942436     1.736310     6.574671    -0.102377
C     16.914145     3.459402    10.179323     0.003574
C      6.388474    21.417552    11.631254     0.002094
C      7.745798     0.962028    11.919299     0.005735
C      8.829321     5.453806     2.453939     0.553015
C      4.931396     3.098249     7.386406     0.086061
C     16.466470     5.544542    13.304780     0.007399
C      8.911636     1.672235    12.596086     0.580255
C     13.153818     3.719736    13.501494     0.557410
C      0.484646     2.381097     7.766367     0.031798
C      5.656709     2.345923     8.330453    -0.146614
C      2.868814     4.143396     6.694104    -0.106009
C      3.502744     3.283754     7.575508     0.037033
C     17.200677     6.632032    14.073191     0.568759
C      4.639980     4.777429     2.834192    -0.147027
C      5.541782     3.602563     6.207005    -0.160883
C      3.633889     1.905012     9.557862     0.229821
C     12.638827     3.656333     2.586837     0.544924
C      5.047718     1.770588     9.422329     0.004338
C      0.083884     1.496139     5.544561    -0.125547
C      4.837745     4.319491     5.296620     0.103376
C      3.494547     4.648830     5.571492    -0.129676
C      5.445864     4.691398     3.994859     0.075979
C      6.140483    19.961516    11.969355     0.557545
O      3.799042     8.290376    16.453948    -0.455404
O     13.531560     6.336299     0.748798    -0.445446
O      3.974136     7.034856    14.702264    -0.431407
O      9.689791     4.503652    15.324896    -0.459760
O      0.621373     8.516208    17.141859    -0.440255
O      0.789665     5.545886    25.799290    -0.462148
O     10.437426     7.817204    18.196851    -0.382707
O     11.728654     9.907049    18.646774    -0.372681
O      3.904901     6.522925    25.967023    -0.461127
O      6.873993    12.844885    27.390559    -0.447644
O      3.268007     7.660152    27.738905    -0.432604
O     15.470669    14.143645    16.337442    -0.441204
O     14.101312    14.333407    17.988428    -0.427168
O      0.584401     5.720637    27.964013    -0.434663
O     11.780450     6.093440    28.745597    -0.428187
O      0.655031    10.055363    15.655679    -0.471479
O      5.321171    12.120788    28.677391    -0.441221
O     10.088809     9.948048    16.799074    -0.600009
O     12.213126     8.423456    16.640709    -0.590479
O      7.814685     3.739228    14.612689    -0.370787
O      4.920758    14.113624     1.817548    -0.455405
O     12.627840    16.067701    15.385198    -0.445446
O      4.745664    15.369144     0.065864    -0.431408
O     16.469609    17.900348     0.688496    -0.459760
O      8.098427    13.887792     2.505459    -0.440257
O      7.930135    16.858114    11.162890    -0.462147
O     15.721974    14.586796     3.560451    -0.382706
O     14.430746    12.496951     4.010374    -0.372681
O      4.814899    15.881075    11.330623    -0.461128
O      1.845807     9.559115    12.754159    -0.447645
O      5.451793    14.743848    13.102505    -0.432604
O     10.688731     8.260355     1.701042    -0.441203
O     12.058088     8.070593     3.352028    -0.427168
O      8.135399    16.683363    13.327613    -0.434662
O     14.378950    16.310560    14.109197    -0.428187
O      8.064769    12.348637     1.019279    -0.471480
O      3.398629    10.283212    14.040991    -0.441222
O     16.070591    12.455952     2.162674    -0.600010
O     13.946274    13.980544     2.004309    -0.590480
O      0.905115    18.664772    -0.023711    -0.370787
O     13.640558    19.492376    27.455252    -0.455404
O      3.908040    17.538299    13.887602    -0.445474
O     13.465464    18.236856    29.206936    -0.431407
O      7.749809    15.705652    28.584304    -0.459760
O     16.818227    19.718208    26.767341    -0.440257
O     16.649935    16.747886    18.109910    -0.462157
O      7.002174    19.019204    25.712349    -0.382706
O      5.710946    21.109049    25.262426    -0.372680
O     13.534699    17.724925    17.942177    -0.461119
O     10.565607     1.642885    16.518641    -0.447645
O     14.171593    18.862152    16.170295    -0.432611
O      1.968931     2.941645    27.571758    -0.441178
O      3.338288     3.131407    25.920772    -0.427191
O     16.855199    16.922637    15.945187    -0.434668
O      5.659150    17.295440    15.163603    -0.428235
O     16.784569    21.257363    28.253521    -0.471481
O     12.118429     0.918788    15.231809    -0.441220
O      7.350791    21.150048    27.110126    -0.600009
O      5.226474    19.625456    27.268491    -0.590480
O      9.624915    14.941228     0.023711    -0.370787
O     12.518842     2.911624    12.818852    -0.455404
O      4.811760     4.865701    28.524002    -0.445475
O     12.693936     4.167144    14.570536    -0.431407
O      0.969991     6.698348    13.947904    -0.459760
O      9.341173     2.685792    12.130941    -0.440256
O      9.509465     5.656114     3.473510    -0.462158
O      1.717626     3.384796    11.075949    -0.382706
O      3.008854     1.294951    10.626026    -0.372680
O     12.624701     4.679075     3.305777    -0.461119
O     15.593793    20.761115     1.882241    -0.447646
O     11.987807     3.541848     1.533895    -0.432613
O      6.750869    19.462355    12.935358    -0.441178
O      5.381512    19.272593    11.284372    -0.427192
O      9.304201     5.481363     1.308787    -0.434669
O      3.060650     5.108560     0.527203    -0.428235
O      9.374831     1.146637    13.617121    -0.471481
O     14.040971    21.485212     0.595409    -0.441221
O      1.369009     1.253952    12.473726    -0.600008
O      3.493326     2.778544    12.632091    -0.590479
O     16.534485     7.462772    14.660111    -0.370788

The following XYZ coordinates are in angstroms. Other properties are in atomic units.
The sperically averaged electron density of each atom fit to a function of the form exp(a - br)
eigen_1, eigen_2 and eigen_3 are the three eigenvalues of traceless quadrupole moment tensor
  atom number  atomic symbol              X              Y              Z     net charge C6 coefficient C8 coefficient C10 coefficient fluctuating dipole atomic polarizability isotropic forcefield polarizability              a              b squared Pearson coefficient          <r^3>          <r^4>         wp_QDO          m_QDO          q_QDO       dipole_x       dipole_y       dipole_z         dipole            Qxy            Qxz            Qyz     Q(x^2-y^2)  Q(3z^2 - R^2)        eigen_1        eigen_2        eigen_3 static polarizability      alpha(xx)      alpha(xy)      alpha(xz)      alpha(yy)      alpha(yz)      alpha(zz) atomic spin moment
            1             Cd       2.024563       8.461543      14.868241       0.994477     165.041754 0.43088886E+04  0.16312008E+06                                22.929776                           20.356959       0.754144       1.960766                    0.998536      76.296178     202.726076       0.448613       0.360655      -1.215555       0.001659      -0.008915      -0.010039       0.013529      -0.009161      -0.002757       0.007640      -0.048623       0.040117      -0.032707       0.007823       0.024884             27.138937      34.274916      -1.362921      -0.089221      25.877380      -1.554883      21.264516           0.088960
            2             Cd       2.748132       5.108112      27.361579       0.983133     193.438197 0.48357353E+04  0.18806344E+06                                25.400388                           21.512940       0.768681       1.957316                    0.998700      77.186531     206.587765       0.438830       0.358896      -1.219355       0.003166      -0.003954      -0.003001       0.005887      -0.003932      -0.022672       0.003334       0.016261       0.052014      -0.018150      -0.015113       0.033263             32.064187      34.289586       5.486392       9.161257      39.551864      -0.585943      22.351111           0.110774
            3             Cd       6.695237      13.942457       0.231841       0.994477     165.041752 0.43088884E+04  0.16312007E+06                                22.929774                           20.356957       0.754146       1.960766                    0.998536      76.296183     202.726080       0.448613       0.360655      -1.215555      -0.001659       0.008915      -0.010039       0.013529      -0.009161       0.002757      -0.007640      -0.048624       0.040116      -0.032707       0.007823       0.024884             27.138936      34.274917      -1.362926       0.089224      25.877377       1.554880      21.264515           0.088956
            4             Cd       5.971668      17.295888      12.725179       0.983134     193.438002 0.48357297E+04  0.18806316E+06                                25.400371                           21.512927       0.768677       1.957315                    0.998700      77.186492     206.587623       0.438830       0.358896      -1.219355      -0.003165       0.003954      -0.003001       0.005887      -0.003932       0.022672      -0.003334       0.016260       0.052013      -0.018150      -0.015113       0.033263             32.064163      34.289559       5.486386      -9.161246      39.551838       0.585943      22.351093           0.110776
            5             Cd      15.415037      19.663543      29.040959       0.994477     165.041701 0.43088868E+04  0.16311999E+06                                22.929770                           20.356953       0.754146       1.960766                    0.998536      76.296171     202.726036       0.448613       0.360655      -1.215555      -0.001659      -0.008915       0.010039       0.013528       0.009161      -0.002757      -0.007640      -0.048623       0.040116      -0.032706       0.007822       0.024884             27.138934      34.274901       1.362915      -0.089240      25.877389       1.554902      21.264511           0.088956
            6             Cd      14.691468      16.310112      16.547914       0.983103     193.449642 0.48360689E+04  0.18808034E+06                                25.401704                           21.513958       0.768006       1.957131                    0.998702      77.188826     206.598514       0.438809       0.358905      -1.219342      -0.003080      -0.003905       0.002920       0.005768       0.003858      -0.022625      -0.003236       0.016254       0.051760      -0.018081      -0.015071       0.033152             32.066052      34.290290      -5.488226       9.158644      39.558872       0.586042      22.348993           0.110774
            7             Cd      10.744363       2.740457      14.404559       0.994477     165.041730 0.43088875E+04  0.16312002E+06                                22.929773                           20.356955       0.754147       1.960766                    0.998536      76.296174     202.726051       0.448613       0.360655      -1.215555       0.001659       0.008915       0.010039       0.013528       0.009161       0.002757       0.007640      -0.048623       0.040116      -0.032706       0.007823       0.024884             27.138939      34.274915       1.362916       0.089236      25.877390      -1.554902      21.264514           0.088960
            8             Cd      11.467932       6.093888       1.911514       0.983103     193.449866 0.48360748E+04  0.18808063E+06                                25.401722                           21.513971       0.768013       1.957132                    0.998702      77.188870     206.598666       0.438809       0.358905      -1.219342       0.003080       0.003905       0.002920       0.005768       0.003858       0.022625       0.003236       0.016255       0.051761      -0.018081      -0.015071       0.033152             32.066081      34.290322      -5.488233      -9.158654      39.558911      -0.586041      22.349009           0.110772
            9              P      11.117919       9.044719      17.435172       1.336158      68.039361 0.13033690E+04  0.39478467E+05                                13.196393                           11.265028       0.482073       1.942008                    0.999555      47.512460     144.711209       0.553841       0.365114      -1.123221       0.001211       0.001877      -0.005261       0.005716       0.054799       0.014246       0.013607      -0.101815      -0.042966      -0.068747      -0.016536       0.085283             14.531297      15.734867       0.655546      -0.622571      10.994565      -1.019271      16.864460          -0.009281
           10              P      15.041481      13.359281       2.798772       1.336159      68.039521 0.13033727E+04  0.39478608E+05                                13.196412                           11.265044       0.482075       1.942007                    0.999555      47.512554     144.711585       0.553840       0.365114      -1.123221      -0.001211      -0.001877      -0.005263       0.005717       0.054801      -0.014246      -0.013608      -0.101817      -0.042967      -0.068749      -0.016537       0.085286             14.531320      15.734892       0.655550       0.622574      10.994580       1.019274      16.864489          -0.009287
           11              P       6.321681      20.246719      26.474028       1.336159      68.039462 0.13033717E+04  0.39478567E+05                                13.196405                           11.265039       0.482077       1.942008                    0.999555      47.512518     144.711431       0.553840       0.365114      -1.123221      -0.001211       0.001877       0.005262       0.005717      -0.054800       0.014246      -0.013608      -0.101817      -0.042967      -0.068749      -0.016537       0.085285             14.531310      15.734882      -0.655542      -0.622591      10.994565       1.019279      16.864482          -0.009287
           12              P       2.398119       2.157281      11.837628       1.336158      68.039412 0.13033705E+04  0.39478521E+05                                13.196399                           11.265035       0.482073       1.942007                    0.999555      47.512489     144.711320       0.553840       0.365114      -1.123221       0.001211      -0.001877       0.005262       0.005716      -0.054799      -0.014246       0.013608      -0.101816      -0.042966      -0.068748      -0.016536       0.085284             14.531304      15.734875      -0.655542       0.622592      10.994560      -1.019279      16.864476          -0.009281
           13              H      15.636345       5.921377      28.640508       0.134652       1.119927 0.81711229E+01  0.79626429E+02                                 1.701585                            1.610894      -1.105522       2.371697                    0.997205       3.266353       8.740558       0.527773       1.190922      -0.731008       0.017633      -0.001919       0.039178       0.043006      -0.000126       0.009406      -0.002825      -0.001828       0.032659      -0.010673      -0.004701       0.015374              1.747821       1.744372      -0.094458       0.234005       1.354939      -0.116363       2.144152           0.001558
           14              H       7.279289      11.311780      25.391227       0.125008       1.187828 0.88838082E+01  0.88358487E+02                                 1.765315                            1.676794      -1.108575       2.360381                    0.997032       3.370581       9.097991       0.518878       1.186838      -0.731983       0.024303       0.027535      -0.008959       0.037803       0.009048      -0.006418      -0.004681      -0.001669      -0.008873      -0.008616      -0.005518       0.014134              1.799290       1.782777       0.329782      -0.246743       1.956741       0.038657       1.658353           0.000537
           15              H       5.875401       8.228989      17.859335       0.128143       1.127434 0.83380004E+01  0.81575646E+02                                 1.701975                            1.621865      -1.079845       2.378045                    0.997507       3.287478       8.783324       0.529186       1.183039      -0.733019      -0.019828       0.029311       0.016179       0.038911      -0.005451      -0.003167       0.009274      -0.008866       0.000721      -0.007883      -0.006000       0.013883              1.735389       1.747836      -0.290303       0.014606       1.685217       0.290277       1.773114           0.001095
           16              H       5.526609       7.836919      24.612570       0.124490       1.158481 0.85982585E+01  0.84903605E+02                                 1.739270                            1.651178      -1.160067       2.336662                    0.996504       3.374547       9.104180       0.521653       1.189073      -0.730942      -0.003741      -0.031584      -0.018808       0.036950      -0.000032      -0.000216       0.010172      -0.011448       0.004438      -0.007122      -0.006433       0.013555              1.774757       1.520528       0.169229      -0.145839       1.936321       0.307501       1.867423           0.000850
           17              H      16.091519       6.284322      24.700389       0.125200       1.156872 0.86267102E+01  0.85214055E+02                                 1.736852                            1.653800      -1.106601       2.362836                    0.996954       3.351790       9.030192       0.521540       1.188919      -0.731317       0.024056      -0.001411      -0.029967       0.038454       0.001030      -0.007491      -0.000639       0.006569       0.032188      -0.008829      -0.005396       0.014225              1.763119       1.862321      -0.103531      -0.182920       1.393267      -0.129137       2.033769           0.000690
           18              H       4.406987       9.893606      27.847215       0.139334       1.142416 0.84597343E+01  0.83293965E+02                                 1.737602                            1.650421      -1.142638       2.358845                    0.996757       3.293233       8.905673       0.515211       1.207436      -0.727302      -0.025239       0.004299       0.034975       0.043344      -0.003469      -0.010264       0.001592       0.010854       0.022297      -0.010346      -0.005339       0.015685              1.775920       1.725687       0.061443      -0.411677       1.630812       0.134232       1.971261           0.001934
           19              H       6.447420       7.816756      20.072359       0.136280       1.036134 0.73267026E+01  0.69081657E+02                                 1.587002                            1.504258      -0.849899       2.496319                    0.999453       3.052006       7.885085       0.560899       1.158157      -0.740337      -0.039238      -0.007175      -0.001940       0.039936       0.004180      -0.002765       0.002645       0.021025      -0.011448      -0.010832      -0.002680       0.013512              1.624598       1.990396       0.144018       0.135831       1.275861       0.110178       1.607537           0.000458
           20              H      15.871780       8.710675      18.497482       0.124528       1.201679 0.91247724E+01  0.91499460E+02                                 1.798434                            1.715854      -1.059165       2.385995                    0.997647       3.356631       9.141428       0.504824       1.209957      -0.727386       0.007871      -0.037075       0.004624       0.038183      -0.001683      -0.001689      -0.005015      -0.020457      -0.015997      -0.009238      -0.005013       0.014251              1.828249       1.647517      -0.169807      -0.163192       2.175331      -0.217760       1.661899           0.000797
           21              H       9.154046       5.937060      17.361698       0.136596       1.098740 0.80903589E+01  0.79134992E+02                                 1.722430                            1.636329      -1.119481       2.365015                    0.997468       3.320787       9.085764       0.504546       1.241094      -0.719016       0.039476      -0.012396       0.010034       0.042576      -0.009964       0.009662      -0.002341       0.014298      -0.000294      -0.012817      -0.004817       0.017634              1.769572       2.092560      -0.167877       0.272026       1.609295       0.145206       1.606860           0.000173
           22              H      13.618584      11.957015      18.948283       0.129892       1.176331 0.88443090E+01  0.87990361E+02                                 1.772874                            1.689891      -1.058114       2.392936                    0.997251       3.306392       8.966755       0.508452       1.210834      -0.727314      -0.032426       0.018530       0.014580       0.040092      -0.007146      -0.012080       0.000569       0.013914      -0.001422      -0.012485      -0.005114       0.017599              1.798481       1.956485      -0.192975      -0.356648       1.841031       0.033687       1.597928           0.000689
           23              H      16.670514      12.015265      16.413259       0.131529       1.131633 0.82201771E+01  0.80333016E+02                                 1.718961                            1.619556      -1.144144       2.349881                    0.996903       3.319813       8.935679       0.523783       1.196581      -0.729156       0.022250       0.019433      -0.029339       0.041635       0.007672      -0.008010      -0.006379       0.005936       0.005352      -0.009232      -0.005918       0.015150              1.775445       1.731536       0.151438      -0.408271       1.832372      -0.298239       1.762428           0.001323
           24              H       6.093396       5.670452      14.765200       0.141577       1.148795 0.83309035E+01  0.81841407E+02                                 1.757860                            1.648405      -1.121593       2.371604                    0.997087       3.273851       8.889354       0.509751       1.223114      -0.723808      -0.019083      -0.018131      -0.035346       0.044071       0.006098       0.005194       0.008520       0.003818       0.032132      -0.012588      -0.004078       0.016666              1.821754       1.759923       0.031079       0.374522       1.661859       0.385861       2.043479           0.001353
           25              H       6.049797       8.607617      22.370274       0.134633       1.061608 0.76349689E+01  0.72619751E+02                                 1.602265                            1.527699      -0.862169       2.485453                    0.999407       3.080418       7.952462       0.561770       1.146304      -0.743409      -0.038593      -0.007009      -0.003751       0.039403       0.004492       0.001924       0.005342       0.022895      -0.002224      -0.013803       0.000501       0.013303              1.631823       2.018809       0.113744      -0.080303       1.285503       0.061853       1.591157           0.000021
           26              H      10.552702       9.723336      22.771311       0.120531       1.142371 0.83307377E+01  0.81324996E+02                                 1.709259                            1.615014      -0.916712       2.448912                    0.998915       3.247126       8.609856       0.534398       1.174087      -0.735874       0.036600       0.017287       0.009579       0.041595       0.013920       0.006418       0.007956       0.016344       0.010351      -0.018583      -0.001431       0.020014              1.761354       2.339491       0.113666      -0.088795       1.438910       0.076674       1.505663           0.000510
           27              H      15.292785       8.966081      21.058852       0.138523       1.057367 0.75930299E+01  0.72169425E+02                                 1.606200                            1.530605      -0.853732       2.495745                    0.999434       3.049258       7.886321       0.556962       1.157024      -0.741188       0.038847       0.004502       0.005938       0.039556       0.002696       0.005446      -0.003961       0.018039      -0.010462      -0.011063      -0.001631       0.012694              1.632433       2.039115       0.125775       0.021362       1.328987      -0.134763       1.529198           0.000358
           28              H      10.707914       6.813056      22.408328       0.117141       1.152068 0.84156264E+01  0.82405659E+02                                 1.721639                            1.624616      -0.918984       2.445670                    0.998887       3.279006       8.722737       0.531850       1.176106      -0.735170      -0.036249      -0.017607      -0.004666       0.040568       0.016110      -0.001032      -0.006952       0.012105      -0.004300      -0.018130      -0.000963       0.019094              1.782763       2.301225       0.104408       0.284906       1.485790      -0.064633       1.561276           0.000446
           29              H      12.437923       6.524045      26.360156       0.125616       1.133796 0.83522749E+01  0.81915495E+02                                 1.713953                            1.626449      -1.135354       2.347032                    0.996867       3.372904       9.082301       0.525820       1.187702      -0.730822      -0.037630       0.003038       0.000069       0.037752      -0.003158       0.003444       0.000458       0.017326      -0.016501      -0.007338      -0.005241       0.012579              1.753657       2.160163      -0.110040       0.108997       1.326933      -0.075566       1.773874           0.000611
           30              H      15.163732       7.762986      23.216258       0.134698       1.034687 0.73725417E+01  0.69630149E+02                                 1.583697                            1.506934      -0.877592       2.480029                    0.999263       3.080194       7.967484       0.561466       1.155055      -0.740750       0.036298       0.006300       0.005978       0.037323       0.005897       0.001151      -0.004525       0.020242      -0.006537      -0.012697      -0.000107       0.012804              1.618608       1.962590       0.043614       0.234610       1.321785      -0.157852       1.571449          -0.000109
           31              H       9.120911      10.097483      24.510115       0.130998       1.022158 0.71207826E+01  0.66298562E+02                                 1.537831                            1.455164      -0.795026       2.515004                    0.999736       2.995236       7.553191       0.589933       1.115134      -0.751488       0.017610       0.015710       0.033197       0.040730       0.007771       0.003857       0.008758       0.018394       0.016173      -0.017030       0.002124       0.014906              1.582489       1.422849       0.038931       0.059859       1.381928       0.353831       1.942691          -0.000065
           32              H      11.747315       5.993070      24.278860       0.130704       1.035123 0.72320407E+01  0.67646312E+02                                 1.556807                            1.471371      -0.790585       2.516512                    0.999751       3.007513       7.620218       0.583321       1.122574      -0.749681      -0.023017      -0.025532       0.023601       0.041698       0.010895       0.000220      -0.011862       0.013128      -0.003389      -0.018718       0.002978       0.015740              1.599187       1.465534       0.193470      -0.104154       1.545972      -0.367572       1.786056          -0.000217
           33              H      10.523055      16.482623      14.004108       0.134652       1.119925 0.81711088E+01  0.79626263E+02                                 1.701584                            1.610893      -1.105518       2.371699                    0.997206       3.266350       8.740550       0.527773       1.190923      -0.731008      -0.017633       0.001919       0.039179       0.043006      -0.000126      -0.009406       0.002825      -0.001828       0.032659      -0.010673      -0.004701       0.015374              1.747820       1.744371      -0.094458      -0.234005       1.354938       0.116363       2.144151           0.001562
           34              H       1.440511      11.092220      10.754827       0.125008       1.187828 0.88838045E+01  0.88358427E+02                                 1.765313                            1.676792      -1.108576       2.360381                    0.997032       3.370581       9.097985       0.518879       1.186837      -0.731984      -0.024303      -0.027535      -0.008959       0.037803       0.009048       0.006418       0.004681      -0.001669      -0.008873      -0.008616      -0.005518       0.014134              1.799288       1.782775       0.329781       0.246742       1.956739      -0.038657       1.658352           0.000539
           35              H       2.844399      14.175011       3.222935       0.128143       1.127435 0.83380076E+01  0.81575728E+02                                 1.701975                            1.621866      -1.079847       2.378044                    0.997507       3.287480       8.783328       0.529186       1.183038      -0.733019       0.019828      -0.029311       0.016179       0.038911      -0.005451       0.003167      -0.009274      -0.008866       0.000721      -0.007883      -0.006000       0.013883              1.735389       1.747836      -0.290303      -0.014607       1.685217      -0.290277       1.773114           0.001092
           36              H       3.193191      14.567081       9.976170       0.124490       1.158481 0.85982519E+01  0.84903525E+02                                 1.739269                            1.651177      -1.160067       2.336663                    0.996504       3.374546       9.104177       0.521653       1.189073      -0.730942       0.003741       0.031584      -0.018808       0.036950      -0.000031       0.000216      -0.010172      -0.011448       0.004438      -0.007122      -0.006433       0.013555              1.774757       1.520527       0.169229       0.145838       1.936321      -0.307501       1.867423           0.000852
           37              H      10.067881      16.119678      10.063989       0.125200       1.156873 0.86267210E+01  0.85214198E+02                                 1.736854                            1.653802      -1.106601       2.362836                    0.996954       3.351791       9.030200       0.521539       1.188920      -0.731316      -0.024056       0.001411      -0.029967       0.038454       0.001030       0.007491       0.000639       0.006569       0.032188      -0.008829      -0.005396       0.014225              1.763121       1.862324      -0.103532       0.182920       1.393269       0.129138       2.033772           0.000691
           38              H       4.312813      12.510394      13.210815       0.139334       1.142416 0.84597293E+01  0.83293907E+02                                 1.737602                            1.650421      -1.142636       2.358846                    0.996757       3.293232       8.905671       0.515211       1.207436      -0.727302       0.025239      -0.004299       0.034975       0.043344      -0.003469       0.010264      -0.001592       0.010854       0.022297      -0.010346      -0.005340       0.015685              1.775920       1.725687       0.061443       0.411677       1.630811      -0.134232       1.971261           0.001940
           39              H       2.272380      14.587244       5.435959       0.136280       1.036137 0.73267261E+01  0.69081942E+02                                 1.587005                            1.504261      -0.849902       2.496317                    0.999453       3.052010       7.885102       0.560898       1.158158      -0.740337       0.039238       0.007175      -0.001940       0.039936       0.004180       0.002765      -0.002645       0.021025      -0.011448      -0.010833      -0.002680       0.013512              1.624602       1.990401       0.144019      -0.135832       1.275863      -0.110178       1.607541           0.000455
           40              H      10.287620      13.693325       3.861082       0.124528       1.201682 0.91248006E+01  0.91499815E+02                                 1.798437                            1.715856      -1.059169       2.385993                    0.997647       3.356636       9.141446       0.504823       1.209957      -0.727386      -0.007871       0.037075       0.004624       0.038183      -0.001683       0.001689       0.005015      -0.020457      -0.015997      -0.009238      -0.005013       0.014251              1.828252       1.647520      -0.169807       0.163192       2.175334       0.217761       1.661901           0.000793
           41              H      17.005354      16.466940       2.725298       0.136596       1.098742 0.80903727E+01  0.79135134E+02                                 1.722428                            1.636327      -1.119481       2.365015                    0.997468       3.320792       9.085768       0.504548       1.241090      -0.719016      -0.039476       0.012396       0.010034       0.042576      -0.009964      -0.009662       0.002341       0.014298      -0.000294      -0.012817      -0.004817       0.017634              1.769570       2.092558      -0.167877      -0.272026       1.609294      -0.145205       1.606858           0.000171
           42              H      12.540816      10.446985       4.311883       0.129892       1.176333 0.88443323E+01  0.87990644E+02                                 1.772875                            1.689892      -1.058119       2.392934                    0.997251       3.306397       8.966769       0.508453       1.210833      -0.727314       0.032426      -0.018530       0.014580       0.040092      -0.007146       0.012080      -0.000569       0.013914      -0.001421      -0.012485      -0.005114       0.017599              1.798483       1.956486      -0.192975       0.356648       1.841033      -0.033687       1.597929           0.000688
           43              H       9.488886      10.388735       1.776859       0.131529       1.131636 0.82202028E+01  0.80333336E+02                                 1.718964                            1.619559      -1.144150       2.349878                    0.996903       3.319818       8.935698       0.523782       1.196581      -0.729155      -0.022250      -0.019433      -0.029339       0.041635       0.007672       0.008009       0.006379       0.005936       0.005352      -0.009232      -0.005918       0.015150              1.775449       1.731539       0.151438       0.408272       1.832375       0.298240       1.762431           0.001319
           44              H       2.626404      16.733548       0.128800       0.141577       1.148794 0.83309017E+01  0.81841380E+02                                 1.757860                            1.648404      -1.121593       2.371604                    0.997087       3.273850       8.889349       0.509751       1.223114      -0.723808       0.019083       0.018131      -0.035346       0.044071       0.006098      -0.005194      -0.008520       0.003817       0.032132      -0.012588      -0.004078       0.016666              1.821753       1.759922       0.031079      -0.374522       1.661859      -0.385861       2.043478           0.001348
           45              H       2.670003      13.796383       7.733874       0.134634       1.061609 0.76349785E+01  0.72619872E+02                                 1.602267                            1.527701      -0.862172       2.485451                    0.999407       3.080419       7.952469       0.561770       1.146304      -0.743409       0.038593       0.007009      -0.003751       0.039403       0.004492      -0.001924      -0.005342       0.022895      -0.002224      -0.013804       0.000501       0.013303              1.631825       2.018811       0.113745       0.080303       1.285504      -0.061853       1.591159           0.000020
           46              H      15.606698      12.680664       8.134911       0.120531       1.142371 0.83307388E+01  0.81325002E+02                                 1.709259                            1.615013      -0.916716       2.448910                    0.998915       3.247127       8.609856       0.534399       1.174086      -0.735874      -0.036600      -0.017287       0.009579       0.041595       0.013921      -0.006418      -0.007956       0.016344       0.010351      -0.018583      -0.001431       0.020014              1.761354       2.339490       0.113666       0.088795       1.438909      -0.076674       1.505662           0.000514
           47              H      10.866615      13.437919       6.422452       0.138523       1.057366 0.75930226E+01  0.72169328E+02                                 1.606198                            1.530603      -0.853733       2.495744                    0.999434       3.049258       7.886316       0.556963       1.157023      -0.741188      -0.038847      -0.004501       0.005938       0.039556       0.002696      -0.005446       0.003961       0.018039      -0.010462      -0.011063      -0.001631       0.012694              1.632431       2.039112       0.125775      -0.021362       1.328985       0.134762       1.529196           0.000359
           48              H      15.451486      15.590944       7.771928       0.117141       1.152070 0.84156477E+01  0.82405932E+02                                 1.721643                            1.624619      -0.918987       2.445669                    0.998887       3.279009       8.722753       0.531849       1.176107      -0.735170       0.036249       0.017607      -0.004666       0.040568       0.016110       0.001032       0.006952       0.012105      -0.004300      -0.018130      -0.000963       0.019094              1.782767       2.301230       0.104408      -0.284907       1.485792       0.064633       1.561279           0.000447
           49              H      13.721477      15.879955      11.723756       0.125616       1.133794 0.83522536E+01  0.81915235E+02                                 1.713951                            1.626447      -1.135351       2.347034                    0.996867       3.372900       9.082288       0.525820       1.187703      -0.730821       0.037630      -0.003038       0.000069       0.037752      -0.003158      -0.003444      -0.000458       0.017326      -0.016501      -0.007338      -0.005241       0.012579              1.753654       2.160160      -0.110040      -0.108997       1.326932       0.075566       1.773872           0.000614
           50              H      10.995668      14.641014       8.579858       0.134698       1.034687 0.73725373E+01  0.69630084E+02                                 1.583696                            1.506933      -0.877594       2.480028                    0.999263       3.080194       7.967478       0.561467       1.155053      -0.740751      -0.036298      -0.006300       0.005978       0.037323       0.005897      -0.001151       0.004525       0.020242      -0.006537      -0.012697      -0.000107       0.012804              1.618606       1.962587       0.043614      -0.234609       1.321783       0.157852       1.571447          -0.000106
           51              H      17.038489      12.306517       9.873715       0.130998       1.022157 0.71207724E+01  0.66298436E+02                                 1.537829                            1.455162      -0.795026       2.515005                    0.999736       2.995235       7.553184       0.589934       1.115133      -0.751488      -0.017610      -0.015710       0.033197       0.040731       0.007771      -0.003857      -0.008758       0.018394       0.016173      -0.017030       0.002124       0.014906              1.582487       1.422848       0.038931      -0.059858       1.381927      -0.353830       1.942688          -0.000059
           52              H      14.412085      16.410930       9.642460       0.130705       1.035123 0.72320465E+01  0.67646389E+02                                 1.556809                            1.471373      -0.790585       2.516512                    0.999751       3.007513       7.620223       0.583321       1.122575      -0.749681       0.023017       0.025532       0.023601       0.041698       0.010895      -0.000220       0.011862       0.013128      -0.003389      -0.018718       0.002978       0.015740              1.599189       1.465536       0.193471       0.104154       1.545973       0.367573       1.786057          -0.000212
           53              H       1.803255      17.123377      15.268692       0.134653       1.119918 0.81710403E+01  0.79625411E+02                                 1.701575                            1.610885      -1.105516       2.371701                    0.997206       3.266339       8.740504       0.527775       1.190921      -0.731009      -0.017632      -0.001919      -0.039179       0.043007       0.000126       0.009406       0.002825      -0.001829       0.032660      -0.010674      -0.004701       0.015375              1.747810       1.744361       0.094457       0.234000       1.354932       0.116361       2.144137           0.001561
           54              H      10.160311       0.109780      18.517973       0.125008       1.187828 0.88838045E+01  0.88358428E+02                                 1.765314                            1.676792      -1.108576       2.360381                    0.997032       3.370581       9.097985       0.518879       1.186836      -0.731984      -0.024303       0.027535       0.008959       0.037803      -0.009048      -0.006418       0.004681      -0.001669      -0.008872      -0.008616      -0.005518       0.014134              1.799289       1.782776      -0.329782      -0.246742       1.956741      -0.038656       1.658352           0.000539
           55              H      11.564199      19.430989      26.049865       0.128143       1.127432 0.83379768E+01  0.81575352E+02                                 1.701973                            1.621863      -1.079841       2.378047                    0.997507       3.287474       8.783308       0.529187       1.183038      -0.733019       0.019828       0.029311      -0.016179       0.038911       0.005452      -0.003167      -0.009274      -0.008866       0.000721      -0.007883      -0.006000       0.013883              1.735386       1.747833       0.290302       0.014606       1.685214      -0.290276       1.773111           0.001092
           56              H      11.912991      19.038919      19.296630       0.124488       1.158503 0.85984633E+01  0.84906166E+02                                 1.739295                            1.651200      -1.160086       2.336653                    0.996504       3.374579       9.104307       0.521649       1.189076      -0.730942       0.003740      -0.031584       0.018808       0.036950       0.000032      -0.000216      -0.010171      -0.011447       0.004439      -0.007122      -0.006433       0.013554              1.774784       1.520550      -0.169235      -0.145843       1.936351      -0.307506       1.867450           0.000852
           57              H       1.348081      17.486322      19.208811       0.125199       1.156876 0.86267535E+01  0.85214607E+02                                 1.736858                            1.653806      -1.106604       2.362834                    0.996954       3.351799       9.030229       0.521539       1.188921      -0.731316      -0.024056      -0.001411       0.029967       0.038454      -0.001030      -0.007491       0.000639       0.006568       0.032188      -0.008829      -0.005396       0.014225              1.763126       1.862331       0.103533      -0.182923       1.393271       0.129138       2.033776           0.000691
           58              H      13.032613      21.095606      16.061985       0.139334       1.142411 0.84596856E+01  0.83293366E+02                                 1.737597                            1.650416      -1.142640       2.358845                    0.996757       3.293228       8.905653       0.515212       1.207435      -0.727302       0.025239       0.004298      -0.034975       0.043344       0.003469      -0.010264      -0.001592       0.010854       0.022297      -0.010346      -0.005339       0.015685              1.775915       1.725681      -0.061443      -0.411673       1.630808      -0.134233       1.971255           0.001940
           59              H      10.992180      19.018756      23.836841       0.136280       1.036137 0.73267245E+01  0.69081921E+02                                 1.587005                            1.504261      -0.849901       2.496318                    0.999453       3.052010       7.885101       0.560898       1.158158      -0.740337       0.039238      -0.007175       0.001940       0.039936      -0.004180      -0.002765      -0.002645       0.021025      -0.011448      -0.010832      -0.002680       0.013512              1.624601       1.990400      -0.144018       0.135831       1.275863      -0.110178       1.607540           0.000455
           60              H       1.567820      19.912675      25.411718       0.124528       1.201683 0.91248131E+01  0.91499972E+02                                 1.798438                            1.715858      -1.059171       2.385992                    0.997647       3.356638       9.141453       0.504823       1.209957      -0.727386      -0.007871      -0.037075      -0.004624       0.038183       0.001683      -0.001689       0.005015      -0.020458      -0.015997      -0.009238      -0.005013       0.014251              1.828253       1.647521       0.169807      -0.163193       2.175334       0.217761       1.661903           0.000793
           61              H       8.285554      17.139060      26.547502       0.136596       1.098741 0.80903669E+01  0.79135091E+02                                 1.722430                            1.636330      -1.119482       2.365015                    0.997468       3.320789       9.085771       0.504546       1.241094      -0.719016      -0.039476      -0.012396      -0.010034       0.042576       0.009964       0.009662       0.002341       0.014298      -0.000294      -0.012817      -0.004817       0.017634              1.769572       2.092561       0.167877       0.272026       1.609296      -0.145206       1.606861           0.000171
           62              H       3.821016       0.755015      24.960917       0.129893       1.176312 0.88441252E+01  0.87988032E+02                                 1.772852                            1.689871      -1.058092       2.392948                    0.997251       3.306360       8.966628       0.508457       1.210831      -0.727315       0.032426       0.018531      -0.014580       0.040093       0.007146      -0.012079      -0.000569       0.013911      -0.001424      -0.012485      -0.005113       0.017598              1.798458       1.956460       0.192973      -0.356642       1.841005      -0.033688       1.597910           0.000688
           63              H       0.769086       0.813265      27.495941       0.131529       1.131640 0.82202408E+01  0.80333799E+02                                 1.718968                            1.619562      -1.144157       2.349874                    0.996903       3.319824       8.935719       0.523782       1.196581      -0.729156      -0.022250       0.019433       0.029339       0.041635      -0.007673      -0.008009       0.006379       0.005936       0.005353      -0.009233      -0.005918       0.015151              1.775453       1.731544      -0.151440      -0.408273       1.832381       0.298243       1.762435           0.001319
           64              H      11.346204      16.872452      29.144000       0.141577       1.148793 0.83308841E+01  0.81841163E+02                                 1.757858                            1.648403      -1.121590       2.371606                    0.997087       3.273847       8.889338       0.509752       1.223114      -0.723808       0.019083      -0.018131       0.035346       0.044071      -0.006098       0.005194      -0.008519       0.003818       0.032132      -0.012588      -0.004078       0.016666              1.821751       1.759920      -0.031079       0.374521       1.661857      -0.385860       2.043476           0.001348
           65              H      11.389803      19.809617      21.538926       0.134633       1.061611 0.76349899E+01  0.72620011E+02                                 1.602268                            1.527702      -0.862170       2.485452                    0.999407       3.080422       7.952479       0.561770       1.146305      -0.743409       0.038593      -0.007009       0.003751       0.039403      -0.004492       0.001924      -0.005342       0.022895      -0.002224      -0.013804       0.000501       0.013303              1.631826       2.018814      -0.113745      -0.080303       1.285505      -0.061853       1.591161           0.000020
           66              H       6.886898      20.925336      21.137889       0.120531       1.142369 0.83307223E+01  0.81324800E+02                                 1.709257                            1.615012      -0.916712       2.448912                    0.998915       3.247124       8.609845       0.534399       1.174086      -0.735874      -0.036600       0.017287      -0.009579       0.041595      -0.013920       0.006418      -0.007956       0.016344       0.010351      -0.018583      -0.001431       0.020014              1.761352       2.339487      -0.113666      -0.088795       1.438908      -0.076673       1.505661           0.000514
           67              H       2.146815      20.168081      22.850348       0.138523       1.057365 0.75930150E+01  0.72169235E+02                                 1.606196                            1.530602      -0.853732       2.495745                    0.999434       3.049257       7.886311       0.556963       1.157022      -0.741188      -0.038847       0.004502      -0.005938       0.039556      -0.002696       0.005446       0.003961       0.018039      -0.010462      -0.011063      -0.001631       0.012694              1.632430       2.039110      -0.125775       0.021362       1.328984       0.134762       1.529195           0.000359
           68              H       6.731686      18.015056      21.500872       0.117141       1.152070 0.84156486E+01  0.82405948E+02                                 1.721643                            1.624620      -0.918986       2.445670                    0.998887       3.279009       8.722755       0.531849       1.176108      -0.735169       0.036249      -0.017607       0.004666       0.040568      -0.016110      -0.001032       0.006952       0.012105      -0.004300      -0.018130      -0.000963       0.019094              1.782768       2.301231      -0.104408       0.284907       1.485792       0.064634       1.561280           0.000447
           69              H       5.001677      17.726045      17.549044       0.125616       1.133791 0.83522253E+01  0.81914881E+02                                 1.713947                            1.626444      -1.135347       2.347035                    0.996867       3.372900       9.082281       0.525822       1.187701      -0.730822       0.037630       0.003038      -0.000069       0.037752       0.003158       0.003444      -0.000458       0.017326      -0.016501      -0.007338      -0.005241       0.012579              1.753650       2.160151       0.110039       0.108993       1.326929       0.075566       1.773871           0.000613
           70              H       2.275868      18.964986      20.692942       0.134698       1.034687 0.73725368E+01  0.69630081E+02                                 1.583696                            1.506933      -0.877593       2.480029                    0.999263       3.080194       7.967479       0.561467       1.155053      -0.740751      -0.036298       0.006300      -0.005978       0.037323      -0.005897       0.001151       0.004525       0.020242      -0.006537      -0.012696      -0.000107       0.012804              1.618606       1.962588      -0.043614       0.234609       1.321783       0.157852       1.571447          -0.000106
           71              H       8.318689      21.299483      19.399085       0.130998       1.022158 0.71207855E+01  0.66298594E+02                                 1.537831                            1.455164      -0.795026       2.515004                    0.999736       2.995237       7.553193       0.589933       1.115134      -0.751488      -0.017610       0.015710      -0.033197       0.040730      -0.007771       0.003857      -0.008758       0.018394       0.016173      -0.017030       0.002124       0.014906              1.582490       1.422850      -0.038931       0.059859       1.381928      -0.353831       1.942691          -0.000059
           72              H       5.692285      17.195070      19.630340       0.130704       1.035126 0.72320697E+01  0.67646665E+02                                 1.556812                            1.471375      -0.790587       2.516511                    0.999751       3.007517       7.620238       0.583320       1.122576      -0.749681       0.023017      -0.025532      -0.023601       0.041698      -0.010895       0.000220       0.011862       0.013128      -0.003389      -0.018718       0.002978       0.015740              1.599192       1.465538      -0.193471      -0.104155       1.545976       0.367574       1.786063          -0.000212
           73              H       6.916545       5.280623       0.632292       0.134653       1.119921 0.81710673E+01  0.79625733E+02                                 1.701577                            1.610886      -1.105522       2.371698                    0.997206       3.266345       8.740521       0.527775       1.190919      -0.731009       0.017632       0.001919      -0.039179       0.043007       0.000126      -0.009407      -0.002825      -0.001829       0.032660      -0.010674      -0.004701       0.015375              1.747812       1.744363       0.094457      -0.234000       1.354933      -0.116362       2.144140           0.001557
           74              H      15.999089      22.294220       3.881573       0.125008       1.187828 0.88838049E+01  0.88358442E+02                                 1.765315                            1.676793      -1.108576       2.360381                    0.997032       3.370581       9.097989       0.518879       1.186838      -0.731983       0.024303      -0.027535       0.008959       0.037803      -0.009048       0.006418      -0.004681      -0.001669      -0.008872      -0.008616      -0.005518       0.014134              1.799290       1.782777      -0.329782       0.246742       1.956742       0.038657       1.658352           0.000537
           75              H      14.595201       2.973011      11.413465       0.128143       1.127435 0.83380047E+01  0.81575701E+02                                 1.701976                            1.621866      -1.079846       2.378044                    0.997507       3.287479       8.783328       0.529186       1.183039      -0.733019      -0.019828      -0.029311      -0.016179       0.038911       0.005451       0.003167       0.009274      -0.008866       0.000721      -0.007883      -0.006000       0.013883              1.735390       1.747837       0.290303      -0.014606       1.685217       0.290277       1.773115           0.001095
           76              H      14.246409       3.365081       4.660230       0.124488       1.158505 0.85984800E+01  0.84906377E+02                                 1.739297                            1.651201      -1.160090       2.336651                    0.996504       3.374582       9.104319       0.521648       1.189076      -0.730942      -0.003740       0.031584       0.018808       0.036950       0.000032       0.000216       0.010171      -0.011447       0.004439      -0.007121      -0.006433       0.013554              1.774786       1.520552      -0.169235       0.145843       1.936353       0.307506       1.867453           0.000850
           77              H       7.371719       4.917678       4.572411       0.125199       1.156876 0.86267536E+01  0.85214610E+02                                 1.736858                            1.653806      -1.106605       2.362833                    0.996954       3.351800       9.030232       0.521539       1.188921      -0.731316       0.024055       0.001411       0.029967       0.038454      -0.001030       0.007491      -0.000639       0.006568       0.032188      -0.008829      -0.005396       0.014225              1.763126       1.862331       0.103533       0.182923       1.393271      -0.129138       2.033776           0.000691
           78              H      13.126787       1.308394       1.425585       0.139335       1.142413 0.84596995E+01  0.83293533E+02                                 1.737597                            1.650417      -1.142644       2.358842                    0.996757       3.293231       8.905661       0.515212       1.207434      -0.727302      -0.025239      -0.004299      -0.034975       0.043344       0.003469       0.010264       0.001592       0.010854       0.022297      -0.010346      -0.005339       0.015685              1.775915       1.725682      -0.061443       0.411673       1.630809       0.134233       1.971255           0.001934
           79              H      15.167220       3.385244       9.200441       0.136280       1.036137 0.73267304E+01  0.69081995E+02                                 1.587006                            1.504262      -0.849903       2.496317                    0.999453       3.052011       7.885106       0.560898       1.158158      -0.740337      -0.039238       0.007175       0.001940       0.039936      -0.004180       0.002765       0.002645       0.021025      -0.011448      -0.010833      -0.002680       0.013512              1.624602       1.990402      -0.144018      -0.135832       1.275864       0.110178       1.607541           0.000458
           80              H       7.151980       2.491325      10.775318       0.124528       1.201683 0.91248112E+01  0.91499947E+02                                 1.798437                            1.715857      -1.059171       2.385992                    0.997647       3.356638       9.141452       0.504823       1.209956      -0.727386       0.007871       0.037075      -0.004624       0.038183       0.001683       0.001689      -0.005015      -0.020458      -0.015997      -0.009238      -0.005013       0.014251              1.828252       1.647521       0.169807       0.163193       2.175334      -0.217761       1.661903           0.000797
           81              H       0.434246       5.264940      11.911102       0.136596       1.098742 0.80903754E+01  0.79135170E+02                                 1.722429                            1.636328      -1.119482       2.365015                    0.997468       3.320792       9.085770       0.504547       1.241090      -0.719016       0.039476       0.012396      -0.010034       0.042576       0.009964      -0.009662      -0.002341       0.014298      -0.000294      -0.012817      -0.004817       0.017634              1.769571       2.092559       0.167877      -0.272026       1.609294       0.145206       1.606859           0.000173
           82              H       4.898784      21.648985      10.324517       0.129893       1.176312 0.88441280E+01  0.87988072E+02                                 1.772853                            1.689872      -1.058091       2.392949                    0.997251       3.306360       8.966631       0.508456       1.210832      -0.727315      -0.032426      -0.018531      -0.014580       0.040093       0.007146       0.012079       0.000569       0.013911      -0.001424      -0.012485      -0.005113       0.017598              1.798459       1.956461       0.192973       0.356642       1.841006       0.033688       1.597911           0.000690
           83              H       7.950714      21.590735      12.859541       0.131529       1.131640 0.82202368E+01  0.80333751E+02                                 1.718968                            1.619562      -1.144156       2.349875                    0.996903       3.319823       8.935716       0.523782       1.196581      -0.729155       0.022250      -0.019433       0.029339       0.041635      -0.007673       0.008009      -0.006379       0.005936       0.005353      -0.009233      -0.005918       0.015151              1.775453       1.731543      -0.151440       0.408273       1.832380      -0.298243       1.762435           0.001322
           84              H      14.813196       5.531548      14.507600       0.141577       1.148796 0.83309119E+01  0.81841513E+02                                 1.757862                            1.648406      -1.121596       2.371603                    0.997087       3.273852       8.889359       0.509751       1.223114      -0.723808      -0.019083       0.018131       0.035346       0.044071      -0.006098      -0.005194       0.008520       0.003818       0.032132      -0.012588      -0.004078       0.016666              1.821755       1.759924      -0.031079      -0.374522       1.661860       0.385861       2.043480           0.001353
           85              H      14.769597       2.594383       6.902526       0.134633       1.061612 0.76350014E+01  0.72620159E+02                                 1.602271                            1.527704      -0.862172       2.485451                    0.999407       3.080423       7.952488       0.561768       1.146306      -0.743408      -0.038593       0.007009       0.003751       0.039403      -0.004492      -0.001924       0.005342       0.022895      -0.002224      -0.013804       0.000501       0.013303              1.631829       2.018817      -0.113745       0.080304       1.285507       0.061853       1.591163           0.000021
           86              H       1.832902       1.478664       6.501489       0.120531       1.142372 0.83307438E+01  0.81325075E+02                                 1.709260                            1.615015      -0.916715       2.448910                    0.998915       3.247127       8.609861       0.534398       1.174088      -0.735874       0.036600      -0.017287      -0.009579       0.041595      -0.013920      -0.006418       0.007956       0.016344       0.010351      -0.018583      -0.001431       0.020014              1.761356       2.339493      -0.113667       0.088795       1.438910       0.076674       1.505664           0.000511
           87              H       6.572985       2.235919       8.213948       0.138523       1.057369 0.75930449E+01  0.72169606E+02                                 1.606201                            1.530607      -0.853734       2.495744                    0.999434       3.049261       7.886332       0.556962       1.157024      -0.741188       0.038847      -0.004502      -0.005938       0.039556      -0.002696      -0.005446      -0.003961       0.018039      -0.010462      -0.011063      -0.001631       0.012694              1.632435       2.039117      -0.125775      -0.021362       1.328988      -0.134763       1.529200           0.000359
           88              H       1.988114       4.388944       6.864472       0.117141       1.152070 0.84156499E+01  0.82405957E+02                                 1.721643                            1.624619      -0.918988       2.445668                    0.998887       3.279010       8.722755       0.531849       1.176107      -0.735170      -0.036249       0.017607       0.004666       0.040568      -0.016110       0.001032      -0.006952       0.012105      -0.004300      -0.018130      -0.000963       0.019094              1.782767       2.301230      -0.104408      -0.284907       1.485792      -0.064633       1.561279           0.000446
           89              H       3.718123       4.677955       2.912644       0.125616       1.133793 0.83522399E+01  0.81915058E+02                                 1.713948                            1.626445      -1.135351       2.347033                    0.996867       3.372903       9.082290       0.525822       1.187700      -0.730822      -0.037630      -0.003038      -0.000069       0.037752       0.003158      -0.003444       0.000458       0.017326      -0.016501      -0.007338      -0.005241       0.012579              1.753652       2.160153       0.110039      -0.108993       1.326929      -0.075566       1.773873           0.000611
           90              H       6.443932       3.439014       6.056542       0.134698       1.034690 0.73725618E+01  0.69630390E+02                                 1.583700                            1.506937      -0.877595       2.480028                    0.999263       3.080198       7.967499       0.561465       1.155055      -0.740750       0.036298      -0.006300      -0.005978       0.037323      -0.005897      -0.001151      -0.004525       0.020242      -0.006537      -0.012697      -0.000107       0.012804              1.618610       1.962593      -0.043614      -0.234610       1.321787      -0.157853       1.571452          -0.000109
           91              H       0.401111       1.104517       4.762685       0.130998       1.022158 0.71207880E+01  0.66298629E+02                                 1.537832                            1.455165      -0.795027       2.515004                    0.999736       2.995237       7.553196       0.589932       1.115135      -0.751488       0.017610      -0.015710      -0.033197       0.040731      -0.007771      -0.003857       0.008758       0.018394       0.016173      -0.017030       0.002124       0.014906              1.582491       1.422851      -0.038931      -0.059859       1.381929       0.353831       1.942692          -0.000065
           92              H       3.027515       5.208930       4.993940       0.130704       1.035125 0.72320582E+01  0.67646526E+02                                 1.556810                            1.471374      -0.790587       2.516511                    0.999751       3.007516       7.620232       0.583320       1.122575      -0.749681      -0.023017       0.025532      -0.023601       0.041698      -0.010895      -0.000220      -0.011862       0.013128      -0.003389      -0.018718       0.002978       0.015740              1.599190       1.465537      -0.193471       0.104154       1.545974      -0.367573       1.786060          -0.000216
           93              C      10.111306       8.492236      20.430365      -0.048151      46.983632 0.48439449E+03  0.11630240E+05                                11.264394                            7.330242      -0.157401       1.938542                    0.998826      28.416928      80.958053       0.613265       0.415976      -1.070882       0.054849       0.021937       0.037013       0.069711      -0.003276      -0.006316      -0.025480      -0.021310      -0.108293      -0.045847       0.008289       0.037558             15.592033      21.291547       0.715370       0.108241       6.612403       3.175021      18.872149           0.048973
           94              C      11.583731       8.593502      20.618004      -0.043260      46.509613 0.47327291E+03  0.11298935E+05                                11.173837                            7.241188      -0.168095       1.937431                    0.998781      28.220899      80.207007       0.617506       0.415470      -1.071064      -0.059827      -0.025234       0.020550       0.068105      -0.013133       0.007344       0.035353      -0.002932      -0.055922      -0.045614       0.009445       0.036168             15.486301      20.786858       1.361094       0.692326       8.745405      -5.594220      16.926641           0.049710
           95              C      15.265056       6.019507      27.792767      -0.084322      33.064316 0.40134281E+03  0.92685760E+04                                 9.060737                            6.774987      -0.058327       1.968270                    0.999456      28.470665      81.688680       0.618409       0.428877      -1.054135      -0.006471       0.010681      -0.011176       0.016759       0.012145       0.023439       0.002296      -0.119229      -0.052048      -0.063706      -0.006067       0.069773             10.795232      15.980868      -1.716797      -2.094386       5.053063      -0.489232      11.351763           0.047568
           96              C       5.873657      10.817995      26.772025      -0.008076      40.498908 0.42226296E+03  0.97443987E+04                                10.127056                            6.748525       0.089551       2.038992                    0.999201      26.560500      72.904431       0.656248       0.404451      -1.084190      -0.000232      -0.032785      -0.022782       0.039924       0.003840      -0.008357      -0.008390       0.012510       0.000286      -0.012262      -0.002889       0.015150             13.800929       8.873974       2.848332      -2.346343      17.629292       7.367120      14.899521           0.006982
           97              C       6.654951      10.660495      25.614285      -0.150094      36.892880 0.43638004E+03  0.10296517E+05                                 9.758662                            7.041455      -0.023989       1.961001                    0.999557      29.885578      86.831189       0.609241       0.426080      -1.055276      -0.013471      -0.004656       0.017175       0.022319      -0.000119       0.020581      -0.036158       0.016309      -0.074215      -0.053209       0.015069       0.038140             12.506783       8.646498       0.000445      -4.689960      12.426505       6.188895      16.447347           0.008655
           98              C       6.509679       9.558443      24.810454       0.074881      41.040878 0.39446578E+03  0.89834817E+04                                10.358413                            6.587522      -0.057474       1.995742                    0.999226      26.041907      71.900791       0.651936       0.412540      -1.074728      -0.002349      -0.004284       0.007447       0.008907      -0.000279       0.000351       0.002460       0.025780       0.031594      -0.018369       0.007595       0.010774             15.093882      13.516608       1.028154      -9.326387      11.342707       3.819217      20.422331           0.014052
           99              C       6.350630       7.589355      17.378676      -0.133702      37.603967 0.42990506E+03  0.10094705E+05                                 9.878471                            6.984690       0.024711       1.983005                    0.999444      29.393682      84.887500       0.612960       0.425552      -1.056774       0.004366       0.003309      -0.025571       0.026151       0.007651      -0.039345      -0.018657      -0.056432      -0.026270      -0.056781       0.008636       0.048145             13.116293      16.737979      -0.760177       8.067753       7.651425       2.743871      14.959477           0.036778
          100              C      13.006454       6.174542      28.890205       0.543519      24.573528 0.26699333E+03  0.55864676E+04                                 7.775596                            5.751127      -0.031701       2.042763                    0.999496      22.431546      61.907563       0.630133       0.464555      -1.029976      -0.022626      -0.001447       0.040281       0.046223      -0.018755       0.018737      -0.013189      -0.153442      -0.177500      -0.072832      -0.037137       0.109969              9.609541      10.477227       0.229167      -4.044247       4.414727      -0.152677      13.936669          -0.006245
          101              C       5.606657       8.587677      25.154995      -0.143868      36.213961 0.42137769E+03  0.98622459E+04                                 9.630040                            6.922223      -0.025947       1.964113                    0.999617      29.590827      85.805660       0.613693       0.426433      -1.054385       0.000221       0.003743       0.024314       0.024601      -0.027372       0.046665       0.004904      -0.017887      -0.014757      -0.060013       0.011354       0.048659             12.187655      12.692871       4.053333      -7.019663      10.052040      -0.944979      13.818053           0.010086
          102              C      15.535196       6.259678      25.444796      -0.146118      37.339854 0.43640577E+03  0.10286798E+05                                 9.822159                            7.028192      -0.005976       1.967790                    0.999549      29.734675      86.062747       0.612193       0.424451      -1.057363      -0.000089      -0.006627       0.018487       0.019639       0.016468      -0.032062       0.012544      -0.066869      -0.022745      -0.057061       0.015279       0.041781             12.845677      16.958652      -3.611785       5.981707       6.474980      -3.164304      15.103400           0.026772
          103              C       6.049797      12.002271      27.650209       0.563336      24.534254 0.24965176E+03  0.51470529E+04                                 7.795086                            5.583237      -0.057944       2.041331                    0.999430      22.057931      60.829279       0.634473       0.468240      -1.025866       0.006967       0.035268       0.028066       0.045608      -0.057045       0.049063      -0.059104       0.050964      -0.022208      -0.075883      -0.036398       0.112282              9.958726       6.535081       2.088795      -0.753990      12.931109       5.502630      10.409989          -0.006071
          104              C       4.815771       8.683566      26.270874       0.006998      39.148688 0.40873358E+03  0.93688891E+04                                 9.932061                            6.658926       0.072070       2.036174                    0.999318      26.374256      72.482440       0.656839       0.406817      -1.081087       0.025067       0.022998      -0.005831       0.034514      -0.011861       0.003377       0.009350       0.006450       0.004888      -0.017804       0.005139       0.012665             13.370492      12.563644       6.692140      -5.056516      15.843394      -0.633340      11.704439           0.017956
          105              C       4.940813       9.808695      27.089049      -0.104745      34.606939 0.43301926E+03  0.10191925E+05                                 9.350817                            7.040280      -0.093207       1.945992                    0.999400      29.330173      84.960338       0.606252       0.429244      -1.053902       0.011933      -0.003251      -0.010327       0.016112      -0.042541       0.011834      -0.026059       0.049307       0.036691      -0.059468       0.003341       0.056126             11.203870       9.079919       4.445287      -1.684649      15.209284       2.825940       9.322405           0.025021
          106              C       7.355326       7.994867      20.158714      -0.133029      38.033283 0.41473021E+03  0.96233473E+04                                 9.868275                            6.797455       0.073663       1.999837                    0.999612      28.906906      82.205140       0.631811       0.417790      -1.064730      -0.003086       0.008244      -0.002292       0.009096      -0.005469       0.001255      -0.032730      -0.034974      -0.103313      -0.047489      -0.000885       0.048374             13.126358      10.302518       0.738460       0.141366       7.111452       5.761653      21.965104           0.082702
          107              C       7.841367       8.513520      21.365631       0.086575      39.965108 0.39292970E+03  0.89463899E+04                                10.164670                            6.587472      -0.106831       1.977108                    0.999144      26.063495      72.125965       0.649560       0.414146      -1.072891      -0.018542       0.004771       0.001474       0.019203       0.003933       0.000760       0.013155       0.008447       0.043242      -0.017710      -0.002439       0.020149             14.340931      13.000309      -0.095341      -3.208540       7.128752       5.799443      22.893732          -0.005491
          108              C      15.667562       9.588240      18.267691      -0.140342      35.936387 0.42053636E+03  0.98418676E+04                                 9.604859                            6.915217       0.047389       1.992813                    0.999442      29.447044      85.505712       0.613752       0.426422      -1.053939      -0.002687       0.005896      -0.033947       0.034560       0.006855       0.044220       0.009646      -0.044722       0.018782      -0.056599       0.013390       0.043208             12.377726      15.053506       0.214239      -8.098307       9.691657      -2.117852      12.388016           0.009532
          109              C       8.309446       6.214646      17.087119      -0.142422      36.770320 0.43987281E+03  0.10404145E+05                                 9.761199                            7.097283      -0.020487       1.968483                    0.999495      29.701997      86.524991       0.603029       0.429426      -1.052758      -0.001092       0.008687      -0.021665       0.023367       0.006786      -0.005774      -0.047065       0.010483      -0.045670      -0.054307       0.010305       0.044002             12.384324      10.146638      -0.721568       2.347610      12.042875       7.504625      14.963461           0.001717
          110              C      14.580901      10.189563      18.853732       0.100244      41.400250 0.40144980E+03  0.92103924E+04                                10.558471                            6.736461      -0.205331       1.954441                    0.999225      26.028098      72.840898       0.629790       0.423900      -1.064249      -0.020561      -0.014337      -0.001688       0.025123       0.008911      -0.006194      -0.016675       0.007195       0.028649      -0.019596      -0.003955       0.023551             15.614337      15.731836       3.956146      -8.987533      15.793313      -7.146665      15.317862           0.007045
          111              C      13.898489       6.202323      27.663967       0.013887      38.246547 0.39810733E+03  0.90648407E+04                                 9.771291                            6.573491       0.073818       2.040841                    0.999278      26.095649      71.463819       0.660880       0.407027      -1.081017       0.022036       0.004361      -0.027956       0.035862       0.005820       0.014202       0.008124      -0.011322      -0.043707      -0.023319       0.002441       0.020878             12.954172      14.524241      -1.094562      -3.372372       5.377982      -1.603576      18.960293           0.012814
          112              C      14.328550      11.517224      18.541099      -0.135835      35.787963 0.41933829E+03  0.98041924E+04                                 9.578005                            6.910953       0.020002       1.983581                    0.999476      29.368891      85.161994       0.613361       0.427113      -1.053796       0.005287       0.000463      -0.025406       0.025954      -0.011229       0.020927       0.033808       0.061417       0.044176      -0.059184       0.015970       0.043214             12.356795       9.766803       2.512013      -4.306782      17.170752      -5.958087      10.132830           0.017719
          113              C       5.785413       7.044490      16.243184      -0.000411      40.384805 0.41112742E+03  0.94295186E+04                                10.129657                            6.669692       0.086534       2.041034                    0.999260      26.348130      72.232156       0.658153       0.405757      -1.082711       0.039444      -0.000692       0.011556       0.041108       0.004795      -0.008761       0.008603      -0.019724      -0.000813      -0.017685       0.002803       0.014883             14.199004      20.407093      -4.514427       6.614102       9.612574       1.856292      12.577345           0.001037
          114              C      16.081927       5.981420      26.686255       0.008930      39.080531 0.40097415E+03  0.91458320E+04                                 9.921841                            6.593303       0.063567       2.036053                    0.999364      26.170281      71.712470       0.660508       0.406557      -1.081410      -0.033849       0.001730      -0.003826       0.034108       0.002995      -0.001582       0.007602      -0.029065       0.032009      -0.020361       0.002770       0.017591             13.583545      21.898675      -3.791460       2.378280       6.130858      -1.699013      12.721103           0.014965
          115              C       7.625465       7.205126      17.830941       0.100060      42.801268 0.41604173E+03  0.96129720E+04                                10.739808                            6.834010      -0.132570       1.973385                    0.999093      26.194486      73.123719       0.629709       0.420965      -1.068072       0.011431       0.018709      -0.000827       0.021940       0.004373      -0.000254       0.011304       0.019235       0.043341      -0.021258       0.003075       0.018183             15.824563      15.402306       0.723207       7.810974      10.896913       7.526088      21.174471           0.025716
          116              C      16.157266      11.558672      17.039990      -0.107345      33.451978 0.41193834E+03  0.95846247E+04                                 9.134037                            6.865535      -0.059556       1.960265                    0.999475      29.020009      83.838580       0.613501       0.429089      -1.052995      -0.018424      -0.015666      -0.002439       0.024307       0.044324       0.025701       0.009176       0.031033       0.080462      -0.061049       0.004173       0.056876             10.853065      10.230448      -3.286501      -3.358818      14.736312      -0.879488       7.592435           0.020545
          117              C       7.429793       9.365544      23.621101       0.098372      41.114588 0.41153563E+03  0.94604275E+04                                10.444771                            6.762836      -0.102180       1.980260                    0.999087      26.049689      71.971591       0.639324       0.416756      -1.073313       0.011961       0.002060       0.001783       0.012267       0.007910      -0.008555       0.003037      -0.023764      -0.015719      -0.018067       0.001163       0.016904             15.398645      15.667650      -0.799160      -8.787419       7.065725       4.569229      23.462561           0.023788
          118              C       9.565446       8.032282      19.248622       0.226716      35.947530 0.37482058E+03  0.84914807E+04                                 9.667090                            6.607829       0.015756       2.020157                    0.999721      25.693340      72.515158       0.618900       0.436843      -1.051508       0.058224      -0.038429      -0.091015       0.114676      -0.039536      -0.038443       0.018614      -0.029569       0.008211      -0.054016      -0.010719       0.064735             12.782134      16.377606       3.062820       2.112360       6.194549       2.880169      15.774248           0.030432
          119              C       6.472882       6.055577      15.522488      -0.094853      34.564285 0.42437000E+03  0.99322928E+04                                 9.327813                            6.960413      -0.039626       1.967615                    0.999402      28.963823      83.503987       0.611286       0.428111      -1.055214       0.005791       0.005716       0.010419       0.013220       0.048984      -0.007756      -0.030105      -0.028658       0.044801      -0.060581      -0.001110       0.061691             11.275323      14.441596      -4.655288       1.907909      10.136646       2.770647       9.247725           0.048078
          120              C       6.955784       8.801859      22.453116      -0.165335      39.149267 0.43216091E+03  0.10119327E+05                                10.056807                            6.922371       0.131852       2.014704                    0.999555      29.311117      83.404613       0.629078       0.415811      -1.067283       0.003701      -0.005059      -0.016598       0.017742       0.009405       0.010826      -0.029566       0.004570      -0.082013      -0.046463       0.018090       0.028373             13.801247      11.781010      -0.941147      -5.728727       6.977200       5.178129      22.645530           0.068550
          121              C       9.662236       9.465690      22.698129      -0.102377      35.259054 0.41584393E+03  0.96704113E+04                                 9.378561                            6.827279       0.037277       1.987783                    0.999602      28.916504      82.734304       0.626607       0.420336      -1.061493      -0.016237       0.002813       0.000103       0.016479       0.018938       0.021520      -0.008022      -0.004524      -0.020303      -0.033604       0.007930       0.025673             11.735260      13.059911      -0.862787      -4.631670       6.548283       3.869447      15.597586           0.035574
          122              C       8.194345       7.742598      19.093477       0.003574      45.393286 0.42906782E+03  0.99743620E+04                                11.032659                            6.868420      -0.060862       1.986708                    0.999282      26.949757      75.059729       0.639040       0.412305      -1.075390      -0.027273      -0.005804      -0.017021       0.032668      -0.033206      -0.008547      -0.001386      -0.035665      -0.002832      -0.038930       0.000501       0.038429             16.274891      16.601924       3.532594       4.916936       8.784550       7.156694      23.438200           0.003761
          123              C      15.108274      12.188448      17.641546       0.002093      38.841209 0.39884325E+03  0.90898847E+04                                 9.886702                            6.580610       0.099448       2.047783                    0.999283      26.207056      71.907356       0.660068       0.407157      -1.080444      -0.002210      -0.041833       0.005178       0.042210       0.004248      -0.000852       0.010156       0.015498       0.028058      -0.017319       0.003905       0.013414             13.510458       9.909310      -0.668166      -3.571528      21.289718      -4.888278       9.332347           0.013314
          124              C      16.465598      10.239972      17.353501       0.005734      39.858288 0.41479624E+03  0.95453096E+04                                10.092854                            6.737175       0.095293       2.047159                    0.999310      26.353048      72.626076       0.648633       0.410348      -1.078484      -0.041273       0.010612       0.006261       0.043073       0.008024       0.016011      -0.009542      -0.003182       0.010155      -0.022917       0.006071       0.016847             13.661475      16.099559      -3.568326      -7.853590      13.274990       0.052526      11.609877           0.027285
          125              C       0.109521       5.748194      26.818861       0.553015      24.418856 0.25654641E+03  0.53213859E+04                                 7.764930                            5.642911      -0.033304       2.045049                    0.999516      22.255163      61.410258       0.634418       0.465449      -1.028165       0.044305      -0.002816       0.005954       0.044792       0.033184      -0.005385      -0.014403      -0.169686      -0.110426      -0.072895      -0.038164       0.111059              9.934136      16.804123      -2.658765       1.869159       4.989524      -0.281146       8.008759          -0.004301
          126              C      13.651196       8.103751      21.886394       0.086061      41.250508 0.40538831E+03  0.92903846E+04                                10.370867                            6.685554      -0.091776       1.980066                    0.999149      26.171264      72.355342       0.646411       0.413461      -1.074719       0.012935      -0.005884       0.002103       0.014365       0.012226      -0.002227      -0.016340       0.006361       0.020376      -0.021617       0.000054       0.021563             14.869793      12.160201       0.507764       1.555325      10.355552      -9.073383      22.093624          -0.001704
          127              C       7.746670       5.657458      15.968020       0.007399      39.622102 0.41577130E+03  0.95643567E+04                                 9.997092                            6.719596       0.074654       2.036166                    0.999253      26.387985      72.486208       0.653795       0.407252      -1.081546      -0.014094       0.030677       0.024824       0.041904       0.012534       0.005161      -0.015349       0.006265      -0.061918      -0.029771       0.005727       0.024044             13.397642      13.318154      -4.491466       0.909191      13.890007       6.689014      12.984765           0.041381
          128              C       0.191836       9.529765      16.676714       0.580254      23.439292 0.24425116E+03  0.50193066E+04                                 7.602980                            5.554408      -0.143032       2.014309                    0.999278      22.062364      61.181402       0.629258       0.473664      -1.020664       0.034664      -0.011512      -0.029286       0.046817       0.070494       0.061844       0.028601       0.026417      -0.041688      -0.074313      -0.038933       0.113246              9.483131      10.989324      -3.414368      -4.618970       8.346540       0.474162       9.113529          -0.003210
          129              C       4.434018       7.482264      15.771306       0.557410      25.346781 0.25508921E+03  0.52795139E+04                                 7.947776                            5.621568      -0.033307       2.046223                    0.999559      22.137022      60.861849       0.637016       0.464573      -1.029452      -0.039078       0.014992      -0.013970       0.044125       0.061663      -0.042223      -0.045621      -0.092944      -0.032210      -0.078501      -0.033487       0.111988             10.524966      15.876087      -3.890134       4.485747       7.022336       0.365716       8.676474          -0.006155
          130              C       9.204446       8.820903      21.506433       0.031797      38.701096 0.43581002E+03  0.10199310E+05                                 9.978969                            6.987693      -0.122920       1.964358                    0.999210      27.184483      76.669148       0.622918       0.420147      -1.067330       0.011977       0.014647       0.006845       0.020121      -0.006102      -0.006897      -0.001885      -0.002345       0.048003      -0.015586      -0.002185       0.017771             13.077594      15.052171      -0.419799      -3.636059       6.681755       4.384737      17.498856           0.005748
          131              C      14.376509       8.856077      20.942347      -0.146613      38.396405 0.42179981E+03  0.98264963E+04                                 9.905208                            6.837326       0.084599       1.998671                    0.999572      29.209649      83.167192       0.632581       0.415621      -1.066371       0.003728      -0.008700       0.000933       0.009511      -0.007804       0.004844       0.042522      -0.014353      -0.031553      -0.044810      -0.000420       0.045230             13.230345      10.512876       1.922594      -1.669562      10.151407      -8.287520      19.026751           0.064766
          132              C      11.588614       7.058604      22.578696      -0.106009      35.403041 0.41164554E+03  0.95570533E+04                                 9.411177                            6.794248       0.034788       1.985527                    0.999610      28.991383      83.122448       0.627357       0.420524      -1.060427       0.019257      -0.007361       0.003247       0.020870       0.015443      -0.008876       0.017633       0.006051      -0.039987      -0.030771       0.007612       0.023160             11.933231      11.483156      -0.790435       4.020240       8.671842      -5.836416      15.644695           0.035297
          133              C      12.222544       7.918246      21.697292       0.037033      38.420511 0.42736184E+03  0.99552182E+04                                 9.920819                            6.918061      -0.127868       1.964342                    0.999241      27.050327      76.174879       0.626104       0.419957      -1.067188      -0.015213      -0.010660      -0.001816       0.018665      -0.001628       0.005096       0.003899      -0.001274       0.043773      -0.010670      -0.005551       0.016221             13.055221      13.372535      -0.548290       3.063217       9.221934      -6.812204      16.571193           0.007799
          134              C       8.480877       4.569968      15.199609       0.568759      23.485693 0.23856411E+03  0.48582610E+04                                 7.512083                            5.443664       0.014609       2.069831                    0.999550      21.685996      59.250852       0.645686       0.465810      -1.028186       0.037871      -0.025194      -0.022819       0.050888       0.008461       0.004051      -0.083164      -0.044869       0.200618      -0.070024      -0.049747       0.119770              9.334239      10.081772      -2.361925      -0.767916      10.657675       4.545927       7.263271          -0.005402
          135              C      13.359780       6.424571      26.438608      -0.147027      36.634493 0.43244525E+03  0.10175120E+05                                 9.701576                            7.008368      -0.019566       1.965104                    0.999539      29.681119      85.965225       0.611172       0.425926      -1.055940       0.014041      -0.002217       0.005789       0.015349       0.004096       0.003409       0.015967      -0.037433      -0.170048      -0.059196       0.009220       0.049976             12.347206      10.272381      -0.777601       0.410449       5.616809      -2.995455      21.152429           0.018941
          136              C      14.261582       7.599437      23.065795      -0.160883      38.824486 0.41787607E+03  0.97134945E+04                                10.022647                            6.819461       0.121157       2.014987                    0.999551      29.082758      82.745385       0.631385       0.417334      -1.065151      -0.002781       0.003995      -0.011712       0.012683      -0.004692      -0.002671       0.034741       0.012401      -0.080102      -0.048420       0.017082       0.031338             13.972851      10.082600      -0.841111       3.564372       9.624612      -8.452067      22.211342           0.061666
          137              C      12.353689       9.296988      19.714938       0.229821      35.860760 0.37703389E+03  0.85470184E+04                                 9.643520                            6.619010       0.066868       2.036214                    0.999758      25.658987      72.242482       0.620062       0.435750      -1.053052      -0.041029       0.065590      -0.081748       0.112553      -0.037836       0.017906      -0.013367      -0.067419       0.005680      -0.053889      -0.002920       0.056809             12.690126      17.114688       3.480989      -1.471599       7.703960      -4.350207      13.251728           0.045553
          138              C       3.919027       7.545667      26.685963       0.544930      24.749423 0.26636555E+03  0.55759177E+04                                 7.828493                            5.751142      -0.050228       2.034411                    0.999561      22.556271      62.480619       0.628357       0.465652      -1.028287      -0.024217      -0.038289       0.005012       0.045581      -0.056296       0.063293      -0.016043       0.081291      -0.011006      -0.072759      -0.035204       0.107964              9.852801       9.228044       5.242301      -2.877495      12.634539      -1.240742       7.695819          -0.003587
          139              C      13.767518       9.431412      19.850471       0.004338      46.223285 0.43630717E+03  0.10177796E+05                                11.167736                            6.923909      -0.055154       1.989187                    0.999157      26.950057      75.012915       0.637240       0.412042      -1.076340       0.033761       0.005296      -0.014322       0.037053      -0.024845      -0.006183       0.008826      -0.060731      -0.004049      -0.038785      -0.003598       0.042383             16.689363      18.713733       5.597131      -5.405841      12.107195      -8.948137      19.247160          -0.001537
          140              C       8.803684       9.705861      23.728239      -0.125547      34.286437 0.40356427E+03  0.92809447E+04                                 9.127081                            6.662387       0.223242       2.051145                    0.999778      28.458877      80.015986       0.645726       0.412457      -1.070416       0.001965      -0.004945      -0.008393       0.009938       0.008246       0.018107       0.005543      -0.009737       0.008390      -0.020836      -0.001009       0.021844             11.403150      13.908766      -0.600457      -5.570021       6.005965       3.039563      14.294721           0.006908
          141              C      13.557545       6.882509      23.976180       0.103375      40.702973 0.39185062E+03  0.89132345E+04                                10.384412                            6.604228      -0.110769       1.979161                    0.999190      25.876877      71.510717       0.645114       0.417402      -1.071087      -0.007522       0.000405      -0.005163       0.009132      -0.013707      -0.005073       0.002690       0.008971      -0.009849      -0.012856      -0.004756       0.017612             15.682598      13.149448      -1.296722       7.157662       8.847070      -7.572265      25.051277           0.032104
          142              C      12.214347       6.553170      23.701308      -0.129676      35.134742 0.40782151E+03  0.94040545E+04                                 9.299394                            6.703037       0.224350       2.051026                    0.999733      28.539304      80.365682       0.642920       0.413147      -1.069904      -0.000191       0.005377      -0.011234       0.012455       0.016945      -0.014675      -0.004012       0.001203       0.004906      -0.020802      -0.003614       0.024416             11.906683      12.294508      -0.835502       5.641184       7.684370      -4.801246      15.741171          -0.000973
          143              C      14.165664       6.510602      25.277941       0.075979      43.222076 0.40832334E+03  0.93631339E+04                                10.708119                            6.691231      -0.017623       2.006372                    0.999186      26.099313      71.891128       0.649606       0.411187      -1.077513       0.003095      -0.001975       0.009570       0.010250       0.010640       0.002206      -0.007248       0.010314       0.012554      -0.016519       0.005872       0.010646             16.178535      15.322927      -3.399504       6.770381       7.638783      -6.000531      25.573893           0.024489
          144              C      14.860283      13.644484      17.303445       0.557544      24.541460 0.25720061E+03  0.53325119E+04                                 7.789006                            5.650117      -0.000826       2.057686                    0.999590      22.111838      60.783035       0.634705       0.465451      -1.029290      -0.006576       0.043418      -0.018619       0.047697       0.035382       0.062228       0.028138       0.118376       0.023638      -0.075106      -0.034800       0.109906              9.985587       5.993760      -1.370598      -1.376910      16.993069      -3.102891       6.969932          -0.006182
          145              C      16.048094      13.911764       5.793965      -0.048151      46.983727 0.48439548E+03  0.11630269E+05                                11.264402                            7.330245      -0.157398       1.938543                    0.998826      28.416968      80.958167       0.613265       0.415976      -1.070882      -0.054849      -0.021938       0.037013       0.069712      -0.003276       0.006316       0.025479      -0.021307      -0.108291      -0.045846       0.008290       0.037556             15.592047      21.291571       0.715371      -0.108239       6.612408      -3.175022      18.872164           0.048972
          146              C      14.575669      13.810498       5.981604      -0.043260      46.509710 0.47327389E+03  0.11298964E+05                                11.173849                            7.241193      -0.168094       1.937430                    0.998781      28.220937      80.207129       0.617506       0.415469      -1.071064       0.059828       0.025234       0.020550       0.068106      -0.013133      -0.007344      -0.035352      -0.002930      -0.055922      -0.045613       0.009446       0.036167             15.486321      20.786887       1.361097      -0.692326       8.745414       5.594228      16.926662           0.049710
          147              C      10.894344      16.384493      13.156367      -0.084322      33.064302 0.40134265E+03  0.92685711E+04                                 9.060732                            6.774985      -0.058324       1.968271                    0.999456      28.470659      81.688644       0.618409       0.428877      -1.054136       0.006471      -0.010681      -0.011176       0.016759       0.012145      -0.023439      -0.002296      -0.119227      -0.052046      -0.063706      -0.006067       0.069772             10.795226      15.980857      -1.716795       2.094384       5.053061       0.489232      11.351758           0.047578
          148              C       2.846143      11.586005      12.135625      -0.008076      40.498942 0.42226331E+03  0.97444088E+04                                10.127061                            6.748528       0.089549       2.038991                    0.999201      26.560513      72.904475       0.656248       0.404451      -1.084190       0.000232       0.032785      -0.022782       0.039924       0.003840       0.008357       0.008390       0.012509       0.000286      -0.012261      -0.002889       0.015150             13.800937       8.873977       2.848331       2.346345      17.629302      -7.367128      14.899533           0.006985
          149              C       2.064849      11.743505      10.977885      -0.150094      36.892899 0.43638025E+03  0.10296523E+05                                 9.758663                            7.041455      -0.023989       1.961000                    0.999557      29.885591      86.831214       0.609242       0.426080      -1.055277       0.013470       0.004656       0.017175       0.022319      -0.000118      -0.020581       0.036158       0.016309      -0.074215      -0.053209       0.015069       0.038140             12.506786       8.646498       0.000441       4.689962      12.426506      -6.188899      16.447353           0.008661
          150              C       2.210121      12.845557      10.174054       0.074881      41.040930 0.39446623E+03  0.89834945E+04                                10.358420                            6.587525      -0.057475       1.995741                    0.999226      26.041926      71.900851       0.651936       0.412540      -1.074729       0.002349       0.004284       0.007447       0.008907      -0.000279      -0.000350      -0.002461       0.025781       0.031594      -0.018369       0.007595       0.010774             15.093895      13.516619       1.028152       9.326398      11.342714      -3.819223      20.422353           0.014054
          151              C       2.369170      14.814645       2.742276      -0.133702      37.603986 0.42990524E+03  0.10094710E+05                                 9.878474                            6.984691       0.024710       1.983005                    0.999444      29.393691      84.887532       0.612960       0.425552      -1.056774      -0.004366      -0.003309      -0.025571       0.026151       0.007651       0.039345       0.018657      -0.056432      -0.026270      -0.056781       0.008637       0.048144             13.116301      16.737989      -0.760175      -8.067761       7.651427      -2.743873      14.959486           0.036771
          152              C      13.152946      16.229458      14.253805       0.543518      24.573479 0.26699274E+03  0.55864520E+04                                 7.775585                            5.751120      -0.031702       2.042764                    0.999496      22.431517      61.907458       0.630134       0.464555      -1.029977       0.022626       0.001447       0.040280       0.046223      -0.018755      -0.018737       0.013189      -0.153440      -0.177498      -0.072832      -0.037136       0.109968              9.609527      10.477212       0.229167       4.044238       4.414722       0.152676      13.936646          -0.006241
          153              C       3.113143      13.816323      10.518595      -0.143868      36.213964 0.42137774E+03  0.98622469E+04                                 9.630039                            6.922222      -0.025946       1.964113                    0.999617      29.590831      85.805660       0.613693       0.426433      -1.054385      -0.000221      -0.003743       0.024314       0.024601      -0.027372      -0.046665      -0.004904      -0.017887      -0.014757      -0.060012       0.011354       0.048658             12.187653      12.692870       4.053332       7.019662      10.052038       0.944978      13.818052           0.010092
          154              C      10.624204      16.144322      10.808396      -0.146118      37.339858 0.43640580E+03  0.10286799E+05                                 9.822158                            7.028191      -0.005975       1.967790                    0.999549      29.734681      86.062764       0.612193       0.424451      -1.057363       0.000089       0.006627       0.018487       0.019639       0.016468       0.032062      -0.012544      -0.066868      -0.022744      -0.057060       0.015280       0.041780             12.845677      16.958652      -3.611785      -5.981708       6.474980       3.164304      15.103399           0.026779
          155              C       2.670003      10.401729      13.013809       0.563336      24.534266 0.24965187E+03  0.51470560E+04                                 7.795088                            5.583239      -0.057944       2.041331                    0.999430      22.057938      60.829304       0.634473       0.468240      -1.025866      -0.006967      -0.035268       0.028066       0.045608      -0.057046      -0.049063       0.059104       0.050965      -0.022208      -0.075883      -0.036399       0.112282              9.958730       6.535082       2.088794       0.753991      12.931113      -5.502633      10.409993          -0.006067
          156              C       3.904029      13.720434      11.634474       0.006999      39.148675 0.40873347E+03  0.93688858E+04                                 9.932059                            6.658925       0.072070       2.036174                    0.999318      26.374251      72.482418       0.656839       0.406817      -1.081087      -0.025067      -0.022998      -0.005831       0.034514      -0.011860      -0.003377      -0.009350       0.006450       0.004888      -0.017803       0.005139       0.012665             13.370489      12.563641       6.692138       5.056516      15.843388       0.633340      11.704437           0.017959
          157              C       3.778987      12.595305      12.452649      -0.104745      34.606918 0.43301900E+03  0.10191917E+05                                 9.350809                            7.040274      -0.093203       1.945993                    0.999400      29.330169      84.960291       0.606253       0.429243      -1.053902      -0.011933       0.003252      -0.010327       0.016112      -0.042540      -0.011833       0.026059       0.049307       0.036691      -0.059467       0.003342       0.056125             11.203859       9.079911       4.445281       1.684649      15.209266      -2.825937       9.322399           0.025032
          158              C       1.364474      14.409133       5.522314      -0.133029      38.033333 0.41473079E+03  0.96233638E+04                                 9.868278                            6.797455       0.073666       1.999837                    0.999612      28.906942      82.205245       0.631812       0.417790      -1.064731       0.003086      -0.008244      -0.002291       0.009096      -0.005469      -0.001255       0.032729      -0.034971      -0.103311      -0.047488      -0.000884       0.048371             13.126362      10.302523       0.738461      -0.141367       7.111453      -5.761654      21.965108           0.082698
          159              C       0.878433      13.890480       6.729231       0.086575      39.965190 0.39293042E+03  0.89464110E+04                                10.164685                            6.587479      -0.106835       1.977106                    0.999144      26.063524      72.126087       0.649559       0.414147      -1.072891       0.018542      -0.004771       0.001474       0.019203       0.003933      -0.000760      -0.013156       0.008447       0.043242      -0.017710      -0.002439       0.020149             14.340957      13.000330      -0.095343       3.208550       7.128763      -5.799455      22.893776          -0.005492
          160              C      10.491838      12.815760       3.631291      -0.140342      35.936433 0.42053685E+03  0.98418826E+04                                 9.604868                            6.915222       0.047386       1.992812                    0.999442      29.447068      85.505819       0.613751       0.426422      -1.053939       0.002687      -0.005896      -0.033947       0.034560       0.006855      -0.044220      -0.009646      -0.044723       0.018782      -0.056599       0.013391       0.043208             12.377742      15.053528       0.214241       8.098320       9.691668       2.117856      12.388031           0.009529
          161              C       0.410354      16.189354       2.450719      -0.142422      36.770370 0.43987367E+03  0.10404166E+05                                 9.761183                            7.097273      -0.020486       1.968483                    0.999495      29.702060      86.525055       0.603032       0.429424      -1.052760       0.001092      -0.008687      -0.021664       0.023367       0.006786       0.005774       0.047065       0.010483      -0.045670      -0.054306       0.010305       0.044001             12.384304      10.146620      -0.721566      -2.347606      12.042856      -7.504612      14.963436           0.001712
          162              C      11.578499      12.214437       4.217332       0.100244      41.400280 0.40144998E+03  0.92103978E+04                                10.558476                            6.736463      -0.205332       1.954441                    0.999225      26.028107      72.840936       0.629790       0.423900      -1.064249       0.020561       0.014337      -0.001688       0.025123       0.008911       0.006194       0.016675       0.007195       0.028649      -0.019597      -0.003955       0.023551             15.614349      15.731852       3.956152       8.987543      15.793323       7.146671      15.317872           0.007045
          163              C      12.260911      16.201677      13.027567       0.013888      38.246526 0.39810712E+03  0.90648349E+04                                 9.771288                            6.573490       0.073819       2.040842                    0.999278      26.095640      71.463788       0.660880       0.407027      -1.081017      -0.022036      -0.004361      -0.027955       0.035862       0.005820      -0.014202      -0.008124      -0.011321      -0.043706      -0.023318       0.002441       0.020878             12.954167      14.524235      -1.094562       3.372370       5.377980       1.603575      18.960287           0.012818
          164              C      11.830850      10.886776       3.904699      -0.135835      35.787985 0.41933851E+03  0.98041988E+04                                 9.578007                            6.910953       0.020002       1.983580                    0.999476      29.368907      85.162041       0.613361       0.427113      -1.053796      -0.005287      -0.000463      -0.025406       0.025955      -0.011229      -0.020927      -0.033808       0.061417       0.044176      -0.059184       0.015970       0.043214             12.356799       9.766807       2.512016       4.306784      17.170758       5.958089      10.132832           0.017717
          165              C       2.934387      15.359510       1.606784      -0.000411      40.384801 0.41112737E+03  0.94295167E+04                                10.129655                            6.669691       0.086533       2.041034                    0.999260      26.348129      72.232143       0.658153       0.405757      -1.082712      -0.039444       0.000692       0.011556       0.041108       0.004795       0.008761      -0.008603      -0.019724      -0.000813      -0.017686       0.002803       0.014883             14.199002      20.407089      -4.514424      -6.614104       9.612573      -1.856292      12.577345           0.001034
          166              C      10.077473      16.422580      12.049855       0.008930      39.080552 0.40097437E+03  0.91458384E+04                                 9.921846                            6.593306       0.063565       2.036053                    0.999364      26.170288      71.712504       0.660508       0.406557      -1.081410       0.033849      -0.001730      -0.003826       0.034108       0.002995       0.001582      -0.007602      -0.029065       0.032010      -0.020361       0.002770       0.017591             13.583553      21.898688      -3.791463      -2.378284       6.130861       1.699015      12.721110           0.014967
          167              C       1.094335      15.198874       3.194541       0.100059      42.801343 0.41604240E+03  0.96129913E+04                                10.739820                            6.834015      -0.132571       1.973384                    0.999093      26.194512      73.123811       0.629709       0.420965      -1.068072      -0.011431      -0.018708      -0.000827       0.021940       0.004372       0.000253      -0.011304       0.019236       0.043341      -0.021258       0.003075       0.018183             15.824585      15.402327       0.723213      -7.810990      10.896925      -7.526100      21.174502           0.025715
          168              C      10.002134      10.845328       2.403590      -0.107346      33.452025 0.41193893E+03  0.95846421E+04                                 9.134046                            6.865540      -0.059558       1.960264                    0.999475      29.020038      83.838694       0.613501       0.429089      -1.052995       0.018424       0.015666      -0.002439       0.024306       0.044324      -0.025701      -0.009176       0.031033       0.080462      -0.061049       0.004173       0.056876             10.853076      10.230459      -3.286505       3.358822      14.736328       0.879489       7.592442           0.020538
          169              C       1.290007      13.038456       8.984701       0.098372      41.114667 0.41153643E+03  0.94604499E+04                                10.444780                            6.762840      -0.102179       1.980259                    0.999087      26.049722      71.971687       0.639325       0.416755      -1.073313      -0.011961      -0.002060       0.001784       0.012267       0.007910       0.008555      -0.003037      -0.023763      -0.015718      -0.018067       0.001164       0.016903             15.398663      15.667665      -0.799163       8.787434       7.065732      -4.569236      23.462592           0.023789
          170              C      16.593954      14.371718       4.612222       0.226715      35.947633 0.37482169E+03  0.84915123E+04                                 9.667105                            6.607837       0.015756       2.020156                    0.999721      25.693391      72.515333       0.618900       0.436843      -1.051509      -0.058224       0.038429      -0.091016       0.114676      -0.039536       0.038443      -0.018615      -0.029567       0.008212      -0.054016      -0.010720       0.064736             12.782157      16.377639       3.062827      -2.112363       6.194558      -2.880173      15.774275           0.030431
          171              C       2.246918      16.348423       0.886088      -0.094853      34.564272 0.42436983E+03  0.99322872E+04                                 9.327808                            6.960410      -0.039626       1.967615                    0.999402      28.963820      83.503957       0.611287       0.428111      -1.055214      -0.005791      -0.005716       0.010419       0.013220       0.048984       0.007756       0.030105      -0.028658       0.044801      -0.060581      -0.001110       0.061691             11.275316      14.441586      -4.655284      -1.907908      10.136642      -2.770646       9.247722           0.048065
          172              C       1.764016      13.602141       7.816716      -0.165336      39.149325 0.43216161E+03  0.10119347E+05                                10.056808                            6.922370       0.131857       2.014705                    0.999555      29.311158      83.404714       0.629079       0.415810      -1.067284      -0.003702       0.005059      -0.016598       0.017743       0.009406      -0.010826       0.029565       0.004574      -0.082011      -0.046462       0.018091       0.028371             13.801251      11.781015      -0.941148       5.728732       6.977201      -5.178131      22.645537           0.068549
          173              C      16.497164      12.938310       8.061729      -0.102377      35.259085 0.41584434E+03  0.96704226E+04                                 9.378561                            6.827278       0.037279       1.987783                    0.999602      28.916528      82.734356       0.626608       0.420335      -1.061494       0.016237      -0.002813       0.000103       0.016479       0.018939      -0.021520       0.008021      -0.004523      -0.020303      -0.033603       0.007929       0.025674             11.735260      13.059911      -0.862787       4.631670       6.548283      -3.869447      15.597587           0.035576
          174              C       0.525455      14.661402       4.457077       0.003574      45.393399 0.42906875E+03  0.99743901E+04                                11.032679                            6.868429      -0.060866       1.986706                    0.999282      26.949793      75.059882       0.639039       0.412306      -1.075389       0.027272       0.005804      -0.017021       0.032668      -0.033206       0.008546       0.001386      -0.035664      -0.002831      -0.038930       0.000501       0.038429             16.274925      16.601961       3.532604      -4.916951       8.784566      -7.156710      23.438249           0.003760
          175              C      11.051126      10.215552       3.005146       0.002093      38.841250 0.39884360E+03  0.90898948E+04                                 9.886709                            6.580614       0.099446       2.047782                    0.999283      26.207070      71.907414       0.660068       0.407157      -1.080444       0.002210       0.041833       0.005178       0.042210       0.004248       0.000852      -0.010156       0.015499       0.028058      -0.017320       0.003906       0.013414             13.510471       9.909318      -0.668167       3.571532      21.289740       4.888284       9.332354           0.013311
          176              C       9.693802      12.164028       2.717101       0.005734      39.858337 0.41479670E+03  0.95453228E+04                                10.092861                            6.737177       0.095292       2.047159                    0.999310      26.353067      72.626141       0.648633       0.410348      -1.078484       0.041273      -0.010612       0.006261       0.043073       0.008025      -0.016011       0.009542      -0.003182       0.010156      -0.022917       0.006071       0.016846             13.661487      16.099575      -3.568329       7.853599      13.275000      -0.052526      11.609887           0.027282
          177              C       8.610279      16.655806      12.182461       0.553014      24.418857 0.25654642E+03  0.53213861E+04                                 7.764930                            5.642911      -0.033305       2.045048                    0.999516      22.255163      61.410259       0.634418       0.465449      -1.028165      -0.044305       0.002816       0.005954       0.044792       0.033184       0.005385       0.014403      -0.169686      -0.110425      -0.072895      -0.038164       0.111058              9.934136      16.804124      -2.658765      -1.869160       4.989525       0.281146       8.008759          -0.004299
          178              C      12.508204      14.300249       7.249994       0.086061      41.250556 0.40538874E+03  0.92903973E+04                                10.370875                            6.685558      -0.091779       1.980065                    0.999149      26.171281      72.355406       0.646411       0.413461      -1.074719      -0.012935       0.005884       0.002103       0.014365       0.012226       0.002227       0.016340       0.006361       0.020376      -0.021618       0.000055       0.021563             14.869806      12.160210       0.507764      -1.555328      10.355562       9.073393      22.093646          -0.001705
          179              C       0.973130      16.746542       1.331620       0.007399      39.622114 0.41577140E+03  0.95643594E+04                                 9.997095                            6.719597       0.074653       2.036165                    0.999253      26.387989      72.486220       0.653795       0.407252      -1.081546       0.014094      -0.030677       0.024824       0.041904       0.012534      -0.005161       0.015348       0.006265      -0.061918      -0.029771       0.005727       0.024044             13.397645      13.318154      -4.491467      -0.909190      13.890012      -6.689018      12.984770           0.041378
          180              C       8.527964      12.874235       2.040314       0.580255      23.439330 0.24425158E+03  0.50193176E+04                                 7.602988                            5.554412      -0.143032       2.014309                    0.999278      22.062388      61.181489       0.629258       0.473664      -1.020664      -0.034664       0.011512      -0.029286       0.046817       0.070495      -0.061845      -0.028601       0.026418      -0.041688      -0.074313      -0.038934       0.113247              9.483143      10.989341      -3.414374       4.618979       8.346549      -0.474165       9.113540          -0.003212
          181              C       4.285782      14.921736       1.134906       0.557410      25.346776 0.25508916E+03  0.52795122E+04                                 7.947774                            5.621567      -0.033306       2.046223                    0.999559      22.137019      60.861832       0.637016       0.464573      -1.029452       0.039078      -0.014992      -0.013970       0.044125       0.061663       0.042224       0.045621      -0.092944      -0.032210      -0.078501      -0.033487       0.111988             10.524963      15.876083      -3.890132      -4.485746       7.022334      -0.365716       8.676472          -0.006159
          182              C      16.954954      13.583097       6.870033       0.031797      38.701159 0.43581067E+03  0.10199330E+05                                 9.978982                            6.987700      -0.122924       1.964356                    0.999210      27.184509      76.669261       0.622917       0.420148      -1.067329      -0.011977      -0.014647       0.006845       0.020121      -0.006102       0.006897       0.001885      -0.002344       0.048003      -0.015586      -0.002185       0.017771             13.077614      15.052194      -0.419801       3.636069       6.681763      -4.384744      17.498884           0.005747
          183              C      11.782891      13.547923       6.305947      -0.146614      38.396429 0.42180014E+03  0.98265047E+04                                 9.905206                            6.837325       0.084601       1.998672                    0.999572      29.209670      83.167225       0.632582       0.415620      -1.066371      -0.003728       0.008700       0.000933       0.009511      -0.007804      -0.004844      -0.042521      -0.014351      -0.031553      -0.044809      -0.000419       0.045229             13.230342      10.512874       1.922594       1.669562      10.151406       8.287518      19.026746           0.064767
          184              C      14.570786      15.345396       7.942296      -0.106009      35.403059 0.41164572E+03  0.95570582E+04                                 9.411177                            6.794247       0.034789       1.985528                    0.999610      28.991398      83.122490       0.627358       0.420524      -1.060427      -0.019257       0.007361       0.003247       0.020870       0.015444       0.008876      -0.017632       0.006052      -0.039987      -0.030771       0.007611       0.023160             11.933233      11.483159      -0.790436      -4.020242       8.671843       5.836417      15.644697           0.035296
          185              C      13.936856      14.485754       7.060892       0.037033      38.420554 0.42736229E+03  0.99552314E+04                                 9.920826                            6.918065      -0.127870       1.964341                    0.999241      27.050346      76.174950       0.626104       0.419956      -1.067188       0.015213       0.010660      -0.001816       0.018665      -0.001628      -0.005096      -0.003899      -0.001273       0.043773      -0.010670      -0.005551       0.016221             13.055233      13.372546      -0.548291      -3.063220       9.221943       6.812212      16.571209           0.007798
          186              C       0.238923      17.834032       0.563209       0.568759      23.485697 0.23856416E+03  0.48582622E+04                                 7.512084                            5.443665       0.014608       2.069831                    0.999550      21.685998      59.250861       0.645686       0.465810      -1.028186      -0.037871       0.025193      -0.022819       0.050888       0.008461      -0.004051       0.083164      -0.044869       0.200618      -0.070024      -0.049747       0.119770              9.334241      10.081772      -2.361926       0.767916      10.657677      -4.545928       7.263272          -0.005407
          187              C      12.799620      15.979429      11.802208      -0.147027      36.634486 0.43244518E+03  0.10175118E+05                                 9.701574                            7.008367      -0.019564       1.965105                    0.999539      29.681115      85.965199       0.611173       0.425926      -1.055940      -0.014041       0.002217       0.005790       0.015349       0.004096      -0.003409      -0.015967      -0.037432      -0.170047      -0.059195       0.009221       0.049975             12.347203      10.272378      -0.777601      -0.410449       5.616808       2.995454      21.152423           0.018952
          188              C      11.897818      14.804563       8.429395      -0.160883      38.824496 0.41787623E+03  0.97134979E+04                                10.022642                            6.819458       0.121160       2.014988                    0.999551      29.082774      82.745394       0.631386       0.417334      -1.065151       0.002781      -0.003995      -0.011712       0.012683      -0.004692       0.002671      -0.034740       0.012402      -0.080101      -0.048420       0.017083       0.031337             13.972844      10.082595      -0.841111      -3.564372       9.624608       8.452063      22.211330           0.061671
          189              C      13.805711      13.107012       5.078538       0.229820      35.860831 0.37703463E+03  0.85470395E+04                                 9.643530                            6.619015       0.066867       2.036213                    0.999758      25.659023      72.242606       0.620062       0.435749      -1.053052       0.041029      -0.065591      -0.081748       0.112553      -0.037836      -0.017906       0.013368      -0.067418       0.005680      -0.053888      -0.002921       0.056809             12.690143      17.114713       3.480996       1.471602       7.703969       4.350214      13.251745           0.045552
          190              C       4.800773      14.858333      12.049563       0.544930      24.749370 0.26636492E+03  0.55759010E+04                                 7.828481                            5.751134      -0.050229       2.034412                    0.999561      22.556241      62.480509       0.628357       0.465652      -1.028287       0.024216       0.038289       0.005012       0.045581      -0.056295      -0.063292       0.016042       0.081290      -0.011006      -0.072759      -0.035203       0.107962              9.852784       9.228028       5.242289       2.877490      12.634515       1.240738       7.695809          -0.003584
          191              C      12.391882      12.972588       5.214071       0.004338      46.223366 0.43630784E+03  0.10177816E+05                                11.167749                            6.923915      -0.055157       1.989185                    0.999157      26.950082      75.013012       0.637240       0.412042      -1.076340      -0.033760      -0.005296      -0.014322       0.037053      -0.024845       0.006183      -0.008825      -0.060731      -0.004049      -0.038785      -0.003598       0.042383             16.689388      18.713765       5.597144       5.405856      12.107212       8.948151      19.247186          -0.001538
          192              C      17.355716      12.698139       9.091839      -0.125547      34.286474 0.40356474E+03  0.92809582E+04                                 9.127088                            6.662391       0.223240       2.051144                    0.999778      28.458896      80.016052       0.645726       0.412457      -1.070415      -0.001965       0.004945      -0.008393       0.009938       0.008246      -0.018107      -0.005543      -0.009737       0.008391      -0.020836      -0.001009       0.021845             11.403159      13.908777      -0.600459       5.570028       6.005969      -3.039566      14.294733           0.006914
          193              C      12.601855      15.521491       9.339780       0.103375      40.703018 0.39185105E+03  0.89132466E+04                                10.384417                            6.604230      -0.110769       1.979161                    0.999190      25.876896      71.510771       0.645114       0.417402      -1.071088       0.007522      -0.000405      -0.005163       0.009132      -0.013707       0.005073      -0.002689       0.008971      -0.009849      -0.012856      -0.004756       0.017612             15.682608      13.149458      -1.296725      -7.157671       8.847075       7.572271      25.051293           0.032106
          194              C      13.945053      15.850830       9.064908      -0.129676      35.134771 0.40782182E+03  0.94040637E+04                                 9.299400                            6.703040       0.224349       2.051025                    0.999733      28.539318      80.365738       0.642919       0.413147      -1.069904       0.000190      -0.005376      -0.011234       0.012455       0.016945       0.014675       0.004013       0.001203       0.004906      -0.020802      -0.003614       0.024416             11.906692      12.294517      -0.835504      -5.641190       7.684375       4.801251      15.741184          -0.000968
          195              C      11.993736      15.893398      10.641541       0.075979      43.222126 0.40832381E+03  0.93631473E+04                                10.708124                            6.691233      -0.017623       2.006372                    0.999186      26.099332      71.891185       0.649606       0.411187      -1.077513      -0.003095       0.001975       0.009569       0.010249       0.010640      -0.002206       0.007249       0.010315       0.012555      -0.016519       0.005873       0.010646             16.178545      15.322940      -3.399508      -6.770391       7.638788       6.000536      25.573908           0.024492
          196              C      11.299117       8.759516       2.667045       0.557545      24.541505 0.25720110E+03  0.53325249E+04                                 7.789016                            5.650123      -0.000825       2.057685                    0.999590      22.111863      60.783126       0.634705       0.465451      -1.029290       0.006576      -0.043418      -0.018619       0.047697       0.035382      -0.062228      -0.028138       0.118377       0.023638      -0.075106      -0.034801       0.109907              9.985602       5.993767      -1.370600       1.376910      16.993100       3.102897       6.969939          -0.006186
          197              C       7.328294      19.694236      23.478835      -0.048151      46.983668 0.48439485E+03  0.11630251E+05                                11.264398                            7.330243      -0.157400       1.938543                    0.998826      28.416942      80.958094       0.613265       0.415976      -1.070882      -0.054849       0.021938      -0.037013       0.069711       0.003276      -0.006316       0.025479      -0.021309      -0.108293      -0.045847       0.008290       0.037557             15.592040      21.291557      -0.715365       0.108228       6.612403      -3.175019      18.872159           0.048972
          198              C       5.855869      19.795502      23.291196      -0.043260      46.509631 0.47327307E+03  0.11298940E+05                                11.173840                            7.241189      -0.168095       1.937431                    0.998781      28.220905      80.207027       0.617506       0.415470      -1.071064       0.059827      -0.025234      -0.020550       0.068105       0.013133       0.007344      -0.035353      -0.002932      -0.055922      -0.045613       0.009445       0.036168             15.486306      20.786864      -1.361093       0.692316       8.745401       5.594221      16.926653           0.049710
          199              C       2.174544      17.221507      16.116433      -0.084318      33.064295 0.40134115E+03  0.92685271E+04                                 9.060736                            6.774974      -0.058335       1.968269                    0.999456      28.470586      81.688377       0.618410       0.428877      -1.054136       0.006471       0.010682       0.011176       0.016759      -0.012146       0.023439      -0.002297      -0.119233      -0.052049      -0.063707      -0.006068       0.069776             10.795263      15.980931       1.716792      -2.094509       5.053063       0.489216      11.351796           0.047579
          200              C      11.565943      22.019995      17.137175      -0.008077      40.498967 0.42226315E+03  0.97444041E+04                                10.127065                            6.748526       0.089552       2.038992                    0.999201      26.560507      72.904446       0.656248       0.404451      -1.084190       0.000232      -0.032785       0.022782       0.039924      -0.003840      -0.008357       0.008390       0.012510       0.000287      -0.012262      -0.002888       0.015150             13.800968       8.873990      -2.848368      -2.346318      17.629386      -7.367153      14.899528           0.006984
          201              C      10.784649      21.862495      18.294915      -0.150094      36.892885 0.43637992E+03  0.10296513E+05                                 9.758663                            7.041454      -0.023990       1.961000                    0.999557      29.885575      86.831167       0.609242       0.426080      -1.055276       0.013471      -0.004656      -0.017175       0.022319       0.000119       0.020581       0.036158       0.016310      -0.074215      -0.053209       0.015069       0.038140             12.506787       8.646499      -0.000464      -4.689943      12.426535      -6.188896      16.447328           0.008661
          202              C      10.929921      20.760443      19.098746       0.074882      41.040936 0.39446592E+03  0.89834860E+04                                10.358423                            6.587523      -0.057476       1.995741                    0.999226      26.041914      71.900825       0.651935       0.412540      -1.074728       0.002349      -0.004284      -0.007447       0.008907       0.000279       0.000350      -0.002460       0.025781       0.031594      -0.018369       0.007595       0.010774             15.093908      13.516650      -1.028193      -9.326397      11.342742      -3.819195      20.422331           0.014053
          203              C      11.088970      18.791355      26.530524      -0.133702      37.603958 0.42990501E+03  0.10094704E+05                                 9.878469                            6.984689       0.024711       1.983006                    0.999444      29.393676      84.887471       0.612960       0.425552      -1.056774      -0.004366       0.003310       0.025571       0.026151      -0.007651      -0.039345       0.018657      -0.056432      -0.026271      -0.056781       0.008637       0.048144             13.116287      16.737968       0.760181       8.067746       7.651420      -2.743866      14.959472           0.036770
          204              C       4.433146      17.376542      15.018995       0.543537      24.573193 0.26698562E+03  0.55862667E+04                                 7.775540                            5.751040      -0.031673       2.042777                    0.999497      22.431257      61.906566       0.630139       0.464554      -1.029977       0.022632      -0.001450      -0.040281       0.046226       0.018748       0.018739       0.013197      -0.153430      -0.177492      -0.072830      -0.037131       0.109962              9.609584      10.477326      -0.229166      -4.044535       4.414684       0.152683      13.936742          -0.006239
          205              C      11.832943      19.789677      18.754205      -0.143871      36.214177 0.42137937E+03  0.98622983E+04                                 9.630082                            6.922238      -0.025955       1.964110                    0.999617      29.590927      85.806099       0.613692       0.426433      -1.054384      -0.000221       0.003743      -0.024313       0.024601       0.027372       0.046665      -0.004904      -0.017887      -0.014756      -0.060012       0.011354       0.048658             12.187736      12.692976      -4.053410      -7.019700      10.052137       0.945008      13.818096           0.010091
          206              C       1.904404      17.461678      18.464404      -0.146120      37.339909 0.43640670E+03  0.10286826E+05                                 9.822167                            7.028199      -0.005976       1.967790                    0.999549      29.734720      86.062925       0.612193       0.424451      -1.057363       0.000089      -0.006627      -0.018487       0.019639      -0.016469      -0.032062      -0.012544      -0.066868      -0.022743      -0.057060       0.015279       0.041781             12.845666      16.958677       3.611782       5.981636       6.474973       3.164282      15.103350           0.026777
          207              C      11.389803       0.800271      16.258991       0.563336      24.534289 0.24965199E+03  0.51470590E+04                                 7.795094                            5.583240      -0.057944       2.041331                    0.999430      22.057942      60.829319       0.634473       0.468240      -1.025866      -0.006967       0.035268      -0.028066       0.045608       0.057046       0.049064       0.059104       0.050965      -0.022208      -0.075883      -0.036399       0.112282              9.958751       6.535090      -2.088809      -0.753980      12.931159      -5.502652      10.410003          -0.006067
          208              C      12.623829      19.885566      17.638326       0.006999      39.148973 0.40873428E+03  0.93689110E+04                                 9.932117                            6.658936       0.072063       2.036171                    0.999318      26.374281      72.482577       0.656838       0.406818      -1.081087      -0.025066       0.022998       0.005830       0.034513       0.011861       0.003377      -0.009349       0.006451       0.004889      -0.017803       0.005138       0.012665             13.370642      12.563800      -6.692302      -5.056531      15.843648       0.633356      11.704478           0.017956
          209              C      12.498787      21.010695      16.820151      -0.104743      34.606954 0.43301831E+03  0.10191897E+05                                 9.350821                            7.040272      -0.093210       1.945991                    0.999400      29.330131      84.960174       0.606252       0.429244      -1.053902      -0.011932      -0.003252       0.010327       0.016112       0.042541       0.011834       0.026060       0.049307       0.036690      -0.059468       0.003341       0.056127             11.203913       9.079942      -4.445338      -1.684620      15.209392      -2.825969       9.322405           0.025031
          210              C      10.084274      19.196867      23.750486      -0.133030      38.033330 0.41473070E+03  0.96233619E+04                                 9.868284                            6.797459       0.073662       1.999836                    0.999612      28.906928      82.205233       0.631811       0.417790      -1.064730       0.003086       0.008245       0.002292       0.009097       0.005470       0.001256       0.032730      -0.034974      -0.103313      -0.047489      -0.000885       0.048373             13.126371      10.302529      -0.738457       0.141355       7.111453      -5.761654      21.965130           0.082697
          211              C       9.598233      19.715520      22.543569       0.086575      39.965140 0.39292991E+03  0.89463963E+04                                10.164676                            6.587474      -0.106833       1.977107                    0.999144      26.063504      72.126008       0.649560       0.414147      -1.072891       0.018542       0.004771      -0.001474       0.019203      -0.003933       0.000760      -0.013155       0.008447       0.043242      -0.017710      -0.002439       0.020149             14.340944      13.000326       0.095343      -3.208557       7.128752      -5.799440      22.893755          -0.005492
          212              C       1.772038      20.790240      25.641509      -0.140343      35.936438 0.42053692E+03  0.98418848E+04                                 9.604869                            6.915223       0.047386       1.992811                    0.999442      29.447073      85.505838       0.613751       0.426422      -1.053939       0.002687       0.005896       0.033947       0.034560      -0.006856       0.044220      -0.009646      -0.044723       0.018783      -0.056599       0.013390       0.043209             12.377749      15.053542      -0.214256      -8.098337       9.691653       2.117869      12.388053           0.009528
          213              C       9.130154      17.416646      26.822081      -0.142422      36.770332 0.43987296E+03  0.10404149E+05                                 9.761201                            7.097284      -0.020486       1.968483                    0.999495      29.702004      86.525020       0.603029       0.429426      -1.052758       0.001092       0.008687       0.021664       0.023367      -0.006786      -0.005774       0.047065       0.010483      -0.045671      -0.054306       0.010305       0.044001             12.384327      10.146636       0.721571       2.347604      12.042876      -7.504628      14.963469           0.001711
          214              C       2.858699      21.391563      25.055468       0.100244      41.400257 0.40145010E+03  0.92104006E+04                                10.558471                            6.736463      -0.205331       1.954441                    0.999225      26.028106      72.840914       0.629790       0.423900      -1.064249       0.020561      -0.014337       0.001687       0.025123      -0.008911      -0.006194       0.016675       0.007195       0.028648      -0.019596      -0.003955       0.023551             15.614336      15.731859      -3.956148      -8.987560      15.793256       7.146662      15.317894           0.007044
          215              C       3.541111      17.404323      16.245233       0.013885      38.246750 0.39810662E+03  0.90648182E+04                                 9.771326                            6.573483       0.073824       2.040844                    0.999278      26.095611      71.463630       0.660881       0.407027      -1.081017      -0.022037       0.004361       0.027956       0.035864      -0.005819       0.014204      -0.008124      -0.011321      -0.043706      -0.023320       0.002441       0.020878             12.954302      14.524397       1.094550      -3.372614       5.378001       1.603570      18.960508           0.012813
          216              C       3.111050       0.315224      25.368101      -0.135833      35.787729 0.41933577E+03  0.98041147E+04                                 9.577955                            6.910927       0.020018       1.983587                    0.999476      29.368769      85.161440       0.613363       0.427112      -1.053797      -0.005287       0.000465       0.025406       0.025954       0.011231       0.020927      -0.033808       0.061410       0.044168      -0.059182       0.015970       0.043212             12.356711       9.766753      -2.511989      -4.306770      17.170573       5.958052      10.132806           0.017717
          217              C      11.654187      18.246490      27.666016      -0.000411      40.384769 0.41112712E+03  0.94295092E+04                                10.129650                            6.669689       0.086535       2.041035                    0.999260      26.348119      72.232104       0.658153       0.405757      -1.082712      -0.039444      -0.000692      -0.011555       0.041108      -0.004794      -0.008761      -0.008603      -0.019724      -0.000813      -0.017685       0.002802       0.014883             14.198990      20.407068       4.514426       6.614091       9.612568      -1.856288      12.577333           0.001033
          218              C       1.357673      17.183420      17.222945       0.008928      39.080656 0.40097514E+03  0.91458604E+04                                 9.921864                            6.593313       0.063560       2.036051                    0.999364      26.170312      71.712588       0.660507       0.406557      -1.081410       0.033849       0.001731       0.003825       0.034109      -0.002996      -0.001581      -0.007602      -0.029067       0.032010      -0.020362       0.002771       0.017591             13.583576      21.898788       3.791465       2.378120       6.130859       1.698978      12.721080           0.014964
          219              C       9.814135      18.407126      26.078259       0.100059      42.801283 0.41604185E+03  0.96129757E+04                                10.739813                            6.834012      -0.132572       1.973384                    0.999093      26.194490      73.123747       0.629708       0.420965      -1.068071      -0.011431       0.018708       0.000827       0.021940      -0.004373      -0.000254      -0.011304       0.019235       0.043341      -0.021258       0.003075       0.018183             15.824567      15.402302      -0.723202       7.810968      10.896913      -7.526090      21.174484           0.025715
          220              C       1.282334       0.356672      26.869210      -0.107347      33.452060 0.41193982E+03  0.95846679E+04                                 9.134049                            6.865546      -0.059556       1.960264                    0.999475      29.020078      83.838827       0.613501       0.429089      -1.052995       0.018423      -0.015666       0.002438       0.024306      -0.044325       0.025701      -0.009177       0.031035       0.080463      -0.061050       0.004173       0.056877             10.853066      10.230459       3.286481      -3.358816      14.736295       0.879530       7.592445           0.020537
          221              C      10.009807      20.567544      20.288099       0.098372      41.114622 0.41153597E+03  0.94604370E+04                                10.444775                            6.762838      -0.102179       1.980260                    0.999087      26.049703      71.971633       0.639324       0.416756      -1.073313      -0.011961       0.002060      -0.001783       0.012267      -0.007910      -0.008555      -0.003037      -0.023764      -0.015719      -0.018067       0.001164       0.016903             15.398654      15.667678       0.799146      -8.787433       7.065722      -4.569210      23.462563           0.023789
          222              C       7.874154      19.234282      24.660578       0.226715      35.947573 0.37482105E+03  0.84914939E+04                                 9.667096                            6.607832       0.015756       2.020157                    0.999721      25.693361      72.515230       0.618900       0.436843      -1.051509      -0.058224      -0.038429       0.091015       0.114676       0.039536      -0.038443      -0.018615      -0.029568       0.008212      -0.054016      -0.010719       0.064735             12.782142      16.377617      -3.062818       2.112350       6.194548      -2.880167      15.774262           0.030430
          223              C      10.966718      17.257577      28.386712      -0.094853      34.564262 0.42436970E+03  0.99322837E+04                                 9.327809                            6.960411      -0.039626       1.967615                    0.999402      28.963809      83.503929       0.611286       0.428111      -1.055214      -0.005791       0.005716      -0.010419       0.013220      -0.048984      -0.007756       0.030105      -0.028658       0.044802      -0.060581      -0.001110       0.061691             11.275316      14.441586       4.655287       1.907904      10.136643      -2.770645       9.247720           0.048064
          224              C      10.483816      20.003859      21.456084      -0.165336      39.149327 0.43216154E+03  0.10119346E+05                                10.056816                            6.922375       0.131853       2.014704                    0.999555      29.311146      83.404718       0.629078       0.415810      -1.067283      -0.003701      -0.005059       0.016598       0.017742      -0.009405       0.010826       0.029565       0.004571      -0.082012      -0.046463       0.018091       0.028372             13.801263      11.781035       0.941146      -5.728748       6.977199      -5.178121      22.645557           0.068548
          225              C       7.777364      20.667690      21.211071      -0.102377      35.259056 0.41584394E+03  0.96704112E+04                                 9.378559                            6.827277       0.037278       1.987783                    0.999602      28.916505      82.734289       0.626607       0.420335      -1.061493       0.016237       0.002813      -0.000103       0.016479      -0.018938       0.021520       0.008022      -0.004524      -0.020304      -0.033603       0.007930       0.025673             11.735260      13.059912       0.862786      -4.631674       6.548281      -3.869444      15.597587           0.035575
          226              C       9.245255      18.944598      24.815723       0.003574      45.393321 0.42906805E+03  0.99743696E+04                                11.032667                            6.868424      -0.060865       1.986707                    0.999282      26.949766      75.059781       0.639039       0.412306      -1.075389       0.027273      -0.005804       0.017021       0.032668       0.033207      -0.008547       0.001386      -0.035665      -0.002832      -0.038930       0.000501       0.038429             16.274902      16.601932      -3.532590       4.916926       8.784551      -7.156696      23.438222           0.003760
          227              C       2.331326       0.986448      26.267654       0.002094      38.840969 0.39884163E+03  0.90898363E+04                                 9.886654                            6.580593       0.099463       2.047788                    0.999283      26.206999      71.907103       0.660070       0.407156      -1.080445       0.002211      -0.041832      -0.005181       0.042209      -0.004245      -0.000852      -0.010161       0.015497       0.028052      -0.017321       0.003905       0.013416             13.510352       9.909269       0.668150      -3.571522      21.289444       4.888294       9.332344           0.013313
          228              C       0.974002      21.441972      26.555699       0.005735      39.858316 0.41479660E+03  0.95453204E+04                                10.092858                            6.737177       0.095292       2.047158                    0.999310      26.353064      72.626140       0.648633       0.410348      -1.078484       0.041273       0.010612      -0.006261       0.043073      -0.008025       0.016011       0.009542      -0.003182       0.010155      -0.022917       0.006071       0.016846             13.661477      16.099571       3.568301      -7.853598      13.274969      -0.052498      11.609889           0.027284
          229              C      17.330079      16.950194      17.090339       0.553014      24.418639 0.25654451E+03  0.53213348E+04                                 7.764872                            5.642880      -0.033565       2.044964                    0.999574      22.255084      61.409910       0.634422       0.465447      -1.028167      -0.044306      -0.002816      -0.005950       0.044793      -0.033183      -0.005387       0.014402      -0.169677      -0.110424      -0.072891      -0.038163       0.111054              9.934039      16.804051       2.658758       1.868918       4.989472       0.281091       8.008594          -0.004299
          230              C       3.788404      19.305751      22.022806       0.086061      41.250500 0.40538820E+03  0.92903814E+04                                10.370865                            6.685553      -0.091776       1.980066                    0.999149      26.171260      72.355323       0.646411       0.413461      -1.074719      -0.012935      -0.005884      -0.002103       0.014365      -0.012226      -0.002227       0.016340       0.006360       0.020376      -0.021617       0.000054       0.021563             14.869791      12.160197      -0.507768       1.555312      10.355542       9.073378      22.093634          -0.001705
          231              C       9.692930      16.859458      27.941180       0.007399      39.622114 0.41577144E+03  0.95643605E+04                                 9.997093                            6.719596       0.074653       2.036165                    0.999253      26.387991      72.486223       0.653795       0.407252      -1.081546       0.014094       0.030677      -0.024824       0.041904      -0.012534       0.005161       0.015349       0.006265      -0.061917      -0.029771       0.005727       0.024044             13.397644      13.318151       4.491469       0.909185      13.890010      -6.689019      12.984771           0.041378
          232              C      17.247764      20.731765      27.232486       0.580255      23.439325 0.24425158E+03  0.50193178E+04                                 7.602988                            5.554413      -0.143031       2.014309                    0.999278      22.062390      61.181505       0.629258       0.473664      -1.020664      -0.034664      -0.011512       0.029286       0.046817      -0.070495       0.061845      -0.028602       0.026418      -0.041689      -0.074313      -0.038934       0.113248              9.483140      10.989341       3.414364      -4.618979       8.346539      -0.474155       9.113538          -0.003211
          233              C      13.005582      18.684264      28.137894       0.557409      25.346742 0.25508881E+03  0.52795030E+04                                 7.947767                            5.621563      -0.033307       2.046224                    0.999559      22.137000      60.861761       0.637016       0.464573      -1.029452       0.039077       0.014992       0.013970       0.044125      -0.061662      -0.042223       0.045620      -0.092943      -0.032210      -0.078500      -0.033486       0.111986             10.524950      15.876058       3.890130       4.485735       7.022329      -0.365716       8.676462          -0.006160
          234              C       8.235154      20.022903      22.402767       0.031797      38.701108 0.43581006E+03  0.10199311E+05                                 9.978972                            6.987694      -0.122922       1.964357                    0.999210      27.184485      76.669163       0.622918       0.420148      -1.067330      -0.011977       0.014647      -0.006845       0.020121       0.006102      -0.006897       0.001885      -0.002345       0.048002      -0.015586      -0.002185       0.017771             13.077603      15.052185       0.419801      -3.636072       6.681755      -4.384736      17.498868           0.005747
          235              C       3.063091      20.058077      22.966853      -0.146614      38.396414 0.42179994E+03  0.98264995E+04                                 9.905208                            6.837326       0.084599       1.998671                    0.999572      29.209654      83.167192       0.632581       0.415621      -1.066371      -0.003728      -0.008700      -0.000933       0.009511       0.007804       0.004844      -0.042522      -0.014353      -0.031553      -0.044810      -0.000420       0.045230             13.230347      10.512878      -1.922597      -1.669573      10.151395       8.287516      19.026768           0.064766
          236              C       5.850986      18.260604      21.330504      -0.106009      35.403060 0.41164566E+03  0.95570571E+04                                 9.411180                            6.794249       0.034788       1.985527                    0.999610      28.991392      83.122490       0.627357       0.420524      -1.060427      -0.019257      -0.007361      -0.003246       0.020870      -0.015443      -0.008876      -0.017633       0.006051      -0.039987      -0.030771       0.007612       0.023160             11.933237      11.483156       0.790433       4.020238       8.671840       5.836419      15.644715           0.035296
          237              C       5.217056      19.120246      22.211908       0.037033      38.420509 0.42736175E+03  0.99552155E+04                                 9.920819                            6.918060      -0.127868       1.964342                    0.999241      27.050324      76.174868       0.626104       0.419957      -1.067188       0.015213      -0.010660       0.001816       0.018665       0.001628       0.005096      -0.003899      -0.001274       0.043773      -0.010670      -0.005551       0.016221             13.055221      13.372530       0.548286       3.063208       9.221929       6.812204      16.571203           0.007798
          238              C       8.958723      15.771968      28.709591       0.568759      23.485716 0.23856436E+03  0.48582674E+04                                 7.512088                            5.443667       0.014608       2.069831                    0.999550      21.686009      59.250898       0.645686       0.465810      -1.028186      -0.037871      -0.025194       0.022820       0.050888      -0.008461       0.004051       0.083164      -0.044870       0.200619      -0.070024      -0.049747       0.119771              9.334247      10.081778       2.361928      -0.767920      10.657685      -4.545934       7.263279          -0.005407
          239              C       4.079820      17.626571      17.470592      -0.147027      36.634549 0.43244489E+03  0.10175109E+05                                 9.701586                            7.008365      -0.019564       1.965105                    0.999539      29.681096      85.965120       0.611173       0.425926      -1.055940      -0.014042      -0.002217      -0.005789       0.015349      -0.004096       0.003409      -0.015967      -0.037431      -0.170046      -0.059195       0.009221       0.049974             12.347254      10.272377       0.777583       0.410340       5.616815       2.995461      21.152568           0.018952
          240              C       3.178018      18.801437      20.843405      -0.160882      38.824472 0.41787582E+03  0.97134872E+04                                10.022645                            6.819459       0.121156       2.014987                    0.999551      29.082748      82.745342       0.631385       0.417334      -1.065151       0.002781       0.003995       0.011711       0.012683       0.004692      -0.002671      -0.034741       0.012400      -0.080102      -0.048421       0.017082       0.031339             13.972848      10.082593       0.841103       3.564355       9.624602       8.452062      22.211349           0.061672
          241              C       5.085911      20.498988      24.194262       0.229821      35.860770 0.37703398E+03  0.85470213E+04                                 9.643523                            6.619012       0.066866       2.036213                    0.999758      25.658992      72.242506       0.620061       0.435750      -1.053052       0.041029       0.065590       0.081748       0.112553       0.037836       0.017906       0.013367      -0.067419       0.005680      -0.053889      -0.002920       0.056809             12.690129      17.114698      -3.480983      -1.471609       7.703953       4.350207      13.251738           0.045553
          242              C      13.520573      18.747667      17.223237       0.544924      24.749865 0.26636810E+03  0.55759840E+04                                 7.828586                            5.751163      -0.050308       2.034382                    0.999561      22.556394      62.481017       0.628357       0.465651      -1.028287       0.024212      -0.038289      -0.005010       0.045579       0.056303       0.063295       0.016046       0.081291      -0.011001      -0.072765      -0.035205       0.107970              9.853018       9.228234      -5.242552      -2.877453      12.634997       1.240712       7.695822          -0.003584
          243              C       3.672082      20.633412      24.058729       0.004338      46.223306 0.43630735E+03  0.10177802E+05                                11.167739                            6.923911      -0.055155       1.989186                    0.999157      26.950065      75.012945       0.637240       0.412042      -1.076340      -0.033761       0.005296       0.014322       0.037053       0.024845      -0.006183      -0.008826      -0.060730      -0.004049      -0.038785      -0.003598       0.042383             16.689370      18.713755      -5.597128      -5.405865      12.107171       8.948129      19.247184          -0.001539
          244              C       8.635916      20.907861      20.180961      -0.125547      34.286463 0.40356455E+03  0.92809529E+04                                 9.127086                            6.662390       0.223240       2.051144                    0.999778      28.458889      80.016030       0.645726       0.412457      -1.070415      -0.001965      -0.004945       0.008393       0.009938      -0.008246       0.018107      -0.005543      -0.009737       0.008390      -0.020836      -0.001009       0.021845             11.403160      13.908783       0.600451      -5.570026       6.005967      -3.039560      14.294729           0.006914
          245              C       3.882055      18.084509      19.933020       0.103376      40.702977 0.39185057E+03  0.89132334E+04                                10.384414                            6.604228      -0.110770       1.979161                    0.999190      25.876875      71.510718       0.645114       0.417402      -1.071087       0.007522       0.000405       0.005164       0.009132       0.013707      -0.005073      -0.002690       0.008970      -0.009850      -0.012856      -0.004757       0.017613             15.682600      13.149434       1.296712       7.157637       8.847064       7.572265      25.051300           0.032107
          246              C       5.225253      17.755170      20.207892      -0.129676      35.134786 0.40782197E+03  0.94040684E+04                                 9.299403                            6.703041       0.224348       2.051025                    0.999733      28.539326      80.365776       0.642919       0.413147      -1.069904       0.000190       0.005376       0.011234       0.012455      -0.016945      -0.014675       0.004013       0.001203       0.004905      -0.020802      -0.003614       0.024416             11.906694      12.294506       0.835499       5.641181       7.684373       4.801254      15.741204          -0.000969
          247              C       3.273936      17.712602      18.631259       0.075980      43.222172 0.40832370E+03  0.93631448E+04                                10.708136                            6.691235      -0.017627       2.006371                    0.999186      26.099326      71.891190       0.649606       0.411187      -1.077513      -0.003095      -0.001975      -0.009570       0.010250      -0.010640       0.002206       0.007248       0.010313       0.012554      -0.016519       0.005872       0.010646             16.178565      15.322940       3.399496       6.770329       7.638788       6.000535      25.573969           0.024494
          248              C       2.579317       2.442484      26.605755       0.557545      24.541383 0.25720116E+03  0.53325283E+04                                 7.788991                            5.650130      -0.001076       2.057604                    0.999590      22.111890      60.783285       0.634703       0.465452      -1.029289       0.006578       0.043418       0.018610       0.047694      -0.035387       0.062230      -0.028134       0.118386       0.023645      -0.075112      -0.034800       0.109912              9.985496       5.993773       1.370556      -1.376939      16.992695       3.102973       6.970020          -0.006187
          249              C       1.391506       2.709764       8.842435      -0.048152      46.983735 0.48439551E+03  0.11630270E+05                                11.264404                            7.330246      -0.157398       1.938543                    0.998826      28.416968      80.958169       0.613265       0.415976      -1.070882       0.054849      -0.021938      -0.037013       0.069712       0.003276       0.006316      -0.025479      -0.021307      -0.108291      -0.045846       0.008290       0.037556             15.592052      21.291577      -0.715365      -0.108229       6.612406       3.175021      18.872172           0.048972
          250              C       2.863931       2.608498       8.654796      -0.043260      46.509700 0.47327379E+03  0.11298961E+05                                11.173846                            7.241192      -0.168093       1.937431                    0.998781      28.220933      80.207107       0.617506       0.415469      -1.071064      -0.059828       0.025234      -0.020550       0.068106       0.013133      -0.007344       0.035352      -0.002930      -0.055922      -0.045613       0.009446       0.036167             15.486317      20.786883      -1.361093      -0.692319       8.745405      -5.594224      16.926664           0.049710
          251              C       6.545256       5.182493       1.480033      -0.084319      33.064339 0.40134173E+03  0.92685435E+04                                 9.060740                            6.774977      -0.058334       1.968268                    0.999456      28.470619      81.688477       0.618410       0.428877      -1.054136      -0.006471      -0.010682       0.011176       0.016759      -0.012145      -0.023439       0.002296      -0.119231      -0.052047      -0.063707      -0.006068       0.069775             10.795270      15.980940       1.716793       2.094509       5.053065      -0.489217      11.351803           0.047570
          252              C      14.593457       0.384005       2.500775      -0.008076      40.498974 0.42226318E+03  0.97444050E+04                                10.127067                            6.748526       0.089551       2.038992                    0.999201      26.560508      72.904454       0.656248       0.404451      -1.084190      -0.000232       0.032784       0.022782       0.039924      -0.003840       0.008357      -0.008390       0.012509       0.000287      -0.012262      -0.002888       0.015150             13.800971       8.873991      -2.848369       2.346318      17.629391       7.367155      14.899531           0.006981
          253              C      15.374751       0.541505       3.658515      -0.150094      36.892896 0.43638003E+03  0.10296517E+05                                 9.758665                            7.041455      -0.023989       1.961001                    0.999557      29.885579      86.831189       0.609241       0.426080      -1.055276      -0.013471       0.004656      -0.017175       0.022319       0.000119      -0.020581      -0.036158       0.016309      -0.074215      -0.053209       0.015069       0.038140             12.506791       8.646502      -0.000464       4.689945      12.426539       6.188898      16.447333           0.008656
          254              C      15.229479       1.643557       4.462346       0.074882      41.040966 0.39446614E+03  0.89834923E+04                                10.358427                            6.587525      -0.057475       1.995741                    0.999226      26.041924      71.900859       0.651935       0.412540      -1.074728      -0.002349       0.004284      -0.007447       0.008907       0.000279      -0.000350       0.002461       0.025781       0.031594      -0.018369       0.007595       0.010774             15.093916      13.516659      -1.028193       9.326405      11.342746       3.819196      20.422343           0.014052
          255              C      15.070430       3.612645      11.894124      -0.133702      37.603998 0.42990542E+03  0.10094716E+05                                 9.878474                            6.984691       0.024711       1.983005                    0.999444      29.393700      84.887558       0.612960       0.425552      -1.056774       0.004366      -0.003309       0.025571       0.026151      -0.007651       0.039344      -0.018657      -0.056432      -0.026270      -0.056781       0.008637       0.048144             13.116297      16.737979       0.760179      -8.067754       7.651425       2.743871      14.959486           0.036778
          256              C       4.286654       5.027458       0.382595       0.543539      24.573232 0.26698605E+03  0.55862782E+04                                 7.775549                            5.751045      -0.031672       2.042777                    0.999497      22.431279      61.906651       0.630138       0.464554      -1.029977      -0.022633       0.001450      -0.040281       0.046227       0.018748      -0.018739      -0.013198      -0.153431      -0.177493      -0.072830      -0.037132       0.109962              9.609597      10.477339      -0.229166       4.044543       4.414689      -0.152683      13.936763          -0.006242
          257              C      14.326457       2.614323       4.117805      -0.143871      36.214210 0.42137973E+03  0.98623093E+04                                 9.630088                            6.922241      -0.025956       1.964109                    0.999617      29.590945      85.806173       0.613691       0.426433      -1.054384       0.000221      -0.003743      -0.024313       0.024601       0.027372      -0.046664       0.004904      -0.017887      -0.014755      -0.060012       0.011354       0.048658             12.187746      12.692987      -4.053413       7.019708      10.052143      -0.945009      13.818107           0.010086
          258              C       6.815396       4.942322       3.828004      -0.146120      37.339953 0.43640722E+03  0.10286842E+05                                 9.822175                            7.028203      -0.005977       1.967789                    0.999549      29.734741      86.063005       0.612192       0.424451      -1.057363      -0.000089       0.006627      -0.018487       0.019639      -0.016469       0.032062       0.012544      -0.066868      -0.022742      -0.057060       0.015280       0.041780             12.845679      16.958693       3.611787      -5.981645       6.474979      -3.164287      15.103365           0.026771
          259              C      14.769597      21.603729       1.622591       0.563336      24.534288 0.24965196E+03  0.51470582E+04                                 7.795094                            5.583240      -0.057944       2.041331                    0.999430      22.057941      60.829318       0.634473       0.468240      -1.025866       0.006967      -0.035268      -0.028066       0.045608       0.057046      -0.049064      -0.059104       0.050965      -0.022207      -0.075883      -0.036399       0.112282              9.958752       6.535090      -2.088809       0.753980      12.931161       5.502653      10.410004          -0.006070
          260              C      13.535571       2.518434       3.001926       0.006999      39.149015 0.40873466E+03  0.93689222E+04                                 9.932125                            6.658939       0.072061       2.036170                    0.999318      26.374296      72.482639       0.656838       0.406818      -1.081087       0.025066      -0.022998       0.005830       0.034514       0.011861      -0.003377       0.009349       0.006451       0.004889      -0.017803       0.005139       0.012665             13.370655      12.563813      -6.692310       5.056538      15.843663      -0.633358      11.704488           0.017953
          261              C      13.660613       1.393305       2.183751      -0.104743      34.606998 0.43301891E+03  0.10191914E+05                                 9.350828                            7.040276      -0.093211       1.945991                    0.999400      29.330157      84.960268       0.606252       0.429244      -1.053902       0.011932       0.003252       0.010328       0.016112       0.042541      -0.011834      -0.026060       0.049307       0.036691      -0.059468       0.003341       0.056126             11.203922       9.079949      -4.445342       1.684621      15.209406       2.825972       9.322412           0.025021
          262              C      16.075126       3.207133       9.114086      -0.133030      38.033373 0.41473124E+03  0.96233767E+04                                 9.868283                            6.797458       0.073666       1.999837                    0.999612      28.906962      82.205308       0.631812       0.417790      -1.064731      -0.003086      -0.008245       0.002291       0.009097       0.005469      -0.001255      -0.032729      -0.034970      -0.103311      -0.047488      -0.000883       0.048371             13.126370      10.302529      -0.738458      -0.141357       7.111452       5.761653      21.965129           0.082701
          263              C      16.561167       2.688480       7.907169       0.086575      39.965199 0.39293041E+03  0.89464109E+04                                10.164687                            6.587479      -0.106836       1.977106                    0.999144      26.063525      72.126091       0.649559       0.414147      -1.072891      -0.018542      -0.004771      -0.001474       0.019203      -0.003933      -0.000760       0.013156       0.008447       0.043242      -0.017710      -0.002439       0.020149             14.340961      13.000340       0.095344       3.208562       7.128759       5.799448      22.893784          -0.005491
          264              C       6.947762       1.613760      11.005109      -0.140343      35.936437 0.42053690E+03  0.98418839E+04                                 9.604869                            6.915223       0.047387       1.992812                    0.999442      29.447072      85.505829       0.613751       0.426422      -1.053939      -0.002687      -0.005896       0.033947       0.034560      -0.006856      -0.044220       0.009646      -0.044723       0.018783      -0.056599       0.013390       0.043208             12.377749      15.053542      -0.214256       8.098338       9.691652      -2.117869      12.388053           0.009532
          265              C      17.029246       4.987354      12.185681      -0.142422      36.770384 0.43987384E+03  0.10404171E+05                                 9.761186                            7.097274      -0.020487       1.968483                    0.999495      29.702068      86.525087       0.603032       0.429424      -1.052760      -0.001092      -0.008687       0.021665       0.023367      -0.006786       0.005774      -0.047065       0.010483      -0.045670      -0.054307       0.010305       0.044001             12.384306      10.146621       0.721570      -2.347601      12.042854       7.504613      14.963443           0.001717
          266              C       5.861101       1.012437      10.419068       0.100244      41.400265 0.40145014E+03  0.92104017E+04                                10.558471                            6.736463      -0.205331       1.954441                    0.999225      26.028108      72.840919       0.629790       0.423900      -1.064249      -0.020561       0.014337       0.001687       0.025123      -0.008911       0.006194      -0.016675       0.007195       0.028648      -0.019596      -0.003955       0.023551             15.614338      15.731860      -3.956149       8.987562      15.793258      -7.146664      15.317897           0.007045
          267              C       5.178689       4.999677       1.608833       0.013885      38.246804 0.39810713E+03  0.90648331E+04                                 9.771335                            6.573487       0.073821       2.040843                    0.999278      26.095632      71.463709       0.660881       0.407027      -1.081017       0.022037      -0.004362       0.027957       0.035864      -0.005819      -0.014204       0.008124      -0.011321      -0.043706      -0.023320       0.002442       0.020878             12.954316      14.524411       1.094551       3.372619       5.378006      -1.603572      18.960532           0.012809
          268              C       5.608750      22.088776      10.731701      -0.135833      35.787729 0.41933574E+03  0.98041141E+04                                 9.577956                            6.910927       0.020018       1.983587                    0.999476      29.368768      85.161440       0.613363       0.427112      -1.053797       0.005287      -0.000465       0.025406       0.025954       0.011231      -0.020927       0.033808       0.061410       0.044168      -0.059182       0.015970       0.043212             12.356712       9.766754      -2.511989       4.306771      17.170574      -5.958053      10.132807           0.017720
          269              C      14.505213       4.157510      13.029616      -0.000411      40.384818 0.41112753E+03  0.94295217E+04                                10.129659                            6.669693       0.086533       2.041034                    0.999260      26.348135      72.232171       0.658153       0.405757      -1.082711       0.039445       0.000692      -0.011556       0.041108      -0.004795       0.008761       0.008603      -0.019724      -0.000813      -0.017685       0.002803       0.014883             14.199005      20.407090       4.514430      -6.614100       9.612577       1.856292      12.577348           0.001037
          270              C       7.362127       5.220580       2.586545       0.008928      39.080689 0.40097542E+03  0.91458688E+04                                 9.921869                            6.593315       0.063558       2.036050                    0.999364      26.170324      71.712633       0.660507       0.406557      -1.081410      -0.033850      -0.001731       0.003825       0.034109      -0.002996       0.001581       0.007602      -0.029067       0.032010      -0.020362       0.002771       0.017591             13.583586      21.898807       3.791469      -2.378123       6.130863      -1.698979      12.721088           0.014962
          271              C      16.345265       3.996874      11.441859       0.100059      42.801354 0.41604252E+03  0.96129945E+04                                10.739821                            6.834015      -0.132571       1.973384                    0.999093      26.194517      73.123823       0.629709       0.420964      -1.068072       0.011431      -0.018709       0.000827       0.021940      -0.004372       0.000253       0.011304       0.019236       0.043341      -0.021258       0.003075       0.018183             15.824582      15.402318      -0.723206      -7.810981      10.896921       7.526097      21.174506           0.025716
          272              C       7.437466      22.047328      12.232810      -0.107347      33.452040 0.41193955E+03  0.95846597E+04                                 9.134044                            6.865543      -0.059555       1.960264                    0.999475      29.020068      83.838780       0.613501       0.429089      -1.052996      -0.018423       0.015666       0.002438       0.024306      -0.044325      -0.025701       0.009177       0.031035       0.080463      -0.061050       0.004173       0.056877             10.853060      10.230454       3.286478       3.358814      14.736286      -0.879530       7.592442           0.020545
          273              C      16.149593       1.836456       5.651699       0.098372      41.114683 0.41153653E+03  0.94604533E+04                                10.444783                            6.762842      -0.102179       1.980259                    0.999087      26.049726      71.971710       0.639324       0.416755      -1.073313       0.011961      -0.002060      -0.001784       0.012267      -0.007910       0.008555       0.003037      -0.023762      -0.015718      -0.018067       0.001164       0.016903             15.398670      15.667695       0.799148       8.787446       7.065728       4.569215      23.462588           0.023788
          274              C       0.845646       3.169718      10.024178       0.226716      35.947604 0.37482134E+03  0.84915021E+04                                 9.667100                            6.607834       0.015757       2.020157                    0.999721      25.693376      72.515277       0.618900       0.436843      -1.051509       0.058224       0.038429       0.091016       0.114676       0.039536       0.038443       0.018615      -0.029568       0.008212      -0.054016      -0.010720       0.064736             12.782149      16.377626      -3.062819      -2.112353       6.194550       2.880169      15.774269           0.030432
          275              C      15.192682       5.146423      13.750312      -0.094854      34.564307 0.42437030E+03  0.99323014E+04                                 9.327815                            6.960414      -0.039625       1.967615                    0.999402      28.963840      83.504035       0.611286       0.428111      -1.055214       0.005791      -0.005716      -0.010419       0.013220      -0.048984       0.007755      -0.030105      -0.028658       0.044802      -0.060580      -0.001110       0.061690             11.275325      14.441595       4.655291      -1.907905      10.136651       2.770649       9.247728           0.048078
          276              C      15.675584       2.400141       6.819684      -0.165337      39.149383 0.43216224E+03  0.10119366E+05                                10.056819                            6.922376       0.131856       2.014704                    0.999555      29.311183      83.404823       0.629078       0.415810      -1.067283       0.003702       0.005059       0.016598       0.017743      -0.009406      -0.010826      -0.029564       0.004574      -0.082010      -0.046462       0.018091       0.028370             13.801269      11.781042       0.941146       5.728752       6.977201       5.178123      22.645566           0.068549
          277              C       0.942436       1.736310       6.574671      -0.102377      35.259097 0.41584446E+03  0.96704263E+04                                 9.378564                            6.827280       0.037279       1.987783                    0.999602      28.916532      82.734384       0.626608       0.420335      -1.061494      -0.016237      -0.002813      -0.000102       0.016480      -0.018939      -0.021520      -0.008021      -0.004523      -0.020303      -0.033603       0.007929       0.025674             11.735268      13.059925       0.862786       4.631678       6.548284       3.869446      15.597595           0.035573
          278              C      16.914145       3.459402      10.179323       0.003574      45.393391 0.42906866E+03  0.99743872E+04                                11.032676                            6.868428      -0.060865       1.986707                    0.999282      26.949791      75.059864       0.639039       0.412306      -1.075389      -0.027272       0.005804       0.017021       0.032668       0.033206       0.008546      -0.001386      -0.035664      -0.002832      -0.038930       0.000501       0.038429             16.274918      16.601950      -3.532594      -4.916937       8.784558       7.156703      23.438248           0.003761
          279              C       6.388474      21.417552      11.631254       0.002094      38.840960 0.39884154E+03  0.90898336E+04                                 9.886652                            6.580592       0.099464       2.047788                    0.999283      26.206995      71.907087       0.660070       0.407156      -1.080445      -0.002211       0.041832      -0.005181       0.042209      -0.004245       0.000852       0.010161       0.015497       0.028052      -0.017321       0.003905       0.013416             13.510351       9.909268       0.668148       3.571522      21.289440      -4.888294       9.332344           0.013316
          280              C       7.745798       0.962028      11.919299       0.005735      39.858319 0.41479665E+03  0.95453215E+04                                10.092858                            6.737177       0.095292       2.047158                    0.999310      26.353066      72.626140       0.648633       0.410348      -1.078484      -0.041273      -0.010612      -0.006261       0.043073      -0.008025      -0.016011      -0.009542      -0.003182       0.010155      -0.022917       0.006071       0.016847             13.661476      16.099571       3.568300       7.853599      13.274967       0.052498      11.609889           0.027287
          281              C       8.829321       5.453806       2.453939       0.553015      24.418645 0.25654454E+03  0.53213358E+04                                 7.764873                            5.642881      -0.033564       2.044964                    0.999574      22.255087      61.409920       0.634422       0.465447      -1.028167       0.044307       0.002816      -0.005950       0.044793      -0.033183       0.005387      -0.014402      -0.169677      -0.110425      -0.072891      -0.038163       0.111054              9.934042      16.804058       2.658760      -1.868920       4.989473      -0.281092       8.008595          -0.004302
          282              C       4.931396       3.098249       7.386406       0.086061      41.250560 0.40538871E+03  0.92903965E+04                                10.370876                            6.685558      -0.091778       1.980065                    0.999149      26.171280      72.355408       0.646411       0.413461      -1.074719       0.012935       0.005884      -0.002103       0.014365      -0.012226       0.002227      -0.016340       0.006361       0.020375      -0.021618       0.000055       0.021563             14.869811      12.160213      -0.507768      -1.555316      10.355554      -9.073392      22.093665          -0.001704
          283              C      16.466470       5.544542      13.304780       0.007399      39.622140 0.41577165E+03  0.95643667E+04                                 9.997099                            6.719599       0.074653       2.036165                    0.999253      26.387999      72.486258       0.653795       0.407252      -1.081546      -0.014094      -0.030678      -0.024824       0.041904      -0.012534      -0.005161      -0.015349       0.006265      -0.061917      -0.029771       0.005727       0.024044             13.397652      13.318161       4.491474      -0.909185      13.890019       6.689023      12.984777           0.041381
          284              C       8.911636       1.672235      12.596086       0.580255      23.439323 0.24425157E+03  0.50193174E+04                                 7.602987                            5.554413      -0.143030       2.014309                    0.999278      22.062389      61.181496       0.629258       0.473664      -1.020664       0.034664       0.011512       0.029286       0.046817      -0.070495      -0.061845       0.028602       0.026418      -0.041688      -0.074313      -0.038934       0.113247              9.483138      10.989340       3.414363       4.618978       8.346538       0.474154       9.113537          -0.003209
          285              C      13.153818       3.719736      13.501494       0.557410      25.346773 0.25508912E+03  0.52795113E+04                                 7.947774                            5.621567      -0.033306       2.046224                    0.999559      22.137017      60.861829       0.637016       0.464573      -1.029452      -0.039078      -0.014992       0.013971       0.044125      -0.061663       0.042223      -0.045621      -0.092944      -0.032211      -0.078501      -0.033487       0.111988             10.524962      15.876079       3.890135      -4.485743       7.022335       0.365715       8.676471          -0.006156
          286              C       0.484646       2.381097       7.766367       0.031798      38.701146 0.43581046E+03  0.10199323E+05                                 9.978979                            6.987697      -0.122923       1.964357                    0.999210      27.184502      76.669230       0.622918       0.420148      -1.067330       0.011977      -0.014647      -0.006845       0.020121       0.006102       0.006897      -0.001885      -0.002344       0.048002      -0.015586      -0.002185       0.017771             13.077613      15.052199       0.419802       3.636075       6.681759       4.384740      17.498882           0.005748
          287              C       5.656709       2.345923       8.330453      -0.146614      38.396451 0.42180036E+03  0.98265119E+04                                 9.905210                            6.837327       0.084601       1.998672                    0.999572      29.209681      83.167278       0.632582       0.415621      -1.066371       0.003728       0.008700      -0.000934       0.009511       0.007804      -0.004844       0.042521      -0.014350      -0.031552      -0.044809      -0.000419       0.045228             13.230351      10.512884      -1.922598       1.669574      10.151397      -8.287518      19.026771           0.064767
          288              C       2.868814       4.143396       6.694104      -0.106009      35.403093 0.41164609E+03  0.95570692E+04                                 9.411184                            6.794251       0.034788       1.985527                    0.999610      28.991413      83.122553       0.627357       0.420524      -1.060427       0.019257       0.007361      -0.003246       0.020870      -0.015444       0.008876       0.017632       0.006052      -0.039988      -0.030771       0.007611       0.023160             11.933242      11.483162       0.790434      -4.020242       8.671843      -5.836422      15.644721           0.035297
          289              C       3.502744       3.283754       7.575508       0.037033      38.420556 0.42736225E+03  0.99552304E+04                                 9.920827                            6.918064      -0.127870       1.964341                    0.999241      27.050345      76.174948       0.626104       0.419956      -1.067188      -0.015213       0.010660       0.001816       0.018665       0.001628      -0.005096       0.003899      -0.001273       0.043773      -0.010670      -0.005551       0.016221             13.055234      13.372546       0.548289      -3.063214       9.221936      -6.812210      16.571219           0.007799
          290              C      17.200677       6.632032      14.073191       0.568759      23.485720 0.23856439E+03  0.48582683E+04                                 7.512089                            5.443668       0.014608       2.069831                    0.999550      21.686011      59.250909       0.645686       0.465810      -1.028186       0.037871       0.025194       0.022820       0.050888      -0.008461      -0.004051      -0.083164      -0.044870       0.200619      -0.070024      -0.049747       0.119771              9.334249      10.081781       2.361931       0.767921      10.657687       4.545934       7.263280          -0.005402
          291              C       4.639980       4.777429       2.834192      -0.147027      36.634589 0.43244535E+03  0.10175123E+05                                 9.701592                            7.008368      -0.019564       1.965104                    0.999539      29.681120      85.965203       0.611173       0.425926      -1.055940       0.014042       0.002217      -0.005790       0.015350      -0.004096      -0.003409       0.015967      -0.037431      -0.170045      -0.059195       0.009221       0.049974             12.347263      10.272383       0.777584      -0.410341       5.616818      -2.995465      21.152587           0.018942
          292              C       5.541782       3.602563       6.207005      -0.160883      38.824528 0.41787645E+03  0.97135053E+04                                10.022650                            6.819461       0.121159       2.014988                    0.999551      29.082783      82.745455       0.631385       0.417334      -1.065151      -0.002781      -0.003995       0.011712       0.012683       0.004692       0.002671       0.034740       0.012402      -0.080101      -0.048420       0.017083       0.031337             13.972859      10.082601       0.841105      -3.564360       9.624608      -8.452070      22.211366           0.061668
          293              C       3.633889       1.905012       9.557862       0.229821      35.860805 0.37703437E+03  0.85470320E+04                                 9.643526                            6.619013       0.066868       2.036214                    0.999758      25.659010      72.242555       0.620062       0.435749      -1.053052      -0.041029      -0.065590       0.081748       0.112553       0.037836      -0.017906      -0.013367      -0.067418       0.005680      -0.053888      -0.002920       0.056809             12.690135      17.114706      -3.480984       1.471609       7.703955      -4.350209      13.251743           0.045554
          294              C      12.638827       3.656333       2.586837       0.544924      24.749903 0.26636852E+03  0.55759951E+04                                 7.828594                            5.751168      -0.050306       2.034382                    0.999561      22.556415      62.481095       0.628356       0.465651      -1.028287      -0.024212       0.038290      -0.005011       0.045579       0.056303      -0.063295      -0.016046       0.081292      -0.011001      -0.072765      -0.035206       0.107971              9.853031       9.228247      -5.242562       2.877458      12.635015      -1.240716       7.695830          -0.003586
          295              C       5.047718       1.770588       9.422329       0.004338      46.223348 0.43630770E+03  0.10177812E+05                                11.167746                            6.923914      -0.055156       1.989186                    0.999157      26.950079      75.012997       0.637240       0.412042      -1.076340       0.033760      -0.005296       0.014322       0.037053       0.024844       0.006183       0.008825      -0.060730      -0.004049      -0.038785      -0.003598       0.042383             16.689382      18.713768      -5.597132       5.405868      12.107180      -8.948137      19.247199          -0.001538
          296              C       0.083884       1.496139       5.544561      -0.125547      34.286502 0.40356502E+03  0.92809667E+04                                 9.127093                            6.662394       0.223239       2.051144                    0.999778      28.458909      80.016109       0.645726       0.412457      -1.070415       0.001965       0.004945       0.008393       0.009938      -0.008247      -0.018107       0.005543      -0.009736       0.008391      -0.020836      -0.001009       0.021845             11.403171      13.908798       0.600452       5.570034       6.005972       3.039563      14.294742           0.006908
          297              C       4.837745       4.319491       5.296620       0.103376      40.703045 0.39185117E+03  0.89132505E+04                                10.384423                            6.604231      -0.110770       1.979161                    0.999190      25.876901      71.510804       0.645114       0.417402      -1.071087      -0.007522      -0.000405       0.005163       0.009132       0.013707       0.005073       0.002689       0.008971      -0.009849      -0.012856      -0.004756       0.017612             15.682619      13.149447       1.296715      -7.157649       8.847074      -7.572277      25.051335           0.032105
          298              C       3.494547       4.648830       5.571492      -0.129676      35.134824 0.40782243E+03  0.94040818E+04                                 9.299410                            6.703046       0.224346       2.051024                    0.999733      28.539342      80.365840       0.642919       0.413147      -1.069904      -0.000190      -0.005376       0.011234       0.012455      -0.016945       0.014675      -0.004013       0.001203       0.004906      -0.020802      -0.003614       0.024417             11.906705      12.294518       0.835502      -5.641190       7.684378      -4.801259      15.741220          -0.000973
          299              C       5.445864       4.691398       3.994859       0.075979      43.222234 0.40832419E+03  0.93631591E+04                                10.708144                            6.691238      -0.017626       2.006370                    0.999186      26.099347      71.891259       0.649606       0.411187      -1.077513       0.003095       0.001975      -0.009570       0.010250      -0.010640      -0.002206      -0.007249       0.010315       0.012555      -0.016519       0.005873       0.010646             16.178583      15.322953       3.399500      -6.770339       7.638795      -6.000544      25.574001           0.024491
          300              C       6.140483      19.961516      11.969355       0.557545      24.541364 0.25720094E+03  0.53325226E+04                                 7.788987                            5.650128      -0.001076       2.057604                    0.999590      22.111880      60.783252       0.634703       0.465452      -1.029289      -0.006578      -0.043417       0.018610       0.047694      -0.035387      -0.062229       0.028134       0.118386       0.023645      -0.075112      -0.034800       0.109912              9.985491       5.993771       1.370555       1.376939      16.992684      -3.102971       6.970017          -0.006184
          301              O       3.799042       8.290376      16.453948      -0.455404      26.304432 0.37986628E+03  0.83628267E+04                                 6.936290                            5.931779       0.670152       2.284459                    0.998886      25.664706      64.321498       0.800965       0.347352      -1.149717       0.027195      -0.004499      -0.002209       0.027653      -0.006843      -0.022013       0.008486      -0.030730      -0.035233      -0.032701       0.004479       0.028222              7.906523      10.464622      -3.589639       0.058827       7.130806       0.921950       6.124141           0.159793
          302              O      13.531560       6.336299       0.748798      -0.445446      25.089813 0.38363706E+03  0.84682676E+04                                 6.716624                            5.973543       0.700104       2.296616                    0.998554      25.654154      64.418726       0.795531       0.348799      -1.148314       0.011772       0.003930      -0.024975       0.027889       0.002406       0.023238       0.006596       0.004655       0.079578      -0.022131      -0.016413       0.038544              7.337124       6.089357      -0.035574      -0.362191       4.929381       0.199546      10.992635           0.187297
          303              O       3.974136       7.034856      14.702264      -0.431407      25.887741 0.36793794E+03  0.80309581E+04                                 6.873800                            5.838858       0.781273       2.329759                    0.998944      25.260865      62.912361       0.807608       0.347466      -1.150326       0.022466      -0.015048       0.014129       0.030509       0.005449       0.020005       0.019946      -0.001925       0.057279      -0.023123      -0.014916       0.038039              7.968744       9.345704      -0.311063       3.797040       5.739771       1.110629       8.820759           0.198448
          304              O       9.689791       4.503652      15.324896      -0.459760      28.936495 0.40279929E+03  0.90014892E+04                                 7.436322                            6.153121       0.619445       2.278699                    0.998398      25.536883      64.549500       0.777583       0.352479      -1.145147      -0.022722       0.008354       0.013252       0.027599      -0.002780       0.005334      -0.017671       0.050624      -0.017455      -0.033635       0.003931       0.029704              8.565035      12.724537      -3.071034      -1.197635       7.501309       1.565254       5.469258           0.129011
          305              O       0.621373       8.516208      17.141859      -0.440255      24.114658 0.35814172E+03  0.77890333E+04                                 6.525787                            5.783412       0.670829       2.281501                    0.999130      25.603905      64.309209       0.804142       0.350223      -1.144451      -0.014392       0.021464       0.006470       0.026640       0.013889       0.021159      -0.008042      -0.006959      -0.045351      -0.033450       0.009681       0.023769              7.013781       7.093041      -2.588310      -0.254190       8.196809      -0.713925       5.751492           0.197372
          306              O       0.789665       5.545886      25.799290      -0.462148      25.395587 0.38943709E+03  0.86361524E+04                                 6.769963                            6.029367       0.718936       2.292899                    0.998756      26.038599      65.722954       0.789016       0.350056      -1.146279      -0.020149       0.005855       0.007572       0.022307      -0.004185      -0.031165       0.011006      -0.003254       0.024627      -0.031185      -0.005234       0.036419              7.316443       9.884648      -1.315391      -1.411741       5.164721       0.341451       6.899960           0.180694
          307              O      10.437426       7.817204      18.196851      -0.382707      29.350013 0.42118967E+03  0.95610782E+04                                 7.677541                            6.409371      -0.087468       2.060586                    0.997462      24.954640      64.516093       0.737722       0.365750      -1.129516      -0.061678      -0.016570       0.067709       0.093076       0.000215      -0.082889      -0.015114       0.008674       0.063983      -0.078016      -0.014788       0.092805              8.727679       9.613986       2.186422      -3.360251       6.462126      -0.274819      10.106924           0.033817
          308              O      11.728654       9.907049      18.646774      -0.372681      28.103457 0.40988525E+03  0.92407719E+04                                 7.435658                            6.312548      -0.057297       2.069191                    0.997767      24.876761      64.080090       0.745215       0.364568      -1.130507       0.043503      -0.015267       0.077458       0.090141      -0.029840       0.069158      -0.008001      -0.025397       0.164623      -0.084214      -0.011166       0.095379              8.246896       7.928551       0.819643       3.128972       6.137879      -0.909935      10.674256           0.054027
          309              O       3.904901       6.522925      25.967023      -0.461127      27.054494 0.40131557E+03  0.89633405E+04                                 7.090630                            6.122283       0.519540       2.235176                    0.998211      25.914491      65.564050       0.782979       0.350245      -1.146550       0.008087       0.018192       0.000137       0.019910      -0.004734       0.010879       0.026550      -0.049884      -0.049007      -0.035434      -0.009231       0.044666              7.976169       6.320256       2.820622      -0.280925      11.482225       0.860845       6.126024           0.139365
          310              O       6.873993      12.844885      27.390559      -0.447644      25.579423 0.36643027E+03  0.80023095E+04                                 6.810177                            5.840689       0.692560       2.300837                    0.998648      25.344197      63.459023       0.803367       0.349115      -1.147176      -0.017295      -0.024783      -0.002894       0.030359       0.004291       0.014756      -0.014962       0.006614      -0.056929      -0.031202       0.012309       0.018893              7.653787       6.677914       3.293009       0.038671      10.160150       1.314222       6.123296           0.151098
          311              O       3.268007       7.660152      27.738905      -0.432604      24.498169 0.37200750E+03  0.81510184E+04                                 6.607495                            5.888178       0.744504       2.310172                    0.998819      25.537972      63.951873       0.799842       0.349495      -1.147402       0.011130       0.017408      -0.011044       0.023428      -0.007876      -0.014645       0.003491       0.022615       0.075335      -0.026362      -0.006010       0.032372              7.207655       7.273120       1.412607      -2.537310       6.578312      -0.883419       7.771531           0.199411
          312              O      15.470669      14.143645      16.337442      -0.441204      26.536702 0.39037362E+03  0.86514628E+04                                 7.013189                            6.032644       0.620513       2.275093                    0.998434      25.506869      64.102223       0.790553       0.349596      -1.148068       0.001153      -0.026346       0.010128       0.028249       0.010011      -0.019818      -0.014212       0.001615       0.030324      -0.018147      -0.013845       0.031991              8.054656       5.806955       0.916025      -1.337400      10.904041      -3.239864       7.452970           0.191960
          313              O      14.101312      14.333407      17.988428      -0.427168      23.830654 0.35198285E+03  0.76053975E+04                                 6.456011                            5.704904       0.789782       2.330677                    0.998878      25.219296      62.690161       0.817522       0.346742      -1.149811       0.003689      -0.020731      -0.003539       0.021352      -0.013328      -0.007540       0.022366       0.001462      -0.009582      -0.024164      -0.005382       0.029546              7.037489       6.020223      -2.079779      -1.230545       9.689021       0.566730       5.403224           0.206597
          314              O       0.584401       5.720637      27.964013      -0.434663      26.474155 0.38295314E+03  0.84486587E+04                                 7.003705                            5.978535       0.584400       2.266790                    0.998335      25.368779      63.666859       0.793211       0.350006      -1.147424      -0.018227       0.000526      -0.002959       0.018473      -0.001566       0.025898      -0.004314      -0.015310       0.067802      -0.031387      -0.004170       0.035557              8.096046      10.809096      -1.127805       3.420864       5.018244      -0.512902       8.460798           0.161148
          315              O      11.780450       6.093440      28.745597      -0.428187      25.021518 0.37007982E+03  0.80980020E+04                                 6.701697                            5.873901       0.650690       2.287117                    0.998439      25.336948      63.399783       0.800635       0.349614      -1.147341       0.009637       0.001563      -0.008527       0.012962       0.007100      -0.001742       0.000538       0.034046      -0.106324      -0.035499      -0.000702       0.036201              7.379177      10.555529       0.302040      -1.937580       4.584304      -0.257154       6.997698           0.176317
          316              O       0.655031      10.055363      15.655679      -0.471479      29.612298 0.42551526E+03  0.96459662E+04                                 7.583390                            6.332190       0.455637       2.213747                    0.998004      26.072038      66.498764       0.764630       0.353365      -1.143775      -0.015437       0.009286       0.024290       0.030242      -0.000795      -0.011322      -0.014734       0.007314       0.073428      -0.022277      -0.009752       0.032029              8.786862       8.838476      -0.130462      -4.781344       6.691713      -0.841716      10.830398           0.159275
          317              O       5.321171      12.120788      28.677391      -0.441221      26.208787 0.38774488E+03  0.85725347E+04                                 6.926209                            5.999075       0.696624       2.293555                    0.998730      25.623296      64.166425       0.795956       0.348060      -1.150160      -0.000218      -0.023409      -0.023398       0.033098       0.009763      -0.033417       0.004007       0.015490       0.042748      -0.032495      -0.009216       0.041711              7.817670       6.665854      -0.513950      -2.312188       7.146510       3.024884       9.640646           0.233021
          318              O      10.088809       9.948048      16.799074      -0.600009      26.477159 0.45217340E+03  0.10376510E+05                                 6.865232                            6.457307       0.571872       2.217826                    0.998836      27.710377      70.429087       0.771846       0.345803      -1.153376      -0.075699       0.086333      -0.052117       0.126095      -0.042504      -0.027934      -0.007354       0.043858       0.081538      -0.066261       0.013559       0.052702              7.081098       7.402800      -1.459570       1.983562       6.806757      -1.973226       7.033736           0.248486
          319              O      12.213126       8.423456      16.640709      -0.590479      26.689298 0.44015583E+03  0.10023309E+05                                 6.906294                            6.365969       0.659855       2.255055                    0.999206      27.194196      68.636133       0.779018       0.345266      -1.154933       0.081055      -0.063828      -0.064429       0.121635      -0.035532       0.026699      -0.010771       0.051888       0.080183      -0.057442      -0.000011       0.057453              7.342906       8.451282      -0.794521      -2.885342       5.586832       1.410196       7.990606           0.242877
          320              O       7.814685       3.739228      14.612689      -0.370787      24.103871 0.33447315E+03  0.71323144E+04                                 6.549447                            5.586714       0.923957       2.386185                    0.999466      24.477905      60.360204       0.820832       0.349931      -1.147688       0.015639       0.019674       0.012422       0.028035       0.005262      -0.001546       0.013565       0.021026      -0.032894      -0.022416       0.005051       0.017365              7.419542       6.229569       1.282615       1.449631       9.010075       3.746316       7.018982           0.313699
          321              O       4.920758      14.113624       1.817548      -0.455405      26.304440 0.37986642E+03  0.83628302E+04                                 6.936289                            5.931778       0.670153       2.284459                    0.998886      25.664719      64.321525       0.800965       0.347352      -1.149717      -0.027195       0.004500      -0.002209       0.027653      -0.006843       0.022014      -0.008486      -0.030731      -0.035234      -0.032702       0.004479       0.028223              7.906523      10.464622      -3.589639      -0.058827       7.130805      -0.921950       6.124141           0.159783
          322              O      12.627840      16.067701      15.385198      -0.445446      25.089792 0.38363665E+03  0.84682573E+04                                 6.716627                            5.973546       0.700100       2.296615                    0.998554      25.654109      64.418634       0.795530       0.348799      -1.148313      -0.011773      -0.003930      -0.024976       0.027890       0.002407      -0.023237      -0.006596       0.004662       0.079573      -0.022127      -0.016416       0.038543              7.337128       6.089361      -0.035574       0.362191       4.929383      -0.199546      10.992640           0.187303
          323              O       4.745664      15.369144       0.065864      -0.431408      25.887742 0.36793796E+03  0.80309582E+04                                 6.873798                            5.838857       0.781275       2.329760                    0.998944      25.260877      62.912381       0.807609       0.347466      -1.150326      -0.022465       0.015048       0.014129       0.030508       0.005449      -0.020005      -0.019946      -0.001925       0.057280      -0.023122      -0.014917       0.038039              7.968742       9.345701      -0.311063      -3.797039       5.739769      -1.110629       8.820756           0.198436
          324              O      16.469609      17.900348       0.688496      -0.459760      28.936493 0.40279928E+03  0.90014889E+04                                 7.436322                            6.153120       0.619445       2.278699                    0.998398      25.536885      64.549503       0.777583       0.352479      -1.145148       0.022722      -0.008354       0.013252       0.027599      -0.002780      -0.005334       0.017671       0.050624      -0.017456      -0.033634       0.003931       0.029704              8.565033      12.724534      -3.071033       1.197634       7.501308      -1.565254       5.469257           0.129006
          325              O       8.098427      13.887792       2.505459      -0.440257      24.114686 0.35814223E+03  0.77890460E+04                                 6.525783                            5.783409       0.670834       2.281502                    0.999130      25.603966      64.309334       0.804144       0.350222      -1.144452       0.014391      -0.021464       0.006470       0.026639       0.013889      -0.021165       0.008042      -0.006963      -0.045362      -0.033456       0.009684       0.023772              7.013776       7.093037      -2.588309       0.254190       8.196804       0.713924       5.751488           0.197360
          326              O       7.930135      16.858114      11.162890      -0.462147      25.395581 0.38943697E+03  0.86361495E+04                                 6.769964                            6.029368       0.718937       2.292900                    0.998756      26.038584      65.722924       0.789015       0.350056      -1.146279       0.020150      -0.005855       0.007572       0.022308      -0.004185       0.031164      -0.011006      -0.003251       0.024629      -0.031183      -0.005236       0.036418              7.316444       9.884651      -1.315392       1.411741       5.164721      -0.341451       6.899960           0.180702
          327              O      15.721974      14.586796       3.560451      -0.382706      29.350067 0.42119051E+03  0.95611027E+04                                 7.677551                            6.409378      -0.087474       2.060584                    0.997462      24.954661      64.516179       0.737721       0.365750      -1.129516       0.061679       0.016569       0.067709       0.093077       0.000216       0.082889       0.015114       0.008674       0.063985      -0.078016      -0.014789       0.092805              8.727692       9.614002       2.186426       3.360259       6.462134       0.274820      10.106938           0.033815
          328              O      14.430746      12.496951       4.010374      -0.372681      28.103530 0.40988649E+03  0.92408075E+04                                 7.435672                            6.312559      -0.057302       2.069189                    0.997767      24.876790      64.080209       0.745214       0.364568      -1.130507      -0.043504       0.015267       0.077458       0.090141      -0.029839      -0.069158       0.008001      -0.025397       0.164625      -0.084214      -0.011166       0.095380              8.246912       7.928569       0.819647      -3.128980       6.137891       0.909938      10.674277           0.054024
          329              O       4.814899      15.881075      11.330623      -0.461128      27.054493 0.40131555E+03  0.89633406E+04                                 7.090634                            6.122286       0.519538       2.235176                    0.998211      25.914471      65.564018       0.782978       0.350245      -1.146549      -0.008088      -0.018192       0.000136       0.019910      -0.004733      -0.010877      -0.026550      -0.049883      -0.049003      -0.035432      -0.009233       0.044665              7.976174       6.320260       2.820624       0.280925      11.482232      -0.860845       6.126028           0.139365
          330              O       1.845807       9.559115      12.754159      -0.447645      25.579419 0.36643020E+03  0.80023072E+04                                 6.810174                            5.840686       0.692562       2.300838                    0.998648      25.344208      63.459036       0.803368       0.349114      -1.147176       0.017295       0.024783      -0.002894       0.030359       0.004291      -0.014757       0.014962       0.006613      -0.056931      -0.031203       0.012310       0.018894              7.653782       6.677911       3.293007      -0.038670      10.160144      -1.314221       6.123293           0.151104
          331              O       5.451793      14.743848      13.102505      -0.432604      24.498151 0.37200715E+03  0.81510103E+04                                 6.607501                            5.888184       0.744497       2.310170                    0.998819      25.537914      63.951763       0.799840       0.349496      -1.147401      -0.011131      -0.017409      -0.011044       0.023429      -0.007873       0.014645      -0.003493       0.022607       0.075327      -0.026355      -0.006015       0.032370              7.207662       7.273128       1.412609       2.537313       6.578320       0.883419       7.771539           0.199421
          332              O      10.688731       8.260355       1.701042      -0.441203      26.536717 0.39037390E+03  0.86514694E+04                                 7.013185                            6.032641       0.620517       2.275094                    0.998434      25.506904      64.102288       0.790554       0.349595      -1.148069      -0.001153       0.026345       0.010128       0.028248       0.010014       0.019816       0.014214       0.001616       0.030326      -0.018145      -0.013848       0.031993              8.054651       5.806952       0.916025       1.337399      10.904036       3.239863       7.452966           0.191956
          333              O      12.058088       8.070593       3.352028      -0.427168      23.830681 0.35198335E+03  0.76054102E+04                                 6.456010                            5.704903       0.789786       2.330678                    0.998878      25.219341      62.690260       0.817523       0.346741      -1.149812      -0.003689       0.020730      -0.003540       0.021351      -0.013329       0.007538      -0.022370       0.001465      -0.009586      -0.024169      -0.005379       0.029548              7.037488       6.020222      -2.079779       1.230544       9.689021      -0.566730       5.403222           0.206593
          334              O       8.135399      16.683363      13.327613      -0.434662      26.474133 0.38295272E+03  0.84486475E+04                                 7.003704                            5.978534       0.584400       2.266790                    0.998335      25.368756      63.666803       0.793211       0.350006      -1.147423       0.018227      -0.000526      -0.002959       0.018474      -0.001566      -0.025896       0.004314      -0.015308       0.067802      -0.031386      -0.004171       0.035556              8.096044      10.809093      -1.127804      -3.420864       5.018243       0.512902       8.460797           0.161159
          335              O      14.378950      16.310560      14.109197      -0.428187      25.021493 0.37007936E+03  0.80979905E+04                                 6.701700                            5.873904       0.650685       2.287116                    0.998439      25.336898      63.399681       0.800633       0.349615      -1.147340      -0.009637      -0.001563      -0.008529       0.012964       0.007100       0.001741      -0.000539       0.034047      -0.106309      -0.035494      -0.000705       0.036199              7.379181      10.555534       0.302040       1.937581       4.584306       0.257154       6.997702           0.176324
          336              O       8.064769      12.348637       1.019279      -0.471480      29.612340 0.42551597E+03  0.96459858E+04                                 7.583393                            6.332192       0.455639       2.213747                    0.998004      26.072072      66.498850       0.764631       0.353365      -1.143775       0.015436      -0.009285       0.024290       0.030241      -0.000793       0.011322       0.014733       0.007316       0.073430      -0.022276      -0.009753       0.032029              8.786867       8.838482      -0.130463       4.781349       6.691715       0.841715      10.830403           0.159268
          337              O       3.398629      10.283212      14.040991      -0.441222      26.208820 0.38774546E+03  0.85725504E+04                                 6.926213                            5.999078       0.696625       2.293555                    0.998730      25.623321      64.166492       0.795956       0.348060      -1.150160       0.000218       0.023408      -0.023397       0.033097       0.009761       0.033417      -0.004007       0.015491       0.042751      -0.032494      -0.009217       0.041711              7.817675       6.665858      -0.513950       2.312190       7.146514      -3.024887       9.640652           0.233030
          338              O      16.070591      12.455952       2.162674      -0.600010      26.477228 0.45217486E+03  0.10376551E+05                                 6.865233                            6.457308       0.571877       2.217827                    0.998836      27.710470      70.429311       0.771848       0.345802      -1.153377       0.075699      -0.086334      -0.052119       0.126097      -0.042503       0.027927       0.007355       0.043853       0.081522      -0.066255       0.013563       0.052692              7.081099       7.402802      -1.459570      -1.983563       6.806758       1.973227       7.033738           0.248459
          339              O      13.946274      13.980544       2.004309      -0.590480      26.689371 0.44015730E+03  0.10023349E+05                                 6.906298                            6.365972       0.659859       2.255056                    0.999206      27.194276      68.636331       0.779019       0.345265      -1.154934      -0.081056       0.063827      -0.064432       0.121636      -0.035528      -0.026694       0.010767       0.051887       0.080172      -0.057437      -0.000008       0.057445              7.342911       8.451287      -0.794521       2.885345       5.586834      -1.410197       7.990612           0.242865
          340              O       0.905115      18.664772      -0.023711      -0.370787      24.103866 0.33447306E+03  0.71323117E+04                                 6.549445                            5.586712       0.923958       2.386185                    0.999466      24.477906      60.360200       0.820832       0.349931      -1.147688      -0.015639      -0.019674       0.012422       0.028035       0.005262       0.001546      -0.013565       0.021026      -0.032894      -0.022416       0.005051       0.017365              7.419540       6.229567       1.282615      -1.449630       9.010073      -3.746314       7.018980           0.313691
          341              O      13.640558      19.492376      27.455252      -0.455404      26.304401 0.37986571E+03  0.83628118E+04                                 6.936290                            5.931779       0.670151       2.284458                    0.998886      25.664666      64.321408       0.800964       0.347353      -1.149717      -0.027197      -0.004499       0.002208       0.027655       0.006842      -0.022010      -0.008488      -0.030728      -0.035226      -0.032697       0.004476       0.028221              7.906523      10.464622       3.589640       0.058825       7.130806      -0.921949       6.124141           0.159785
          342              O       3.908040      17.538299      13.887602      -0.445474      25.090043 0.38364218E+03  0.84684116E+04                                 6.716661                            5.973577       0.699977       2.296576                    0.998553      25.654346      64.419393       0.795530       0.348798      -1.148314      -0.011782       0.003925       0.024957       0.027876      -0.002420       0.023231      -0.006590       0.004620       0.079629      -0.022140      -0.016409       0.038549              7.337176       6.089617       0.035560      -0.362247       4.929393      -0.199532      10.992518           0.187245
          343              O      13.465464      18.236856      29.206936      -0.431407      25.887707 0.36793733E+03  0.80309421E+04                                 6.873799                            5.838858       0.781272       2.329759                    0.998944      25.260826      62.912270       0.807607       0.347467      -1.150326      -0.022467      -0.015049      -0.014128       0.030510      -0.005446       0.020003      -0.019948      -0.001924       0.057276      -0.023125      -0.014913       0.038038              7.968741       9.345697       0.311064       3.797035       5.739771      -1.110628       8.820756           0.198437
          344              O       7.749809      15.705652      28.584304      -0.459760      28.936502 0.40279941E+03  0.90014923E+04                                 7.436322                            6.153120       0.619446       2.278699                    0.998398      25.536894      64.549523       0.777584       0.352479      -1.145148       0.022722       0.008354      -0.013252       0.027598       0.002780       0.005334       0.017671       0.050624      -0.017455      -0.033635       0.003932       0.029704              8.565034      12.724535       3.071034      -1.197638       7.501307      -1.565256       5.469259           0.129006
          345              O      16.818227      19.718208      26.767341      -0.440257      24.114694 0.35814243E+03  0.77890511E+04                                 6.525782                            5.783408       0.670833       2.281501                    0.999130      25.603982      64.309370       0.804145       0.350222      -1.144452       0.014390       0.021463      -0.006469       0.026638      -0.013888       0.021166       0.008041      -0.006963      -0.045365      -0.033457       0.009684       0.023773              7.013773       7.093034       2.588305      -0.254190       8.196797       0.713928       5.751489           0.197360
          346              O      16.649935      16.747886      18.109910      -0.462157      25.395705 0.38943786E+03  0.86361768E+04                                 6.769999                            6.029379       0.718684       2.292821                    0.998755      26.038510      65.722831       0.789013       0.350057      -1.146278       0.020154       0.005850      -0.007586       0.022315       0.004203      -0.031157      -0.011001      -0.003243       0.024629      -0.031169      -0.005248       0.036416              7.316526       9.884996       1.315479      -1.411719       5.164690      -0.341449       6.899892           0.180669
          347              O       7.002174      19.019204      25.712349      -0.382706      29.350036 0.42118999E+03  0.95610876E+04                                 7.677545                            6.409374      -0.087472       2.060585                    0.997462      24.954648      64.516127       0.737721       0.365750      -1.129516       0.061679      -0.016569      -0.067709       0.093077      -0.000216      -0.082889       0.015114       0.008674       0.063985      -0.078016      -0.014789       0.092805              8.727686       9.613996      -2.186422      -3.360261       6.462125       0.274820      10.106936           0.033815
          348              O       5.710946      21.109049      25.262426      -0.372680      28.103457 0.40988537E+03  0.92407754E+04                                 7.435658                            6.312549      -0.057299       2.069190                    0.997767      24.876767      64.080112       0.745215       0.364568      -1.130507      -0.043503      -0.015266      -0.077458       0.090141       0.029840       0.069158       0.008001      -0.025398       0.164625      -0.084214      -0.011166       0.095380              8.246891       7.928546      -0.819637       3.128966       6.137873       0.909939      10.674255           0.054025
          349              O      13.534699      17.724925      17.942177      -0.461119      27.053826 0.40129433E+03  0.89627387E+04                                 7.090476                            6.122074       0.519735       2.235242                    0.998212      25.913999      65.562136       0.783002       0.350240      -1.146555      -0.008095       0.018174      -0.000156       0.019896       0.004722       0.010896      -0.026533      -0.049969      -0.049033      -0.035447      -0.009244       0.044691              7.976110       6.320288      -2.820839      -0.280938      11.482252      -0.860761       6.125789           0.139339
          350              O      10.565607       1.642885      16.518641      -0.447645      25.579446 0.36643059E+03  0.80023178E+04                                 6.810179                            5.840689       0.692561       2.300837                    0.998648      25.344220      63.459076       0.803367       0.349114      -1.147176       0.017295      -0.024782       0.002893       0.030359      -0.004291       0.014757       0.014963       0.006613      -0.056932      -0.031204       0.012310       0.018894              7.653797       6.677920      -3.293018       0.038676      10.160171      -1.314229       6.123299           0.151103
          351              O      14.171593      18.862152      16.170295      -0.432611      24.498744 0.37201968E+03  0.81513584E+04                                 6.607620                            5.888296       0.744649       2.310213                    0.998822      25.538231      63.952969       0.799830       0.349498      -1.147399      -0.011131       0.017408       0.011041       0.023427       0.007892      -0.014641      -0.003494       0.022628       0.075339      -0.026377      -0.005997       0.032373              7.207785       7.273249      -1.412610      -2.537294       6.578416       0.883332       7.771689           0.199396
          352              O       1.968931       2.941645      27.571758      -0.441178      26.536977 0.39037557E+03  0.86515248E+04                                 7.013286                            6.032696       0.620166       2.274987                    0.998435      25.506694      64.102047       0.790541       0.349600      -1.148064      -0.001149      -0.026311      -0.010144       0.028223      -0.010016      -0.019833       0.014219       0.001539       0.030279      -0.018187      -0.013814       0.032002              8.054806       5.807007      -0.916023      -1.337387      10.904310       3.240164       7.453100           0.191961
          353              O       3.338288       3.131407      25.920772      -0.427191      23.831238 0.35199576E+03  0.76057438E+04                                 6.456084                            5.704988       0.789974       2.330717                    0.998878      25.219927      62.691937       0.817520       0.346739      -1.149814      -0.003673      -0.020768       0.003508       0.021380       0.013337      -0.007538      -0.022383       0.001569      -0.009466      -0.024200      -0.005352       0.029551              7.037522       6.020351       2.079882      -1.230589       9.688862      -0.566798       5.403351           0.206638
          354              O      16.855199      16.922637      15.945187      -0.434668      26.473800 0.38295323E+03  0.84486630E+04                                 7.003644                            5.978549       0.584255       2.266750                    0.998331      25.368772      63.666896       0.793207       0.350007      -1.147422       0.018242       0.000525       0.002950       0.018486       0.001566       0.025893       0.004317      -0.015340       0.067799      -0.031396      -0.004155       0.035552              8.095878      10.808658       1.127705       3.420624       5.018191       0.512838       8.460784           0.161154
          355              O       5.659150      17.295440      15.163603      -0.428235      25.022435 0.37009536E+03  0.80984326E+04                                 6.701874                            5.874026       0.650406       2.287021                    0.998436      25.337318      63.401207       0.800626       0.349614      -1.147340      -0.009635       0.001563       0.008532       0.012964      -0.007094      -0.001746      -0.000521       0.034047      -0.106352      -0.035508      -0.000696       0.036204              7.379434      10.555712      -0.302048      -1.937819       4.584359       0.257166       6.998231           0.176242
          356              O      16.784569      21.257363      28.253521      -0.471481      29.612391 0.42551692E+03  0.96460122E+04                                 7.583399                            6.332197       0.455639       2.213746                    0.998004      26.072108      66.498951       0.764631       0.353365      -1.143775       0.015435       0.009284      -0.024290       0.030240       0.000791      -0.011323       0.014731       0.007318       0.073434      -0.022274      -0.009755       0.032030              8.786875       8.838494       0.130457      -4.781356       6.691721       0.841726      10.830411           0.159264
          357              O      12.118429       0.918788      15.231809      -0.441220      26.208765 0.38774442E+03  0.85725209E+04                                 6.926201                            5.999067       0.696627       2.293556                    0.998730      25.623302      64.166408       0.795957       0.348059      -1.150160       0.000218      -0.023408       0.023397       0.033097      -0.009761      -0.033416      -0.004006       0.015491       0.042752      -0.032493      -0.009217       0.041711              7.817663       6.665844       0.513948      -2.312178       7.146511      -3.024887       9.640634           0.233033
          358              O       7.350791      21.150048      27.110126      -0.600009      26.477152 0.45217326E+03  0.10376505E+05                                 6.865221                            6.457297       0.571878       2.217828                    0.998836      27.710425      70.429165       0.771848       0.345802      -1.153377       0.075699       0.086334       0.052119       0.126097       0.042503      -0.027928       0.007354       0.043853       0.081524      -0.066256       0.013563       0.052693              7.081086       7.402785       1.459568       1.983554       6.806747       1.973224       7.033724           0.248460
          359              O       5.226474      19.625456      27.268491      -0.590480      26.689344 0.44015678E+03  0.10023335E+05                                 6.906295                            6.365970       0.659859       2.255056                    0.999206      27.194255      68.636273       0.779019       0.345265      -1.154934      -0.081056      -0.063828       0.064431       0.121636       0.035529       0.026695       0.010767       0.051887       0.080173      -0.057438      -0.000008       0.057446              7.342909       8.451288       0.794522      -2.885348       5.586829      -1.410194       7.990611           0.242865
          360              O       9.624915      14.941228       0.023711      -0.370787      24.103879 0.33447326E+03  0.71323166E+04                                 6.549444                            5.586710       0.923960       2.386186                    0.999466      24.477934      60.360255       0.820833       0.349931      -1.147688      -0.015640       0.019674      -0.012421       0.028035      -0.005264      -0.001545      -0.013564       0.021022      -0.032890      -0.022414       0.005050       0.017364              7.419539       6.229564      -1.282615       1.449628       9.010073      -3.746316       7.018980           0.313691
          361              O      12.518842       2.911624      12.818852      -0.455404      26.304435 0.37986633E+03  0.83628280E+04                                 6.936290                            5.931779       0.670153       2.284459                    0.998886      25.664710      64.321506       0.800965       0.347352      -1.149717       0.027195       0.004499       0.002209       0.027653       0.006843       0.022014       0.008486      -0.030731      -0.035234      -0.032702       0.004479       0.028223              7.906523      10.464623       3.589640      -0.058825       7.130806       0.921949       6.124141           0.159793
          362              O       4.811760       4.865701      28.524002      -0.445475      25.090074 0.38364277E+03  0.84684272E+04                                 6.716662                            5.973578       0.699982       2.296578                    0.998553      25.654387      64.419488       0.795531       0.348797      -1.148315       0.011780      -0.003925       0.024956       0.027875      -0.002419      -0.023232       0.006590       0.004615       0.079633      -0.022143      -0.016406       0.038549              7.337177       6.089617       0.035560       0.362247       4.929393       0.199532      10.992521           0.187237
          363              O      12.693936       4.167144      14.570536      -0.431407      25.887737 0.36793786E+03  0.80309557E+04                                 6.873799                            5.838857       0.781275       2.329760                    0.998944      25.260865      62.912356       0.807608       0.347466      -1.150326       0.022466       0.015048      -0.014128       0.030509      -0.005449      -0.020005       0.019946      -0.001925       0.057279      -0.023122      -0.014917       0.038039              7.968742       9.345699       0.311064      -3.797036       5.739771       1.110628       8.820756           0.198447
          364              O       0.969991       6.698348      13.947904      -0.459760      28.936513 0.40279958E+03  0.90014968E+04                                 7.436323                            6.153121       0.619445       2.278699                    0.998398      25.536899      64.549538       0.777584       0.352479      -1.145148      -0.022722      -0.008354      -0.013252       0.027598       0.002781      -0.005333      -0.017672       0.050625      -0.017454      -0.033636       0.003932       0.029704              8.565036      12.724539       3.071035       1.197639       7.501308       1.565256       5.469260           0.129011
          365              O       9.341173       2.685792      12.130941      -0.440256      24.114687 0.35814230E+03  0.77890478E+04                                 6.525782                            5.783408       0.670834       2.281502                    0.999130      25.603972      64.309347       0.804144       0.350222      -1.144452      -0.014390      -0.021463      -0.006469       0.026638      -0.013888      -0.021165      -0.008041      -0.006963      -0.045363      -0.033456       0.009683       0.023772              7.013773       7.093034       2.588305       0.254190       8.196797      -0.713928       5.751488           0.197373
          366              O       9.509465       5.656114       3.473510      -0.462158      25.395719 0.38943810E+03  0.86361831E+04                                 6.769999                            6.029380       0.718684       2.292821                    0.998755      26.038526      65.722868       0.789014       0.350056      -1.146278      -0.020153      -0.005850      -0.007586       0.022314       0.004203       0.031158       0.011001      -0.003246       0.024626      -0.031171      -0.005246       0.036417              7.316527       9.884998       1.315480       1.411719       5.164691       0.341449       6.899892           0.180664
          367              O       1.717626       3.384796      11.075949      -0.382706      29.350063 0.42119043E+03  0.95611003E+04                                 7.677550                            6.409377      -0.087471       2.060585                    0.997462      24.954660      64.516170       0.737721       0.365750      -1.129516      -0.061678       0.016569      -0.067709       0.093077      -0.000216       0.082889      -0.015114       0.008674       0.063984      -0.078016      -0.014789       0.092805              8.727692       9.614004      -2.186423       3.360264       6.462128      -0.274820      10.106943           0.033817
          368              O       3.008854       1.294951      10.626026      -0.372680      28.103458 0.40988537E+03  0.92407754E+04                                 7.435657                            6.312548      -0.057299       2.069190                    0.997767      24.876769      64.080116       0.745215       0.364568      -1.130507       0.043503       0.015267      -0.077458       0.090141       0.029840      -0.069158      -0.008001      -0.025397       0.164624      -0.084214      -0.011166       0.095380              8.246891       7.928546      -0.819637      -3.128966       6.137873      -0.909940      10.674256           0.054028
          369              O      12.624701       4.679075       3.305777      -0.461119      27.053840 0.40129457E+03  0.89627446E+04                                 7.090473                            6.122071       0.519738       2.235243                    0.998212      25.914028      65.562191       0.783003       0.350239      -1.146556       0.008095      -0.018174      -0.000157       0.019896       0.004723      -0.010899       0.026533      -0.049970      -0.049037      -0.035450      -0.009242       0.044692              7.976107       6.320286      -2.820839       0.280938      11.482249       0.860760       6.125786           0.139337
          370              O      15.593793      20.761115       1.882241      -0.447646      25.579460 0.36643082E+03  0.80023242E+04                                 6.810181                            5.840691       0.692562       2.300838                    0.998648      25.344227      63.459099       0.803367       0.349114      -1.147176      -0.017295       0.024782       0.002894       0.030359      -0.004291      -0.014757      -0.014963       0.006613      -0.056932      -0.031204       0.012310       0.018894              7.653800       6.677922      -3.293019      -0.038676      10.160176       1.314231       6.123301           0.151095
          371              O      11.987807       3.541848       1.533895      -0.432613      24.498773 0.37202023E+03  0.81513722E+04                                 6.607617                            5.888293       0.744655       2.310214                    0.998822      25.538288      63.953087       0.799831       0.349497      -1.147400       0.011130      -0.017407       0.011040       0.023425       0.007895       0.014642       0.003491       0.022635       0.075346      -0.026383      -0.005993       0.032375              7.207782       7.273247      -1.412610       2.537293       6.578413      -0.883332       7.771685           0.199383
          372              O       6.750869      19.462355      12.935358      -0.441178      26.536986 0.39037574E+03  0.86515298E+04                                 7.013290                            6.032699       0.620164       2.274987                    0.998435      25.506689      64.102049       0.790541       0.349600      -1.148064       0.001149       0.026312      -0.010144       0.028223      -0.010015       0.019834      -0.014219       0.001538       0.030278      -0.018187      -0.013814       0.032001              8.054810       5.807010      -0.916024       1.337389      10.904317      -3.240166       7.453104           0.191966
          373              O       5.381512      19.272593      11.284372      -0.427192      23.831244 0.35199587E+03  0.76057470E+04                                 6.456087                            5.704990       0.789973       2.330716                    0.998878      25.219921      62.691932       0.817520       0.346740      -1.149814       0.003673       0.020768       0.003508       0.021380       0.013337       0.007538       0.022383       0.001569      -0.009465      -0.024199      -0.005352       0.029551              7.037525       6.020354       2.079883       1.230590       9.688867       0.566797       5.403353           0.206642
          374              O       9.304201       5.481363       1.308787      -0.434669      26.473821 0.38295359E+03  0.84486725E+04                                 7.003645                            5.978550       0.584255       2.266750                    0.998331      25.368795      63.666948       0.793208       0.350007      -1.147422      -0.018241      -0.000525       0.002950       0.018486       0.001566      -0.025895      -0.004317      -0.015343       0.067799      -0.031399      -0.004154       0.035553              8.095880      10.808662       1.127706      -3.420625       5.018192      -0.512838       8.460785           0.161145
          375              O       3.060650       5.108560       0.527203      -0.428235      25.022460 0.37009582E+03  0.80984442E+04                                 6.701871                            5.874023       0.650412       2.287023                    0.998436      25.337366      63.401306       0.800627       0.349614      -1.147340       0.009635      -0.001563       0.008531       0.012963      -0.007094       0.001747       0.000520       0.034047      -0.106365      -0.035512      -0.000694       0.036206              7.379431      10.555708      -0.302048       1.937819       4.584357      -0.257166       6.998227           0.176233
          376              O       9.374831       1.146637      13.617121      -0.471481      29.612384 0.42551679E+03  0.96460086E+04                                 7.583398                            6.332196       0.455641       2.213747                    0.998004      26.072104      66.498939       0.764631       0.353365      -1.143775      -0.015436      -0.009285      -0.024290       0.030240       0.000792       0.011323      -0.014732       0.007317       0.073433      -0.022275      -0.009755       0.032030              8.786874       8.838493       0.130456       4.781355       6.691720      -0.841726      10.830409           0.159271
          377              O      14.040971      21.485212       0.595409      -0.441221      26.208771 0.38774455E+03  0.85725244E+04                                 6.926201                            5.999068       0.696627       2.293556                    0.998730      25.623312      64.166431       0.795958       0.348059      -1.150160      -0.000218       0.023408       0.023397       0.033097      -0.009761       0.033416       0.004006       0.015491       0.042752      -0.032493      -0.009218       0.041711              7.817663       6.665843       0.513948       2.312178       7.146512       3.024888       9.640634           0.233021
          378              O       1.369009       1.253952      12.473726      -0.600008      26.477100 0.45217217E+03  0.10376474E+05                                 6.865216                            6.457293       0.571876       2.217827                    0.998836      27.710379      70.429039       0.771848       0.345803      -1.153377      -0.075699      -0.086334       0.052118       0.126095       0.042504       0.027932      -0.007354       0.043855       0.081535      -0.066260       0.013560       0.052699              7.081080       7.402779       1.459566      -1.983552       6.806742      -1.973222       7.033719           0.248486
          379              O       3.493326       2.778544      12.632091      -0.590479      26.689323 0.44015633E+03  0.10023323E+05                                 6.906296                            6.365970       0.659855       2.255055                    0.999206      27.194221      68.636198       0.779019       0.345266      -1.154933       0.081055       0.063828       0.064430       0.121635       0.035530      -0.026698      -0.010769       0.051889       0.080180      -0.057441      -0.000010       0.057451              7.342910       8.451289       0.794522       2.885349       5.586829       1.410194       7.990613           0.242876
          380              O      16.534485       7.462772      14.660111      -0.370788      24.103885 0.33447337E+03  0.71323192E+04                                 6.549443                            5.586710       0.923962       2.386186                    0.999466      24.477946      60.360279       0.820833       0.349931      -1.147688       0.015640      -0.019674      -0.012422       0.028035      -0.005264       0.001545       0.013564       0.021022      -0.032889      -0.022414       0.005050       0.017364              7.419538       6.229563      -1.282614      -1.449627       9.010072       3.746315       7.018978           0.313700

******************************************************
Auxiliary information for the entire system
The total spin magnetic moment of the unit cell is   19.191978
The total net atomic charge of the unit cell is   -0.000011
Accuracy of reproducing the electrostatic potential in the unit cell:
  The inner radius (bohr) =    5.0000
  The outer radius (bohr) =   12.0000
  Valid grid points have density less than (e/(bohr^3)) =    0.0001
  The number of valid grid points were=      1406804
  The rms potential error without charges in kcal/mol is=      7.84738
  The rms potential error with partial charges in kcal/mol is=      0.65853
  The RRMSE value at monopole order=      0.08392
  The rms potential error with partial charges and cloud penetration in kcal/mol is=      0.66186
  The RRMSE value at monopole order with cloud penetration is=      0.08434
  The rms potential error with partial charges and atomic dipoles in kcal/mol is=      0.22556
  The RRMSE value at dipole order=      0.02874
  The rms potential error with partial charges, atomic dipoles and cloud penetration in kcal/mol is=      0.21776
  The RRMSE value at dipole order with cloud penetration=      0.02775

******************************************************
The electron densities and ab initio electrostatic potential were computed in VASP using the PBE functional and
projector augmented wave method. See the main text of the journal article for a description of computational details.
The atomic charges, dipoles, and quadrupoles were computed with the DDEC6 method as described in
(a) T. A. Manz and N. Gabaldon Limas, RSC Adv. 6 (2016) 47771-47801 DOI: 10.1039/c6ra04656h
(b) N. Gabaldon Limas and T. A. Manz, RSC Adv. 8 (2018) 2678-2707 DOI: 10.1039/c7ra11829e.
For each atom in the material, the electron cloud parameters were fit to the spherically averaged atom-in-material
electron density using radial positions for which this density was between 10^-4 and 10^-2 electrons per cubic bohr.
The polarizabilities, dispersion coefficients, and quantum Drude oscillator (QDO) parameters were fit using the MCLF method.
The magnetic structure of the system was optimized in VASP from the default ferromagnetic initial guess using spin polarization.
The atomic spin moments (ASMs) were computed on this optimized magnetic structure using the DDEC6 partition as inputs
to the method of T. A. Manz and D. S. Sholl, J. Chem. Theory Comput. 7 (2011) 4146-4164 DOI: 10.1021/ct200539n.
The RMSE and RRMSE were computed using a uniform grid with Ewald summation.
