# Supplementary material for: A collection of forcefield precursors for metal–organic frameworks
Source: RSC Adv. 2019 Nov 13;9(63):36492–507. doi: 10.1039/c9ra07327b (PMC9075174; doi:10.1039/c9ra07327b)
Supplement: RA-009-C9RA07327B-s5612 [file RA-009-C9RA07327B-s5612.xyz]

  263
jmolscript: load "" {1 1 1} spacegroup "x,y,z" unitcell [{     23.441500     0.000000     0.000000 }, {      2.808227    23.272683     0.000000 }, {      2.808227     2.489739    23.139122 }]
In    19.223862    18.351716    17.887698     1.603463
In     7.147632     7.733615     8.261129     1.599561
In    21.909076    16.719623    16.332749     1.603463
In     9.832227     6.013062     6.805447     1.599562
In    20.522520    19.591626    14.876373     1.603463
In     8.534188     8.873760     5.250498     1.599562
P     16.889388    11.764828     2.273419     1.472551
P      5.516947    16.346191    11.454097     1.472554
P     13.703404     3.903427    15.027009     1.472553
H     20.956069    17.906024    21.845645     0.125823
H     23.275399    15.126122    20.191198     0.109322
H     18.775580    14.528415     0.858461     0.118938
H     24.032590    14.502661    22.248266     0.101185
H     22.163242    12.122074     1.032005     0.115465
H     24.034695    11.235370     2.654057     0.115848
H     20.727638    10.678865     5.960638     0.115876
H     22.948414    10.209938     6.360945     0.109341
H     20.771276    13.631322     5.541820     0.111632
H     24.283166     8.583458     6.168890     0.128715
H      2.319737    10.935123     3.345917     0.123261
H     16.432697    12.156126     7.837221     0.119805
H     17.862056    13.367264     9.100617     0.118896
H     21.262770    14.713424     7.552609     0.118221
H      3.023774     7.830854     6.571511     0.094920
H      4.424781    10.105882     3.771677     0.095671
H     15.930151     9.278970     7.247173     0.114827
H     14.582433    11.665002     4.181239     0.149525
H     13.963120     7.936136     7.247173     0.121423
H     12.398618    10.310781     4.183553     0.133010
H     20.558726    13.039689    10.706472     0.138325
H     19.978181    16.696122     8.892365     0.131066
H     21.015022    14.250613    12.768168     0.106837
H     20.354129    17.831654    10.988769     0.114478
H     25.976145    17.973638    15.466189     0.125823
H     24.325632    20.508952    12.879235     0.109323
H      4.639724    18.351917    14.353197     0.118938
H     26.380657    21.023665    12.039285     0.101185
H      4.961283    21.725352    11.942101     0.115465
H      6.692429    23.401489    10.886957     0.115848
H      9.501074    19.731534     9.979903     0.115876
H     10.112455    21.894647     9.470843     0.109341
H      9.406469    19.786904    12.960222     0.111632
H      9.910028    23.263506     7.874243     0.128715
H      4.742083     1.764354    10.514417     0.123261
H     10.995829    15.225072    11.247927     0.119805
H     12.542798    16.478132    12.316955     0.118897
H     11.565132    20.021486    13.820998     0.118222
H      7.680704     2.118907     7.082885     0.094920
H      5.326455     3.814154     9.644386     0.095671
H     10.047605    14.833299     8.450407     0.114827
H      7.113188    13.829890    11.150743     0.149525
H      9.669336    12.897644     7.115280     0.121423
H      6.710025    11.678882     9.804046     0.133010
H     14.416200    18.968307    11.819464     0.138325
H     12.944299    18.561160    15.648988     0.131066
H     16.634578    19.160230    12.802876     0.106837
H     15.179304    18.670145    16.553728     0.114479
H     20.287551    23.716549    16.215897     0.125823
H     17.805518    22.353562    19.013417     0.109322
H     16.673049     2.661506    16.711074     0.118938
H     17.277257    24.487236    19.615034     0.101185
H     14.689871     3.224699    20.323091     0.115465
H     14.033748     5.047575    22.102489     0.115848
H     13.085074     7.991067    18.550634     0.115876
H     12.885567     8.630956    20.755792     0.109341
H     16.021496     7.541448    18.286848     0.111632
H     11.430700     8.602614    22.287602     0.128715
H     11.134271     3.432951     0.629384     0.123261
H     14.037174     9.381779    13.934379     0.119805
H     15.410823    10.774215    15.065882     0.118897
H     17.154685     9.579032    18.427997     0.118221
H      8.136699     6.754594     1.349011     0.094920
H     10.563180     4.090473     2.760497     0.095671
H     11.120535     8.778615    13.844137     0.114827
H     13.327930     5.556555    12.557602     0.149525
H      9.551727     8.586905    12.062424     0.121423
H     11.721847     5.344267    10.563009     0.133010
H     15.408661    12.661468    17.594988     0.138325
H     18.969214    10.749251    16.780491     0.131066
H     16.665528    14.744276    17.680603     0.106837
H     20.141606    12.859001    16.792061     0.114479
C     21.723933    17.225520    19.457688     0.643782
C     22.143503    16.581219    20.866860    -0.029366
C     21.556962    17.175165    21.931260    -0.127082
C     22.947737    15.556789    20.970986    -0.100516
C     19.109896    14.126508     0.064790    -0.112423
C     23.316102    15.124799    22.190418    -0.118131
C     19.931307    13.017549     0.161974     0.123775
C     20.182012    12.425130     1.469334     0.004683
C     21.526931    12.029701     1.730806    -0.197627
C     19.370832    12.416724     2.559187     0.233275
C     21.956731    11.515012     2.938668     0.075024
C     19.633624    11.965954     3.755480    -0.061143
C     20.966113    11.362067     4.026207     0.034432
C     23.331465    11.069120     3.271872    -0.202905
C     18.694054    12.026608     4.903180    -0.064813
C     21.369005    10.804816     5.271092    -0.129440
C     23.608272    10.422945     4.447339     0.059121
C     19.054208    12.720010     6.178146     0.042383
C     17.498301    11.440320     4.796740     0.212108
C     22.670886    10.448128     5.481658    -0.138816
C     24.938611     9.798448     4.699556     0.118607
C     18.165585    12.759329     7.170814     0.110574
C     20.191309    13.534868     6.289213    -0.126655
C     16.622058    11.376309     5.888907    -0.011221
C     25.029191     8.910270     5.680654    -0.153338
C      2.462363    10.286371     4.021579    -0.145959
C     17.024408    12.132060     7.094455    -0.198550
C     18.468003    13.409855     8.371734    -0.201787
C     20.473008    14.194043     7.462367    -0.151787
C     15.375687    10.657854     5.851884     0.107923
C      2.899889     8.512849     5.923615    -0.080515
C      3.706679     9.818375     4.322388    -0.081048
C     19.590318    14.080671     8.485116     0.077049
C     15.211020     9.526751     6.673323    -0.150666
C     14.415082    10.984587     4.822193    -0.126637
C      3.993117     8.991614     5.333568    -0.052346
C     20.045093    14.774831     9.702234     0.105065
C     13.998883     8.709794     6.694148    -0.092261
C     13.082087    10.151923     4.826821    -0.141497
C      5.418947     8.749806     5.826662     0.668291
C     20.475257    13.984051    10.766633    -0.165348
C     20.113533    16.205105     9.692978    -0.167441
C     12.921216     9.047047     5.933102    -0.078002
C     20.781680    14.744121    11.990693    -0.091416
C     20.404120    16.882551    10.949433    -0.084846
C     11.566479     8.417485     5.848413     0.685281
C     20.756748    16.162274    12.098059    -0.070508
C     21.009760    16.856286    13.350579     0.689599
C     23.638701    19.029122    15.045057     0.643782
C     25.011528    19.286082    14.253699    -0.029366
C     26.055015    18.569372    14.730365    -0.127082
C     25.101850    20.085250    13.224008    -0.100516
C      3.853654    18.783510    14.038505    -0.112423
C     26.303800    20.311253    12.664041    -0.118131
C      3.930204    19.601643    12.925514     0.123776
C      5.187813    19.702416    12.196631     0.004682
C      5.565031    21.011572    11.775499    -0.197627
C      6.165537    18.767373    12.071680     0.233275
C      6.754136    21.301006    11.134546     0.075024
C      7.330004    18.891560    11.495516    -0.061143
C      7.692728    20.189945    10.866132     0.034432
C      7.200372    22.631866    10.655566    -0.202905
C      8.356784    17.821276    11.433040    -0.064812
C      8.910634    20.448799    10.178900    -0.129440
C      8.325207    22.774951     9.887347     0.059121
C      9.732096    18.018089    11.986065     0.042383
C      8.046199    16.654327    10.861504     0.212108
C      9.236562    21.720796     9.801732    -0.138816
C      8.667212    24.073673     9.239451     0.118607
C     10.609681    17.017126    11.918962     0.110574
C     10.064499    19.123329    12.784365    -0.126655
C      9.012507    15.655127    10.681019    -0.011221
C      9.552173    24.058124     8.251411    -0.153338
C      5.357212     1.833790     9.797104    -0.145958
C     10.330974    15.901300    11.303461    -0.198549
C     11.900432    17.165986    12.437278    -0.201787
C     11.326278    19.254816    13.314251    -0.151787
C      8.750343    14.431349     9.970648     0.107923
C      7.098760     2.064344     7.830279    -0.080515
C      5.753499     3.039313     9.299613    -0.081048
C     12.218049    18.258117    13.092115     0.077049
C      9.421324    14.184523     8.758158    -0.150666
C      7.653559    13.596121    10.405663    -0.126637
C      6.698139     3.213843     8.369420    -0.052346
C     13.547675    18.555750    13.652082     0.105066
C      9.209900    12.989104     7.943661    -0.092261
C      7.410000    12.282845     9.577283    -0.141497
C      7.330001     4.573772     8.076248     0.668291
C     14.565888    18.866171    12.751970    -0.165347
C     13.698648    18.606469    15.075138    -0.167441
C      8.365390    12.005525     8.360396    -0.078002
C     15.891594    19.014848    13.376726    -0.091416
C     15.045659    18.736625    15.614280    -0.084846
C      8.052633    10.678700     7.743507     0.685281
C     16.145211    18.959132    14.775255    -0.070508
C     17.485597    19.052241    15.331288     0.689599
C     19.703936    21.432573    17.310377     0.643781
C     19.114539    22.886478    17.650522    -0.029366
C     19.633941    23.874860    16.886931    -0.127082
C     18.193831    23.088554    18.555262    -0.100516
C     16.314087     1.913048    17.173856    -0.112423
C     17.809081    24.345648    18.839873    -0.118131
C     15.311517     2.111130    18.106363     0.123775
C     14.753398     3.445207    18.284534     0.004683
C     14.521935     3.853091    19.631231    -0.197627
C     14.647876     4.442757    17.368225     0.233275
C     14.062441     5.106267    19.987574     0.075024
C     14.231833     5.665872    17.553338    -0.061143
C     13.791924     6.084311    18.911604     0.034432
C     13.784449     5.589284    21.362037    -0.202906
C     14.179493     6.706416    16.495880    -0.064812
C     13.286952     7.371984    19.242494    -0.129440
C     13.176089     6.795687    21.586487     0.059121
C     14.911047     8.003431    16.632401     0.042383
C     13.454180     6.481100    15.396772     0.212108
C     13.088794     7.724187    20.547540    -0.138816
C     12.715461     7.195756    22.947067     0.118607
C     14.843628     8.895517    15.644360     0.110574
C     15.856259     8.224190    17.645894    -0.126655
C     13.285658     7.474752    14.422615    -0.011221
C     11.844529     8.192228    23.037310    -0.153338
C     10.507277     4.128199     0.775161    -0.145959
C     14.084166     8.706430    14.600786    -0.198550
C     15.525698    10.113328    15.736917    -0.201787
C     16.544433     9.412082    17.719940    -0.151787
C     12.423065     7.314772    13.281856     0.107923
C      8.798942     6.088518     1.214804    -0.080515
C     10.191716     4.565438     2.026987    -0.081048
C     16.326134    10.336664    16.752724     0.077049
C     11.280382     8.128503    13.166160    -0.150666
C     12.632368     6.184776    12.404883    -0.126637
C      9.405225     5.611833     2.300029    -0.052346
C     17.069775    11.586202    16.988743     0.105066
C     10.324097     8.030937    12.064738    -0.092261
C     11.646011     6.058470    11.187765    -0.141497
C      9.335968     6.256636     3.683517     0.668291
C     16.336223    12.700316    17.393678    -0.165348
C     18.497948    11.565938    16.886931    -0.167441
C     10.529820     7.155477    11.042220    -0.078002
C     17.127527    13.940155    17.474665    -0.091416
C     19.205327    12.837363    16.958663    -0.084846
C      9.742498     6.935455     9.789006     0.685281
C     18.532481    14.026081    17.269652    -0.070508
C     19.251805    15.289392    17.302741     0.689599
O     20.736461    17.974642    19.414186    -0.585858
O     21.618598    16.337807    14.200942    -0.547924
O     20.520106    18.044481    13.351736    -0.632386
O     22.324948    16.767025    18.473349    -0.591594
O     18.084234    12.849311     2.316458    -0.441411
O     17.183707    10.833034     3.582399    -0.423800
O     15.714947    12.525672     2.414567    -0.757567
O     17.135254    10.898148     1.228687    -0.756684
O      5.494868     8.122342     6.892682    -0.587623
O      6.378699     9.049754     5.082277    -0.595397
O     11.507842     7.352122     6.450262    -0.591254
O     10.709471     9.013343     5.269472    -0.574796
O     23.557029    18.044342    15.794533    -0.585858
O     18.342860    19.562052    14.724812    -0.547924
O     17.554279    18.550747    16.512540    -0.632386
O     22.690363    19.748929    14.694499    -0.591594
O      5.817753    17.513408    12.527752    -0.441412
O      6.745334    16.494421    10.387615    -0.423801
O      5.596390    15.153645    12.195474    -0.757566
O      4.423095    16.725833    10.704158    -0.756684
O      8.324721     4.530214     7.338341    -0.587623
O      6.742051     5.611431     8.454110    -0.595397
O      8.526540    10.562453     6.619871    -0.591254
O      7.441779     9.889184     8.397882    -0.574796
O     20.329366    21.274840    16.251068    -0.585858
O     18.809997    16.206185    17.874509    -0.547924
O     20.372784    15.223308    16.677754    -0.632386
O     19.320743    20.523594    18.063556    -0.591594
O     14.923217     4.059226    16.072666    -0.441411
O     12.813580     5.248097    15.288481    -0.423800
O     14.318074     3.909277    13.761993    -0.757567
O     12.872420     2.901913    15.484700    -0.756685
O      8.722118     7.332643     3.719151    -0.587623
O      9.748732     5.614614     4.674797    -0.595397
O      8.677782     7.541275     9.793633    -0.591254
O     10.231398     6.261176     8.934015    -0.574796
O     20.588432    18.253449    16.394762    -1.139290
O      8.481436     7.519536     6.753847    -1.136444

The following XYZ coordinates are in angstroms. Other properties are in atomic units.
The sperically averaged electron density of each atom fit to a function of the form exp(a - br)
eigen_1, eigen_2 and eigen_3 are the three eigenvalues of traceless quadrupole moment tensor
  atom number  atomic symbol              X              Y              Z     net charge C6 coefficient C8 coefficient C10 coefficient fluctuating dipole atomic polarizability isotropic forcefield polarizability              a              b squared Pearson coefficient          <r^3>          <r^4>         wp_QDO          m_QDO          q_QDO       dipole_x       dipole_y       dipole_z         dipole            Qxy            Qxz            Qyz     Q(x^2-y^2)  Q(3z^2 - R^2)        eigen_1        eigen_2        eigen_3 static polarizability      alpha(xx)      alpha(xy)      alpha(xz)      alpha(yy)      alpha(yz)      alpha(zz) atomic spin moment
            1             In      19.223862      18.351716      17.887698       1.603463      91.144552 0.17882077E+04  0.55079335E+05                                13.897717                           11.447361       1.104455       2.105971                    0.999000      67.451333     169.018435       0.723621       0.274805      -1.283441      -0.055686       0.002348       0.089339       0.105300       0.042358      -0.180920       0.051970       0.188162       0.281737      -0.194350      -0.058915       0.253265             18.523957      15.512902      -2.228257       4.904951      23.271278      -2.433331      16.787693          -0.000007
            2             In       7.147632       7.733615       8.261129       1.599561      91.498086 0.17803643E+04  0.54765223E+05                                13.933334                           11.409933       1.129926       2.113861                    0.998955      67.408169     168.674837       0.726142       0.274213      -1.284421      -0.081378       0.005512       0.066122       0.105000       0.033492      -0.182027       0.093038       0.202665       0.222156      -0.217744      -0.038551       0.256294             18.668248      17.646899      -0.840273       4.963811      23.171384      -2.501591      15.186461          -0.000009
            3             In      21.909076      16.719623      16.332749       1.603463      91.144570 0.17882081E+04  0.55079348E+05                                13.897719                           11.447363       1.104455       2.105971                    0.999000      67.451337     169.018447       0.723621       0.274805      -1.283441       0.081765      -0.065956      -0.007223       0.105299      -0.176876       0.032969       0.057939      -0.029848      -0.448214      -0.194351      -0.058914       0.253265             18.523959      17.435652       4.406411      -2.004105      14.421498      -2.518256      23.714726          -0.000006
            4             In       9.832227       6.013062       6.805447       1.599562      91.498101 0.17803650E+04  0.54765247E+05                                13.933336                           11.409936       1.129925       2.113861                    0.998955      67.408169     168.674849       0.726142       0.274213      -1.284421       0.056105      -0.088738      -0.001594       0.104998      -0.175531       0.074144       0.044210      -0.058067      -0.467160      -0.217744      -0.038550       0.256294             18.668252      15.939885       5.051405      -1.747207      16.452679      -1.165562      23.612191          -0.000009
            5             In      20.522520      19.591626      14.876373       1.603463      91.144524 0.17882071E+04  0.55079309E+05                                13.897711                           11.447357       1.104458       2.105972                    0.999000      67.451342     169.018429       0.723622       0.274805      -1.283442      -0.004340       0.082883      -0.064807       0.105301       0.036547       0.059956      -0.187924      -0.181957       0.223699      -0.194351      -0.058915       0.253265             18.523948      22.629874      -2.147971      -2.873740      17.878394       4.975623      15.063574          -0.000008
            6             In       8.534188       8.873760       5.250498       1.599562      91.498080 0.17803641E+04  0.54765213E+05                                13.933332                           11.409932       1.129926       2.113861                    0.998955      67.408164     168.674807       0.726142       0.274213      -1.284421      -0.004276       0.057028      -0.088059       0.104999       0.076215       0.048761      -0.189663      -0.160484       0.283448      -0.217743      -0.038551       0.256294             18.668247      22.892233      -2.035689      -1.262674      16.329933       5.399486      16.782574          -0.000010
            7              P      16.889388      11.764828       2.273419       1.472551      58.005457 0.10274445E+04  0.29617311E+05                                12.176823                           10.201206       0.270063       1.903463                    0.999121      45.325217     139.122798       0.559426       0.379818      -1.101176      -0.006711       0.000944      -0.004736       0.008268       0.043474       0.009968      -0.061128      -0.049659      -0.046362      -0.077012      -0.007031       0.084042             13.821730      16.037917       0.412574      -0.286352       9.057074       0.517191      16.370199          -0.001277
            8              P       5.516947      16.346191      11.454097       1.472554      58.005429 0.10274436E+04  0.29617277E+05                                12.176815                           10.201199       0.270066       1.903464                    0.999121      45.325184     139.122635       0.559427       0.379818      -1.101176      -0.005378      -0.006111       0.001445       0.008268       0.015429      -0.049178       0.048398      -0.003569       0.135034      -0.077012      -0.007031       0.084042             13.821722      16.334144      -0.276327      -0.217753      16.100283       0.470307       9.030740          -0.001275
            9              P      13.703404       3.903427      15.027009       1.472553      58.005418 0.10274436E+04  0.29617276E+05                                12.176813                           10.201199       0.270064       1.903464                    0.999121      45.325178     139.122603       0.559427       0.379818      -1.101176       0.000133      -0.005433      -0.006230       0.008267      -0.055266       0.042476       0.015626       0.054104      -0.090793      -0.077011      -0.007030       0.084041             13.821720       9.255391       0.608111       1.172666      16.290461      -0.394765      15.919309          -0.001275
           10              H      20.956069      17.906024      21.845645       0.125823       1.229573 0.88853156E+01  0.87655533E+02                                 1.756631                            1.638592      -1.030042       2.391888                    0.998040       3.248689       8.502478       0.547898       1.133183      -0.746595      -0.029489       0.029273      -0.000039       0.041551      -0.017300      -0.007318       0.003152      -0.006694       0.003482      -0.018911      -0.000879       0.019790              1.828446       1.722378      -0.488304       0.177630       2.016727      -0.231059       1.746234          -0.000002
           11              H      23.275399      15.126122      20.191198       0.109322       1.307322 0.93794199E+01  0.93591128E+02                                 1.815672                            1.670381      -0.988893       2.399326                    0.998114       3.322526       8.684906       0.550251       1.115543      -0.751125       0.009950      -0.022615      -0.029369       0.038379      -0.015941      -0.001754       0.008324      -0.006533       0.014492      -0.019365       0.001116       0.018249              1.933901       1.556514      -0.165515      -0.204694       1.593223       0.258515       2.651967          -0.000005
           12              H      18.775580      14.528415       0.858461       0.118938       1.200634 0.88265586E+01  0.87245694E+02                                 1.754566                            1.653111      -0.899303       2.448916                    0.999037       3.279581       8.693520       0.533715       1.161031      -0.739405      -0.018238       0.017835       0.036477       0.044511      -0.017136       0.000859       0.008956      -0.005050       0.026811      -0.023153       0.005346       0.017807              1.830222       1.471511      -0.122448      -0.239570       1.610187       0.089934       2.408969          -0.000016
           13              H      24.032590      14.502661      22.248266       0.101185       1.255667 0.91544889E+01  0.90834464E+02                                 1.767083                            1.649914      -0.934968       2.419125                    0.998511       3.332091       8.698092       0.553566       1.115115      -0.750862       0.027929      -0.018143       0.001062       0.033322      -0.014208      -0.003652       0.001328       0.009851       0.015663      -0.017696       0.003670       0.014026              1.836137       1.941887      -0.490954       0.182928       1.730866      -0.155540       1.835658          -0.000005
           14              H      22.163242      12.122074       1.032005       0.115465       1.262238 0.94218345E+01  0.94901582E+02                                 1.829936                            1.718684      -1.058181       2.375936                    0.997223       3.408651       9.196945       0.517226       1.175676      -0.735228       0.027179       0.003810      -0.025093       0.037187      -0.002023      -0.004861      -0.005592       0.022627       0.003849      -0.014524       0.001785       0.012740              1.905530       1.955090      -0.054656      -0.190461       1.435991      -0.219391       2.325507           0.000077
           15              H      24.034695      11.235370       2.654057       0.115848       1.217657 0.90484454E+01  0.90064363E+02                                 1.768235                            1.668643      -1.038644       2.379784                    0.997520       3.388260       9.035407       0.533265       1.153943      -0.739974       0.025482       0.012495      -0.022478       0.036204       0.000750      -0.004584      -0.012574       0.013529       0.012062      -0.016634       0.002836       0.013798              1.843983       2.328633      -0.125881      -0.135937       1.419460      -0.155432       1.783855           0.000017
           16              H      20.727638      10.678865       5.960638       0.115876       1.282477 0.95457848E+01  0.96633309E+02                                 1.862407                            1.739555      -1.053625       2.372905                    0.997730       3.439131       9.355672       0.508973       1.188765      -0.731917      -0.024743      -0.012606       0.031278       0.041826       0.005121      -0.003140      -0.012521       0.017660       0.045154      -0.021387       0.000810       0.020577              1.973999       2.379112      -0.131012      -0.529529       1.537720      -0.025448       2.005165           0.000024
           17              H      22.948414      10.209938       6.360945       0.109341       1.238259 0.91472489E+01  0.90896609E+02                                 1.762501                            1.659055      -0.969360       2.408888                    0.998228       3.330156       8.747123       0.546244       1.128398      -0.747391       0.008234      -0.000937       0.037435       0.038341      -0.002787      -0.003313      -0.003481       0.022331       0.047210      -0.019800       0.003027       0.016773              1.830084       1.890298      -0.293677       0.286922       1.502680      -0.212236       2.097275          -0.000008
           18              H      20.771276      13.631322       5.541820       0.111632       1.331332 0.99253835E+01  0.10143976E+03                                 1.907199                            1.772096      -1.086349       2.355560                    0.997344       3.489429       9.531591       0.505111       1.186475      -0.732419       0.025553       0.010306      -0.029827       0.040605       0.014935      -0.007689      -0.002422       0.018202       0.006855      -0.018774      -0.001123       0.019896              2.023038       1.949396       0.021405      -0.539908       1.599894       0.182481       2.519825           0.000009
           19              H      24.283166       8.583458       6.168890       0.128715       1.222549 0.87429508E+01  0.85906116E+02                                 1.750719                            1.626668      -0.954187       2.427548                    0.998644       3.221394       8.415005       0.549249       1.134935      -0.746284      -0.028082      -0.013667       0.020114       0.037148       0.003335      -0.006030      -0.017696       0.007943       0.000195      -0.019885       0.001007       0.018878              1.818571       2.311601       0.059905      -0.304837       1.576681      -0.200221       1.567431          -0.000003
           20              H       2.319737      10.935123       3.345917       0.123261       1.139971 0.79187628E+01  0.75886484E+02                                 1.665737                            1.540364      -0.879064       2.461108                    0.999070       3.174822       8.183614       0.568825       1.123623      -0.748342      -0.004476       0.025785      -0.022797       0.034707      -0.000238      -0.005506      -0.016653       0.002173      -0.000617      -0.018107       0.001116       0.016991              1.750396       1.834346      -0.271342       0.252065       1.669952      -0.444658       1.746888          -0.000006
           21              H      16.432697      12.156126       7.837221       0.119805       1.333410 0.10104424E+02  0.10360796E+03                                 1.906840                            1.789544      -1.106427       2.356765                    0.996827       3.428081       9.342701       0.502597       1.188515      -0.732982      -0.020802       0.005576       0.029836       0.036796       0.003727      -0.007216       0.007435       0.013186       0.019670      -0.014903       0.001940       0.012963              1.978362       2.196005       0.197456      -0.453328       1.584663       0.112510       2.154419           0.000049
           22              H      17.862056      13.367264       9.100617       0.118896       1.330762 0.10140983E+02  0.10388287E+03                                 1.889379                            1.781576      -1.046815       2.377818                    0.997605       3.417954       9.254087       0.509427       1.173708      -0.736655      -0.021997      -0.000897       0.024539       0.032967       0.008620      -0.008572       0.006254       0.015199       0.019917      -0.018363       0.004203       0.014161              1.946689       1.982893       0.123137      -0.392727       1.536265       0.167058       2.320910           0.000010
           23              H      21.262770      14.713424       7.552609       0.118221       1.262462 0.92944334E+01  0.92744231E+02                                 1.794484                            1.682047      -0.958520       2.422023                    0.998459       3.277447       8.631384       0.537721       1.141523      -0.745107       0.034183       0.018989       0.000450       0.039106       0.014416      -0.007721       0.003561       0.021180       0.007764      -0.021115       0.002628       0.018488              1.856627       2.127026       0.483048       0.107109       1.768550       0.245798       1.674304          -0.000002
           24              H       3.023774       7.830854       6.571511       0.094920       1.333092 0.98336722E+01  0.99326679E+02                                 1.839393                            1.709958      -0.985132       2.393353                    0.998019       3.413190       8.986991       0.543838       1.115029      -0.750940       0.003066      -0.031117       0.022789       0.038691       0.001252      -0.006306      -0.015899      -0.000335      -0.015573      -0.018477       0.001601       0.016875              1.929866       1.839758      -0.262343       0.237969       2.059999      -0.559472       1.889841          -0.000003
           25              H       4.424781      10.105882       3.771677       0.095671       1.343846 0.99014703E+01  0.10006093E+03                                 1.840441                            1.709019      -0.995447       2.388312                    0.997862       3.408465       8.940967       0.547919       1.106179      -0.753359       0.024365       0.008331      -0.026295       0.036803      -0.000755      -0.006834      -0.013915       0.007061       0.017350      -0.016677      -0.000020       0.016697              1.931195       2.509724       0.081227      -0.373376       1.512367      -0.162678       1.771494          -0.000008
           26              H      15.930151       9.278970       7.247173       0.114827       1.283095 0.98160276E+01  0.99338207E+02                                 1.812743                            1.728035      -1.034155       2.380598                    0.997795       3.361572       8.928134       0.530549       1.140776      -0.744906       0.031247      -0.015388       0.023118       0.041804       0.000612       0.010225      -0.015687       0.002787      -0.014266      -0.020734       0.003474       0.017259              1.846549       2.138240       0.024961       0.367450       1.615558      -0.167386       1.785849           0.000004
           27              H      14.582433      11.665002       4.181239       0.149525       1.133710 0.83704474E+01  0.83323040E+02                                 1.807996                            1.700039      -1.329941       2.264832                    0.994653       3.551101      10.094790       0.475214       1.294793      -0.705048       0.006775       0.030345      -0.032240       0.044790       0.001507       0.014903      -0.005681      -0.001527      -0.014590      -0.018213       0.003990       0.014224              1.875263       1.812994       0.272253      -0.254526       1.830088      -0.466137       1.982707           0.000110
           28              H      13.963120       7.936136       7.247173       0.121423       1.255786 0.93384977E+01  0.93696454E+02                                 1.822093                            1.712061      -0.895752       2.456755                    0.998610       3.297377       8.830967       0.518642       1.177043      -0.736247       0.000585      -0.037084       0.022175       0.043212      -0.000748       0.007936      -0.015114      -0.000230      -0.019136      -0.019079       0.002505       0.016574              1.884707       1.675764       0.206304      -0.059323       2.132767      -0.505233       1.845589           0.000000
           29              H      12.398618      10.310781       4.183553       0.133010       1.189342 0.89398645E+01  0.88703429E+02                                 1.748829                            1.669586      -1.068978       2.382115                    0.997714       3.257518       8.669240       0.527933       1.169279      -0.737636      -0.030873       0.010651      -0.037858       0.049998       0.002552       0.010765      -0.014190       0.002938       0.019846      -0.018714      -0.000444       0.019159              1.797709       2.107277       0.085293       0.329230       1.491261      -0.075999       1.794590          -0.000007
           30              H      20.558726      13.039689      10.706472       0.138325       1.167250 0.86299501E+01  0.84557519E+02                                 1.706503                            1.626489      -0.920868       2.454048                    0.998920       3.143924       8.212838       0.543797       1.149542      -0.743576       0.009507      -0.041120      -0.003403       0.042342      -0.007787       0.007128      -0.000708      -0.033201       0.011985      -0.022115       0.005341       0.016774              1.724040       1.396867      -0.059334       0.050652       2.193549       0.147514       1.581705           0.000007
           31              H      19.978181      16.696122       8.892365       0.131066       1.211710 0.90660204E+01  0.90038188E+02                                 1.757843                            1.672467      -0.929846       2.445467                    0.998619       3.221896       8.506380       0.533048       1.156990      -0.741498      -0.001340       0.023968      -0.035149       0.042564       0.001892       0.005373      -0.006230      -0.034282       0.023106      -0.022221       0.004849       0.017373              1.780406       1.415957      -0.034898       0.123868       1.736988      -0.202479       2.188274          -0.000002
           32              H      21.015022      14.250613      12.768168       0.106837       1.262076 0.95359039E+01  0.96019251E+02                                 1.806782                            1.712485      -0.962637       2.413831                    0.998202       3.380566       9.020891       0.527457       1.153248      -0.741245       0.010722      -0.025619       0.034347       0.044170      -0.005618       0.004788      -0.006460      -0.029247       0.014974      -0.018725       0.001253       0.017472              1.853550       1.500847      -0.060601       0.205145       1.730656      -0.249047       2.329146           0.000000
           33              H      20.354129      17.831654      10.988769       0.114478       1.243654 0.92461640E+01  0.92153071E+02                                 1.771697                            1.672307      -1.019020       2.392491                    0.997849       3.313211       8.723643       0.541821       1.134232      -0.746217      -0.004930       0.044657       0.000884       0.044937      -0.003471       0.005042      -0.006951      -0.030070      -0.000600      -0.016551      -0.002040       0.018591              1.829608       1.445000      -0.004645       0.030818       2.368180       0.216359       1.675643          -0.000003
           34              H      25.976145      17.973638      15.466189       0.125823       1.229572 0.88853071E+01  0.87655426E+02                                 1.756629                            1.638591      -1.030042       2.391888                    0.998040       3.248689       8.502476       0.547898       1.133183      -0.746595      -0.000462      -0.029647       0.029109       0.041551      -0.009552       0.001260      -0.016689       0.001269       0.006234      -0.018911      -0.000879       0.019790              1.828445       1.730076       0.123442      -0.256017       1.692474      -0.477271       2.062784          -0.000001
           35              H      24.325632      20.508952      12.879235       0.109323       1.307320 0.93794001E+01  0.93590868E+02                                 1.815668                            1.670378      -0.988893       2.399327                    0.998114       3.322524       8.684894       0.550252       1.115541      -0.751125      -0.030200       0.013666      -0.019343       0.038379      -0.004805       0.005778      -0.016473       0.010245      -0.002622      -0.019365       0.001116       0.018249              1.933897       2.625878      -0.350262       0.121883       1.625471      -0.158408       1.550343          -0.000005
           36              H       4.639724      18.351917      14.353197       0.118938       1.200633 0.88265469E+01  0.87245544E+02                                 1.754564                            1.653109      -0.899303       2.448917                    0.999037       3.279580       8.693514       0.533716       1.161030      -0.739406       0.035715      -0.022680       0.013830       0.044511      -0.003058       0.005487      -0.017916       0.016736      -0.011173      -0.023152       0.005346       0.017807              1.830221       2.345585      -0.356766      -0.008625       1.544882      -0.095772       1.600195          -0.000016
           37              H      26.380657      21.023665      12.039285       0.101185       1.255667 0.91544895E+01  0.90834476E+02                                 1.767084                            1.649915      -0.934968       2.419126                    0.998511       3.332090       8.698091       0.553566       1.115116      -0.750862       0.002467       0.027834      -0.018153       0.033322      -0.005365      -0.001705      -0.013630       0.000505      -0.023017      -0.017696       0.003670       0.014026              1.836137       1.834156       0.142355      -0.222772       1.909102      -0.484508       1.765154          -0.000005
           38              H       4.961283      21.725352      11.942101       0.115465       1.262240 0.94218565E+01  0.94901869E+02                                 1.829939                            1.718687      -1.058180       2.375937                    0.997223       3.408652       9.196954       0.517225       1.175677      -0.735228      -0.021109       0.029924       0.006473       0.037187      -0.003628      -0.007001      -0.000658      -0.012824      -0.031842      -0.014524       0.001785       0.012740              1.905533       2.217723      -0.226907      -0.310829       2.006031       0.003294       1.492846           0.000078
           39              H       6.692429      23.401489      10.886957       0.115848       1.217660 0.90484729E+01  0.90064734E+02                                 1.768240                            1.668648      -1.038644       2.379784                    0.997520       3.388263       9.035429       0.533263       1.153946      -0.739974      -0.017808       0.027815       0.014828       0.036204      -0.003926      -0.013401       0.002862      -0.005583      -0.017861      -0.016634       0.002836       0.013798              1.843989       1.719624      -0.075136      -0.202514       2.355643      -0.086982       1.456700           0.000018
           40              H       9.501074      19.731534       9.979903       0.115876       1.282476 0.95457723E+01  0.96633156E+02                                 1.862406                            1.739555      -1.053625       2.372905                    0.997730       3.439129       9.355667       0.508973       1.188766      -0.731917       0.026571      -0.028129      -0.015880       0.041826      -0.003776      -0.014812       0.007254       0.009192      -0.039998      -0.021387       0.000810       0.020577              1.973998       1.871352      -0.479236      -0.082867       2.502158      -0.064145       1.548483           0.000024
           41              H      10.112455      21.894647       9.470843       0.109341       1.238260 0.91472612E+01  0.90896780E+02                                 1.762504                            1.659058      -0.969360       2.408888                    0.998228       3.330158       8.747136       0.546243       1.128400      -0.747391       0.037839       0.003728      -0.004936       0.038341      -0.004833      -0.007338      -0.001548       0.009268      -0.053687      -0.019800       0.003027       0.016773              1.830087       2.103484       0.228134      -0.307332       1.832142      -0.287944       1.554637          -0.000008
           42              H       9.406469      19.786904      12.960222       0.111632       1.331331 0.99253731E+01  0.10143962E+03                                 1.907198                            1.772095      -1.086349       2.355560                    0.997344       3.489428       9.531585       0.505111       1.186475      -0.732419      -0.025286       0.028790       0.013438       0.040605      -0.005121      -0.001795       0.016002      -0.009027      -0.028755      -0.018774      -0.001123       0.019896              2.023037       2.412378      -0.590386       0.089343       2.085132       0.068834       1.571602           0.000009
           43              H       9.910028      23.263506       7.874243       0.128715       1.222549 0.87429485E+01  0.85906090E+02                                 1.750719                            1.626668      -0.954186       2.427548                    0.998644       3.221394       8.415006       0.549249       1.134935      -0.746284       0.015038      -0.030100      -0.015741       0.037148      -0.004562      -0.017121       0.006055      -0.010147      -0.000579      -0.019885       0.001007       0.018878              1.818571       1.465662      -0.194602      -0.182210       2.370883       0.114828       1.619169          -0.000002
           44              H       4.742083       1.764354      10.514417       0.123261       1.139975 0.79188052E+01  0.75887019E+02                                 1.665744                            1.540370      -0.879064       2.461108                    0.999070       3.174826       8.183641       0.568822       1.123626      -0.748342      -0.020300      -0.002059       0.028076       0.034707      -0.004753      -0.016194       0.002309      -0.007421       0.007704      -0.018107       0.001116       0.016991              1.750405       1.706757       0.236989      -0.475030       1.779021      -0.241587       1.765436          -0.000006
           45              H      10.995829      15.225072      11.247927       0.119805       1.333409 0.10104416E+02  0.10360785E+03                                 1.906839                            1.789543      -1.106428       2.356765                    0.996827       3.428081       9.342699       0.502597       1.188514      -0.732982       0.027551      -0.024277       0.002352       0.036796      -0.007133       0.006014       0.003785       0.001279      -0.033795      -0.014903       0.001940       0.012963              1.978361       2.069990      -0.414396       0.078305       2.297845       0.237147       1.567248           0.000048
           46              H      12.542798      16.478132      12.316955       0.118897       1.330762 0.10140974E+02  0.10388275E+03                                 1.889377                            1.781575      -1.046815       2.377818                    0.997605       3.417954       9.254084       0.509428       1.173707      -0.736656       0.021492      -0.024750      -0.003517       0.032967      -0.007797       0.005349       0.008911      -0.000227      -0.036145      -0.018363       0.004203       0.014161              1.946688       2.252487      -0.409831       0.098899       2.077872       0.153703       1.509705           0.000010
           47              H      11.565132      20.021486      13.820998       0.118222       1.262458 0.92944020E+01  0.92743809E+02                                 1.794478                            1.682042      -0.958520       2.422023                    0.998459       3.277444       8.631362       0.537724       1.141520      -0.745108       0.006556       0.033640       0.018831       0.039106      -0.005231       0.003742       0.014817      -0.008859      -0.037428      -0.021116       0.002628       0.018488              1.856620       1.771021       0.201128       0.304556       2.083662       0.435465       1.715176          -0.000002
           48              H       7.680704       2.118907       7.082885       0.094920       1.333093 0.98336789E+01  0.99326769E+02                                 1.839394                            1.709959      -0.985132       2.393353                    0.998019       3.413191       8.986996       0.543838       1.115030      -0.750940       0.019558       0.000728      -0.033377       0.038691      -0.004662      -0.014354       0.003665      -0.013516       0.018162      -0.018477       0.001601       0.016875              1.929867       1.823336       0.210519      -0.559058       1.789193      -0.220914       2.177072          -0.000004
           49              H       5.326455       3.814154       9.644386       0.095671       1.343851 0.99015170E+01  0.10006156E+03                                 1.840449                            1.709026      -0.995446       2.388313                    0.997862       3.408468       8.940993       0.547916       1.106182      -0.753358      -0.022152       0.027215       0.011097       0.036803      -0.006922      -0.014790       0.001765      -0.001286      -0.009967      -0.016677      -0.000020       0.016697              1.931204       1.658824      -0.259869      -0.170715       2.584843       0.142181       1.549946          -0.000008
           50              H      10.047605      14.833299       8.450407       0.114827       1.283091 0.98159934E+01  0.99337755E+02                                 1.812738                            1.728030      -1.034155       2.380598                    0.997795       3.361568       8.928113       0.530550       1.140774      -0.744907       0.024929       0.028465      -0.017773       0.041804       0.011342      -0.014670       0.001282      -0.006592       0.012767      -0.020734       0.003474       0.017259              1.846544       1.841421       0.403824      -0.182095       2.045098       0.007375       1.653111           0.000006
           51              H       7.113188      13.829890      11.150743       0.149525       1.133708 0.83704285E+01  0.83322778E+02                                 1.807992                            1.700035      -1.329940       2.264832                    0.994653       3.551097      10.094764       0.475216       1.294790      -0.705049      -0.027790       0.010177       0.033620       0.044790       0.015459      -0.004672       0.000467      -0.000302       0.012935      -0.018214       0.003990       0.014224              1.875258       1.827537      -0.225694      -0.432612       1.867245       0.352281       1.930993           0.000109
           52              H       9.669336      12.897644       7.115280       0.121423       1.255785 0.93384892E+01  0.93696340E+02                                 1.822091                            1.712059      -0.895752       2.456754                    0.998610       3.297376       8.830961       0.518642       1.177043      -0.736247       0.018020      -0.001585      -0.039244       0.043212       0.009080      -0.013829       0.000065      -0.008481       0.019227      -0.019079       0.002505       0.016574              1.884705       1.731672      -0.043658      -0.434454       1.685484       0.265423       2.236959           0.000002
           53              H       6.710025      11.678882       9.804046       0.133010       1.189339 0.89398378E+01  0.88703085E+02                                 1.748825                            1.669583      -1.068978       2.382115                    0.997714       3.257516       8.669227       0.527934       1.169277      -0.737636      -0.039936      -0.026278       0.014640       0.049998       0.010030      -0.014803       0.003181       0.010375      -0.004882      -0.018714      -0.000444       0.019159              1.797705       1.859751       0.366332      -0.099816       2.022468       0.061986       1.510897          -0.000009
           54              H      14.416200      18.968307      11.819464       0.138325       1.167251 0.86299565E+01  0.84557599E+02                                 1.706504                            1.626489      -0.920869       2.454048                    0.998920       3.143925       8.212842       0.543797       1.149543      -0.743576      -0.006588       0.010371      -0.040520       0.042342       0.003391      -0.000585      -0.008495       0.024892       0.043897      -0.022115       0.005341       0.016774              1.724041       1.627356       0.016202       0.199995       1.389601      -0.089011       2.155167           0.000007
           55              H      12.944299      18.561160      15.648988       0.131066       1.211708 0.90660019E+01  0.90037944E+02                                 1.757839                            1.672464      -0.929846       2.445468                    0.998619       3.221895       8.506370       0.533049       1.156988      -0.741498      -0.032310       0.002549       0.027590       0.042564       0.002122      -0.005297       0.001955       0.029282       0.043654      -0.022221       0.004849       0.017373              1.780402       2.158045       0.029878      -0.249819       1.397939      -0.018153       1.785224          -0.000001
           56              H      16.634578      19.160230      12.802876       0.106837       1.262073 0.95358731E+01  0.96018849E+02                                 1.806778                            1.712481      -0.962637       2.413831                    0.998202       3.380563       9.020874       0.527458       1.153247      -0.741245       0.032467       0.006883      -0.029146       0.044170       0.001564      -0.006243      -0.005388       0.022199       0.040261      -0.018725       0.001253       0.017472              1.853545       2.305258       0.100419      -0.314641       1.464897      -0.044829       1.790481          -0.000001
           57              H      15.179304      18.670145      16.553728       0.114479       1.243653 0.92461513E+01  0.92152913E+02                                 1.771696                            1.672306      -1.019019       2.392491                    0.997849       3.313209       8.723636       0.541822       1.134231      -0.746217       0.005025      -0.005572       0.044306       0.044937       0.002911      -0.005602      -0.003343       0.015254       0.049315      -0.016551      -0.002040       0.018591              1.829606       1.732681      -0.004569       0.282068       1.441913      -0.042009       2.314225          -0.000003
           58              H      20.287551      23.716549      16.215897       0.125823       1.229568 0.88852749E+01  0.87655017E+02                                 1.756625                            1.638587      -1.030042       2.391888                    0.998040       3.248687       8.502463       0.547899       1.133181      -0.746595       0.025530      -0.003546      -0.032591       0.041551       0.000356      -0.017740      -0.007562      -0.000969       0.005760      -0.018911      -0.000879       0.019790              1.828440       1.896344      -0.261404      -0.484107       1.790736       0.209626       1.798239          -0.000004
           59              H      17.805518      22.353562      19.013417       0.109322       1.307322 0.93794250E+01  0.93591196E+02                                 1.815672                            1.670382      -0.988893       2.399327                    0.998114       3.322526       8.684908       0.550251       1.115543      -0.751124      -0.021260      -0.027854       0.015657       0.038379       0.006268      -0.017029      -0.003380      -0.007207      -0.003413      -0.019365       0.001116       0.018249              1.933902       1.553326       0.213134      -0.189016       2.590066      -0.341105       1.658314          -0.000006
           60              H      16.673049       2.661506      16.711074       0.118938       1.200637 0.88265886E+01  0.87246086E+02                                 1.754571                            1.653115      -0.899304       2.448916                    0.999037       3.279584       8.693540       0.533714       1.161033      -0.739405       0.015522       0.034102      -0.024030       0.044512       0.007098      -0.018108      -0.001469      -0.014847      -0.007989      -0.023153       0.005346       0.017807              1.830228       1.579074       0.045750      -0.141132       2.345716      -0.339335       1.565895          -0.000019
           61              H      17.277257      24.487236      19.615034       0.101185       1.255674 0.91545506E+01  0.90835246E+02                                 1.767092                            1.649921      -0.934967       2.419126                    0.998511       3.332095       8.698116       0.553564       1.115118      -0.750862      -0.014667       0.004255       0.029616       0.033322      -0.000476      -0.012650      -0.003662      -0.015194       0.019064      -0.017696       0.003670       0.014026              1.836146       1.617119      -0.180077      -0.435000       1.880783       0.219062       2.010537          -0.000006
           62              H      14.689871       3.224699      20.323091       0.115465       1.262242 0.94218731E+01  0.94902095E+02                                 1.829942                            1.718689      -1.058181       2.375936                    0.997223       3.408653       9.196965       0.517224       1.175679      -0.735228       0.007039      -0.022111       0.029059       0.037187      -0.006021       0.001378      -0.003045      -0.012620       0.034810      -0.014524       0.001785       0.012740              1.905537       1.430444      -0.238322       0.034344       2.286706      -0.197891       1.999460           0.000078
           63              H      14.033748       5.047575      22.102489       0.115848       1.217660 0.90484703E+01  0.90064699E+02                                 1.768239                            1.668647      -1.038643       2.379785                    0.997520       3.388263       9.035428       0.533263       1.153945      -0.739974       0.015457      -0.019803       0.026069       0.036204      -0.012708       0.003719      -0.002936      -0.011779       0.015076      -0.016634       0.002836       0.013798              1.843989       1.402568      -0.171132       0.004197       1.765539      -0.053931       2.363858           0.000017
           64              H      13.085074       7.991067      18.550634       0.115876       1.282477 0.95457831E+01  0.96633306E+02                                 1.862409                            1.739557      -1.053625       2.372905                    0.997730       3.439130       9.355676       0.508972       1.188767      -0.731917      -0.015479       0.028632      -0.026269       0.041826      -0.011976       0.008403      -0.003199      -0.029418       0.001053      -0.021387       0.000810       0.020577              1.974001       1.518633      -0.091100      -0.017536       1.898475      -0.468898       2.504894           0.000023
           65              H      12.885567       8.630956      20.755792       0.109341       1.238262 0.91472772E+01  0.90896995E+02                                 1.762507                            1.659060      -0.969360       2.408888                    0.998228       3.330160       8.747149       0.546241       1.128402      -0.747391       0.000057       0.038107       0.004234       0.038341      -0.003836       0.000362      -0.004093      -0.034364       0.013168      -0.019800       0.003027       0.016773              1.830091       1.438390      -0.200909      -0.218911       2.161657       0.288004       1.890225          -0.000008
           66              H      16.021496       7.541448      18.286848       0.111632       1.331333 0.99253916E+01  0.10143988E+03                                 1.907201                            1.772098      -1.086349       2.355560                    0.997344       3.489429       9.531596       0.505110       1.186476      -0.732419       0.013293      -0.027073       0.027187       0.040605      -0.001523       0.016931      -0.006978      -0.007174       0.017057      -0.018774      -0.001123       0.019896              2.023041       1.610003       0.122491       0.049538       2.394505      -0.606862       2.064615           0.000008
           67              H      11.430700       8.602614      22.287602       0.128715       1.222551 0.87429651E+01  0.85906307E+02                                 1.750722                            1.626670      -0.954187       2.427548                    0.998644       3.221396       8.415018       0.549248       1.134936      -0.746283      -0.016933       0.017191      -0.028244       0.037148      -0.017738       0.006117      -0.003462      -0.002373       0.011462      -0.019885       0.001007       0.018878              1.818575       1.601480      -0.218372       0.169930       1.516387      -0.195759       2.337857          -0.000003
           68              H      11.134271       3.432951       0.629384       0.123261       1.139975 0.79188014E+01  0.75886987E+02                                 1.665745                            1.540371      -0.879064       2.461108                    0.999070       3.174825       8.183643       0.568821       1.123628      -0.748341       0.025063      -0.023472      -0.005051       0.034707      -0.017091       0.001867      -0.003240      -0.000081       0.005810      -0.018107       0.001116       0.016991              1.750406       1.607776      -0.435006      -0.198607       1.813180       0.312492       1.830261          -0.000006
           69              H      14.037174       9.381779      13.934379       0.119805       1.333412 0.10104440E+02  0.10360819E+03                                 1.906843                            1.789547      -1.106427       2.356765                    0.996827       3.428082       9.342713       0.502596       1.188517      -0.732982       0.003043       0.027384      -0.024389       0.036796       0.007034       0.004462      -0.008330      -0.013589       0.012005      -0.014903       0.001940       0.012963              1.978366       1.640408       0.085360       0.256840       2.055650      -0.454438       2.239041           0.000048
           70              H      15.410823      10.774215      15.065882       0.118897       1.330762 0.10140984E+02  0.10388290E+03                                 1.889379                            1.781577      -1.046814       2.377818                    0.997605       3.417954       9.254092       0.509427       1.173709      -0.736655      -0.003526       0.022073      -0.024232       0.032967       0.006241       0.009568      -0.009540      -0.013267       0.012102      -0.018363       0.004203       0.014161              1.946690       1.571965       0.136604       0.159021       2.229431      -0.440280       2.038674           0.000010
           71              H      17.154685       9.579032      18.427997       0.118221       1.262465 0.92944627E+01  0.92744610E+02                                 1.794488                            1.682051      -0.958521       2.422023                    0.998459       3.277450       8.631400       0.537720       1.141525      -0.745107       0.022947       0.003835       0.031433       0.039106       0.004363       0.016147      -0.007591      -0.009052       0.021751      -0.021116       0.002628       0.018488              1.856631       1.888602       0.310142       0.481404       1.694473       0.110519       1.986819          -0.000002
           72              H       8.136699       6.754594       1.349011       0.094920       1.333090 0.98336581E+01  0.99326491E+02                                 1.839390                            1.709956      -0.985131       2.393353                    0.998019       3.413189       8.986983       0.543839       1.115028      -0.750941      -0.030526       0.023383       0.004295       0.038691      -0.016320       0.002939      -0.003477       0.009089       0.008934      -0.018477       0.001601       0.016875              1.929864       1.994432      -0.553972      -0.223023       1.954533       0.297983       1.840625          -0.000004
           73              H      10.563180       4.090473       2.760497       0.095671       1.343851 0.99015211E+01  0.10006162E+03                                 1.840450                            1.709027      -0.995446       2.388313                    0.997862       3.408468       8.940995       0.547915       1.106183      -0.753358       0.011190      -0.023663       0.025871       0.036803      -0.014538       0.001671      -0.005540      -0.011137       0.005593      -0.016677      -0.000020       0.016697              1.931205       1.546008      -0.183923       0.218447       1.704854      -0.268216       2.542753          -0.000008
           74              H      11.120535       8.778615      13.844137       0.114827       1.283095 0.98160314E+01  0.99338254E+02                                 1.812743                            1.728035      -1.034156       2.380598                    0.997795       3.361572       8.928134       0.530549       1.140776      -0.744906      -0.011534       0.026501       0.030203       0.041804      -0.014168       0.002456       0.012643       0.003270       0.002792      -0.020734       0.003474       0.017259              1.846549       1.628997      -0.112216       0.098983       1.871600       0.412100       2.039050           0.000005
           75              H      13.327930       5.556555      12.557602       0.149525       1.133707 0.83704210E+01  0.83322702E+02                                 1.807992                            1.700035      -1.329940       2.264832                    0.994653       3.551097      10.094770       0.475215       1.294792      -0.705049       0.030938      -0.031725       0.006522       0.044790      -0.003696       0.001687       0.015781       0.005032      -0.006095      -0.018214       0.003990       0.014224              1.875259       1.894599      -0.462366       0.313670       1.938145      -0.217259       1.793033           0.000109
           76              H       9.551727       8.586905      12.062424       0.121423       1.255785 0.93384852E+01  0.93696292E+02                                 1.822091                            1.712059      -0.895752       2.456755                    0.998610       3.297376       8.830961       0.518642       1.177043      -0.736247      -0.036747       0.022585       0.002622       0.043212      -0.014054       0.000754       0.010493       0.007330       0.003251      -0.019079       0.002505       0.016574              1.884705       2.175279      -0.490159       0.199612       1.843504      -0.020993       1.635331           0.000002
           77              H      11.721847       5.344267      10.563009       0.133010       1.189337 0.89398131E+01  0.88702765E+02                                 1.748821                            1.669579      -1.068977       2.382115                    0.997714       3.257515       8.669216       0.527935       1.169275      -0.737637       0.006876      -0.041056      -0.027693       0.049998      -0.012422       0.004181       0.011136      -0.013274      -0.015058      -0.018714      -0.000444       0.019159              1.797701       1.520384      -0.019104       0.159065       1.869298       0.358432       2.003421          -0.000010
           78              H      15.408661      12.661468      17.594988       0.138325       1.167253 0.86299850E+01  0.84557972E+02                                 1.706509                            1.626494      -0.920869       2.454048                    0.998920       3.143927       8.212859       0.543795       1.149545      -0.743575      -0.039685      -0.001847       0.014646       0.042342      -0.001081      -0.011462       0.004842       0.006988      -0.052684      -0.022115       0.005341       0.016774              1.724046       2.168011       0.135343      -0.167826       1.586826       0.014926       1.417302           0.000007
           79              H      18.969214      10.749251      16.780491       0.131066       1.211713 0.90660563E+01  0.90038659E+02                                 1.757849                            1.672472      -0.929845       2.445468                    0.998619       3.221899       8.506401       0.533046       1.156993      -0.741497       0.023634      -0.035396      -0.000417       0.042564      -0.005749      -0.001634       0.002893       0.004581      -0.065746      -0.022221       0.004849       0.017373              1.780412       1.724085      -0.192825      -0.051747       2.210912       0.063086       1.406240          -0.000002
           80              H      16.665528      14.744276      17.680603       0.106837       1.262076 0.95358948E+01  0.96019145E+02                                 1.806782                            1.712484      -0.962637       2.413831                    0.998202       3.380566       9.020893       0.527456       1.153249      -0.741244      -0.024150       0.035617       0.009961       0.044170      -0.006762      -0.008259       0.003236       0.004438      -0.048918      -0.018725       0.001253       0.017472              1.853550       1.712942      -0.230620      -0.061876       2.369545       0.141938       1.478163          -0.000001
           81              H      20.141606      12.859001      16.792061       0.114479       1.243653 0.92461508E+01  0.92152912E+02                                 1.771696                            1.672306      -1.019018       2.392492                    0.997849       3.313209       8.723638       0.541821       1.134232      -0.746217       0.043745      -0.000217      -0.010280       0.044937      -0.007004      -0.006234       0.004271       0.012990      -0.044297      -0.016551      -0.002040       0.018591              1.829607       2.353825       0.205010      -0.137028       1.674162      -0.018436       1.460833          -0.000003
           82              C      21.723933      17.225520      19.457688       0.643782      24.201612 0.24889270E+03  0.51355030E+04                                 7.840608                            5.632160      -0.083371       2.038552                    0.999224      21.791309      60.425108       0.621107       0.477935      -1.019033      -0.011842       0.052303      -0.073266       0.090795       0.075289      -0.023574       0.027774      -0.060070      -0.246641      -0.102372      -0.020277       0.122649             11.253594       7.874410      -2.750637       2.740849       7.368037      -3.572629      18.518336          -0.000007
           83              C      22.143503      16.581219      20.866860      -0.029366      38.034401 0.41528740E+03  0.95712407E+04                                 9.840449                            6.719248       0.109815       2.037314                    0.999421      27.100899      75.046028       0.651873       0.407684      -1.078909       0.010955      -0.030081       0.044365       0.054709       0.007932      -0.002721      -0.006173       0.015087       0.065035      -0.022279      -0.000924       0.023203             15.441023       8.851547      -4.071913       4.597006      10.577380      -6.431535      26.894142          -0.000016
           84              C      21.556962      17.175165      21.931260      -0.127082      35.727610 0.42696441E+03  0.99826525E+04                                 9.443723                            6.873364       0.109361       1.999944                    0.999658      29.396060      84.000489       0.631355       0.414933      -1.066221      -0.007924      -0.030806       0.019136       0.037121      -0.023658      -0.011273      -0.001618      -0.006703      -0.056367      -0.026845      -0.007191       0.034036             13.099704       7.472506      -3.141527       2.549642       9.671051      -4.666577      22.155555           0.000065
           85              C      22.947737      15.556789      20.970986      -0.100516      34.707559 0.37228589E+03  0.84451449E+04                                 9.307097                            6.448388       0.023196       1.984818                    0.999660      28.528193      81.365040       0.644642       0.418849      -1.059431      -0.020526      -0.009311       0.033998       0.040790       0.004370      -0.019048       0.022944       0.012564       0.007536      -0.032725       0.004141       0.028583             13.295381       7.930873      -3.319864       3.443310       9.110459      -4.554681      22.844810           0.000039
           86              C      19.109896      14.126508       0.064790      -0.112423      36.056332 0.43357866E+03  0.10184013E+05                                 9.616627                            6.985897       0.142506       2.024052                    0.999664      29.013198      83.302323       0.617799       0.422093      -1.060870      -0.022367      -0.012125      -0.029670       0.039085      -0.000026      -0.018876       0.021849       0.027801       0.038586      -0.033141      -0.001520       0.034660             13.614026       7.599172      -3.255122       2.714688      10.462238      -6.187079      22.780668          -0.000108
           87              C      23.316102      15.124799      22.190418      -0.118131      36.830287 0.37429475E+03  0.85025965E+04                                 9.724749                            6.478069       0.145449       2.031061                    0.999773      28.381374      81.016942       0.641298       0.420444      -1.058368      -0.019788       0.016238      -0.024225       0.035244      -0.003437       0.011151      -0.001889       0.006746      -0.106501      -0.037646       0.013043       0.024603             14.656202       8.400288      -2.848289       2.691535       8.262238      -4.986841      27.306081           0.000018
           88              C      19.931307      13.017549       0.161974       0.123775      39.887722 0.36656449E+03  0.82583652E+04                                10.466991                            6.505864      -0.266838       1.943481                    0.999073      25.614006      72.091486       0.627873       0.433003      -1.053827      -0.018655      -0.024340       0.015542       0.034380       0.011044       0.014867      -0.013014       0.033883       0.005650      -0.030443       0.004882       0.025561             17.882462       8.774871      -3.302124       3.081789      10.888213      -8.682341      33.984304          -0.000004
           89              C      20.182012      12.425130       1.469334       0.004683      50.138176 0.42856339E+03  0.99957800E+04                                11.911504                            6.931707      -0.175978       1.952608                    0.999008      27.102494      76.508814       0.624609       0.420433      -1.066292      -0.006211      -0.008988      -0.038868       0.040375      -0.014614       0.022420       0.010766      -0.010871      -0.068583      -0.039944       0.012423       0.027521             20.589618      15.385978      -2.992433       2.612530      10.173488      -9.841553      36.209388           0.000502
           90              C      21.526931      12.029701       1.730806      -0.197627      44.709560 0.48009255E+03  0.11584367E+05                                11.008774                            7.311995       0.037754       1.960833                    0.999674      31.159858      91.110774       0.607828       0.417617      -1.062154      -0.005731      -0.007846       0.006183       0.011517       0.015970      -0.027531       0.011742       0.015762      -0.036091      -0.038897       0.005781       0.033116             16.402804      18.224177      -5.509406       7.967023       9.167434      -6.799778      21.816803           0.001882
           91              C      19.370832      12.416724       2.559187       0.233275      35.913415 0.33669275E+03  0.74727731E+04                                 9.761041                            6.311958      -0.089001       1.990014                    0.999673      25.570521      72.916717       0.621917       0.443737      -1.040824      -0.088666       0.041728      -0.027541       0.101791      -0.036750       0.013643       0.007573      -0.010736      -0.155363      -0.056974      -0.006151       0.063125             14.325413      13.512074      -0.799990      -1.215106       6.130372      -4.179352      23.333792           0.000789
           92              C      21.956731      11.515012       2.938668       0.075024      45.267689 0.43718753E+03  0.10227938E+05                                11.089159                            6.965431      -0.131153       1.957657                    0.999252      27.078275      76.071889       0.629109       0.416159      -1.071100       0.017096      -0.007814      -0.009770       0.021185      -0.007936       0.001304      -0.019068       0.034113       0.012792      -0.030725       0.010381       0.020344             17.664913      24.305630      -7.609650       8.250843       9.744812      -6.080086      18.944297           0.000243
           93              C      19.633624      11.965954       3.755480      -0.061143      49.855617 0.48015371E+03  0.11548459E+05                                11.812024                            7.358269      -0.254382       1.906140                    0.998835      28.790216      83.154817       0.602227       0.422866      -1.062304      -0.025755      -0.022044       0.064689       0.073034       0.011170      -0.020327       0.023282      -0.000418      -0.068386      -0.044237       0.020671       0.023566             18.117498      20.568935      -3.234621      -2.014992       7.569746      -2.752023      26.213812           0.003102
           94              C      20.966113      11.362067       4.026207       0.034432      41.066885 0.47321223E+03  0.11301826E+05                                10.452874                            7.304476      -0.116813       1.960738                    0.999163      27.762380      79.026342       0.606541       0.422818      -1.065936      -0.004655      -0.015814       0.014009       0.021634      -0.002963       0.012460       0.003915       0.031450      -0.004890      -0.017403      -0.005493       0.022896             14.773271      21.462216      -5.942449       2.782341       8.192430      -3.235048      14.665167          -0.000162
           95              C      23.331465      11.069120       3.271872      -0.202905      45.525348 0.49415053E+03  0.11989843E+05                                11.193176                            7.429069       0.023872       1.960800                    0.999779      31.142489      90.814919       0.602714       0.418833      -1.063160      -0.026720       0.016351      -0.004787       0.031689       0.013145      -0.030835      -0.003745       0.023153       0.025111      -0.027627      -0.013605       0.041232             17.552388      27.800605      -8.708493       8.309994      10.442424      -5.378485      14.414137           0.001284
           96              C      18.694054      12.026608       4.903180      -0.064813      50.051828 0.49791567E+03  0.12065318E+05                                11.839084                            7.478159      -0.241106       1.907569                    0.998739      28.934986      83.441783       0.600148       0.421177      -1.065094       0.067571       0.023361      -0.026151       0.076128      -0.030520      -0.019729      -0.003178      -0.033043       0.039519      -0.047087       0.015116       0.031971             17.823286      21.017950       3.707257      -3.973658       9.062321       4.443178      23.389588           0.003470
           97              C      21.369005      10.804816       5.271092      -0.129440      39.467804 0.44697952E+03  0.10609071E+05                                10.146169                            7.090240      -0.031052       1.952853                    0.999530      30.103807      87.696526       0.611858       0.421760      -1.058069       0.010578      -0.002215      -0.017394       0.020478       0.021011      -0.015368      -0.000730       0.005553       0.060414      -0.033100       0.003576       0.029524             13.986038      22.766468      -6.043342       1.645931       8.033721      -2.093875      11.157924           0.001535
           98              C      23.608272      10.422945       4.447339       0.059121      44.007709 0.41244857E+03  0.95204578E+04                                11.000653                            6.781133      -0.125378       1.965924                    0.999244      26.685126      74.741873       0.634676       0.418086      -1.068652      -0.017071      -0.001982       0.004940       0.017881       0.004433       0.003709      -0.006021       0.034636      -0.057657      -0.022337      -0.005337       0.027673             19.197268      33.907300     -11.252266       5.013655      11.351595      -3.857365      12.332909           0.001028
           99              C      19.054208      12.720010       6.178146       0.042383      38.855042 0.41536974E+03  0.96237801E+04                                10.073536                            6.847396      -0.140444       1.965723                    0.999204      26.819772      75.745898       0.624522       0.423299      -1.063247       0.005943       0.002092      -0.010872       0.012565       0.000240       0.014485       0.004191      -0.003213       0.011529      -0.015181      -0.000670       0.015851             14.085579      13.380341       3.778228       0.051603       9.822789       6.470542      19.053606          -0.000069
          100              C      17.498301      11.440320       4.796740       0.212108      35.990910 0.36906116E+03  0.83506550E+04                                 9.713641                            6.561050       0.030364       2.020218                    0.999798      26.056634      74.129794       0.618877       0.437401      -1.048409      -0.041223      -0.069581      -0.088321       0.119756      -0.009515       0.012598       0.033291      -0.065317       0.002721      -0.043685      -0.009676       0.053361             13.610755      18.186971       4.772207      -3.469012       7.030654       0.765726      15.614639           0.000441
          101              C      22.670886      10.448128       5.481658      -0.138816      38.950656 0.43088150E+03  0.10113827E+05                                10.032304                            6.921058       0.120460       2.003818                    0.999763      29.646233      85.337350       0.625936       0.416887      -1.063226      -0.005500       0.022850      -0.016034       0.028451      -0.001272       0.005162      -0.009168      -0.013494       0.082608      -0.021071      -0.009303       0.030373             14.244392      25.205840      -6.507084       0.659959       7.660414      -1.151594       9.866922           0.000092
          102              C      24.938611       9.798448       4.699556       0.118607      35.876835 0.34182461E+03  0.75669568E+04                                 9.742989                            6.240357      -0.194947       1.962496                    0.999395      25.386691      70.806363       0.647652       0.427215      -1.057474       0.011547      -0.009985       0.002783       0.015517      -0.009784       0.016540       0.030410       0.015193       0.004369      -0.041190       0.011601       0.029589             16.402695      29.353407      -8.263434       4.038033      10.672959      -4.034104       9.181719           0.000005
          103              C      18.165585      12.759329       7.170814       0.110574      36.705036 0.33272142E+03  0.73295738E+04                                 9.748719                            6.136144      -0.208736       1.951792                    0.998872      25.520129      71.439290       0.655189       0.424367      -1.057268      -0.002856       0.022851       0.015162       0.027572      -0.003605       0.017689      -0.008360      -0.022197      -0.022522      -0.025414       0.003942       0.021472             14.266400      15.334912       6.155310       2.477648      10.750095       6.569741      16.714193           0.000151
          104              C      20.191309      13.534868       6.289213      -0.126655      37.736303 0.43493069E+03  0.10236956E+05                                 9.796087                            6.949176       0.038499       1.976279                    0.999645      29.694348      85.707738       0.624996       0.416369      -1.063122      -0.016629       0.005202       0.016339       0.023886      -0.002151      -0.018449      -0.022217       0.029857       0.002767      -0.034280       0.003696       0.030584             12.960114      10.521570       3.135364       0.653804       9.999684       6.700361      18.359087           0.001314
          105              C      16.622058      11.376309       5.888907      -0.011221      50.781688 0.46482284E+03  0.11038485E+05                                11.937983                            7.176720      -0.122076       1.959587                    0.999097      27.688488      78.280331       0.620709       0.415524      -1.071887      -0.030013      -0.007283       0.011405       0.032922      -0.003513       0.032992      -0.000712      -0.031872      -0.026943      -0.043293       0.018480       0.024814             18.873514      28.308962      11.927874      -2.011427      13.592933       1.787511      14.718647           0.000557
          106              C      25.029191       8.910270       5.680654      -0.153338      35.722397 0.40019658E+03  0.92117063E+04                                 9.450813                            6.653095       0.176850       2.035475                    0.999764      28.797975      81.799640       0.641555       0.414768      -1.065733       0.014924      -0.002808       0.007044       0.016740       0.003316      -0.012762      -0.007523       0.003720      -0.026141      -0.017325       0.000555       0.016770             13.355428      22.056096      -5.415635       3.075757       9.515582      -3.682036       8.494606           0.000130
          107              C       2.462363      10.286371       4.021579      -0.145959      35.323538 0.37197653E+03  0.84288739E+04                                 9.466966                            6.454001       0.119299       2.023895                    0.999737      28.353396      80.587697       0.643692       0.419927      -1.059692       0.020503       0.002765       0.006163       0.021587      -0.006842       0.008502      -0.000356      -0.034839       0.038584      -0.026878       0.011225       0.015652             14.075530      25.558691      -5.410301       2.844133       8.406654      -2.921438       8.261244           0.000198
          108              C      17.024408      12.132060       7.094455      -0.198550      42.723437 0.45926382E+03  0.10964667E+05                                10.646764                            7.140070       0.108005       1.987397                    0.999751      30.778834      89.655664       0.616310       0.416269      -1.062520      -0.003626       0.010006      -0.012523       0.016434      -0.019878      -0.010672      -0.001553      -0.022232       0.055883      -0.033998       0.011676       0.022322             14.618995      18.668893       8.139098       3.184660      11.705284       5.233006      13.482807           0.001391
          109              C      18.468003      13.409855       8.371734      -0.201787      40.869591 0.42489497E+03  0.99590557E+04                                10.389445                            6.880250       0.162710       2.018544                    0.999737      29.985253      86.836038       0.625477       0.417790      -1.060456      -0.017740      -0.016081      -0.032432       0.040313      -0.009066      -0.016297      -0.011938       0.018937       0.007547      -0.025933       0.004005       0.021928             14.839150      13.566010       6.315007       4.861039      12.084956       8.348091      18.866485           0.000944
          110              C      20.473008      14.194043       7.462367      -0.151787      36.251094 0.41464270E+03  0.96387633E+04                                 9.535536                            6.761641       0.150148       2.016607                    0.999780      29.388717      84.162055       0.637232       0.413487      -1.065502      -0.009922      -0.010418      -0.006058       0.015610       0.017068      -0.003637      -0.006683       0.025552      -0.029136      -0.018772      -0.008472       0.027243             12.731651       9.327590       2.597679       0.288569       9.445891       6.794041      19.421473           0.000278
          111              C      15.375687      10.657854       5.851884       0.107923      41.572577 0.42972344E+03  0.10068259E+05                                10.693505                            7.037508      -0.332704       1.903095                    0.998747      27.046966      77.492274       0.604868       0.432195      -1.054897       0.014861       0.004793      -0.012381       0.019928       0.014593      -0.008598       0.017666       0.005425       0.002802      -0.028085       0.010115       0.017970             15.925049      24.710855      10.539952      -0.148726      13.779027      -2.613094       9.285266           0.000067
          112              C       2.899889       8.512849       5.923615      -0.080515      35.017568 0.39277673E+03  0.90140631E+04                                 9.353787                            6.605755       0.035385       1.982925                    0.999662      28.737359      81.961086       0.640620       0.416611      -1.062741      -0.014673       0.027065      -0.036264       0.047570      -0.003540       0.006245      -0.015999      -0.069116       0.059764      -0.045179       0.006201       0.038977             13.227558      23.142571      -4.233592       2.796422       8.771461      -3.059446       7.768643          -0.000032
          113              C       3.706679       9.818375       4.322388      -0.081048      35.017367 0.38068451E+03  0.86671602E+04                                 9.344546                            6.491983       0.109665       2.010134                    0.999747      28.428193      80.715334       0.647998       0.415165      -1.063831      -0.041863      -0.013718       0.015084       0.046564       0.020506      -0.030855       0.012953      -0.012889       0.012972      -0.045374       0.015488       0.029885             13.457853      23.061296      -5.333955       3.518714       8.309562      -3.233524       9.002701          -0.000027
          114              C      19.590318      14.080671       8.485116       0.077049      40.828058 0.37641109E+03  0.85254153E+04                                10.503792                            6.515963      -0.224197       1.943345                    0.999497      26.201561      73.625991       0.639333       0.422986      -1.061400       0.012393       0.001029      -0.008494       0.015060      -0.014691       0.015992       0.001691      -0.041790       0.044625      -0.037718       0.015695       0.022023             16.585464      12.633758       5.791522       4.962391      12.883162      10.301289      24.239473           0.000687
          115              C      15.211020       9.526751       6.673323      -0.150666      40.633327 0.47888232E+03  0.11531519E+05                                10.351891                            7.319088       0.109690       1.994465                    0.999587      30.447446      88.525707       0.606362       0.419485      -1.062475      -0.028016      -0.025998      -0.018695       0.042547      -0.005743       0.026629      -0.015583       0.031142      -0.013003      -0.029363      -0.009708       0.039071             14.027927      19.900231       8.856292      -1.147798      13.666904      -3.432741       8.516647          -0.000016
          116              C      14.415082      10.984587       4.822193      -0.126637      40.531860 0.54520761E+03  0.13573285E+05                                10.497372                            7.932305      -0.170236       1.914613                    0.998704      31.034912      92.013127       0.568480       0.432781      -1.053292      -0.003225      -0.025391      -0.022796       0.034275       0.008256       0.015889      -0.009668      -0.016432      -0.000743      -0.025190       0.010203       0.014988             13.569992      20.954499       6.560103       0.408054      10.169234      -2.250444       9.586242           0.000211
          117              C       3.993117       8.991614       5.333568      -0.052346      40.128225 0.40175622E+03  0.91825304E+04                                10.180623                            6.600128       0.069807       2.031965                    0.999329      26.800776      73.893428       0.659072       0.406606      -1.079682      -0.031808      -0.000886      -0.007354       0.032660      -0.011958      -0.005593      -0.002355      -0.014984       0.019550      -0.018808       0.007823       0.010985             16.527205      30.707365      -5.465798       6.312576       8.788977      -3.608908      10.085272           0.000177
          118              C      20.045093      14.774831       9.702234       0.105065      42.538136 0.43087244E+03  0.10076922E+05                                10.870623                            7.021794      -0.294713       1.915743                    0.998950      26.771067      76.014665       0.610307       0.429120      -1.059404       0.004572       0.007411       0.004003       0.009583       0.009194      -0.020648       0.020340       0.034657       0.045637      -0.039407       0.004415       0.034992             16.964352       8.281966       3.285151       6.620012      15.986764       9.958017      26.624327          -0.000003
          119              C      13.998883       8.709794       6.694148      -0.092261      37.218073 0.44149977E+03  0.10439072E+05                                 9.761571                            7.050259      -0.049217       1.949779                    0.999540      29.759870      86.321835       0.613569       0.422193      -1.058575       0.020392       0.018922      -0.022668       0.035885      -0.000757      -0.003871      -0.030845      -0.018190      -0.019267      -0.029824      -0.005424       0.035248             12.700714      19.465416       6.217029       0.999947      10.845634      -2.151187       7.791092           0.000124
          120              C      13.082087      10.151923       4.826821      -0.141497      41.453598 0.57887516E+03  0.14528768E+05                                10.434742                            8.009483       0.050332       1.957634                    0.999671      31.596833      91.971445       0.587228       0.415581      -1.071363       0.022173      -0.008323      -0.002556       0.023821      -0.003563       0.028717      -0.050139       0.043191       0.048007      -0.064075       0.001534       0.062541             13.468594      20.137410       7.269105      -0.534590      11.205295      -2.508843       9.063076           0.000278
          121              C       5.418947       8.749806       5.826662       0.668291      24.327593 0.23864736E+03  0.48768481E+04                                 7.880996                            5.522852      -0.088507       2.042082                    0.999344      21.409152      59.247022       0.625349       0.479293      -1.017430       0.064122      -0.011236       0.021983       0.068711       0.010957      -0.021167       0.053717      -0.173220      -0.039319      -0.090366      -0.025240       0.115605             11.413060      19.709036      -2.666446       3.249390       6.076749      -2.150834       8.453395           0.000017
          122              C      20.475257      13.984051      10.766633      -0.165348      36.509067 0.46716395E+03  0.11159165E+05                                 9.574337                            7.195672       0.149633       2.014375                    0.999560      30.104077      86.649331       0.616934       0.415628      -1.066908       0.022764       0.001855       0.019841       0.030254      -0.009577       0.014256       0.003716      -0.059330       0.019194      -0.039099       0.011010       0.028089             12.194559       6.456808       0.696988       3.807753      11.170076       4.452454      18.956792           0.000053
          123              C      20.113533      16.205105       9.692978      -0.167441      38.888681 0.48239251E+03  0.11614761E+05                                10.000276                            7.313751       0.080180       1.987768                    0.999722      30.416621      87.873658       0.611766       0.415825      -1.066869       0.016042       0.008556       0.014183       0.023059      -0.004437       0.014498      -0.017778      -0.064056       0.071073      -0.046863       0.004841       0.042022             13.153851       6.244100       1.883036       2.976843      14.667607       6.819245      18.549845           0.000060
          124              C      12.921216       9.047047       5.933102      -0.078002      45.587588 0.51588405E+03  0.12544296E+05                                11.053029                            7.521925      -0.044249       1.969141                    0.999028      28.907596      82.052421       0.612456       0.411280      -1.077228       0.051550       0.020269       0.006697       0.055795       0.019363      -0.010253      -0.036627      -0.028644      -0.046889      -0.038022      -0.014539       0.052561             15.868357      27.546374       8.326043       1.141967      11.328069      -1.950352       8.730628           0.000005
          125              C      20.781680      14.744121      11.990693      -0.091416      37.155076 0.46872751E+03  0.11218473E+05                                 9.738639                            7.247014       0.024367       1.967239                    0.999596      29.946819      86.598533       0.609065       0.420174      -1.062815      -0.005791       0.011637      -0.040640       0.042668      -0.019072       0.012286      -0.032961      -0.024797       0.041106      -0.030896      -0.018899       0.049794             12.481359       6.128633       1.140234       2.884430      13.326260       5.813533      17.989182           0.000010
          126              C      20.404120      16.882551      10.949433      -0.084846      36.407967 0.45013494E+03  0.10665997E+05                                 9.599533                            7.090089      -0.001164       1.962638                    0.999589      29.615238      85.236967       0.617242       0.418786      -1.063597      -0.002523      -0.027533      -0.002267       0.027741      -0.007269      -0.006583      -0.006500      -0.052021      -0.054820      -0.025739      -0.010975       0.036714             12.367849       6.150733       0.937315       3.103811      11.859668       5.079555      19.093146           0.000003
          127              C      11.566479       8.417485       5.848413       0.685281      21.189432 0.21388821E+03  0.42781683E+04                                 7.228115                            5.270872      -0.104563       2.042520                    0.999438      21.212609      59.215536       0.628674       0.487090      -1.007330      -0.055470      -0.025806      -0.001968       0.061211      -0.040798      -0.034377       0.051600      -0.062779       0.271333      -0.097127      -0.025962       0.123089              9.369420      14.105691       3.455190       0.545572       8.472667      -1.644457       5.529902           0.000001
          128              C      20.756748      16.162274      12.098059      -0.070508      41.286052 0.45528418E+03  0.10742545E+05                                10.351197                            7.054705      -0.035962       1.987796                    0.999148      27.789316      77.991719       0.633250       0.409927      -1.076881      -0.002393      -0.020827      -0.042337       0.047243      -0.014269       0.010979       0.001537      -0.012970      -0.016252      -0.020124       0.000743       0.019381             14.573053       6.495445       1.314102       3.660029      14.285591       7.795480      22.938122           0.000026
          129              C      21.009760      16.856286      13.350579       0.689599      21.323447 0.21294941E+03  0.42521793E+04                                 7.265164                            5.264029      -0.123371       2.040790                    0.999501      20.996927      58.450162       0.628607       0.487968      -1.007475       0.009473       0.038731       0.046853       0.061522       0.038239      -0.060235      -0.047888       0.090629      -0.158412      -0.092594      -0.025104       0.117698              9.409914       5.716550      -0.405162       2.540480       8.711305       3.601802      13.801888           0.000002
          130              C      23.638701      19.029122      15.045057       0.643782      24.201585 0.24889249E+03  0.51354974E+04                                 7.840602                            5.632157      -0.083372       2.038552                    0.999224      21.791309      60.425101       0.621107       0.477935      -1.019033      -0.068184      -0.003700       0.059840       0.090795      -0.004759       0.052407       0.071616      -0.090484       0.190434      -0.102372      -0.020277       0.122649             11.253578      18.068877       1.200715      -5.005936       7.436199      -2.445983       8.255659          -0.000007
          131              C      25.011528      19.286082      14.253699      -0.029366      38.034376 0.41528728E+03  0.95712370E+04                                 9.840443                            6.719246       0.109815       2.037314                    0.999421      27.100897      75.046012       0.651873       0.407684      -1.078910       0.041910       0.005977      -0.034654       0.054709      -0.004563      -0.009239       0.009352       0.021653      -0.049832      -0.022279      -0.000924       0.023203             15.441007      26.086129       2.055363      -8.506036       8.104571      -3.546875      12.132322          -0.000016
          132              C      26.055015      18.569372      14.730365      -0.127082      35.727582 0.42696409E+03  0.99826426E+04                                 9.443717                            6.873361       0.109361       1.999944                    0.999658      29.396056      84.000459       0.631355       0.414933      -1.066221       0.014668      -0.009751      -0.032676       0.037121      -0.010393      -0.000913      -0.022368      -0.030639       0.038188      -0.026845      -0.007191       0.034036             13.099691      21.348537       0.524550      -6.252151       7.143870      -2.666470      10.806666           0.000066
          133              C      25.101850      20.085250      13.224008      -0.100516      34.707549 0.37228603E+03  0.84451485E+04                                 9.307095                            6.448389       0.023197       1.984818                    0.999660      28.528187      81.365010       0.644642       0.418849      -1.059431       0.030111      -0.024308      -0.012895       0.040790      -0.018209       0.021960       0.003779      -0.006601      -0.036912      -0.032725       0.004141       0.028583             13.295374      22.250668       1.340472      -6.308289       7.398870      -2.934599      10.236584           0.000038
          134              C       3.853654      18.783510      14.038505      -0.112423      36.056312 0.43357841E+03  0.10184005E+05                                 9.616621                            6.985893       0.142506       2.024052                    0.999664      29.013193      83.302282       0.617800       0.422092      -1.060870      -0.033255      -0.018516      -0.008881       0.039085      -0.019380       0.017929      -0.000155       0.000453      -0.073799      -0.033141      -0.001520       0.034660             13.614015      21.685697       0.651100      -7.725260       7.236932      -2.620264      11.919414          -0.000108
          135              C      26.303800      20.311253      12.664041      -0.118131      36.830273 0.37429493E+03  0.85026014E+04                                 9.724745                            6.478070       0.145449       2.031061                    0.999773      28.381373      81.016932       0.641298       0.420444      -1.058368      -0.024559      -0.016969       0.018736       0.035244       0.017126       0.002883      -0.004991      -0.049734       0.042624      -0.037646       0.013043       0.024603             14.656190      26.338328       0.206858      -7.222394       8.089183      -2.271018       9.541059           0.000018
          136              C       3.930204      19.601643      12.925514       0.123776      39.887687 0.36656449E+03  0.82583648E+04                                10.466983                            6.505863      -0.266838       1.943481                    0.999073      25.614002      72.091459       0.627873       0.433003      -1.053827       0.010521      -0.020059      -0.025863       0.034380       0.017540      -0.013587       0.011097      -0.009026      -0.044665      -0.030443       0.004882       0.025561             17.882440      32.186223      -0.114122     -11.294272       8.461531      -2.276237      12.999566          -0.000005
          137              C       5.187813      19.702416      12.196631       0.004682      50.138112 0.42856307E+03  0.99957704E+04                                11.911494                            6.931704      -0.175977       1.952608                    0.999008      27.102491      76.508795       0.624609       0.420433      -1.066292      -0.040065      -0.001422      -0.004779       0.040375       0.023238       0.012611      -0.018573      -0.015500       0.042364      -0.039944       0.012423       0.027521             20.589589      34.094905       0.019872     -12.686331      15.108776      -1.747552      12.565085           0.000501
          138              C       5.565031      21.011572      11.775499      -0.197627      44.709571 0.48009244E+03  0.11584364E+05                                11.008773                            7.311992       0.037754       1.960833                    0.999674      31.159852      91.110745       0.607828       0.417617      -1.062155       0.004583      -0.006326      -0.008463       0.011517      -0.022155       0.014719       0.017184      -0.034853      -0.013440      -0.038897       0.005781       0.033116             16.402802      21.940781       6.883428      -8.690394      16.508880      -5.327390      10.758746           0.001882
          139              C       6.165537      18.767373      12.071680       0.233275      35.913390 0.33669270E+03  0.74727716E+04                                 9.761035                            6.311957      -0.089000       1.990014                    0.999673      25.570519      72.916701       0.621917       0.443737      -1.040824      -0.033376      -0.085282       0.044435       0.101791       0.017653       0.011564      -0.039669      -0.063167       0.086101      -0.056974      -0.006151       0.063125             14.325398      21.814666      -2.295554      -5.950682      13.945177       0.047810       7.216350           0.000789
          140              C       6.754136      21.301006      11.134546       0.075024      45.267685 0.43718735E+03  0.10227933E+05                                11.089158                            6.965430      -0.131152       1.957657                    0.999252      27.078271      76.071872       0.629110       0.416159      -1.071100      -0.008426       0.018237      -0.006724       0.021185       0.002217      -0.021936      -0.005441      -0.014342      -0.044590      -0.030725       0.010381       0.020344             17.664912      19.400273       7.981313      -7.881723      22.450924      -7.558893      11.143538           0.000242
          141              C       7.330004      18.891560      11.495516      -0.061143      49.855639 0.48015402E+03  0.11548469E+05                                11.812028                            7.358272      -0.254382       1.906139                    0.998835      28.790224      83.154851       0.602226       0.422866      -1.062304       0.058428      -0.032992      -0.028838       0.073034      -0.015064       0.027809       0.010022      -0.036862       0.018781      -0.044237       0.020671       0.023566             18.117502      24.786558      -2.858392      -4.997949      21.197367      -2.419182       8.368581           0.003102
          142              C       7.692728      20.189945      10.866132       0.034432      41.066855 0.47321170E+03  0.11301811E+05                                10.452867                            7.304471      -0.116813       1.960738                    0.999163      27.762375      79.026318       0.606541       0.422818      -1.065936       0.011591      -0.006088      -0.017222       0.021634       0.013805       0.001882      -0.004537      -0.011244      -0.046772      -0.017403      -0.005493       0.022896             14.773259      14.518168       2.968549      -4.565221      20.846898      -5.700146       8.954710          -0.000163
          143              C       7.200372      22.631866      10.655566      -0.202905      45.525352 0.49415059E+03  0.11989845E+05                                11.193177                            7.429069       0.023872       1.960800                    0.999779      31.142491      90.814940       0.602714       0.418833      -1.063160      -0.006189      -0.026167       0.016769       0.031689      -0.028401      -0.004221       0.016996      -0.014007      -0.044066      -0.027627      -0.013605       0.041232             17.552387      15.177407       8.853843      -6.780703      25.847689      -8.798578      11.632063           0.001284
          144              C       8.356784      17.821276      11.433040      -0.064812      50.051789 0.49791519E+03  0.12065303E+05                                11.839076                            7.478154      -0.241105       1.907570                    0.998739      28.934973      83.441721       0.600148       0.421177      -1.065094      -0.015238       0.069900       0.026024       0.076128      -0.026454      -0.006807      -0.027617       0.023661       0.031944      -0.047087       0.015116       0.031971             17.823271      23.280108      -3.827207       3.289731      21.908633       3.743947       8.281074           0.003471
          145              C       8.910634      20.448799      10.178900      -0.129440      39.467805 0.44697969E+03  0.10609076E+05                                10.146171                            7.090242      -0.031052       1.952854                    0.999530      30.103807      87.696532       0.611858       0.421760      -1.058069      -0.016138       0.012602      -0.000342       0.020478      -0.015857      -0.001491       0.022878       0.019925      -0.036938      -0.033100       0.003576       0.029524             13.986038      11.085719       2.399435      -3.102050      22.357476      -5.855292       8.514919           0.001534
          146              C       8.325207      22.774951       9.887347       0.059121      44.007679 0.41244873E+03  0.95204620E+04                                11.000647                            6.781134      -0.125378       1.965924                    0.999244      26.685127      74.741872       0.634676       0.418086      -1.068652       0.002621      -0.017511      -0.002499       0.017881       0.009667      -0.004145       0.004540      -0.043959      -0.019678      -0.022337      -0.005337       0.027673             19.197249      12.722040       6.337420      -5.250052      32.686304     -11.175573      12.183402           0.001028
          147              C       9.732096      18.018089      11.986065       0.042383      38.855032 0.41536970E+03  0.96237790E+04                                10.073534                            6.847396      -0.140445       1.965723                    0.999204      26.819770      75.745891       0.624522       0.423299      -1.063247      -0.009798       0.007168       0.003242       0.012565       0.013036       0.003469      -0.001739       0.014842      -0.003476      -0.015181      -0.000670       0.015851             14.085576      20.333166      -0.383464       5.751482      13.371634       3.084219       8.551928          -0.000070
          148              C       8.046199      16.654327      10.861504       0.212108      35.990909 0.36906093E+03  0.83506486E+04                                 9.713639                            6.561048       0.030365       2.020219                    0.999798      26.056634      74.129788       0.618877       0.437401      -1.048409      -0.099510      -0.029514      -0.059733       0.119756       0.006247       0.034305      -0.015026       0.045744       0.074294      -0.043685      -0.009676       0.053362             13.610753      15.016282      -2.555969       0.449208      18.849977       5.098844       6.965999           0.000440
          149              C       9.236562      21.720796       9.801732      -0.138816      38.950626 0.43088122E+03  0.10113819E+05                                10.032300                            6.921056       0.120460       2.003818                    0.999763      29.646233      85.337360       0.625936       0.416887      -1.063226      -0.014059      -0.003843       0.024434       0.028451      -0.000583      -0.012761      -0.000290       0.046770      -0.014025      -0.021070      -0.009303       0.030373             14.244382       9.811192       1.817650      -2.133656      24.991308      -6.330316       7.930645           0.000092
          150              C       8.667212      24.073673       9.239451       0.118607      35.876797 0.34182455E+03  0.75669550E+04                                 9.742982                            6.240356      -0.194947       1.962497                    0.999395      25.386690      70.806360       0.647652       0.427215      -1.057473       0.003070       0.011261      -0.010225       0.015517       0.014844       0.027089      -0.014849       0.008243      -0.044046      -0.041190       0.011601       0.029589             16.402675       9.386867       5.540088      -4.791892      28.307096      -8.132486      11.514062           0.000004
          151              C      10.609681      17.017126      11.918962       0.110574      36.705026 0.33272169E+03  0.73295810E+04                                 9.748718                            6.136147      -0.208737       1.951792                    0.998872      25.520127      71.439282       0.655189       0.424367      -1.057268       0.017051      -0.004934       0.021098       0.027571       0.016908      -0.006405      -0.004743       0.006547       0.049125      -0.025414       0.003942       0.021472             14.266393      18.747292       2.710158       6.444716      14.631152       5.119720       9.420736           0.000149
          152              C      10.064499      19.123329      12.784365      -0.126655      37.736290 0.43493041E+03  0.10236948E+05                                 9.796084                            6.949174       0.038500       1.976279                    0.999645      29.694342      85.707708       0.624996       0.416368      -1.063122       0.014689      -0.018522       0.003424       0.023886      -0.015845      -0.023294       0.002645      -0.026765      -0.031430      -0.034280       0.003696       0.030584             12.960109      19.791670      -0.133123       5.982149      10.418705       2.347678       8.669953           0.001313
          153              C       9.012507      15.655127      10.681019      -0.011221      50.781655 0.46482270E+03  0.11038481E+05                                11.937977                            7.176718      -0.122076       1.959587                    0.999097      27.688488      78.280326       0.620710       0.415524      -1.071888       0.006889      -0.031062      -0.008462       0.032922       0.031181       0.001573      -0.007264       0.018000       0.060724      -0.043293       0.018480       0.024814             18.873497      15.103612       0.869590       3.061631      28.291349      11.792736      13.225531           0.000556
          154              C       9.552173      24.058124       8.251411      -0.153338      35.722392 0.40019695E+03  0.92117166E+04                                 9.450813                            6.653099       0.176851       2.035475                    0.999764      28.797974      81.799638       0.641555       0.414768      -1.065733       0.008442       0.014013      -0.003546       0.016740      -0.010029      -0.005555       0.005366      -0.021800       0.011906      -0.017325       0.000555       0.016770             13.355418       8.518302       4.112273      -4.148494      21.260770      -5.254447      10.287181           0.000129
          155              C       5.357212       1.833790       9.797104      -0.145958      35.323558 0.37197622E+03  0.84288664E+04                                 9.466971                            6.453999       0.119299       2.023896                    0.999737      28.353400      80.587739       0.643692       0.419927      -1.059692       0.008834       0.019586       0.002090       0.021587       0.003145      -0.001467      -0.007591       0.039236       0.033258      -0.026878       0.011225       0.015652             14.075542       8.433528       4.315445      -3.499528      24.766610      -5.302484       9.026489           0.000198
          156              C      10.330974      15.901300      11.303461      -0.198549      42.723372 0.45926379E+03  0.10964666E+05                                10.646753                            7.140069       0.108005       1.987398                    0.999751      30.778826      89.655626       0.616310       0.416269      -1.062520      -0.011733      -0.002237       0.011288       0.016434      -0.016954      -0.005514      -0.018092       0.031369       0.006975      -0.033998       0.011676       0.022322             14.618971      15.594736       4.408043       5.817310      17.649809       7.105945      10.612369           0.001390
          157              C      11.900432      17.165986      12.437278      -0.201787      40.869540 0.42489479E+03  0.99590504E+04                                10.389436                            6.880249       0.162710       2.018544                    0.999737      29.985251      86.836024       0.625477       0.417790      -1.060456      -0.035847      -0.013544      -0.012519       0.040313      -0.015683      -0.013851      -0.005652      -0.016315      -0.024104      -0.025933       0.004005       0.021928             14.839128      21.774680       4.518191       8.071982      12.356078       4.826466      10.386626           0.000944
          158              C      11.326278      19.254816      13.314251      -0.151787      36.251134 0.41464291E+03  0.96387691E+04                                 9.535542                            6.761643       0.150148       2.016607                    0.999780      29.388716      84.162042       0.637232       0.413487      -1.065502      -0.008275      -0.008996      -0.009710       0.015610       0.001680      -0.004214       0.017994      -0.028772      -0.019556      -0.018772      -0.008472       0.027244             12.731664      20.723053      -0.810235       5.843004       9.357200       1.865353       8.114739           0.000278
          159              C       8.750343      14.431349       9.970648       0.107923      41.572555 0.42972332E+03  0.10068256E+05                                10.693500                            7.037507      -0.332704       1.903095                    0.998747      27.046965      77.492263       0.604868       0.432195      -1.054897      -0.009932       0.016168       0.006090       0.019928      -0.007073       0.018551       0.013302      -0.000994      -0.020673      -0.028085       0.010115       0.017970             15.925036       9.242456       2.846212      -0.803031      24.249175      10.668393      14.283477           0.000066
          160              C       7.098760       2.064344       7.830279      -0.080515      35.017538 0.39277661E+03  0.90140600E+04                                 9.353782                            6.605754       0.035385       1.982925                    0.999662      28.737357      81.961081       0.640620       0.416611      -1.062741      -0.034680      -0.010594       0.030790       0.047570      -0.001602      -0.015528      -0.002344       0.062110       0.083842      -0.045179       0.006201       0.038978             13.227542       7.912707       4.165176      -3.402086      22.359092      -4.130636       9.410827          -0.000033
          161              C       5.753499       3.039313       9.299613      -0.081048      35.017376 0.38068419E+03  0.86671520E+04                                 9.344548                            6.491980       0.109665       2.010135                    0.999747      28.428197      80.715368       0.647998       0.415165      -1.063831       0.008417      -0.043182      -0.015253       0.046564      -0.029532       0.015399       0.022003       0.001684       0.004583      -0.045374       0.015488       0.029885             13.457860       9.215085       4.598655      -3.890374      22.153117      -5.251546       9.005377          -0.000027
          162              C      12.218049      18.258117      13.092115       0.077049      40.828053 0.37641108E+03  0.85254152E+04                                10.503791                            6.515963      -0.224197       1.943345                    0.999497      26.201562      73.625997       0.639333       0.422986      -1.061400      -0.006790       0.013302       0.001932       0.015060       0.008738      -0.000465      -0.016380       0.049118       0.039342      -0.037718       0.015695       0.022023             16.585462      27.425804       3.768588       9.419992      11.508889       4.128641      10.821692           0.000687
          163              C       9.421324      14.184523       8.758158      -0.150666      40.633321 0.47888263E+03  0.11531527E+05                                10.351888                            7.319089       0.109690       1.994465                    0.999587      30.447442      88.525669       0.606362       0.419485      -1.062475      -0.024571      -0.025254      -0.023849       0.042547       0.028152      -0.017100      -0.006558      -0.012456      -0.029955      -0.029363      -0.009708       0.039071             14.027920       7.972245       1.245544      -1.716561      19.773296       9.200147      14.338219          -0.000016
          164              C       7.653559      13.596121      10.405663      -0.126637      40.531841 0.54520752E+03  0.13573281E+05                                10.497366                            7.932303      -0.170236       1.914612                    0.998704      31.034908      92.013087       0.568480       0.432781      -1.053292      -0.025585      -0.000162      -0.022807       0.034275       0.015502      -0.007692       0.007484       0.013652       0.030896      -0.025190       0.010203       0.014988             13.569981       9.547535       2.483957      -1.345387      20.521113       6.688127      10.641294           0.000209
          165              C       6.698139       3.213843       8.369420      -0.052346      40.128209 0.40175622E+03  0.91825306E+04                                10.180620                            6.600128       0.069807       2.031965                    0.999329      26.800778      73.893435       0.659072       0.406606      -1.079682      -0.011164      -0.030692      -0.000094       0.032660      -0.008635      -0.003879      -0.010905       0.013005       0.014282      -0.018808       0.007823       0.010984             16.527195      10.963741       8.073993      -4.369731      29.046291      -5.626796       9.571553           0.000177
          166              C      13.547675      18.555750      13.652082       0.105066      42.538153 0.43087252E+03  0.10076924E+05                                10.870626                            7.021795      -0.294714       1.915743                    0.998950      26.771066      76.014661       0.610307       0.429120      -1.059404       0.005286       0.003967       0.006940       0.009583      -0.020098       0.016851       0.009399      -0.000210      -0.086406      -0.039407       0.004415       0.034992             16.964357      29.978375       4.315447       8.843119       6.924603       1.509570      13.990094          -0.000003
          167              C       9.209900      12.989104       7.943661      -0.092261      37.218010 0.44149914E+03  0.10439053E+05                                 9.761557                            7.050253      -0.049216       1.949779                    0.999540      29.759862      86.321782       0.613570       0.422193      -1.058575      -0.017923       0.022702       0.021239       0.035885      -0.002998      -0.027985       0.003036      -0.008558       0.055962      -0.029824      -0.005424       0.035248             12.700692       7.936720       3.050434      -1.036554      18.897069       6.243492      11.268287           0.000125
          168              C       7.410000      12.282845       9.577283      -0.141497      41.453560 0.57887490E+03  0.14528759E+05                                10.434735                            8.009480       0.050332       1.957634                    0.999671      31.596828      91.971407       0.587228       0.415581      -1.071364      -0.000751       0.022424      -0.008002       0.023821       0.028406      -0.054246      -0.000117       0.004874      -0.055226      -0.064075       0.001535       0.062540             13.468579       8.778660       1.616754      -1.334867      19.912597       7.498477      11.714479           0.000276
          169              C       7.330001       4.573772       8.076248       0.668291      24.327565 0.23864719E+03  0.48768438E+04                                 7.880990                            5.522850      -0.088507       2.042082                    0.999344      21.409151      59.247020       0.625349       0.479293      -1.017430       0.028188       0.061186      -0.013523       0.068711      -0.028770       0.064908       0.005422       0.067855       0.241558      -0.090366      -0.025240       0.115605             11.413045       8.837761       4.257267      -2.696686      18.839874      -2.695113       6.561502           0.000017
          170              C      14.565888      18.866171      12.751970      -0.165347      36.509050 0.46716351E+03  0.11159152E+05                                 9.574332                            7.195667       0.149633       2.014375                    0.999560      30.104072      86.649300       0.616935       0.415628      -1.066908       0.022509       0.020213      -0.000278       0.030254       0.007982       0.004400      -0.011658       0.045382       0.076338      -0.039099       0.011010       0.028089             12.194551      20.541431       2.160922       3.531142       5.730225      -0.138386      10.311998           0.000052
          171              C      13.698648      18.606469      15.075138      -0.167441      38.888683 0.48239264E+03  0.11614764E+05                                10.000276                            7.313752       0.080180       1.987768                    0.999722      30.416621      87.873649       0.611766       0.415825      -1.066869       0.016831       0.014127       0.006989       0.023059       0.005959      -0.018331      -0.003794       0.068544       0.072015      -0.046863       0.004841       0.042022             13.153851      20.511264       1.439641       6.391343       5.688933       0.793815      13.261356           0.000060
          172              C       8.365390      12.005525       8.360396      -0.078002      45.587528 0.51588360E+03  0.12544282E+05                                11.053018                            7.521921      -0.044249       1.969141                    0.999028      28.907593      82.052399       0.612456       0.411280      -1.077229       0.014939       0.050121       0.019436       0.055795      -0.005929      -0.029105       0.024009      -0.019874       0.088489      -0.038023      -0.014539       0.052561             15.868331       9.102959       4.251639      -0.640615      26.788804       8.292529      11.713230           0.000005
          173              C      15.891594      19.014848      13.376726      -0.091416      37.155055 0.46872717E+03  0.11218462E+05                                 9.738634                            7.247011       0.024367       1.967239                    0.999596      29.946815      86.598498       0.609065       0.420174      -1.062816      -0.039574      -0.001057       0.015918       0.042668       0.006809      -0.035264      -0.016168       0.029945       0.037958      -0.030896      -0.018899       0.049794             12.481350      19.696541       1.352669       5.245984       5.604634       0.198082      12.142875           0.000008
          174              C      15.045659      18.736625      15.614280      -0.084846      36.407963 0.45013503E+03  0.10665999E+05                                 9.599532                            7.090090      -0.001165       1.962638                    0.999589      29.615239      85.236965       0.617242       0.418786      -1.063597      -0.005464      -0.001882      -0.027133       0.027741      -0.006854      -0.001445      -0.006396      -0.005592       0.107756      -0.025739      -0.010975       0.036714             12.367844      20.648794       1.436843       4.235543       5.592879       0.093151      10.861860           0.000002
          175              C       8.052633      10.678700       7.743507       0.685281      21.189453 0.21388855E+03  0.42781765E+04                                 7.228119                            5.270876      -0.104564       2.042520                    0.999438      21.212609      59.215533       0.628674       0.487090      -1.007330      -0.011328      -0.054506      -0.025448       0.061211      -0.058470       0.034625      -0.041332       0.153427      -0.070850      -0.097127      -0.025962       0.123089              9.369425       5.558318       1.943462      -0.879928      13.761130       3.507671       8.788827           0.000001
          176              C      16.145211      18.959132      14.775255      -0.070508      41.286054 0.45528461E+03  0.10742557E+05                                10.351198                            7.054708      -0.035962       1.987796                    0.999148      27.789317      77.991718       0.633250       0.409927      -1.076881      -0.044290       0.002934      -0.016178       0.047243       0.009256       0.001193      -0.015617       0.003353       0.026099      -0.020124       0.000743       0.019381             14.573050      25.138152       1.530064       6.758079       5.854748       0.106172      12.726249           0.000026
          177              C      17.485597      19.052241      15.331288       0.689599      21.323439 0.21294939E+03  0.42521787E+04                                 7.265162                            5.264029      -0.123372       2.040790                    0.999501      20.996926      58.450154       0.628608       0.487968      -1.007475       0.051497       0.003327       0.033496       0.061522      -0.038221      -0.037549       0.049317      -0.157010      -0.027339      -0.092594      -0.025104       0.117698              9.409909      14.974171       1.365474       2.875616       5.252223      -1.026504       8.003333           0.000002
          178              C      19.703936      21.432573      17.310377       0.643781      24.201622 0.24889276E+03  0.51355047E+04                                 7.840611                            5.632161      -0.083366       2.038554                    0.999224      21.791318      60.425144       0.621107       0.477935      -1.019033       0.050507      -0.074774      -0.010081       0.090795       0.031667       0.062957      -0.018010       0.175216      -0.003484      -0.102371      -0.020278       0.122649             11.253601       6.721011      -3.479460      -2.252147      19.073861       2.013674       7.965930          -0.000008
          179              C      19.114539      22.886478      17.650522      -0.029366      38.034414 0.41528738E+03  0.95712402E+04                                 9.840451                            6.719248       0.109814       2.037314                    0.999421      27.100900      75.046035       0.651873       0.407684      -1.078909      -0.028552       0.045660       0.009650       0.054709      -0.005401       0.010134      -0.004797      -0.037230      -0.014015      -0.022279      -0.000924       0.023203             15.441030       9.584030      -6.246101      -3.512239      27.833841       3.398794       8.905219          -0.000016
          180              C      19.633941      23.874860      16.886931      -0.127082      35.727600 0.42696422E+03  0.99826471E+04                                 9.443723                            6.873364       0.109360       1.999944                    0.999658      29.396063      84.000499       0.631355       0.414933      -1.066221      -0.031533       0.018579      -0.006200       0.037121      -0.005483      -0.023323      -0.007496       0.027801       0.041270      -0.026845      -0.007191       0.034036             13.099707       8.892223      -4.657102      -2.830858      22.653854       1.540625       7.753043           0.000063
          181              C      18.193831      23.088554      18.555262      -0.100516      34.707610 0.37228642E+03  0.84451610E+04                                 9.307112                            6.448398       0.023196       1.984818                    0.999660      28.528204      81.365123       0.644641       0.418849      -1.059430      -0.011703       0.031742      -0.022789       0.040790       0.020993       0.003513      -0.021026      -0.004238       0.025198      -0.032725       0.004141       0.028583             13.295407       8.303855      -4.445791      -2.905939      23.526711       2.372869       8.055655           0.000037
          182              C      16.314087       1.913048      17.173856      -0.112423      36.056356 0.43357894E+03  0.10184021E+05                                 9.616631                            6.985899       0.142505       2.024052                    0.999664      29.013202      83.302344       0.617799       0.422093      -1.060870      -0.014717      -0.031720      -0.017460       0.039085       0.019670       0.001184      -0.021484      -0.028191       0.035059      -0.033140      -0.001520       0.034661             13.614038       9.646856      -6.158600      -2.859764      23.347310       1.829590       7.847949          -0.000110
          183              C      17.809081      24.345648      18.839873      -0.118131      36.830147 0.37429326E+03  0.85025506E+04                                 9.724704                            6.478041       0.145448       2.031061                    0.999773      28.381328      81.016638       0.641301       0.420443      -1.058370       0.013751      -0.026396      -0.018876       0.035244      -0.000807      -0.002463       0.017138       0.046097       0.056352      -0.037645       0.013043       0.024603             14.656127       7.586665      -4.896109      -2.239165      27.792826       1.255618       8.588889           0.000017
          184              C      15.311517       2.111130      18.106363       0.123775      39.887769 0.36656488E+03  0.82583762E+04                                10.467001                            6.505870      -0.266838       1.943481                    0.999073      25.614008      72.091499       0.627872       0.433003      -1.053827      -0.026399       0.013783      -0.017177       0.034380      -0.009497       0.015863       0.017115      -0.020251       0.027868      -0.030443       0.004882       0.025561             17.882486      10.072418      -8.573301      -2.556184      34.577324       1.411197       8.997716          -0.000005
          185              C      14.753398       3.445207      18.284534       0.004683      50.138150 0.42856318E+03  0.99957739E+04                                11.911499                            6.931705      -0.175977       1.952608                    0.999008      27.102494      76.508815       0.624609       0.420433      -1.066292      -0.009668      -0.039190      -0.000903       0.040375       0.011640      -0.016829       0.023944       0.031262       0.014384      -0.039944       0.012423       0.027521             20.589605       9.536480      -9.648037      -1.261680      36.780904       1.539183      15.451431           0.000501
          186              C      14.521935       3.853091      19.631231      -0.197627      44.709612 0.48009311E+03  0.11584384E+05                                11.008779                            7.311997       0.037754       1.960833                    0.999674      31.159868      91.110809       0.607828       0.417617      -1.062155      -0.008476       0.005639      -0.005384       0.011517       0.010171       0.016392      -0.025752       0.020052       0.047205      -0.038897       0.005780       0.033116             16.402816       7.986897      -6.220367      -3.629485      23.645147       8.267991      17.576406           0.001880
          187              C      14.647876       4.442757      17.368225       0.233275      35.913392 0.33669247E+03  0.74727654E+04                                 9.761036                            6.311955      -0.089000       1.990015                    0.999673      25.570522      72.916718       0.621917       0.443737      -1.040824       0.030805      -0.037336      -0.089546       0.101791       0.005145      -0.037739       0.020986       0.070536       0.077411      -0.056974      -0.006151       0.063125             14.325405       6.046016      -4.259378       0.559791      23.072211      -1.725252      13.857989           0.000789
          188              C      14.062441       5.106267      19.987574       0.075024      45.267726 0.43718765E+03  0.10227942E+05                                11.089165                            6.965433      -0.131153       1.957657                    0.999252      27.078276      76.071894       0.629109       0.416159      -1.071100      -0.005710      -0.007798       0.018851       0.021185      -0.019058      -0.001621       0.004780      -0.025750       0.046270      -0.030725       0.010381       0.020344             17.664931       8.143686      -5.624359      -5.086955      20.921531       9.456229      23.929575           0.000241
          189              C      14.231833       5.665872      17.553338      -0.061143      49.855674 0.48015412E+03  0.11548472E+05                                11.812031                            7.358272      -0.254381       1.906140                    0.998835      28.790233      83.154872       0.602227       0.422865      -1.062305      -0.024971       0.061865      -0.029718       0.073034       0.021716       0.008526      -0.019112       0.041580       0.039197      -0.044237       0.020671       0.023565             18.117512       6.986894      -3.127255      -1.268457      25.800453      -2.170957      21.565189           0.003102
          190              C      13.791924       6.084311      18.911604       0.034432      41.066905 0.47321211E+03  0.11301823E+05                                10.452876                            7.304475      -0.116814       1.960738                    0.999163      27.762381      79.026343       0.606541       0.422818      -1.065936      -0.016258       0.013637      -0.004210       0.021634       0.005440       0.000282       0.013589      -0.016276       0.042152      -0.017403      -0.005493       0.022896             14.773280       6.969348      -3.310559      -3.861649      15.427046       3.930854      21.923445          -0.000164
          191              C      13.784449       5.589284      21.362037      -0.202906      45.525392 0.49415056E+03  0.11989844E+05                                11.193183                            7.429069       0.023873       1.960800                    0.999779      31.142496      90.814957       0.602714       0.418833      -1.063160       0.013032      -0.007807      -0.027811       0.031690      -0.005709       0.016225      -0.029946      -0.014205       0.031201      -0.027626      -0.013605       0.041232             17.552408       8.620061      -5.003351      -5.892610      16.480373      10.308622      27.556789           0.001282
          192              C      14.179493       6.706416      16.495880      -0.064812      50.051810 0.49791550E+03  0.12065312E+05                                11.839077                            7.478155      -0.241103       1.907570                    0.998739      28.934986      83.441759       0.600148       0.421177      -1.065095       0.031287      -0.019124       0.066715       0.076128      -0.009079      -0.032790      -0.021803      -0.006560      -0.032883      -0.047086       0.015115       0.031971             17.823277      10.115740       4.449900       4.572980      22.397876      -4.739144      20.956215           0.003471
          193              C      13.286952       7.371984      19.242494      -0.129440      39.467822 0.44697948E+03  0.10609071E+05                                10.146173                            7.090239      -0.031052       1.952854                    0.999530      30.103816      87.696567       0.611858       0.421760      -1.058069      -0.000932      -0.016143       0.012566       0.020478      -0.000297       0.021222      -0.018281      -0.024306      -0.026312      -0.033100       0.003576       0.029524             13.986046       6.807636      -2.311334      -3.892727      11.705812       3.206967      23.444690           0.001532
          194              C      13.176089       6.795687      21.586487       0.059121      44.007754 0.41244885E+03  0.95204659E+04                                11.000660                            6.781135      -0.125378       1.965924                    0.999244      26.685130      74.741892       0.634676       0.418086      -1.068652      -0.004013       0.003124      -0.017143       0.017881      -0.004601       0.008969       0.009046       0.011615       0.071787      -0.022337      -0.005337       0.027674             19.197292       8.998740      -4.092670      -7.853885      13.763969       7.860225      34.829167           0.001028
          195              C      14.911047       8.003431      16.632401       0.042383      38.855065 0.41537020E+03  0.96237939E+04                                10.073541                            6.847401      -0.140445       1.965723                    0.999204      26.819780      75.745935       0.624522       0.423299      -1.063247       0.002788      -0.010205       0.006780       0.012565       0.005846      -0.000779       0.012775      -0.007015      -0.019220      -0.015181      -0.000670       0.015851             14.085587      10.772583       6.831096       3.381514      18.823805      -1.411815      12.660372          -0.000070
          196              C      13.454180       6.481100      15.396772       0.212108      35.990922 0.36906087E+03  0.83506471E+04                                 9.713642                            6.561047       0.030365       2.020219                    0.999798      26.056639      74.129808       0.618877       0.437401      -1.048409      -0.074018      -0.091300      -0.022955       0.119756       0.032543      -0.020610       0.005047       0.026638      -0.094112      -0.043685      -0.009676       0.053362             13.610761       8.325925       0.980487       5.891022      14.877076      -3.318998      17.629281           0.000440
          197              C      13.088794       7.724187      20.547540      -0.138816      38.950654 0.43088132E+03  0.10113822E+05                                10.032306                            6.921057       0.120460       2.003818                    0.999763      29.646239      85.337393       0.625936       0.416887      -1.063226       0.022027      -0.016819      -0.006435       0.028451      -0.008739      -0.001916       0.001022      -0.035833      -0.062395      -0.021070      -0.009303       0.030373             14.244398       6.364384      -1.511045      -4.095410      10.226048       2.544432      26.142761           0.000091
          198              C      12.715461       7.195756      22.947067       0.118607      35.876872 0.34182493E+03  0.75669659E+04                                 9.742997                            6.240361      -0.194947       1.962497                    0.999395      25.386694      70.806388       0.647651       0.427215      -1.057473      -0.008529       0.004121       0.012290       0.015517       0.031164      -0.011094       0.013285      -0.014695       0.018520      -0.041190       0.011601       0.029589             16.402721       8.975437      -4.122067      -5.394477      10.387666       6.715575      29.845060           0.000004
          199              C      14.843628       8.895517      15.644360       0.110574      36.705049 0.33272175E+03  0.73295830E+04                                 9.748724                            6.136148      -0.208737       1.951792                    0.998872      25.520135      71.439323       0.655188       0.424367      -1.057268       0.022344       0.014478      -0.007163       0.027572      -0.006802      -0.005445       0.018280       0.017219      -0.030400      -0.025414       0.003942       0.021472             14.266406      12.280059       7.478052       5.756960      17.036759       1.325033      13.482400           0.000149
          200              C      15.856259       8.224190      17.645894      -0.126655      37.736327 0.43493069E+03  0.10236956E+05                                 9.796090                            6.949175       0.038500       1.976279                    0.999645      29.694357      85.707769       0.624996       0.416368      -1.063122       0.003172       0.014413      -0.018782       0.023886      -0.023971       0.004050      -0.013847      -0.013221       0.053175      -0.034280       0.003696       0.030584             12.960119      10.752986       7.024253       2.369577      18.228106      -1.063854       9.899264           0.001311
          201              C      13.285658       7.474752      14.422615      -0.011221      50.781708 0.46482297E+03  0.11038489E+05                                11.937986                            7.176720      -0.122076       1.959587                    0.999097      27.688494      78.280352       0.620709       0.415524      -1.071887      -0.010826       0.008245      -0.029978       0.032922       0.002456      -0.007509       0.031963       0.021141      -0.051374      -0.043293       0.018480       0.024813             18.873521      16.641396       2.951537      13.095148      14.368932      -1.039182      25.610236           0.000556
          202              C      11.844529       8.192228      23.037310      -0.153338      35.722414 0.40019707E+03  0.92117212E+04                                 9.450820                            6.653102       0.176851       2.035475                    0.999764      28.797982      81.799697       0.641554       0.414768      -1.065733      -0.001000       0.008624       0.014312       0.016740      -0.008554       0.004605      -0.010001       0.014394       0.023152      -0.017325       0.000555       0.016770             13.355434       8.407343      -3.671361      -3.395403       9.405941       4.975082      22.253017           0.000129
          203              C      10.507277       4.128199       0.775161      -0.145959      35.323610 0.37197668E+03  0.84288799E+04                                 9.466983                            6.454005       0.119299       2.023895                    0.999737      28.353411      80.587807       0.643691       0.419927      -1.059692       0.005202       0.008270       0.019250       0.021587      -0.000493      -0.010798       0.004610      -0.005409      -0.069394      -0.026877       0.011225       0.015652             14.075571       7.365881      -2.888946      -2.922775       9.146284       5.051602      25.714549           0.000198
          204              C      14.084166       8.706430      14.600786      -0.198550      42.723442 0.45926420E+03  0.10964679E+05                                10.646762                            7.140071       0.108006       1.987398                    0.999751      30.778846      89.655702       0.616310       0.416269      -1.062520       0.009499      -0.012964      -0.003432       0.016434      -0.005152      -0.021523      -0.013788      -0.019270      -0.038336      -0.033998       0.011675       0.022323             14.618991      13.741255       6.479169       8.086949      14.058109       2.811864      16.057608           0.001389
          205              C      15.525698      10.113328      15.736917      -0.201787      40.869590 0.42489500E+03  0.99590570E+04                                10.389445                            6.880251       0.162711       2.018544                    0.999737      29.985256      86.836055       0.625477       0.417790      -1.060456      -0.018090      -0.033924      -0.012127       0.040313      -0.014427      -0.005039      -0.013606      -0.012076       0.039439      -0.025933       0.004005       0.021929             14.839150      13.608359       9.494445       5.324730      19.602292       3.012542      11.306797           0.000943
          206              C      16.544433       9.412082      17.719940      -0.151787      36.251109 0.41464266E+03  0.96387625E+04                                 9.535538                            6.761640       0.150149       2.016607                    0.999780      29.388717      84.162061       0.637232       0.413487      -1.065502      -0.011532      -0.006943      -0.007905       0.015610      -0.004931       0.020261      -0.000308       0.006554       0.040623      -0.018772      -0.008472       0.027244             12.731657      10.062108       7.009206       1.769352      19.186707      -1.654540       8.946155           0.000277
          207              C      12.423065       7.314772      13.281856       0.107923      41.572571 0.42972346E+03  0.10068260E+05                                10.693504                            7.037508      -0.332704       1.903095                    0.998747      27.046969      77.492284       0.604868       0.432195      -1.054897       0.006538      -0.010793       0.015423       0.019928       0.017999       0.012968      -0.010647       0.001727       0.002966      -0.028085       0.010115       0.017970             15.925046      16.443040      -1.362804      11.750824       9.466505       1.519006      21.865592           0.000066
          208              C       8.798942       6.088518       1.214804      -0.080515      35.017588 0.39277714E+03  0.90140751E+04                                 9.353793                            6.605760       0.035385       1.982925                    0.999662      28.737362      81.961113       0.640620       0.416611      -1.062740       0.025113      -0.037961      -0.013828       0.047570      -0.016296      -0.009973       0.001272       0.001832      -0.131084      -0.045179       0.006201       0.038977             13.227564       7.970669      -2.943960      -2.099957       8.622346       4.791317      23.089679          -0.000032
          209              C      10.191716       4.565438       2.026987      -0.081048      35.017394 0.38068404E+03  0.86671485E+04                                 9.344552                            6.491979       0.109665       2.010135                    0.999747      28.428200      80.715396       0.647998       0.415165      -1.063831      -0.018634       0.010726      -0.041303       0.046564       0.011078       0.017299      -0.033323       0.011700      -0.018752      -0.045374       0.015488       0.029885             13.457872       7.252492      -3.139263      -3.108372      10.001276       5.399734      23.119849          -0.000028
          210              C      16.326134      10.336664      16.752724       0.077049      40.828095 0.37641129E+03  0.85254212E+04                                10.503799                            6.515966      -0.224196       1.943345                    0.999497      26.201565      73.626012       0.639332       0.422986      -1.061400       0.002506      -0.007142       0.013019       0.015060       0.001515      -0.019514       0.011156      -0.008399      -0.081375      -0.037718       0.015695       0.022023             16.585479      14.257224      11.358123       4.405812      24.876484       2.227451      10.622729           0.000686
          211              C      11.280382       8.128503      13.166160      -0.150666      40.633346 0.47888243E+03  0.11531522E+05                                10.351893                            7.319088       0.109689       1.994464                    0.999587      30.447449      88.525715       0.606362       0.419485      -1.062475      -0.029167      -0.021230      -0.022558       0.042547      -0.012411      -0.000550       0.030102      -0.016273       0.037119      -0.029363      -0.009708       0.039071             14.027935      15.863009      -2.525606       9.669141       8.466866       0.265616      17.753930          -0.000017
          212              C      12.632368       6.184776      12.404883      -0.126637      40.531833 0.54520758E+03  0.13573284E+05                                10.497367                            7.932305      -0.170236       1.914612                    0.998704      31.034912      92.013120       0.568480       0.432781      -1.053292      -0.025595      -0.022682       0.002279       0.034275      -0.007002       0.006853       0.015527       0.006823      -0.039937      -0.025190       0.010203       0.014988             13.569981      11.884447      -1.353920       7.844398       9.840254       1.686032      18.985241           0.000208
          213              C       9.405225       5.611833       2.300029      -0.052346      40.128245 0.40175632E+03  0.91825335E+04                                10.180628                            6.600130       0.069807       2.031965                    0.999329      26.800777      73.893442       0.659072       0.406606      -1.079682      -0.004690      -0.010679      -0.030506       0.032660      -0.004424      -0.012998      -0.006661      -0.004059      -0.019221      -0.018808       0.007823       0.010984             16.527219       7.803400      -3.099546      -2.384168      11.757797       8.844472      30.020461           0.000177
          214              C      17.069775      11.586202      16.988743       0.105066      42.538157 0.43087243E+03  0.10076922E+05                                10.870627                            7.021794      -0.294713       1.915743                    0.998950      26.771065      76.014664       0.610307       0.429120      -1.059404       0.007905       0.004370       0.003202       0.009583       0.019014       0.011081      -0.023280      -0.032490       0.036032      -0.039407       0.004415       0.034992             16.964361      16.657630      10.861411       1.118953      27.551122       3.233883       6.684332          -0.000003
          215              C      10.324097       8.030937      12.064738      -0.092261      37.218050 0.44149946E+03  0.10439063E+05                                 9.761566                            7.050257      -0.049217       1.949779                    0.999540      29.759867      86.321816       0.613570       0.422193      -1.058575       0.021229      -0.020614       0.020300       0.035885      -0.031219       0.000444      -0.000040       0.018308      -0.016268      -0.029824      -0.005424       0.035248             12.700710      12.448172      -1.248644       7.238893       8.172375       2.293137      17.481583           0.000124
          216              C      11.646011       6.058470      11.187765      -0.141497      41.453564 0.57887510E+03  0.14528765E+05                                10.434737                            8.009483       0.050332       1.957633                    0.999671      31.596831      91.971423       0.587228       0.415581      -1.071363      -0.005607      -0.000080       0.023152       0.023821      -0.045892       0.006624       0.033494      -0.053145       0.019512      -0.064075       0.001534       0.062541             13.468583      13.062565      -1.671168       8.349486       9.119593       0.755471      18.223591           0.000275
          217              C       9.335968       6.256636       3.683517       0.668291      24.327583 0.23864737E+03  0.48768483E+04                                 7.880995                            5.522852      -0.088506       2.042082                    0.999344      21.409151      59.247020       0.625348       0.479293      -1.017430      -0.003473       0.028811       0.062282       0.068711       0.049438      -0.015337      -0.033956       0.112997      -0.220710      -0.090365      -0.025240       0.115605             11.413056       5.638127      -1.839677      -0.776209       9.328335       4.647800      19.272707           0.000016
          218              C      16.336223      12.700316      17.393678      -0.165348      36.509097 0.46716414E+03  0.11159172E+05                                 9.574346                            7.195675       0.149633       2.014375                    0.999560      30.104085      86.649395       0.616934       0.415628      -1.066908       0.004569       0.022121       0.020127       0.030254       0.003616      -0.016841       0.009552       0.014436      -0.096712      -0.039099       0.011010       0.028089             12.194572      11.268238       4.861030      -0.405953      19.503368       1.832592       5.812111           0.000053
          219              C      18.497948      11.565938      16.886931      -0.167441      38.888692 0.48239250E+03  0.11614762E+05                                10.000280                            7.313752       0.080181       1.987769                    0.999722      30.416624      87.873698       0.611766       0.415826      -1.066868       0.010416       0.015696       0.013299       0.023059      -0.017098      -0.010158       0.009169      -0.008248      -0.133990      -0.046863       0.004841       0.042022             13.153859      14.994641       7.174347       0.059969      18.860207       0.745818       5.606729           0.000060
          220              C      10.529820       7.155477      11.042220      -0.078002      45.587570 0.51588373E+03  0.12544287E+05                                11.053026                            7.521922      -0.044249       1.969141                    0.999028      28.907593      82.052409       0.612456       0.411280      -1.077228       0.026298       0.011874       0.047754       0.055795      -0.035728       0.019334      -0.005134       0.043137      -0.028578      -0.038023      -0.014539       0.052561             15.868353      13.541325      -0.717650      10.151006       9.211531       3.102053      24.852203           0.000004
          221              C      17.127527      13.940155      17.474665      -0.091416      37.155073 0.46872737E+03  0.11218470E+05                                 9.738642                            7.247015       0.024367       1.967239                    0.999596      29.946824      86.598578       0.609065       0.420174      -1.062815       0.010860      -0.041171      -0.002754       0.042668      -0.033369      -0.018007       0.012792      -0.016161      -0.052412      -0.030896      -0.018899       0.049795             12.481363      13.494188       6.109011      -0.404409      18.312573       0.838171       5.637330           0.000009
          222              C      19.205327      12.837363      16.958663      -0.084846      36.407969 0.45013481E+03  0.10665993E+05                                 9.599534                            7.090089      -0.001164       1.962638                    0.999589      29.615238      85.236972       0.617242       0.418786      -1.063597      -0.027637      -0.002169       0.001032       0.027741      -0.008617      -0.012396      -0.005213       0.052125      -0.039654      -0.025739      -0.010975       0.036714             12.367852      12.000697       5.408491      -0.349185      19.469492       1.024688       5.633366           0.000003
          223              C       9.742498       6.935455       9.789006       0.685281      21.189464 0.21388853E+03  0.42781761E+04                                 7.228122                            5.270876      -0.104564       2.042520                    0.999438      21.212610      59.215537       0.628674       0.487090      -1.007330      -0.032266      -0.007517      -0.051471       0.061211       0.041802      -0.051863      -0.056030      -0.104517      -0.166919      -0.097127      -0.025962       0.123089              9.369433       9.375407      -1.127556       4.170554       5.774857       1.537899      12.958036           0.000001
          224              C      18.532481      14.026081      17.269652      -0.070508      41.286058 0.45528456E+03  0.10742556E+05                                10.351200                            7.054709      -0.035962       1.987796                    0.999148      27.789316      77.991726       0.633250       0.409927      -1.076881      -0.020964      -0.042082       0.004648       0.047243       0.001177      -0.015618       0.011026       0.008691      -0.007606      -0.020124       0.000743       0.019381             14.573056      14.486376       8.168295      -0.527012      23.321987       0.867678       5.910807           0.000026
          225              C      19.251805      15.289392      17.302741       0.689599      21.323453 0.21294957E+03  0.42521832E+04                                 7.265166                            5.264032      -0.123371       2.040790                    0.999501      20.996927      58.450162       0.628607       0.487968      -1.007475       0.039587       0.047094      -0.000275       0.061522      -0.049318       0.053504      -0.040687       0.054483       0.214546      -0.092594      -0.025104       0.117698              9.409917       8.571951       3.777732      -1.160519      14.155714       1.197651       5.502085           0.000002
          226              O      20.736461      17.974642      19.414186      -0.585858      33.204348 0.47098494E+03  0.10929902E+05                                 8.161157                            6.628224       0.460197       2.196481                    0.998398      27.201188      69.752191       0.754533       0.349799      -1.148910       0.055954      -0.003731       0.017638       0.058787       0.009315       0.013387      -0.001058       0.009892      -0.177366      -0.061063       0.019734       0.041330             10.383404      10.437555      -4.202678       4.528009       9.270035      -3.302420      11.442621          -0.000003
          227              O      21.618598      16.337807      14.200942      -0.547924      30.500326 0.42538681E+03  0.96699117E+04                                 7.807376                            6.395571       0.360701       2.187954                    0.997140      26.371606      67.987915       0.747243       0.360584      -1.134761      -0.012597       0.006032      -0.043471       0.045659       0.029259      -0.021393      -0.036752       0.091595      -0.016585      -0.067391      -0.003435       0.070825              9.390395       7.164636      -0.053020       3.307189       6.041415       0.101636      14.965135           0.000000
          228              O      20.520106      18.044481      13.351736      -0.632386      35.636160 0.53886718E+03  0.12905124E+05                                 8.528239                            7.081343       0.558864       2.215767                    0.998737      27.990114      72.396134       0.732900       0.348964      -1.152108       0.001530      -0.051263      -0.030358       0.059598      -0.019188      -0.032723      -0.002462      -0.029343      -0.118461      -0.058184       0.012042       0.046142             10.317461       7.115759      -2.114789      -0.734661      13.582848       5.130452      10.253777           0.000001
          229              O      22.324948      16.767025      18.473349      -0.591594      33.920245 0.48046764E+03  0.11216153E+05                                 8.312030                            6.712667       0.454659       2.191445                    0.997975      27.477902      70.886868       0.746052       0.351688      -1.146292      -0.004158       0.025918       0.048405       0.055064       0.039596      -0.033042       0.019687      -0.030680      -0.013784      -0.064703       0.019758       0.044945             10.885104       6.937211      -0.371672      -0.927037       5.912069      -0.315843      19.806034          -0.000006
          230              O      18.084234      12.849311       2.316458      -0.441411      31.113756 0.45886567E+03  0.10643271E+05                                 8.003338                            6.683460      -0.106911       2.037102                    0.998045      25.846676      67.576002       0.723383       0.365047      -1.129908       0.095728      -0.022238       0.001441       0.098288      -0.002905       0.030967      -0.004725       0.136936      -0.208538      -0.075312      -0.033390       0.108703              9.248156      14.033946       1.072681       0.152465       6.044205      -1.472596       7.666319           0.020445
          231              O      17.183707      10.833034       3.582399      -0.423800      29.879579 0.44374159E+03  0.10215476E+05                                 7.805363                            6.596130      -0.033440       2.064868                    0.997849      25.716547      67.174424       0.723599       0.367688      -1.126892       0.027123       0.023719       0.086316       0.093534      -0.009749       0.045255       0.029776      -0.039728       0.319041      -0.088949      -0.032808       0.121757              9.105295       6.814017       1.114904       1.131673       5.733293       0.286773      14.768577           0.017567
          232              O      15.714947      12.525672       2.414567      -0.757567      31.037515 0.51785074E+03  0.12324543E+05                                 7.694559                            6.948924       0.437407       2.154523                    0.998583      29.305641      76.479956       0.736000       0.349673      -1.147276      -0.094907       0.064569       0.001961       0.114806       0.021341      -0.021121       0.006460       0.013744       0.071754      -0.039578       0.004145       0.035433              8.130938      11.583763      -1.677650      -0.823301       6.026919      -0.604950       6.782131           0.083848
          233              O      17.135254      10.898148       1.228687      -0.756684      31.056268 0.53017851E+03  0.12724805E+05                                 7.755695                            7.093573       0.347585       2.122802                    0.998553      29.553572      78.101318       0.717031       0.355909      -1.139305       0.022147      -0.078428      -0.075882       0.111353      -0.005087       0.003124      -0.023332       0.053989      -0.070032      -0.043018       0.003355       0.039662              8.348781       6.074912       0.545607       0.027426       6.893200       2.943658      12.078230           0.094541
          234              O       5.494868       8.122342       6.892682      -0.587623      33.358791 0.47323717E+03  0.10994057E+05                                 8.197173                            6.646061       0.454205       2.195477                    0.998259      27.189900      69.735759       0.753262       0.350010      -1.148864      -0.022370      -0.009257      -0.051656       0.057048      -0.002643       0.019859       0.007770      -0.106113       0.067157      -0.068748       0.023988       0.044760             10.468576      12.163707      -2.862995       5.143341       8.028301      -3.674170      11.213721           0.000019
          235              O       6.378699       9.049754       5.082277      -0.595397      34.189302 0.48086870E+03  0.11217445E+05                                 8.344271                            6.704770       0.483925       2.202976                    0.998017      27.376463      70.386169       0.748973       0.350568      -1.148271      -0.046800      -0.020585       0.009855       0.052068       0.010303      -0.046493       0.035885      -0.013835      -0.069098      -0.071519       0.022915       0.048604             10.828880      19.592853      -0.649942      -1.474241       5.844694      -0.099180       7.049093           0.000011
          236              O      11.507842       7.352122       6.450262      -0.591254      32.560828 0.47000751E+03  0.10919683E+05                                 8.092621                            6.659582       0.498272       2.213825                    0.998164      27.178885      70.114275       0.745042       0.353851      -1.143705       0.031287       0.049737      -0.000010       0.058759      -0.002875      -0.024520       0.005325      -0.066152       0.085929      -0.054640       0.016926       0.037714              9.856132      10.118723       4.767041      -1.695533      11.902663      -3.122409       7.547009           0.000001
          237              O      10.709471       9.013343       5.269472      -0.574796      33.688640 0.47988724E+03  0.11212839E+05                                 8.313416                            6.767261       0.350139       2.171668                    0.997566      26.969621      69.884283       0.732507       0.357864      -1.139927       0.054192       0.002211       0.010551       0.055254      -0.044945      -0.012396       0.022254       0.012892       0.120167      -0.066189       0.008032       0.058157             10.138454      17.068831      -0.037894       1.873924       6.694452      -0.402442       6.652081          -0.000002
          238              O      23.557029      18.044342      15.794533      -0.585858      33.204329 0.47098464E+03  0.10929893E+05                                 8.161153                            6.628222       0.460196       2.196481                    0.998398      27.201187      69.752181       0.754533       0.349799      -1.148910       0.023718       0.053498      -0.005596       0.058787       0.024944       0.008754       0.006830      -0.083424       0.071645      -0.061063       0.019734       0.041330             10.383396      11.675165       3.903072      -3.991621       9.477594      -4.215138       9.997427          -0.000002
          239              O      18.342860      19.562052      14.724812      -0.547924      30.500292 0.42538623E+03  0.96698948E+04                                 7.807368                            6.395565       0.360700       2.187953                    0.997140      26.371603      67.987890       0.747243       0.360583      -1.134761      -0.043778      -0.007406       0.010648       0.045659      -0.010205      -0.035854       0.035933      -0.069178      -0.104357      -0.067391      -0.003435       0.070825              9.390384      15.554621       2.270144      -0.892464       6.494608      -0.301782       6.121921          -0.000001
          240              O      17.554279      18.550747      16.512540      -0.632386      35.636159 0.53886729E+03  0.12905128E+05                                 8.528239                            7.081344       0.558866       2.215767                    0.998737      27.990116      72.396142       0.732900       0.348964      -1.152108      -0.035228       0.005792      -0.047722       0.059598      -0.028334       0.003549      -0.016118      -0.059423       0.102279      -0.058184       0.012042       0.046142             10.317460      11.094488      -1.436785       5.085988       7.404573      -2.652448      12.453318           0.000001
          241              O      22.690363      19.748929      14.694499      -0.591594      33.920230 0.48046733E+03  0.11216144E+05                                 8.312027                            6.712665       0.454659       2.191444                    0.997975      27.477903      70.886870       0.746052       0.351688      -1.146292       0.050035      -0.010226       0.020591       0.055064      -0.029328       0.026586       0.040007      -0.001094       0.039585      -0.064703       0.019758       0.044945             10.885098      19.169665      -2.437527      -1.805997       7.347355      -0.054403       6.138273          -0.000006
          242              O       5.817753      17.513408      12.527752      -0.441412      31.113782 0.45886612E+03  0.10643284E+05                                 8.003343                            6.683463      -0.106912       2.037102                    0.998045      25.846685      67.576033       0.723383       0.365047      -1.129908       0.010529       0.095153      -0.022265       0.098288       0.050218      -0.001546      -0.006059      -0.153858      -0.099348      -0.075313      -0.033390       0.108702              9.248163       7.493990       1.055499      -1.474014      13.874453       1.235694       6.376046           0.020446
          243              O       6.745334      16.494421      10.387615      -0.423801      29.879583 0.44374155E+03  0.10215475E+05                                 7.805363                            6.596129      -0.033440       2.064868                    0.997849      25.716549      67.174426       0.723599       0.367688      -1.126892       0.090971       0.016343       0.014349       0.093534       0.020792       0.012395      -0.016136       0.199745      -0.114136      -0.088948      -0.032808       0.121757              9.105297      14.908646       0.267707      -0.557655       6.631551       1.061890       5.775694           0.017568
          244              O       5.596390      15.153645      12.195474      -0.757566      31.037459 0.51784945E+03  0.12324503E+05                                 7.694546                            6.948912       0.437405       2.154522                    0.998583      29.305635      76.479895       0.736002       0.349672      -1.147276      -0.002576      -0.095285       0.063989       0.114807      -0.021734       0.004565       0.023098       0.020128      -0.059149      -0.039578       0.004145       0.035433              8.130923       6.478258      -0.381993      -0.855867      11.750267      -1.488128       6.164245           0.083855
          245              O       4.423095      16.725833      10.704158      -0.756684      31.056209 0.53017717E+03  0.12724764E+05                                 7.755682                            7.093561       0.347584       2.122802                    0.998553      29.553556      78.101235       0.717032       0.355909      -1.139305      -0.080580       0.032031      -0.069861       0.111354       0.010444      -0.022433      -0.002724      -0.063744      -0.031352      -0.043018       0.003355       0.039663              8.348767      12.571162      -0.698246       2.372648       6.148826       0.257154       6.326313           0.094551
          246              O       8.324721       4.530214       7.338341      -0.587623      33.358785 0.47323708E+03  0.10994055E+05                                 8.197172                            6.646061       0.454205       2.195478                    0.998259      27.189902      69.735769       0.753262       0.350011      -1.148864      -0.054653      -0.015937      -0.003677       0.057048       0.008377       0.009025      -0.005876       0.095229       0.119964      -0.068748       0.023988       0.044760             10.468573      11.564576       4.879826      -4.307526      10.994762      -2.901669       8.846380           0.000018
          247              O       6.742051       5.611431       8.454110      -0.595397      34.189309 0.48086883E+03  0.11217450E+05                                 8.344272                            6.704772       0.483926       2.202976                    0.998017      27.376462      70.386176       0.748973       0.350568      -1.148271       0.001935      -0.047373      -0.021521       0.052068      -0.041507       0.041013       0.010380      -0.040430       0.030976      -0.071519       0.022915       0.048604             10.828880       6.829530       0.004791      -0.281920      19.777532      -0.458020       5.879578           0.000011
          248              O       8.526540      10.562453       6.619871      -0.591254      32.560821 0.47000753E+03  0.10919683E+05                                 8.092620                            6.659582       0.498272       2.213825                    0.998164      27.178886      70.114281       0.745041       0.353851      -1.143705       0.009021       0.030426       0.049453       0.058759      -0.033144       0.004093      -0.000731       0.063103       0.053205      -0.054640       0.016926       0.037714              9.856130       6.698647      -0.763130      -1.979467      10.352687       5.195623      12.517056           0.000002
          249              O       7.441779       9.889184       8.397882      -0.574796      33.688573 0.47988637E+03  0.11212812E+05                                 8.313402                            6.767253       0.350138       2.171668                    0.997566      26.969600      69.884182       0.732508       0.357864      -1.139928       0.017142       0.052517       0.001070       0.055254      -0.023493       0.009368      -0.044805       0.047805      -0.091341      -0.066188       0.008032       0.058157             10.138433       7.159881       3.054778      -0.414454      16.475847      -0.189874       6.779571          -0.000002
          250              O      20.329366      21.274840      16.251068      -0.585858      33.204343 0.47098487E+03  0.10929900E+05                                 8.161157                            6.628224       0.460197       2.196481                    0.998399      27.201184      69.752175       0.754533       0.349799      -1.148910       0.002999       0.023528       0.053790       0.058787       0.001644       0.010106       0.022818       0.082196       0.084753      -0.061063       0.019733       0.041330             10.383403       8.287098      -3.142337      -3.627839      12.482858       4.776713      10.380254          -0.000003
          251              O      18.809997      16.206185      17.874509      -0.547924      30.500340 0.42538718E+03  0.96699221E+04                                 7.807379                            6.395574       0.360701       2.187954                    0.997140      26.371610      67.987930       0.747243       0.360584      -1.134761       0.004479      -0.044637      -0.008502       0.045659      -0.034620       0.043265      -0.011577      -0.026174       0.130035      -0.067391      -0.003435       0.070825              9.390398       6.044926       0.503026       0.028440      15.571717       2.366229       6.554552           0.000000
          252              O      20.372784      15.223308      16.677754      -0.632386      35.636159 0.53886723E+03  0.12905126E+05                                 8.528239                            7.081343       0.558865       2.215767                    0.998737      27.990114      72.396137       0.732900       0.348964      -1.152108      -0.050711      -0.029364       0.010864       0.059598      -0.008695      -0.021319      -0.026186       0.075198       0.049017      -0.058184       0.012042       0.046142             10.317461      12.986993       4.674734      -3.342539       9.938771      -1.583623       8.026621           0.000001
          253              O      19.320743      20.523594      18.063556      -0.591594      33.920273 0.48046794E+03  0.11216162E+05                                 8.312034                            6.712669       0.454659       2.191445                    0.997975      27.477916      70.886916       0.746052       0.351688      -1.146292       0.025233       0.047355      -0.012369       0.055065       0.019223       0.032944      -0.036214       0.038893      -0.043024      -0.064706       0.019759       0.044946             10.885113       5.838374      -0.447768      -0.192280      19.471870      -2.223307       7.345095          -0.000007
          254              O      14.923217       4.059226      16.072666      -0.441411      31.113782 0.45886612E+03  0.10643284E+05                                 8.003344                            6.683464      -0.106910       2.037102                    0.998045      25.846683      67.576037       0.723382       0.365047      -1.129908      -0.010610       0.011885       0.096988       0.098288       0.000465       0.013493       0.048831       0.028452       0.279981      -0.075312      -0.033390       0.108702              9.248165       6.414031      -1.222324       2.135163       7.804707       0.958250      13.525757           0.020443
          255              O      12.813580       5.248097      15.288481      -0.423800      29.879590 0.44374170E+03  0.10215479E+05                                 7.805365                            6.596130      -0.033440       2.064868                    0.997849      25.716549      67.174424       0.723599       0.367688      -1.126892       0.026797       0.088397       0.014714       0.093535       0.033263      -0.017855       0.021642      -0.149325      -0.230782      -0.088948      -0.032808       0.121757              9.105299       6.014003       0.547470       1.159526      14.906038       0.188275       6.395858           0.017565
          256              O      14.318074       3.909277      13.761993      -0.757567      31.037384 0.51784804E+03  0.12324461E+05                                 7.694532                            6.948901       0.437404       2.154521                    0.998583      29.305606      76.479772       0.736003       0.349672      -1.147276       0.052735      -0.008957      -0.101584       0.114806       0.006255       0.021819      -0.024890      -0.032461      -0.016031      -0.039579       0.004146       0.035432              8.130908       5.707588      -0.798826      -0.888231       6.682251      -0.183152      12.002885           0.083837
          257              O      12.872420       2.901913      15.484700      -0.756685      31.056201 0.53017684E+03  0.12724755E+05                                 7.755682                            7.093561       0.347589       2.122803                    0.998553      29.553549      78.101226       0.717032       0.355909      -1.139305      -0.075211      -0.072089       0.039321       0.111354      -0.022500       0.003910       0.012406       0.005617       0.111406      -0.043019       0.003353       0.039666              8.348768       7.011229       2.955232       0.117141      11.938925      -0.969074       6.096150           0.094533
          258              O       8.722118       7.332643       3.719151      -0.587623      33.358779 0.47323688E+03  0.10994049E+05                                 8.197170                            6.646059       0.454205       2.195477                    0.998259      27.189898      69.735749       0.753262       0.350010      -1.148864      -0.011870      -0.053617      -0.015453       0.057048       0.008410      -0.016180       0.009369       0.014297      -0.195382      -0.068748       0.023988       0.044760             10.468573       7.406630      -3.259031      -1.951519      12.411628       5.586666      11.587460           0.000018
          259              O       9.748732       5.614614       4.674797      -0.595397      34.189322 0.48086916E+03  0.11217459E+05                                 8.344276                            6.704775       0.483926       2.202976                    0.998017      27.376462      70.386182       0.748972       0.350568      -1.148271      -0.026043       0.005092      -0.044799       0.052068       0.030779       0.005099      -0.046602       0.054162       0.038371      -0.071519       0.022915       0.048604             10.828888       5.887401      -0.166105       1.027509       6.883338      -0.088804      19.715924           0.000010
          260              O       8.677782       7.541275       9.793633      -0.591254      32.560829 0.47000751E+03  0.10919683E+05                                 8.092622                            6.659582       0.498270       2.213824                    0.998164      27.178884      70.114272       0.745041       0.353851      -1.143705       0.053127       0.002675       0.024961       0.058759       0.001195      -0.010850      -0.032324      -0.005355      -0.118794      -0.054640       0.016926       0.037714              9.856134      13.010998      -2.811435       4.746057       7.285228      -1.123643       9.272177           0.000002
          261              O      10.231398       6.261176       8.934015      -0.574796      33.688579 0.47988643E+03  0.11212814E+05                                 8.313403                            6.767253       0.350139       2.171668                    0.997566      26.969601      69.884185       0.732508       0.357864      -1.139928       0.008687       0.016218       0.052101       0.055254       0.015985      -0.044084      -0.019218      -0.073357       0.001810      -0.066189       0.008032       0.058157             10.138438       6.834313      -0.045985       1.208916       7.175721       2.958066      16.405279          -0.000002
          262              O      20.588432      18.253449      16.394762      -1.139290      63.862502 0.14983210E+04  0.46231802E+05                                12.605247                           11.896462      -0.201668       1.843708                    0.998348      39.274422     114.462312       0.560413       0.354211      -1.150398       0.011475       0.010173       0.009138       0.017851       0.001213       0.001090       0.000967       0.000293      -0.000710      -0.001105      -0.001103       0.002208             14.715263      14.252362      -2.123299      -1.907092      14.764786      -1.690802      15.128640           0.000000
          263              O       8.481436       7.519536       6.753847      -1.136444      62.562264 0.14686092E+04  0.45059224E+05                                12.407860                           11.755672      -0.160024       1.859272                    0.998381      38.947996     112.948759       0.565729       0.352874      -1.152238      -0.001089      -0.000966      -0.000867       0.001694       0.005704       0.005124       0.004542       0.001376      -0.003332      -0.005191      -0.005190       0.010381             14.443241      14.058342      -1.765529      -1.585757      14.484413      -1.405908      14.786968           0.000001

******************************************************
Auxiliary information for the entire system
The total spin magnetic moment of the unit cell is   0.708228
The total net atomic charge of the unit cell is   0.000001
Accuracy of reproducing the electrostatic potential in the unit cell:
  The inner radius (bohr) =    5.0000
  The outer radius (bohr) =   12.0000
  Valid grid points have density less than (e/(bohr^3)) =    0.0001
  The number of valid grid points were=      2079278
  The rms potential error without charges in kcal/mol is=      7.21957
  The rms potential error with partial charges in kcal/mol is=      0.71205
  The RRMSE value at monopole order=      0.09863
  The rms potential error with partial charges and cloud penetration in kcal/mol is=      0.71813
  The RRMSE value at monopole order with cloud penetration is=      0.09947
  The rms potential error with partial charges and atomic dipoles in kcal/mol is=      0.27638
  The RRMSE value at dipole order=      0.03828
  The rms potential error with partial charges, atomic dipoles and cloud penetration in kcal/mol is=      0.27214
  The RRMSE value at dipole order with cloud penetration=      0.03769

******************************************************
The electron densities and ab initio electrostatic potential were computed in VASP using the PBE functional and
projector augmented wave method. See the main text of the journal article for a description of computational details.
The atomic charges, dipoles, and quadrupoles were computed with the DDEC6 method as described in
(a) T. A. Manz and N. Gabaldon Limas, RSC Adv. 6 (2016) 47771-47801 DOI: 10.1039/c6ra04656h
(b) N. Gabaldon Limas and T. A. Manz, RSC Adv. 8 (2018) 2678-2707 DOI: 10.1039/c7ra11829e.
For each atom in the material, the electron cloud parameters were fit to the spherically averaged atom-in-material
electron density using radial positions for which this density was between 10^-4 and 10^-2 electrons per cubic bohr.
The polarizabilities, dispersion coefficients, and quantum Drude oscillator (QDO) parameters were fit using the MCLF method.
The magnetic structure of the system was optimized in VASP from the default ferromagnetic initial guess using spin polarization.
The atomic spin moments (ASMs) were computed on this optimized magnetic structure using the DDEC6 partition as inputs
to the method of T. A. Manz and D. S. Sholl, J. Chem. Theory Comput. 7 (2011) 4146-4164 DOI: 10.1021/ct200539n.
The RMSE and RRMSE were computed using a uniform grid with Ewald summation.
