# Supplementary material for: A collection of forcefield precursors for metal–organic frameworks
Source: RSC Adv. 2019 Nov 13;9(63):36492–507. doi: 10.1039/c9ra07327b (PMC9075174; doi:10.1039/c9ra07327b)
Supplement: RA-009-C9RA07327B-s5613 [file RA-009-C9RA07327B-s5613.xyz]

  100
jmolscript: load "" {1 1 1} spacegroup "x,y,z" unitcell [{     11.716000     0.000000     0.000000 }, {      0.000000    13.693000     0.000000 }, {     -2.263403     0.000000    13.613119 }]
Eu     5.120563     0.549911    12.434495     1.358498
Eu     9.058333     7.396411     7.985183     1.358491
Eu     4.332034    13.143089     1.178624     1.358495
Eu     0.394264     6.296589     5.627936     1.358489
H      9.889497    10.481991     0.803174     0.120806
H     10.621737     9.082567     2.480310     0.113297
H      7.199467     9.665889     4.474632     0.116505
H      6.459599    11.098176     2.815193     0.118519
H      3.704469     1.689716     8.012682     0.120686
H      6.302826    12.337393     7.809846     0.121208
H      6.552801     3.635492     6.003385     0.120806
H      5.820562     2.236067     4.326249     0.113297
H      9.242831     2.819389     2.331927     0.116505
H      9.982699     4.251676     3.991366     0.118520
H     -1.241574     8.536216    12.406997     0.120685
H      7.876069     5.490893    12.609832     0.121208
H     -0.436900     3.211008    12.809945     0.120807
H     -1.169140     4.610433    11.132809     0.113297
H      2.253130     4.027111     9.138487     0.116505
H      2.992998     2.594823    10.797926     0.118519
H      5.748128    12.003284     5.600437     0.120687
H      3.149771     1.355607     5.803273     0.121209
H      2.899796    10.057509     7.609734     0.120807
H      3.632035    11.456933     9.286870     0.113297
H      0.209766    10.873611    11.281192     0.116505
H     -0.530102     9.441323     9.621753     0.118519
H     10.694171     5.156784     1.206122     0.120685
H      1.576528     8.202107     1.003287     0.121208
C      7.689433    11.940296     0.597616     0.592684
C      8.112441    10.953031     1.647187    -0.020167
C      9.352341    10.328630     1.546450    -0.096670
C      9.785840     9.485141     2.547015    -0.094684
C      8.986282     9.231821     3.656484    -0.017741
C      7.743467     9.838420     3.739524    -0.100097
C      7.295722    10.696972     2.747127    -0.094782
C      9.473821     8.322605     4.761869     0.604990
C      5.385639     0.410790     9.598610     0.545958
C      5.065455     0.201287     8.142006    -0.010920
C      4.116383     1.010543     7.529416    -0.099748
C      5.668035    12.883744     7.406898    -0.102246
C      8.752865     5.093796     6.208944     0.592685
C      8.329857     4.106531     5.159372    -0.020166
C      7.089958     3.482130     5.260109    -0.096670
C      6.656459     2.638641     4.259545    -0.094683
C      7.456016     2.385321     3.150076    -0.017742
C      8.698831     2.991920     3.067036    -0.100094
C      9.146576     3.850472     4.059432    -0.094784
C      6.968478     1.476105     2.044690     0.604991
C      8.793257     7.257290    10.821068     0.545953
C      9.113440     7.047787    12.277672    -0.010917
C     -1.653488     7.857043    12.890262    -0.099747
C      8.510861     6.037244    13.012780    -0.102244
C      1.763164     1.752704    13.015503     0.592687
C      1.340156     2.739969    11.965932    -0.020166
C      0.100256     3.364370    12.066669    -0.096671
C     -0.333243     4.207859    11.066104    -0.094684
C      0.466315     4.461179     9.956635    -0.017740
C      1.709130     3.854579     9.873595    -0.100096
C      2.156875     2.996028    10.865992    -0.094783
C     -0.021224     5.370395     8.851250     0.604985
C      4.066958    13.282210     4.014509     0.545930
C      4.387142    13.491713     5.471113    -0.010914
C      5.336214    12.682457     6.083703    -0.099742
C      3.784562     0.809256     6.206221    -0.102240
C      0.699732     8.599204     7.404175     0.592684
C      1.122740     9.586469     8.453747    -0.020166
C      2.362639    10.210870     8.353010    -0.096670
C      2.796138    11.054359     9.353574    -0.094683
C      1.996581    11.307679    10.463043    -0.017741
C      0.753766    10.701079    10.546083    -0.100094
C      0.306021     9.842528     9.553687    -0.094784
C      2.484119    12.216895    11.568429     0.604990
C      0.659340     6.435710     2.792051     0.545953
C      0.339157     6.645213     1.335447    -0.010918
C     11.106085     5.835957     0.722857    -0.099742
C      0.941736     7.655756     0.600339    -0.102240
O      6.242067    12.303982    13.338270    -0.503215
O      6.499889    12.410240     0.622392    -0.602298
O     10.612592     7.826919     4.609810    -0.506953
O      8.709643     8.143638     5.750862    -0.568071
O      4.863979     1.399562    10.187378    -0.528023
O      6.109969    13.286181    10.226175    -0.467542
O      7.936828     5.457482     7.081408    -0.503210
O      9.942409     5.563740     6.184168    -0.602300
O      5.829707     0.980419     2.196749    -0.506955
O      7.732656     1.297138     1.055697    -0.568070
O      9.314916     8.246062    10.232301    -0.528026
O      8.068927     6.439681    10.193504    -0.467549
O      3.210530     1.389018     0.274849    -0.503218
O      2.952708     1.282760    12.990727    -0.602301
O     -1.159995     5.866081     9.003309    -0.506944
O      0.742954     5.549362     7.862257    -0.568064
O      4.588618    12.293438     3.425741    -0.528016
O      3.342628     0.406819     3.386944    -0.467525
O      1.515769     8.235518     6.531711    -0.503211
O     -0.489812     8.129260     7.428951    -0.602297
O      3.622890    12.712581    11.416370    -0.506949
O      1.719941    12.395862    12.557422    -0.568074
O      0.137681     5.446938     3.380818    -0.528024
O      1.383670     7.253319     3.419615    -0.467542

The following XYZ coordinates are in angstroms. Other properties are in atomic units.
The sperically averaged electron density of each atom fit to a function of the form exp(a - br)
eigen_1, eigen_2 and eigen_3 are the three eigenvalues of traceless quadrupole moment tensor
  atom number  atomic symbol              X              Y              Z     net charge C6 coefficient C8 coefficient C10 coefficient fluctuating dipole atomic polarizability isotropic forcefield polarizability              a              b squared Pearson coefficient          <r^3>          <r^4>         wp_QDO          m_QDO          q_QDO       dipole_x       dipole_y       dipole_z         dipole            Qxy            Qxz            Qyz     Q(x^2-y^2)  Q(3z^2 - R^2)        eigen_1        eigen_2        eigen_3 static polarizability      alpha(xx)      alpha(xy)      alpha(xz)      alpha(yy)      alpha(yz)      alpha(zz) atomic spin moment
            1             Eu       5.120563       0.549911      12.434495       1.358498     200.263017 0.51357477E+04  0.20242440E+06                                23.943186                           20.469373       0.537642       1.861936                    0.999131      93.033379     249.324727       0.507937       0.305940      -1.271103       0.007759       0.019968       0.012930       0.025022       0.087543       0.013224       0.025921       0.028029      -0.556315      -0.188041       0.004701       0.183340             28.231598      21.685785       0.152762       2.987241      21.801064       0.991421      41.207946           0.017109
            2             Eu       9.058333       7.396411       7.985183       1.358491     200.264805 0.51358030E+04  0.20242716E+06                                23.943351                           20.469505       0.537631       1.861931                    0.999131      93.033602     249.325844       0.507935       0.305941      -1.271102      -0.007769       0.019972      -0.012932       0.025029      -0.087543       0.013224      -0.025922       0.028027      -0.556323      -0.188044       0.004703       0.183341             28.231807      21.685916      -0.152754       2.987231      21.801191      -0.991441      41.208316           0.017124
            3             Eu       4.332034      13.143089       1.178624       1.358495     200.262259 0.51357267E+04  0.20242336E+06                                23.943134                           20.469338       0.537618       1.861930                    0.999131      93.033142     249.323953       0.507938       0.305940      -1.271103      -0.007765      -0.019967      -0.012934       0.025025       0.087537       0.013215       0.025925       0.028038      -0.556309      -0.188039       0.004706       0.183333             28.231523      21.685733       0.152756       2.987209      21.801012       0.991409      41.207823           0.017139
            4             Eu       0.394264       6.296589       5.627936       1.358489     200.265014 0.51358098E+04  0.20242751E+06                                23.943371                           20.469521       0.537635       1.861932                    0.999131      93.033625     249.325973       0.507935       0.305941      -1.271102       0.007763      -0.019976       0.012925       0.025027      -0.087543       0.013223      -0.025921       0.028027      -0.556322      -0.188043       0.004703       0.183340             28.231832      21.685944      -0.152762       2.987249      21.801221      -0.991442      41.208331           0.017113
            5              H       9.889497      10.481991       0.803174       0.120806       1.130154 0.82754783E+01  0.80884344E+02                                 1.708774                            1.619547      -0.985428       2.417026                    0.998246       3.309616       8.864083       0.527242       1.188571      -0.731508       0.024383       0.004788      -0.031374       0.040022      -0.003522      -0.008988      -0.004095       0.019802       0.011398      -0.014427      -0.000705       0.015133              1.735627       1.731262      -0.053735      -0.392708       1.486566      -0.161536       1.989053           0.000506
            6              H      10.621737       9.082567       2.480310       0.113297       1.146290 0.82783803E+01  0.81949652E+02                                 1.800284                            1.673479      -1.204161       2.308424                    0.995399       3.594701      10.097750       0.487728       1.268605      -0.710643       0.036006      -0.013040      -0.002254       0.038361      -0.003674      -0.003722      -0.005724       0.018126      -0.008045      -0.012596       0.000946       0.011651              1.870437       2.264053      -0.572752      -0.092210       1.779773      -0.025172       1.567484           0.000654
            7              H       7.199467       9.665889       4.474632       0.116505       1.136895 0.82879107E+01  0.80811085E+02                                 1.696340                            1.605351      -0.966936       2.420185                    0.998536       3.295234       8.735188       0.538709       1.166074      -0.737059      -0.026465      -0.007041       0.027711       0.038960      -0.003768      -0.011007      -0.003535       0.019175      -0.002794      -0.013501      -0.003433       0.016934              1.724120       1.717303      -0.039450      -0.368018       1.502705      -0.188671       1.952353           0.000467
            8              H       6.459599      11.098176       2.815193       0.118519       1.076847 0.74138831E+01  0.71578031E+02                                 1.735974                            1.588389      -1.243309       2.286972                    0.995799       3.595199      10.056978       0.497133       1.276143      -0.707784      -0.034852       0.013457       0.005096       0.037705      -0.000583      -0.003453      -0.006507       0.012503      -0.004896      -0.010685       0.002170       0.008515              1.825162       2.230977      -0.578779      -0.091554       1.749981      -0.016084       1.494527           0.000956
            9              H       3.704469       1.689716       8.012682       0.120686       1.005562 0.69817722E+01  0.65867001E+02                                 1.620696                            1.515433      -0.873456       2.470315                    0.999120       3.288052       8.855156       0.526338       1.233500      -0.719619      -0.017740       0.028888       0.018986       0.038855      -0.013395       0.001161       0.004588      -0.008300       0.001096      -0.015089       0.000588       0.014501              1.673814       1.499177      -0.331015      -0.244718       1.772881       0.380289       1.749383           0.000645
           10              H       6.302826      12.337393       7.809846       0.121208       1.098575 0.79325613E+01  0.76303192E+02                                 1.646008                            1.562609      -0.899815       2.457178                    0.998990       3.176941       8.293299       0.551644       1.154299      -0.740871       0.026836      -0.023568       0.014823       0.038669      -0.014356       0.003498       0.002400      -0.002733      -0.006906      -0.014696      -0.000895       0.015591              1.667969       1.743436      -0.351471       0.222554       1.630088      -0.181916       1.630383           0.000711
           11              H       6.552801       3.635492       6.003385       0.120806       1.130157 0.82755129E+01  0.80884793E+02                                 1.708780                            1.619552      -0.985428       2.417026                    0.998246       3.309623       8.864117       0.527240       1.188573      -0.731507      -0.024383       0.004788       0.031374       0.040022       0.003522      -0.008988       0.004095       0.019802       0.011398      -0.014427      -0.000705       0.015133              1.735633       1.731269       0.053735      -0.392710       1.486571       0.161537       1.989060           0.000507
           12              H       5.820562       2.236067       4.326249       0.113297       1.146280 0.82782851E+01  0.81948400E+02                                 1.800268                            1.673465      -1.204149       2.308429                    0.995399       3.594676      10.097631       0.487733       1.268598      -0.710644      -0.036006      -0.013040       0.002254       0.038361       0.003674      -0.003722       0.005724       0.018127      -0.008046      -0.012597       0.000946       0.011651              1.870419       2.264030       0.572744      -0.092207       1.779757       0.025173       1.567471           0.000654
           13              H       9.242831       2.819389       2.331927       0.116505       1.136888 0.82878377E+01  0.80810137E+02                                 1.696327                            1.605340      -0.966918       2.420193                    0.998537       3.295219       8.735115       0.538713       1.166069      -0.737060       0.026464      -0.007041      -0.027711       0.038960       0.003768      -0.011007       0.003536       0.019175      -0.002794      -0.013501      -0.003433       0.016934              1.724107       1.717289       0.039449      -0.368014       1.502695       0.188670       1.952338           0.000466
           14              H       9.982699       4.251676       3.991366       0.118520       1.076864 0.74140216E+01  0.71579658E+02                                 1.735985                            1.588398      -1.243339       2.286954                    0.995799       3.595230      10.057065       0.497135       1.276134      -0.707786       0.034852       0.013456      -0.005095       0.037705       0.000582      -0.003451       0.006508       0.012502      -0.004898      -0.010685       0.002171       0.008514              1.825174       2.230992       0.578785      -0.091555       1.749993       0.016084       1.494536           0.000955
           15              H      -1.241574       8.536216      12.406997       0.120685       1.005561 0.69817630E+01  0.65866855E+02                                 1.620691                            1.515429      -0.873455       2.470315                    0.999120       3.288048       8.855125       0.526341       1.233495      -0.719620       0.017740       0.028888      -0.018986       0.038855       0.013395       0.001162      -0.004588      -0.008300       0.001096      -0.015089       0.000588       0.014501              1.673809       1.499172       0.331013      -0.244717       1.772875      -0.380287       1.749378           0.000647
           16              H       7.876069       5.490893      12.609832       0.121208       1.098569 0.79325084E+01  0.76302494E+02                                 1.645997                            1.562598      -0.899811       2.457179                    0.998990       3.176932       8.293243       0.551648       1.154292      -0.740873      -0.026835      -0.023568      -0.014823       0.038669       0.014356       0.003498      -0.002400      -0.002733      -0.006905      -0.014696      -0.000895       0.015591              1.667958       1.743424       0.351467       0.222553       1.630077       0.181914       1.630372           0.000711
           17              H      -0.436900       3.211008      12.809945       0.120807       1.130154 0.82754797E+01  0.80884346E+02                                 1.708773                            1.619545      -0.985431       2.417025                    0.998246       3.309615       8.864074       0.527243       1.188569      -0.731508      -0.024383      -0.004788       0.031374       0.040022      -0.003522      -0.008988      -0.004095       0.019802       0.011398      -0.014427      -0.000705       0.015133              1.735626       1.731261      -0.053735      -0.392707       1.486565      -0.161536       1.989051           0.000507
           18              H      -1.169140       4.610433      11.132809       0.113297       1.146288 0.82783539E+01  0.81949271E+02                                 1.800277                            1.673473      -1.204158       2.308425                    0.995399       3.594690      10.097690       0.487731       1.268599      -0.710644      -0.036006       0.013041       0.002254       0.038361      -0.003674      -0.003722      -0.005724       0.018126      -0.008045      -0.012596       0.000946       0.011651              1.870429       2.264044      -0.572749      -0.092209       1.779766      -0.025172       1.567478           0.000654
           19              H       2.253130       4.027111       9.138487       0.116505       1.136888 0.82878463E+01  0.80810269E+02                                 1.696330                            1.605343      -0.966922       2.420192                    0.998537       3.295221       8.735132       0.538711       1.166072      -0.737059       0.026464       0.007041      -0.027712       0.038960      -0.003768      -0.011007      -0.003535       0.019175      -0.002793      -0.013501      -0.003432       0.016934              1.724111       1.717293      -0.039449      -0.368015       1.502698      -0.188670       1.952341           0.000465
           20              H       2.992998       2.594823      10.797926       0.118519       1.076868 0.74140565E+01  0.71580063E+02                                 1.735988                            1.588400      -1.243343       2.286952                    0.995799       3.595235      10.057076       0.497135       1.276131      -0.707786       0.034851      -0.013457      -0.005095       0.037705      -0.000583      -0.003451      -0.006508       0.012502      -0.004897      -0.010684       0.002171       0.008514              1.825177       2.230997      -0.578787      -0.091555       1.749997      -0.016084       1.494538           0.000954
           21              H       5.748128      12.003284       5.600437       0.120687       1.005546 0.69816314E+01  0.65865342E+02                                 1.620681                            1.515420      -0.873417       2.470336                    0.999120       3.288018       8.855043       0.526339       1.233503      -0.719619       0.017739      -0.028888      -0.018987       0.038855      -0.013395       0.001162       0.004589      -0.008300       0.001102      -0.015090       0.000590       0.014500              1.673798       1.499163      -0.331010      -0.244715       1.772863       0.380285       1.749367           0.000647
           22              H       3.149771       1.355607       5.803273       0.121209       1.098533 0.79321813E+01  0.76298621E+02                                 1.645970                            1.562574      -0.899736       2.457219                    0.998990       3.176870       8.293063       0.551648       1.154303      -0.740871      -0.026835       0.023567      -0.014825       0.038669      -0.014356       0.003499       0.002399      -0.002733      -0.006893      -0.014698      -0.000891       0.015589              1.667930       1.743395      -0.351458       0.222548       1.630050      -0.181911       1.630345           0.000711
           23              H       2.899796      10.057509       7.609734       0.120807       1.130159 0.82755272E+01  0.80884987E+02                                 1.708783                            1.619554      -0.985431       2.417025                    0.998246       3.309626       8.864135       0.527239       1.188575      -0.731507       0.024383      -0.004788      -0.031374       0.040022       0.003522      -0.008988       0.004095       0.019802       0.011398      -0.014427      -0.000705       0.015133              1.735636       1.731272       0.053736      -0.392711       1.486573       0.161537       1.989063           0.000506
           24              H       3.632035      11.456933       9.286870       0.113297       1.146287 0.82783456E+01  0.81949179E+02                                 1.800277                            1.673473      -1.204152       2.308428                    0.995399       3.594689      10.097691       0.487731       1.268601      -0.710644       0.036006       0.013041      -0.002254       0.038361       0.003674      -0.003722       0.005724       0.018126      -0.008045      -0.012596       0.000946       0.011650              1.870430       2.264045       0.572749      -0.092208       1.779766       0.025173       1.567478           0.000652
           25              H       0.209766      10.873611      11.281192       0.116505       1.136888 0.82878321E+01  0.80810028E+02                                 1.696323                            1.605336      -0.966922       2.420191                    0.998537       3.295218       8.735095       0.538715       1.166064      -0.737061      -0.026464       0.007041       0.027711       0.038960       0.003768      -0.011007       0.003536       0.019175      -0.002794      -0.013501      -0.003433       0.016934              1.724103       1.717284       0.039449      -0.368012       1.502691       0.188669       1.952333           0.000467
           26              H      -0.530102       9.441323       9.621753       0.118519       1.076866 0.74140363E+01  0.71579826E+02                                 1.735987                            1.588399      -1.243343       2.286952                    0.995799       3.595232      10.057068       0.497135       1.276132      -0.707786      -0.034851      -0.013456       0.005095       0.037705       0.000582      -0.003451       0.006508       0.012502      -0.004897      -0.010684       0.002171       0.008514              1.825175       2.230994       0.578786      -0.091556       1.749995       0.016084       1.494537           0.000955
           27              H      10.694171       5.156784       1.206122       0.120685       1.005566 0.69818051E+01  0.65867344E+02                                 1.620696                            1.515433      -0.873461       2.470312                    0.999120       3.288056       8.855149       0.526341       1.233493      -0.719621      -0.017740      -0.028888       0.018986       0.038855       0.013395       0.001162      -0.004588      -0.008300       0.001096      -0.015089       0.000588       0.014501              1.673813       1.499176       0.331015      -0.244718       1.772881      -0.380290       1.749383           0.000646
           28              H       1.576528       8.202107       1.003287       0.121208       1.098578 0.79325918E+01  0.76303568E+02                                 1.646012                            1.562612      -0.899814       2.457178                    0.998990       3.176944       8.293314       0.551642       1.154300      -0.740871       0.026835       0.023568       0.014823       0.038669       0.014356       0.003498      -0.002400      -0.002733      -0.006905      -0.014696      -0.000895       0.015591              1.667974       1.743442       0.351473       0.222556       1.630092       0.181917       1.630387           0.000710
           29              C       7.689433      11.940296       0.597616       0.592684      24.132961 0.25784554E+03  0.53737075E+04                                 7.738130                            5.703099      -0.099133       2.025067                    0.999358      22.337933      62.489062       0.621296       0.473035      -1.020470      -0.028404       0.038936      -0.044245       0.065425       0.031022       0.019044       0.092809      -0.035690       0.022639      -0.083180      -0.029897       0.113077              9.409619       9.052676      -3.372903       1.263767       9.455756      -4.514030       9.720425          -0.004660
           30              C       8.112441      10.953031       1.647187      -0.020167      37.278972 0.42855127E+03  0.99429955E+04                                 9.621514                            6.824308       0.090504       2.036761                    0.999254      26.863345      74.346032       0.647807       0.407517      -1.080309       0.016714      -0.028698       0.034995       0.048245       0.004661       0.001027       0.005457       0.003547      -0.001659      -0.007420      -0.000116       0.007536             12.130310      11.343716      -5.361452       1.458726      12.418019      -6.077974      12.629196           0.010932
           31              C       9.352341      10.328630       1.546450      -0.096670      33.478205 0.41168309E+03  0.95678145E+04                                 9.100590                            6.825743       0.039050       1.990843                    0.999650      28.920157      83.235639       0.620995       0.424393      -1.056933      -0.009273      -0.005799       0.020493       0.023229       0.016008      -0.014984       0.009842       0.012186       0.013833      -0.028138       0.007994       0.020144             10.740383      11.013759      -4.925823       0.896997      10.626282      -4.225724      10.581107           0.005202
           32              C       9.785840       9.485141       2.547015      -0.094684      33.125038 0.42074623E+03  0.98493515E+04                                 9.082277                            6.933314      -0.010574       1.975403                    0.999574      29.161707      84.725998       0.610697       0.428443      -1.052550      -0.016864       0.015873      -0.000090       0.023160       0.004748       0.005380       0.015997       0.025135      -0.053248      -0.028269       0.004023       0.024246             10.524553       9.740913      -3.623737       0.070703       9.860736      -4.482569      11.972010           0.008432
           33              C       8.986282       9.231821       3.656484      -0.017741      37.362598 0.42844472E+03  0.99378121E+04                                 9.629853                            6.817590       0.064046       2.025985                    0.999273      26.885485      74.345993       0.649100       0.406816      -1.081002      -0.011991       0.026345      -0.033490       0.044265       0.007541       0.000596       0.005473       0.002342      -0.014704      -0.009237      -0.001906       0.011143             12.163913      11.184481      -4.956121       1.568263      11.653603      -6.279919      13.653656           0.025243
           34              C       7.743467       9.838420       3.739524      -0.100097      33.887665 0.41301422E+03  0.96012937E+04                                 9.151762                            6.822728       0.037707       1.987243                    0.999676      29.002120      83.334881       0.623389       0.422652      -1.058593       0.003901       0.006419      -0.025949       0.027015       0.014669      -0.018826       0.006788       0.019968      -0.004569      -0.027119       0.000693       0.026426             10.853211      11.087452      -4.884522       1.120509      10.843861      -4.561963      10.628321           0.005527
           35              C       7.295722      10.696972       2.747127      -0.094782      34.026014 0.42626213E+03  0.10004475E+05                                 9.259113                            6.993773      -0.033204       1.969575                    0.999502      29.095131      84.462048       0.606472       0.430306      -1.052096       0.020983      -0.013175       0.006921       0.025724       0.005581      -0.005027       0.014004       0.008910      -0.059872      -0.027282       0.010054       0.017228             10.828146      10.238526      -3.974305       0.230584      10.504862      -4.616169      11.741050           0.011625
           36              C       9.473821       8.322605       4.761869       0.604990      23.278033 0.25000423E+03  0.51709667E+04                                 7.549050                            5.621742      -0.042223       2.048555                    0.999282      22.059142      61.505035       0.624678       0.474052      -1.019775       0.019122      -0.044618       0.050908       0.070342       0.058997       0.020472       0.059481      -0.057801      -0.093397      -0.067692      -0.040741       0.108433              9.071184       8.290936      -2.842780       0.688936       8.338892      -4.122160      10.583723          -0.001047
           37              C       5.385639       0.410790       9.598610       0.545958      25.102594 0.28055789E+03  0.59540565E+04                                 7.869153                            5.912385      -0.138788       1.995669                    0.999329      23.044812      64.425782       0.617705       0.467234      -1.026668       0.006690       0.014647       0.048360       0.050971       0.051876      -0.031037      -0.020434       0.044208      -0.214785      -0.079632      -0.020591       0.100223              9.273809       6.013552      -1.570237       0.733244       7.320791       0.987834      14.487083          -0.006037
           38              C       5.065455       0.201287       8.142006      -0.010920      35.241859 0.43587246E+03  0.10176763E+05                                 9.317669                            6.952996       0.019678       2.016902                    0.999325      26.980744      75.413357       0.630725       0.415926      -1.072591      -0.010125      -0.006325      -0.038598       0.040402       0.001175      -0.002042       0.000033      -0.008269      -0.020669      -0.007511      -0.000237       0.007747             11.061386       7.040117      -2.093296       0.760461       8.167961       1.813264      17.976080           0.009644
           39              C       4.116383       1.010543       7.529416      -0.099748      31.169093 0.41265039E+03  0.95741533E+04                                 8.595974                            6.794237       0.184417       2.036784                    0.999612      28.649151      81.777257       0.629300       0.419498      -1.062412       0.006783      -0.016154      -0.015579       0.023445      -0.007095      -0.016044       0.005071      -0.017029      -0.037949      -0.024295       0.003020       0.021274              9.581163       6.809602      -2.148457       0.982789       7.633496       0.918336      14.300392           0.002959
           40              C       5.668035      12.883744       7.406898      -0.102246      31.113419 0.40540930E+03  0.93724629E+04                                 8.602582                            6.750911       0.150195       2.026251                    0.999751      28.697084      81.991466       0.628469       0.421563      -1.060220      -0.015764       0.009494      -0.015988       0.024378      -0.010020       0.002426      -0.015602       0.002026      -0.062245      -0.027452       0.003316       0.024136              9.652341       6.873833      -2.082026       0.187226       7.687341       1.930459      14.395849           0.005784
           41              C       8.752865       5.093796       6.208944       0.592685      24.132969 0.25784571E+03  0.53737122E+04                                 7.738132                            5.703101      -0.099128       2.025068                    0.999358      22.337951      62.489131       0.621295       0.473035      -1.020470       0.028404       0.038936       0.044245       0.065425      -0.031023       0.019044      -0.092809      -0.035690       0.022639      -0.083181      -0.029897       0.113078              9.409620       9.052677       3.372900       1.263764       9.455755       4.514029       9.720427          -0.004658
           42              C       8.329857       4.106531       5.159372      -0.020166      37.278989 0.42855156E+03  0.99430039E+04                                 9.621513                            6.824308       0.090508       2.036763                    0.999254      26.863365      74.346094       0.647808       0.407517      -1.080309      -0.016714      -0.028698      -0.034996       0.048245      -0.004660       0.001027      -0.005456       0.003548      -0.001659      -0.007419      -0.000115       0.007535             12.130306      11.343715       5.361447       1.458716      12.418010       6.077966      12.629193           0.010931
           43              C       7.089958       3.482130       5.260109      -0.096670      33.478258 0.41168363E+03  0.95678311E+04                                 9.100599                            6.825748       0.039049       1.990842                    0.999650      28.920186      83.235768       0.620995       0.424393      -1.056932       0.009273      -0.005799      -0.020493       0.023229      -0.016008      -0.014984      -0.009842       0.012186       0.013834      -0.028138       0.007993       0.020144             10.740394      11.013772       4.925825       0.896989      10.626292       4.225728      10.581117           0.005199
           44              C       6.656459       2.638641       4.259545      -0.094683      33.124965 0.42074503E+03  0.98493140E+04                                 9.082258                            6.933301      -0.010575       1.975403                    0.999574      29.161667      84.725778       0.610698       0.428442      -1.052550       0.016865       0.015873       0.000089       0.023160      -0.004748       0.005381      -0.015995       0.025136      -0.053248      -0.028268       0.004021       0.024247             10.524529       9.740882       3.623725       0.070709       9.860720       4.482564      11.971986           0.008429
           45              C       7.456016       2.385321       3.150076      -0.017742      37.362526 0.42844399E+03  0.99377894E+04                                 9.629837                            6.817582       0.064050       2.025986                    0.999273      26.885461      74.345866       0.649101       0.406816      -1.081002       0.011990       0.026344       0.033490       0.044265      -0.007539       0.000596      -0.005472       0.002343      -0.014705      -0.009236      -0.001906       0.011142             12.163892      11.184447       4.956106       1.568263      11.653588       6.279915      13.653641           0.025237
           46              C       8.698831       2.991920       3.067036      -0.100094      33.887573 0.41301292E+03  0.96012532E+04                                 9.151736                            6.822712       0.037717       1.987246                    0.999676      29.002066      83.334599       0.623390       0.422651      -1.058594      -0.003901       0.006419       0.025949       0.027014      -0.014670      -0.018827      -0.006787       0.019967      -0.004566      -0.027119       0.000693       0.026426             10.853179      11.087412       4.884507       1.120509      10.843836       4.561951      10.628289           0.005525
           47              C       9.146576       3.850472       4.059432      -0.094784      34.026194 0.42626454E+03  0.10004549E+05                                 9.259150                            6.993798      -0.033230       1.969565                    0.999502      29.095248      84.462530       0.606470       0.430307      -1.052096      -0.020983      -0.013176      -0.006920       0.025725      -0.005582      -0.005025      -0.014003       0.008910      -0.059873      -0.027281       0.010051       0.017230             10.828190      10.238574       3.974329       0.230580      10.504907       4.616183      11.741088           0.011618
           48              C       6.968478       1.476105       2.044690       0.604991      23.277929 0.25000302E+03  0.51709343E+04                                 7.549025                            5.621726      -0.042229       2.048555                    0.999282      22.059062      61.504720       0.624679       0.474051      -1.019775      -0.019123      -0.044618      -0.050908       0.070342      -0.058996       0.020471      -0.059479      -0.057800      -0.093393      -0.067690      -0.040740       0.108430              9.071151       8.290907       2.842766       0.688930       8.338863       4.122143      10.583685          -0.001050
           49              C       8.793257       7.257290      10.821068       0.545953      25.102504 0.28055640E+03  0.59540196E+04                                 7.869145                            5.912376      -0.138804       1.995665                    0.999329      23.044781      64.425751       0.617705       0.467235      -1.026667      -0.006689       0.014649      -0.048359       0.050970      -0.051876      -0.031037       0.020433       0.044207      -0.214783      -0.079631      -0.020592       0.100223              9.273804       6.013547       1.570237       0.733247       7.320788      -0.987831      14.487076          -0.006028
           50              C       9.113440       7.047787      12.277672      -0.010917      35.241799 0.43587100E+03  0.10176721E+05                                 9.317665                            6.952988       0.019675       2.016902                    0.999325      26.980687      75.413170       0.630725       0.415926      -1.072590       0.010125      -0.006325       0.038598       0.040402      -0.001175      -0.002042      -0.000032      -0.008270      -0.020670      -0.007511      -0.000237       0.007748             11.061392       7.040107       2.093286       0.760475       8.167945      -1.813258      17.976123           0.009647
           51              C      -1.653488       7.857043      12.890262      -0.099747      31.169045 0.41264911E+03  0.95741143E+04                                 8.595960                            6.794221       0.184424       2.036787                    0.999612      28.649108      81.777043       0.629301       0.419498      -1.062413      -0.006782      -0.016154       0.015579       0.023445       0.007094      -0.016044      -0.005071      -0.017028      -0.037950      -0.024295       0.003021       0.021274              9.581155       6.809586       2.148448       0.982799       7.633474      -0.918331      14.300404           0.002963
           52              C       8.510861       6.037244      13.012780      -0.102244      31.113335 0.40540772E+03  0.93724128E+04                                 8.602552                            6.750888       0.150206       2.026255                    0.999751      28.697015      81.991084       0.628472       0.421562      -1.060222       0.015764       0.009495       0.015988       0.024378       0.010020       0.002426       0.015603       0.002027      -0.062241      -0.027452       0.003316       0.024136              9.652312       6.873805       2.082011       0.187232       7.687306      -1.930452      14.395823           0.005788
           53              C       1.763164       1.752704      13.015503       0.592687      24.132962 0.25784565E+03  0.53737099E+04                                 7.738128                            5.703099      -0.099130       2.025068                    0.999358      22.337940      62.489073       0.621296       0.473035      -1.020471       0.028404      -0.038936       0.044245       0.065425       0.031022       0.019044       0.092809      -0.035690       0.022640      -0.083181      -0.029897       0.113078              9.409613       9.052670      -3.372897       1.263762       9.455749      -4.514026       9.720420          -0.004657
           54              C       1.340156       2.739969      11.965932      -0.020166      37.278967 0.42855139E+03  0.99429983E+04                                 9.621509                            6.824307       0.090504       2.036761                    0.999254      26.863353      74.346038       0.647808       0.407517      -1.080310      -0.016714       0.028698      -0.034995       0.048245       0.004660       0.001027       0.005457       0.003547      -0.001658      -0.007420      -0.000116       0.007536             12.130299      11.343710      -5.361443       1.458714      12.418002      -6.077960      12.629184           0.010932
           55              C       0.100256       3.364370      12.066669      -0.096671      33.478192 0.41168307E+03  0.95678119E+04                                 9.100578                            6.825737       0.039049       1.990842                    0.999650      28.920162      83.235583       0.620996       0.424392      -1.056933       0.009273       0.005800      -0.020493       0.023229       0.016007      -0.014984       0.009842       0.012186       0.013833      -0.028138       0.007994       0.020144             10.740366      11.013746      -4.925813       0.896990      10.626264      -4.225713      10.581088           0.005203
           56              C      -0.333243       4.207859      11.066104      -0.094684      33.124927 0.42074475E+03  0.98493044E+04                                 9.082244                            6.933293      -0.010570       1.975404                    0.999574      29.161658      84.725694       0.610700       0.428442      -1.052551       0.016865      -0.015872       0.000090       0.023159       0.004748       0.005380       0.015996       0.025134      -0.053248      -0.028268       0.004022       0.024246             10.524510       9.740877      -3.623721       0.070701       9.860697      -4.482545      11.971957           0.008432
           57              C       0.466315       4.461179       9.956635      -0.017740      37.362515 0.42844392E+03  0.99377862E+04                                 9.629831                            6.817579       0.064051       2.025987                    0.999273      26.885455      74.345816       0.649102       0.406816      -1.081003       0.011990      -0.026344       0.033489       0.044264       0.007539       0.000595       0.005472       0.002343      -0.014703      -0.009235      -0.001906       0.011141             12.163882      11.184450      -4.956109       1.568260      11.653579      -6.279902      13.653618           0.025240
           58              C       1.709130       3.854579       9.873595      -0.100096      33.887626 0.41301360E+03  0.96012729E+04                                 9.151745                            6.822717       0.037714       1.987245                    0.999676      29.002097      83.334706       0.623390       0.422651      -1.058594      -0.003901      -0.006420       0.025949       0.027014       0.014670      -0.018827       0.006787       0.019967      -0.004565      -0.027119       0.000693       0.026426             10.853191      11.087425      -4.884515       1.120514      10.843848      -4.561958      10.628300           0.005524
           59              C       2.156875       2.996028      10.865992      -0.094783      34.026128 0.42626343E+03  0.10004514E+05                                 9.259128                            6.993782      -0.033227       1.969566                    0.999502      29.095217      84.462340       0.606472       0.430306      -1.052096      -0.020983       0.013175      -0.006921       0.025725       0.005582      -0.005025       0.014003       0.008909      -0.059873      -0.027281       0.010052       0.017229             10.828164      10.238549      -3.974319       0.230583      10.504881      -4.616173      11.741063           0.011619
           60              C      -0.021224       5.370395       8.851250       0.604985      23.278005 0.25000396E+03  0.51709586E+04                                 7.549040                            5.621736      -0.042230       2.048554                    0.999282      22.059108      61.504882       0.624679       0.474051      -1.019775      -0.019122       0.044617      -0.050907       0.070341       0.058995       0.020471       0.059479      -0.057799      -0.093394      -0.067690      -0.040739       0.108429              9.071170       8.290926      -2.842775       0.688932       8.338880      -4.122152      10.583704          -0.001049
           61              C       4.066958      13.282210       4.014509       0.545930      25.101792 0.28054758E+03  0.59537830E+04                                 7.869006                            5.912287      -0.138809       1.995675                    0.999329      23.044312      64.424086       0.617709       0.467235      -1.026667      -0.006686      -0.014650      -0.048354       0.050965       0.051863      -0.031031      -0.020428       0.044196      -0.214767      -0.079623      -0.020580       0.100204              9.273624       6.013456      -1.570217       0.733240       7.320674       0.987803      14.486743          -0.006034
           62              C       4.387142      13.491713       5.471113      -0.010914      35.241370 0.43586598E+03  0.10176571E+05                                 9.317600                            6.952955       0.019714       2.016917                    0.999326      26.980466      75.412367       0.630726       0.415927      -1.072590       0.010125       0.006325       0.038595       0.040400       0.001170      -0.002042       0.000031      -0.008276      -0.020661      -0.007509      -0.000240       0.007748             11.061301       7.040064      -2.093268       0.760471       8.167889       1.813239      17.975950           0.009647
           63              C       5.336214      12.682457       6.083703      -0.099742      31.168736 0.41264449E+03  0.95739773E+04                                 8.595899                            6.794179       0.184451       2.036799                    0.999612      28.648906      81.776253       0.629304       0.419497      -1.062414      -0.006784       0.016153       0.015578       0.023444      -0.007095      -0.016042       0.005073      -0.017029      -0.037934      -0.024290       0.003017       0.021273              9.581081       6.809538      -2.148428       0.982783       7.633421       0.918336      14.300284           0.002964
           64              C       3.784562       0.809256       6.206221      -0.102240      31.112949 0.40540235E+03  0.93722546E+04                                 8.602482                            6.750843       0.150248       2.026273                    0.999751      28.696759      81.990115       0.628474       0.421562      -1.060222       0.015765      -0.009494       0.015986       0.024376      -0.010021       0.002428      -0.015605       0.002025      -0.062215      -0.027447       0.003311       0.024136              9.652224       6.873749      -2.081988       0.187234       7.687243       1.930428      14.395680           0.005787
           65              C       0.699732       8.599204       7.404175       0.592684      24.133016 0.25784621E+03  0.53737261E+04                                 7.738147                            5.703110      -0.099130       2.025067                    0.999358      22.337982      62.489278       0.621294       0.473036      -1.020470      -0.028404      -0.038936      -0.044245       0.065425      -0.031023       0.019044      -0.092810      -0.035691       0.022639      -0.083182      -0.029897       0.113079              9.409640       9.052697       3.372910       1.263771       9.455774       4.514043       9.720450          -0.004659
           66              C       1.122740       9.586469       8.453747      -0.020166      37.279024 0.42855177E+03  0.99430111E+04                                 9.621525                            6.824313       0.090504       2.036761                    0.999254      26.863369      74.346146       0.647807       0.407517      -1.080309       0.016714       0.028698       0.034995       0.048246      -0.004660       0.001027      -0.005457       0.003548      -0.001658      -0.007420      -0.000115       0.007535             12.130324      11.343732       5.361458       1.458722      12.418027       6.077978      12.629213           0.010930
           67              C       2.362639      10.210870       8.353010      -0.096670      33.478286 0.41168396E+03  0.95678408E+04                                 9.100604                            6.825750       0.039049       1.990842                    0.999650      28.920203      83.235829       0.620995       0.424393      -1.056933      -0.009273       0.005799       0.020493       0.023229      -0.016007      -0.014984      -0.009842       0.012187       0.013834      -0.028137       0.007993       0.020144             10.740402      11.013785       4.925836       0.896996      10.626301       4.225731      10.581121           0.005199
           68              C       2.796138      11.054359       9.353574      -0.094683      33.124895 0.42074389E+03  0.98492801E+04                                 9.082241                            6.933287      -0.010566       1.975406                    0.999574      29.161638      84.725645       0.610700       0.428442      -1.052551      -0.016864      -0.015873      -0.000089       0.023160      -0.004747       0.005381      -0.015996       0.025135      -0.053248      -0.028268       0.004022       0.024246             10.524511       9.740874       3.623727       0.070713       9.860704       4.482554      11.971956           0.008426
           69              C       1.996581      11.307679      10.463043      -0.017741      37.362490 0.42844363E+03  0.99377788E+04                                 9.629834                            6.817581       0.064048       2.025986                    0.999273      26.885438      74.345791       0.649101       0.406816      -1.081002      -0.011990      -0.026344      -0.033489       0.044264      -0.007540       0.000596      -0.005472       0.002341      -0.014703      -0.009235      -0.001906       0.011142             12.163888      11.184443       4.956105       1.568263      11.653586       6.279913      13.653636           0.025238
           70              C       0.753766      10.701079      10.546083      -0.100094      33.887531 0.41301227E+03  0.96012324E+04                                 9.151722                            6.822702       0.037718       1.987247                    0.999676      29.002046      83.334460       0.623392       0.422650      -1.058595       0.003901      -0.006420      -0.025949       0.027014      -0.014670      -0.018827      -0.006787       0.019967      -0.004566      -0.027119       0.000693       0.026426             10.853161      11.087390       4.884497       1.120509      10.843819       4.561946      10.628276           0.005525
           71              C       0.306021       9.842528       9.553687      -0.094784      34.026185 0.42626424E+03  0.10004540E+05                                 9.259146                            6.993794      -0.033232       1.969565                    0.999502      29.095242      84.462489       0.606471       0.430307      -1.052096       0.020983       0.013175       0.006921       0.025725      -0.005583      -0.005025      -0.014004       0.008909      -0.059873      -0.027281       0.010052       0.017230             10.828184      10.238570       3.974327       0.230580      10.504899       4.616179      11.741084           0.011618
           72              C       2.484119      12.216895      11.568429       0.604990      23.277876 0.25000241E+03  0.51709192E+04                                 7.549017                            5.621721      -0.042236       2.048553                    0.999282      22.059034      61.504647       0.624679       0.474052      -1.019775       0.019120       0.044616       0.050909       0.070341      -0.058994       0.020471      -0.059478      -0.057799      -0.093393      -0.067689      -0.040739       0.108428              9.071139       8.290895       2.842759       0.688925       8.338850       4.122135      10.583671          -0.001050
           73              C       0.659340       6.435710       2.792051       0.545953      25.102567 0.28055727E+03  0.59540435E+04                                 7.869161                            5.912388      -0.138800       1.995665                    0.999329      23.044824      64.425935       0.617703       0.467235      -1.026666       0.006690      -0.014649       0.048359       0.050970      -0.051876      -0.031038       0.020433       0.044207      -0.214783      -0.079631      -0.020592       0.100223              9.273822       6.013558       1.570239       0.733246       7.320802      -0.987833      14.487108          -0.006031
           74              C       0.339157       6.645213       1.335447      -0.010918      35.241894 0.43587237E+03  0.10176761E+05                                 9.317681                            6.952999       0.019676       2.016902                    0.999325      26.980731      75.413336       0.630724       0.415926      -1.072590      -0.010124       0.006325      -0.038599       0.040402      -0.001175      -0.002041      -0.000033      -0.008270      -0.020668      -0.007510      -0.000237       0.007748             11.061412       7.040119       2.093291       0.760473       8.167961      -1.813262      17.976156           0.009646
           75              C      11.106085       5.835957       0.722857      -0.099742      31.168953 0.41264757E+03  0.95740683E+04                                 8.595935                            6.794203       0.184430       2.036789                    0.999612      28.649067      81.776845       0.629303       0.419497      -1.062414       0.006783       0.016154      -0.015580       0.023446       0.007095      -0.016044      -0.005071      -0.017028      -0.037950      -0.024295       0.003021       0.021274              9.581126       6.809569       2.148445       0.982791       7.633460      -0.918333      14.300349           0.002963
           76              C       0.941736       7.655756       0.600339      -0.102240      31.113244 0.40540613E+03  0.93723684E+04                                 8.602538                            6.750875       0.150213       2.026259                    0.999751      28.696968      81.990960       0.628472       0.421562      -1.060221      -0.015764      -0.009495      -0.015988       0.024378       0.010020       0.002426       0.015603       0.002026      -0.062241      -0.027452       0.003316       0.024136              9.652296       6.873798       2.082012       0.187238       7.687295      -1.930442      14.395794           0.005784
           77              O       6.242067      12.303982      13.338270      -0.503215      26.333446 0.40186713E+03  0.89664621E+04                                 6.886725                            6.099412       0.563127       2.249460                    0.997974      26.013325      65.486963       0.790756       0.347156      -1.150665      -0.002846      -0.037380       0.011803       0.039303       0.039142      -0.018046       0.012949      -0.004853       0.049733      -0.054350       0.022490       0.031861              7.339817       6.746985      -0.114571      -1.470007       6.416881      -2.279759       8.855584           0.127308
           78              O       6.499889      12.410240       0.622392      -0.602298      42.299439 0.66498481E+03  0.16884987E+05                                 9.764348                            8.085205      -0.043832       2.012631                    0.996378      29.265205      79.465951       0.654358       0.368639      -1.129697       0.053875      -0.031526       0.004179       0.062561      -0.003132       0.013294       0.049427       0.027156      -0.014434      -0.059255       0.015558       0.043696             11.335408      14.653842      -5.430047       2.040008      10.594051      -1.396235       8.758332           0.121124
           79              O      10.612592       7.826919       4.609810      -0.506953      36.140943 0.56314913E+03  0.13715505E+05                                 8.803310                            7.473061       0.088255       2.089664                    0.996211      27.282613      72.525434       0.676259       0.371882      -1.127365      -0.031858       0.029737      -0.008502       0.044402       0.012510      -0.009011       0.024016       0.007915      -0.070805      -0.040079       0.013468       0.026611              9.842961      12.084571      -4.573649       0.978585       9.196485      -1.328340       8.247828           0.156838
           80              O       8.709643       8.143638       5.750862      -0.568071      31.936350 0.48264391E+03  0.11251781E+05                                 7.861095                            6.684497       0.510561       2.210701                    0.998568      27.162618      69.461864       0.756780       0.347170      -1.152856       0.017117      -0.009335      -0.055032       0.058383       0.032332      -0.028078       0.018333      -0.005168       0.049266      -0.055856       0.021690       0.034166              8.783319       6.618597       0.001309      -1.419322       7.153163      -3.188163      12.578197           0.104684
           81              O       4.863979       1.399562      10.187378      -0.528023      29.319354 0.43220969E+03  0.98094115E+04                                 7.434859                            6.320765       0.570311       2.242505                    0.998023      26.470100      66.958933       0.778541       0.346638      -1.152403      -0.018264      -0.009491      -0.054207       0.057983      -0.028452      -0.023215       0.022941       0.003839      -0.097967      -0.044583      -0.012168       0.056751              8.236159       6.438719      -1.904643      -1.737355       8.717201       2.500665       9.552558           0.154516
           82              O       6.109969      13.286181      10.226175      -0.467542      25.948476 0.38630382E+03  0.85371789E+04                                 6.827158                            5.975307       0.686276       2.281865                    0.998955      25.972146      65.137569       0.799646       0.346595      -1.150772      -0.018368      -0.016991      -0.034194       0.042371      -0.009163       0.013114      -0.032605      -0.038461      -0.059992      -0.038419      -0.010485       0.048904              7.344158       6.963234      -1.608705       1.443083       6.391211      -1.790022       8.678028           0.209707
           83              O       7.936828       5.457482       7.081408      -0.503210      26.333481 0.40186768E+03  0.89664782E+04                                 6.886735                            6.099420       0.563129       2.249462                    0.997974      26.013311      65.486958       0.790755       0.347156      -1.150665       0.002847      -0.037379      -0.011803       0.039301      -0.039143      -0.018047      -0.012948      -0.004857       0.049737      -0.054352       0.022491       0.031861              7.339827       6.746996       0.114571      -1.470011       6.416888       2.279763       8.855597           0.127324
           84              O       9.942409       5.563740       6.184168      -0.602300      42.299506 0.66498618E+03  0.16885029E+05                                 9.764351                            8.085208      -0.043833       2.012631                    0.996378      29.265243      79.466053       0.654359       0.368639      -1.129697      -0.053873      -0.031525      -0.004179       0.062559       0.003134       0.013295      -0.049428       0.027159      -0.014444      -0.059258       0.015562       0.043696             11.335412      14.653846       5.430048       2.040005      10.594055       1.396234       8.758336           0.121120
           85              O       5.829707       0.980419       2.196749      -0.506955      36.140758 0.56314577E+03  0.13715401E+05                                 8.803278                            7.473037       0.088268       2.089667                    0.996211      27.282556      72.525190       0.676260       0.371882      -1.127365       0.031860       0.029740       0.008504       0.044405      -0.012513      -0.009014      -0.024010       0.007914      -0.070786      -0.040072       0.013464       0.026608              9.842922      12.084523       4.573627       0.978585       9.196454       1.328336       8.247790           0.156829
           86              O       7.732656       1.297138       1.055697      -0.568070      31.936143 0.48264013E+03  0.11251675E+05                                 7.861083                            6.684489       0.510546       2.210697                    0.998568      27.162461      69.461489       0.756777       0.347172      -1.152854      -0.017116      -0.009333       0.055034       0.058385      -0.032320      -0.028074      -0.018329      -0.005161       0.049244      -0.055839       0.021681       0.034158              8.783303       6.618588      -0.001309      -1.419318       7.153153       3.188153      12.578167           0.104704
           87              O       9.314916       8.246062      10.232301      -0.528026      29.319429 0.43221083E+03  0.98094454E+04                                 7.434877                            6.320777       0.570302       2.242501                    0.998023      26.470111      66.959021       0.778540       0.346638      -1.152403       0.018263      -0.009491       0.054209       0.057985       0.028457      -0.023213      -0.022940       0.003836      -0.097965      -0.044580      -0.012173       0.056753              8.236181       6.438733       1.904652      -1.737358       8.717228      -2.500674       9.552583           0.154498
           88              O       8.068927       6.439681      10.193504      -0.467549      25.948827 0.38631006E+03  0.85373585E+04                                 6.827258                            5.975388       0.686237       2.281852                    0.998955      25.972135      65.137882       0.799634       0.346599      -1.150768       0.018367      -0.016993       0.034196       0.042373       0.009167       0.013111       0.032595      -0.038471      -0.059979      -0.038407      -0.010493       0.048899              7.344271       6.963336       1.608734       1.443106       6.391301       1.790052       8.678176           0.209665
           89              O       3.210530       1.389018       0.274849      -0.503218      26.333478 0.40186775E+03  0.89664778E+04                                 6.886722                            6.099410       0.563125       2.249458                    0.997974      26.013381      65.487074       0.790758       0.347155      -1.150666       0.002847       0.037380      -0.011802       0.039302       0.039146      -0.018049       0.012951      -0.004862       0.049740      -0.054357       0.022494       0.031863              7.339813       6.746982      -0.114570      -1.470009       6.416877      -2.279757       8.855580           0.127303
           90              O       2.952708       1.282760      12.990727      -0.602301      42.299515 0.66498640E+03  0.16885035E+05                                 9.764350                            8.085209      -0.043827       2.012632                    0.996378      29.265255      79.466073       0.654359       0.368639      -1.129697      -0.053874       0.031525      -0.004179       0.062560      -0.003134       0.013296       0.049430       0.027157      -0.014441      -0.059259       0.015561       0.043699             11.335410      14.653841      -5.430046       2.040007      10.594054      -1.396234       8.758334           0.121115
           91              O      -1.159995       5.866081       9.003309      -0.506944      36.140585 0.56314235E+03  0.13715301E+05                                 8.803267                            7.473029       0.088250       2.089665                    0.996211      27.282430      72.524891       0.676258       0.371883      -1.127364       0.031858      -0.029739       0.008506       0.044403       0.012511      -0.009017       0.024009       0.007916      -0.070779      -0.040071       0.013467       0.026604              9.842909      12.084508      -4.573619       0.978574       9.196436      -1.328327       8.247784           0.156849
           92              O       0.742954       5.549362       7.862257      -0.568064      31.936075 0.48263879E+03  0.11251636E+05                                 7.861075                            6.684482       0.510550       2.210700                    0.998568      27.162403      69.461329       0.756777       0.347172      -1.152854      -0.017115       0.009332       0.055035       0.058385       0.032318      -0.028073       0.018328      -0.005161       0.049242      -0.055836       0.021679       0.034157              8.783295       6.618581       0.001310      -1.419317       7.153146      -3.188151      12.578157           0.104707
           93              O       4.588618      12.293438       3.425741      -0.528016      29.319059 0.43220421E+03  0.98092774E+04                                 7.434932                            6.320826       0.570225       2.242485                    0.998023      26.469436      66.957692       0.778517       0.346649      -1.152391       0.018280       0.009484       0.054232       0.058011      -0.028498      -0.023168       0.022910       0.003847      -0.097951      -0.044539      -0.012216       0.056755              8.236242       6.438781      -1.904667      -1.737370       8.717291       2.500682       9.552654           0.154489
           94              O       3.342628       0.406819       3.386944      -0.467525      25.947845 0.38629159E+03  0.85368728E+04                                 6.827260                            5.975392       0.686145       2.281841                    0.998955      25.970745      65.134714       0.799602       0.346616      -1.150751       0.018371       0.017012       0.034226       0.042407      -0.009194       0.013099      -0.032494      -0.038585      -0.059900      -0.038305      -0.010558       0.048863              7.344272       6.963342      -1.608738       1.443102       6.391308      -1.790050       8.678167           0.209676
           95              O       1.515769       8.235518       6.531711      -0.503211      26.333606 0.40187005E+03  0.89665441E+04                                 6.886754                            6.099436       0.563136       2.249463                    0.997974      26.013378      65.487174       0.790754       0.347156      -1.150665      -0.002847       0.037379       0.011802       0.039302      -0.039145      -0.018049      -0.012949      -0.004859       0.049740      -0.054355       0.022492       0.031863              7.339849       6.747015       0.114572      -1.470013       6.416907       2.279774       8.855626           0.127315
           96              O      -0.489812       8.129260       7.428951      -0.602297      42.299470 0.66498535E+03  0.16885001E+05                                 9.764341                            8.085199      -0.043825       2.012634                    0.996378      29.265232      79.465984       0.654360       0.368638      -1.129697       0.053874       0.031525       0.004178       0.062560       0.003134       0.013295      -0.049429       0.027157      -0.014449      -0.059259       0.015562       0.043697             11.335401      14.653837       5.430042       2.040005      10.594038       1.396233       8.758328           0.121128
           97              O       3.622890      12.712581      11.416370      -0.506949      36.140653 0.56314377E+03  0.13715354E+05                                 8.803312                            7.473066       0.088233       2.089659                    0.996211      27.282391      72.524992       0.676252       0.371886      -1.127361      -0.031858      -0.029739      -0.008506       0.044403      -0.012513      -0.009017      -0.024003       0.007909      -0.070755      -0.040062       0.013461       0.026601              9.842963      12.084567       4.573646       0.978588       9.196491       1.328343       8.247831           0.156836
           98              O       1.719941      12.395862      12.557422      -0.568074      31.936239 0.48264210E+03  0.11251730E+05                                 7.861089                            6.684494       0.510549       2.210697                    0.998568      27.162549      69.461707       0.756779       0.347171      -1.152855       0.017116       0.009332      -0.055035       0.058386      -0.032322      -0.028078      -0.018329      -0.005156       0.049251      -0.055844       0.021679       0.034164              8.783309       6.618595      -0.001309      -1.419323       7.153156       3.188154      12.578177           0.104689
           99              O       0.137681       5.446938       3.380818      -0.528024      29.319395 0.43221025E+03  0.98094280E+04                                 7.434866                            6.320769       0.570309       2.242504                    0.998023      26.470107      66.958973       0.778541       0.346638      -1.152403      -0.018262       0.009491      -0.054208       0.057983       0.028455      -0.023216      -0.022941       0.003835      -0.097967      -0.044584      -0.012171       0.056754              8.236169       6.438724       1.904649      -1.737355       8.717218      -2.500670       9.552564           0.154504
          100              O       1.383670       7.253319       3.419615      -0.467542      25.948873 0.38631090E+03  0.85373824E+04                                 6.827270                            5.975398       0.686249       2.281857                    0.998955      25.972125      65.137893       0.799632       0.346599      -1.150768      -0.018366       0.016992      -0.034195       0.042372       0.009167       0.013112       0.032596      -0.038469      -0.059975      -0.038407      -0.010492       0.048900              7.344284       6.963347       1.608735       1.443108       6.391310       1.790056       8.678194           0.209682

******************************************************
Auxiliary information for the entire system
The total spin magnetic moment of the unit cell is   3.875249
The total net atomic charge of the unit cell is   -0.000003
Accuracy of reproducing the electrostatic potential in the unit cell:
  The inner radius (bohr) =    5.0000
  The outer radius (bohr) =   12.0000
  Valid grid points have density less than (e/(bohr^3)) =    0.0001
  The number of valid grid points were=       142936
  The rms potential error without charges in kcal/mol is=      4.97148
  The rms potential error with partial charges in kcal/mol is=      0.44702
  The RRMSE value at monopole order=      0.08992
  The rms potential error with partial charges and cloud penetration in kcal/mol is=      0.43461
  The RRMSE value at monopole order with cloud penetration is=      0.08742
  The rms potential error with partial charges and atomic dipoles in kcal/mol is=      0.41883
  The RRMSE value at dipole order=      0.08425
  The rms potential error with partial charges, atomic dipoles and cloud penetration in kcal/mol is=      0.39480
  The RRMSE value at dipole order with cloud penetration=      0.07941

******************************************************
The electron densities and ab initio electrostatic potential were computed in VASP using the PBE functional and
projector augmented wave method. See the main text of the journal article for a description of computational details.
The atomic charges, dipoles, and quadrupoles were computed with the DDEC6 method as described in
(a) T. A. Manz and N. Gabaldon Limas, RSC Adv. 6 (2016) 47771-47801 DOI: 10.1039/c6ra04656h
(b) N. Gabaldon Limas and T. A. Manz, RSC Adv. 8 (2018) 2678-2707 DOI: 10.1039/c7ra11829e.
For each atom in the material, the electron cloud parameters were fit to the spherically averaged atom-in-material
electron density using radial positions for which this density was between 10^-4 and 10^-2 electrons per cubic bohr.
The polarizabilities, dispersion coefficients, and quantum Drude oscillator (QDO) parameters were fit using the MCLF method.
The magnetic structure of the system was optimized in VASP from the default ferromagnetic initial guess using spin polarization.
The atomic spin moments (ASMs) were computed on this optimized magnetic structure using the DDEC6 partition as inputs
to the method of T. A. Manz and D. S. Sholl, J. Chem. Theory Comput. 7 (2011) 4146-4164 DOI: 10.1021/ct200539n.
The RMSE and RRMSE were computed using a uniform grid with Ewald summation.
