# Supplementary material for: A collection of forcefield precursors for metal–organic frameworks
Source: RSC Adv. 2019 Nov 13;9(63):36492–507. doi: 10.1039/c9ra07327b (PMC9075174; doi:10.1039/c9ra07327b)
Supplement: RA-009-C9RA07327B-s5614 [file RA-009-C9RA07327B-s5614.xyz]

  184
jmolscript: load "" {1 1 1} spacegroup "x,y,z" unitcell [{      7.583100     0.000000     0.000000 }, {      0.000000    13.798900     0.000000 }, {      0.000000     0.000000    31.086400 }]
Mn     7.173613     1.200780     7.771600     1.088305
Mn     4.201037     8.100230    23.314800     1.087256
Mn     0.409487    12.598120    23.314800     1.087221
Mn     3.382063     5.698670     7.771600     1.087042
Mn     3.791550     6.899450    15.543200     0.787321
Mn     0.000000     0.000000    15.543200     0.788130
Mn     3.791550     6.899450     0.000000     0.787846
Mn     0.000000     0.000000     0.000000     0.787932
Ag     3.760080     0.775360    11.852933     0.158343
Ag     1.797498     3.340162    12.115614     0.149298
Ag     0.031470     7.674810    19.233467     0.158327
Ag     1.994052    10.239612    18.970786     0.149329
Ag     3.823020    13.023540    27.396133     0.158322
Ag     5.785602    10.458738    27.658814     0.149286
Ag    -0.031470     6.124090     3.690267     0.158322
Ag     5.589048     3.559288     3.427586     0.149282
Ag     3.823020    13.023540    19.233467     0.158329
Ag     5.785602    10.458738    18.970786     0.149284
Ag    -0.031470     6.124090    11.852933     0.158337
Ag     5.589048     3.559288    12.115614     0.149310
Ag     3.760080     0.775360     3.690267     0.158336
Ag     1.797498     3.340162     3.427586     0.149301
Ag     0.031470     7.674810    27.396133     0.158313
Ag     1.994052    10.239612    27.658814     0.149302
H      4.881241     5.123532    20.333614     0.142900
H      5.280113     2.312696    17.501643     0.136366
H      4.354974     6.622092    18.682926     0.096916
H      4.828918     3.913368    15.928671     0.100018
H      6.493409    12.022982    10.752786     0.142906
H      6.094537     9.212146    13.584757     0.136418
H      7.019676    13.521542    12.403474     0.096916
H      6.545732    10.812818    15.157729     0.100057
H      2.701859     8.675368     4.790414     0.142905
H      2.302987    11.486204     1.958443     0.136383
H      3.228126     7.176808     3.139726     0.096907
H      2.754182     9.885532     0.385471     0.100032
H      1.089691     1.775918    26.295986     0.142913
H      1.488563     4.586754    29.127957     0.136390
H      0.563424     0.277358    27.946674     0.096917
H      1.037368     2.986082    30.700929     0.100026
H      2.701859     8.675368    10.752786     0.142896
H      2.302987    11.486204    13.584757     0.136368
H      3.228126     7.176808    12.403474     0.096914
H      2.754182     9.885532    15.157729     0.100033
H      1.089691     1.775918    20.333614     0.142924
H      1.488563     4.586754    17.501643     0.136412
H      0.563424     0.277358    18.682926     0.096925
H      1.037368     2.986082    15.928671     0.100038
H      4.881241     5.123532    26.295986     0.142907
H      5.280113     2.312696    29.127957     0.136382
H      4.354974     6.622092    27.946674     0.096910
H      4.828918     3.913368    30.700929     0.100019
H      6.493409    12.022982     4.790414     0.142896
H      6.094537     9.212146     1.958443     0.136394
H      7.019676    13.521542     3.139726     0.096907
H      6.545732    10.812818     0.385471     0.100041
C      4.983613     0.779638    10.204733     0.046968
C      2.549438     0.541331    13.494917    -0.009297
C      4.849392     4.854453    19.444854    -0.167486
C      5.371110     2.559696    20.120362     0.236073
C      5.100393     3.542178    19.085806     0.108312
C      5.097360     3.187546    17.761215    -0.165371
C      4.550618     5.744482    18.446048     0.094665
C      1.234529     2.296689    10.432907     0.033627
C      2.422042     4.517760    13.682368    -0.009261
C      4.816785     4.150019    16.828312     0.105572
C      6.391037     7.679088    20.881667     0.046779
C      1.242112     7.440781    17.591483    -0.009515
C      6.525258    11.753903    11.641546    -0.167478
C      6.003540     9.459146    10.966038     0.236086
C      6.274257    10.441628    12.000594     0.108357
C      6.277290    10.086996    13.325185    -0.165242
C      6.824032    12.643932    12.640352     0.094658
C      2.557021     9.196139    20.653493     0.033445
C      1.369508    11.417210    17.404032    -0.008977
C      6.557865    11.049469    14.258088     0.105678
C      2.599487    13.019262    25.747933     0.046776
C      5.033662    13.257569    29.038117    -0.009355
C      2.733708     8.944447     3.901654    -0.167481
C      2.211990    11.239204     4.577162     0.236126
C      2.482707    10.256722     3.542606     0.108314
C      2.485740    10.611354     2.218015    -0.165319
C      3.032482     8.054418     2.902848     0.094676
C      6.348571    11.502211    25.976107     0.033433
C      5.161058     9.281140    29.225568    -0.009108
C      2.766315     9.648881     1.285112     0.105637
C      1.192063     6.119812     5.338467     0.046741
C      6.340988     6.358119     2.048283    -0.009419
C      1.057842     2.044997    27.184746    -0.167457
C      1.579560     4.339754    26.509238     0.236082
C      1.308843     3.357272    27.543794     0.108350
C      1.305810     3.711904    28.868385    -0.165305
C      0.759068     1.154968    28.183552     0.094681
C      5.026079     4.602761     5.110293     0.033388
C      6.213592     2.381690     1.860832    -0.009105
C      1.025235     2.749431    29.801288     0.105614
C      2.599487    13.019262    20.881667     0.046766
C      5.033662    13.257569    17.591483    -0.009264
C      2.733708     8.944447    11.641546    -0.167497
C      2.211990    11.239204    10.966038     0.236127
C      2.482707    10.256722    12.000594     0.108280
C      2.485740    10.611354    13.325185    -0.165365
C      3.032482     8.054418    12.640352     0.094659
C      6.348571    11.502211    20.653493     0.033423
C      5.161058     9.281140    17.404032    -0.009239
C      2.766315     9.648881    14.258088     0.105604
C      1.192063     6.119812    10.204733     0.046737
C      6.340988     6.358119    13.494917    -0.009539
C      1.057842     2.044997    19.444854    -0.167445
C      1.579560     4.339754    20.120362     0.236081
C      1.308843     3.357272    19.085806     0.108360
C      1.305810     3.711904    17.761215    -0.165260
C      0.759068     1.154968    18.446048     0.094679
C      5.026079     4.602761    10.432907     0.033389
C      6.213592     2.381690    13.682368    -0.009012
C      1.025235     2.749431    16.828312     0.105634
C      4.983613     0.779638     5.338467     0.046979
C      2.549438     0.541331     2.048283    -0.009386
C      4.849392     4.854453    27.184746    -0.167468
C      5.371110     2.559696    26.509238     0.236069
C      5.100393     3.542178    27.543794     0.108343
C      5.097360     3.187546    28.868385    -0.165325
C      4.550618     5.744482    28.183552     0.094680
C      1.234529     2.296689     5.110293     0.033638
C      2.422042     4.517760     1.860832    -0.009130
C      4.816785     4.150019    29.801288     0.105606
C      6.391037     7.679088    25.747933     0.046782
C      1.242112     7.440781    29.038117    -0.009397
C      6.525258    11.753903     3.901654    -0.167494
C      6.003540     9.459146     4.577162     0.236088
C      6.274257    10.441628     3.542606     0.108344
C      6.277290    10.086996     2.218015    -0.165290
C      6.824032    12.643932     2.902848     0.094657
C      2.557021     9.196139    25.976107     0.033442
C      1.369508    11.417210    29.225568    -0.009070
C      6.557865    11.049469     1.285112     0.105655
N      5.693391     0.767219     9.320946    -0.388088
N      2.807264     5.229093    14.477247    -0.338149
N      5.586470     1.806276    20.936380    -0.340937
N      4.525594     5.415654    17.153786    -0.206917
N      1.784303     0.382092    14.320572    -0.335246
N      0.916797     1.794547     9.468917    -0.386007
N      5.681259     7.666669    21.765454    -0.387920
N      0.984286    12.128543    16.609153    -0.338362
N      5.788180     8.705726    10.150020    -0.340848
N      6.849056    12.315104    13.932614    -0.207035
N      2.007247     7.281542    16.765828    -0.335202
N      2.874753     8.693997    21.617483    -0.385793
N      1.889709    13.031681    24.864146    -0.387911
N      4.775836     8.569807    30.020447    -0.338312
N      1.996630    11.992624     5.393180    -0.340993
N      3.057506     8.383246     1.610586    -0.206972
N      5.798797    13.416808    29.863772    -0.335295
N      6.666303    12.004353    25.012117    -0.385802
N      1.901841     6.132231     6.222254    -0.387893
N      6.598814     1.670357     1.065953    -0.338269
N      1.794920     5.093174    25.693220    -0.340873
N      0.734044     1.483796    29.475814    -0.207005
N      5.575853     6.517358     1.222628    -0.335242
N      4.708347     5.104903     6.074283    -0.385782
N      1.889709    13.031681    21.765454    -0.387887
N      4.775836     8.569807    16.609153    -0.338215
N      1.996630    11.992624    10.150020    -0.341030
N      3.057506     8.383246    13.932614    -0.206894
N      5.798797    13.416808    16.765828    -0.335321
N      6.666303    12.004353    21.617483    -0.385792
N      1.901841     6.132231     9.320946    -0.387899
N      6.598814     1.670357    14.477247    -0.338300
N      1.794920     5.093174    20.936380    -0.340847
N      0.734044     1.483796    17.153786    -0.207063
N      5.575853     6.517358    14.320572    -0.335153
N      4.708347     5.104903     9.468917    -0.385770
N      5.693391     0.767219     6.222254    -0.388115
N      2.807264     5.229093     1.065953    -0.338249
N      5.586470     1.806276    25.693220    -0.340902
N      4.525594     5.415654    29.475814    -0.206993
N      1.784303     0.382092     1.222628    -0.335222
N      0.916797     1.794547     6.074283    -0.386020
N      5.681259     7.666669    24.864146    -0.387914
N      0.984286    12.128543    30.020447    -0.338329
N      5.788180     8.705726     5.393180    -0.340879
N      6.849056    12.315104     1.610586    -0.206982
N      2.007247     7.281542    29.863772    -0.335288
N      2.874753     8.693997    25.012117    -0.385802

The following XYZ coordinates are in angstroms. Other properties are in atomic units.
The sperically averaged electron density of each atom fit to a function of the form exp(a - br)
eigen_1, eigen_2 and eigen_3 are the three eigenvalues of traceless quadrupole moment tensor
  atom number  atomic symbol              X              Y              Z     net charge C6 coefficient C8 coefficient C10 coefficient fluctuating dipole atomic polarizability isotropic forcefield polarizability              a              b squared Pearson coefficient          <r^3>          <r^4>         wp_QDO          m_QDO          q_QDO       dipole_x       dipole_y       dipole_z         dipole            Qxy            Qxz            Qyz     Q(x^2-y^2)  Q(3z^2 - R^2)        eigen_1        eigen_2        eigen_3 static polarizability      alpha(xx)      alpha(xy)      alpha(xz)      alpha(yy)      alpha(yz)      alpha(zz) atomic spin moment
            1             Mn       7.173613       1.200780       7.771600       1.088305     180.297757 0.32151049E+04  0.11616698E+06                                24.579331                           17.803058       0.499163       1.964672                    0.999355      50.834031     143.920429       0.458557       0.369679      -1.176395       0.020149      -0.015608      -0.000003       0.025487      -0.205380      -0.000002      -0.000003      -0.477526      -0.661507      -0.220502      -0.204692       0.425194             31.000379      26.374289       4.294648       0.000087      15.479778       0.000027      51.147069           4.809465
            2             Mn       4.201037       8.100230      23.314800       1.087256     180.452243 0.32183790E+04  0.11631728E+06                                24.594443                           17.813473       0.498099       1.964200                    0.999357      50.851930     144.000609       0.458361       0.369736      -1.176326      -0.020145      -0.015601       0.000002       0.025480       0.205258       0.000004       0.000006      -0.477221      -0.660922      -0.220307      -0.204593       0.424901             31.019805      26.389754      -4.297077      -0.000091      15.488555       0.000031      51.181105           4.807146
            3             Mn       0.409487      12.598120      23.314800       1.087221     180.451857 0.32183831E+04  0.11631751E+06                                24.594479                           17.813547       0.498073       1.964194                    0.999357      50.851747     144.000334       0.458358       0.369738      -1.176323      -0.020149       0.015604       0.000003       0.025484      -0.205261      -0.000003      -0.000001      -0.477221      -0.660956      -0.220319      -0.204590       0.424908             31.019794      26.389742       4.297051       0.000081      15.488598       0.000025      51.181042           4.807133
            4             Mn       3.382063       5.698670       7.771600       1.087042     180.491280 0.32191548E+04  0.11635283E+06                                24.598140                           17.815836       0.497875       1.964092                    0.999358      50.856516     144.020271       0.458320       0.369745      -1.176314       0.020153       0.015623      -0.000002       0.025500       0.205234       0.000004       0.000007      -0.477121      -0.660738      -0.220246      -0.204571       0.424817             31.024863      26.393604      -4.297724      -0.000089      15.490691       0.000029      51.190294           4.806704
            5             Mn       3.791550       6.899450      15.543200       0.787321     170.480128 0.34274128E+04  0.12712640E+06                                25.133390                           19.556988       0.787764       1.967722                    0.998672      60.299404     178.842782       0.394610       0.418474      -1.128895       0.000000       0.000000       0.000012       0.000012       0.022399      -0.027111       0.083343       0.026530       0.000612      -0.100860       0.023427       0.077433             29.518338      28.035189       0.654790      -1.274494      31.088161      -0.608779      29.431664           4.645925
            6             Mn       0.000000       0.000000      15.543200       0.788130     170.471310 0.34271482E+04  0.12710876E+06                                25.128476                           19.553182       0.788894       1.968145                    0.998668      60.287952     178.778685       0.394757       0.418344      -1.129030      -0.000000      -0.000000       0.000016       0.000016      -0.022415      -0.027145      -0.083349       0.026446       0.000637      -0.100868       0.023405       0.077463             29.512564      28.029943      -0.654694      -1.274364      31.081881       0.609273      29.425869           4.645860
            7             Mn       3.791550       6.899450       0.000000       0.787846     170.476369 0.34272967E+04  0.12711724E+06                                25.130166                           19.554514       0.788511       1.968005                    0.998669      60.291567     178.798761       0.394711       0.418383      -1.128990      -0.000000       0.000000      -0.000011       0.000011       0.022413       0.027120      -0.083344       0.026492       0.000626      -0.100862       0.023419       0.077443             29.514548      28.031731       0.654718       1.274428      31.083965       0.608982      29.427948           4.645340
            8             Mn       0.000000       0.000000       0.000000       0.787932     170.472353 0.34271888E+04  0.12711196E+06                                25.129618                           19.554084       0.788573       1.968034                    0.998669      60.289926     178.791762       0.394720       0.418377      -1.128996      -0.000000      -0.000000      -0.000015       0.000015      -0.022414       0.027125       0.083342       0.026490       0.000623      -0.100862       0.023420       0.077442             29.513896      28.031106      -0.654758       1.274328      31.083402      -0.608997      29.427179           4.645205
            9             Ag       3.760080       0.775360      11.852933       0.158343     263.558655 0.67438580E+04  0.28581540E+06                                32.202195                           27.080038       1.132621       1.967837                    0.999451      95.580014     269.522870       0.354411       0.407776      -1.177722      -0.044267       0.004544      -0.019865       0.048732       0.010911       0.162576       0.018468      -0.002591      -0.145525      -0.179512       0.022754       0.156758             36.104082      43.636505       1.051886     -17.314096      27.851028      -2.771625      36.824712           0.010627
           10             Ag       1.797498       3.340162      12.115614       0.149298     278.012801 0.72241994E+04  0.31174925E+06                                33.349144                           28.093453       1.031559       1.934492                    0.999390      96.996412     276.761714       0.346448       0.409687      -1.175350      -0.013940      -0.024468       0.028000       0.039712       0.027570      -0.099992      -0.150559       0.013765      -0.115151      -0.184002      -0.003844       0.187846             37.590011      32.864938       3.480245       8.972241      40.412792      14.574811      39.492304           0.011468
           11             Ag       0.031470       7.674810      19.233467       0.158327     263.568275 0.67439605E+04  0.28582118E+06                                32.202995                           27.080308       1.132526       1.967810                    0.999450      95.580878     269.527071       0.354408       0.407778      -1.177719       0.044191       0.004506       0.019813       0.048639      -0.010896       0.162548      -0.018450      -0.002473      -0.145512      -0.179459       0.022702       0.156757             36.105343      43.638343      -1.051993     -17.315450      27.851113       2.771738      36.826572           0.010608
           12             Ag       1.994052      10.239612      18.970786       0.149329     278.006475 0.72240434E+04  0.31174081E+06                                33.348755                           28.093230       1.031498       1.934484                    0.999389      96.994872     276.756496       0.346448       0.409689      -1.175348       0.013950      -0.024761      -0.028032       0.039919      -0.027608      -0.099976       0.150576       0.013800      -0.115113      -0.183996      -0.003875       0.187870             37.589613      32.864848      -3.480035       8.972180      40.412142     -14.574663      39.491849           0.011451
           13             Ag       3.823020      13.023540      27.396133       0.158322     263.567279 0.67440165E+04  0.28582409E+06                                32.202949                           27.080438       1.132536       1.967811                    0.999450      95.580983     269.527446       0.354407       0.407778      -1.177719       0.044276      -0.004538      -0.019947       0.048774       0.010926      -0.162549      -0.018463      -0.002523      -0.145496      -0.179467       0.022713       0.156754             36.105150      43.637900       1.051919      17.315018      27.851285       2.771748      36.826266           0.010519
           14             Ag       5.785602      10.458738      27.658814       0.149286     278.012855 0.72242034E+04  0.31174955E+06                                33.349236                           28.093538       1.031507       1.934480                    0.999389      96.996094     276.761112       0.346446       0.409689      -1.175348       0.013926       0.024606       0.027933       0.039745       0.027584       0.099978       0.150554       0.013775      -0.115135      -0.183986      -0.003855       0.187842             37.590200      32.865184       3.480148      -8.972359      40.412734     -14.575020      39.492682           0.011372
           15             Ag      -0.031470       6.124090       3.690267       0.158322     263.565739 0.67438992E+04  0.28581783E+06                                32.202798                           27.080176       1.132549       1.967818                    0.999450      95.580420     269.525083       0.354409       0.407777      -1.177720      -0.044250      -0.004503       0.019906       0.048729      -0.010909      -0.162545       0.018469      -0.002513      -0.145492      -0.179461       0.022711       0.156750             36.105167      43.637992      -1.051859      17.315309      27.850908      -2.771627      36.826600           0.010537
           16             Ag       5.589048       3.559288       3.427586       0.149282     278.016793 0.72242753E+04  0.31175342E+06                                33.349511                           28.093661       1.031545       1.934487                    0.999390      96.996671     276.763091       0.346446       0.409688      -1.175348      -0.013951       0.024710      -0.028029       0.039885      -0.027582       0.099964      -0.150534       0.013779      -0.115117      -0.183961      -0.003857       0.187817             37.590660      32.865456      -3.480276      -8.972619      40.413190      14.575647      39.493334           0.011378
           17             Ag       3.823020      13.023540      19.233467       0.158329     263.571731 0.67441895E+04  0.28583340E+06                                32.203366                           27.080832       1.132506       1.967798                    0.999451      95.581736     269.530924       0.354403       0.407780      -1.177718       0.044307      -0.004564       0.019977       0.048816       0.010932       0.162540       0.018474      -0.002547      -0.145517      -0.179466       0.022724       0.156742             36.105589      43.638506       1.051908     -17.315133      27.851838      -2.771806      36.826422           0.010613
           18             Ag       5.785602      10.458738      18.970786       0.149284     278.021700 0.72244103E+04  0.31176091E+06                                33.349902                           28.093944       1.031520       1.934476                    0.999390      96.997707     276.767371       0.346444       0.409689      -1.175347       0.013926       0.024502      -0.027931       0.039679       0.027569      -0.099971      -0.150530       0.013735      -0.115166      -0.183967      -0.003845       0.187812             37.591047      32.865825       3.480344       8.972673      40.413779      14.575583      39.493536           0.011456
           19             Ag      -0.031470       6.124090      11.852933       0.158337     263.566331 0.67438550E+04  0.28581552E+06                                32.202811                           27.080072       1.132540       1.967818                    0.999450      95.580350     269.524811       0.354410       0.407777      -1.177720      -0.044174      -0.004468      -0.019786       0.048609      -0.010879       0.162543      -0.018459      -0.002466      -0.145517      -0.179455       0.022702       0.156753             36.105262      43.638276      -1.051915     -17.315579      27.850810       2.771608      36.826700           0.010614
           20             Ag       5.589048       3.559288      12.115614       0.149310     278.012609 0.72241753E+04  0.31174802E+06                                33.349232                           28.093494       1.031520       1.934485                    0.999390      96.995815     276.760151       0.346446       0.409689      -1.175347      -0.013976       0.024857       0.028126       0.040054      -0.027606      -0.099963       0.150550       0.013799      -0.115097      -0.183966      -0.003876       0.187842             37.590310      32.865292      -3.480189       8.972491      40.412861     -14.575422      39.492776           0.011461
           21             Ag       3.760080       0.775360       3.690267       0.158336     263.554494 0.67436941E+04  0.28580658E+06                                32.201803                           27.079663       1.132653       1.967850                    0.999450      95.579314     269.519601       0.354415       0.407774      -1.177724      -0.044236       0.004523       0.019835       0.048689       0.010904      -0.162585      -0.018456      -0.002566      -0.145502      -0.179512       0.022742       0.156770             36.103671      43.635937       1.051897      17.313996      27.850494       2.771572      36.824583           0.010535
           22             Ag       1.797498       3.340162       3.427586       0.149301     278.003708 0.72239844E+04  0.31173744E+06                                33.348456                           28.093028       1.031549       1.934497                    0.999389      96.994753     276.755251       0.346451       0.409686      -1.175351      -0.013940      -0.024572      -0.028003       0.039777       0.027584       0.099998       0.150583       0.013805      -0.115121      -0.184022      -0.003852       0.187874             37.589140      32.864271       3.480048      -8.971922      40.411724     -14.574240      39.491426           0.011382
           23             Ag       0.031470       7.674810      27.396133       0.158313     263.567593 0.67440009E+04  0.28582328E+06                                32.202976                           27.080404       1.132533       1.967810                    0.999450      95.580926     269.527262       0.354407       0.407778      -1.177719       0.044268       0.004537      -0.019933       0.048760      -0.010926      -0.162549       0.018459      -0.002521      -0.145489      -0.179465       0.022711       0.156754             36.105241      43.638052      -1.051938      17.315181      27.851204      -2.771757      36.826466           0.010527
           24             Ag       1.994052      10.239612      27.658814       0.149302     278.010880 0.72241494E+04  0.31174654E+06                                33.349052                           28.093409       1.031521       1.934486                    0.999389      96.995767     276.759598       0.346448       0.409688      -1.175349       0.013925      -0.024614       0.027934       0.039750      -0.027586       0.099977      -0.150559       0.013780      -0.115133      -0.183990      -0.003856       0.187846             37.589986      32.865035      -3.480125      -8.972316      40.412490      14.574900      39.492432           0.011371
           25              H       4.881241       5.123532      20.333614       0.142900       1.034389 0.77336076E+01  0.75829288E+02                                 1.746282                            1.674743      -1.064053       2.401872                    0.996977       3.422231       9.803787       0.459310       1.360021      -0.693190       0.001103       0.011486       0.040103       0.041730      -0.006608       0.003467      -0.000457      -0.014141       0.042105      -0.016998       0.002422       0.014576              1.750590       1.443734       0.019710       0.062084       1.595782       0.280429       2.212255           0.000207
           26              H       5.280113       2.312696      17.501643       0.136366       0.908463 0.65190573E+01  0.61954780E+02                                 1.657097                            1.576715      -1.270114       2.294934                    0.994175       3.637740      10.651617       0.450675       1.430055      -0.676731       0.006670      -0.034232      -0.014871       0.037914      -0.004723       0.003996       0.002901      -0.015304       0.023514      -0.013907       0.004449       0.009458              1.687733       1.442978      -0.227800      -0.047869       2.208157       0.219433       1.412063           0.000031
           27              H       4.354974       6.622092      18.682926       0.096916       1.002327 0.71127363E+01  0.68800806E+02                                 1.741024                            1.623873      -1.198988       2.312649                    0.994462       3.745242      10.915158       0.455460       1.390269      -0.684346      -0.013031       0.044902       0.016307       0.049517      -0.008784      -0.002290       0.005816      -0.024888       0.019637      -0.018513       0.002460       0.016052              1.800240       1.459779      -0.194500      -0.009021       2.460626       0.167334       1.480315           0.000518
           28              H       4.828918       3.913368      15.928671       0.100018       1.009728 0.73153779E+01  0.71070930E+02                                 1.730711                            1.633496      -1.170588       2.324298                    0.995263       3.706988      10.733932       0.460914       1.367826      -0.688961       0.002067      -0.015315      -0.045057       0.047633       0.000021       0.000026       0.004174      -0.021882       0.025370      -0.015169       0.003321       0.011848              1.750018       1.425265      -0.053494       0.003546       1.499098       0.174120       2.325690           0.000497
           29              H       6.493409      12.022982      10.752786       0.142906       1.034348 0.77332179E+01  0.75824496E+02                                 1.746237                            1.674704      -1.064018       2.401896                    0.996978       3.422135       9.803443       0.459314       1.360025      -0.693190      -0.001104       0.011480      -0.040106       0.041732       0.006606       0.003472       0.000456      -0.014137       0.042112      -0.016997       0.002418       0.014579              1.750544       1.443702      -0.019709       0.062083       1.595737      -0.280410       2.212193           0.000211
           30              H       6.094537       9.212146      13.584757       0.136418       0.908202 0.65166830E+01  0.61926762E+02                                 1.656827                            1.576468      -1.270067       2.295023                    0.994179       3.637031      10.649177       0.450691       1.430129      -0.676721      -0.006671      -0.034243       0.014878       0.037927       0.004722       0.003996      -0.002904      -0.015289       0.023499      -0.013898       0.004443       0.009455              1.687453       1.442756       0.227744      -0.047859       2.207760      -0.219386       1.411843           0.000029
           31              H       7.019676      13.521542      12.403474       0.096916       1.002383 0.71132779E+01  0.68807454E+02                                 1.741089                            1.623935      -1.199054       2.312607                    0.994461       3.745428      10.915863       0.455451       1.390269      -0.684345       0.013034       0.044900      -0.016320       0.049520       0.008785      -0.002290      -0.005821      -0.024888       0.019636      -0.018513       0.002455       0.016058              1.800307       1.459832       0.194507      -0.009020       2.460718      -0.167338       1.480370           0.000518
           32              H       6.545732      10.812818      15.157729       0.100057       1.009571 0.73139443E+01  0.71053593E+02                                 1.730550                            1.633353      -1.170529       2.324361                    0.995265       3.706598      10.732581       0.460927       1.367854      -0.688957      -0.002066      -0.015338       0.045064       0.047648      -0.000030       0.000032      -0.004175      -0.021874       0.025367      -0.015165       0.003317       0.011848              1.749853       1.425146       0.053485       0.003542       1.498966      -0.174106       2.325447           0.000494
           33              H       2.701859       8.675368       4.790414       0.142905       1.034324 0.77329958E+01  0.75821853E+02                                 1.746220                            1.674687      -1.064042       2.401890                    0.996978       3.422105       9.803360       0.459313       1.360038      -0.693188      -0.001103      -0.011485       0.040107       0.041733      -0.006609      -0.003468       0.000457      -0.014138       0.042113      -0.016999       0.002420       0.014579              1.750529       1.443690       0.019709      -0.062081       1.595725      -0.280411       2.212172           0.000197
           34              H       2.302987      11.486204       1.958443       0.136383       0.908341 0.65179444E+01  0.61941633E+02                                 1.656972                            1.576600      -1.270091       2.294977                    0.994177       3.637403      10.650451       0.450682       1.430091      -0.676726      -0.006670       0.034237      -0.014875       0.037920      -0.004722      -0.003997      -0.002903      -0.015298       0.023507      -0.013903       0.004445       0.009457              1.687603       1.442874      -0.227774       0.047864       2.207973      -0.219412       1.411961           0.000004
           35              H       3.228126       7.176808       3.139726       0.096907       1.002345 0.71129130E+01  0.68803011E+02                                 1.741050                            1.623898      -1.199039       2.312624                    0.994461       3.745310      10.915430       0.455454       1.390277      -0.684345       0.013033      -0.044902       0.016318       0.049521      -0.008785       0.002291      -0.005819      -0.024889       0.019633      -0.018512       0.002457       0.016056              1.800267       1.459800      -0.194502       0.009021       2.460662      -0.167337       1.480338           0.000499
           36              H       2.754182       9.885532       0.385471       0.100032       1.009635 0.73145288E+01  0.71060695E+02                                 1.730621                            1.633416      -1.170575       2.324326                    0.995264       3.706763      10.733168       0.460919       1.367850      -0.688957      -0.002067       0.015328      -0.045063       0.047643       0.000027      -0.000029      -0.004175      -0.021877       0.025368      -0.015167       0.003318       0.011849              1.749927       1.425198      -0.053489      -0.003544       1.499024      -0.174112       2.325557           0.000465
           37              H       1.089691       1.775918      26.295986       0.142913       1.034279 0.77325525E+01  0.75816401E+02                                 1.746173                            1.674643      -1.064018       2.401912                    0.996978       3.421986       9.802940       0.459317       1.360044      -0.693187       0.001103      -0.011483      -0.040109       0.041735       0.006608      -0.003468      -0.000457      -0.014135       0.042116      -0.016998       0.002418       0.014580              1.750481       1.443653      -0.019709      -0.062078       1.595680       0.280400       2.212108           0.000192
           38              H       1.488563       4.586754      29.127957       0.136390       0.908332 0.65178599E+01  0.61940626E+02                                 1.656959                            1.576589      -1.270080       2.294983                    0.994177       3.637380      10.650364       0.450684       1.430089      -0.676727       0.006670       0.034238       0.014872       0.037920       0.004722      -0.003996       0.002902      -0.015298       0.023505      -0.013903       0.004447       0.009457              1.687590       1.442864       0.227772       0.047863       2.207956       0.219408       1.411950           0.000004
           39              H       0.563424       0.277358      27.946674       0.096917       1.002324 0.71127287E+01  0.68800759E+02                                 1.741024                            1.623876      -1.199008       2.312642                    0.994462       3.745247      10.915197       0.455458       1.390275      -0.684345      -0.013033      -0.044903      -0.016319       0.049522       0.008785       0.002291       0.005818      -0.024890       0.019631      -0.018513       0.002457       0.016056              1.800239       1.459781       0.194497       0.009021       2.460617       0.167334       1.480318           0.000496
           40              H       1.037368       2.986082      30.700929       0.100026       1.009675 0.73148895E+01  0.71064999E+02                                 1.730655                            1.633447      -1.170556       2.324324                    0.995264       3.706852      10.733449       0.460919       1.367834      -0.688960       0.002067       0.015330       0.045060       0.047641      -0.000025      -0.000029       0.004176      -0.021879       0.025367      -0.015167       0.003318       0.011849              1.749960       1.425224       0.053491      -0.003544       1.499053       0.174117       2.325604           0.000465
           41              H       2.701859       8.675368      10.752786       0.142896       1.034425 0.77339485E+01  0.75833467E+02                                 1.746316                            1.674776      -1.064068       2.401856                    0.996977       3.422322       9.804102       0.459307       1.360014      -0.693191      -0.001103      -0.011488      -0.040101       0.041729      -0.006609       0.003467      -0.000456      -0.014143       0.042102      -0.016999       0.002424       0.014575              1.750626       1.443761       0.019711       0.062086       1.595814       0.280437       2.212302           0.000209
           42              H       2.302987      11.486204      13.584757       0.136368       0.908460 0.65190341E+01  0.61954485E+02                                 1.657092                            1.576711      -1.270110       2.294937                    0.994175       3.637724      10.651553       0.450676       1.430053      -0.676732      -0.006670       0.034231       0.014874       0.037914      -0.004722       0.003997       0.002902      -0.015303       0.023514      -0.013906       0.004447       0.009459              1.687728       1.442974      -0.227799      -0.047869       2.208150       0.219434       1.412059           0.000030
           43              H       3.228126       7.176808      12.403474       0.096914       1.002343 0.71128751E+01  0.68802502E+02                                 1.741041                            1.623889      -1.199012       2.312635                    0.994462       3.745288      10.915329       0.455458       1.390269      -0.684346       0.013031      -0.044901      -0.016307       0.049516      -0.008784      -0.002290       0.005816      -0.024887       0.019639      -0.018512       0.002460       0.016052              1.800259       1.459793      -0.194503      -0.009021       2.460656       0.167335       1.480329           0.000519
           44              H       2.754182       9.885532      15.157729       0.100033       1.009684 0.73149771E+01  0.71066133E+02                                 1.730670                            1.633459      -1.170603       2.324302                    0.995264       3.706886      10.733603       0.460916       1.367839      -0.688959      -0.002067       0.015314       0.045060       0.047636       0.000022       0.000027       0.004173      -0.021880       0.025370      -0.015168       0.003321       0.011847              1.749977       1.425234      -0.053492       0.003546       1.499064       0.174115       2.325632           0.000496
           45              H       1.089691       1.775918      20.333614       0.142924       1.034269 0.77324703E+01  0.75815473E+02                                 1.746167                            1.674639      -1.064035       2.401908                    0.996978       3.421976       9.802937       0.459316       1.360051      -0.693185       0.001103      -0.011482       0.040111       0.041736       0.006608       0.003469       0.000457      -0.014134       0.042118      -0.016997       0.002417       0.014581              1.750474       1.443650      -0.019709       0.062079       1.595674      -0.280396       2.212100           0.000209
           46              H       1.488563       4.586754      17.501643       0.136412       0.908220 0.65168472E+01  0.61928731E+02                                 1.656849                            1.576488      -1.270081       2.295012                    0.994179       3.637091      10.649398       0.450688       1.430129      -0.676720       0.006672       0.034243      -0.014875       0.037926       0.004722       0.003996      -0.002903      -0.015291       0.023499      -0.013899       0.004444       0.009455              1.687476       1.442774       0.227749      -0.047859       2.207793      -0.219388       1.411860           0.000030
           47              H       0.563424       0.277358      18.682926       0.096925       1.002335 0.71128470E+01  0.68802219E+02                                 1.741036                            1.623888      -1.199022       2.312633                    0.994461       3.745293      10.915372       0.455457       1.390273      -0.684345      -0.013034      -0.044903       0.016324       0.049524       0.008785      -0.002291      -0.005820      -0.024890       0.019631      -0.018513       0.002455       0.016057              1.800250       1.459791       0.194497      -0.009020       2.460629      -0.167333       1.480329           0.000518
           48              H       1.037368       2.986082      15.928671       0.100038       1.009628 0.73144669E+01  0.71059893E+02                                 1.730607                            1.633405      -1.170531       2.324346                    0.995265       3.706738      10.733056       0.460923       1.367843      -0.688958       0.002066       0.015339      -0.045061       0.047645      -0.000029       0.000032      -0.004176      -0.021876       0.025365      -0.015166       0.003317       0.011848              1.749911       1.425190       0.053488       0.003543       1.499014      -0.174112       2.325529           0.000496
           49              H       4.881241       5.123532      26.295986       0.142907       1.034290 0.77326617E+01  0.75817751E+02                                 1.746186                            1.674656      -1.064027       2.401906                    0.996978       3.422015       9.803046       0.459315       1.360045      -0.693187       0.001103       0.011483      -0.040109       0.041735      -0.006608      -0.003468       0.000457      -0.014136       0.042117      -0.016998       0.002418       0.014580              1.750494       1.443664       0.019709      -0.062079       1.595693      -0.280403       2.212126           0.000194
           50              H       5.280113       2.312696      29.127957       0.136382       0.908343 0.65179597E+01  0.61941832E+02                                 1.656975                            1.576603      -1.270094       2.294975                    0.994177       3.637416      10.650503       0.450681       1.430093      -0.676726       0.006670      -0.034238       0.014872       0.037919      -0.004722      -0.003996      -0.002902      -0.015298       0.023506      -0.013903       0.004447       0.009457              1.687606       1.442877      -0.227775       0.047864       2.207978      -0.219411       1.411963           0.000003
           51              H       4.354974       6.622092      27.946674       0.096910       1.002330 0.71127795E+01  0.68801378E+02                                 1.741033                            1.623883      -1.199014       2.312638                    0.994461       3.745265      10.915262       0.455457       1.390277      -0.684345      -0.013033       0.044903      -0.016318       0.049522      -0.008785       0.002291      -0.005818      -0.024890       0.019631      -0.018513       0.002457       0.016055              1.800248       1.459787      -0.194499       0.009021       2.460632      -0.167336       1.480325           0.000498
           52              H       4.828918       3.913368      30.700929       0.100019       1.009675 0.73148894E+01  0.71065004E+02                                 1.730657                            1.633449      -1.170555       2.324324                    0.995264       3.706854      10.733458       0.460918       1.367837      -0.688959       0.002068      -0.015329       0.045060       0.047641       0.000025      -0.000029      -0.004176      -0.021879       0.025368      -0.015168       0.003318       0.011850              1.749963       1.425226      -0.053491      -0.003544       1.499055      -0.174116       2.325608           0.000465
           53              H       6.493409      12.022982       4.790414       0.142896       1.034357 0.77332939E+01  0.75825357E+02                                 1.746242                            1.674708      -1.064006       2.401899                    0.996978       3.422145       9.803449       0.459316       1.360019      -0.693192      -0.001104       0.011482       0.040105       0.041731       0.006607      -0.003470      -0.000456      -0.014139       0.042110      -0.016998       0.002419       0.014578              1.750550       1.443706      -0.019709      -0.062082       1.595743       0.280414       2.212200           0.000197
           54              H       6.094537       9.212146       1.958443       0.136394       0.908314 0.65176943E+01  0.61938647E+02                                 1.656938                            1.576570      -1.270068       2.294993                    0.994177       3.637321      10.650150       0.450687       1.430091      -0.676726      -0.006669      -0.034238      -0.014874       0.037920       0.004722      -0.003997       0.002903      -0.015297       0.023505      -0.013902       0.004445       0.009457              1.687568       1.442847       0.227767       0.047863       2.207925       0.219407       1.411933           0.000006
           55              H       7.019676      13.521542       3.139726       0.096907       1.002368 0.71131259E+01  0.68805587E+02                                 1.741074                            1.623920      -1.199037       2.312618                    0.994461       3.745373      10.915656       0.455452       1.390272      -0.684345       0.013033       0.044901       0.016315       0.049519       0.008784       0.002291       0.005820      -0.024888       0.019636      -0.018513       0.002457       0.016056              1.800292       1.459819       0.194506       0.009020       2.460700       0.167338       1.480357           0.000498
           56              H       6.545732      10.812818       0.385471       0.100041       1.009621 0.73143918E+01  0.71059006E+02                                 1.730602                            1.633399      -1.170556       2.324338                    0.995265       3.706720      10.733004       0.460922       1.367847      -0.688958      -0.002067      -0.015329      -0.045063       0.047644      -0.000027      -0.000029       0.004175      -0.021876       0.025369      -0.015166       0.003317       0.011849              1.749907       1.425184       0.053488      -0.003543       1.499008       0.174111       2.325529           0.000466
           57              C       4.983613       0.779638      10.204733       0.046968      38.892915 0.51306108E+03  0.12520132E+05                                 9.879576                            7.732166       0.456971       2.096273                    0.999958      29.753523      85.977626       0.574383       0.436983      -1.055807       0.015756       0.002539      -0.054703       0.056983      -0.003846       0.126024      -0.001318      -0.072617      -0.202174      -0.165129       0.069435       0.095694             11.144563      11.718406       0.219500      -6.416252       6.904323      -0.770801      14.810959           0.021721
           58              C       2.549438       0.541331      13.494917      -0.009297      39.114959 0.53411283E+03  0.13143284E+05                                 9.781013                            7.784977       0.640778       2.140422                    0.999800      30.495597      88.003331       0.584955       0.425513      -1.064651      -0.020142       0.008715       0.036158       0.042297      -0.022410       0.124002       0.020787      -0.094330      -0.089443      -0.159261       0.066252       0.093009             10.817129      12.955838       1.354652      -6.068109       7.655145      -1.203732      11.840403           0.022800
           59              C       4.849392       4.854453      19.444854      -0.167486      30.624062 0.45166470E+03  0.10780867E+05                                 8.646338                            7.209335      -0.040649       1.968271                    0.998416      29.914769      88.260866       0.594652       0.431525      -1.048850      -0.004276       0.005951       0.001207       0.007427      -0.003188      -0.005530       0.009818       0.037135       0.035508      -0.027047       0.007335       0.019712              9.168464       5.572721      -1.715656       0.851829      12.433300      -0.802176       9.499370          -0.000014
           60              C       5.371110       2.559696      20.120362       0.236073      33.390381 0.35339852E+03  0.79137595E+04                                 9.284544                            6.664780       0.090444       2.059637                    0.999215      25.116163      71.193963       0.580296       0.471344      -1.028518      -0.018033       0.044625      -0.038028       0.061341       0.010572      -0.023325       0.100944       0.014475      -0.044515      -0.113177       0.018428       0.094749             10.595333       6.401637      -2.290399       2.152277      12.885804      -7.549737      12.498558          -0.000261
           61              C       5.100393       3.542178      19.085806       0.108312      31.519415 0.39643142E+03  0.91005094E+04                                 8.737639                            6.749784      -0.008975       2.023599                    0.999319      26.049017      73.812506       0.619107       0.430966      -1.055922       0.001617      -0.002522       0.004655       0.005535      -0.007966       0.005020      -0.016696      -0.029178       0.050474      -0.025051      -0.005416       0.030467              9.639983       5.524295      -2.180923       1.029982      12.441116      -2.320991      10.954538           0.003520
           62              C       5.097360       3.187546      17.761215      -0.165371      29.623420 0.44715398E+03  0.10628390E+05                                 8.421962                            7.157980       0.004795       1.989040                    0.997756      29.469965      86.285904       0.599709       0.429690      -1.051752      -0.001676       0.005280      -0.009262       0.010792       0.007237      -0.000424       0.018265       0.008240      -0.039906      -0.025815       0.006907       0.018908              8.864646       5.629017      -1.915686       0.726571      10.602763      -0.972227      10.362159          -0.000292
           63              C       4.550618       5.744482      18.446048       0.094665      25.636344 0.35729532E+03  0.80938556E+04                                 7.904453                            6.580943      -0.163270       1.966596                    0.998262      27.000774      79.222194       0.594837       0.454549      -1.028802      -0.001558      -0.022111      -0.029498       0.036898       0.003717      -0.019207       0.017964       0.039695      -0.061883      -0.038536       0.001812       0.036724              8.418776       5.064202      -1.343519       0.849419      10.762685      -0.744004       9.429441           0.004799
           64              C       1.234529       2.296689      10.432907       0.033627      39.571913 0.54073581E+03  0.13393156E+05                                10.020526                            7.969166       0.344888       2.054626                    0.999941      30.454680      89.164669       0.561483       0.440425      -1.051910      -0.003091      -0.029600      -0.039065       0.049109      -0.026507      -0.066872      -0.094861       0.006494      -0.301329      -0.169904       0.074962       0.094942             11.201135       8.663516       1.873303       3.873546       9.548885       4.535638      15.391003           0.021095
           65              C       2.422042       4.517760      13.682368      -0.009261      40.469538 0.54886832E+03  0.13617223E+05                                10.038426                            7.933233       0.628300       2.135464                    0.999780      30.785202      89.600031       0.574146       0.429995      -1.060423       0.011592       0.021232       0.028676       0.037517      -0.041424      -0.062056      -0.104622       0.057560      -0.087154      -0.154093       0.064183       0.089909             11.218357       8.774557       3.170558       3.305411      12.441195       5.256681      12.439321           0.022378
           66              C       4.816785       4.150019      16.828312       0.105572      24.555869 0.33314734E+03  0.73768439E+04                                 7.514626                            6.233524       0.101006       2.061182                    0.999147      25.893093      73.825672       0.632426       0.437383      -1.044257      -0.000318       0.031200       0.022758       0.038619       0.021949      -0.007268       0.019826       0.042971      -0.054652      -0.041078       0.001236       0.039842              8.036191       4.926697      -1.773816       0.596361      10.015861      -0.870955       9.166016           0.004984
           67              C       6.391037       7.679088      20.881667       0.046779      38.898863 0.51314774E+03  0.12522720E+05                                 9.880293                            7.732607       0.457322       2.096335                    0.999958      29.756435      85.986428       0.574393       0.436959      -1.055826      -0.015749       0.002538       0.054643       0.056924       0.003829       0.125992       0.001326      -0.072587      -0.202117      -0.165084       0.069413       0.095671             11.145487      11.719350      -0.219535      -6.417010       6.904749       0.770880      14.812362           0.021696
           68              C       1.242112       7.440781      17.591483      -0.009515      39.122973 0.53424376E+03  0.13147271E+05                                 9.782080                            7.785731       0.640985       2.140423                    0.999799      30.499789      88.017087       0.584951       0.425491      -1.064668       0.020104       0.008708      -0.036116       0.042242       0.022428       0.123970      -0.020755      -0.094232      -0.089466      -0.159206       0.066203       0.093002             10.818380      12.957422      -1.354839      -6.069001       7.655892       1.203933      11.841827           0.022808
           69              C       6.525258      11.753903      11.641546      -0.167478      30.623323 0.45165244E+03  0.10780505E+05                                 8.646231                            7.209263      -0.040727       1.968260                    0.998415      29.914235      88.259080       0.594652       0.431528      -1.048848       0.004298       0.005941      -0.001215       0.007433       0.003186      -0.005518      -0.009805       0.037164       0.035496      -0.027053       0.007352       0.019701              9.168346       5.572693       1.715654       0.851867      12.433063       0.802377       9.499281          -0.000013
           70              C       6.003540       9.459146      10.966038       0.236086      33.389513 0.35339018E+03  0.79135337E+04                                 9.284477                            6.664759       0.090264       2.059599                    0.999213      25.115641      71.192529       0.580289       0.471352      -1.028512       0.018026       0.044593       0.038078       0.061347      -0.010563      -0.023319      -0.100924       0.014483      -0.044576      -0.113161       0.018438       0.094724             10.595257       6.401639       2.290404       2.152261      12.885768       7.549659      12.498364          -0.000262
           71              C       6.274257      10.441628      12.000594       0.108357      31.517311 0.39640306E+03  0.90997022E+04                                 8.737388                            6.749639      -0.009049       2.023606                    0.999318      26.047671      73.808232       0.619100       0.430978      -1.055914      -0.001612      -0.002540      -0.004667       0.005553       0.007958       0.005012       0.016670      -0.029125       0.050362      -0.025005      -0.005409       0.030414              9.639700       5.524200       2.180888       1.029978      12.440791       2.321052      10.954110           0.003513
           72              C       6.277290      10.086996      13.325185      -0.165242      29.617147 0.44704105E+03  0.10625014E+05                                 8.420939                            7.157213       0.004515       1.989041                    0.997752      29.464978      86.267923       0.599725       0.429706      -1.051744       0.001691       0.005259       0.009285       0.010804      -0.007269      -0.000413      -0.018249       0.008380      -0.039911      -0.025825       0.006901       0.018924              8.863526       5.628392       1.915386       0.726461      10.601358       0.972085      10.360829          -0.000296
           73              C       6.824032      12.643932      12.640352       0.094658      25.637739 0.35732047E+03  0.80945993E+04                                 7.904791                            6.581217      -0.163401       1.966531                    0.998263      27.002265      79.228427       0.594816       0.454554      -1.028795       0.001575      -0.022146       0.029500       0.036921      -0.003712      -0.019221      -0.018006       0.039682      -0.061876      -0.038574       0.001846       0.036728              8.419129       5.064426       1.343561       0.849481      10.763084       0.744115       9.429876           0.004792
           74              C       2.557021       9.196139      20.653493       0.033445      39.576380 0.54080567E+03  0.13395240E+05                                10.020989                            7.969464       0.345182       2.054683                    0.999942      30.456754      89.170191       0.561499       0.440401      -1.051931       0.003092      -0.029621       0.038971       0.049048       0.026489      -0.066831       0.094853       0.006542      -0.301166      -0.169841       0.074931       0.094910             11.201732       8.663939      -1.873439       3.873905       9.549263      -4.535986      15.391992           0.021074
           75              C       1.369508      11.417210      17.404032      -0.008977      40.459332 0.54869852E+03  0.13612024E+05                                10.037108                            7.932278       0.627986       2.135440                    0.999781      30.780089      89.583354       0.574148       0.430025      -1.060399      -0.011654       0.021212      -0.028798       0.037618       0.041446      -0.062087       0.104695       0.057539      -0.087206      -0.154182       0.064212       0.089969             11.216831       8.773413      -3.170041       3.304846      12.439487      -5.255815      12.437594           0.022356
           76              C       6.557865      11.049469      14.258088       0.105678      24.553161 0.33310683E+03  0.73757357E+04                                 7.514247                            6.233291       0.100825       2.061173                    0.999145      25.890979      73.819006       0.632414       0.437404      -1.044243       0.000329       0.031174      -0.022779       0.038611      -0.021967      -0.007276      -0.019870       0.042970      -0.054796      -0.041138       0.001259       0.039879              8.035741       4.926494       1.773673       0.596290      10.015224       0.870821       9.165504           0.004971
           77              C       2.599487      13.019262      25.747933       0.046776      38.897887 0.51313361E+03  0.12522270E+05                                 9.880078                            7.732462       0.457444       2.096379                    0.999958      29.756014      85.984414       0.574404       0.436955      -1.055830      -0.015701      -0.002548      -0.054658       0.056925      -0.003830      -0.125975       0.001322      -0.072567      -0.202142      -0.165068       0.069408       0.095660             11.145224      11.719056       0.219530       6.416818       6.904598       0.770859      14.812016           0.021667
           78              C       5.033662      13.257569      29.038117      -0.009355      39.117323 0.53414997E+03  0.13144422E+05                                 9.781340                            7.785200       0.640775       2.140399                    0.999800      30.496840      88.007564       0.584952       0.425508      -1.064655       0.020165      -0.008705       0.036138       0.042289      -0.022419      -0.124011      -0.020776      -0.094306      -0.089433      -0.159263       0.066238       0.093025             10.817522      12.956334       1.354711       6.068392       7.655370       1.203805      11.840863           0.022715
           79              C       2.733708       8.944447       3.901654      -0.167481      30.623255 0.45165147E+03  0.10780481E+05                                 8.646257                            7.209288      -0.040750       1.968252                    0.998415      29.914124      88.258889       0.594646       0.431532      -1.048845       0.004284      -0.005952       0.001213       0.007433      -0.003189       0.005527      -0.009810       0.037160       0.035475      -0.027051       0.007341       0.019709              9.168371       5.572690      -1.715637      -0.851835      12.433117       0.802227       9.499305          -0.000046
           80              C       2.211990      11.239204       4.577162       0.236126      33.388025 0.35337102E+03  0.79129865E+04                                 9.284144                            6.664534       0.090405       2.059647                    0.999214      25.115073      71.190068       0.580305       0.471346      -1.028517       0.018028      -0.044622      -0.038036       0.061342       0.010571       0.023324      -0.100937       0.014482      -0.044518      -0.113171       0.018431       0.094740             10.594850       6.401392      -2.290282      -2.152160      12.885199       7.549328      12.497960          -0.000301
           81              C       2.482707      10.256722       3.542606       0.108314      31.518309 0.39641757E+03  0.91001042E+04                                 8.737473                            6.749693      -0.008958       2.023619                    0.999319      26.048287      73.809879       0.619108       0.430969      -1.055921      -0.001618       0.002528       0.004662       0.005545      -0.007960      -0.005017       0.016682      -0.029144       0.050429      -0.025026      -0.005414       0.030440              9.639786       5.524219      -2.180881      -1.029963      12.440856       2.320963      10.954283           0.003485
           82              C       2.485740      10.611354       2.218015      -0.165319      29.620408 0.44710001E+03  0.10626772E+05                                 8.421456                            7.157604       0.004684       1.989047                    0.997754      29.467564      86.277110       0.599719       0.429697      -1.051749       0.001683      -0.005270      -0.009276       0.010801       0.007254       0.000416      -0.018260       0.008302      -0.039897      -0.025820       0.006901       0.018919              8.864088       5.628706      -1.915536      -0.726506      10.602062       0.972117      10.361496          -0.000356
           83              C       3.032482       8.054418       2.902848       0.094676      25.636598 0.35730031E+03  0.80940163E+04                                 7.904567                            6.581038      -0.163384       1.966555                    0.998262      27.001159      79.224179       0.594824       0.454555      -1.028796       0.001563       0.022129      -0.029494       0.036906       0.003716       0.019219      -0.017992       0.039703      -0.061869      -0.038563       0.001829       0.036734              8.418894       5.064278      -1.343524      -0.849437      10.762787       0.744014       9.429617           0.004756
           84              C       6.348571      11.502211      25.976107       0.033433      39.575885 0.54079615E+03  0.13394911E+05                                10.020789                            7.969305       0.345376       2.054744                    0.999942      30.456562      89.168591       0.561515       0.440391      -1.051940       0.003073       0.029574      -0.038992       0.049035      -0.026496       0.066821       0.094834       0.006529      -0.301208      -0.169832       0.074937       0.094895             11.201509       8.663745       1.873388      -3.873805       9.549069      -4.535881      15.391714           0.021039
           85              C       5.161058       9.281140      29.225568      -0.009108      40.463957 0.54877442E+03  0.13614374E+05                                10.037799                            7.932776       0.627994       2.135410                    0.999780      30.782327      89.591334       0.574136       0.430019      -1.060403      -0.011638      -0.021251       0.028738       0.037589      -0.041446       0.062082       0.104674       0.057562      -0.087162      -0.154162       0.064208       0.089954             11.217639       8.774020       3.170310      -3.305146      12.440383      -5.256276      12.438514           0.022290
           86              C       2.766315       9.648881       1.285112       0.105637      24.554187 0.33312156E+03  0.73761362E+04                                 7.514381                            6.233365       0.100900       2.061177                    0.999146      25.891758      73.821366       0.632421       0.437395      -1.044250       0.000320      -0.031189       0.022771       0.038618       0.021962       0.007274      -0.019853       0.042972      -0.054731      -0.041115       0.001250       0.039865              8.035903       4.926558      -1.773725      -0.596317      10.015452       0.870863       9.165698           0.004915
           87              C       1.192063       6.119812       5.338467       0.046741      38.899717 0.51315961E+03  0.12523060E+05                                 9.880337                            7.732617       0.457520       2.096390                    0.999958      29.756906      85.987458       0.574402       0.436950      -1.055834       0.015710      -0.002534       0.054643       0.056913       0.003823      -0.125973      -0.001329      -0.072555      -0.202112      -0.165059       0.069397       0.095661             11.145572      11.719424      -0.219544       6.417099       6.904762      -0.770890      14.812529           0.021675
           88              C       6.340988       6.358119       2.048283      -0.009419      39.118302 0.53416520E+03  0.13144891E+05                                 9.781528                            7.785329       0.640824       2.140412                    0.999800      30.497173      88.008838       0.584945       0.425510      -1.064654      -0.020134      -0.008706      -0.036149       0.042284       0.022426      -0.124009       0.020774      -0.094297      -0.089426      -0.159259       0.066232       0.093027             10.817757      12.956608      -1.354735       6.068577       7.655487      -1.203834      11.841175           0.022727
           89              C       1.057842       2.044997      27.184746      -0.167457      30.622399 0.45163651E+03  0.10780030E+05                                 8.646109                            7.209180      -0.040769       1.968258                    0.998415      29.913448      88.256372       0.594650       0.431533      -1.048845      -0.004287      -0.005950      -0.001219       0.007434       0.003187       0.005525       0.009803       0.037170       0.035466      -0.027051       0.007345       0.019706              9.168204       5.572602       1.715600      -0.851824      12.432862      -0.802227       9.499149          -0.000053
           90              C       1.579560       4.339754      26.509238       0.236082      33.388757 0.35338039E+03  0.79132333E+04                                 9.284221                            6.664585       0.090491       2.059670                    0.999214      25.115297      71.190411       0.580309       0.471341      -1.028522      -0.018034      -0.044629       0.038038       0.061350      -0.010568       0.023320       0.100928       0.014481      -0.044520      -0.113161       0.018430       0.094731             10.594950       6.401442       2.290308      -2.152194      12.885307      -7.549420      12.498102          -0.000306
           91              C       1.308843       3.357272      27.543794       0.108350      31.517561 0.39640678E+03  0.90998030E+04                                 8.737393                            6.749645      -0.009010       2.023610                    0.999319      26.047863      73.808683       0.619103       0.430975      -1.055917       0.001615       0.002535      -0.004669       0.005553       0.007954      -0.005015      -0.016675      -0.029125       0.050416      -0.025012      -0.005415       0.030427              9.639691       5.524178       2.180852      -1.029958      12.440710      -2.320953      10.954186           0.003483
           92              C       1.305810       3.711904      28.868385      -0.165305      29.620294 0.44709752E+03  0.10626696E+05                                 8.421432                            7.157582       0.004675       1.989047                    0.997754      29.467456      86.276693       0.599720       0.429696      -1.051750      -0.001686      -0.005266       0.009270       0.010794      -0.007252       0.000416       0.018254       0.008301      -0.039913      -0.025816       0.006901       0.018915              8.864067       5.628697       1.915540      -0.726516      10.602057      -0.972157      10.361448          -0.000357
           93              C       0.759068       1.154968      28.183552       0.094681      25.636620 0.35730179E+03  0.80940620E+04                                 7.904589                            6.581068      -0.163410       1.966546                    0.998262      27.001217      79.224532       0.594821       0.454557      -1.028794      -0.001567       0.022132       0.029495       0.036908      -0.003714       0.019217       0.017994       0.039697      -0.061861      -0.038562       0.001832       0.036730              8.418907       5.064299       1.343522      -0.849440      10.762805      -0.744010       9.429616           0.004750
           94              C       5.026079       4.602761       5.110293       0.033388      39.578209 0.54083133E+03  0.13395998E+05                                10.021115                            7.969513       0.345373       2.054724                    0.999942      30.457750      89.172742       0.561513       0.440385      -1.051943      -0.003087       0.029613       0.038957       0.049032       0.026500       0.066813      -0.094833       0.006546      -0.301156      -0.169818       0.074936       0.094883             11.201934       8.664063      -1.873485      -3.874032       9.549391       4.536117      15.392349           0.021045
           95              C       6.213592       2.381690       1.860832      -0.009105      40.463254 0.54876197E+03  0.13613964E+05                                10.037610                            7.932630       0.628142       2.135461                    0.999780      30.781987      89.589474       0.574148       0.430013      -1.060409       0.011621      -0.021206      -0.028769       0.037582       0.041445       0.062078      -0.104665       0.057545      -0.087203      -0.154153       0.064210       0.089943             11.217431       8.773840      -3.170236      -3.305068      12.440157       5.256174      12.438295           0.022288
           96              C       1.025235       2.749431      29.801288       0.105614      24.554980 0.33313460E+03  0.73764925E+04                                 7.514481                            6.233439       0.100970       2.061184                    0.999147      25.892449      73.823528       0.632425       0.437388      -1.044254      -0.000325      -0.031188      -0.022776       0.038621      -0.021957       0.007273       0.019860       0.042955      -0.054695      -0.041114       0.001264       0.039850              8.036014       4.926625       1.773760      -0.596327      10.015613      -0.870876       9.165804           0.004912
           97              C       2.599487      13.019262      20.881667       0.046766      38.898838 0.51314981E+03  0.12522783E+05                                 9.880293                            7.732630       0.457336       2.096342                    0.999958      29.756413      85.986395       0.574391       0.436960      -1.055826      -0.015702      -0.002553       0.054660       0.056928      -0.003833       0.125979      -0.001323      -0.072567      -0.202169      -0.165075       0.069411       0.095663             11.145459      11.719333       0.219543      -6.416968       6.904744      -0.770888      14.812301           0.021701
           98              C       5.033662      13.257569      17.591483      -0.009264      39.114866 0.53410951E+03  0.13143193E+05                                 9.781000                            7.784957       0.640690       2.140392                    0.999800      30.495593      88.003513       0.584955       0.425514      -1.064650       0.020189      -0.008712      -0.036144       0.042307      -0.022410       0.124017       0.020788      -0.094344      -0.089437      -0.159278       0.066258       0.093020             10.817127      12.955845       1.354653      -6.068104       7.655146      -1.203739      11.840389           0.022797
           99              C       2.733708       8.944447      11.641546      -0.167497      30.624637 0.45167446E+03  0.10781161E+05                                 8.646429                            7.209399      -0.040624       1.968270                    0.998416      29.915234      88.262546       0.594651       0.431523      -1.048851       0.004275      -0.005953      -0.001200       0.007427      -0.003190      -0.005532       0.009826       0.037125       0.035513      -0.027047       0.007332       0.019715              9.168569       5.572778      -1.715684       0.851836      12.433462      -0.802181       9.499468          -0.000014
          100              C       2.211990      11.239204      10.966038       0.236127      33.389775 0.35339090E+03  0.79135650E+04                                 9.284507                            6.664758       0.090330       2.059605                    0.999215      25.115978      71.193877       0.580289       0.471351      -1.028511       0.018026      -0.044617       0.038026       0.061332       0.010575      -0.023329       0.100953       0.014477      -0.044518      -0.113189       0.018431       0.094758             10.595276       6.401618      -2.290390       2.152257      12.885751      -7.549675      12.498459          -0.000260
          101              C       2.482707      10.256722      12.000594       0.108280      31.520139 0.39644210E+03  0.91008080E+04                                 8.737722                            6.749836      -0.008927       2.023606                    0.999319      26.049418      73.813655       0.619110       0.430961      -1.055926      -0.001618       0.002516      -0.004649       0.005529      -0.007971       0.005023      -0.016702      -0.029196       0.050484      -0.025063      -0.005415       0.030478              9.640079       5.524344      -2.180958       1.029992      12.441264      -2.321014      10.954630           0.003518
          102              C       2.485740      10.611354      13.325185      -0.165365      29.623171 0.44714969E+03  0.10628260E+05                                 8.421912                            7.157944       0.004812       1.989047                    0.997756      29.469785      86.285183       0.599711       0.429690      -1.051752       0.001675      -0.005284       0.009269       0.010800       0.007241      -0.000422       0.018271       0.008244      -0.039890      -0.025820       0.006906       0.018914              8.864588       5.628982      -1.915665       0.726556      10.602671      -0.972181      10.362110          -0.000296
          103              C       3.032482       8.054418      12.640352       0.094659      25.636474 0.35729680E+03  0.80938958E+04                                 7.904469                            6.580947      -0.163255       1.966599                    0.998263      27.000850      79.222394       0.594838       0.454547      -1.028803       0.001555       0.022109       0.029497       0.036896       0.003719      -0.019208       0.017963       0.039700      -0.061888      -0.038538       0.001811       0.036727              8.418800       5.064208      -1.343526       0.849423      10.762707      -0.744018       9.429485           0.004800
          104              C       6.348571      11.502211      20.653493       0.033423      39.577309 0.54081921E+03  0.13395644E+05                                10.021061                            7.969504       0.345292       2.054708                    0.999942      30.457251      89.171561       0.561504       0.440394      -1.051936       0.003080       0.029569       0.039007       0.049044      -0.026501      -0.066824      -0.094835       0.006520      -0.301268      -0.169848       0.074948       0.094900             11.201822       8.663999       1.873455       3.873941       9.549350       4.536027      15.392116           0.021077
          105              C       5.161058       9.281140      17.404032      -0.009239      40.469747 0.54887011E+03  0.13617289E+05                                10.038463                            7.933251       0.628245       2.135443                    0.999780      30.785353      89.600772       0.574144       0.429996      -1.060422      -0.011610      -0.021257      -0.028671       0.037532      -0.041430      -0.062060      -0.104630       0.057561      -0.087168      -0.154106       0.064191       0.089914             11.218412       8.774607       3.170581       3.305434      12.441269       5.256721      12.439361           0.022374
          106              C       2.766315       9.648881      14.258088       0.105604      24.555028 0.33313370E+03  0.73764698E+04                                 7.514512                            6.233441       0.100944       2.061178                    0.999147      25.892368      73.823356       0.632423       0.437390      -1.044253       0.000315      -0.031199      -0.022754       0.038616       0.021955      -0.007267       0.019821       0.042987      -0.054693      -0.041081       0.001223       0.039859              8.036063       4.926625      -1.773779       0.596351      10.015676      -0.870935       9.165887           0.004983
          107              C       1.192063       6.119812      10.204733       0.046737      38.900707 0.51317455E+03  0.12523534E+05                                 9.880559                            7.732773       0.457378       2.096338                    0.999958      29.757318      85.989436       0.574391       0.436955      -1.055829       0.015756      -0.002521      -0.054629       0.056912       0.003821       0.125990       0.001333      -0.072571      -0.202101      -0.165076       0.069403       0.095673             11.145835      11.719722      -0.219551      -6.417288       6.904918       0.770913      14.812864           0.021699
          108              C       6.340988       6.358119      13.494917      -0.009539      39.122910 0.53424218E+03  0.13147209E+05                                 9.782045                            7.785700       0.641089       2.140458                    0.999799      30.499710      88.016487       0.584955       0.425489      -1.064671      -0.020080      -0.008708       0.036124       0.042237       0.022435       0.123967      -0.020753      -0.094229      -0.089455      -0.159201       0.066201       0.093000             10.818351      12.957367      -1.354826      -6.069000       7.655849       1.203924      11.841837           0.022812
          109              C       1.057842       2.044997      19.444854      -0.167445      30.622154 0.45163289E+03  0.10779925E+05                                 8.646079                            7.209160      -0.040815       1.968249                    0.998414      29.913299      88.255966       0.594649       0.431534      -1.048844      -0.004296      -0.005948       0.001219       0.007437       0.003186      -0.005520      -0.009801       0.037180       0.035458      -0.027054       0.007352       0.019702              9.168170       5.572600       1.715599       0.851843      12.432788       0.802301       9.499124          -0.000010
          110              C       1.579560       4.339754      20.120362       0.236081      33.388676 0.35338029E+03  0.79132448E+04                                 9.284294                            6.664644       0.090345       2.059631                    0.999214      25.115214      71.190663       0.580298       0.471349      -1.028516      -0.018029      -0.044609      -0.038064       0.061350      -0.010565      -0.023319      -0.100925       0.014486      -0.044553      -0.113161       0.018436       0.094725             10.595032       6.401511       2.290340       2.152212      12.885453       7.549476      12.498134          -0.000264
          111              C       1.308843       3.357272      19.085806       0.108360      31.516848 0.39639734E+03  0.90995353E+04                                 8.737309                            6.749596      -0.009032       2.023616                    0.999318      26.047415      73.807292       0.619101       0.430979      -1.055914       0.001614       0.002542       0.004670       0.005556       0.007954       0.005012       0.016665      -0.029114       0.050372      -0.025000      -0.005409       0.030409              9.639599       5.524151       2.180848       1.029965      12.440616       2.320998      10.954030           0.003512
          112              C       1.305810       3.711904      17.761215      -0.165260      29.617819 0.44705319E+03  0.10625381E+05                                 8.421064                            7.157308       0.004506       1.989030                    0.997752      29.465513      86.269970       0.599721       0.429706      -1.051744      -0.001690      -0.005259      -0.009278       0.010798      -0.007263      -0.000413      -0.018247       0.008365      -0.039921      -0.025822       0.006902       0.018920              8.863665       5.628476       1.915435       0.726484      10.601555       0.972125      10.360963          -0.000294
          113              C       0.759068       1.154968      18.446048       0.094679      25.637151 0.35731184E+03  0.80943621E+04                                 7.904730                            6.581186      -0.163481       1.966516                    0.998262      27.001820      79.227145       0.594811       0.454561      -1.028790      -0.001575       0.022146      -0.029495       0.036917      -0.003711      -0.019220      -0.018009       0.039691      -0.061857      -0.038574       0.001844       0.036730              8.419054       5.064398       1.343537       0.849471      10.762969       0.744057       9.429795           0.004794
          114              C       5.026079       4.602761      10.432907       0.033389      39.578856 0.54084341E+03  0.13396403E+05                                10.021336                            7.969688       0.345180       2.054663                    0.999942      30.457999      89.174501       0.561496       0.440395      -1.051935      -0.003105       0.029660      -0.038935       0.049044       0.026494      -0.066822       0.094851       0.006556      -0.301121      -0.169827       0.074930       0.094897             11.202177       8.664265      -1.873536       3.874133       9.549606      -4.536233      15.392661           0.021076
          115              C       6.213592       2.381690      13.682368      -0.009012      40.459898 0.54870683E+03  0.13612270E+05                                10.037168                            7.932313       0.628075       2.135466                    0.999781      30.780289      89.583812       0.574150       0.430022      -1.060402       0.011634      -0.021170       0.028823       0.037607       0.041445      -0.062083       0.104685       0.057526      -0.087246      -0.154173       0.064216       0.089957             11.216912       8.773450      -3.170062       3.304873      12.439579      -5.255877      12.437706           0.022359
          116              C       1.025235       2.749431      16.828312       0.105634      24.554285 0.33312499E+03  0.73762383E+04                                 7.514422                            6.233417       0.100884       2.061172                    0.999146      25.891949      73.822275       0.632415       0.437398      -1.044247      -0.000331      -0.031176       0.022783       0.038615      -0.021961      -0.007275      -0.019877       0.042951      -0.054749      -0.041134       0.001274       0.039861              8.035937       4.926605       1.773734       0.596310      10.015499       0.870844       9.165706           0.004972
          117              C       4.983613       0.779638       5.338467       0.046979      38.891947 0.51304459E+03  0.12519611E+05                                 9.879359                            7.731996       0.457080       2.096311                    0.999958      29.753120      85.975638       0.574395       0.436978      -1.055812       0.015754       0.002536       0.054701       0.056981      -0.003844      -0.126021       0.001317      -0.072617      -0.202145      -0.165122       0.069431       0.095690             11.144324      11.718127       0.219487       6.416099       6.904175       0.770773      14.810669           0.021687
          118              C       2.549438       0.541331       2.048283      -0.009386      39.117380 0.53415269E+03  0.13144495E+05                                 9.781346                            7.785215       0.640865       2.140430                    0.999800      30.496830      88.007329       0.584952       0.425507      -1.064656      -0.020118       0.008709      -0.036153       0.042280      -0.022419      -0.123996      -0.020775      -0.094291      -0.089440      -0.159245       0.066231       0.093014             10.817517      12.956319       1.354709       6.068391       7.655365       1.203797      11.840867           0.022719
          119              C       4.849392       4.854453      27.184746      -0.167468      30.622608 0.45164031E+03  0.10780145E+05                                 8.646150                            7.209211      -0.040773       1.968254                    0.998415      29.913611      88.257008       0.594648       0.431533      -1.048844      -0.004286       0.005950      -0.001219       0.007434      -0.003187       0.005525      -0.009803       0.037168       0.035471      -0.027051       0.007344       0.019706              9.168248       5.572623      -1.715605      -0.851825      12.432931       0.802220       9.499191          -0.000051
          120              C       5.371110       2.559696      26.509238       0.236069      33.388636 0.35337868E+03  0.79131831E+04                                 9.284186                            6.664558       0.090517       2.059679                    0.999214      25.115261      71.190184       0.580312       0.471339      -1.028523      -0.018035       0.044630       0.038037       0.061351       0.010568       0.023319      -0.100927       0.014479      -0.044516      -0.113159       0.018428       0.094731             10.594912       6.401413      -2.290292      -2.152182      12.885258       7.549394      12.498065          -0.000308
          121              C       5.100393       3.542178      27.543794       0.108343      31.517609 0.39640725E+03  0.90998167E+04                                 8.737400                            6.749647      -0.009011       2.023609                    0.999319      26.047901      73.808812       0.619103       0.430975      -1.055917       0.001616      -0.002535      -0.004668       0.005552      -0.007954      -0.005014       0.016676      -0.029126       0.050418      -0.025013      -0.005415       0.030428              9.639700       5.524177      -2.180849      -1.029955      12.440722       2.320946      10.954203           0.003484
          122              C       5.097360       3.187546      28.868385      -0.165325      29.620667 0.44710451E+03  0.10626908E+05                                 8.421506                            7.157640       0.004665       1.989039                    0.997754      29.467753      86.277857       0.599717       0.429697      -1.051749      -0.001684       0.005266       0.009270       0.010793       0.007251       0.000417      -0.018254       0.008296      -0.039910      -0.025815       0.006902       0.018914              8.864147       5.628742      -1.915556      -0.726522      10.602155       0.972164      10.361545          -0.000359
          123              C       4.550618       5.744482      28.183552       0.094680      25.636519 0.35729974E+03  0.80940019E+04                                 7.904561                            6.581042      -0.163396       1.966552                    0.998262      27.001119      79.224103       0.594823       0.454557      -1.028795      -0.001566      -0.022131       0.029495       0.036908       0.003714       0.019218      -0.017993       0.039697      -0.061864      -0.038562       0.001831       0.036731              8.418880       5.064279      -1.343518      -0.849434      10.762778       0.744002       9.429584           0.004753
          124              C       1.234529       2.296689       5.110293       0.033638      39.570436 0.54071187E+03  0.13392396E+05                                10.020245                            7.968960       0.344975       2.054663                    0.999941      30.453969      89.161614       0.561494       0.440422      -1.051914      -0.003084      -0.029604       0.039051       0.049101      -0.026502       0.066868       0.094860       0.006504      -0.301268      -0.169888       0.074952       0.094936             11.200812       8.663255       1.873235      -3.873406       9.548595      -4.535486      15.390585           0.021058
          125              C       2.422042       4.517760       1.860832      -0.009130      40.463686 0.54877159E+03  0.13614276E+05                                10.037752                            7.932751       0.628051       2.135432                    0.999780      30.782149      89.590489       0.574137       0.430019      -1.060404       0.011619       0.021226      -0.028744       0.037573      -0.041441       0.062078       0.104666       0.057562      -0.087148      -0.154149       0.064200       0.089949             11.217572       8.773961       3.170283      -3.305119      12.440296      -5.256230      12.438461           0.022291
          126              C       4.816785       4.150019      29.801288       0.105606      24.555052 0.33313567E+03  0.73765236E+04                                 7.514503                            6.233454       0.100959       2.061180                    0.999147      25.892496      73.823745       0.632423       0.437389      -1.044254      -0.000322       0.031190      -0.022774       0.038621       0.021956       0.007274      -0.019859       0.042956      -0.054691      -0.041113       0.001264       0.039849              8.036040       4.926636      -1.773765      -0.596329      10.015650       0.870887       9.165833           0.004913
          127              C       6.391037       7.679088      25.747933       0.046782      38.897892 0.51313310E+03  0.12522256E+05                                 9.880075                            7.732453       0.457463       2.096386                    0.999958      29.756030      85.984479       0.574404       0.436954      -1.055831      -0.015703       0.002550      -0.054657       0.056925       0.003831      -0.125975      -0.001322      -0.072571      -0.202129      -0.165066       0.069407       0.095659             11.145228      11.719056      -0.219528       6.416825       6.904595      -0.770858      14.812033           0.021670
          128              C       1.242112       7.440781      29.038117      -0.009397      39.118434 0.53416792E+03  0.13144988E+05                                 9.781576                            7.785370       0.640715       2.140376                    0.999800      30.497281      88.009555       0.584941       0.425512      -1.064651       0.020157       0.008704       0.036141       0.042288       0.022420      -0.124013       0.020776      -0.094299      -0.089437      -0.159263       0.066235       0.093029             10.817801      12.956681      -1.354750       6.068588       7.655540      -1.203846      11.841181           0.022722
          129              C       6.525258      11.753903       3.901654      -0.167494      30.623628 0.45165726E+03  0.10780646E+05                                 8.646277                            7.209295      -0.040687       1.968266                    0.998416      29.914428      88.259684       0.594651       0.431527      -1.048849       0.004290       0.005944       0.001214       0.007430       0.003187       0.005523       0.009807       0.037154       0.035501      -0.027050       0.007345       0.019705              9.168395       5.572704       1.715657      -0.851850      12.433158      -0.802305       9.499323          -0.000050
          130              C       6.003540       9.459146       4.577162       0.236088      33.389501 0.35338911E+03  0.79134886E+04                                 9.284384                            6.664686       0.090414       2.059640                    0.999214      25.115684      71.192105       0.580302       0.471343      -1.028519       0.018031       0.044612      -0.038053       0.061346      -0.010566       0.023320       0.100927       0.014478      -0.044543      -0.113161       0.018431       0.094730             10.595152       6.401556       2.290366      -2.152238      12.885593      -7.549586      12.498306          -0.000297
          131              C       6.274257      10.441628       3.542606       0.108344      31.518020 0.39641247E+03  0.90999681E+04                                 8.737468                            6.749685      -0.009023       2.023602                    0.999319      26.048116      73.809589       0.619102       0.430974      -1.055917      -0.001614      -0.002534       0.004666       0.005549       0.007958      -0.005015      -0.016680      -0.029137       0.050405      -0.025018      -0.005414       0.030432              9.639789       5.524224       2.180892      -1.029971      12.440879      -2.321006      10.954263           0.003486
          132              C       6.277290      10.086996       2.218015      -0.165290      29.619607 0.44708508E+03  0.10626321E+05                                 8.421306                            7.157487       0.004683       1.989058                    0.997754      29.466911      86.274619       0.599724       0.429697      -1.051750       0.001686       0.005266      -0.009277       0.010800      -0.007258       0.000416       0.018255       0.008317      -0.039905      -0.025819       0.006900       0.018919              8.863928       5.628611       1.915491      -0.726493      10.601861      -0.972116      10.361312          -0.000352
          133              C       6.824032      12.643932       2.902848       0.094657      25.637180 0.35730999E+03  0.80942883E+04                                 7.904649                            6.581098      -0.163336       1.966560                    0.998263      27.001648      79.225800       0.594826       0.454551      -1.028799       0.001567      -0.022132      -0.029500       0.036912      -0.003715       0.019218       0.017991       0.039689      -0.061880      -0.038562       0.001833       0.036729              8.418981       5.064328       1.343545      -0.849452      10.762916      -0.744068       9.429698           0.004751
          134              C       2.557021       9.196139      25.976107       0.033442      39.575802 0.54079475E+03  0.13394870E+05                                10.020779                            7.969297       0.345374       2.054744                    0.999942      30.456539      89.168559       0.561515       0.440391      -1.051939       0.003074      -0.029575      -0.038992       0.049036       0.026495       0.066821      -0.094836       0.006531      -0.301201      -0.169832       0.074936       0.094896             11.201501       8.663747      -1.873391      -3.873810       9.549058       4.535876      15.391699           0.021041
          135              C       1.369508      11.417210      29.225568      -0.009070      40.462737 0.54875446E+03  0.13613743E+05                                10.037559                            7.932600       0.628052       2.135433                    0.999780      30.781808      89.589097       0.574146       0.430016      -1.060406      -0.011642       0.021249       0.028743       0.037592       0.041446       0.062082      -0.104675       0.057558      -0.087162      -0.154162       0.064207       0.089955             11.217359       8.773809      -3.170219      -3.305044      12.440074       5.256117      12.438194           0.022287
          136              C       6.557865      11.049469       1.285112       0.105655      24.553853 0.33311638E+03  0.73759885E+04                                 7.514305                            6.233312       0.100911       2.061185                    0.999146      25.891484      73.820284       0.632425       0.437394      -1.044251       0.000323       0.031186       0.022771       0.038616      -0.021963       0.007274       0.019854       0.042974      -0.054742      -0.041118       0.001249       0.039869              8.035818       4.926513       1.773698      -0.596307      10.015336      -0.870851       9.165604           0.004916
          137              N       5.693391       0.767219       9.320946      -0.388088      43.289351 0.57505351E+03  0.14226163E+05                                10.155944                            7.811434       0.324420       2.088307                    0.999286      30.377739      84.201448       0.622217       0.397910      -1.096982      -0.032984      -0.006042       0.016752       0.037484       0.002115       0.129047      -0.002756      -0.071164      -0.190567      -0.166178       0.067395       0.098783             11.682925      11.583300       0.778519      -6.550740       6.761764      -1.324457      16.703711           0.025660
          138              N       2.807264       5.229093      14.477247      -0.338149      43.444543 0.61767813E+03  0.15641308E+05                                10.429369                            8.324774      -0.153875       1.951505                    0.996221      30.573336      87.278460       0.574885       0.420740      -1.075906      -0.007296      -0.003509      -0.008517       0.011751      -0.039551      -0.059855      -0.095725       0.067816      -0.124245      -0.148980       0.064487       0.084493             11.613042       9.397060       3.627793       3.276434      13.363392       4.571277      12.078674           0.032019
          139              N       5.586470       1.806276      20.936380      -0.340937      35.424901 0.49618420E+03  0.11759861E+05                                 8.651393                            7.092807       1.012842       2.299020                    0.999335      29.345797      78.071804       0.679708       0.380211      -1.116204      -0.012707       0.011682      -0.013722       0.022051       0.034175      -0.048629       0.135421       0.099489      -0.215081      -0.193852       0.092799       0.101052              9.380778       6.650567      -1.221038       1.227911      10.487659      -5.001624      11.004109           0.001930
          140              N       4.525594       5.415654      17.153786      -0.206917      33.711009 0.51103814E+03  0.12314167E+05                                 8.775493                            7.394984      -0.121542       2.001086                    0.996772      27.465262      75.920856       0.633435       0.401285      -1.091181       0.039033      -0.101990       0.105956       0.152159       0.008790      -0.024870       0.080838       0.032344      -0.039220      -0.097020       0.024831       0.072189              9.443679       5.841615      -1.722357       0.614294      11.884497       0.133002      10.604926           0.036580
          141              N       1.784303       0.382092      14.320572      -0.335246      43.091040 0.61110335E+03  0.15424087E+05                                10.350096                            8.257496      -0.042245       1.979074                    0.996342      30.502748      86.761553       0.579973       0.418421      -1.078050       0.014709       0.010172      -0.000108       0.017884      -0.025702       0.108675       0.016326      -0.082528      -0.142081      -0.146206       0.063608       0.082598             11.471210      14.199830       1.366087      -6.217495       8.035025      -0.697971      12.178774           0.031522
          142              N       0.916797       1.794547       9.468917      -0.386007      43.636790 0.60353804E+03  0.15141087E+05                                10.286112                            8.071640       0.196199       2.043520                    0.998807      30.907413      86.806878       0.603120       0.404809      -1.090208       0.034443      -0.001017       0.032555       0.047404      -0.027385      -0.065767      -0.093174       0.041907      -0.275785      -0.165092       0.072934       0.092158             11.665638       9.487362       1.963871       4.642120       8.638093       3.892868      16.871459           0.022957
          143              N       5.681259       7.666669      21.765454      -0.387920      43.285414 0.57497811E+03  0.14223863E+05                                10.155378                            7.810957       0.324293       2.088294                    0.999286      30.375805      84.195407       0.622231       0.397913      -1.096978       0.032920      -0.006009      -0.016738       0.037416      -0.002124       0.128994       0.002768      -0.071142      -0.190507      -0.166114       0.067374       0.098740             11.682283      11.582603      -0.778438      -6.550366       6.761416       1.324350      16.702829           0.025605
          144              N       0.984286      12.128543      16.609153      -0.338362      43.453234 0.61783431E+03  0.15646197E+05                                10.430551                            8.325697      -0.153835       1.951480                    0.996219      30.576964      87.290424       0.574869       0.420727      -1.075919       0.007299      -0.003599       0.008501       0.011769       0.039539      -0.059868       0.095741       0.067770      -0.124249      -0.148990       0.064492       0.084498             11.614394       9.398154      -3.628346       3.276857      13.365028      -4.571905      12.079998           0.032020
          145              N       5.788180       8.705726      10.150020      -0.340848      35.422704 0.49614790E+03  0.11758794E+05                                 8.651113                            7.092600       1.012730       2.299010                    0.999335      29.344457      78.067727       0.679710       0.380217      -1.116199       0.012685       0.011634       0.013773       0.022044      -0.034168      -0.048631      -0.135413       0.099537      -0.215131      -0.193858       0.092789       0.101069              9.380470       6.650395       1.221000       1.227861      10.487327       5.001423      11.003689           0.001931
          146              N       6.849056      12.315104      13.932614      -0.207035      33.716743 0.51115113E+03  0.12317542E+05                                 8.776272                            7.395641      -0.121394       2.001075                    0.996773      27.468618      75.931579       0.633429       0.401267      -1.091195      -0.039045      -0.102038      -0.106003       0.152227      -0.008790      -0.024876      -0.080839       0.032328      -0.039171      -0.097015       0.024816       0.072199              9.444509       5.842122       1.722485       0.614418      11.885386      -0.132830      10.606018           0.036555
          147              N       2.007247       7.281542      16.765828      -0.335202      43.087309 0.61103453E+03  0.15421934E+05                                10.349519                            8.257027      -0.042088       1.979126                    0.996345      30.501420      86.756948       0.579989       0.418420      -1.078049      -0.014653       0.010154       0.000108       0.017827       0.025712       0.108649      -0.016306      -0.082478      -0.142091      -0.146169       0.063566       0.082603             11.470566      14.198997      -1.365997      -6.217097       8.034573       0.697931      12.178128           0.031529
          148              N       2.874753       8.693997      21.617483      -0.385793      43.628964 0.60339639E+03  0.15136650E+05                                10.284902                            8.070694       0.196108       2.043537                    0.998807      30.903967      86.794753       0.603155       0.404809      -1.090208      -0.034351      -0.001035      -0.032536       0.047325       0.027375      -0.065717       0.093159       0.041927      -0.275689      -0.165036       0.072916       0.092120             11.664236       9.486193      -1.963593       4.641470       8.637106      -3.892380      16.869410           0.022907
          149              N       1.889709      13.031681      24.864146      -0.387911      43.283544 0.57494881E+03  0.14222954E+05                                10.155116                            7.810780       0.324288       2.088303                    0.999286      30.374976      84.192507       0.622235       0.397916      -1.096976       0.032938       0.006006       0.016710       0.037420       0.002121      -0.128995       0.002764      -0.071151      -0.190552      -0.166123       0.067386       0.098737             11.681958      11.582286       0.778406       6.550149       6.761247       1.324293      16.702341           0.025584
          150              N       4.775836       8.569807      30.020447      -0.338312      43.450231 0.61777920E+03  0.15644477E+05                                10.430154                            8.325380      -0.153881       1.951479                    0.996220      30.575719      87.286415       0.574873       0.420733      -1.075913       0.007302       0.003554      -0.008520       0.011770      -0.039548       0.059864       0.095733       0.067797      -0.124235      -0.148986       0.064489       0.084498             11.613949       9.397793       3.628158      -3.276728      13.364477      -4.571714      12.079577           0.031946
          151              N       1.996630      11.992624       5.393180      -0.340993      35.425405 0.49619661E+03  0.11760231E+05                                 8.651502                            7.092919       1.012785       2.298999                    0.999335      29.345982      78.072596       0.679699       0.380213      -1.116202       0.012708      -0.011687      -0.013726       0.022056       0.034185       0.048646      -0.135434       0.099510      -0.215067      -0.193874       0.092805       0.101069              9.380877       6.650654      -1.221038      -1.227898      10.487762       5.001638      11.004214           0.001894
          152              N       3.057506       8.383246       1.610586      -0.206972      33.713780 0.51109274E+03  0.12315775E+05                                 8.775805                            7.395250      -0.121422       2.001096                    0.996772      27.466870      75.925471       0.633442       0.401271      -1.091194      -0.039048       0.102018       0.105981       0.152199       0.008791       0.024875      -0.080839       0.032335      -0.039190      -0.097018       0.024823       0.072195              9.444008       5.841816      -1.722395      -0.614345      11.884799      -0.132951      10.605411           0.036505
          153              N       5.798797      13.416808      29.863772      -0.335295      43.091498 0.61110960E+03  0.15424287E+05                                10.350150                            8.257521      -0.042189       1.979082                    0.996343      30.503066      86.762636       0.579974       0.418419      -1.078051      -0.014680      -0.010163      -0.000127       0.017855      -0.025707      -0.108668      -0.016316      -0.082506      -0.142071      -0.146192       0.063588       0.082604             11.471283      14.199932       1.366105       6.217549       8.035055       0.698002      12.178861           0.031439
          154              N       6.666303      12.004353      25.012117      -0.385802      43.628272 0.60338345E+03  0.15136250E+05                                10.284844                            8.070647       0.196078       2.043532                    0.998807      30.903556      86.793482       0.603152       0.404813      -1.090205      -0.034365       0.001016       0.032509       0.047316      -0.027383       0.065717       0.093151       0.041919      -0.275723      -0.165038       0.072923       0.092115             11.664174       9.486110       1.963569      -4.641432       8.637057      -3.892361      16.869356           0.022884
          155              N       1.901841       6.132231       6.222254      -0.387893      43.285070 0.57496812E+03  0.14223586E+05                                10.155442                            7.810978       0.324164       2.088261                    0.999286      30.375337      84.194646       0.622218       0.397922      -1.096969      -0.032922       0.006005      -0.016706       0.037404      -0.002126      -0.128988      -0.002767      -0.071135      -0.190520      -0.166109       0.067373       0.098736             11.682388      11.582678      -0.778446       6.550442       6.761448      -1.324359      16.703038           0.025581
          156              N       6.598814       1.670357       1.065953      -0.338269      43.449180 0.61776022E+03  0.15643874E+05                                10.430013                            8.325272      -0.153891       1.951483                    0.996220      30.575162      87.284440       0.574875       0.420735      -1.075912      -0.007313       0.003577       0.008489       0.011762       0.039550       0.059866      -0.095738       0.067792      -0.124242      -0.148993       0.064495       0.084498             11.613792       9.397641      -3.628091      -3.276674      13.364307       4.571652      12.079428           0.031941
          157              N       1.794920       5.093174      25.693220      -0.340873      35.421490 0.49612554E+03  0.11758114E+05                                 8.650860                            7.092394       1.012897       2.299062                    0.999335      29.344155      78.066052       0.679727       0.380212      -1.116204      -0.012702      -0.011679       0.013718       0.022044      -0.034180       0.048631       0.135420       0.099528      -0.215090      -0.193861       0.092799       0.101062              9.380187       6.650184       1.220954      -1.227822      10.486965      -5.001247      11.003413           0.001886
          158              N       0.734044       1.483796      29.475814      -0.207005      33.715006 0.51111587E+03  0.12316480E+05                                 8.776011                            7.395415      -0.121408       2.001089                    0.996772      27.467591      75.928080       0.633435       0.401270      -1.091193       0.039045       0.102022      -0.105992       0.152208      -0.008787       0.024874       0.080837       0.032318      -0.039194      -0.097011       0.024814       0.072197              9.444238       5.841956       1.722463      -0.614370      11.885160       0.132927      10.605597           0.036506
          159              N       5.575853       6.517358       1.222628      -0.335242      43.088592 0.61105762E+03  0.15422635E+05                                10.349679                            8.257157      -0.042150       1.979111                    0.996343      30.501790      86.757822       0.579989       0.418418      -1.078052       0.014699      -0.010164       0.000102       0.017871       0.025708      -0.108670       0.016316      -0.082508      -0.142059      -0.146194       0.063588       0.082606             11.470759      14.199216      -1.366023       6.217238       8.034687      -0.697952      12.178372           0.031441
          160              N       4.708347       5.104903       6.074283      -0.385782      43.629905 0.60340495E+03  0.15136963E+05                                10.285192                            8.070859       0.195907       2.043474                    0.998807      30.904014      86.796004       0.603135       0.404820      -1.090197       0.034339       0.001043      -0.032517       0.047303       0.027385       0.065709      -0.093145       0.041933      -0.275684      -0.165024       0.072915       0.092109             11.664636       9.486478      -1.963664      -4.641702       8.637335       3.892551      16.870095           0.022881
          161              N       1.889709      13.031681      21.765454      -0.387887      43.283194 0.57494391E+03  0.14222802E+05                                10.155046                            7.810735       0.324301       2.088310                    0.999286      30.374876      84.192130       0.622238       0.397914      -1.096977       0.032935       0.006001      -0.016718       0.037419       0.002122       0.128992      -0.002765      -0.071142      -0.190556      -0.166119       0.067382       0.098737             11.681863      11.582215       0.778401      -6.550081       6.761207      -1.324284      16.702166           0.025606
          162              N       4.775836       8.569807      16.609153      -0.338215      43.447169 0.61772322E+03  0.15642743E+05                                10.429771                            8.325070      -0.153865       1.951492                    0.996221      30.574519      87.282796       0.574876       0.420739      -1.075906       0.007287       0.003496       0.008539       0.011758      -0.039548      -0.059853      -0.095722       0.067811      -0.124256      -0.148976       0.064485       0.084491             11.613514       9.397447       3.627987       3.276595      13.363965       4.571510      12.079130           0.032021
          163              N       1.996630      11.992624      10.150020      -0.341030      35.428496 0.49624991E+03  0.11761815E+05                                 8.651961                            7.093273       1.012741       2.298962                    0.999335      29.347571      78.078006       0.679685       0.380211      -1.116204       0.012712      -0.011692       0.013734       0.022067       0.034181      -0.048644       0.135436       0.099473      -0.215068      -0.193869       0.092807       0.101062              9.381383       6.650987      -1.221115       1.227977      10.488361      -5.001961      11.004802           0.001939
          164              N       3.057506       8.383246      13.932614      -0.206894      33.710270 0.51102447E+03  0.12313749E+05                                 8.775367                            7.394885      -0.121547       2.001090                    0.996772      27.464823      75.919248       0.633439       0.401285      -1.091181      -0.039036       0.101990      -0.105950       0.152155       0.008795      -0.024871       0.080841       0.032360      -0.039217      -0.097028       0.024840       0.072188              9.443537       5.841530      -1.722311       0.614285      11.884248       0.133009      10.604834           0.036576
          165              N       5.798797      13.416808      16.765828      -0.335321      43.093955 0.61115347E+03  0.15425675E+05                                10.350540                            8.257822      -0.042254       1.979053                    0.996342      30.504056      86.766304       0.579963       0.418420      -1.078050      -0.014685      -0.010172       0.000137       0.017865      -0.025701       0.108670       0.016324      -0.082523      -0.142077      -0.146199       0.063603       0.082596             11.471727      14.200524       1.366166      -6.217828       8.035359      -0.698029      12.179300           0.031525
          166              N       6.666303      12.004353      21.617483      -0.385792      43.628995 0.60339520E+03  0.15136617E+05                                10.284919                            8.070697       0.196108       2.043536                    0.998807      30.903950      86.794766       0.603153       0.404810      -1.090207      -0.034362       0.001015      -0.032519       0.047320      -0.027381      -0.065712      -0.093145       0.041917      -0.275731      -0.165032       0.072921       0.092111             11.664263       9.486199       1.963593       4.641486       8.637133       3.892391      16.869458           0.022908
          167              N       1.901841       6.132231       9.320946      -0.387899      43.285958 0.57498239E+03  0.14224017E+05                                10.155510                            7.811021       0.324223       2.088272                    0.999286      30.375858      84.196119       0.622223       0.397917      -1.096973      -0.032902       0.006011       0.016738       0.037400      -0.002129       0.128986       0.002771      -0.071122      -0.190480      -0.166099       0.067360       0.098739             11.682475      11.582777      -0.778459      -6.550506       6.761503       1.324383      16.703144           0.025599
          168              N       6.598814       1.670357      14.477247      -0.338300      43.450995 0.61779410E+03  0.15644921E+05                                10.430215                            8.325439      -0.153847       1.951490                    0.996219      30.575930      87.286684       0.574877       0.420728      -1.075918      -0.007312       0.003619      -0.008470       0.011760       0.039542      -0.059868       0.095744       0.067769      -0.124255      -0.148994       0.064497       0.084497             11.614014       9.397823      -3.628183       3.276733      13.364578      -4.571743      12.079642           0.032018
          169              N       1.794920       5.093174      20.936380      -0.340847      35.421346 0.49612443E+03  0.11758089E+05                                 8.650875                            7.092415       1.012789       2.299034                    0.999335      29.343930      78.065642       0.679721       0.380215      -1.116201      -0.012690      -0.011652      -0.013754       0.022045      -0.034174      -0.048633      -0.135419       0.099542      -0.215124      -0.193866       0.092795       0.101071              9.380200       6.650212       1.220956       1.227819      10.487003       5.001248      11.003386           0.001921
          170              N       0.734044       1.483796      17.153786      -0.207063      33.717478 0.51116462E+03  0.12317954E+05                                 8.776394                            7.395733      -0.121371       2.001076                    0.996772      27.469050      75.933137       0.633425       0.401267      -1.091195       0.039044       0.102038       0.106009       0.152230      -0.008785      -0.024874      -0.080837       0.032314      -0.039180      -0.097008       0.024809       0.072199              9.444652       5.842210       1.722541       0.614429      11.885647      -0.132842      10.606098           0.036560
          171              N       5.575853       6.517358      14.320572      -0.335153      43.085337 0.61099954E+03  0.15420819E+05                                10.349199                            8.256783      -0.042053       1.979148                    0.996345      30.500523      86.753529       0.579999       0.418420      -1.078050       0.014670      -0.010155      -0.000088       0.017841       0.025713       0.108651      -0.016306      -0.082485      -0.142083      -0.146172       0.063568       0.082605             11.470207      14.198496      -1.365945      -6.216885       8.034324       0.697901      12.177801           0.031527
          172              N       4.708347       5.104903       9.468917      -0.385770      43.629830 0.60340525E+03  0.15136960E+05                                10.285115                            8.070809       0.195965       2.043490                    0.998807      30.904137      86.796093       0.603143       0.404815      -1.090202       0.034326       0.001066       0.032545       0.047314       0.027379      -0.065708       0.093150       0.041936      -0.275650      -0.165019       0.072909       0.092110             11.664534       9.486411      -1.963647       4.641644       8.637282      -3.892510      16.869908           0.022900
          173              N       5.693391       0.767219       6.222254      -0.388115      43.289853 0.57506083E+03  0.14226391E+05                                10.156040                            7.811498       0.324403       2.088298                    0.999286      30.377898      84.202060       0.622213       0.397911      -1.096981      -0.032987      -0.006044      -0.016744       0.037484       0.002115      -0.129050       0.002755      -0.071173      -0.190562      -0.166181       0.067398       0.098783             11.683052      11.583403       0.778527       6.550829       6.761820       1.324471      16.703932           0.025639
          174              N       2.807264       5.229093       1.065953      -0.338249      43.447691 0.61773563E+03  0.15643091E+05                                10.429767                            8.325096      -0.153894       1.951491                    0.996220      30.574572      87.282220       0.574883       0.420733      -1.075913      -0.007311      -0.003566       0.008498       0.011764      -0.039551       0.059866       0.095736       0.067802      -0.124226      -0.148991       0.064491       0.084500             11.613494       9.397420       3.627971      -3.276572      13.363924      -4.571489      12.079139           0.031943
          175              N       5.586470       1.806276      25.693220      -0.340902      35.421849 0.49613159E+03  0.11758297E+05                                 8.650943                            7.092460       1.012882       2.299056                    0.999335      29.344218      78.066448       0.679721       0.380214      -1.116202      -0.012702       0.011678       0.013713       0.022040       0.034179       0.048630      -0.135419       0.099527      -0.215083      -0.193858       0.092798       0.101060              9.380281       6.650240      -1.220961      -1.227833      10.487071       5.001307      11.003532           0.001883
          176              N       4.525594       5.415654      29.475814      -0.206993      33.714495 0.51110594E+03  0.12316178E+05                                 8.775923                            7.395342      -0.121413       2.001093                    0.996772      27.467300      75.927026       0.633438       0.401270      -1.091193       0.039047      -0.102019      -0.105988       0.152204       0.008787       0.024874      -0.080836       0.032320      -0.039193      -0.097010       0.024815       0.072196              9.444142       5.841897      -1.722439      -0.614353      11.885037      -0.132943      10.605493           0.036508
          177              N       1.784303       0.382092       1.222628      -0.335222      43.088669 0.61106099E+03  0.15422747E+05                                10.349720                            8.257205      -0.042182       1.979101                    0.996343      30.501795      86.758026       0.579984       0.418420      -1.078050       0.014703       0.010164       0.000098       0.017875      -0.025707      -0.108673      -0.016319      -0.082510      -0.142076      -0.146199       0.063594       0.082606             11.470781      14.199260       1.366029       6.217225       8.034732       0.697946      12.178351           0.031436
          178              N       0.916797       1.794547       6.074283      -0.386020      43.636180 0.60352825E+03  0.15140782E+05                                10.286054                            8.071602       0.196170       2.043515                    0.998807      30.907069      86.805773       0.603118       0.404812      -1.090206       0.034446      -0.001017      -0.032545       0.047399      -0.027387       0.065772       0.093181       0.041910      -0.275778      -0.165098       0.072937       0.092162             11.665569       9.487291       1.963852      -4.642076       8.638030      -3.892845      16.871385           0.022933
          179              N       5.681259       7.666669      24.864146      -0.387914      43.284473 0.57496298E+03  0.14223406E+05                                10.155303                            7.810909       0.324234       2.088283                    0.999286      30.375259      84.193853       0.622226       0.397919      -1.096973       0.032941      -0.006004       0.016707       0.037420      -0.002122      -0.128996      -0.002764      -0.071156      -0.190548      -0.166124       0.067388       0.098736             11.682189      11.582497      -0.778424       6.550297       6.761357      -1.324325      16.702712           0.025586
          180              N       0.984286      12.128543      30.020447      -0.338329      43.451364 0.61779946E+03  0.15645120E+05                                10.430341                            8.325524      -0.153878       1.951474                    0.996220      30.576172      87.288096       0.574868       0.420733      -1.075913       0.007300      -0.003558      -0.008520       0.011771       0.039547       0.059866      -0.095735       0.067794      -0.124235      -0.148988       0.064490       0.084499             11.614163       9.397965      -3.628250      -3.276795      13.364746       4.571810      12.079777           0.031945
          181              N       5.788180       8.705726       5.393180      -0.340879      35.422912 0.49615018E+03  0.11758853E+05                                 8.651112                            7.092591       1.012837       2.299037                    0.999335      29.344697      78.068216       0.679714       0.380214      -1.116202       0.012697       0.011658      -0.013738       0.022042      -0.034174       0.048628       0.135414       0.099523      -0.215095      -0.193852       0.092793       0.101060              9.380473       6.650378       1.221000      -1.227867      10.487306      -5.001432      11.003735           0.001903
          182              N       6.849056      12.315104       1.610586      -0.206982      33.714322 0.51110337E+03  0.12316101E+05                                 8.775905                            7.395335      -0.121438       2.001086                    0.996772      27.467185      75.926664       0.633437       0.401271      -1.091193      -0.039046      -0.102022       0.105986       0.152204      -0.008791       0.024875       0.080840       0.032333      -0.039186      -0.097018       0.024822       0.072196              9.444112       5.841878       1.722411      -0.614362      11.884923       0.132913      10.605536           0.036503
          183              N       2.007247       7.281542      29.863772      -0.335288      43.090477 0.61109106E+03  0.15423701E+05                                10.349984                            8.257389      -0.042183       1.979090                    0.996343      30.502650      86.761103       0.579979       0.418418      -1.078051      -0.014682       0.010162      -0.000122       0.017857       0.025707      -0.108668       0.016316      -0.082501      -0.142067      -0.146191       0.063587       0.082605             11.471102      14.199696      -1.366072       6.217441       8.034926      -0.697981      12.178684           0.031442
          184              N       2.874753       8.693997      25.012117      -0.385802      43.629002 0.60339541E+03  0.15136632E+05                                10.284975                            8.070740       0.196049       2.043520                    0.998807      30.903824      86.794610       0.603147       0.404814      -1.090203      -0.034363      -0.001013       0.032509       0.047315       0.027382       0.065718      -0.093154       0.041924      -0.275723      -0.165040       0.072922       0.092118             11.664335       9.486257      -1.963609      -4.641526       8.637157       3.892419      16.869591           0.022886

******************************************************
Auxiliary information for the entire system
The total spin magnetic moment of the unit cell is   40.005162
The total net atomic charge of the unit cell is   -0.000006
Accuracy of reproducing the electrostatic potential in the unit cell:
  The inner radius (bohr) =    5.0000
  The outer radius (bohr) =   12.0000
  Valid grid points have density less than (e/(bohr^3)) =    0.0001
  The number of valid grid points were=        20040
  The rms potential error without charges in kcal/mol is=      6.22619
  The rms potential error with partial charges in kcal/mol is=      0.68546
  The RRMSE value at monopole order=      0.11009
  The rms potential error with partial charges and cloud penetration in kcal/mol is=      0.69812
  The RRMSE value at monopole order with cloud penetration is=      0.11213
  The rms potential error with partial charges and atomic dipoles in kcal/mol is=      0.71460
  The RRMSE value at dipole order=      0.11477
  The rms potential error with partial charges, atomic dipoles and cloud penetration in kcal/mol is=      0.72667
  The RRMSE value at dipole order with cloud penetration=      0.11671

******************************************************
The electron densities and ab initio electrostatic potential were computed in VASP using the PBE functional and
projector augmented wave method. See the main text of the journal article for a description of computational details.
The atomic charges, dipoles, and quadrupoles were computed with the DDEC6 method as described in
(a) T. A. Manz and N. Gabaldon Limas, RSC Adv. 6 (2016) 47771-47801 DOI: 10.1039/c6ra04656h
(b) N. Gabaldon Limas and T. A. Manz, RSC Adv. 8 (2018) 2678-2707 DOI: 10.1039/c7ra11829e.
For each atom in the material, the electron cloud parameters were fit to the spherically averaged atom-in-material
electron density using radial positions for which this density was between 10^-4 and 10^-2 electrons per cubic bohr.
The polarizabilities, dispersion coefficients, and quantum Drude oscillator (QDO) parameters were fit using the MCLF method.
The magnetic structure of the system was optimized in VASP from the default ferromagnetic initial guess using spin polarization.
The atomic spin moments (ASMs) were computed on this optimized magnetic structure using the DDEC6 partition as inputs
to the method of T. A. Manz and D. S. Sholl, J. Chem. Theory Comput. 7 (2011) 4146-4164 DOI: 10.1021/ct200539n.
The RMSE and RRMSE were computed using a uniform grid with Ewald summation.
