# Supplementary material for: A collection of forcefield precursors for metal–organic frameworks
Source: RSC Adv. 2019 Nov 13;9(63):36492–507. doi: 10.1039/c9ra07327b (PMC9075174; doi:10.1039/c9ra07327b)
Supplement: RA-009-C9RA07327B-s5615 [file RA-009-C9RA07327B-s5615.xyz]

   46
jmolscript: load "" {1 1 1} spacegroup "x,y,z" unitcell [{      5.140000     0.000000     0.000000 }, {      0.854894     9.818854     0.000000 }, {      1.725349     2.203251    10.299601 }]
Cu     5.759940    10.267621     5.322834     0.871892
Cu     1.960303     1.754484     4.976767     0.871875
H      1.537177     0.518095     0.838388     0.087674
H      5.488826     8.855586     1.248312     0.099868
H      1.698346     8.206607     1.588198     0.115078
H      4.040975     1.186381     1.024810     0.096184
H      5.195551     2.195160     0.787919     0.108695
H      4.463682     7.671574     5.857383     0.098365
H      2.272206     6.233409     5.895492     0.102141
H      2.812829     6.622096     7.359065     0.104736
H      2.842839     6.786532     3.780984     0.083882
H      4.380624     7.627830     3.536883     0.117770
H      6.183066    11.504010     9.461213     0.087673
H      2.231417     3.166519     9.051289     0.099868
H      6.021897     3.815498     8.711403     0.115079
H      3.679268    10.835724     9.274791     0.096185
H      2.524692     9.826945     9.511682     0.108698
H      3.256561     4.350531     4.442218     0.098364
H      5.448037     5.788696     4.404109     0.102142
H      4.907414     5.400009     2.940536     0.104735
H      4.877404     5.235573     6.518617     0.083881
H      3.339619     4.394275     6.762718     0.117770
C      0.738582     0.308115     1.224623    -0.117041
C      1.234993     8.745227     0.902245    -0.209520
C      4.943387     1.296812     0.613856    -0.171911
C      0.829834     0.597991     2.703645     0.630255
C      3.717323     7.416437     5.509257    -0.144758
C      3.047664     6.334260     6.339404    -0.188537
C      3.899424     7.002499     4.074522    -0.149649
C      2.973025     8.715208     5.540155     0.647470
C      6.981661    11.713990     9.074978    -0.117041
C      6.485250     3.276878     9.397356    -0.209520
C      2.776856    10.725293     9.685745    -0.171912
C      6.035515     1.605260     7.595956     0.630253
C      4.002920     4.605668     4.790344    -0.144759
C      4.672579     5.687845     3.960197    -0.188541
C      3.820819     5.019606     6.225079    -0.149653
C      4.747218     3.306897     4.759446     0.647468
O      5.911371     9.939299     3.431827    -0.542637
O      1.790532     1.275252     3.115629    -0.533686
O      3.593271     9.787384     5.360942    -0.572010
O      1.709722     8.682437     5.625642    -0.534246
O      1.808872     2.082806     6.867774    -0.542629
O      5.929711    10.746853     7.183972    -0.533690
O      4.126972     2.234721     4.938659    -0.572017
O      6.010521     3.339668     4.673959    -0.534241

The following XYZ coordinates are in angstroms. Other properties are in atomic units.
The sperically averaged electron density of each atom fit to a function of the form exp(a - br)
eigen_1, eigen_2 and eigen_3 are the three eigenvalues of traceless quadrupole moment tensor
  atom number  atomic symbol              X              Y              Z     net charge C6 coefficient C8 coefficient C10 coefficient fluctuating dipole atomic polarizability isotropic forcefield polarizability              a              b squared Pearson coefficient          <r^3>          <r^4>         wp_QDO          m_QDO          q_QDO       dipole_x       dipole_y       dipole_z         dipole            Qxy            Qxz            Qyz     Q(x^2-y^2)  Q(3z^2 - R^2)        eigen_1        eigen_2        eigen_3 static polarizability      alpha(xx)      alpha(xy)      alpha(xz)      alpha(yy)      alpha(yz)      alpha(zz) atomic spin moment
            1             Cu       5.759940      10.267621       5.322834       0.871892      59.160074 0.10404808E+04  0.28294236E+05                                12.909010                           10.992123       1.154392       2.307397                    0.993984      40.011151      97.586128       0.517228       0.435472      -1.131626      -0.148025      -0.064654       0.016287       0.162347      -0.113991       0.023983       0.016813      -0.138632       0.233777      -0.175724       0.080672       0.095053             14.951720      15.910873      -2.604849       0.799214      14.209333       1.805520      14.734954           0.733945
            2             Cu       1.960303       1.754484       4.976767       0.871875      59.161133 0.10405033E+04  0.28295033E+05                                12.909234                           10.992305       1.154362       2.307384                    0.993983      40.011545      97.587793       0.517218       0.435477      -1.131621       0.148043       0.064655      -0.016285       0.162364      -0.114025       0.023991       0.016819      -0.138660       0.233851      -0.175774       0.080697       0.095076             14.951990      15.911203      -2.604893       0.799229      14.209574       1.805557      14.735194           0.733894
            3              H       1.537177       0.518095       0.838388       0.087674       0.895322 0.66996139E+01  0.63043305E+02                                 1.542796                            1.516877      -0.701586       2.531307                    0.999553       3.476995       9.591795       0.505400       1.287900      -0.706401       0.021136       0.008041      -0.022119       0.031633       0.001299      -0.002542      -0.003160      -0.003129      -0.005536      -0.004381      -0.000766       0.005147              1.552711       1.894481       0.090301      -0.195927       1.250420      -0.022662       1.513232           0.000899
            4              H       5.488826       8.855586       1.248312       0.099868       1.046493 0.84182323E+01  0.83567172E+02                                 1.679238                            1.670870      -1.098567       2.333422                    0.996755       3.704334      10.372886       0.496130       1.243643      -0.715179      -0.021538       0.024723       0.004166       0.033053      -0.002506       0.000154       0.003708       0.010050      -0.001709      -0.007312       0.001321       0.005991              1.680012       1.938827      -0.005330      -0.178770       1.437306      -0.021220       1.663902           0.000272
            5              H       1.698346       8.206607       1.588198       0.115078       1.110614 0.81588041E+01  0.79533839E+02                                 1.690835                            1.603594      -0.791132       2.478394                    0.999521       3.416385       9.165215       0.531603       1.181935      -0.731865       0.011392       0.001921       0.033117       0.035074       0.000406       0.007258      -0.001612      -0.001135       0.030001      -0.008653      -0.004311       0.012964              1.728847       1.596370      -0.281370       0.354259       1.680640      -0.412893       1.909531           0.000148
            6              H       4.040975       1.186381       1.024810       0.096184       1.108478 0.87902965E+01  0.87834351E+02                                 1.723790                            1.691797      -0.912929       2.421363                    0.997015       3.658796      10.136992       0.502020       1.221024      -0.721535      -0.024062      -0.007275       0.008200       0.026441      -0.001285      -0.000656      -0.001791       0.007504      -0.004406      -0.004425      -0.000297       0.004722              1.732031       2.141563       0.035160      -0.321778       1.380691       0.005032       1.673840           0.000137
            7              H       5.195551       2.195160       0.787919       0.108695       0.993058 0.73889003E+01  0.69503235E+02                                 1.509620                            1.482811      -0.602021       2.578630                    0.999977       3.117771       7.928511       0.583523       1.115894      -0.750606       0.009560       0.026229       0.003212       0.028101      -0.000347       0.003248       0.000221      -0.007920      -0.005855      -0.005772       0.000820       0.004952              1.499498       1.286774       0.164441       0.053580       1.845502       0.161607       1.366218           0.000166
            8              H       4.463682       7.671574       5.857383       0.098365       0.856682 0.62773273E+01  0.58354044E+02                                 1.524096                            1.490748      -0.761296       2.515204                    0.999638       3.415442       9.490664       0.496301       1.327593      -0.698199       0.028113       0.007906       0.015116       0.032884       0.003530       0.003883       0.005144      -0.005239       0.028525      -0.009244      -0.003414       0.012658              1.547599       1.805102       0.149467       0.154435       1.535841       0.058083       1.301855           0.000547
            9              H       2.272206       6.233409       5.895492       0.102141       0.852070 0.63870566E+01  0.59977892E+02                                 1.545636                            1.522829      -0.944037       2.422536                    0.997600       3.615724      10.290819       0.479053       1.361547      -0.689803      -0.016831      -0.003251      -0.024569       0.029958       0.000424       0.004954      -0.000188      -0.000051      -0.007905      -0.006022       0.001346       0.004676              1.558444       1.864405       0.064314       0.200281       1.432902      -0.019370       1.378026           0.000261
           10              H       2.812829       6.622096       7.359065       0.104736       1.288969 0.10347185E+02  0.10506741E+03                                 1.742302                            1.708634      -0.622453       2.528560                    0.999819       3.431982       8.842860       0.570102       1.058053      -0.766534      -0.008455       0.007994       0.027670       0.030017      -0.000366      -0.003899       0.003000      -0.009902       0.027884      -0.010376      -0.000547       0.010924              1.728514       1.444341      -0.056007      -0.181437       1.576106       0.171064       2.165096           0.000169
           11              H       2.842839       6.786532       3.780984       0.083882       1.434645 0.12480874E+02  0.13529567E+03                                 1.999400                            1.976049      -0.924648       2.373075                    0.997810       4.034056      11.408801       0.481599       1.173226      -0.733289      -0.033989      -0.019945       0.014753       0.042079       0.003832       0.000453       0.005761       0.014106      -0.030429      -0.013197      -0.000061       0.013258              2.006305       2.529634       0.061151       0.254744       1.755130      -0.039772       1.734152           0.000163
           12              H       4.380624       7.627830       3.536883       0.117770       0.978849 0.71775426E+01  0.69118480E+02                                 1.676591                            1.600331      -0.957536       2.420650                    0.997286       3.585723      10.200211       0.475349       1.338059      -0.695593       0.031415       0.016406      -0.013597       0.037960       0.000560      -0.005863      -0.001430      -0.002705       0.006260      -0.006450      -0.000035       0.006485              1.721699       1.597594       0.292033      -0.266564       1.911733      -0.406764       1.655769           0.000138
           13              H       6.183066      11.504010       9.461213       0.087673       0.895321 0.66996040E+01  0.63043170E+02                                 1.542793                            1.516874      -0.701579       2.531310                    0.999553       3.476991       9.591772       0.505401       1.287898      -0.706401      -0.021137      -0.008041       0.022119       0.031633       0.001299      -0.002542      -0.003160      -0.003129      -0.005536      -0.004381      -0.000766       0.005147              1.552709       1.894478       0.090301      -0.195926       1.250419      -0.022662       1.513230           0.000899
           14              H       2.231417       3.166519       9.051289       0.099868       1.046496 0.84182631E+01  0.83567547E+02                                 1.679241                            1.670873      -1.098573       2.333419                    0.996755       3.704340      10.372904       0.496130       1.243642      -0.715179       0.021538      -0.024723      -0.004166       0.033053      -0.002506       0.000154       0.003708       0.010050      -0.001710      -0.007311       0.001320       0.005991              1.680014       1.938829      -0.005330      -0.178770       1.437307      -0.021220       1.663905           0.000272
           15              H       6.021897       3.815498       8.711403       0.115079       1.110614 0.81588035E+01  0.79533829E+02                                 1.690834                            1.603593      -0.791134       2.478393                    0.999521       3.416385       9.165214       0.531603       1.181934      -0.731865      -0.011393      -0.001921      -0.033117       0.035074       0.000406       0.007258      -0.001612      -0.001135       0.030001      -0.008653      -0.004311       0.012964              1.728846       1.596370      -0.281369       0.354259       1.680639      -0.412893       1.909531           0.000148
           16              H       3.679268      10.835724       9.274791       0.096185       1.108478 0.87902921E+01  0.87834302E+02                                 1.723790                            1.691796      -0.912931       2.421362                    0.997015       3.658796      10.136994       0.502020       1.221024      -0.721535       0.024062       0.007275      -0.008200       0.026441      -0.001285      -0.000656      -0.001790       0.007505      -0.004406      -0.004425      -0.000297       0.004722              1.732031       2.141562       0.035160      -0.321778       1.380691       0.005032       1.673839           0.000137
           17              H       2.524692       9.826945       9.511682       0.108698       0.993056 0.73888825E+01  0.69503028E+02                                 1.509618                            1.482808      -0.602020       2.578631                    0.999977       3.117768       7.928502       0.583524       1.115893      -0.750607      -0.009561      -0.026229      -0.003211       0.028101      -0.000346       0.003248       0.000221      -0.007920      -0.005855      -0.005772       0.000820       0.004952              1.499496       1.286772       0.164440       0.053580       1.845499       0.161607       1.366216           0.000167
           18              H       3.256561       4.350531       4.442218       0.098364       0.856686 0.62773643E+01  0.58354477E+02                                 1.524101                            1.490753      -0.761299       2.515202                    0.999638       3.415453       9.490704       0.496300       1.327594      -0.698199      -0.028112      -0.007907      -0.015117       0.032884       0.003530       0.003882       0.005144      -0.005239       0.028526      -0.009244      -0.003414       0.012658              1.547604       1.805108       0.149468       0.154436       1.535846       0.058083       1.301858           0.000549
           19              H       5.448037       5.788696       4.404109       0.102142       0.852071 0.63870588E+01  0.59977911E+02                                 1.545635                            1.522828      -0.944038       2.422536                    0.997600       3.615724      10.290815       0.479053       1.361545      -0.689803       0.016831       0.003251       0.024569       0.029958       0.000424       0.004954      -0.000188      -0.000051      -0.007905      -0.006022       0.001346       0.004676              1.558444       1.864404       0.064314       0.200281       1.432902      -0.019370       1.378026           0.000261
           20              H       4.907414       5.400009       2.940536       0.104735       1.288965 0.10347147E+02  0.10506695E+03                                 1.742301                            1.708633      -0.622457       2.528560                    0.999819       3.431975       8.842844       0.570102       1.058055      -0.766533       0.008455      -0.007994      -0.027670       0.030017      -0.000366      -0.003899       0.003001      -0.009902       0.027885      -0.010376      -0.000547       0.010924              1.728513       1.444340      -0.056007      -0.181436       1.576105       0.171063       2.165094           0.000168
           21              H       4.877404       5.235573       6.518617       0.083881       1.434645 0.12480884E+02  0.13529582E+03                                 1.999402                            1.976050      -0.924651       2.373073                    0.997810       4.034058      11.408812       0.481598       1.173227      -0.733289       0.033989       0.019945      -0.014753       0.042080       0.003832       0.000453       0.005761       0.014106      -0.030429      -0.013197      -0.000061       0.013258              2.006307       2.529636       0.061151       0.254744       1.755132      -0.039772       1.734153           0.000163
           22              H       3.339619       4.394275       6.762718       0.117770       0.978850 0.71775483E+01  0.69118557E+02                                 1.676592                            1.600333      -0.957540       2.420648                    0.997286       3.585726      10.200225       0.475348       1.338060      -0.695592      -0.031415      -0.016406       0.013597       0.037960       0.000560      -0.005863      -0.001430      -0.002705       0.006260      -0.006450      -0.000035       0.006485              1.721700       1.597596       0.292033      -0.266564       1.911735      -0.406764       1.655771           0.000139
           23              C       0.738582       0.308115       1.224623      -0.117041      26.618995 0.40637374E+03  0.94260311E+04                                 7.922538                            6.768917      -0.336713       1.907542                    0.998193      27.923682      80.630008       0.624538       0.422809      -1.056551      -0.070961      -0.028066      -0.058141       0.095935      -0.003497       0.008749      -0.013809      -0.006527      -0.032545      -0.019841       0.000802       0.019038              8.941633       6.855005       0.289704       1.841310       6.913063       1.292326      13.056829           0.012712
           24              C       1.234993       8.745227       0.902245      -0.209520      25.816399 0.40062825E+03  0.92447140E+04                                 7.574122                            6.588604       0.100031       2.017112                    0.999669      29.079582      83.307222       0.653247       0.406328      -1.068840       0.038870       0.050806      -0.095815       0.115207       0.005946       0.013622       0.023037      -0.031374       0.013842      -0.025219      -0.010557       0.035775              8.301651       5.776043      -0.108291       1.437282       6.646963       0.558111      12.481948           0.001903
           25              C       4.943387       1.296812       0.613856      -0.171911      25.013690 0.39820247E+03  0.91677997E+04                                 7.464195                            6.628314       0.013806       2.002904                    0.998878      28.454872      81.221957       0.643001       0.413746      -1.064829       0.051336      -0.070626      -0.062052       0.107116      -0.012860       0.012104       0.009247      -0.020350       0.016834      -0.026246       0.010315       0.015931              8.075649       6.491967      -0.569680       1.257451       6.402171       0.447940      11.332808           0.000892
           26              C       0.829834       0.597991       2.703645       0.630255      21.120584 0.23926180E+03  0.49160784E+04                                 7.206149                            5.583083      -0.112100       2.039148                    0.999429      21.731951      61.256675       0.610175       0.488547      -1.007731      -0.001866       0.010592       0.042552       0.043890      -0.076455       0.012679      -0.027254      -0.061075      -0.239914      -0.084764      -0.041816       0.126580              8.396168       7.225391       1.876789       1.013452       5.179262       1.682093      12.783851          -0.000471
           27              C       3.717323       7.416437       5.509257      -0.144758      28.099560 0.41641046E+03  0.97913845E+04                                 8.478960                            7.045641      -0.569747       1.832204                    0.996521      28.997777      86.403328       0.582684       0.447044      -1.034114      -0.009031      -0.102827      -0.032608       0.108250       0.016739      -0.003578       0.011691      -0.008885       0.012676      -0.023228       0.003990       0.019239              9.842375       7.426843      -0.984916      -0.688875      15.393314      -0.322583       6.706969           0.012300
           28              C       3.047664       6.334260       6.339404      -0.188537      27.289664 0.43343368E+03  0.10215309E+05                                 7.982366                            6.956230      -0.097947       1.957646                    0.998966      29.455213      85.685706       0.620756       0.418655      -1.059342       0.082973      -0.016332      -0.041209       0.094071       0.018140      -0.011469      -0.009677      -0.055296      -0.028539      -0.031702      -0.009304       0.041006              8.802458       7.059796      -1.104149      -0.754779      12.531369      -1.178820       6.816210           0.002252
           29              C       3.899424       7.002499       4.074522      -0.149649      26.303742 0.43681231E+03  0.10305846E+05                                 7.738587                            6.952386      -0.026207       1.991980                    0.997989      28.957779      84.040771       0.625624       0.414958      -1.062630       0.048990      -0.048785       0.090202       0.113651       0.005401      -0.023213       0.012865      -0.016488       0.003385      -0.031517       0.008178       0.023339              8.334904       7.390516      -1.254016      -0.883619      10.801328      -0.224560       6.812867           0.000582
           30              C       2.973025       8.715208       5.540155       0.647470      21.626298 0.23279079E+03  0.47568515E+04                                 7.327061                            5.507628      -0.076170       2.053283                    0.999660      21.580168      60.929197       0.613420       0.488646      -1.006323      -0.016353       0.052933       0.004861       0.055614       0.016927       0.017046       0.012874       0.023958       0.357874      -0.080451      -0.041657       0.122109              8.672877       9.407209      -1.318839      -0.386033      12.659559      -0.112454       3.951863          -0.000552
           31              C       6.981661      11.713990       9.074978      -0.117041      26.619007 0.40637395E+03  0.94260378E+04                                 7.922542                            6.768920      -0.336713       1.907542                    0.998193      27.923692      80.630055       0.624538       0.422809      -1.056551       0.070961       0.028066       0.058141       0.095935      -0.003497       0.008750      -0.013809      -0.006528      -0.032547      -0.019841       0.000803       0.019039              8.941638       6.855008       0.289704       1.841314       6.913066       1.292327      13.056839           0.012713
           32              C       6.485250       3.276878       9.397356      -0.209520      25.816401 0.40062833E+03  0.92447164E+04                                 7.574121                            6.588604       0.100030       2.017111                    0.999669      29.079590      83.307246       0.653247       0.406328      -1.068840      -0.038871      -0.050805       0.095815       0.115207       0.005946       0.013623       0.023037      -0.031374       0.013838      -0.025219      -0.010556       0.035776              8.301650       5.776044      -0.108291       1.437280       6.646961       0.558112      12.481945           0.001903
           33              C       2.776856      10.725293       9.685745      -0.171912      25.013725 0.39820319E+03  0.91678205E+04                                 7.464202                            6.628319       0.013808       2.002904                    0.998878      28.454898      81.222047       0.643001       0.413746      -1.064829      -0.051336       0.070627       0.062052       0.107116      -0.012859       0.012104       0.009247      -0.020350       0.016831      -0.026246       0.010315       0.015931              8.075656       6.491972      -0.569681       1.257454       6.402175       0.447938      11.332822           0.000894
           34              C       6.035515       1.605260       7.595956       0.630253      21.120600 0.23926202E+03  0.49160843E+04                                 7.206154                            5.583087      -0.112099       2.039148                    0.999429      21.731964      61.256732       0.610175       0.488547      -1.007731       0.001863      -0.010594      -0.042551       0.043890      -0.076456       0.012679      -0.027254      -0.061075      -0.239913      -0.084764      -0.041817       0.126581              8.396174       7.225396       1.876789       1.013450       5.179264       1.682092      12.783863          -0.000471
           35              C       4.002920       4.605668       4.790344      -0.144759      28.099572 0.41641058E+03  0.97913902E+04                                 8.478968                            7.045646      -0.569751       1.832203                    0.996521      28.997811      86.403509       0.582683       0.447045      -1.034114       0.009031       0.102826       0.032607       0.108250       0.016740      -0.003578       0.011691      -0.008887       0.012678      -0.023230       0.003990       0.019240              9.842385       7.426851      -0.984915      -0.688876      15.393329      -0.322584       6.706975           0.012303
           36              C       4.672579       5.687845       3.960197      -0.188541      27.289743 0.43343526E+03  0.10215356E+05                                 7.982385                            6.956245      -0.097954       1.957643                    0.998966      29.455272      85.685945       0.620755       0.418655      -1.059341      -0.082973       0.016332       0.041209       0.094072       0.018140      -0.011469      -0.009677      -0.055297      -0.028538      -0.031702      -0.009304       0.041006              8.802480       7.059810      -1.104150      -0.754782      12.531406      -1.178828       6.816224           0.002250
           37              C       3.820819       5.019606       6.225079      -0.149653      26.303802 0.43681368E+03  0.10305888E+05                                 7.738601                            6.952398      -0.026212       1.991977                    0.997989      28.957834      84.041000       0.625623       0.414958      -1.062630      -0.048990       0.048785      -0.090203       0.113651       0.005402      -0.023213       0.012865      -0.016488       0.003384      -0.031517       0.008179       0.023338              8.334919       7.390529      -1.254020      -0.883622      10.801347      -0.224557       6.812881           0.000582
           38              C       4.747218       3.306897       4.759446       0.647468      21.626344 0.23279131E+03  0.47568653E+04                                 7.327071                            5.507634      -0.076179       2.053280                    0.999660      21.580208      60.929347       0.613419       0.488646      -1.006323       0.016350      -0.052933      -0.004861       0.055614       0.016928       0.017047       0.012875       0.023959       0.357872      -0.080452      -0.041657       0.122108              8.672891       9.407234      -1.318847      -0.386033      12.659572      -0.112453       3.951868          -0.000553
           39              O       5.911371       9.939299       3.431827      -0.542637      36.763847 0.60950583E+03  0.15115752E+05                                 8.776264                            7.683044       0.211149       2.118329                    0.996474      27.783682      74.123744       0.680040       0.363178      -1.135954       0.002611       0.009199      -0.008426       0.012745      -0.031569      -0.054824      -0.039642      -0.002264      -0.006968      -0.085120       0.030520       0.054601              9.525654       8.897914       1.224465      -3.219225       6.289373      -0.425544      13.389674           0.058619
           40              O       1.790532       1.275252       3.115629      -0.533686      32.879652 0.50664626E+03  0.12002584E+05                                 8.097424                            6.932318       0.501912       2.209473                    0.998788      27.248023      71.149210       0.726863       0.355700      -1.141389      -0.002482      -0.012180       0.002925       0.012770      -0.011392       0.065082       0.019951      -0.021984      -0.135555      -0.091986       0.037658       0.054328              8.940046       9.645387       2.549198       3.028770       6.886763       2.883498      10.287987           0.057670
           41              O       3.593271       9.787384       5.360942      -0.572010      45.366457 0.66776943E+03  0.17000665E+05                                10.257980                            8.110847      -0.078941       2.011926                    0.996868      28.799935      78.717618       0.651223       0.369434      -1.127279      -0.003906      -0.009109       0.000427       0.009920       0.045769      -0.000080      -0.002446      -0.085381       0.160931      -0.089415       0.035481       0.053934             12.057123      12.559877       3.304831      -0.257825      17.576135      -0.546195       6.035357           0.044736
           42              O       1.709722       8.682437       5.625642      -0.534246      35.412744 0.54549630E+03  0.13149130E+05                                 8.553261                            7.220976       0.435850       2.197440                    0.997105      27.253059      71.520241       0.708875       0.358452      -1.140468       0.011207       0.003364      -0.003126       0.012111      -0.017299       0.007062       0.015285       0.113871       0.047984      -0.070526       0.018357       0.052169              9.547207      14.582077      -2.392978      -0.145478       8.956432      -0.154239       5.103112           0.066505
           43              O       1.808872       2.082806       6.867774      -0.542629      36.763761 0.60950389E+03  0.15115688E+05                                 8.776236                            7.683019       0.211174       2.118336                    0.996474      27.783668      74.123609       0.680043       0.363177      -1.135956      -0.002609      -0.009200       0.008416       0.012739      -0.031573      -0.054830      -0.039646      -0.002265      -0.006970      -0.085129       0.030523       0.054606              9.525623       8.897885       1.224462      -3.219218       6.289352      -0.425547      13.389630           0.058625
           44              O       5.929711      10.746853       7.183972      -0.533690      32.879685 0.50664697E+03  0.12002608E+05                                 8.097441                            6.932334       0.501884       2.209466                    0.998787      27.248004      71.149224       0.726861       0.355701      -1.141388       0.002484       0.012183      -0.002917       0.012771      -0.011391       0.065076       0.019950      -0.021981      -0.135542      -0.091978       0.037654       0.054324              8.940065       9.645409       2.549202       3.028776       6.886775       2.883502      10.288011           0.057659
           45              O       4.126972       2.234721       4.938659      -0.572017      45.366746 0.66777448E+03  0.17000830E+05                                10.258030                            8.110883      -0.078945       2.011922                    0.996868      28.800038      78.718032       0.651221       0.369435      -1.127278       0.003904       0.009117      -0.000430       0.009927       0.045767      -0.000081      -0.002445      -0.085372       0.160929      -0.089411       0.035478       0.053933             12.057186      12.559972       3.304853      -0.257826      17.576204      -0.546195       6.035381           0.044738
           46              O       6.010521       3.339668       4.673959      -0.534241      35.412798 0.54549699E+03  0.13149148E+05                                 8.553256                            7.220967       0.435881       2.197447                    0.997106      27.253118      71.520349       0.708878       0.358451      -1.140470      -0.011204      -0.003370       0.003128       0.012111      -0.017301       0.007063       0.015286       0.113877       0.047997      -0.070532       0.018362       0.052171              9.547204      14.582085      -2.392981      -0.145478       8.956421      -0.154238       5.103108           0.066518

******************************************************
Auxiliary information for the entire system
The total spin magnetic moment of the unit cell is   1.987951
The total net atomic charge of the unit cell is   0.000003
Accuracy of reproducing the electrostatic potential in the unit cell:
  The inner radius (bohr) =    5.0000
  The outer radius (bohr) =   12.0000
  Valid grid points have density less than (e/(bohr^3)) =    0.0001
  The number of valid grid points were=         5010
  The rms potential error without charges in kcal/mol is=      1.68795
  The rms potential error with partial charges in kcal/mol is=      0.25792
  The RRMSE value at monopole order=      0.15280
  The rms potential error with partial charges and cloud penetration in kcal/mol is=      0.25244
  The RRMSE value at monopole order with cloud penetration is=      0.14955
  The rms potential error with partial charges and atomic dipoles in kcal/mol is=      0.12925
  The RRMSE value at dipole order=      0.07657
  The rms potential error with partial charges, atomic dipoles and cloud penetration in kcal/mol is=      0.12548
  The RRMSE value at dipole order with cloud penetration=      0.07434

******************************************************
The electron densities and ab initio electrostatic potential were computed in VASP using the PBE functional and
projector augmented wave method. See the main text of the journal article for a description of computational details.
The atomic charges, dipoles, and quadrupoles were computed with the DDEC6 method as described in
(a) T. A. Manz and N. Gabaldon Limas, RSC Adv. 6 (2016) 47771-47801 DOI: 10.1039/c6ra04656h
(b) N. Gabaldon Limas and T. A. Manz, RSC Adv. 8 (2018) 2678-2707 DOI: 10.1039/c7ra11829e.
For each atom in the material, the electron cloud parameters were fit to the spherically averaged atom-in-material
electron density using radial positions for which this density was between 10^-4 and 10^-2 electrons per cubic bohr.
The polarizabilities, dispersion coefficients, and quantum Drude oscillator (QDO) parameters were fit using the MCLF method.
The magnetic structure of the system was optimized in VASP from the default ferromagnetic initial guess using spin polarization.
The atomic spin moments (ASMs) were computed on this optimized magnetic structure using the DDEC6 partition as inputs
to the method of T. A. Manz and D. S. Sholl, J. Chem. Theory Comput. 7 (2011) 4146-4164 DOI: 10.1021/ct200539n.
The RMSE and RRMSE were computed using a uniform grid with Ewald summation.
