# Supplementary material for: A collection of forcefield precursors for metal–organic frameworks
Source: RSC Adv. 2019 Nov 13;9(63):36492–507. doi: 10.1039/c9ra07327b (PMC9075174; doi:10.1039/c9ra07327b)
Supplement: RA-009-C9RA07327B-s5616 [file RA-009-C9RA07327B-s5616.xyz]

  316
jmolscript: load "" {1 1 1} spacegroup "x,y,z" unitcell [{     14.127000     0.000000     0.000000 }, {      0.000000    15.532000     0.000000 }, {      0.000000     0.000000    16.645000 }]
Pr     1.541538    11.649000    12.483750     2.062219
Pr     5.521962     3.883000     4.161250     2.062225
Pr    12.585462     3.883000     4.161250     2.062223
Pr     8.605038    11.649000    12.483750     2.062222
Ni     4.047103     8.710035    14.727330     0.721195
Ni     4.047103    14.587965    10.240170     0.721321
Ni     3.016397     6.821965     6.404830     0.721254
Ni     3.016397     0.944035     1.917670     0.721304
Ni    10.079897     6.821965     1.917670     0.721141
Ni    10.079897     0.944035     6.404830     0.721222
Ni    11.110603     8.710035    10.240170     0.721308
Ni    11.110603    14.587965    14.727330     0.720990
H      1.373144    11.425339     9.547572     0.454937
H      0.120080    12.017108     9.920420     0.494979
H      4.191481    11.759277    11.105544     0.474047
H      3.455464    10.740378    10.404789     0.460428
H      3.141845     7.099677    11.501695     0.134310
H      2.527320     6.761080    12.909862     0.162776
H      6.054832     7.720957    11.932800     0.155711
H      4.845561     8.500664    11.315271     0.160389
H      4.263529     5.762372    13.930200     0.115532
H      5.345657     5.808968    12.791682     0.119894
H      6.748468     7.099677    14.126612     0.113983
H      6.376928     5.788776    14.910591     0.112175
H      4.995307     5.676946    16.526821     0.118789
H      4.937386     6.886889     0.873862     0.142546
H      6.964611     8.774027    15.669603     0.114019
H      6.138181     8.763154     0.354539     0.110777
H      1.373144    11.872661    15.419928     0.454937
H      0.120080    11.280892    15.047080     0.494987
H      4.191481    11.538723    13.861956     0.474046
H      3.455464    12.557622    14.562710     0.460430
H      3.141845     0.666323    13.465805     0.134318
H      2.527320     1.004920    12.057638     0.162785
H      6.054832     0.045043    13.034700     0.155718
H      4.845561    14.797336    13.652229     0.160403
H      4.263529     2.003628    11.037300     0.115542
H      5.345657     1.957032    12.175818     0.119899
H      6.748468     0.666323    10.840888     0.113989
H      6.376928     1.977224    10.056909     0.112181
H      4.995307     2.089054     8.440679     0.118792
H      4.937386     0.879111     7.448638     0.142551
H      6.964611    14.523973     9.297897     0.114018
H      6.138181    14.534846     7.967962     0.110778
H      5.690356     4.106661     1.225072     0.454940
H      6.943421     3.514892     1.597920     0.494980
H      2.872019     3.772723     2.783044     0.474048
H      3.608036     4.791622     2.082289     0.460429
H      3.921655     8.432323     3.179195     0.134312
H      4.536180     8.770920     4.587362     0.162785
H      1.008668     7.811043     3.610301     0.155720
H      2.217939     7.031336     2.992771     0.160399
H      2.799971     9.769628     5.607700     0.115546
H      1.717843     9.723032     4.469183     0.119896
H      0.315032     8.432323     5.804112     0.113994
H      0.686572     9.743224     6.588091     0.112182
H      2.068193     9.855054     8.204320     0.118791
H      2.126114     8.645111     9.196362     0.142554
H      0.098889     6.757973     7.347103     0.114023
H      0.925319     6.768846     8.677039     0.110784
H      5.690356     3.659339     7.097428     0.454939
H      6.943421     4.251108     6.724580     0.494989
H      2.872019     3.993277     5.539456     0.474050
H      3.608036     2.974378     6.240210     0.460431
H      3.921655    14.865677     5.143305     0.134309
H      4.536180    14.527080     3.735138     0.162789
H      1.008668    15.486957     4.712200     0.155714
H      2.217939     0.734664     5.329729     0.160395
H      2.799971    13.528372     2.714799     0.115544
H      1.717843    13.574968     3.853318     0.119890
H      0.315032    14.865677     2.518388     0.113990
H      0.686572    13.554776     1.734409     0.112181
H      2.068193    13.442946     0.118179     0.118790
H      2.126114    14.652889    15.771137     0.142551
H      0.098889     1.008027     0.975397     0.114021
H      0.925319     0.997154    16.290461     0.110781
H     12.753856     4.106661     7.097428     0.454937
H     14.006920     3.514892     6.724580     0.494989
H      9.935519     3.772723     5.539456     0.474041
H     10.671536     4.791622     6.240210     0.460429
H     10.985155     8.432323     5.143305     0.134325
H     11.599680     8.770920     3.735138     0.162771
H      8.072168     7.811043     4.712200     0.155725
H      9.281439     7.031336     5.329729     0.160407
H      9.863471     9.769628     2.714799     0.115547
H      8.781343     9.723032     3.853318     0.119907
H      7.378532     8.432323     2.518388     0.113993
H      7.750072     9.743224     1.734409     0.112186
H      9.131693     9.855054     0.118179     0.118790
H      9.189614     8.645111    15.771137     0.142554
H      7.162389     6.757973     0.975397     0.114022
H      7.988819     6.768846    16.290461     0.110785
H     12.753856     3.659339     1.225072     0.454937
H     14.006920     4.251108     1.597920     0.494989
H      9.935519     3.993277     2.783044     0.474051
H     10.671536     2.974378     2.082289     0.460427
H     10.985155    14.865677     3.179195     0.134309
H     11.599680    14.527080     4.587362     0.162764
H      8.072168    15.486957     3.610301     0.155718
H      9.281439     0.734664     2.992771     0.160397
H      9.863471    13.528372     5.607700     0.115545
H      8.781343    13.574968     4.469183     0.119902
H      7.378532    14.865677     5.804112     0.113989
H      7.750072    13.554776     6.588091     0.112193
H      9.131693    13.442946     8.204320     0.118796
H      9.189614    14.652889     9.196362     0.142550
H      7.162389     1.008027     7.347103     0.114019
H      7.988819     0.997154     8.677039     0.110781
H      8.436644    11.425339    15.419928     0.454933
H      7.183579    12.017108    15.047080     0.494989
H     11.254981    11.759277    13.861956     0.474045
H     10.518964    10.740378    14.562710     0.460433
H     10.205345     7.099677    13.465805     0.134304
H      9.590820     6.761080    12.057638     0.162770
H     13.118332     7.720957    13.034700     0.155717
H     11.909061     8.500664    13.652229     0.160397
H     11.327029     5.762372    11.037300     0.115547
H     12.409157     5.808968    12.175818     0.119890
H     13.811968     7.099677    10.840888     0.113995
H     13.440428     5.788776    10.056909     0.112189
H     12.058807     5.676946     8.440679     0.118789
H     12.000887     6.886889     7.448638     0.142552
H     14.028111     8.774027     9.297897     0.114025
H     13.201681     8.763154     7.967962     0.110788
H      8.436644    11.872661     9.547572     0.454939
H      7.183579    11.280892     9.920420     0.494988
H     11.254981    11.538723    11.105544     0.474048
H     10.518964    12.557622    10.404789     0.460429
H     10.205345     0.666323    11.501695     0.134318
H      9.590820     1.004920    12.909862     0.162755
H     13.118332     0.045043    11.932800     0.155715
H     11.909061    14.797336    11.315271     0.160396
H     11.327029     2.003628    13.930200     0.115547
H     12.409157     1.957032    12.791682     0.119907
H     13.811968     0.666323    14.126612     0.113987
H     13.440428     1.977224    14.910591     0.112192
H     12.058807     2.089054    16.526821     0.118794
H     12.000887     0.879111     0.873862     0.142550
H     14.028111    14.523973    15.669603     0.114020
H     13.201681    14.534846     0.354539     0.110781
C      2.362034     8.755388    12.438809     0.641860
C      3.051432     7.410317    12.415506    -0.281363
C      5.303276     8.297194    12.145856    -0.294671
C      5.834451     9.587904    12.736754     0.672946
C      4.957164     6.307545    13.527392    -0.145333
C      6.020927     6.618185    14.552723    -0.130702
C      4.709942     6.599547    -0.023303    -0.308992
C      3.216718     6.661675    16.458576     0.625842
C      6.537976     8.196236    16.322087    -0.139134
C      3.317020    10.248014     0.497685     0.334161
C      2.362034    14.542612    12.528692     0.641878
C      3.051432     0.355683    12.551994    -0.281383
C      5.303276    15.000806    12.821644    -0.294684
C      5.834451    13.710096    12.230746     0.672967
C      4.957164     1.458455    11.440108    -0.145336
C      6.020927     1.147815    10.414777    -0.130696
C      4.709942     1.166453     8.345803    -0.308986
C      3.216718     1.104325     8.508924     0.625861
C      6.537976    15.101764     8.645413    -0.139126
C      3.317020    13.049986     7.824814     0.334182
C      4.701466     6.776612     4.116308     0.641873
C      4.012068     8.121683     4.093006    -0.281371
C      1.760224     7.234806     3.823356    -0.294672
C      1.229049     5.944096     4.414254     0.672965
C      2.106336     9.224455     5.204891    -0.145326
C      1.042573     8.913815     6.230224    -0.130693
C      2.353558     8.932453     8.299197    -0.308983
C      3.846782     8.870325     8.136076     0.625863
C      0.525524     7.335764     7.999587    -0.139130
C      3.746480     5.283986     8.820186     0.334191
C      4.701466     0.989388     4.206191     0.641877
C      4.012068    15.176317     4.229494    -0.281375
C      1.760224     0.531194     4.499143    -0.294673
C      1.229049     1.821904     3.908246     0.672967
C      2.106336    14.073545     3.117608    -0.145329
C      1.042573    14.384185     2.092277    -0.130698
C      2.353558    14.365547     0.023303    -0.308987
C      3.846782    14.427675     0.186424     0.625870
C      0.525524     0.430236     0.322913    -0.139132
C      3.746480     2.482014    16.147314     0.334188
C     11.764966     6.776612     4.206191     0.641877
C     11.075568     8.121683     4.229494    -0.281382
C      8.823724     7.234806     4.499143    -0.294683
C      8.292549     5.944096     3.908246     0.672971
C      9.169836     9.224455     3.117608    -0.145345
C      8.106073     8.913815     2.092277    -0.130703
C      9.417058     8.932453     0.023303    -0.308989
C     10.910282     8.870325     0.186424     0.625866
C      7.589024     7.335764     0.322913    -0.139138
C     10.809980     5.283986    16.147314     0.334153
C     11.764966     0.989388     4.116308     0.641860
C     11.075568    15.176317     4.093006    -0.281366
C      8.823724     0.531194     3.823356    -0.294681
C      8.292549     1.821904     4.414254     0.672948
C      9.169836    14.073545     5.204891    -0.145335
C      8.106073    14.384185     6.230224    -0.130705
C      9.417058    14.365547     8.299197    -0.308996
C     10.910282    14.427675     8.136076     0.625843
C      7.589024     0.430236     7.999587    -0.139135
C     10.809980     2.482014     8.820186     0.334177
C      9.425534     8.755388    12.528692     0.641881
C     10.114932     7.410317    12.551994    -0.281356
C     12.366776     8.297194    12.821644    -0.294666
C     12.897951     9.587904    12.230746     0.672973
C     12.020664     6.307545    11.440108    -0.145317
C     13.084427     6.618185    10.414777    -0.130693
C     11.773442     6.599547     8.345803    -0.308980
C     10.280218     6.661675     8.508924     0.625885
C     13.601476     8.196236     8.645413    -0.139131
C     10.380520    10.248014     7.824814     0.334219
C      9.425534    14.542612    12.438809     0.641866
C     10.114932     0.355683    12.415506    -0.281363
C     12.366776    15.000806    12.145856    -0.294675
C     12.897951    13.710096    12.736754     0.672957
C     12.020664     1.458455    13.527392    -0.145339
C     13.084427     1.147815    14.552723    -0.130700
C     11.773442     1.166453    -0.023303    -0.308983
C     10.280218     1.104325    16.458576     0.625846
C     13.601476    15.101764    16.322087    -0.139127
C     10.380520    13.049986     0.497685     0.334143
S      2.613495    10.887932     1.947465    -0.459289
S      2.613495    12.410068     6.375035    -0.459291
S      4.450005     4.644068    10.269965    -0.459310
S      4.450005     3.121932    14.697535    -0.459296
S     11.513505     4.644068    14.697535    -0.459303
S     11.513505     3.121932    10.269965    -0.459326
S      9.676995    10.887932     6.375035    -0.459387
S      9.676995    12.410068     1.947465    -0.459254
N      4.377957     7.560978    13.029706     0.002188
N      5.468562     7.430509    15.651294    -0.031377
N      3.783211     9.929608    16.230539    -0.434246
N      4.377957     0.205022    11.937794     0.002082
N      5.468562     0.335491     9.316206    -0.031395
N      3.783211    13.368392     8.736961    -0.434294
N      2.685543     7.971022     4.707206     0.002061
N      1.594938     8.101491     7.328794    -0.031397
N      3.280289     5.602392     7.908040    -0.434299
N      2.685543    15.326978     3.615294     0.002038
N      1.594938    15.196509     0.993707    -0.031373
N      3.280289     2.163608     0.414460    -0.434309
N      9.749043     7.971022     3.615294     0.002125
N      8.658438     8.101491     0.993707    -0.031359
N     10.343789     5.602392     0.414460    -0.434260
N      9.749043    15.326978     4.707206     0.002110
N      8.658438    15.196509     7.328794    -0.031307
N     10.343789     2.163608     7.908040    -0.434277
N     11.441457     7.560978    11.937794     0.002008
N     12.532062     7.430509     9.316206    -0.031394
N     10.846711     9.929608     8.736961    -0.434345
N     11.441457     0.205022    13.029706     0.002225
N     12.532062     0.335491    15.651294    -0.031361
N     10.846711    13.368392    16.230539    -0.434193
O      2.573939     9.500924    13.460811    -0.629062
O      1.648621     9.114178    11.500030    -0.571790
O      5.443133     9.937374    13.883594    -0.525050
O      6.639690    10.224716    12.045986    -0.630503
O      2.734987     7.371487    15.546430    -0.507223
O      2.562638     5.993799     0.635839    -0.565373
O      0.723302    11.457956    10.101850    -0.896121
O      3.632052    11.142657    11.125518    -0.924320
O      2.573939    13.797076    11.506689    -0.629071
O      1.648621    14.183822    13.467469    -0.571798
O      5.443133    13.360626    11.083905    -0.525092
O      6.639690    13.073284    12.921513    -0.630524
O      2.734987     0.394513     9.421070    -0.507281
O      2.562638     1.772201     7.686661    -0.565378
O      0.723302    11.840044    14.865649    -0.896131
O      3.632052    12.155343    13.841982    -0.924319
O      4.489561     6.031076     5.138311    -0.629058
O      5.414879     6.417822     3.177530    -0.571790
O      1.620367     5.594626     5.561095    -0.525081
O      0.423810     5.307284     3.723486    -0.630519
O      4.328513     8.160513     7.223930    -0.507273
O      4.500862     9.538201     8.958339    -0.565382
O      6.340198     4.074044     1.779351    -0.896129
O      3.431448     4.389343     2.803018    -0.924315
O      4.489561     1.734924     3.184188    -0.629055
O      5.414879     1.348178     5.144969    -0.571799
O      1.620367     2.171374     2.761405    -0.525110
O      0.423810     2.458716     4.599013    -0.630538
O      4.328513    15.137487     1.098570    -0.507314
O      4.500862    13.759799    16.009161    -0.565395
O      6.340198     3.691956     6.543150    -0.896127
O      3.431448     3.376657     5.519482    -0.924312
O     11.553061     6.031076     3.184188    -0.629042
O     12.478379     6.417822     5.144969    -0.571798
O      8.683867     5.594626     2.761405    -0.525066
O      7.487310     5.307284     4.599013    -0.630532
O     11.392013     8.160513     1.098570    -0.507260
O     11.564362     9.538201    16.009161    -0.565381
O     13.403698     4.074044     6.543150    -0.896122
O     10.494948     4.389343     5.519482    -0.924320
O     11.553061     1.734924     5.138311    -0.629021
O     12.478379     1.348178     3.177530    -0.571775
O      8.683867     2.171374     5.561095    -0.525036
O      7.487310     2.458716     3.723486    -0.630502
O     11.392013    15.137487     7.223930    -0.507234
O     11.564362    13.759799     8.958339    -0.565352
O     13.403698     3.691956     1.779351    -0.896126
O     10.494948     3.376657     2.803018    -0.924327
O      9.637439     9.500924    11.506689    -0.629053
O      8.712121     9.114178    13.467469    -0.571795
O     12.506633     9.937374    11.083905    -0.525115
O     13.703190    10.224716    12.921513    -0.630542
O      9.798487     7.371487     9.421070    -0.507328
O      9.626138     5.993799     7.686661    -0.565411
O      7.786802    11.457956    14.865649    -0.896127
O     10.695552    11.142657    13.841982    -0.924316
O      9.637439    13.797076    13.460811    -0.629036
O      8.712121    14.183822    11.500030    -0.571788
O     12.506633    13.360626    13.883594    -0.525008
O     13.703190    13.073284    12.045986    -0.630490
O      9.798487     0.394513    15.546430    -0.507182
O      9.626138     1.772201     0.635839    -0.565356
O      7.786802    11.840044    10.101850    -0.896129
O     10.695552    12.155343    11.125518    -0.924321

The following XYZ coordinates are in angstroms. Other properties are in atomic units.
The sperically averaged electron density of each atom fit to a function of the form exp(a - br)
eigen_1, eigen_2 and eigen_3 are the three eigenvalues of traceless quadrupole moment tensor
  atom number  atomic symbol              X              Y              Z     net charge C6 coefficient C8 coefficient C10 coefficient fluctuating dipole atomic polarizability isotropic forcefield polarizability              a              b squared Pearson coefficient          <r^3>          <r^4>         wp_QDO          m_QDO          q_QDO       dipole_x       dipole_y       dipole_z         dipole            Qxy            Qxz            Qyz     Q(x^2-y^2)  Q(3z^2 - R^2)        eigen_1        eigen_2        eigen_3 static polarizability      alpha(xx)      alpha(xy)      alpha(xz)      alpha(yy)      alpha(yz)      alpha(zz) atomic spin moment
            1             Pr       1.541538      11.649000      12.483750       2.062219     176.314112 0.51363626E+04  0.19740685E+06                                19.745355                           18.614216       2.903873       2.532714                    0.999668      87.912217     214.230141       0.629991       0.252968      -1.367066      -0.034982      -0.000012       0.000003       0.034982       0.000000      -0.000002       0.009871       0.037575       0.066895      -0.031739       0.007638       0.024101             21.240248      24.740617       0.000239      -0.000021      24.716805       0.539843      14.263322           0.002794
            2             Pr       5.521962       3.883000       4.161250       2.062225     176.313132 0.51363218E+04  0.19740482E+06                                19.745225                           18.614080       2.903886       2.532716                    0.999668      87.912335     214.229896       0.629997       0.252966      -1.367068       0.034987       0.000009       0.000001       0.034987      -0.000013      -0.000004      -0.009873       0.037574       0.066915      -0.031743       0.007634       0.024108             21.240130      24.740493       0.000194      -0.000044      24.716730      -0.539797      14.263168           0.002749
            3             Pr      12.585462       3.883000       4.161250       2.062223     176.313817 0.51363514E+04  0.19740627E+06                                19.745296                           18.614155       2.903884       2.532715                    0.999668      87.912397     214.230333       0.629994       0.252967      -1.367067       0.034987       0.000001      -0.000001       0.034987       0.000010      -0.000004       0.009878       0.037597       0.066909      -0.031755       0.007647       0.024108             21.240200      24.740598      -0.000183       0.000006      24.716740       0.539860      14.263262           0.002738
            4             Pr       8.605038      11.649000      12.483750       2.062222     176.312482 0.51363114E+04  0.19740433E+06                                19.745177                           18.614071       2.903884       2.532716                    0.999668      87.912221     214.229615       0.629996       0.252966      -1.367068      -0.034985      -0.000001      -0.000000       0.034985       0.000006      -0.000004      -0.009875       0.037598       0.066895      -0.031752       0.007650       0.024102             21.240036      24.740338      -0.000235       0.000038      24.716556      -0.539841      14.263213           0.002770
            5             Ni       4.047103       8.710035      14.727330       0.721195      76.654248 0.15311077E+04  0.45972815E+05                                14.592952                           12.690016       0.928494       2.182889                    0.990706      45.962224     118.762557       0.517203       0.394412      -1.157089      -0.091463       0.089624       0.006723       0.128231       0.045247      -0.014254      -0.023253       0.035308      -0.102773      -0.047488      -0.024128       0.071616             16.496571      13.356510      -1.669751       0.203860      14.684281      -2.245673      21.448921           1.327083
            6             Ni       4.047103      14.587965      10.240170       0.721321      76.655666 0.15311230E+04  0.45972945E+05                                14.592474                           12.689548       0.928707       2.182967                    0.990706      45.962400     118.758861       0.517250       0.394379      -1.157125      -0.091459      -0.089630      -0.006745       0.128233      -0.045217       0.014219      -0.023299       0.035389      -0.102814      -0.047553      -0.024054       0.071606             16.496087      13.355977       1.669553      -0.203597      14.683858      -2.245514      21.448424           1.328272
            7             Ni       3.016397       6.821965       6.404830       0.721254      76.658217 0.15311937E+04  0.45975559E+05                                14.592687                           12.689757       0.928632       2.182935                    0.990706      45.963759     118.762673       0.517251       0.394374      -1.157129       0.091455      -0.089619       0.006750       0.128223       0.045209       0.014188       0.023326       0.035443      -0.102908      -0.047607      -0.024010       0.071616             16.496294      13.356226      -1.669637      -0.203694      14.684072       2.245569      21.448584           1.328687
            8             Ni       3.016397       0.944035       1.917670       0.721304      76.656455 0.15311442E+04  0.45973732E+05                                14.592525                           12.689597       0.928733       2.182968                    0.990706      45.963163     118.760947       0.517251       0.394376      -1.157127       0.091461       0.089622      -0.006743       0.128229      -0.045193      -0.014189       0.023332       0.035418      -0.102850      -0.047596      -0.023995       0.071591             16.496137      13.356028       1.669543       0.203599      14.683888       2.245553      21.448495           1.329578
            9             Ni      10.079897       6.821965       1.917670       0.721141      76.648865 0.15309644E+04  0.45968025E+05                                14.593051                           12.690024       0.928305       2.182811                    0.990706      45.963377     118.769868       0.517159       0.394449      -1.157047       0.091455      -0.089624      -0.006727       0.128226       0.045258      -0.014286      -0.023254       0.035278      -0.102668      -0.047461      -0.024158       0.071619             16.496770      13.356482      -1.669622       0.203574      14.684469      -2.245697      21.449358           1.329954
           10             Ni      10.079897       0.944035       6.404830       0.721222      76.657435 0.15311827E+04  0.45975322E+05                                14.592871                           12.689942       0.928564       2.182913                    0.990706      45.963191     118.762794       0.517231       0.394388      -1.157115       0.091460       0.089637       0.006742       0.128239      -0.045219       0.014212      -0.023295       0.035393      -0.102842      -0.047556      -0.024053       0.071609             16.496475      13.356349       1.669650      -0.203684      14.684266      -2.245609      21.448811           1.326952
           11             Ni      11.110603       8.710035      10.240170       0.721308      76.659760 0.15312210E+04  0.45976330E+05                                14.592487                           12.689553       0.928841       2.183000                    0.990707      45.964190     118.761552       0.517278       0.394354      -1.157150      -0.091456       0.089613      -0.006750       0.128220       0.045176       0.014155       0.023344       0.035493      -0.102951      -0.047640      -0.023952       0.071592             16.496097      13.355944      -1.669531      -0.203522      14.683877       2.245512      21.448470           1.330444
           12             Ni      11.110603      14.587965      14.727330       0.720990      76.654638 0.15311237E+04  0.45974047E+05                                14.593720                           12.690638       0.928061       2.182712                    0.990707      45.966754     118.780564       0.517149       0.394446      -1.157048      -0.091465      -0.089629       0.006732       0.128236      -0.045238      -0.014232       0.023286       0.035350      -0.102820      -0.047536      -0.024085       0.071620             16.497489      13.357193       1.669860       0.203864      14.685122       2.245956      21.450152           1.327482
           13              H       1.373144      11.425339       9.547572       0.454937       0.360160 0.20826417E+01  0.15372954E+02                                 1.025841                            0.997971      -1.476882       2.382694                    0.999416       2.262146       6.492862       0.462712       1.793299      -0.619008       0.014132      -0.008009      -0.006455       0.017479      -0.006111      -0.005642      -0.004350       0.008046      -0.021690      -0.012436       0.000975       0.011461              1.036573       1.152314      -0.065933      -0.176729       0.946383       0.068056       1.011022           0.000089
           14              H       0.120080      12.017108       9.920420       0.494979       0.328536 0.18424695E+01  0.13103468E+02                                 0.953210                            0.931242      -1.479677       2.435469                    0.999840       1.904923       5.252843       0.487937       1.765046      -0.625566      -0.022136       0.007802      -0.000780       0.023484      -0.005093      -0.001157      -0.005341       0.007378      -0.011367      -0.009436       0.001057       0.008378              0.962399       1.071747      -0.174592      -0.013479       0.971903       0.012785       0.843546           0.000034
           15              H       4.191481      11.759277      11.105544       0.474047       0.301123 0.16601416E+01  0.11680086E+02                                 0.940453                            0.915261      -1.461924       2.403086                    0.999542       2.208142       6.365817       0.460076       1.892239      -0.605466       0.010268       0.004700       0.006342       0.012951      -0.000905      -0.000709       0.002769      -0.000359       0.028446      -0.005787      -0.004272       0.010058              0.954688       0.959388       0.186488       0.034622       1.070548       0.041710       0.834129          -0.000081
           16              H       3.455464      10.740378      10.404789       0.460428       0.326132 0.18492643E+01  0.13296021E+02                                 0.970383                            0.948195      -1.390387       2.417563                    0.999749       2.266395       6.492141       0.467257       1.823170      -0.614354      -0.006347      -0.008991      -0.005693       0.012391       0.009896       0.005907      -0.003051       0.007129      -0.006330      -0.012825       0.000513       0.012312              0.982878       0.886399       0.067284       0.081164       1.004129       0.175946       1.058105           0.000247
           17              H       3.141845       7.099677      11.501695       0.134310       1.019558 0.78957008E+01  0.78379619E+02                                 1.764877                            1.711370      -1.281660       2.272287                    0.995612       3.782441      11.160393       0.443573       1.391005      -0.684386       0.003320      -0.004475      -0.025768       0.026364       0.002346       0.002862      -0.002654       0.024624       0.030991      -0.018001       0.005944       0.012057              1.787943       1.518512      -0.007514       0.075915       1.542211       0.275244       2.303106           0.000488
           18              H       2.527320       6.761080      12.909862       0.162776       1.016462 0.79540355E+01  0.78143460E+02                                 1.710370                            1.683701      -0.842910       2.509877                    0.999229       3.264976       9.208734       0.466474       1.336514      -0.699756      -0.017208      -0.022026       0.016315       0.032364       0.006195       0.000103      -0.007409       0.016034      -0.020603      -0.013926       0.000072       0.013854              1.706629       1.726676       0.235641      -0.107621       1.729995      -0.280861       1.663217          -0.000115
           19              H       6.054832       7.720957      11.932800       0.155711       0.949425 0.73749854E+01  0.71314133E+02                                 1.644108                            1.627569      -0.847383       2.502414                    0.998828       3.322855       9.390406       0.470265       1.346943      -0.696285       0.023878      -0.016244      -0.008902       0.030220      -0.005602      -0.008848      -0.008448       0.012428      -0.024437      -0.017981       0.003801       0.014180              1.642299       1.873861      -0.279251      -0.091202       1.618424       0.003995       1.434611           0.000318
           20              H       4.845561       8.500664      11.315271       0.160389       0.918019 0.69326206E+01  0.67025295E+02                                 1.688551                            1.637705      -1.339924       2.268468                    0.993294       3.669803      10.901284       0.436676       1.450792      -0.673101      -0.013019       0.006248      -0.025118       0.028973       0.004724       0.001371      -0.004713       0.013121      -0.002032      -0.010258       0.001833       0.008426              1.716244       1.670499      -0.068833       0.398153       1.443760      -0.198188       2.034473           0.000228
           21              H       4.263529       5.762372      13.930200       0.115532       1.112638 0.89847738E+01  0.92298844E+02                                 1.879140                            1.831678      -1.449734       2.187617                    0.991261       4.038084      12.198023       0.425789       1.400305      -0.681915      -0.020962      -0.018306       0.014689       0.031469      -0.003143      -0.001145      -0.000892       0.010397      -0.001612      -0.006056      -0.000396       0.006452              1.897882       1.880310       0.342372      -0.173901       1.981753      -0.271871       1.831583          -0.000349
           22              H       5.345657       5.808968      12.791682       0.119894       1.056733 0.80893266E+01  0.79894015E+02                                 1.747514                            1.688416      -0.785774       2.506497                    0.998580       3.504538       9.945344       0.469274       1.321533      -0.700979       0.013592      -0.020068      -0.022412       0.033012      -0.007372       0.000348       0.002140      -0.007771      -0.015854      -0.006973      -0.004170       0.011143              1.769045       1.495164      -0.146362      -0.182278       1.792421       0.373054       2.019551           0.000355
           23              H       6.748468       7.099677      14.126612       0.113983       0.954189 0.72604069E+01  0.70116692E+02                                 1.652554                            1.614065      -0.958702       2.423891                    0.996759       3.571999      10.175387       0.471339       1.345589      -0.694624       0.024394       0.015604      -0.017136       0.033648       0.001043      -0.007976       0.005284       0.001823       0.004931      -0.009677      -0.000187       0.009864              1.674006       1.840596       0.320353      -0.199323       1.530865      -0.206879       1.650556          -0.000069
           24              H       6.376928       5.788776      14.910591       0.112175       1.168235 0.94112878E+01  0.96293933E+02                                 1.847706                            1.806306      -0.970805       2.412232                    0.997012       3.633027      10.408393       0.460459       1.300065      -0.705618       0.011101      -0.025768       0.011587       0.030356      -0.009556       0.002992       0.002134       0.005233       0.032197      -0.015741       0.004373       0.011367              1.862295       1.667740      -0.234522       0.173276       2.137003      -0.299903       1.782143           0.001388
           25              H       4.995307       5.676946      16.526821       0.118789       1.006212 0.81656001E+01  0.82289405E+02                                 1.780148                            1.762963      -1.483426       2.162080                    0.991692       4.148013      12.602951       0.425815       1.427347      -0.675472       0.008889      -0.017480      -0.004033       0.020021       0.000682      -0.004497      -0.008213       0.001772       0.002377      -0.009209      -0.000475       0.009684              1.783849       1.531942      -0.118483      -0.037024       2.203220      -0.061600       1.616386           0.000700
           26              H       4.937386       6.886889       0.873862       0.142546       0.887718 0.66950600E+01  0.64198971E+02                                 1.648141                            1.606386      -1.290198       2.273204                    0.994497       3.773398      11.181392       0.441932       1.445362      -0.673394       0.007518       0.011524       0.025108       0.028631       0.003442      -0.002834       0.003703      -0.005758      -0.002084      -0.007022       0.001216       0.005806              1.669500       1.502842       0.106562       0.087691       1.381537       0.107374       2.124121           0.000198
           27              H       6.964611       8.774027      15.669603       0.114019       0.933911 0.70953795E+01  0.68839200E+02                                 1.683647                            1.636980      -1.293524       2.262947                    0.993179       3.864461      11.413389       0.445763       1.416258      -0.678729       0.017561       0.020683      -0.022267       0.035100       0.005744      -0.000787      -0.002555      -0.003832       0.012202      -0.008151       0.001548       0.006603              1.717296       1.676911       0.240048      -0.155712       1.641486      -0.365515       1.833490           0.000032
           28              H       6.138181       8.763154       0.354539       0.110777       0.950889 0.75680121E+01  0.73874139E+02                                 1.651274                            1.650577      -0.962082       2.421939                    0.996820       3.611427      10.354210       0.464809       1.349961      -0.693830      -0.013314       0.019701       0.025477       0.034849      -0.000588      -0.006834       0.008391      -0.000611      -0.003472      -0.010859      -0.000059       0.010918              1.643894       1.645976      -0.133468      -0.104915       1.543695       0.216551       1.742012           0.000239
           29              H       1.373144      11.872661      15.419928       0.454937       0.360156 0.20826107E+01  0.15372666E+02                                 1.025834                            0.997964      -1.476867       2.382704                    0.999416       2.262124       6.492783       0.462713       1.793301      -0.619007       0.014132       0.008008       0.006455       0.017479       0.006111       0.005642      -0.004350       0.008046      -0.021691      -0.012436       0.000975       0.011461              1.036566       1.152305       0.065932       0.176727       0.946377       0.068056       1.011014           0.000099
           30              H       0.120080      11.280892      15.047080       0.494987       0.328537 0.18424836E+01  0.13103631E+02                                 0.953221                            0.931252      -1.479696       2.435461                    0.999839       1.904950       5.252979       0.487928       1.765072      -0.625562      -0.022135      -0.007802       0.000780       0.023483       0.005091       0.001158      -0.005341       0.007380      -0.011366      -0.009435       0.001058       0.008377              0.962410       1.071760       0.174595       0.013479       0.971915       0.012785       0.843555           0.000038
           31              H       4.191481      11.538723      13.861956       0.474046       0.301113 0.16600710E+01  0.11679470E+02                                 0.940436                            0.915245      -1.461913       2.403099                    0.999542       2.208093       6.365651       0.460076       1.892255      -0.605464       0.010268      -0.004700      -0.006341       0.012951       0.000905       0.000709       0.002768      -0.000358       0.028446      -0.005787      -0.004272       0.010058              0.954671       0.959371      -0.186483      -0.034622       1.070528       0.041709       0.834115          -0.000073
           32              H       3.455464      12.557622      14.562710       0.460430       0.326131 0.18492596E+01  0.13295981E+02                                 0.970382                            0.948193      -1.390386       2.417564                    0.999749       2.266392       6.492134       0.467258       1.823171      -0.614354      -0.006347       0.008991       0.005693       0.012391      -0.009896      -0.005907      -0.003051       0.007129      -0.006330      -0.012825       0.000513       0.012312              0.982877       0.886398      -0.067283      -0.081164       1.004128       0.175947       1.058105           0.000251
           33              H       3.141845       0.666323      13.465805       0.134318       1.019622 0.78963239E+01  0.78387261E+02                                 1.764930                            1.711420      -1.281673       2.272265                    0.995612       3.782598      11.160918       0.443574       1.390976      -0.684391       0.003325       0.004475       0.025763       0.026359      -0.002344      -0.002860      -0.002655       0.024619       0.030984      -0.017997       0.005943       0.012053              1.788000       1.518558       0.007513      -0.075920       1.542254       0.275254       2.303187           0.000491
           34              H       2.527320       1.004920      12.057638       0.162785       1.016550 0.79549359E+01  0.78154592E+02                                 1.710462                            1.683788      -0.842984       2.509825                    0.999229       3.265176       9.209461       0.466465       1.336502      -0.699757      -0.017202       0.022024      -0.016313       0.032358      -0.006193      -0.000104      -0.007407       0.016033      -0.020605      -0.013924       0.000072       0.013852              1.706721       1.726771      -0.235658       0.107628       1.730087      -0.280882       1.663307          -0.000122
           35              H       6.054832       0.045043      13.034700       0.155718       0.949515 0.73759074E+01  0.71325268E+02                                 1.644199                            1.627657      -0.847438       2.502368                    0.998827       3.323070       9.391156       0.470258       1.346920      -0.696288       0.023871       0.016243       0.008898       0.030213       0.005601       0.008845      -0.008448       0.012427      -0.024435      -0.017978       0.003801       0.014177              1.642390       1.873971       0.279270       0.091211       1.618512       0.003995       1.434686           0.000326
           36              H       4.845561      14.797336      13.652229       0.160403       0.918068 0.69330879E+01  0.67030887E+02                                 1.688594                            1.637745      -1.339926       2.268453                    0.993293       3.669939      10.901746       0.436678       1.450765      -0.673104      -0.013021      -0.006247       0.025112       0.028969      -0.004723      -0.001372      -0.004712       0.013118      -0.002034      -0.010256       0.001832       0.008424              1.716289       1.670544       0.068835      -0.398167       1.443795      -0.198196       2.034528           0.000227
           37              H       4.263529       2.003628      11.037300       0.115542       1.112671 0.89851157E+01  0.92303204E+02                                 1.879166                            1.831703      -1.449727       2.187610                    0.991261       4.038183      12.198365       0.425790       1.400289      -0.681917      -0.020961       0.018303      -0.014686       0.031465       0.003142       0.001143      -0.000891       0.010395      -0.001606      -0.006055      -0.000395       0.006449              1.897909       1.880333      -0.342376       0.173905       1.981781      -0.271879       1.831612          -0.000363
           38              H       5.345657       1.957032      12.175818       0.119899       1.056794 0.80899200E+01  0.79901303E+02                                 1.747568                            1.688466      -0.785792       2.506474                    0.998580       3.504673       9.945800       0.469272       1.321514      -0.700982       0.013586       0.020062       0.022412       0.033006       0.007368      -0.000350       0.002140      -0.007770      -0.015848      -0.006973      -0.004166       0.011138              1.769101       1.495206       0.146370       0.182286       1.792481       0.373071       2.019617           0.000359
           39              H       6.748468       0.666323      10.840888       0.113989       0.954200 0.72605244E+01  0.70118147E+02                                 1.652566                            1.614078      -0.958723       2.423879                    0.996759       3.572040      10.175544       0.471337       1.345588      -0.694624       0.024392      -0.015603       0.017138       0.033647      -0.001041       0.007976       0.005284       0.001823       0.004928      -0.009676      -0.000188       0.009864              1.674019       1.840611      -0.320354       0.199323       1.530876      -0.206881       1.650570          -0.000067
           40              H       6.376928       1.977224      10.056909       0.112181       1.168267 0.94116132E+01  0.96298001E+02                                 1.847725                            1.806324      -0.970796       2.412227                    0.997012       3.633097      10.408600       0.460463       1.300046      -0.705621       0.011099       0.025769      -0.011584       0.030355       0.009555      -0.002991       0.002135       0.005234       0.032196      -0.015740       0.004373       0.011367              1.862316       1.667759       0.234527      -0.173279       2.137024      -0.299908       1.782164           0.001391
           41              H       4.995307       2.089054       8.440679       0.118792       1.006245 0.81659537E+01  0.82293836E+02                                 1.780180                            1.762994      -1.483447       2.162063                    0.991692       4.148107      12.603292       0.425814       1.427336      -0.675473       0.008886       0.017480       0.004034       0.020019      -0.000683       0.004497      -0.008213       0.001771       0.002380      -0.009208      -0.000477       0.009685              1.783882       1.531968       0.118487       0.037025       2.203261      -0.061604       1.616416           0.000699
           42              H       4.937386       0.879111       7.448638       0.142551       0.887733 0.66952053E+01  0.64200698E+02                                 1.648154                            1.606399      -1.290198       2.273201                    0.994496       3.773444      11.181549       0.441933       1.445354      -0.673395       0.007516      -0.011525      -0.025108       0.028631      -0.003442       0.002835       0.003703      -0.005758      -0.002084      -0.007022       0.001216       0.005806              1.669514       1.502854      -0.106562      -0.087691       1.381547       0.107374       2.124141           0.000195
           43              H       6.964611      14.523973       9.297897       0.114018       0.933906 0.70953270E+01  0.68838616E+02                                 1.683647                            1.636979      -1.293544       2.262940                    0.993179       3.864458      11.413403       0.445760       1.416267      -0.678727       0.017561      -0.020684       0.022268       0.035101      -0.005744       0.000787      -0.002555      -0.003831       0.012200      -0.008151       0.001549       0.006603              1.717295       1.676910      -0.240050       0.155714       1.641486      -0.365516       1.833489           0.000026
           44              H       6.138181      14.534846       7.967962       0.110778       0.950871 0.75678363E+01  0.73872046E+02                                 1.651260                            1.650564      -0.962079       2.421943                    0.996820       3.611396      10.354119       0.464808       1.349970      -0.693828      -0.013316      -0.019702      -0.025478       0.034851       0.000587       0.006834       0.008392      -0.000612      -0.003469      -0.010859      -0.000059       0.010918              1.643880       1.645960       0.133466       0.104915       1.543684       0.216549       1.741997           0.000232
           45              H       5.690356       4.106661       1.225072       0.454940       0.360148 0.20825469E+01  0.15372058E+02                                 1.025814                            0.997946      -1.476831       2.382725                    0.999416       2.262077       6.492592       0.462720       1.793289      -0.619009      -0.014132       0.008009      -0.006456       0.017480      -0.006111       0.005642       0.004350       0.008047      -0.021687      -0.012436       0.000975       0.011461              1.036545       1.152281      -0.065929       0.176721       0.946359      -0.068053       1.010994           0.000088
           46              H       6.943421       3.514892       1.597920       0.494980       0.328535 0.18424640E+01  0.13103421E+02                                 0.953209                            0.931241      -1.479681       2.435468                    0.999840       1.904920       5.252835       0.487937       1.765047      -0.625566       0.022136      -0.007802      -0.000781       0.023484      -0.005093       0.001158       0.005340       0.007378      -0.011364      -0.009435       0.001057       0.008378              0.962397       1.071745      -0.174591       0.013478       0.971901      -0.012784       0.843545           0.000030
           47              H       2.872019       3.772723       2.783044       0.474048       0.301122 0.16601290E+01  0.11679969E+02                                 0.940448                            0.915256      -1.461920       2.403088                    0.999542       2.208127       6.365755       0.460078       1.892233      -0.605467      -0.010268      -0.004700       0.006341       0.012951      -0.000905       0.000709      -0.002769      -0.000359       0.028447      -0.005787      -0.004272       0.010059              0.954683       0.959383       0.186488      -0.034622       1.070542      -0.041709       0.834124          -0.000086
           48              H       3.608036       4.791622       2.082289       0.460429       0.326116 0.18491513E+01  0.13295021E+02                                 0.970360                            0.948173      -1.390377       2.417581                    0.999749       2.266328       6.491929       0.467257       1.823198      -0.614351       0.006347       0.008992      -0.005694       0.012392       0.009895      -0.005907       0.003050       0.007128      -0.006328      -0.012824       0.000513       0.012312              0.982854       0.886379       0.067281      -0.081162       1.004104      -0.175940       1.058078           0.000245
           49              H       3.921655       8.432323       3.179195       0.134312       1.019637 0.78964633E+01  0.78388886E+02                                 1.764938                            1.711428      -1.281671       2.272262                    0.995612       3.782614      11.160934       0.443577       1.390963      -0.684393      -0.003326       0.004474      -0.025764       0.026361       0.002344      -0.002859       0.002655       0.024620       0.030984      -0.017997       0.005945       0.012052              1.788007       1.518564      -0.007513      -0.075922       1.542261      -0.275257       2.303196           0.000497
           50              H       4.536180       8.770920       4.587362       0.162785       1.016517 0.79546102E+01  0.78150656E+02                                 1.710435                            1.683763      -0.842963       2.509843                    0.999229       3.265112       9.209262       0.466464       1.336516      -0.699754       0.017204       0.022024       0.016314       0.032360       0.006193      -0.000104       0.007407       0.016034      -0.020605      -0.013924       0.000073       0.013852              1.706695       1.726745       0.235653       0.107626       1.730059       0.280875       1.663281          -0.000143
           51              H       1.008668       7.811043       3.610301       0.155720       0.949498 0.73757302E+01  0.71323116E+02                                 1.644179                            1.627638      -0.847418       2.502379                    0.998828       3.323033       9.391018       0.470261       1.346920      -0.696288      -0.023872       0.016244      -0.008897       0.030214      -0.005600       0.008844       0.008446       0.012423      -0.024433      -0.017976       0.003800       0.014175              1.642370       1.873947      -0.279266       0.091209       1.618493      -0.003995       1.434669           0.000309
           52              H       2.217939       7.031336       2.992771       0.160399       0.918044 0.69328619E+01  0.67028148E+02                                 1.688569                            1.637722      -1.339910       2.268467                    0.993293       3.669864      10.901474       0.436679       1.450772      -0.673104       0.013022      -0.006248      -0.025114       0.028971       0.004723      -0.001372       0.004712       0.013117      -0.002033      -0.010256       0.001832       0.008424              1.716262       1.670519      -0.068833      -0.398157       1.443777       0.198191       2.034491           0.000225
           53              H       2.799971       9.769628       5.607700       0.115546       1.112618 0.89845845E+01  0.92296435E+02                                 1.879116                            1.831656      -1.449705       2.187629                    0.991261       4.038074      12.197971       0.425792       1.400301      -0.681915       0.020962       0.018305       0.014688       0.031468      -0.003142       0.001144       0.000892       0.010394      -0.001608      -0.006054      -0.000395       0.006449              1.897857       1.880283       0.342361       0.173896       1.981726       0.271866       1.831563          -0.000374
           54              H       1.717843       9.723032       4.469183       0.119896       1.056778 0.80897487E+01  0.79899032E+02                                 1.747536                            1.688437      -0.785725       2.506502                    0.998580       3.504639       9.945604       0.469282       1.321496      -0.700986      -0.013587       0.020062      -0.022415       0.033008      -0.007368      -0.000349      -0.002141      -0.007770      -0.015837      -0.006971      -0.004165       0.011136              1.769067       1.495181      -0.146365       0.182278       1.792448      -0.373059       2.019572           0.000350
           55              H       0.315032       8.432323       5.804112       0.113994       0.954181 0.72603519E+01  0.70116154E+02                                 1.652555                            1.614067      -0.958728       2.423882                    0.996759       3.572010      10.175477       0.471334       1.345602      -0.694621      -0.024392      -0.015605      -0.017138       0.033648       0.001042       0.007976      -0.005284       0.001823       0.004930      -0.009676      -0.000188       0.009863              1.674007       1.840596       0.320351       0.199322       1.530867       0.206880       1.650560          -0.000089
           56              H       0.686572       9.743224       6.588091       0.112182       1.168292 0.94118800E+01  0.96301503E+02                                 1.847755                            1.806352      -0.970818       2.412214                    0.997011       3.633159      10.408851       0.460458       1.300049      -0.705620      -0.011099       0.025767       0.011587       0.030354      -0.009555      -0.002992      -0.002135       0.005237       0.032200      -0.015740       0.004372       0.011368              1.862346       1.667785      -0.234533      -0.173283       2.137062       0.299914       1.782192           0.001377
           57              H       2.068193       9.855054       8.204320       0.118791       1.006253 0.81660318E+01  0.82294819E+02                                 1.780187                            1.763001      -1.483452       2.162059                    0.991692       4.148132      12.603382       0.425813       1.427333      -0.675473      -0.008886       0.017479      -0.004035       0.020019       0.000683       0.004496       0.008214       0.001774       0.002381      -0.009209      -0.000476       0.009685              1.783890       1.531974      -0.118487       0.037025       2.203273       0.061605       1.616422           0.000693
           58              H       2.126114       8.645111       9.196362       0.142554       0.887713 0.66950124E+01  0.64198358E+02                                 1.648130                            1.606376      -1.290172       2.273217                    0.994497       3.773372      11.181277       0.441936       1.445354      -0.673395      -0.007517      -0.011527       0.025109       0.028632       0.003442       0.002835      -0.003704      -0.005758      -0.002083      -0.007022       0.001216       0.005807              1.669488       1.502832       0.106560      -0.087690       1.381530      -0.107373       2.124102           0.000188
           59              H       0.098889       6.757973       7.347103       0.114023       0.933887 0.70951488E+01  0.68836455E+02                                 1.683625                            1.636960      -1.293530       2.262950                    0.993179       3.864407      11.413217       0.445762       1.416269      -0.678727      -0.017562      -0.020683      -0.022268       0.035101       0.005745       0.000786       0.002555      -0.003831       0.012201      -0.008152       0.001549       0.006603              1.717273       1.676889       0.240044       0.155709       1.641466       0.365507       1.833464           0.000013
           60              H       0.925319       6.768846       8.677039       0.110784       0.950868 0.75677920E+01  0.73871419E+02                                 1.651248                            1.650551      -0.962054       2.421954                    0.996821       3.611370      10.353991       0.464813       1.349958      -0.693830       0.013315      -0.019700       0.025479       0.034850      -0.000586       0.006835      -0.008392      -0.000611      -0.003467      -0.010860      -0.000058       0.010918              1.643868       1.645948      -0.133464       0.104912       1.543673      -0.216546       1.741982           0.000218
           61              H       5.690356       3.659339       7.097428       0.454939       0.360150 0.20825664E+01  0.15372251E+02                                 1.025821                            0.997953      -1.476850       2.382714                    0.999416       2.262096       6.492675       0.462716       1.793298      -0.619008      -0.014132      -0.008008       0.006456       0.017479       0.006111      -0.005642       0.004350       0.008046      -0.021688      -0.012436       0.000975       0.011461              1.036553       1.152291       0.065931      -0.176723       0.946366      -0.068054       1.011002           0.000089
           62              H       6.943421       4.251108       6.724580       0.494989       0.328532 0.18424400E+01  0.13103209E+02                                 0.953202                            0.931234      -1.479692       2.435464                    0.999840       1.904911       5.252804       0.487940       1.765042      -0.625567       0.022135       0.007802       0.000780       0.023483       0.005091      -0.001158       0.005341       0.007379      -0.011366      -0.009436       0.001058       0.008377              0.962390       1.071737       0.174590      -0.013479       0.971894      -0.012785       0.843539           0.000029
           63              H       2.872019       3.993277       5.539456       0.474050       0.301116 0.16600907E+01  0.11679644E+02                                 0.940441                            0.915249      -1.461917       2.403095                    0.999542       2.208108       6.365705       0.460076       1.892249      -0.605465      -0.010268       0.004700      -0.006342       0.012951       0.000905      -0.000709      -0.002768      -0.000359       0.028446      -0.005786      -0.004272       0.010058              0.954676       0.959376      -0.186485       0.034622       1.070533      -0.041709       0.834119          -0.000089
           64              H       3.608036       2.974378       6.240210       0.460431       0.326129 0.18492444E+01  0.13295845E+02                                 0.970378                            0.948190      -1.390379       2.417569                    0.999749       2.266383       6.492103       0.467258       1.823172      -0.614353       0.006347      -0.008991       0.005693       0.012391      -0.009895       0.005907       0.003050       0.007128      -0.006330      -0.012825       0.000513       0.012312              0.982873       0.886394      -0.067283       0.081164       1.004124      -0.175945       1.058100           0.000246
           65              H       3.921655      14.865677       5.143305       0.134309       1.019658 0.78966711E+01  0.78391474E+02                                 1.764961                            1.711448      -1.281676       2.272255                    0.995612       3.782677      11.161162       0.443575       1.390960      -0.684393      -0.003328      -0.004474       0.025762       0.026359      -0.002344       0.002859       0.002656       0.024619       0.030983      -0.017997       0.005945       0.012052              1.788031       1.518582       0.007513       0.075924       1.542280      -0.275264       2.303232           0.000500
           66              H       4.536180      14.527080       3.735138       0.162789       1.016538 0.79548213E+01  0.78153185E+02                                 1.710450                            1.683777      -0.842983       2.509828                    0.999229       3.265152       9.209377       0.466466       1.336503      -0.699757       0.017202      -0.022024      -0.016315       0.032360      -0.006193       0.000104       0.007408       0.016033      -0.020607      -0.013925       0.000073       0.013852              1.706710       1.726759      -0.235656      -0.107628       1.730074       0.280879       1.663296          -0.000123
           67              H       1.008668      15.486957       4.712200       0.155714       0.949534 0.73760964E+01  0.71327549E+02                                 1.644218                            1.627676      -0.847444       2.502360                    0.998827       3.323116       9.391314       0.470256       1.346917      -0.696288      -0.023871      -0.016244       0.008895       0.030212       0.005600      -0.008844       0.008447       0.012425      -0.024434      -0.017977       0.003801       0.014176              1.642409       1.873994       0.279276      -0.091212       1.618531      -0.003995       1.434702           0.000322
           68              H       2.217939       0.734664       5.329729       0.160395       0.918082 0.69332290E+01  0.67032600E+02                                 1.688613                            1.637762      -1.339943       2.268443                    0.993293       3.669981      10.901903       0.436675       1.450766      -0.673104       0.013023       0.006247       0.025111       0.028969      -0.004723       0.001372       0.004712       0.013117      -0.002036      -0.010256       0.001832       0.008424              1.716309       1.670562       0.068836       0.398175       1.443810       0.198199       2.034554           0.000228
           69              H       2.799971      13.528372       2.714799       0.115544       1.112624 0.89846361E+01  0.92297016E+02                                 1.879116                            1.831656      -1.449681       2.187639                    0.991262       4.038074      12.197939       0.425795       1.400292      -0.681917       0.020963      -0.018304      -0.014688       0.031468       0.003140      -0.001144       0.000893       0.010394      -0.001609      -0.006054      -0.000395       0.006449              1.897857       1.880283      -0.342361      -0.173898       1.981723       0.271867       1.831565          -0.000363
           70              H       1.717843      13.574968       3.853318       0.119890       1.056816 0.80901273E+01  0.79903801E+02                                 1.747585                            1.688482      -0.785777       2.506474                    0.998580       3.504724       9.945948       0.469273       1.321505      -0.700984      -0.013586      -0.020060       0.022414       0.033006       0.007367       0.000350      -0.002141      -0.007769      -0.015842      -0.006972      -0.004165       0.011136              1.769119       1.495218       0.146372      -0.182286       1.792502      -0.373078       2.019637           0.000360
           71              H       0.315032      14.865677       2.518388       0.113990       0.954194 0.72604731E+01  0.70117546E+02                                 1.652562                            1.614074      -0.958723       2.423880                    0.996759       3.572029      10.175514       0.471336       1.345592      -0.694623      -0.024391       0.015604       0.017138       0.033647      -0.001042      -0.007976      -0.005283       0.001822       0.004928      -0.009676      -0.000187       0.009863              1.674014       1.840603      -0.320352      -0.199321       1.530873       0.206880       1.650567          -0.000070
           72              H       0.686572      13.554776       1.734409       0.112181       1.168283 0.94117755E+01  0.96300083E+02                                 1.847741                            1.806339      -0.970822       2.412213                    0.997011       3.633127      10.408711       0.460461       1.300044      -0.705621      -0.011099      -0.025768      -0.011585       0.030354       0.009556       0.002991      -0.002135       0.005235       0.032196      -0.015741       0.004374       0.011367              1.862332       1.667772       0.234530       0.173282       2.137043       0.299911       1.782180           0.001393
           73              H       2.068193      13.442946       0.118179       0.118790       1.006259 0.81661005E+01  0.82295641E+02                                 1.780191                            1.763005      -1.483446       2.162060                    0.991692       4.148141      12.603398       0.425814       1.427328      -0.675474      -0.008885      -0.017478       0.004034       0.020018      -0.000683      -0.004497       0.008214       0.001773       0.002382      -0.009209      -0.000477       0.009685              1.783893       1.531978       0.118487      -0.037025       2.203276       0.061604       1.616427           0.000703
           74              H       2.126114      14.652889      15.771137       0.142551       0.887742 0.66952879E+01  0.64201680E+02                                 1.648163                            1.606407      -1.290201       2.273197                    0.994496       3.773465      11.181623       0.441932       1.445351      -0.673395      -0.007515       0.011526      -0.025108       0.028631      -0.003443      -0.002835      -0.003703      -0.005759      -0.002082      -0.007022       0.001216       0.005806              1.669523       1.502862      -0.106563       0.087692       1.381554      -0.107375       2.124154           0.000194
           75              H       0.098889       1.008027       0.975397       0.114021       0.933909 0.70953621E+01  0.68839012E+02                                 1.683646                            1.636979      -1.293532       2.262944                    0.993179       3.864464      11.413409       0.445762       1.416260      -0.678728      -0.017562       0.020683       0.022267       0.035101      -0.005745      -0.000787       0.002555      -0.003831       0.012202      -0.008152       0.001549       0.006602              1.717294       1.676909      -0.240048      -0.155711       1.641486       0.365514       1.833488           0.000023
           76              H       0.925319       0.997154      16.290461       0.110781       0.950882 0.75679449E+01  0.73873324E+02                                 1.651265                            1.650570      -0.962070       2.421944                    0.996820       3.611419      10.354178       0.464810       1.349960      -0.693830       0.013314       0.019702      -0.025478       0.034850       0.000587      -0.006834      -0.008392      -0.000612      -0.003470      -0.010859      -0.000058       0.010918              1.643885       1.645966       0.133465      -0.104913       1.543688      -0.216549       1.742002           0.000228
           77              H      12.753856       4.106661       7.097428       0.454937       0.360157 0.20826161E+01  0.15372702E+02                                 1.025831                            0.997962      -1.476857       2.382707                    0.999416       2.262121       6.492754       0.462716       1.793289      -0.619009      -0.014132       0.008008       0.006455       0.017479      -0.006110      -0.005642      -0.004350       0.008046      -0.021687      -0.012436       0.000975       0.011461              1.036563       1.152302      -0.065932      -0.176725       0.946375       0.068055       1.011012           0.000086
           78              H      14.006920       3.514892       6.724580       0.494989       0.328535 0.18424635E+01  0.13103420E+02                                 0.953208                            0.931239      -1.479687       2.435464                    0.999840       1.904925       5.252855       0.487939       1.765042      -0.625566       0.022136      -0.007802       0.000780       0.023483      -0.005092      -0.001158      -0.005341       0.007379      -0.011366      -0.009436       0.001058       0.008378              0.962396       1.071744      -0.174591      -0.013479       0.971900       0.012785       0.843544           0.000035
           79              H       9.935519       3.772723       5.539456       0.474041       0.301121 0.16601302E+01  0.11679991E+02                                 0.940453                            0.915261      -1.461908       2.403095                    0.999542       2.208138       6.365810       0.460073       1.892252      -0.605465      -0.010269      -0.004700      -0.006342       0.012952      -0.000904      -0.000709       0.002768      -0.000359       0.028446      -0.005786      -0.004272       0.010058              0.954688       0.959387       0.186488       0.034623       1.070548       0.041711       0.834130          -0.000094
           80              H      10.671536       4.791622       6.240210       0.460429       0.326141 0.18493302E+01  0.13296601E+02                                 0.970395                            0.948206      -1.390390       2.417554                    0.999749       2.266432       6.492254       0.467259       1.823150      -0.614356       0.006347       0.008991       0.005691       0.012390       0.009896       0.005907      -0.003052       0.007130      -0.006332      -0.012826       0.000514       0.012312              0.982890       0.886409       0.067285       0.081166       1.004143       0.175950       1.058119           0.000243
           81              H      10.985155       8.432323       5.143305       0.134325       1.019637 0.78964591E+01  0.78388826E+02                                 1.764933                            1.711422      -1.281631       2.272276                    0.995612       3.782627      11.160967       0.443579       1.390955      -0.684394      -0.003328       0.004474       0.025760       0.026356       0.002342       0.002860      -0.002654       0.024616       0.030983      -0.017995       0.005942       0.012053              1.788002       1.518559      -0.007513       0.075918       1.542254       0.275254       2.303194           0.000483
           82              H      11.599680       8.770920       3.735138       0.162771       1.016627 0.79557058E+01  0.78163965E+02                                 1.710536                            1.683859      -0.843034       2.509786                    0.999228       3.265321       9.209945       0.466460       1.336485      -0.699760       0.017198       0.022021      -0.016316       0.032356       0.006193       0.000104      -0.007408       0.016029      -0.020607      -0.013924       0.000073       0.013851              1.706797       1.726848       0.235676      -0.107635       1.730165      -0.280901       1.663378          -0.000154
           83              H       8.072168       7.811043       4.712200       0.155725       0.949582 0.73765734E+01  0.71333284E+02                                 1.644260                            1.627717      -0.847440       2.502349                    0.998827       3.323231       9.391700       0.470256       1.346897      -0.696291      -0.023867       0.016240       0.008893       0.030207      -0.005598      -0.008844      -0.008450       0.012428      -0.024436      -0.017978       0.003802       0.014177              1.642452       1.874046      -0.279286      -0.091216       1.618573       0.003995       1.434736           0.000304
           84              H       9.281439       7.031336       5.329729       0.160407       0.918104 0.69334238E+01  0.67034866E+02                                 1.688623                            1.637772      -1.339899       2.268455                    0.993293       3.670025      10.902018       0.436680       1.450742      -0.673108       0.013022      -0.006248       0.025108       0.028966       0.004724       0.001372      -0.004713       0.013117      -0.002033      -0.010257       0.001833       0.008424              1.716320       1.670574      -0.068838       0.398179       1.443819      -0.198202       2.034567           0.000213
           85              H       9.863471       9.769628       2.714799       0.115547       1.112674 0.89851402E+01  0.92303339E+02                                 1.879154                            1.831692      -1.449668       2.187634                    0.991262       4.038163      12.198219       0.425797       1.400268      -0.681921       0.020963       0.018299      -0.014688       0.031465      -0.003139      -0.001143      -0.000893       0.010393      -0.001606      -0.006052      -0.000394       0.006447              1.897896       1.880322       0.342370      -0.173905       1.981762      -0.271875       1.831603          -0.000381
           86              H       8.781343       9.723032       3.853318       0.119907       1.056863 0.80905933E+01  0.79909651E+02                                 1.747636                            1.688528      -0.785817       2.506447                    0.998579       3.504836       9.946383       0.469267       1.321501      -0.700983      -0.013581       0.020056       0.022411       0.032999      -0.007366       0.000353       0.002140      -0.007770      -0.015844      -0.006974      -0.004163       0.011136              1.769172       1.495257      -0.146378      -0.182294       1.792554       0.373096       2.019704           0.000351
           87              H       7.378532       8.432323       2.518388       0.113993       0.954227 0.72608082E+01  0.70121696E+02                                 1.652605                            1.614115      -0.958767       2.423854                    0.996758       3.572135      10.175932       0.471328       1.345597      -0.694622      -0.024388      -0.015608       0.017137       0.033646       0.001043      -0.007975       0.005283       0.001823       0.004928      -0.009675      -0.000187       0.009862              1.674059       1.840655       0.320364      -0.199328       1.530911      -0.206888       1.650611          -0.000085
           88              H       7.750072       9.743224       1.734409       0.112186       1.168333 0.94122829E+01  0.96306360E+02                                 1.847767                            1.806364      -0.970771       2.412221                    0.997012       3.633227      10.408981       0.460468       1.300011      -0.705627      -0.011095       0.025765      -0.011586       0.030351      -0.009553       0.002991       0.002134       0.005232       0.032194      -0.015738       0.004371       0.011366              1.862358       1.667795      -0.234532       0.173285       2.137072      -0.299917       1.782207           0.001389
           89              H       9.131693       9.855054       0.118179       0.118790       1.006287 0.81663881E+01  0.82299123E+02                                 1.780208                            1.763023      -1.483404       2.162072                    0.991692       4.148190      12.603521       0.425818       1.427306      -0.675478      -0.008885       0.017477       0.004037       0.020017       0.000682      -0.004496      -0.008211       0.001770       0.002382      -0.009206      -0.000477       0.009683              1.783911       1.531993      -0.118489      -0.037026       2.203295      -0.061606       1.616444           0.000694
           90              H       9.189614       8.645111      15.771137       0.142554       0.887762 0.66954844E+01  0.64204012E+02                                 1.648182                            1.606426      -1.290207       2.273190                    0.994496       3.773519      11.181809       0.441932       1.445341      -0.673397      -0.007515      -0.011527      -0.025107       0.028631       0.003442      -0.002835       0.003703      -0.005758      -0.002082      -0.007022       0.001216       0.005806              1.669543       1.502880       0.106565       0.087692       1.381569       0.107376       2.124180           0.000185
           91              H       7.162389       6.757973       0.975397       0.114022       0.933911 0.70953806E+01  0.68839229E+02                                 1.683648                            1.636981      -1.293528       2.262945                    0.993179       3.864465      11.413411       0.445762       1.416259      -0.678729      -0.017560      -0.020683       0.022268       0.035100       0.005745      -0.000787      -0.002554      -0.003830       0.012200      -0.008151       0.001550       0.006602              1.717296       1.676911       0.240048      -0.155712       1.641488      -0.365514       1.833489           0.000015
           92              H       7.988819       6.768846      16.290461       0.110785       0.950880 0.75679193E+01  0.73872979E+02                                 1.651260                            1.650564      -0.962068       2.421947                    0.996820       3.611402      10.354108       0.464812       1.349956      -0.693830       0.013316      -0.019702      -0.025477       0.034850      -0.000587      -0.006833       0.008391      -0.000611      -0.003471      -0.010859      -0.000058       0.010917              1.643880       1.645961      -0.133466      -0.104915       1.543684       0.216548       1.741995           0.000220
           93              H      12.753856       3.659339       1.225072       0.454937       0.360158 0.20826290E+01  0.15372857E+02                                 1.025843                            0.997973      -1.476900       2.382688                    0.999416       2.262148       6.492894       0.462708       1.793316      -0.619005      -0.014132      -0.008008      -0.006455       0.017479       0.006111       0.005642      -0.004350       0.008046      -0.021691      -0.012436       0.000975       0.011462              1.036575       1.152316       0.065932       0.176730       0.946385       0.068056       1.011023           0.000085
           94              H      14.006920       4.251108       1.597920       0.494989       0.328533 0.18424493E+01  0.13103293E+02                                 0.953204                            0.931236      -1.479680       2.435470                    0.999840       1.904912       5.252812       0.487939       1.765045      -0.625566       0.022135       0.007802      -0.000780       0.023483       0.005092       0.001158      -0.005341       0.007379      -0.011367      -0.009436       0.001058       0.008378              0.962392       1.071740       0.174590       0.013479       0.971896       0.012785       0.843541           0.000029
           95              H       9.935519       3.993277       2.783044       0.474051       0.301127 0.16601677E+01  0.11680321E+02                                 0.940460                            0.915268      -1.461954       2.403070                    0.999541       2.208164       6.365903       0.460074       1.892238      -0.605466      -0.010266       0.004700       0.006341       0.012949       0.000906       0.000708       0.002769      -0.000360       0.028450      -0.005788      -0.004271       0.010059              0.954696       0.959395      -0.186490      -0.034623       1.070557       0.041711       0.834135          -0.000096
           96              H      10.671536       2.974378       2.082289       0.460427       0.326128 0.18492426E+01  0.13295851E+02                                 0.970385                            0.948196      -1.390391       2.417565                    0.999749       2.266398       6.492187       0.467251       1.823197      -0.614350       0.006347      -0.008991      -0.005695       0.012391      -0.009896      -0.005907      -0.003050       0.007128      -0.006329      -0.012824       0.000513       0.012312              0.982879       0.886401      -0.067284      -0.081165       1.004131       0.175946       1.058106           0.000243
           97              H      10.985155      14.865677       3.179195       0.134309       1.019573 0.78958311E+01  0.78381082E+02                                 1.764878                            1.711371      -1.281636       2.272292                    0.995612       3.782452      11.160366       0.443579       1.390984      -0.684390      -0.003322      -0.004475      -0.025766       0.026362      -0.002346      -0.002861      -0.002654       0.024619       0.030985      -0.017997       0.005943       0.012054              1.787944       1.518513       0.007513      -0.075915       1.542211       0.275243       2.303109           0.000496
           98              H      11.599680      14.527080       4.587362       0.162764       1.016492 0.79543388E+01  0.78147198E+02                                 1.710404                            1.683733      -0.842945       2.509854                    0.999229       3.265043       9.208972       0.466469       1.336514      -0.699756       0.017205      -0.022026       0.016314       0.032362      -0.006194      -0.000104      -0.007407       0.016032      -0.020605      -0.013924       0.000071       0.013852              1.706664       1.726712      -0.235649       0.107625       1.730030      -0.280870       1.663249          -0.000125
           99              H       8.072168      15.486957       3.610301       0.155718       0.949464 0.73753802E+01  0.71318857E+02                                 1.644142                            1.627602      -0.847393       2.502398                    0.998828       3.322947       9.390705       0.470265       1.346924      -0.696288      -0.023874      -0.016243      -0.008900       0.030216       0.005601       0.008846      -0.008447       0.012426      -0.024433      -0.017978       0.003800       0.014178              1.642333       1.873902       0.279258       0.091204       1.618457       0.003994       1.434639           0.000320
          100              H       9.281439       0.734664       2.992771       0.160397       0.918041 0.69328360E+01  0.67027904E+02                                 1.688574                            1.637726      -1.339944       2.268454                    0.993293       3.669867      10.901520       0.436675       1.450784      -0.673102       0.013021       0.006248      -0.025114       0.028971      -0.004723      -0.001371      -0.004712       0.013119      -0.002035      -0.010257       0.001832       0.008425              1.716268       1.670522       0.068834      -0.398160       1.443780      -0.198192       2.034502           0.000223
          101              H       9.863471      13.528372       5.607700       0.115545       1.112621 0.89846136E+01  0.92296848E+02                                 1.879122                            1.831662      -1.449734       2.187616                    0.991262       4.038086      12.198032       0.425791       1.400304      -0.681915       0.020962      -0.018305       0.014687       0.031468       0.003142       0.001143      -0.000890       0.010396      -0.001608      -0.006054      -0.000396       0.006450              1.897864       1.880290      -0.342365       0.173897       1.981735      -0.271867       1.831567          -0.000365
          102              H       8.781343      13.574968       4.469183       0.119902       1.056732 0.80893092E+01  0.79893699E+02                                 1.747499                            1.688403      -0.785733       2.506510                    0.998580       3.504539       9.945296       0.469281       1.321515      -0.700982      -0.013587      -0.020065      -0.022413       0.033008       0.007368      -0.000349       0.002141      -0.007770      -0.015847      -0.006972      -0.004167       0.011139              1.769029       1.495153       0.146360       0.182274       1.792408       0.373047       2.019527           0.000357
          103              H       7.378532      14.865677       5.804112       0.113989       0.954176 0.72602997E+01  0.70115538E+02                                 1.652552                            1.614064      -0.958735       2.423879                    0.996759       3.571997      10.175439       0.471333       1.345607      -0.694621      -0.024394       0.015603      -0.017138       0.033649      -0.001042       0.007976       0.005284       0.001823       0.004929      -0.009676      -0.000188       0.009864              1.674004       1.840591      -0.320349       0.199320       1.530864      -0.206878       1.650556          -0.000077
          104              H       7.750072      13.554776       6.588091       0.112193       1.168264 0.94116134E+01  0.96298255E+02                                 1.847740                            1.806338      -0.970841       2.412211                    0.997011       3.633116      10.408757       0.460454       1.300066      -0.705616      -0.011100      -0.025768       0.011585       0.030355       0.009555      -0.002991       0.002135       0.005237       0.032200      -0.015741       0.004373       0.011368              1.862331       1.667772       0.234528      -0.173281       2.137042      -0.299909       1.782177           0.001388
          105              H       9.131693      13.442946       8.204320       0.118796       1.006231 0.81658251E+01  0.82292353E+02                                 1.780176                            1.762990      -1.483492       2.162047                    0.991692       4.148102      12.603331       0.425810       1.427352      -0.675470      -0.008886      -0.017480      -0.004032       0.020020      -0.000683       0.004497      -0.008215       0.001774       0.002382      -0.009210      -0.000477       0.009687              1.783878       1.531966       0.118485       0.037025       2.203255      -0.061602       1.616413           0.000699
          106              H       9.189614      14.652889       9.196362       0.142550       0.887717 0.66950573E+01  0.64198976E+02                                 1.648143                            1.606388      -1.290218       2.273197                    0.994497       3.773403      11.181431       0.441931       1.445367      -0.673393      -0.007517       0.011525       0.025109       0.028632      -0.003443       0.002835       0.003704      -0.005759      -0.002085      -0.007023       0.001215       0.005807              1.669502       1.502845      -0.106561      -0.087690       1.381539       0.107374       2.124121           0.000193
          107              H       7.162389       1.008027       7.347103       0.114019       0.933890 0.70951851E+01  0.68836916E+02                                 1.683632                            1.636966      -1.293546       2.262942                    0.993179       3.864419      11.413272       0.445760       1.416273      -0.678727      -0.017563       0.020684      -0.022267       0.035101      -0.005745       0.000787      -0.002555      -0.003831       0.012201      -0.008152       0.001549       0.006602              1.717279       1.676894      -0.240044       0.155708       1.641473      -0.365510       1.833471           0.000020
          108              H       7.988819       0.997154       8.677039       0.110781       0.950848 0.75675887E+01  0.73868939E+02                                 1.651228                            1.650533      -0.962045       2.421963                    0.996821       3.611318      10.353807       0.464815       1.349963      -0.693830       0.013314       0.019703       0.025480       0.034852       0.000587       0.006835       0.008392      -0.000613      -0.003470      -0.010860      -0.000059       0.010919              1.643848       1.645929       0.133462       0.104912       1.543655       0.216541       1.741960           0.000229
          109              H       8.436644      11.425339      15.419928       0.454933       0.360160 0.20826341E+01  0.15372864E+02                                 1.025836                            0.997966      -1.476866       2.382702                    0.999416       2.262124       6.492763       0.462716       1.793288      -0.619009       0.014132      -0.008008       0.006456       0.017479      -0.006110       0.005642       0.004351       0.008046      -0.021686      -0.012436       0.000976       0.011460              1.036568       1.152307      -0.065932       0.176728       0.946379      -0.068056       1.011017           0.000089
          110              H       7.183579      12.017108      15.047080       0.494989       0.328531 0.18424292E+01  0.13103086E+02                                 0.953193                            0.931225      -1.479678       2.435470                    0.999840       1.904890       5.252701       0.487948       1.765019      -0.625570      -0.022136       0.007801       0.000780       0.023483      -0.005092       0.001158       0.005341       0.007379      -0.011365      -0.009436       0.001059       0.008377              0.962381       1.071726      -0.174588       0.013478       0.971884      -0.012784       0.843531           0.000046
          111              H      11.254981      11.759277      13.861956       0.474045       0.301125 0.16601577E+01  0.11680233E+02                                 0.940459                            0.915267      -1.461916       2.403089                    0.999542       2.208155       6.365873       0.460073       1.892245      -0.605465       0.010268       0.004699      -0.006341       0.012951      -0.000905       0.000709      -0.002768      -0.000359       0.028447      -0.005787      -0.004271       0.010058              0.954695       0.959395       0.186491      -0.034623       1.070557      -0.041711       0.834134          -0.000092
          112              H      10.518964      10.740378      14.562710       0.460433       0.326136 0.18492958E+01  0.13296319E+02                                 0.970394                            0.948204      -1.390413       2.417549                    0.999749       2.266426       6.492271       0.467253       1.823176      -0.614353      -0.006346      -0.008992       0.005692       0.012390       0.009895      -0.005907       0.003051       0.007128      -0.006334      -0.012825       0.000512       0.012312              0.982889       0.886408       0.067285      -0.081166       1.004141      -0.175951       1.058118           0.000242
          113              H      10.205345       7.099677      13.465805       0.134304       1.019658 0.78966475E+01  0.78391064E+02                                 1.764951                            1.711438      -1.281642       2.272269                    0.995612       3.782651      11.161018       0.443579       1.390948      -0.684396       0.003331      -0.004476       0.025765       0.026362       0.002344      -0.002857       0.002655       0.024617       0.030984      -0.017996       0.005946       0.012050              1.788021       1.518572      -0.007513      -0.075923       1.542270      -0.275262       2.303221           0.000483
          114              H       9.590820       6.761080      12.057638       0.162770       1.016524 0.79546727E+01  0.78151348E+02                                 1.710441                            1.683768      -0.842977       2.509835                    0.999229       3.265113       9.209240       0.466465       1.336513      -0.699756      -0.017203      -0.022027      -0.016315       0.032362       0.006194      -0.000104       0.007408       0.016033      -0.020610      -0.013925       0.000072       0.013853              1.706701       1.726749       0.235656       0.107629       1.730065       0.280879       1.663288          -0.000143
          115              H      13.118332       7.720957      13.034700       0.155717       0.949538 0.73761403E+01  0.71328070E+02                                 1.644221                            1.627679      -0.847445       2.502359                    0.998827       3.323122       9.391333       0.470257       1.346914      -0.696289       0.023870      -0.016246       0.008895       0.030213      -0.005600       0.008843       0.008446       0.012424      -0.024433      -0.017975       0.003799       0.014175              1.642412       1.873997      -0.279277       0.091212       1.618535      -0.003995       1.434704           0.000313
          116              H      11.909061       8.500664      13.652229       0.160397       0.918081 0.69332179E+01  0.67032539E+02                                 1.688618                            1.637767      -1.339976       2.268430                    0.993292       3.669993      10.901982       0.436672       1.450776      -0.673102      -0.013025       0.006246       0.025112       0.028970       0.004723      -0.001373       0.004710       0.013114      -0.002037      -0.010254       0.001831       0.008423              1.716315       1.670568      -0.068837      -0.398178       1.443814       0.198201       2.034563           0.000214
          117              H      11.327029       5.762372      11.037300       0.115547       1.112599 0.89843763E+01  0.92293672E+02                                 1.879089                            1.831631      -1.449666       2.187649                    0.991262       4.038015      12.197713       0.425797       1.400295      -0.681917      -0.020965      -0.018303      -0.014688       0.031469      -0.003140       0.001143       0.000893       0.010395      -0.001610      -0.006053      -0.000395       0.006449              1.897829       1.880256       0.342352       0.173895       1.981692       0.271860       1.831540          -0.000374
          118              H      12.409157       5.808968      12.175818       0.119890       1.056842 0.80903699E+01  0.79906701E+02                                 1.747601                            1.688497      -0.785766       2.506472                    0.998580       3.504772       9.946077       0.469276       1.321488      -0.700987       0.013583      -0.020058       0.022418       0.033006      -0.007365      -0.000350      -0.002141      -0.007769      -0.015836      -0.006970      -0.004163       0.011134              1.769136       1.495229      -0.146373       0.182287       1.792520      -0.373083       2.019658           0.000351
          119              H      13.811968       7.099677      10.840888       0.113995       0.954178 0.72603310E+01  0.70115903E+02                                 1.652552                            1.614065      -0.958737       2.423879                    0.996759       3.572001      10.175449       0.471334       1.345603      -0.694621       0.024391       0.015606       0.017138       0.033648       0.001042       0.007976      -0.005283       0.001824       0.004929      -0.009675      -0.000188       0.009863              1.674004       1.840590       0.320348       0.199318       1.530864       0.206877       1.650557          -0.000085
          120              H      13.440428       5.788776      10.056909       0.112189       1.168285 0.94117870E+01  0.96300131E+02                                 1.847730                            1.806329      -0.970770       2.412233                    0.997012       3.633137      10.408701       0.460467       1.300029      -0.705624       0.011097      -0.025767      -0.011587       0.030354      -0.009554      -0.002991      -0.002134       0.005235       0.032196      -0.015739       0.004372       0.011367              1.862320       1.667763      -0.234527      -0.173280       2.137028       0.299908       1.782171           0.001379
          121              H      12.058807       5.676946       8.440679       0.118789       1.006259 0.81660887E+01  0.82295437E+02                                 1.780186                            1.763000      -1.483419       2.162072                    0.991692       4.148129      12.603327       0.425817       1.427322      -0.675476       0.008885      -0.017480       0.004036       0.020019       0.000683       0.004496       0.008213       0.001771       0.002380      -0.009207      -0.000477       0.009684              1.783888       1.531974      -0.118486       0.037025       2.203267       0.061604       1.616423           0.000694
          122              H      12.000887       6.886889       7.448638       0.142552       0.887737 0.66952611E+01  0.64201449E+02                                 1.648168                            1.606412      -1.290244       2.273180                    0.994496       3.773477      11.181712       0.441928       1.445365      -0.673393       0.007515       0.011528      -0.025109       0.028633       0.003442       0.002835      -0.003704      -0.005759      -0.002084      -0.007022       0.001216       0.005806              1.669528       1.502867       0.106564      -0.087692       1.381558      -0.107375       2.124160           0.000185
          123              H      14.028111       8.774027       9.297897       0.114025       0.933880 0.70950876E+01  0.68835697E+02                                 1.683616                            1.636952      -1.293515       2.262957                    0.993180       3.864387      11.413135       0.445764       1.416267      -0.678728       0.017562       0.020683       0.022268       0.035101       0.005745       0.000786       0.002555      -0.003830       0.012202      -0.008152       0.001550       0.006603              1.717263       1.676878       0.240042       0.155707       1.641457       0.365504       1.833453           0.000014
          124              H      13.201681       8.763154       7.967962       0.110788       0.950855 0.75676672E+01  0.73869948E+02                                 1.651237                            1.650542      -0.962059       2.421955                    0.996821       3.611354      10.353951       0.464813       1.349964      -0.693829      -0.013315       0.019700      -0.025480       0.034851      -0.000586       0.006834      -0.008392      -0.000611      -0.003468      -0.010860      -0.000058       0.010918              1.643857       1.645938      -0.133462       0.104911       1.543664      -0.216543       1.741970           0.000219
          125              H       8.436644      11.872661       9.547572       0.454939       0.360157 0.20826211E+01  0.15372770E+02                                 1.025836                            0.997967      -1.476876       2.382698                    0.999416       2.262139       6.492842       0.462712       1.793303      -0.619007       0.014132       0.008009      -0.006455       0.017479       0.006111      -0.005643       0.004349       0.008046      -0.021692      -0.012437       0.000975       0.011462              1.036568       1.152308       0.065931      -0.176727       0.946380      -0.068055       1.011017           0.000090
          126              H       7.183579      11.280892       9.920420       0.494988       0.328529 0.18424198E+01  0.13103040E+02                                 0.953200                            0.931232      -1.479691       2.435467                    0.999839       1.904902       5.252788       0.487937       1.765057      -0.625565      -0.022135      -0.007803      -0.000779       0.023483       0.005092      -0.001158       0.005340       0.007378      -0.011369      -0.009436       0.001057       0.008378              0.962388       1.071735       0.174589      -0.013479       0.971892      -0.012784       0.843538           0.000038
          127              H      11.254981      11.538723      11.105544       0.474048       0.301118 0.16601056E+01  0.11679786E+02                                 0.940448                            0.915256      -1.461942       2.403083                    0.999542       2.208129       6.365796       0.460072       1.892261      -0.605463       0.010268      -0.004701       0.006342       0.012951       0.000904      -0.000709      -0.002769      -0.000360       0.028446      -0.005786      -0.004272       0.010058              0.954683       0.959383      -0.186487       0.034622       1.070542      -0.041709       0.834125          -0.000092
          128              H      10.518964      12.557622      10.404789       0.460429       0.326126 0.18492203E+01  0.13295628E+02                                 0.970373                            0.948185      -1.390365       2.417578                    0.999749       2.266366       6.492043       0.467258       1.823177      -0.614353      -0.006347       0.008991      -0.005694       0.012391      -0.009895       0.005907       0.003050       0.007128      -0.006327      -0.012824       0.000513       0.012312              0.982867       0.886390      -0.067282       0.081163       1.004118      -0.175943       1.058093           0.000245
          129              H      10.205345       0.666323      11.501695       0.134318       1.019612 0.78962177E+01  0.78385807E+02                                 1.764908                            1.711400      -1.281633       2.272284                    0.995612       3.782544      11.160667       0.443580       1.390962      -0.684394       0.003319       0.004475      -0.025764       0.026360      -0.002346       0.002862       0.002654       0.024620       0.030985      -0.017998       0.005943       0.012055              1.787976       1.518539       0.007513       0.075916       1.542236      -0.275249       2.303152           0.000494
          130              H       9.590820       1.004920      12.909862       0.162755       1.016530 0.79547318E+01  0.78152075E+02                                 1.710452                            1.683778      -0.842984       2.509832                    0.999229       3.265115       9.209255       0.466461       1.336520      -0.699755      -0.017208       0.022026       0.016314       0.032363      -0.006196       0.000104       0.007408       0.016032      -0.020609      -0.013926       0.000072       0.013854              1.706711       1.726760      -0.235657      -0.107628       1.730079       0.280881       1.663296          -0.000117
          131              H      13.118332       0.045043      11.932800       0.155715       0.949505 0.73758051E+01  0.71324068E+02                                 1.644192                            1.627651      -0.847428       2.502375                    0.998827       3.323052       9.391107       0.470257       1.346928      -0.696286       0.023875       0.016241      -0.008899       0.030215       0.005601      -0.008847       0.008449       0.012428      -0.024434      -0.017980       0.003801       0.014179              1.642383       1.873961       0.279269      -0.091208       1.618507      -0.003994       1.434681           0.000323
          132              H      11.909061      14.797336      11.315271       0.160396       0.918081 0.69332170E+01  0.67032449E+02                                 1.688611                            1.637761      -1.339949       2.268442                    0.993293       3.669963      10.901844       0.436675       1.450767      -0.673104      -0.013019      -0.006249      -0.025114       0.028969      -0.004724       0.001371       0.004713       0.013121      -0.002033      -0.010258       0.001833       0.008425              1.716306       1.670561       0.068836       0.398173       1.443809       0.198198       2.034548           0.000225
          133              H      11.327029       2.003628      13.930200       0.115547       1.112639 0.89848007E+01  0.92299220E+02                                 1.879138                            1.831677      -1.449740       2.187612                    0.991261       4.038115      12.198136       0.425790       1.400299      -0.681916      -0.020962       0.018306       0.014690       0.031469       0.003140      -0.001145       0.000892       0.010397      -0.001609      -0.006054      -0.000396       0.006450              1.897879       1.880307      -0.342366      -0.173898       1.981748       0.271868       1.831583          -0.000363
          134              H      12.409157       1.957032      12.791682       0.119907       1.056786 0.80898468E+01  0.79900395E+02                                 1.747556                            1.688456      -0.785767       2.506486                    0.998580       3.504663       9.945758       0.469274       1.321511      -0.700982       0.013588       0.020066      -0.022409       0.033007       0.007369       0.000349      -0.002141      -0.007770      -0.015849      -0.006973      -0.004167       0.011140              1.769089       1.495196       0.146365      -0.182280       1.792468      -0.373065       2.019602           0.000353
          135              H      13.811968       0.666323      14.126612       0.113987       0.954224 0.72607659E+01  0.70121117E+02                                 1.652597                            1.614106      -0.958741       2.423865                    0.996758       3.572112      10.175821       0.471332       1.345591      -0.694623       0.024392      -0.015604      -0.017135       0.033646      -0.001042      -0.007976      -0.005284       0.001823       0.004930      -0.009676      -0.000187       0.009863              1.674051       1.840645      -0.320365      -0.199329       1.530906       0.206888       1.650602          -0.000075
          136              H      13.440428       1.977224      14.910591       0.112192       1.168324 0.94122315E+01  0.96306136E+02                                 1.847796                            1.806391      -0.970882       2.412183                    0.997011       3.633222      10.409136       0.460450       1.300057      -0.705618       0.011099       0.025765       0.011586       0.030352       0.009555       0.002992      -0.002135       0.005239       0.032203      -0.015742       0.004372       0.011369              1.862388       1.667819       0.234539       0.173289       2.137114       0.299925       1.782232           0.001385
          137              H      12.058807       2.089054      16.526821       0.118794       1.006255 0.81660587E+01  0.82295191E+02                                 1.780192                            1.763006      -1.483461       2.162055                    0.991691       4.148145      12.603446       0.425812       1.427336      -0.675473       0.008886       0.017478      -0.004033       0.020018      -0.000684      -0.004496       0.008214       0.001775       0.002381      -0.009209      -0.000477       0.009685              1.783894       1.531978       0.118487      -0.037026       2.203279       0.061604       1.616426           0.000696
          138              H      12.000887       0.879111       0.873862       0.142550       0.887747 0.66953303E+01  0.64202141E+02                                 1.648164                            1.606408      -1.290187       2.273202                    0.994497       3.773460      11.181586       0.441934       1.445344      -0.673397       0.007517      -0.011524       0.025107       0.028630      -0.003443      -0.002834      -0.003703      -0.005758      -0.002083      -0.007022       0.001216       0.005806              1.669524       1.502863      -0.106564       0.087693       1.381555      -0.107376       2.124155           0.000194
          139              H      14.028111      14.523973      15.669603       0.114020       0.933929 0.70955548E+01  0.68841339E+02                                 1.683668                            1.636999      -1.293545       2.262933                    0.993179       3.864513      11.413587       0.445760       1.416256      -0.678729       0.017561      -0.020683      -0.022266       0.035099      -0.005744      -0.000787       0.002555      -0.003831       0.012201      -0.008151       0.001549       0.006602              1.717317       1.676931      -0.240053      -0.155714       1.641508       0.365523       1.833513           0.000021
          140              H      13.201681      14.534846       0.354539       0.110781       0.950881 0.75679099E+01  0.73872778E+02                                 1.651254                            1.650558      -0.962039       2.421958                    0.996821       3.611385      10.354012       0.464816       1.349947      -0.693832      -0.013314      -0.019701       0.025477       0.034850       0.000588      -0.006834      -0.008392      -0.000613      -0.003470      -0.010859      -0.000060       0.010919              1.643874       1.645954       0.133465      -0.104914       1.543678      -0.216547       1.741990           0.000230
          141              C       2.362034       8.755388      12.438809       0.641860      20.074344 0.23793672E+03  0.48878180E+04                                 6.918960                            5.550531      -0.034609       2.055548                    0.999635      21.929187      62.044135       0.614064       0.485556      -1.008092      -0.021316       0.018278       0.016406       0.032521       0.060638      -0.064046      -0.022795       0.098008      -0.035440      -0.073568      -0.045346       0.118914              7.777024       7.860344      -2.386328       3.263778       7.387806      -0.264579       8.082921          -0.000450
          142              C       3.051432       7.410317      12.415506      -0.281363      27.430659 0.43967033E+03  0.10442956E+05                                 8.017405                            7.010344      -0.286533       1.901834                    0.996443      30.415137      90.043569       0.615215       0.419163      -1.054601       0.065451      -0.004188       0.032458       0.073177       0.014166       0.023813      -0.013725       0.119022      -0.065078      -0.058472      -0.018580       0.077052              8.672794       9.939623      -1.288412       2.131808       8.123289      -0.232702       7.955472          -0.001339
          143              C       5.303276       8.297194      12.145856      -0.294671      26.920103 0.45292180E+03  0.10828894E+05                                 7.917325                            7.124343      -0.380829       1.874985                    0.995053      30.480232      90.289953       0.609604       0.420240      -1.054797      -0.046587      -0.045254       0.036707       0.074604       0.022359      -0.046613      -0.052551       0.055843      -0.007983      -0.070282      -0.015004       0.085286              8.386808       8.551052       2.025154      -0.122548       9.049705      -0.697757       7.559667           0.000606
          144              C       5.834451       9.587904      12.736754       0.672946      19.387255 0.23185163E+03  0.47468215E+04                                 6.833703                            5.548484      -0.127901       2.031061                    0.999552      21.799461      62.202794       0.600819       0.497932      -0.998655       0.022804       0.044661       0.006061       0.050511      -0.055690       0.047424      -0.016444       0.016680      -0.021980      -0.061949      -0.022433       0.084382              7.577717       7.701399       2.880835      -2.180081       7.760827      -0.412414       7.270926          -0.000473
          145              C       4.957164       6.307545      13.527392      -0.145333      25.821664 0.40640481E+03  0.95251829E+04                                 7.904561                            6.873421      -0.439617       1.858594                    0.997145      29.740430      89.296746       0.599478       0.435932      -1.037693       0.021248       0.061177       0.014105       0.066280      -0.024874       0.038074      -0.024394      -0.004362      -0.043164      -0.044392      -0.014485       0.058877              8.610621       7.366125      -0.503812       2.022663       8.836452      -0.835698       9.629286          -0.000190
          146              C       6.020927       6.618185      14.552723      -0.130702      24.045897 0.39411780E+03  0.91449350E+04                                 7.490931                            6.741748      -0.331009       1.897942                    0.997670      29.082142      86.214655       0.610381       0.432464      -1.042228      -0.068669       0.019939       0.008909       0.072058       0.006100      -0.015207       0.041608       0.018126       0.116516      -0.051932      -0.008537       0.060469              7.995767       7.701886       0.155441       1.652630       6.392851       0.097081       9.892565           0.000323
          147              C       4.709942       6.599547      -0.023303      -0.308992      28.801948 0.48280871E+03  0.11754285E+05                                 8.299552                            7.366270      -0.427644       1.841687                    0.996646      31.671204      95.329752       0.596944       0.421455      -1.051800       0.050127       0.050657      -0.054667       0.089819       0.023268      -0.037618      -0.009684      -0.028087       0.080172      -0.052098      -0.001291       0.053389              8.912136      10.576415       1.322502      -1.078583       7.366693      -1.687316       8.793300          -0.000236
          148              C       3.216718       6.661675      16.458576       0.625842      22.744505 0.25232014E+03  0.52661511E+04                                 7.518615                            5.765610      -0.140906       2.013707                    0.999690      22.494350      64.398920       0.594011       0.494049      -1.002542      -0.045334       0.008244      -0.008163       0.046795      -0.010278       0.008208       0.080058      -0.055423      -0.002740      -0.071498      -0.023554       0.095052              8.579909       8.730781       0.856787      -0.873904       7.444595      -4.364419       9.564350           0.001402
          149              C       6.537976       8.196236      16.322087      -0.139134      26.586186 0.41106224E+03  0.96367386E+04                                 8.030674                            6.892091      -0.390609       1.877185                    0.997350      29.360376      87.420960       0.602918       0.433337      -1.041949      -0.004597      -0.081199       0.004089       0.081432       0.025698       0.013221       0.022320      -0.012064      -0.056656      -0.029886      -0.016159       0.046046              9.036966      11.883673       0.740568       3.289133       6.662845      -0.322996       8.564379           0.002074
          150              C       3.317020      10.248014       0.497685       0.334161      30.885229 0.35241354E+03  0.79437187E+04                                 8.973033                            6.782105       0.092370       2.042463                    0.999683      25.897370      75.419150       0.555171       0.489449      -1.011494      -0.006369       0.001841       0.025755       0.026594       0.038072       0.062274      -0.050104      -0.029081      -0.227505      -0.127123       0.047994       0.079129              9.941772       7.127461      -2.389801      -4.065731       8.134038       3.933385      14.563817          -0.000069
          151              C       2.362034      14.542612      12.528692       0.641878      20.074436 0.23793721E+03  0.48878430E+04                                 6.919036                            5.550569      -0.034700       2.055515                    0.999635      21.929405      62.045361       0.614055       0.485561      -1.008087      -0.021309      -0.018287      -0.016406       0.032522      -0.060642       0.064049      -0.022796       0.098026      -0.035431      -0.073578      -0.045345       0.118923              7.777134       7.860473       2.386409      -3.263841       7.387913      -0.264621       8.083015          -0.000455
          152              C       3.051432       0.355683      12.551994      -0.281383      27.431678 0.43968979E+03  0.10443566E+05                                 8.017638                            7.010507      -0.286553       1.901807                    0.996444      30.416389      90.048825       0.615205       0.419164      -1.054597       0.065454       0.004187      -0.032456       0.073179      -0.014162      -0.023801      -0.013730       0.118988      -0.065089      -0.058460      -0.018572       0.077031              8.673080       9.939988       1.288460      -2.131926       8.123514      -0.232733       7.955738          -0.001333
          153              C       5.303276      15.000806      12.821644      -0.294684      26.921071 0.45294106E+03  0.10829505E+05                                 7.917549                            7.124506      -0.380857       1.874956                    0.995054      30.481470      90.295195       0.609593       0.420242      -1.054793      -0.046590       0.045250      -0.036711       0.074605      -0.022348       0.046597      -0.052545       0.055841      -0.007994      -0.070275      -0.014988       0.085263              8.387077       8.551344      -2.025282       0.122592       9.050009      -0.697792       7.559877           0.000613
          154              C       5.834451      13.710096      12.230746       0.672967      19.387648 0.23185624E+03  0.47469524E+04                                 6.833831                            5.548562      -0.127977       2.031023                    0.999552      21.800053      62.205279       0.600809       0.497936      -0.998651       0.022802      -0.044663      -0.006063       0.050512       0.055688      -0.047423      -0.016447       0.016681      -0.021985      -0.061945      -0.022437       0.084382              7.577886       7.701593      -2.880953       2.180129       7.761030      -0.412424       7.271036          -0.000474
          155              C       4.957164       1.458455      11.440108      -0.145336      25.822147 0.40641399E+03  0.95254756E+04                                 7.904691                            6.873508      -0.439633       1.858575                    0.997146      29.741234      89.300246       0.599472       0.435933      -1.037690       0.021249      -0.061176      -0.014108       0.066280       0.024857      -0.038079      -0.024388      -0.004344      -0.043147      -0.044392      -0.014472       0.058864              8.610786       7.366241       0.503863      -2.022716       8.836619      -0.835757       9.629499          -0.000196
          156              C       6.020927       1.147815      10.414777      -0.130696      24.046264 0.39412536E+03  0.91451734E+04                                 7.491061                            6.741850      -0.331053       1.897919                    0.997671      29.082647      86.217039       0.610370       0.432469      -1.042223      -0.068675      -0.019943      -0.008905       0.072064      -0.006096       0.015219       0.041605       0.018121       0.116509      -0.051929      -0.008541       0.060469              7.995923       7.702030      -0.155415      -1.652692       6.392934       0.097061       9.892804           0.000324
          157              C       4.709942       1.166453       8.345803      -0.308986      28.802292 0.48281501E+03  0.11754501E+05                                 8.299666                            7.366353      -0.427663       1.841672                    0.996647      31.671795      95.332430       0.596935       0.421459      -1.051795       0.050124      -0.050659       0.054673       0.089822      -0.023273       0.037623      -0.009680      -0.028100       0.080194      -0.052112      -0.001284       0.053395              8.912273      10.576602      -1.322510       1.078619       7.366780      -1.687366       8.793439          -0.000248
          158              C       3.216718       1.104325       8.508924       0.625861      22.745331 0.25232945E+03  0.52664176E+04                                 7.518849                            5.765749      -0.141043       2.013649                    0.999690      22.495298      64.403022       0.593997       0.494054      -1.002534      -0.045331      -0.008241       0.008159       0.046791       0.010279      -0.008205       0.080056      -0.055419      -0.002749      -0.071497      -0.023552       0.095048              8.580207       8.731041      -0.856838       0.873973       7.444863      -4.364617       9.564718           0.001390
          159              C       6.537976      15.101764       8.645413      -0.139126      26.585978 0.41105866E+03  0.96366352E+04                                 8.030635                            6.892066      -0.390629       1.877182                    0.997350      29.360232      87.420484       0.602918       0.433338      -1.041948      -0.004604       0.081204      -0.004086       0.081437      -0.025696      -0.013221       0.022320      -0.012064      -0.056659      -0.029886      -0.016157       0.046044              9.036908      11.883575      -0.740587      -3.289074       6.662830      -0.322990       8.564319           0.002061
          160              C       3.317020      13.049986       7.824814       0.334182      30.886767 0.35243370E+03  0.79443096E+04                                 8.973377                            6.782336       0.092267       2.042414                    0.999683      25.898363      75.423404       0.555156       0.489455      -1.011488      -0.006375      -0.001842      -0.025763       0.026604      -0.038064      -0.062272      -0.050100      -0.029086      -0.227482      -0.127113       0.047994       0.079119              9.942169       7.127702       2.389908       4.065900       8.134377       3.933587      14.564427          -0.000108
          161              C       4.701466       6.776612       4.116308       0.641873      20.074284 0.23793517E+03  0.48877886E+04                                 6.919004                            5.550550      -0.034680       2.055526                    0.999635      21.929224      62.044693       0.614055       0.485562      -1.008087       0.021313      -0.018286       0.016409       0.032525       0.060646       0.064050       0.022796       0.098029      -0.035434      -0.073581      -0.045346       0.118927              7.777092       7.860450      -2.386388      -3.263820       7.387875       0.264609       8.082951          -0.000484
          162              C       4.012068       8.121683       4.093006      -0.281371      27.431642 0.43968827E+03  0.10443512E+05                                 8.017610                            7.010483      -0.286494       1.901826                    0.996444      30.416284      90.048177       0.615208       0.419162      -1.054599      -0.065457       0.004185       0.032462       0.073184       0.014167      -0.023804       0.013736       0.118999      -0.065081      -0.058471      -0.018567       0.077037              8.673049       9.939974      -1.288458      -2.131920       8.123485       0.232721       7.955689          -0.001354
          163              C       1.760224       7.234806       3.823356      -0.294672      26.920952 0.45293864E+03  0.10829420E+05                                 7.917502                            7.124473      -0.380797       1.874976                    0.995054      30.481283      90.294183       0.609597       0.420240      -1.054795       0.046592       0.045250       0.036718       0.074610       0.022343       0.046595       0.052551       0.055848      -0.007984      -0.070283      -0.014979       0.085263              8.387020       8.551298       2.025266       0.122599       9.049970       0.697792       7.559793           0.000586
          164              C       1.229049       5.944096       4.414254       0.672965      19.387466 0.23185397E+03  0.47468939E+04                                 6.833801                            5.548546      -0.127973       2.031029                    0.999552      21.799863      62.204634       0.600808       0.497938      -0.998650      -0.022802      -0.044661       0.006066       0.050511      -0.055698      -0.047426       0.016455       0.016690      -0.021988      -0.061950      -0.022447       0.084396              7.577843       7.701540       2.880922       2.180120       7.760996       0.412428       7.270994          -0.000502
          165              C       2.106336       9.224455       5.204891      -0.145326      25.822371 0.40641822E+03  0.95255940E+04                                 7.904738                            6.873554      -0.439589       1.858586                    0.997146      29.741289      89.300339       0.599469       0.435934      -1.037690      -0.021245      -0.061185       0.014108       0.066287      -0.024857      -0.038071       0.024389      -0.004349      -0.043153      -0.044387      -0.014473       0.058859              8.610837       7.366288      -0.503884      -2.022760       8.836690       0.835772       9.629533          -0.000217
          166              C       1.042573       8.913815       6.230224      -0.130693      24.046239 0.39412493E+03  0.91451661E+04                                 7.491073                            6.741861      -0.331058       1.897920                    0.997670      29.082651      86.217216       0.610368       0.432471      -1.042221       0.068678      -0.019949       0.008911       0.072070       0.006100       0.015217      -0.041602       0.018120       0.116510      -0.051928      -0.008539       0.060467              7.995934       7.702037       0.155408      -1.652698       6.392961      -0.097052       9.892805           0.000288
          167              C       2.353558       8.932453       8.299197      -0.308983      28.802223 0.48281390E+03  0.11754459E+05                                 8.299638                            7.366335      -0.427646       1.841679                    0.996647      31.671644      95.331683       0.596937       0.421458      -1.051797      -0.050130      -0.050664      -0.054679       0.089832       0.023275       0.037622       0.009674      -0.028104       0.080198      -0.052115      -0.001277       0.053392              8.912237      10.576561       1.322508       1.078606       7.366777       1.687354       8.793373          -0.000269
          168              C       3.846782       8.870325       8.136076       0.625863      22.745149 0.25232760E+03  0.52663577E+04                                 7.518770                            5.765703      -0.140949       2.013682                    0.999690      22.495013      64.401612       0.594004       0.494050      -1.002539       0.045332      -0.008244      -0.008161       0.046793      -0.010281      -0.008197      -0.080063      -0.055448      -0.002729      -0.071494      -0.023571       0.095066              8.580102       8.730962       0.856814       0.873943       7.444778       4.364546       9.564567           0.001368
          169              C       0.525524       7.335764       7.999587      -0.139130      26.586182 0.41106134E+03  0.96367103E+04                                 8.030676                            6.892091      -0.390626       1.877182                    0.997350      29.360278      87.420581       0.602917       0.433338      -1.041948       0.004614       0.081204       0.004078       0.081437       0.025706      -0.013218      -0.022325      -0.012055      -0.056643      -0.029887      -0.016164       0.046051              9.036972      11.883699       0.740588      -3.289155       6.662846       0.322980       8.564370           0.002046
          170              C       3.746480       5.283986       8.820186       0.334191      30.886342 0.35242734E+03  0.79441286E+04                                 8.973330                            6.782299       0.092291       2.042425                    0.999684      25.898014      75.422153       0.555155       0.489458      -1.011487       0.006386      -0.001836       0.025768       0.026611       0.038055      -0.062276       0.050104      -0.029076      -0.227483      -0.127116       0.048007       0.079109              9.942116       7.127678      -2.389908       4.065891       8.134343      -3.933586      14.564327          -0.000155
          171              C       4.701466       0.989388       4.206191       0.641877      20.074404 0.23793683E+03  0.48878338E+04                                 6.919039                            5.550574      -0.034716       2.055511                    0.999635      21.929358      62.045250       0.614053       0.485563      -1.008086       0.021308       0.018288      -0.016404       0.032520      -0.060644      -0.064049       0.022797       0.098032      -0.035432      -0.073580      -0.045346       0.118926              7.777136       7.860480       2.386422       3.263830       7.387927       0.264620       8.083002          -0.000461
          172              C       4.012068      15.176317       4.229494      -0.281375      27.431791 0.43969151E+03  0.10443616E+05                                 8.017645                            7.010509      -0.286526       1.901813                    0.996444      30.416544      90.049298       0.615207       0.419162      -1.054598      -0.065460      -0.004185      -0.032460       0.073186      -0.014165       0.023799       0.013736       0.118985      -0.065081      -0.058464      -0.018564       0.077028              8.673090       9.939997       1.288459       2.131924       8.123520       0.232713       7.955754          -0.001343
          173              C       1.760224       0.531194       4.499143      -0.294673      26.921103 0.45294116E+03  0.10829507E+05                                 7.917538                            7.124490      -0.380831       1.874961                    0.995054      30.481579      90.295515       0.609596       0.420240      -1.054794       0.046594      -0.045250      -0.036719       0.074611      -0.022340      -0.046589       0.052548       0.055846      -0.007997      -0.070280      -0.014974       0.085254              8.387069       8.551325      -2.025279      -0.122586       9.050017       0.697792       7.559864           0.000599
          174              C       1.229049       1.821904       3.908246       0.672967      19.387623 0.23185578E+03  0.47469439E+04                                 6.833845                            5.548572      -0.128000       2.031016                    0.999552      21.800089      62.205524       0.600806       0.497939      -0.998649      -0.022802       0.044662      -0.006064       0.050511       0.055693       0.047426       0.016455       0.016688      -0.021999      -0.061945      -0.022448       0.084393              7.577901       7.701592      -2.880971      -2.180122       7.761072       0.412429       7.271040          -0.000484
          175              C       2.106336      14.073545       3.117608      -0.145329      25.822341 0.40641732E+03  0.95255691E+04                                 7.904716                            6.873526      -0.439586       1.858586                    0.997146      29.741360      89.300572       0.599472       0.435931      -1.037691      -0.021246       0.061184      -0.014107       0.066286       0.024852       0.038074       0.024388      -0.004339      -0.043148      -0.044387      -0.014470       0.058857              8.610819       7.366252       0.503886       2.022746       8.836648       0.835747       9.629555          -0.000201
          176              C       1.042573      14.384185       2.092277      -0.130698      24.046429 0.39412834E+03  0.91452612E+04                                 7.491099                            6.741877      -0.331065       1.897914                    0.997671      29.082787      86.217584       0.610369       0.432469      -1.042222       0.068674       0.019946      -0.008905       0.072064      -0.006095      -0.015218      -0.041601       0.018119       0.116508      -0.051924      -0.008541       0.060466              7.995970       7.702052      -0.155408       1.652729       6.392966      -0.097063       9.892893           0.000321
          177              C       2.353558      14.365547       0.023303      -0.308987      28.802438 0.48281798E+03  0.11754591E+05                                 8.299691                            7.366373      -0.427664       1.841670                    0.996647      31.671901      95.332785       0.596935       0.421459      -1.051795      -0.050123       0.050661       0.054674       0.089823      -0.023273      -0.037621       0.009679      -0.028105       0.080201      -0.052113      -0.001281       0.053394              8.912302      10.576635      -1.322512      -1.078611       7.366794       1.687368       8.793476          -0.000249
          178              C       3.846782      14.427675       0.186424       0.625870      22.745298 0.25232893E+03  0.52663999E+04                                 7.518817                            5.765726      -0.141012       2.013657                    0.999690      22.495260      64.402702       0.594001       0.494052      -1.002536       0.045329       0.008244       0.008159       0.046789       0.010278       0.008200      -0.080062      -0.055433      -0.002744      -0.071497      -0.023562       0.095059              8.580167       8.731009      -0.856828      -0.873961       7.444819       4.364588       9.564673           0.001382
          179              C       0.525524       0.430236       0.322913      -0.139132      26.586455 0.41106738E+03  0.96368933E+04                                 8.030741                            6.892146      -0.390605       1.877182                    0.997350      29.360598      87.421902       0.602913       0.433338      -1.041947       0.004596      -0.081201      -0.004090       0.081434      -0.025699       0.013220      -0.022322      -0.012063      -0.056656      -0.029887      -0.016160       0.046047              9.037046      11.883774      -0.740596       3.289189       6.662900       0.322993       8.564463           0.002059
          180              C       3.746480       2.482014      16.147314       0.334188      30.886455 0.35242847E+03  0.79441614E+04                                 8.973349                            6.782308       0.092262       2.042416                    0.999683      25.898093      75.422452       0.555154       0.489458      -1.011487       0.006385       0.001843      -0.025770       0.026613      -0.038057       0.062271       0.050105      -0.029079      -0.227485      -0.127113       0.048000       0.079113              9.942144       7.127694       2.389907      -4.065913       8.134331      -3.933579      14.564406          -0.000140
          181              C      11.764966       6.776612       4.206191       0.641877      20.074722 0.23794137E+03  0.48879536E+04                                 6.919125                            5.550634      -0.034717       2.055505                    0.999635      21.929626      62.046300       0.614048       0.485564      -1.008085       0.021303      -0.018284      -0.016403       0.032514       0.060641      -0.064042      -0.022800       0.098039      -0.035425      -0.073577      -0.045344       0.118921              7.777242       7.860577      -2.386457       3.263893       7.388028      -0.264638       8.083120          -0.000503
          182              C      11.075568       8.121683       4.229494      -0.281382      27.431743 0.43969103E+03  0.10443599E+05                                 8.017611                            7.010479      -0.286530       1.901812                    0.996444      30.416546      90.049209       0.615212       0.419159      -1.054600      -0.065452       0.004180      -0.032459       0.073178       0.014157       0.023789      -0.013726       0.118958      -0.065064      -0.058443      -0.018565       0.077008              8.673053       9.939951      -1.288434       2.131884       8.123502      -0.232748       7.955707          -0.001379
          183              C       8.823724       7.234806       4.499143      -0.294683      26.921351 0.45294606E+03  0.10829660E+05                                 7.917594                            7.124533      -0.380839       1.874956                    0.995054      30.481809      90.296525       0.609593       0.420240      -1.054793       0.046592       0.045245      -0.036716       0.074606       0.022344      -0.046587      -0.052542       0.055835      -0.008003      -0.070271      -0.014979       0.085250              8.387136       8.551406       2.025284      -0.122599       9.050082      -0.697806       7.559920           0.000566
          184              C       8.292549       5.944096       3.908246       0.672971      19.387945 0.23186042E+03  0.47470599E+04                                 6.833897                            5.548608      -0.127977       2.031017                    0.999552      21.800314      62.206194       0.600807       0.497935      -0.998651      -0.022802      -0.044659      -0.006058       0.050508      -0.055677       0.047421      -0.016451       0.016685      -0.021994      -0.061932      -0.022443       0.084375              7.577965       7.701660       2.880991      -2.180152       7.761132      -0.412429       7.271103          -0.000521
          185              C       9.169836       9.224455       3.117608      -0.145345      25.822506 0.40642103E+03  0.95256789E+04                                 7.904723                            6.873530      -0.439579       1.858585                    0.997146      29.741612      89.301469       0.599476       0.435928      -1.037693      -0.021244      -0.061182      -0.014115       0.066286      -0.024841       0.038074      -0.024378      -0.004335      -0.043090      -0.044376      -0.014465       0.058841              8.610826       7.366273      -0.503873       2.022729       8.836625      -0.835718       9.629580          -0.000222
          186              C       8.106073       8.913815       2.092277      -0.130703      24.047020 0.39414052E+03  0.91456265E+04                                 7.491239                            6.741994      -0.331044       1.897908                    0.997671      29.083457      86.220329       0.610361       0.432471      -1.042220       0.068687      -0.019956      -0.008907       0.072080       0.006102      -0.015212       0.041588       0.018116       0.116492      -0.051914      -0.008536       0.060451              7.996127       7.702214       0.155420       1.652750       6.393066       0.097071       9.893100           0.000297
          187              C       9.417058       8.932453       0.023303      -0.308989      28.802965 0.48282806E+03  0.11754908E+05                                 8.299807                            7.366460      -0.427637       1.841669                    0.996647      31.672456      95.335029       0.596929       0.421460      -1.051794      -0.050118      -0.050668       0.054680       0.089827       0.023267      -0.037619      -0.009671      -0.028112       0.080206      -0.052113      -0.001274       0.053387              8.912440      10.576834       1.322541      -1.078663       7.366876      -1.687413       8.793609          -0.000280
          188              C      10.910282       8.870325       0.186424       0.625866      22.745881 0.25233596E+03  0.52665949E+04                                 7.518973                            5.765821      -0.141143       2.013608                    0.999690      22.495816      64.405056       0.593992       0.494054      -1.002533       0.045326      -0.008239       0.008151       0.046784      -0.010268       0.008202       0.080054      -0.055401      -0.002757      -0.071493      -0.023548       0.095041              8.580366       8.731191       0.856859      -0.874003       7.444994      -4.364718       9.564913           0.001342
          189              C       7.589024       7.335764       0.322913      -0.139138      26.586461 0.41106797E+03  0.96369063E+04                                 8.030729                            6.892141      -0.390579       1.877190                    0.997350      29.360583      87.421722       0.602915       0.433337      -1.041948       0.004600       0.081200      -0.004087       0.081432       0.025693       0.013221       0.022319      -0.012058      -0.056654      -0.029885      -0.016155       0.046039              9.037028      11.883761       0.740589       3.289155       6.662898      -0.322994       8.564426           0.002040
          190              C      10.809980       5.283986      16.147314       0.334153      30.886608 0.35243186E+03  0.79442466E+04                                 8.973304                            6.782282       0.092299       2.042429                    0.999683      25.898287      75.422732       0.555163       0.489449      -1.011492       0.006378      -0.001855      -0.025783       0.026625       0.038072       0.062264      -0.050095      -0.029104      -0.227473      -0.127106       0.047977       0.079129              9.942089       7.127646      -2.389892      -4.065871       8.134318       3.933560      14.564304          -0.000178
          191              C      11.764966       0.989388       4.116308       0.641860      20.074438 0.23793768E+03  0.48878476E+04                                 6.919017                            5.550566      -0.034657       2.055532                    0.999635      21.929254      62.044602       0.614058       0.485560      -1.008089       0.021311       0.018285       0.016407       0.032522      -0.060641       0.064049      -0.022796       0.098020      -0.035443      -0.073574      -0.045348       0.118922              7.777101       7.860436       2.386373      -3.263827       7.387877      -0.264605       8.082989          -0.000472
          192              C      11.075568      15.176317       4.093006      -0.281366      27.430624 0.43966915E+03  0.10442934E+05                                 8.017423                            7.010344      -0.286558       1.901823                    0.996443      30.415285      90.044390       0.615213       0.419164      -1.054599      -0.065454      -0.004187       0.032458       0.073180      -0.014169      -0.023808      -0.013729       0.118997      -0.065092      -0.058465      -0.018576       0.077040              8.672827       9.939688       1.288408      -2.131831       8.123304      -0.232730       7.955488          -0.001338
          193              C       8.823724       0.531194       3.823356      -0.294681      26.920495 0.45292946E+03  0.10829149E+05                                 7.917455                            7.124436      -0.380885       1.874958                    0.995054      30.480797      90.292635       0.609594       0.420244      -1.054792       0.046591      -0.045250       0.036713       0.074606      -0.022350       0.046603      -0.052548       0.055843      -0.007994      -0.070280      -0.014992       0.085272              8.386965       8.551215      -2.025234       0.122576       9.049903      -0.697796       7.559778           0.000594
          194              C       8.292549       1.821904       4.414254       0.672948      19.387369 0.23185301E+03  0.47468668E+04                                 6.833775                            5.548532      -0.127979       2.031032                    0.999552      21.799713      62.204054       0.600810       0.497937      -0.998650      -0.022799       0.044664       0.006063       0.050511       0.055690      -0.047425      -0.016445       0.016678      -0.021986      -0.061949      -0.022434       0.084383              7.577809       7.701499      -2.880894       2.180103       7.760951      -0.412418       7.270976          -0.000503
          195              C       9.169836      14.073545       5.204891      -0.145335      25.821817 0.40640810E+03  0.95253001E+04                                 7.904660                            6.873496      -0.439681       1.858569                    0.997146      29.740752      89.298535       0.599467       0.435938      -1.037687      -0.021249       0.061180       0.014106       0.066283       0.024859      -0.038080      -0.024387      -0.004350      -0.043158      -0.044395      -0.014470       0.058866              8.610742       7.366215       0.503860      -2.022712       8.836619      -0.835778       9.629391          -0.000204
          196              C       8.106073      14.384185       6.230224      -0.130705      24.046347 0.39412782E+03  0.91452481E+04                                 7.491114                            6.741904      -0.331087       1.897912                    0.997670      29.082600      86.217079       0.610363       0.432473      -1.042220       0.068675       0.019944       0.008906       0.072065      -0.006096       0.015215       0.041608       0.018129       0.116518      -0.051934      -0.008539       0.060472              7.995972       7.702083      -0.155414      -1.652704       6.392997       0.097059       9.892838           0.000311
          197              C       9.417058      14.365547       8.299197      -0.308996      28.802373 0.48281768E+03  0.11754574E+05                                 8.299685                            7.366384      -0.427686       1.841668                    0.996647      31.671630      95.331745       0.596933       0.421460      -1.051795      -0.050125       0.050657      -0.054671       0.089820      -0.023276       0.037622      -0.009686      -0.028091       0.080191      -0.052108      -0.001291       0.053399              8.912284      10.576609      -1.322510       1.078600       7.366803      -1.687355       8.793439          -0.000256
          198              C      10.910282      14.427675       8.136076       0.625843      22.744827 0.25232398E+03  0.52662595E+04                                 7.518701                            5.765663      -0.140969       2.013683                    0.999690      22.494704      64.400432       0.594006       0.494050      -1.002539       0.045331       0.008238      -0.008162       0.046791       0.010280      -0.008208       0.080053      -0.055416      -0.002747      -0.071496      -0.023549       0.095046              8.580016       8.730865      -0.856789       0.873918       7.444698      -4.364493       9.564486           0.001375
          199              C       7.589024       0.430236       7.999587      -0.139135      26.586226 0.41106315E+03  0.96367592E+04                                 8.030691                            6.892117      -0.390627       1.877183                    0.997350      29.360193      87.420239       0.602914       0.433339      -1.041948       0.004601      -0.081201       0.004087       0.081434      -0.025704      -0.013223       0.022326      -0.012063      -0.056663      -0.029892      -0.016163       0.046055              9.036979      11.883694      -0.740574      -3.289146       6.662865      -0.323007       8.564379           0.002055
          200              C      10.809980       2.482014       8.820186       0.334177      30.884800 0.35240742E+03  0.79435526E+04                                 8.972993                            6.782075       0.092324       2.042452                    0.999683      25.897144      75.418560       0.555169       0.489453      -1.011491       0.006374       0.001850       0.025763       0.026604      -0.038059      -0.062277      -0.050103      -0.029077      -0.227481      -0.127117       0.048004       0.079112              9.941730       7.127425       2.389788       4.065711       8.134013       3.933372      14.563751          -0.000130
          201              C       9.425534       8.755388      12.528692       0.641881      20.074234 0.23793423E+03  0.48877618E+04                                 6.918979                            5.550531      -0.034667       2.055531                    0.999635      21.929152      62.044322       0.614058       0.485561      -1.008088      -0.021307       0.018292      -0.016406       0.032523       0.060651       0.064053       0.022796       0.098041      -0.035423      -0.073590      -0.045344       0.118935              7.777064       7.860385      -2.386380      -3.263799       7.387851       0.264610       8.082955          -0.000483
          202              C      10.114932       7.410317      12.551994      -0.281356      27.431438 0.43968408E+03  0.10443378E+05                                 8.017521                            7.010409      -0.286447       1.901841                    0.996444      30.416208      90.047539       0.615217       0.419158      -1.054603       0.065466      -0.004186      -0.032464       0.073193       0.014171      -0.023798       0.013741       0.118982      -0.065085      -0.058468      -0.018560       0.077028              8.672945       9.939804      -1.288411      -2.131869       8.123379       0.232711       7.955653          -0.001367
          203              C      12.366776       8.297194      12.821644      -0.294666      26.921259 0.45294421E+03  0.10829592E+05                                 7.917538                            7.124489      -0.380787       1.874973                    0.995054      30.481732      90.295843       0.609600       0.420237      -1.054796      -0.046599      -0.045252      -0.036724       0.074618       0.022335       0.046583       0.052547       0.055848      -0.007998      -0.070280      -0.014966       0.085246              8.387068       8.551300       2.025267       0.122576       9.050017       0.697797       7.559888           0.000576
          204              C      12.897951       9.587904      12.230746       0.672973      19.387755 0.23185746E+03  0.47469844E+04                                 6.833851                            5.548575      -0.127974       2.031023                    0.999552      21.800183      62.205726       0.600809       0.497935      -0.998651       0.022802       0.044663      -0.006065       0.050512      -0.055701      -0.047427       0.016462       0.016698      -0.021991      -0.061948      -0.022455       0.084403              7.577908       7.701591       2.880967       2.180124       7.761074       0.412423       7.271059          -0.000508
          205              C      12.020664       6.307545      11.440108      -0.145317      25.822521 0.40642048E+03  0.95256607E+04                                 7.904745                            6.873550      -0.439559       1.858591                    0.997146      29.741529      89.301138       0.599472       0.435931      -1.037691       0.021238       0.061195      -0.014106       0.066294      -0.024846      -0.038071       0.024389      -0.004335      -0.043148      -0.044385      -0.014467       0.058852              8.610849       7.366256      -0.503893      -2.022754       8.836680       0.835736       9.629612          -0.000217
          206              C      13.084427       6.618185      10.414777      -0.130693      24.046621 0.39413239E+03  0.91453806E+04                                 7.491148                            6.741920      -0.331043       1.897918                    0.997671      29.082961      86.218277       0.610366       0.432470      -1.042222      -0.068681       0.019954      -0.008911       0.072074       0.006100       0.015221      -0.041596       0.018115       0.116503      -0.051922      -0.008540       0.060461              7.996024       7.702089       0.155404      -1.652743       6.392994      -0.097070       9.892988           0.000302
          207              C      11.773442       6.599547       8.345803      -0.308980      28.802654 0.48282190E+03  0.11754714E+05                                 8.299741                            7.366411      -0.427657       1.841669                    0.996647      31.672119      95.333661       0.596932       0.421460      -1.051794       0.050128       0.050668       0.054680       0.089833       0.023275       0.037625       0.009670      -0.028118       0.080202      -0.052123      -0.001269       0.053392              8.912362      10.576717       1.322534       1.078643       7.366833       1.687390       8.793534          -0.000261
          208              C      10.280218       6.661675       8.508924       0.625885      22.745567 0.25233209E+03  0.52664783E+04                                 7.518825                            5.765727      -0.140965       2.013669                    0.999690      22.495482      64.403248       0.594007       0.494045      -1.002540      -0.045331       0.008248       0.008155       0.046792      -0.010280      -0.008194      -0.080065      -0.055447      -0.002731      -0.071495      -0.023572       0.095067              8.580180       8.731016       0.856835       0.873972       7.444834       4.364599       9.564690           0.001354
          209              C      13.601476       8.196236       8.645413      -0.139131      26.586349 0.41106472E+03  0.96368091E+04                                 8.030711                            6.892123      -0.390612       1.877184                    0.997351      29.360394      87.421010       0.602915       0.433338      -1.041948      -0.004614      -0.081204      -0.004080       0.081437       0.025709      -0.013218      -0.022325      -0.012053      -0.056640      -0.029887      -0.016167       0.046054              9.037011      11.883756       0.740595      -3.289180       6.662872       0.322985       8.564406           0.002048
          210              C      10.380520      10.248014       7.824814       0.334219      30.886226 0.35242647E+03  0.79441146E+04                                 8.973312                            6.782299       0.092231       2.042406                    0.999683      25.898133      75.422851       0.555153       0.489459      -1.011485      -0.006381       0.001823      -0.025769       0.026610       0.038055      -0.062274       0.050104      -0.029081      -0.227453      -0.127109       0.048003       0.079106              9.942086       7.127658      -2.389881       4.065859       8.134308      -3.933523      14.564291          -0.000150
          211              C       9.425534      14.542612      12.438809       0.641866      20.074820 0.23794307E+03  0.48879860E+04                                 6.919074                            5.550607      -0.034640       2.055529                    0.999635      21.929620      62.045809       0.614059       0.485556      -1.008091      -0.021316      -0.018276       0.016405       0.032520      -0.060641      -0.064044       0.022797       0.098015      -0.035440      -0.073571      -0.045345       0.118916              7.777167       7.860498       2.386390       3.263856       7.387945       0.264601       8.083058          -0.000467
          212              C      10.114932       0.355683      12.415506      -0.281363      27.431444 0.43968483E+03  0.10443389E+05                                 8.017519                            7.010424      -0.286476       1.901838                    0.996443      30.415934      90.046395       0.615216       0.419159      -1.054603       0.065438       0.004189       0.032457       0.073165      -0.014171       0.023811       0.013724       0.119004      -0.065085      -0.058465      -0.018579       0.077044              8.672933       9.939803       1.288428       2.131846       8.123416       0.232733       7.955580          -0.001343
          213              C      12.366776      15.000806      12.145856      -0.294675      26.921389 0.45294773E+03  0.10829688E+05                                 7.917575                            7.124538      -0.380805       1.874971                    0.995054      30.481549      90.295091       0.609595       0.420239      -1.054796      -0.046582       0.045245       0.036706       0.074594      -0.022351      -0.046607       0.052552       0.055849      -0.007984      -0.070286      -0.014992       0.085278              8.387097       8.551353      -2.025259      -0.122569       9.050041       0.697800       7.559897           0.000592
          214              C      12.897951      13.710096      12.736754       0.672957      19.388103 0.23186329E+03  0.47471240E+04                                 6.833886                            5.548612      -0.127925       2.031036                    0.999552      21.800247      62.205633       0.600813       0.497930      -0.998655       0.022801      -0.044659       0.006058       0.050507       0.055687       0.047421       0.016446       0.016679      -0.021983      -0.061944      -0.022435       0.084379              7.577936       7.701621      -2.880949      -2.180148       7.761081       0.412426       7.271107          -0.000502
          215              C      12.020664       1.458455      13.527392      -0.145339      25.822854 0.40642795E+03  0.95258698E+04                                 7.904798                            6.873611      -0.439579       1.858587                    0.997146      29.741546      89.301050       0.599470       0.435931      -1.037692       0.021251      -0.061169       0.014114       0.066276       0.024864       0.038073       0.024387      -0.004357      -0.043156      -0.044389      -0.014475       0.058864              8.610898       7.366342       0.503855       2.022781       8.836731       0.835752       9.629620          -0.000206
          216              C      13.084427       1.147815      14.552723      -0.130700      24.046611 0.39413221E+03  0.91453757E+04                                 7.491108                            6.741886      -0.331026       1.897923                    0.997670      29.083068      86.218600       0.610372       0.432466      -1.042224      -0.068673      -0.019940       0.008905       0.072062      -0.006104      -0.015209      -0.041604       0.018133       0.116508      -0.051934      -0.008530       0.060464              7.995970       7.702066      -0.155434       1.652686       6.393005      -0.097059       9.892839           0.000307
          217              C      11.773442       1.166453      -0.023303      -0.308983      28.802366 0.48281620E+03  0.11754524E+05                                 8.299633                            7.366323      -0.427618       1.841686                    0.996647      31.671764      95.331948       0.596942       0.421455      -1.051799       0.050121      -0.050654      -0.054668       0.089814      -0.023274      -0.037617       0.009683      -0.028094       0.080189      -0.052105      -0.001287       0.053392              8.912237      10.576545      -1.322517      -1.078614       7.366766       1.687351       8.793401          -0.000256
          218              C      10.280218       1.104325      16.458576       0.625846      22.745873 0.25233725E+03  0.52666038E+04                                 7.518887                            5.765785      -0.140967       2.013667                    0.999690      22.495415      64.402809       0.594005       0.494045      -1.002542      -0.045326      -0.008235      -0.008164       0.046786       0.010273       0.008208      -0.080056      -0.055428      -0.002746      -0.071494      -0.023557       0.095051              8.580241       8.731096      -0.856831      -0.873964       7.444890       4.364632       9.564738           0.001382
          219              C      13.601476      15.101764      16.322087      -0.139127      26.586265 0.41106351E+03  0.96367722E+04                                 8.030673                            6.892089      -0.390581       1.877193                    0.997350      29.360421      87.421005       0.602920       0.433335      -1.041950      -0.004595       0.081198       0.004091       0.081431      -0.025694       0.013221      -0.022320      -0.012064      -0.056658      -0.029887      -0.016156       0.046043              9.036966      11.883655      -0.740587       3.289134       6.662858       0.322999       8.564386           0.002055
          220              C      10.380520      13.049986       0.497685       0.334143      30.885997 0.35242236E+03  0.79439619E+04                                 8.973189                            6.782192       0.092363       2.042456                    0.999683      25.897603      75.419883       0.555168       0.489450      -1.011494      -0.006376      -0.001851       0.025770       0.026611      -0.038062       0.062280       0.050103      -0.029080      -0.227499      -0.127123       0.048004       0.079119              9.941968       7.127571       2.389872      -4.065850       8.134203      -3.933533      14.564130          -0.000129
          221              S       2.613495      10.887932       1.947465      -0.459289     182.687227 0.47959607E+04  0.19330896E+06                                21.831080                           18.837778       1.616352       2.082155                    0.999643      81.698136     251.892144       0.547665       0.277469      -1.252094      -0.055154       0.074868       0.182239       0.204593      -0.148400      -0.387315       0.272011      -0.267594       1.055989      -0.489552      -0.176065       0.665617             23.530903      14.967999      -4.218989      -5.514078      25.707537       3.745518      29.917173          -0.029981
          222              S       2.613495      12.410068       6.375035      -0.459291     182.700834 0.47963838E+04  0.19333020E+06                                21.831972                           18.838447       1.616336       2.082133                    0.999643      81.701999     251.906439       0.547662       0.277465      -1.252100      -0.055130      -0.074866      -0.182221       0.204570       0.148467       0.387320       0.272026      -0.267627       1.056165      -0.489591      -0.176091       0.665682             23.531926      14.968560       4.219243       5.514429      25.708612       3.745828      29.918606          -0.029645
          223              S       4.450005       4.644068      10.269965      -0.459310     182.694743 0.47961893E+04  0.19332001E+06                                21.831210                           18.837815       1.616504       2.082181                    0.999643      81.702257     251.904087       0.547683       0.277457      -1.252111       0.055145      -0.074889       0.182219       0.204580      -0.148601       0.387282      -0.272058      -0.267571       1.056394      -0.489573      -0.176189       0.665762             23.531081      14.968114      -4.219077       5.514236      25.707668      -3.745826      29.917461          -0.029512
          224              S       4.450005       3.121932      14.697535      -0.459296     182.692671 0.47961079E+04  0.19331590E+06                                21.831050                           18.837657       1.616506       2.082184                    0.999643      81.701686     251.901755       0.547686       0.277457      -1.252111       0.055150       0.074879      -0.182211       0.204571       0.148597      -0.387292      -0.272040      -0.267619       1.056384      -0.489599      -0.176154       0.665753             23.530926      14.968018       4.219068      -5.514230      25.707330      -3.745690      29.917431          -0.029309
          225              S      11.513505       4.644068      14.697535      -0.459303     182.699463 0.47963409E+04  0.19332803E+06                                21.831883                           18.838376       1.616344       2.082135                    0.999643      81.701682     251.905184       0.547663       0.277465      -1.252100       0.055091      -0.074837      -0.182186       0.204517      -0.148381      -0.387384       0.271992      -0.267769       1.056058      -0.489680      -0.175976       0.665656             23.531834      14.968487      -4.219230      -5.514407      25.708503       3.745799      29.918511          -0.029600
          226              S      11.513505       3.121932      10.269965      -0.459326     182.687379 0.47959643E+04  0.19330885E+06                                21.830870                           18.837582       1.616369       2.082160                    0.999643      81.699375     251.894574       0.547677       0.277463      -1.252103       0.055117       0.074912       0.182240       0.204600       0.148559       0.387270       0.272020      -0.267594       1.056316      -0.489564      -0.176138       0.665702             23.530688      14.967864       4.218951       5.514074      25.707253       3.745542      29.916946          -0.029604
          227              S       9.676995      10.887932       6.375035      -0.459387     182.713130 0.47968098E+04  0.19335161E+06                                21.832833                           18.839209       1.616254       2.082096                    0.999643      81.705336     251.919280       0.547655       0.277462      -1.252103      -0.055101       0.074834      -0.182244       0.204570      -0.148598       0.387284      -0.272047      -0.267707       1.056395      -0.489631      -0.176124       0.665755             23.532834      14.969123      -4.219396       5.514616      25.709634      -3.745842      29.919744          -0.029708
          228              S       9.676995      12.410068       1.947465      -0.459254     182.674080 0.47955025E+04  0.19328532E+06                                21.829668                           18.836531       1.616530       2.082218                    0.999643      81.697118     251.883296       0.547700       0.277459      -1.252109      -0.055137      -0.074936       0.182260       0.204632       0.148552      -0.387304      -0.272019      -0.267618       1.056303      -0.489597      -0.176121       0.665719             23.529403      14.967103       4.218740      -5.513820      25.705824      -3.745491      29.915284          -0.029705
          229              N       4.377957       7.560978      13.029706       0.002188      26.194108 0.38098752E+03  0.85902514E+04                                 8.152686                            6.929598      -0.324021       1.949260                    0.997280      25.292936      69.189880       0.574744       0.472647      -1.040152       0.015635      -0.067494      -0.126944       0.144619       0.016798       0.023513      -0.083644       0.068588      -0.194432      -0.127024       0.056003       0.071021              9.177846      10.228109      -0.641273       1.943930       8.693473      -2.623566       8.611958           0.025302
          230              N       5.468562       7.430509      15.651294      -0.031377      26.140114 0.39443489E+03  0.89408258E+04                                 8.041574                            6.974966      -0.233386       1.977038                    0.997301      25.369383      68.824202       0.584203       0.462530      -1.049312       0.083490      -0.113647       0.070111       0.157486       0.085702      -0.046172       0.051471       0.026882       0.115321      -0.133727       0.065211       0.068516              8.962179       9.843601       1.928877       0.528442       6.972049       0.032038      10.070889           0.054579
          231              N       3.783211       9.929608      16.230539      -0.434246      41.511889 0.53595553E+03  0.13067239E+05                                 9.872998                            7.594005       0.278515       2.097228                    0.996794      29.781003      82.766471       0.622597       0.403501      -1.089844       0.021776      -0.010448      -0.037760       0.044824       0.042085       0.071828      -0.051451      -0.004063      -0.221615      -0.134010       0.052673       0.081337             10.937231       7.811208      -2.627615      -3.916750       9.441665       4.445209      15.558820           0.015514
          232              N       4.377957       0.205022      11.937794       0.002082      26.195067 0.38100170E+03  0.85907658E+04                                 8.153446                            6.930174      -0.324273       1.949150                    0.997280      25.294996      69.199316       0.574657       0.472708      -1.040104       0.015636       0.067495       0.126948       0.144623      -0.016800      -0.023523      -0.083662       0.068598      -0.194478      -0.127053       0.056018       0.071035              9.178768      10.229141       0.641348      -1.944165       8.694312      -2.623861       8.612850           0.025389
          233              N       5.468562       0.335491       9.316206      -0.031395      26.140614 0.39444387E+03  0.89410870E+04                                 8.041728                            6.975089      -0.233488       1.977001                    0.997301      25.369993      68.826250       0.584192       0.462536      -1.049308       0.083507       0.113662      -0.070122       0.157511      -0.085725       0.046179       0.051485       0.026882       0.115343      -0.133759       0.065230       0.068529              8.962362       9.843795      -1.928927      -0.528419       6.972173       0.032022      10.071117           0.054568
          234              N       3.783211      13.368392       8.736961      -0.434294      41.515694 0.53601297E+03  0.13068993E+05                                 9.873539                            7.594372       0.278582       2.097221                    0.996794      29.782765      82.772553       0.622586       0.403496      -1.089846       0.021765       0.010444       0.037744       0.044804      -0.042083      -0.071839      -0.051452      -0.004077      -0.221636      -0.134023       0.052683       0.081339             10.937864       7.811588       2.627783       3.917008       9.442224       4.445550      15.559778           0.015527
          235              N       2.685543       7.971022       4.707206       0.002061      26.196623 0.38102955E+03  0.85914603E+04                                 8.153316                            6.930069      -0.324090       1.949209                    0.997280      25.295367      69.198221       0.574712       0.472659      -1.040142      -0.015645       0.067531      -0.126990       0.144678       0.016810      -0.023534       0.083713       0.068638      -0.194565      -0.127124       0.056052       0.071072              9.178611      10.228996      -0.641339      -1.944138       8.694166       2.623803       8.612671           0.025413
          236              N       1.594938       8.101491       7.328794      -0.031397      26.140994 0.39445069E+03  0.89412506E+04                                 8.041655                            6.975027      -0.233476       1.977010                    0.997301      25.370008      68.825576       0.584212       0.462520      -1.049321      -0.083531       0.113678       0.070135       0.157541       0.085748       0.046194      -0.051495       0.026873       0.115375      -0.133793       0.065245       0.068548              8.962278       9.843714       1.928907      -0.528437       6.972122      -0.032033      10.070997           0.054575
          237              N       3.280289       5.602392       7.908040      -0.434299      41.514308 0.53599198E+03  0.13068315E+05                                 9.873188                            7.594124       0.278594       2.097240                    0.996794      29.782310      82.769951       0.622611       0.403486      -1.089857      -0.021774       0.010419      -0.037734       0.044794       0.042079      -0.071835       0.051462      -0.004064      -0.221640      -0.134025       0.052689       0.081335             10.937456       7.811341      -2.627683       3.916845       9.441892      -4.445357      15.559135           0.015511
          238              N       2.685543      15.326978       3.615294       0.002038      26.196476 0.38102666E+03  0.85914342E+04                                 8.153561                            6.930264      -0.324197       1.949167                    0.997280      25.295857      69.201177       0.574672       0.472689      -1.040119      -0.015641      -0.067516       0.126973       0.144656      -0.016806       0.023532       0.083699       0.068625      -0.194549      -0.127105       0.056043       0.071062              9.178902      10.229294       0.641361       1.944207       8.694432       2.623895       8.612979           0.025485
          239              N       1.594938      15.196509       0.993707      -0.031373      26.140444 0.39444025E+03  0.89409691E+04                                 8.041621                            6.974996      -0.233440       1.977019                    0.997301      25.369731      68.825011       0.584204       0.462528      -1.049315      -0.083501      -0.113665      -0.070118       0.157508      -0.085724      -0.046179      -0.051484       0.026891       0.115348      -0.133758       0.065228       0.068531              8.962244       9.843648      -1.928900       0.528429       6.972079      -0.032038      10.071005           0.054561
          240              N       3.280289       2.163608       0.414460      -0.434309      41.515330 0.53600780E+03  0.13068808E+05                                 9.873379                            7.594258       0.278630       2.097241                    0.996794      29.782740      82.771727       0.622602       0.403488      -1.089854      -0.021776      -0.010421       0.037739       0.044800      -0.042082       0.071836       0.051464      -0.004070      -0.221655      -0.134030       0.052691       0.081339             10.937677       7.811481       2.627731      -3.916942       9.442046      -4.445443      15.559503           0.015596
          241              N       9.749043       7.971022       3.615294       0.002125      26.193255 0.38096899E+03  0.85899003E+04                                 8.153357                            6.930102      -0.324321       1.949142                    0.997280      25.294214      69.198152       0.574628       0.472738      -1.040080      -0.015630       0.067444       0.126886       0.144545       0.016791       0.023517      -0.083621       0.068564      -0.194401      -0.126994       0.055990       0.071004              9.178671      10.229069      -0.641329       1.944118       8.694206      -2.623823       8.612738           0.025475
          242              N       8.658438       8.101491       0.993707      -0.031359      26.140024 0.39443193E+03  0.89407313E+04                                 8.041523                            6.974911      -0.233386       1.977042                    0.997301      25.369498      68.824138       0.584209       0.462526      -1.049316      -0.083502       0.113670      -0.070115       0.157510       0.085735      -0.046180       0.051490       0.026897       0.115359      -0.133773       0.065236       0.068537              8.962134       9.843526       1.928875       0.528355       6.971999       0.032035      10.070878           0.054604
          243              N      10.343789       5.602392       0.414460      -0.434260      41.514678 0.53599823E+03  0.13068560E+05                                 9.873438                            7.594300       0.278719       2.097259                    0.996795      29.782353      82.771497       0.622585       0.403500      -1.089843      -0.021765       0.010473       0.037768       0.044831       0.042083       0.071835      -0.051450      -0.004089      -0.221628      -0.134017       0.052682       0.081336             10.937749       7.811512      -2.627756      -3.916967       9.442141       4.445500      15.559595           0.015532
          244              N       9.749043      15.326978       4.707206       0.002110      26.194677 0.38099631E+03  0.85905759E+04                                 8.153166                            6.929963      -0.324227       1.949177                    0.997280      25.294164      69.195769       0.574688       0.472686      -1.040121      -0.015637      -0.067500      -0.126952       0.144629      -0.016800      -0.023521      -0.083662       0.068596      -0.194475      -0.127051       0.056018       0.071033              9.178424      10.228751       0.641326      -1.944068       8.694025      -2.623763       8.612495           0.025407
          245              N       8.658438      15.196509       7.328794      -0.031307      26.139820 0.39442962E+03  0.89406003E+04                                 8.041140                            6.974612      -0.233240       1.977101                    0.997301      25.368432      68.819298       0.584261       0.462490      -1.049344      -0.083507      -0.113658       0.070120       0.157506      -0.085718       0.046178       0.051479       0.026876       0.115337      -0.133748       0.065223       0.068525              8.961672       9.843004      -1.928775      -0.528338       6.971699       0.032052      10.070315           0.054510
          246              N      10.343789       2.163608       7.908040      -0.434277      41.512926 0.53597177E+03  0.13067738E+05                                 9.873170                            7.594127       0.278457       2.097205                    0.996794      29.781440      82.768085       0.622591       0.403501      -1.089843      -0.021783      -0.010427      -0.037756       0.044819      -0.042080      -0.071837      -0.051459      -0.004058      -0.221626      -0.134022       0.052686       0.081336             10.937428       7.811322       2.627664       3.916826       9.441857       4.445310      15.559104           0.015494
          247              N      11.441457       7.560978      11.937794       0.002008      26.197838 0.38105116E+03  0.85920725E+04                                 8.153588                            6.930290      -0.324099       1.949194                    0.997280      25.296469      69.201820       0.574699       0.472662      -1.040140       0.015649      -0.067553       0.127016       0.144711       0.016816      -0.023542       0.083746       0.068660      -0.194623      -0.127169       0.056075       0.071094              9.178926      10.229292      -0.641364      -1.944203       8.694463       2.623904       8.613022           0.025544
          248              N      12.532062       7.430509       9.316206      -0.031394      26.141378 0.39445710E+03  0.89414126E+04                                 8.041651                            6.975017      -0.233448       1.977017                    0.997301      25.370197      68.825666       0.584222       0.462511      -1.049328       0.083543      -0.113694      -0.070143       0.157562       0.085764       0.046201      -0.051505       0.026878       0.115402      -0.133818       0.065259       0.068559              8.962280       9.843686       1.928909      -0.528408       6.972103      -0.032025      10.071050           0.054685
          249              N      10.846711       9.929608       8.736961      -0.434345      41.516775 0.53602983E+03  0.13069471E+05                                 9.873550                            7.594378       0.278603       2.097226                    0.996794      29.783411      82.773814       0.622602       0.403484      -1.089858       0.021763      -0.010416       0.037712       0.044769       0.042086      -0.071841       0.051468      -0.004074      -0.221657      -0.134038       0.052694       0.081343             10.937873       7.811599      -2.627787       3.917026       9.442221      -4.445545      15.559798           0.015563
          250              N      11.441457       0.205022      13.029706       0.002225      26.193948 0.38098235E+03  0.85900752E+04                                 8.152514                            6.929437      -0.323812       1.949324                    0.997280      25.292790      69.188438       0.574767       0.472631      -1.040164       0.015635       0.067485      -0.126933       0.144605      -0.016799       0.023519       0.083652       0.068592      -0.194454      -0.127037       0.056010       0.071027              9.177670      10.227945       0.641239       1.943866       8.693295       2.623536       8.611769           0.025282
          251              N      12.532062       0.335491      15.651294      -0.031361      26.139964 0.39443120E+03  0.89407202E+04                                 8.041546                            6.974934      -0.233368       1.977043                    0.997301      25.369478      68.824345       0.584204       0.462530      -1.049312       0.083485       0.113645       0.070108       0.157480      -0.085709      -0.046171      -0.051476       0.026887       0.115323      -0.133735       0.065216       0.068518              8.962156       9.843561      -1.928878       0.528396       6.972043      -0.032032      10.070865           0.054542
          252              N      10.846711      13.368392      16.230539      -0.434193      41.510451 0.53593265E+03  0.13066530E+05                                 9.872712                            7.593789       0.278524       2.097241                    0.996793      29.780505      82.764344       0.622613       0.403495      -1.089849       0.021784       0.010438      -0.037766       0.044830      -0.042075       0.071829       0.051453      -0.004057      -0.221601      -0.134006       0.052680       0.081326             10.936912       7.810985       2.627531      -3.916628       9.441422      -4.445080      15.558327           0.015454
          253              O       2.573939       9.500924      13.460811      -0.629062      40.278356 0.70845972E+03  0.18302982E+05                                 9.432946                            8.358242      -0.107386       1.983173                    0.996982      29.951336      82.432990       0.641141       0.369782      -1.127156       0.011041      -0.070006       0.032582       0.078002       0.057976      -0.007658       0.021296       0.047138       0.137832      -0.089127       0.037193       0.051934             10.239470       9.169820      -1.309902       3.541128       9.679475       1.127691      11.869114           0.030927
          254              O       1.648621       9.114178      11.500030      -0.571790      36.909864 0.56810281E+03  0.13762312E+05                                 8.694470                            7.318906       0.624297       2.272002                    0.992765      26.974862      69.775759       0.715064       0.353587      -1.150314      -0.012311      -0.028959      -0.008959       0.032718       0.026831      -0.001607      -0.068810       0.120376       0.067569      -0.111107       0.041351       0.069756              9.776042      11.117895      -1.586372       4.871030       6.848011      -1.075360      11.362220           0.003748
          255              O       5.443133       9.937374      13.883594      -0.525050      34.249364 0.59303246E+03  0.14603796E+05                                 8.361478                            7.604336       0.078079       2.093332                    0.993874      27.236326      72.358678       0.680211       0.365658      -1.134258       0.013407      -0.000120       0.003918       0.013969      -0.029397      -0.020347      -0.017056       0.045147       0.101503      -0.060345       0.015815       0.044530              8.858089       8.410186       0.348076      -2.821971       7.412108      -0.441147      10.751972           0.032145
          256              O       6.639690      10.224716      12.045986      -0.630503      42.301195 0.62141647E+03  0.15487051E+05                                 9.697411                            7.774997       0.183682       2.102219                    0.994423      28.560368      76.402173       0.673707       0.364795      -1.134608      -0.057108      -0.026250      -0.010042       0.063649      -0.025424       0.001130      -0.054164       0.028975      -0.015568      -0.066706       0.011578       0.055128             11.158681      14.166919       5.165230      -3.838181      10.801473      -3.316955       8.507650           0.001797
          257              O       2.734987       7.371487      15.546430      -0.507223      33.479842 0.51185275E+03  0.12196249E+05                                 8.295731                            7.082357       0.354424       2.174052                    0.997296      27.201484      71.988083       0.699492       0.367487      -1.128477       0.004070       0.000119       0.022165       0.022536      -0.002417       0.004256      -0.029010      -0.121166       0.114948      -0.079911       0.010841       0.069069              9.160235       6.929348      -0.694542       1.225782       8.969873      -4.962707      11.581484           0.027554
          258              O       2.562638       5.993799       0.635839      -0.565373      33.922573 0.47789644E+03  0.11114345E+05                                 8.197960                            6.669896       1.036698       2.389640                    0.998433      27.026954      69.046898       0.754433       0.349089      -1.151192      -0.007326       0.019360      -0.014539       0.025295       0.032436      -0.053601      -0.012315      -0.135162       0.167544      -0.117343       0.033052       0.084291              9.300412       7.983798       2.704815      -3.440341       8.699823      -4.504552      11.217615           0.002879
          259              O       0.723302      11.457956      10.101850      -0.896121      29.255278 0.54932740E+03  0.13326985E+05                                 7.492785                            7.207127      -0.064942       2.035680                    0.991120      29.054897      77.674757       0.712002       0.354588      -1.138215      -0.046344      -0.077090       0.032543       0.095654      -0.040848      -0.028096      -0.004952       0.051755      -0.084118      -0.051271      -0.016439       0.067709              7.635825       8.648220      -1.116505      -1.052126       7.147521       0.644167       7.111734           0.000236
          260              O       3.632052      11.142657      11.125518      -0.924320      33.692583 0.67979496E+03  0.17411286E+05                                 8.364622                            8.163290      -0.362447       1.920178                    0.991722      30.400253      83.766706       0.650533       0.367607      -1.126922       0.043676      -0.042587       0.047491       0.077309       0.029816       0.017599       0.022931       0.003965       0.033753      -0.036163      -0.010945       0.047109              8.533993       7.913478       1.336388       0.130587       9.708596       1.025886       7.979905           0.000053
          261              O       2.573939      13.797076      11.506689      -0.629071      40.279941 0.70849319E+03  0.18304071E+05                                 9.433193                            8.358441      -0.107447       1.983145                    0.996982      29.951982      82.435408       0.641133       0.369782      -1.127155       0.011037       0.070005      -0.032570       0.077995      -0.057977       0.007666       0.021299       0.047132       0.137827      -0.089128       0.037197       0.051931             10.239764       9.170057       1.309997      -3.541246       9.679771       1.127688      11.869463           0.030885
          262              O       1.648621      14.183822      13.467469      -0.571798      36.911178 0.56812538E+03  0.13763003E+05                                 8.694688                            7.319052       0.624279       2.271987                    0.992765      26.975339      69.777487       0.715056       0.353587      -1.150313      -0.012305       0.028963       0.008964       0.032721      -0.026835       0.001608      -0.068815       0.120386       0.067578      -0.111116       0.041352       0.069764              9.776327      11.118224       1.586464      -4.871235       6.848188      -1.075413      11.362569           0.003761
          263              O       5.443133      13.360626      11.083905      -0.525092      34.252131 0.59309083E+03  0.14605588E+05                                 8.361863                            7.604657       0.078197       2.093343                    0.993874      27.237720      72.363186       0.680204       0.365653      -1.134262       0.013417       0.000115      -0.003905       0.013974       0.029408       0.020337      -0.017056       0.045150       0.101500      -0.060351       0.015830       0.044521              8.858529       8.410635      -0.348149       2.822186       7.412455      -0.441191      10.752496           0.032128
          264              O       6.639690      13.073284      12.921513      -0.630524      42.304080 0.62146341E+03  0.15488517E+05                                 9.697816                            7.775257       0.183756       2.102221                    0.994424      28.561485      76.405952       0.673700       0.364792      -1.134610      -0.057119       0.026252       0.010034       0.063659       0.025426      -0.001135      -0.054176       0.028978      -0.015593      -0.066719       0.011578       0.055141             11.159219      14.167677      -5.165614       3.838415      10.801987      -3.317136       8.507993           0.001814
          265              O       2.734987       0.394513       9.421070      -0.507281      33.484977 0.51194698E+03  0.12199077E+05                                 8.296568                            7.083002       0.354415       2.174005                    0.997297      27.203810      71.996362       0.699460       0.367486      -1.128476       0.004067      -0.000114      -0.022170       0.022540       0.002433      -0.004258      -0.029000      -0.121202       0.114999      -0.079937       0.010864       0.069073              9.161228       6.929986       0.694568      -1.225858       8.970868      -4.963403      11.582831           0.027561
          266              O       2.562638       1.772201       7.686661      -0.565378      33.926171 0.47795342E+03  0.11116015E+05                                 8.198544                            6.670294       1.036636       2.389593                    0.998433      27.028313      69.051713       0.754409       0.349089      -1.151190      -0.007322      -0.019368       0.014551       0.025307      -0.032439       0.053611      -0.012317      -0.135171       0.167544      -0.117352       0.033053       0.084299              9.301149       7.984330      -2.705064       3.440666       8.700517      -4.505052      11.218600           0.002890
          267              O       0.723302      11.840044      14.865649      -0.896131      29.255615 0.54933487E+03  0.13327212E+05                                 7.492845                            7.207175      -0.064948       2.035676                    0.991120      29.055061      77.675353       0.712000       0.354588      -1.138215      -0.046343       0.077083      -0.032541       0.095647       0.040845       0.028097      -0.004949       0.051759      -0.084112      -0.051268      -0.016440       0.067708              7.635897       8.648281       1.116568       1.052114       7.147605       0.644178       7.111805           0.000265
          268              O       3.632052      12.155343      13.841982      -0.924319      33.692366 0.67978873E+03  0.17411074E+05                                 8.364559                            8.163229      -0.362421       1.920189                    0.991722      30.400117      83.766007       0.650539       0.367605      -1.126925       0.043675       0.042584      -0.047486       0.077304      -0.029817      -0.017599       0.022928       0.003961       0.033753      -0.036164      -0.010944       0.047108              8.533933       7.913406      -1.336352      -0.130591       9.708517       1.025888       7.979875           0.000067
          269              O       4.489561       6.031076       5.138311      -0.629058      40.279086 0.70847549E+03  0.18303502E+05                                 9.433081                            8.358355      -0.107523       1.983130                    0.996982      29.951570      82.434047       0.641134       0.369784      -1.127154      -0.011029       0.070000       0.032568       0.077990       0.057980       0.007673      -0.021302       0.047122       0.137823      -0.089130       0.037201       0.051929             10.239627       9.169971      -1.309960      -3.541185       9.679654      -1.127687      11.869256           0.030830
          270              O       5.414879       6.417822       3.177530      -0.571790      36.910383 0.56811065E+03  0.13762558E+05                                 8.694580                            7.318974       0.624221       2.271977                    0.992764      26.974952      69.776282       0.715058       0.353589      -1.150312       0.012316       0.028962      -0.008964       0.032724       0.026836       0.001608       0.068820       0.120395       0.067572      -0.111124       0.041356       0.069767              9.776194      11.118115      -1.586428      -4.871157       6.848104       1.075397      11.362364           0.003740
          271              O       1.620367       5.594626       5.561095      -0.525081      34.251257 0.59307270E+03  0.14605015E+05                                 8.361691                            7.604516       0.078080       2.093320                    0.993873      27.237335      72.361605       0.680214       0.365651      -1.134265      -0.013420       0.000106       0.003911       0.013979      -0.029432       0.020325       0.017044       0.045145       0.101537      -0.060366       0.015848       0.044518              8.858331       8.410435       0.348121       2.822093       7.412319       0.441170      10.752239           0.032096
          272              O       0.423810       5.307284       3.723486      -0.630519      42.303676 0.62145818E+03  0.15488353E+05                                 9.697754                            7.775228       0.183702       2.102208                    0.994424      28.561336      76.405450       0.673701       0.364792      -1.134610       0.057113       0.026247      -0.010032       0.063651      -0.025425      -0.001137       0.054187       0.028988      -0.015627      -0.066732       0.011584       0.055149             11.159122      14.167514       5.165512       3.838376      10.801924       3.317115       8.507928           0.001776
          273              O       4.328513       8.160513       7.223930      -0.507273      33.483508 0.51192072E+03  0.12198267E+05                                 8.296240                            7.082751       0.354371       2.174008                    0.997296      27.203419      71.994255       0.699485       0.367479      -1.128484      -0.004061      -0.000126       0.022160       0.022530      -0.002478      -0.004279       0.028986      -0.121249       0.115088      -0.079979       0.010898       0.069081              9.160836       6.929750      -0.694563      -1.225832       8.970483       4.963123      11.582276           0.027512
          274              O       4.500862       9.538201       8.958339      -0.565382      33.924688 0.47792974E+03  0.11115311E+05                                 8.198253                            6.670091       1.036698       2.389623                    0.998433      27.027911      69.049885       0.754428       0.349085      -1.151195       0.007329      -0.019366      -0.014546       0.025305       0.032444       0.053635       0.012301      -0.135193       0.167508      -0.117373       0.033077       0.084296              9.300784       7.984069       2.704941       3.440499       8.700187       4.504821      11.218097           0.002893
          275              O       6.340198       4.074044       1.779351      -0.896129      29.255340 0.54932931E+03  0.13327037E+05                                 7.492789                            7.207137      -0.064914       2.035688                    0.991120      29.054936      77.674775       0.712002       0.354588      -1.138216       0.046348       0.077095       0.032537       0.095658      -0.040851       0.028096       0.004950       0.051753      -0.084094      -0.051269      -0.016439       0.067708              7.635827       8.648212      -1.116500       1.052088       7.147542      -0.644151       7.111727           0.000224
          276              O       3.431448       4.389343       2.803018      -0.924315      33.692009 0.67977996E+03  0.17410788E+05                                 8.364491                            8.163169      -0.362413       1.920195                    0.991722      30.399920      83.765229       0.650542       0.367604      -1.126925      -0.043678       0.042588       0.047488       0.077309       0.029816      -0.017598      -0.022932       0.003961       0.033759      -0.036164      -0.010945       0.047109              8.533852       7.913365       1.336379      -0.130593       9.708451      -1.025831       7.979740           0.000022
          277              O       4.489561       1.734924       3.184188      -0.629055      40.279544 0.70848518E+03  0.18303811E+05                                 9.433130                            8.358394      -0.107455       1.983145                    0.996982      29.951811      82.434799       0.641134       0.369782      -1.127155      -0.011041      -0.070007      -0.032569       0.077998      -0.057977      -0.007669      -0.021299       0.047135       0.137821      -0.089128       0.037200       0.051928             10.239687       9.169997       1.310000       3.541193       9.679716      -1.127673      11.869347           0.030877
          278              O       5.414879       1.348178       5.144969      -0.571799      36.910801 0.56811866E+03  0.13762796E+05                                 8.694620                            7.319003       0.624298       2.271995                    0.992765      26.975202      69.776960       0.715060       0.353587      -1.150314       0.012303      -0.028962       0.008962       0.032719      -0.026833      -0.001607       0.068815       0.120387       0.067575      -0.111117       0.041354       0.069762              9.776242      11.118135       1.586467       4.871173       6.848146       1.075416      11.362444           0.003752
          279              O       1.620367       2.171374       2.761405      -0.525110      34.252575 0.59310095E+03  0.14605884E+05                                 8.361876                            7.604673       0.078205       2.093344                    0.993874      27.238034      72.363885       0.680210       0.365648      -1.134267      -0.013417      -0.000112      -0.003907       0.013975       0.029424      -0.020328       0.017046       0.045147       0.101524      -0.060360       0.015842       0.044518              8.858538       8.410628      -0.348164      -2.822175       7.412478       0.441210      10.752507           0.032173
          280              O       0.423810       2.458716       4.599013      -0.630538      42.304616 0.62147285E+03  0.15488807E+05                                 9.697874                            7.775298       0.183756       2.102218                    0.994424      28.561721      76.406644       0.673701       0.364790      -1.134612       0.057120      -0.026247       0.010024       0.063656       0.025424       0.001135       0.054186       0.028987      -0.015625      -0.066731       0.011585       0.055146             11.159287      14.167730      -5.165669      -3.838429      10.802099       3.317169       8.508032           0.001800
          281              O       4.328513      15.137487       1.098570      -0.507314      33.485605 0.51195914E+03  0.12199419E+05                                 8.296572                            7.083006       0.354438       2.174006                    0.997297      27.204432      71.997763       0.699473       0.367478      -1.128484      -0.004068       0.000121      -0.022166       0.022536       0.002463       0.004271       0.028991      -0.121245       0.115074      -0.079973       0.010890       0.069083              9.161230       6.929995       0.694567       1.225855       8.970859       4.963400      11.582835           0.027650
          282              O       4.500862      13.759799      16.009161      -0.565395      33.926124 0.47795260E+03  0.11115984E+05                                 8.198498                            6.670261       1.036656       2.389597                    0.998433      27.028448      69.051865       0.754416       0.349086      -1.151194       0.007328       0.019370       0.014556       0.025314      -0.032441      -0.053618       0.012308      -0.135173       0.167505      -0.117353       0.033063       0.084290              9.301092       7.984294      -2.705044      -3.440643       8.700451       4.505012      11.218531           0.002941
          283              O       6.340198       3.691956       6.543150      -0.896127      29.255330 0.54932815E+03  0.13327005E+05                                 7.492802                            7.207141      -0.064932       2.035684                    0.991120      29.054871      77.674655       0.712000       0.354589      -1.138215       0.046343      -0.077084      -0.032544       0.095649       0.040842      -0.028098       0.004952       0.051759      -0.084109      -0.051269      -0.016437       0.067706              7.635851       8.648238       1.116549      -1.052114       7.147563      -0.644177       7.111752           0.000228
          284              O       3.431448       3.376657       5.519482      -0.924312      33.692274 0.67978675E+03  0.17411016E+05                                 8.364563                            8.163233      -0.362437       1.920185                    0.991722      30.400049      83.765896       0.650537       0.367606      -1.126923      -0.043677      -0.042588      -0.047491       0.077309      -0.029815       0.017600      -0.022930       0.003960       0.033750      -0.036161      -0.010948       0.047108              8.533936       7.913407      -1.336355       0.130591       9.708548      -1.025883       7.979854           0.000021
          285              O      11.553061       6.031076       3.184188      -0.629042      40.279141 0.70847597E+03  0.18303509E+05                                 9.433042                            8.358312      -0.107387       1.983169                    0.996982      29.951669      82.434187       0.641141       0.369780      -1.127157      -0.011062       0.070018      -0.032576       0.078014       0.057981      -0.007667       0.021303       0.047131       0.137826      -0.089132       0.037199       0.051934             10.239595       9.169886      -1.309962       3.541167       9.679627       1.127674      11.869273           0.030859
          286              O      12.478379       6.417822       5.144969      -0.571798      36.911349 0.56812967E+03  0.13763122E+05                                 8.694674                            7.319042       0.624362       2.272010                    0.992765      26.975529      69.777835       0.715063       0.353584      -1.150317       0.012303       0.028967       0.008958       0.032721       0.026831      -0.001607      -0.068815       0.120391       0.067561      -0.111117       0.041357       0.069760              9.776312      11.118212      -1.586478       4.871220       6.848185      -1.075432      11.362538           0.003731
          287              O       8.683867       5.594626       2.761405      -0.525066      34.251568 0.59307786E+03  0.14605175E+05                                 8.361711                            7.604521       0.078410       2.093407                    0.993876      27.237577      72.362357       0.680217       0.365648      -1.134267      -0.013392       0.000156      -0.003905       0.013950      -0.029394      -0.020353      -0.017070       0.045173       0.101491      -0.060354       0.015820       0.044534              8.858366       8.410455       0.348129      -2.822130       7.412333      -0.441176      10.752309           0.032150
          288              O       7.487310       5.307284       4.599013      -0.630532      42.305176 0.62148359E+03  0.15489133E+05                                 9.697924                            7.775334       0.183875       2.102246                    0.994424      28.562054      76.407553       0.673704       0.364787      -1.134614       0.057126       0.026265       0.010028       0.063669      -0.025422       0.001134      -0.054166       0.028980      -0.015568      -0.066708       0.011578       0.055130             11.159355      14.167845       5.165702      -3.838456      10.802155      -3.317183       8.508066           0.001777
          289              O      11.392013       8.160513       1.098570      -0.507260      33.485921 0.51196302E+03  0.12199571E+05                                 8.296748                            7.083129       0.354528       2.174026                    0.997297      27.204134      71.997862       0.699451       0.367488      -1.128473      -0.004117      -0.000119      -0.022172       0.022552      -0.002389       0.004233      -0.029017      -0.121180       0.114952      -0.079916       0.010838       0.069078              9.161453       6.930117      -0.694576       1.225873       8.971085      -4.963576      11.583156           0.027567
          290              O      11.564362       9.538201      16.009161      -0.565381      33.928350 0.47798956E+03  0.11117067E+05                                 8.198861                            6.670515       1.036682       2.389582                    0.998434      27.029378      69.055116       0.754402       0.349085      -1.151193       0.007313      -0.019387       0.014562       0.025325       0.032440      -0.053601      -0.012333      -0.135161       0.167599      -0.117349       0.033034       0.084315              9.301543       7.984641       2.705200      -3.440847       8.700873      -4.505305      11.219114           0.002864
          291              O      13.403698       4.074044       6.543150      -0.896122      29.255477 0.54933201E+03  0.13327132E+05                                 7.492852                            7.207188      -0.064968       2.035671                    0.991120      29.054940      77.675115       0.711994       0.354591      -1.138212       0.046345       0.077091      -0.032549       0.095658      -0.040844      -0.028099      -0.004950       0.051760      -0.084110      -0.051270      -0.016439       0.067709              7.635901       8.648293      -1.116553      -1.052117       7.147606       0.644177       7.111805           0.000226
          292              O      10.494948       4.389343       5.519482      -0.924320      33.692838 0.67980184E+03  0.17411519E+05                                 8.364694                            8.163357      -0.362480       1.920165                    0.991723      30.400383      83.767397       0.650527       0.367609      -1.126920      -0.043681       0.042597      -0.047497       0.077321       0.029817       0.017599       0.022926       0.003961       0.033746      -0.036161      -0.010945       0.047106              8.534075       7.913530       1.336372       0.130587       9.708700       1.025905       7.979996          -0.000008
          293              O      11.553061       1.734924       5.138311      -0.629021      40.277854 0.70844870E+03  0.18302621E+05                                 9.432855                            8.358171      -0.107435       1.983162                    0.996982      29.951095      82.432083       0.641144       0.369782      -1.127156      -0.011039      -0.070000       0.032570       0.077992      -0.057971       0.007655       0.021298       0.047131       0.137829      -0.089120       0.037186       0.051935             10.239365       9.169707       1.309886      -3.541063       9.679411       1.127687      11.868975           0.030818
          294              O      12.478379       1.348178       3.177530      -0.571775      36.909785 0.56810019E+03  0.13762240E+05                                 8.694485                            7.318907       0.624236       2.271986                    0.992765      26.974744      69.775550       0.715061       0.353589      -1.150312       0.012313      -0.028958      -0.008966       0.032719      -0.026834       0.001608      -0.068813       0.120385       0.067572      -0.111114       0.041353       0.069762              9.776072      11.117937       1.586388      -4.871062       6.848027      -1.075376      11.362252           0.003750
          295              O       8.683867       2.171374       5.561095      -0.525036      34.249797 0.59304125E+03  0.14604067E+05                                 8.361538                            7.604383       0.078092       2.093332                    0.993873      27.236521      72.359336       0.680210       0.365657      -1.134258      -0.013414      -0.000106       0.003908       0.013972       0.029402       0.020340      -0.017055       0.045143       0.101495      -0.060344       0.015823       0.044521              8.858160       8.410259      -0.348087       2.822012       7.412183      -0.441146      10.752037           0.032084
          296              O       7.487310       2.458716       3.723486      -0.630502      42.302749 0.62144289E+03  0.15487895E+05                                 9.697693                            7.775195       0.183626       2.102191                    0.994423      28.560836      76.404222       0.673693       0.364798      -1.134604       0.057112      -0.026242      -0.010044       0.063650       0.025426      -0.001132      -0.054173       0.028985      -0.015579      -0.066718       0.011581       0.055137             11.159038      14.167410      -5.165449       3.838313      10.801840      -3.317068       8.507863           0.001782
          297              O      11.392013      15.137487       7.223930      -0.507234      33.481743 0.51188787E+03  0.12197310E+05                                 8.296068                            7.082618       0.354395       2.174026                    0.997297      27.202280      71.991120       0.699476       0.367489      -1.128474      -0.004059       0.000115       0.022160       0.022529       0.002431      -0.004259      -0.028998      -0.121191       0.114981      -0.079929       0.010862       0.069068              9.160634       6.929603       0.694557      -1.225812       8.970284      -4.962989      11.582014           0.027553
          298              O      11.564362      13.759799       8.958339      -0.565352      33.923102 0.47790347E+03  0.11114557E+05                                 8.198072                            6.669965       1.036641       2.389620                    0.998433      27.026999      69.047316       0.754425       0.349091      -1.151189       0.007329       0.019355      -0.014545       0.025296      -0.032438       0.053607      -0.012314      -0.135159       0.167527      -0.117343       0.033052       0.084291              9.300562       7.983892      -2.704860       3.440408       8.699964      -4.504665      11.217829           0.002885
          299              O      13.403698       3.691956       1.779351      -0.896126      29.255407 0.54933062E+03  0.13327081E+05                                 7.492804                            7.207145      -0.064939       2.035681                    0.991119      29.054956      77.674945       0.712001       0.354588      -1.138215       0.046341      -0.077086       0.032543       0.095650       0.040848       0.028098      -0.004952       0.051759      -0.084115      -0.051272      -0.016439       0.067711              7.635847       8.648235       1.116503       1.052130       7.147546       0.644176       7.111760           0.000223
          300              O      10.494948       3.376657       2.803018      -0.924327      33.692987 0.67980601E+03  0.17411641E+05                                 8.364685                            8.163351      -0.362438       1.920177                    0.991722      30.400481      83.767528       0.650531       0.367607      -1.126922      -0.043675      -0.042576       0.047482       0.077297      -0.029814      -0.017601       0.022933       0.003959       0.033772      -0.036164      -0.010947       0.047111              8.534061       7.913536      -1.336393      -0.130592       9.708688       1.025887       7.979958          -0.000003
          301              O       9.637439       9.500924      11.506689      -0.629053      40.279122 0.70847560E+03  0.18303492E+05                                 9.433054                            8.358332      -0.107510       1.983134                    0.996982      29.951620      82.433972       0.641138       0.369782      -1.127156       0.011027      -0.069999      -0.032562       0.077986       0.057986       0.007686      -0.021303       0.047120       0.137817      -0.089137       0.037213       0.051924             10.239599       9.169886      -1.309969      -3.541146       9.679635      -1.127679      11.869275           0.030893
          302              O       8.712121       9.114178      13.467469      -0.571795      36.910405 0.56811052E+03  0.13762546E+05                                 8.694553                            7.318951       0.624268       2.271991                    0.992765      26.975032      69.776338       0.715063       0.353587      -1.150314      -0.012307      -0.028965       0.008967       0.032724       0.026838       0.001608       0.068823       0.120400       0.067566      -0.111128       0.041358       0.069770              9.776161      11.118011      -1.586432      -4.871124       6.848084       1.075394      11.362389           0.003762
          303              O      12.506633       9.937374      11.083905      -0.525115      34.252976 0.59310861E+03  0.14606105E+05                                 8.361897                            7.604684       0.078137       2.093325                    0.993873      27.238253      72.364311       0.680215       0.365645      -1.134271       0.013425      -0.000097      -0.003916       0.013985      -0.029461       0.020309       0.017036       0.045150       0.101572      -0.060387       0.015874       0.044513              8.858566       8.410644       0.348162       2.822201       7.412493       0.441209      10.752560           0.032211
          304              O      13.703190      10.224716      12.921513      -0.630542      42.305254 0.62148339E+03  0.15489135E+05                                 9.697955                            7.775357       0.183738       2.102209                    0.994424      28.561968      76.407463       0.673699       0.364790      -1.134612      -0.057119      -0.026249       0.010024       0.063656      -0.025426      -0.001139       0.054202       0.029003      -0.015668      -0.066751       0.011592       0.055160             11.159384      14.167860       5.165722       3.838465      10.802179       3.317196       8.508112           0.001817
          305              O       9.798487       7.371487       9.421070      -0.507328      33.486277 0.51197115E+03  0.12199761E+05                                 8.296611                            7.083031       0.354417       2.173996                    0.997296      27.204956      71.999024       0.699481       0.367472      -1.128490       0.004050       0.000128      -0.022157       0.022525      -0.002504      -0.004294       0.028969      -0.121299       0.115167      -0.080018       0.010934       0.069084              9.161280       6.930017      -0.694561      -1.225850       8.970917       4.963443      11.582907           0.027687
          306              O       9.626138       5.993799       7.686661      -0.565411      33.927536 0.47797588E+03  0.11116659E+05                                 8.198692                            6.670403       1.036652       2.389585                    0.998433      27.029122      69.053962       0.754412       0.349084      -1.151196      -0.007337       0.019377       0.014552       0.025319       0.032453       0.053647       0.012295      -0.135204       0.167488      -0.117385       0.033087       0.084298              9.301325       7.984476       2.705119       3.440742       8.700672       4.505154      11.218827           0.002909
          307              O       7.786802      11.457956      14.865649      -0.896127      29.255123 0.54932216E+03  0.13326820E+05                                 7.492755                            7.207091      -0.064915       2.035691                    0.991120      29.054795      77.674269       0.712004       0.354588      -1.138216      -0.046348      -0.077093      -0.032541       0.095658      -0.040843       0.028099       0.004953       0.051764      -0.084102      -0.051271      -0.016436       0.067707              7.635803       8.648183      -1.116545       1.052115       7.147505      -0.644186       7.111721           0.000269
          308              O      10.695552      11.142657      13.841982      -0.924316      33.692654 0.67979583E+03  0.17411315E+05                                 8.364630                            8.163286      -0.362442       1.920179                    0.991722      30.400296      83.766850       0.650534       0.367606      -1.126923       0.043683      -0.042592      -0.047488       0.077314       0.029815      -0.017599      -0.022928       0.003959       0.033742      -0.036160      -0.010947       0.047107              8.534015       7.913453       1.336369      -0.130598       9.708643      -1.025928       7.979949           0.000003
          309              O       9.637439      13.797076      13.460811      -0.629036      40.278707 0.70846683E+03  0.18303213E+05                                 9.432973                            8.358254      -0.107389       1.983168                    0.996982      29.951580      82.433802       0.641144       0.369780      -1.127158       0.011052       0.070018       0.032581       0.078014      -0.057974      -0.007651      -0.021296       0.047137       0.137833      -0.089124       0.037187       0.051937             10.239510       9.169844       1.309908       3.541155       9.679521      -1.127690      11.869164           0.030857
          310              O       8.712121      14.183822      11.500030      -0.571788      36.910905 0.56812115E+03  0.13762864E+05                                 8.694605                            7.318998       0.624349       2.272009                    0.992765      26.975338      69.777217       0.715064       0.353585      -1.150316      -0.012309       0.028964      -0.008955       0.032720      -0.026832      -0.001607       0.068815       0.120379       0.067573      -0.111113       0.041353       0.069760              9.776216      11.118116       1.586417       4.871161       6.848115       1.075396      11.362417           0.003763
          311              O      12.506633      13.360626      13.883594      -0.525008      34.249641 0.59303731E+03  0.14603920E+05                                 8.361403                            7.604263       0.078251       2.093380                    0.993874      27.236692      72.359259       0.680229       0.365648      -1.134267       0.013401       0.000133       0.003907       0.013960       0.029392      -0.020352       0.017060       0.045148       0.101500      -0.060343       0.015810       0.044533              8.858013       8.410092      -0.348061      -2.821954       7.412064       0.441125      10.751883           0.032064
          312              O      13.703190      13.073284      12.045986      -0.630490      42.302921 0.62144525E+03  0.15487937E+05                                 9.697597                            7.775117       0.183779       2.102235                    0.994423      28.561168      76.404567       0.673710       0.364789      -1.134613      -0.057116       0.026252      -0.010037       0.063656       0.025424       0.001131       0.054169       0.028978      -0.015582      -0.066712       0.011580       0.055132             11.158924      14.167234      -5.165401      -3.838283      10.801747       3.317049       8.507791           0.001780
          313              O       9.798487       0.394513      15.546430      -0.507182      33.481313 0.51187823E+03  0.12196994E+05                                 8.295845                            7.082424       0.354581       2.174080                    0.997297      27.202547      71.991024       0.699506       0.367476      -1.128487       0.004092      -0.000111       0.022168       0.022543       0.002409       0.004253       0.029021      -0.121189       0.114960      -0.079924       0.010837       0.069086              9.160388       6.929419       0.694552       1.225789       8.970032       4.962844      11.581713           0.027472
          314              O       9.626138       1.772201       0.635839      -0.565356      33.924656 0.47792956E+03  0.11115309E+05                                 8.198248                            6.670090       1.036726       2.389628                    0.998433      27.027972      69.050110       0.754428       0.349085      -1.151195      -0.007316      -0.019354      -0.014554       0.025297      -0.032441      -0.053601       0.012315      -0.135162       0.167555      -0.117345       0.033051       0.084294              9.300774       7.984075      -2.704938      -3.440507       8.700161       4.504797      11.218086           0.002845
          315              O       7.786802      11.840044      10.101850      -0.896129      29.255344 0.54932958E+03  0.13327050E+05                                 7.492803                            7.207148      -0.064939       2.035681                    0.991120      29.054884      77.674745       0.712000       0.354589      -1.138215      -0.046344       0.077087       0.032547       0.095653       0.040846      -0.028101       0.004947       0.051754      -0.084127      -0.051270      -0.016442       0.067712              7.635841       8.648240       1.116493      -1.052106       7.147534      -0.644150       7.111751           0.000252
          316              O      10.695552      12.155343      11.125518      -0.924321      33.692529 0.67979473E+03  0.17411274E+05                                 8.364609                            8.163285      -0.362445       1.920180                    0.991722      30.400200      83.766481       0.650534       0.367607      -1.126923       0.043676       0.042583       0.047492       0.077307      -0.029815       0.017599      -0.022934       0.003962       0.033761      -0.036164      -0.010947       0.047111              8.533977       7.913461      -1.336386       0.130592       9.708588      -1.025856       7.979882           0.000015

******************************************************
Auxiliary information for the entire system
The total spin magnetic moment of the unit cell is   12.000908
The total net atomic charge of the unit cell is   0.000005
Accuracy of reproducing the electrostatic potential in the unit cell:
  The inner radius (bohr) =    5.0000
  The outer radius (bohr) =   12.0000
  Valid grid points have density less than (e/(bohr^3)) =    0.0001
  The number of valid grid points were=        21572
  The rms potential error without charges in kcal/mol is=     11.75215
  The rms potential error with partial charges in kcal/mol is=      2.56071
  The RRMSE value at monopole order=      0.21789
  The rms potential error with partial charges and cloud penetration in kcal/mol is=      2.57485
  The RRMSE value at monopole order with cloud penetration is=      0.21910
  The rms potential error with partial charges and atomic dipoles in kcal/mol is=      0.97282
  The RRMSE value at dipole order=      0.08278
  The rms potential error with partial charges, atomic dipoles and cloud penetration in kcal/mol is=      0.97521
  The RRMSE value at dipole order with cloud penetration=      0.08298

******************************************************
The electron densities and ab initio electrostatic potential were computed in VASP using the PBE functional and
projector augmented wave method. See the main text of the journal article for a description of computational details.
The atomic charges, dipoles, and quadrupoles were computed with the DDEC6 method as described in
(a) T. A. Manz and N. Gabaldon Limas, RSC Adv. 6 (2016) 47771-47801 DOI: 10.1039/c6ra04656h
(b) N. Gabaldon Limas and T. A. Manz, RSC Adv. 8 (2018) 2678-2707 DOI: 10.1039/c7ra11829e.
For each atom in the material, the electron cloud parameters were fit to the spherically averaged atom-in-material
electron density using radial positions for which this density was between 10^-4 and 10^-2 electrons per cubic bohr.
The polarizabilities, dispersion coefficients, and quantum Drude oscillator (QDO) parameters were fit using the MCLF method.
The magnetic structure of the system was optimized in VASP from the default ferromagnetic initial guess using spin polarization.
The atomic spin moments (ASMs) were computed on this optimized magnetic structure using the DDEC6 partition as inputs
to the method of T. A. Manz and D. S. Sholl, J. Chem. Theory Comput. 7 (2011) 4146-4164 DOI: 10.1021/ct200539n.
The RMSE and RRMSE were computed using a uniform grid with Ewald summation.
