# Supplementary material for: A collection of forcefield precursors for metal–organic frameworks
Source: RSC Adv. 2019 Nov 13;9(63):36492–507. doi: 10.1039/c9ra07327b (PMC9075174; doi:10.1039/c9ra07327b)
Supplement: RA-009-C9RA07327B-s5617 [file RA-009-C9RA07327B-s5617.xyz]

  316
jmolscript: load "" {1 1 1} spacegroup "x,y,z" unitcell [{     13.563000     0.000000     0.000000 }, {      0.000000    15.030000     0.000000 }, {      0.000000     0.000000    16.193000 }]
Ce     1.454903    11.272500    12.144750     2.020489
Ce     5.326597     3.757500     4.048250     2.020589
Ce    12.108097     3.757500     4.048250     2.021029
Ce     8.236403    11.272500    12.144750     2.020816
Ni     3.867625     8.421760    14.329995     0.732990
Ni     3.867625    14.123240     9.959505     0.733309
Ni     2.913875     6.608240     6.233495     0.733066
Ni     2.913875     0.906760     1.863005     0.733202
Ni     9.695375     6.608240     1.863005     0.733177
Ni     9.695375     0.906760     6.233495     0.733232
Ni    10.649125     8.421760     9.959505     0.733225
Ni    10.649125    14.123240    14.329995     0.733202
H      1.280347    11.044044     9.268873     0.464475
H      0.077309    11.615184     9.629977     0.509139
H      4.025498    11.373201    10.797492     0.487156
H      3.317510    10.387233    10.115767     0.471900
H      2.979791     6.831135    11.186124     0.128238
H      2.365387     6.517008    12.601393     0.163840
H      5.838872     7.424820    11.621716     0.153978
H      4.627696     8.186841    10.982093     0.155957
H      4.048555     5.541561    13.569734     0.110309
H      5.134952     5.592663    12.436224     0.113279
H      6.506171     6.859692    13.751096     0.110106
H      6.120982     5.555088    14.536456     0.108138
H      4.779601     5.467914    16.089365     0.114244
H      4.741625     6.683841     0.884138     0.139048
H      6.679778     8.520507    15.234374     0.108955
H      5.861929     8.490447     0.377297     0.109344
H      1.280347    11.500956    15.020627     0.464476
H      0.077309    10.929816    14.659523     0.509137
H      4.025498    11.171799    13.492008     0.487155
H      3.317510    12.157767    14.173733     0.471903
H      2.979791     0.683865    13.103376     0.128242
H      2.365387     0.997992    11.688107     0.163839
H      5.838872     0.090180    12.667784     0.153978
H      4.627696    14.358159    13.307407     0.155960
H      4.048555     1.973439    10.719766     0.110307
H      5.134952     1.922337    11.853276     0.113280
H      6.506171     0.655308    10.538404     0.110105
H      6.120982     1.959912     9.753044     0.108137
H      4.779601     2.047086     8.200135     0.114242
H      4.741625     0.831159     7.212362     0.139051
H      6.679778    14.024493     9.055126     0.108954
H      5.861929    14.054553     7.719203     0.109345
H      5.501153     3.985956     1.172373     0.464476
H      6.704191     3.414816     1.533477     0.509139
H      2.756002     3.656799     2.700992     0.487157
H      3.463990     4.642767     2.019267     0.471903
H      3.801709     8.198865     3.089624     0.128249
H      4.416113     8.512992     4.504893     0.163844
H      0.942629     7.605180     3.525216     0.153986
H      2.153804     6.843159     2.885593     0.155970
H      2.732945     9.488439     5.473234     0.110314
H      1.646548     9.437337     4.339724     0.113287
H      0.275329     8.170308     5.654596     0.110109
H      0.660518     9.474912     6.439956     0.108144
H      2.001899     9.562086     7.992865     0.114248
H      2.039875     8.346159     8.980638     0.139056
H      0.101723     6.509493     7.137874     0.108956
H      0.919571     6.539553     8.473797     0.109345
H      5.501153     3.529044     6.924127     0.464473
H      6.704191     4.100184     6.563023     0.509137
H      2.756002     3.858201     5.395508     0.487155
H      3.463990     2.872233     6.077233     0.471906
H      3.801709    14.346135     5.006876     0.128244
H      4.416113    14.032008     3.591607     0.163838
H      0.942629    14.939820     4.571284     0.153977
H      2.153804     0.671841     5.210907     0.155962
H      2.732945    13.056561     2.623266     0.110309
H      1.646548    13.107663     3.756776     0.113279
H      0.275329    14.374692     2.441904     0.110104
H      0.660518    13.070088     1.656544     0.108136
H      2.001899    12.982914     0.103635     0.114243
H      2.039875    14.198841    15.308862     0.139052
H      0.101723     1.005507     0.958626     0.108953
H      0.919571     0.975447    15.815703     0.109344
H     12.282653     3.985956     6.924127     0.464478
H     13.485691     3.414816     6.563023     0.509141
H      9.537502     3.656799     5.395508     0.487156
H     10.245490     4.642767     6.077233     0.471905
H     10.583209     8.198865     5.006876     0.128243
H     11.197613     8.512992     3.591607     0.163838
H      7.724129     7.605180     4.571284     0.153976
H      8.935304     6.843159     5.210907     0.155962
H      9.514444     9.488439     2.623266     0.110309
H      8.428048     9.437337     3.756776     0.113280
H      7.056829     8.170308     2.441904     0.110104
H      7.442018     9.474912     1.656544     0.108138
H      8.783399     9.562086     0.103635     0.114244
H      8.821375     8.346159    15.308862     0.139052
H      6.883223     6.509493     0.958626     0.108953
H      7.701071     6.539553    15.815703     0.109345
H     12.282653     3.529044     1.172373     0.464478
H     13.485691     4.100184     1.533477     0.509139
H      9.537502     3.858201     2.700992     0.487157
H     10.245490     2.872233     2.019267     0.471904
H     10.583209    14.346135     3.089624     0.128246
H     11.197613    14.032008     4.504893     0.163840
H      7.724129    14.939820     3.525216     0.153981
H      8.935304     0.671841     2.885593     0.155965
H      9.514444    13.056561     5.473234     0.110310
H      8.428048    13.107663     4.339724     0.113283
H      7.056829    14.374692     5.654596     0.110107
H      7.442018    13.070088     6.439956     0.108140
H      8.783399    12.982914     7.992865     0.114245
H      8.821375    14.198841     8.980638     0.139055
H      6.883223     1.005507     7.137874     0.108954
H      7.701071     0.975447     8.473797     0.109344
H      8.061847    11.044044    15.020627     0.464477
H      6.858809    11.615184    14.659523     0.509140
H     10.806998    11.373201    13.492008     0.487157
H     10.099010    10.387233    14.173733     0.471904
H      9.761291     6.831135    13.103376     0.128242
H      9.146887     6.517008    11.688107     0.163839
H     12.620372     7.424820    12.667784     0.153978
H     11.409196     8.186841    13.307407     0.155961
H     10.830056     5.541561    10.719766     0.110309
H     11.916452     5.592663    11.853276     0.113282
H     13.287671     6.859692    10.538404     0.110106
H     12.902482     5.555088     9.753044     0.108139
H     11.561101     5.467914     8.200135     0.114245
H     11.523125     6.683841     7.212362     0.139052
H     13.461278     8.520507     9.055126     0.108955
H     12.643429     8.490447     7.719203     0.109347
H      8.061847    11.500956     9.268873     0.464476
H      6.858809    10.929816     9.629977     0.509139
H     10.806998    11.171799    10.797492     0.487156
H     10.099010    12.157767    10.115767     0.471903
H      9.761291     0.683865    11.186124     0.128241
H      9.146887     0.997992    12.601393     0.163840
H     12.620372     0.090180    11.621716     0.153978
H     11.409196    14.358159    10.982093     0.155960
H     10.830056     1.973439    13.569734     0.110309
H     11.916452     1.922337    12.436224     0.113280
H     13.287671     0.655308    13.751096     0.110105
H     12.902482     1.959912    14.536456     0.108138
H     11.561101     2.047086    16.089365     0.114243
H     11.523125     0.831159     0.884138     0.139050
H     13.461278    14.024493    15.234374     0.108954
H     12.643429    14.054553     0.377297     0.109344
C      2.246033     8.458884    12.105887     0.673650
C      2.892988     7.154280    12.096171    -0.296756
C      5.082056     8.000469    11.819271    -0.305779
C      5.579818     9.264492    12.384406     0.695148
C      4.744337     6.088653    13.171386    -0.144521
C      5.773769     6.384744    14.172114    -0.132496
C      4.505629     6.393762    -0.011335    -0.318133
C      3.066594     6.471918    16.031070     0.650083
C      6.262037     7.932834    15.885333    -0.145258
C      3.112709     9.888237     0.419399     0.329516
C      2.246033    14.086116    12.183613     0.673656
C      2.892988     0.360720    12.193329    -0.296762
C      5.082056    14.544531    12.470229    -0.305783
C      5.579818    13.280508    11.905094     0.695152
C      4.744337     1.426347    11.118114    -0.144525
C      5.773769     1.130256    10.117386    -0.132496
C      4.505629     1.121238     8.107835    -0.318130
C      3.066594     1.043082     8.258430     0.650084
C      6.262037    14.612166     8.404167    -0.145261
C      3.112709    12.656763     7.677101     0.329524
C      4.535467     6.571116     4.009387     0.673649
C      3.888512     7.875720     3.999671    -0.296759
C      1.699444     7.029531     3.722771    -0.305782
C      1.201682     5.765508     4.287906     0.695151
C      2.037163     8.941347     5.074886    -0.144524
C      1.007731     8.645256     6.075614    -0.132499
C      2.275871     8.636238     8.085165    -0.318137
C      3.714906     8.558082     7.934570     0.650085
C      0.519463     7.097166     7.788833    -0.145259
C      3.668792     5.141763     8.515899     0.329498
C      4.535467     0.943884     4.087113     0.673652
C      3.888512    14.669280     4.096829    -0.296761
C      1.699444     0.485469     4.373729    -0.305779
C      1.201682     1.749492     3.808594     0.695151
C      2.037163    13.603653     3.021614    -0.144526
C      1.007731    13.899744     2.020886    -0.132495
C      2.275871    13.908762     0.011335    -0.318136
C      3.714906    13.986918     0.161930     0.650085
C      0.519463     0.417834     0.307667    -0.145258
C      3.668792     2.373237    15.773601     0.329510
C     11.316967     6.571116     4.087113     0.673651
C     10.670012     7.875720     4.096829    -0.296758
C      8.480944     7.029531     4.373729    -0.305780
C      7.983182     5.765508     3.808594     0.695146
C      8.818663     8.941347     3.021614    -0.144525
C      7.789231     8.645256     2.020886    -0.132495
C      9.057371     8.636238     0.011335    -0.318136
C     10.496406     8.558082     0.161930     0.650085
C      7.300963     7.097166     0.307667    -0.145259
C     10.450292     5.141763    15.773601     0.329514
C     11.316967     0.943884     4.009387     0.673651
C     10.670012    14.669280     3.999671    -0.296759
C      8.480944     0.485469     3.722771    -0.305783
C      7.983182     1.749492     4.287906     0.695149
C      8.818663    13.603653     5.074886    -0.144527
C      7.789231    13.899744     6.075614    -0.132497
C      9.057371    13.908762     8.085165    -0.318137
C     10.496406    13.986918     7.934570     0.650085
C      7.300963     0.417834     7.788833    -0.145257
C     10.450292     2.373237     8.515899     0.329514
C      9.027533     8.458884    12.183613     0.673655
C      9.674488     7.154280    12.193329    -0.296758
C     11.863556     8.000469    12.470229    -0.305785
C     12.361318     9.264492    11.905094     0.695150
C     11.525837     6.088653    11.118114    -0.144526
C     12.555269     6.384744    10.117386    -0.132497
C     11.287129     6.393762     8.107835    -0.318133
C      9.848094     6.471918     8.258430     0.650085
C     13.043537     7.932834     8.404167    -0.145266
C      9.894209     9.888237     7.677101     0.329523
C      9.027533    14.086116    12.105887     0.673655
C      9.674488     0.360720    12.096171    -0.296759
C     11.863556    14.544531    11.819271    -0.305782
C     12.361318    13.280508    12.384406     0.695150
C     11.525837     1.426347    13.171386    -0.144526
C     12.555269     1.130256    14.172114    -0.132496
C     11.287129     1.121238    -0.011335    -0.318132
C      9.848094     1.043082    16.031070     0.650084
C     13.043537    14.612166    15.885333    -0.145261
C      9.894209    12.656763     0.419399     0.329517
S      2.448122    10.514988     1.899439    -0.467499
S      2.448122    12.030012     6.197061    -0.467485
S      4.333379     4.515012     9.995939    -0.467473
S      4.333379     2.999988    14.293561    -0.467475
S     11.114879     4.515012    14.293561    -0.467478
S     11.114879     2.999988     9.995939    -0.467473
S      9.229622    10.514988     6.197061    -0.467483
S      9.229622    12.030012     1.899439    -0.467483
N      4.182829     7.301574    12.688835     0.000560
N      5.229893     7.185843    15.235994    -0.024937
N      3.634884     9.598158    15.737977    -0.439116
N      4.182829     0.213426    11.600665     0.000615
N      5.229893     0.329157     9.053506    -0.024955
N      3.634884    12.946842     8.551523    -0.439122
N      2.598671     7.728426     4.592335     0.000545
N      1.551607     7.844157     7.139494    -0.024949
N      3.146616     5.431842     7.641477    -0.439068
N      2.598671    14.816574     3.504165     0.000602
N      1.551607    14.700843     0.957006    -0.024950
N      3.146616     2.083158     0.455023    -0.439101
N      9.380171     7.728426     3.504165     0.000593
N      8.333107     7.844157     0.957006    -0.024954
N      9.928116     5.431842     0.455023    -0.439109
N      9.380171    14.816574     4.592335     0.000594
N      8.333107    14.700843     7.139494    -0.024956
N      9.928116     2.083158     7.641477    -0.439094
N     10.964329     7.301574    11.600665     0.000594
N     12.011393     7.185843     9.053506    -0.024952
N     10.416384     9.598158     8.551523    -0.439122
N     10.964329     0.213426    12.688835     0.000595
N     12.011393     0.329157    15.235994    -0.024947
N     10.416384    12.946842    15.737977    -0.439113
O      2.446765     9.181827    13.100137    -0.619496
O      1.555676     8.797059    11.195840    -0.560137
O      5.217686     9.596655    13.496866    -0.530989
O      6.329852     9.892746    11.702681    -0.613484
O      2.589177     7.143759    15.138836    -0.518050
O      2.416927     5.825628     0.636385    -0.585000
O      0.656449    11.074104     9.808100    -0.905402
O      3.487047    10.776510    10.815305    -0.933590
O      2.446765    13.363173    11.189363    -0.619523
O      1.555676    13.747941    13.093660    -0.560134
O      5.217686    12.948345    10.792635    -0.530985
O      6.329852    12.652254    12.586819    -0.613477
O      2.589177     0.371241     9.150664    -0.518035
O      2.416927     1.689372     7.460115    -0.584996
O      0.656449    11.470896    14.481400    -0.905403
O      3.487047    11.768490    13.474195    -0.933592
O      4.334735     5.848173     5.003637    -0.619507
O      5.225824     6.232941     3.099340    -0.560123
O      1.563814     5.433345     5.400365    -0.530998
O      0.451648     5.137254     3.606181    -0.613478
O      4.192323     7.886241     7.042336    -0.518030
O      4.364573     9.204372     8.732885    -0.584994
O      6.125051     3.955896     1.711600    -0.905409
O      3.294453     4.253490     2.718805    -0.933597
O      4.334735     1.666827     3.092863    -0.619519
O      5.225824     1.282059     4.997160    -0.560137
O      1.563814     2.081655     2.696135    -0.530983
O      0.451648     2.377746     4.490319    -0.613495
O      4.192323    14.658759     1.054164    -0.518036
O      4.364573    13.340628    15.556615    -0.584993
O      6.125051     3.559104     6.384900    -0.905405
O      3.294453     3.261510     5.377695    -0.933593
O     11.116235     5.848173     3.092863    -0.619529
O     12.007324     6.232941     4.997160    -0.560152
O      8.345314     5.433345     2.696135    -0.530979
O      7.233148     5.137254     4.490319    -0.613469
O     10.973823     7.886241     1.054164    -0.518040
O     11.146073     9.204372    15.556615    -0.584991
O     12.906551     3.955896     6.384900    -0.905426
O     10.075953     4.253490     5.377695    -0.933614
O     11.116235     1.666827     5.003637    -0.619537
O     12.007324     1.282059     3.099340    -0.560138
O      8.345314     2.081655     5.400365    -0.530984
O      7.233148     2.377746     3.606181    -0.613461
O     10.973823    14.658759     7.042336    -0.518034
O     11.146073    13.340628     8.732885    -0.584990
O     12.906551     3.559104     1.711600    -0.905427
O     10.075953     3.261510     2.718805    -0.933617
O      9.228265     9.181827    11.189363    -0.619528
O      8.337176     8.797059    13.093660    -0.560139
O     11.999186     9.596655    10.792635    -0.530985
O     13.111352     9.892746    12.586819    -0.613463
O      9.370677     7.143759     9.150664    -0.518037
O      9.198427     5.825628     7.460115    -0.584992
O      7.437949    11.074104    14.481400    -0.905420
O     10.268547    10.776510    13.474195    -0.933608
O      9.228265    13.363173    13.100137    -0.619529
O      8.337176    13.747941    11.195840    -0.560140
O     11.999186    12.948345    13.496866    -0.530988
O     13.111352    12.652254    11.702681    -0.613464
O      9.370677     0.371241    15.138836    -0.518043
O      9.198427     1.689372     0.636385    -0.584992
O      7.437949    11.470896     9.808100    -0.905415
O     10.268547    11.768490    10.815305    -0.933604

The following XYZ coordinates are in angstroms. Other properties are in atomic units.
The sperically averaged electron density of each atom fit to a function of the form exp(a - br)
eigen_1, eigen_2 and eigen_3 are the three eigenvalues of traceless quadrupole moment tensor
  atom number  atomic symbol              X              Y              Z     net charge C6 coefficient C8 coefficient C10 coefficient fluctuating dipole atomic polarizability isotropic forcefield polarizability              a              b squared Pearson coefficient          <r^3>          <r^4>         wp_QDO          m_QDO          q_QDO       dipole_x       dipole_y       dipole_z         dipole            Qxy            Qxz            Qyz     Q(x^2-y^2)  Q(3z^2 - R^2)        eigen_1        eigen_2        eigen_3 static polarizability      alpha(xx)      alpha(xy)      alpha(xz)      alpha(yy)      alpha(yz)      alpha(zz) atomic spin moment
            1             Ce       1.454903      11.272500      12.144750       2.020489     164.011798 0.46660912E+04  0.17789173E+06                                20.847737                           19.491271       2.582926       2.425605                    0.998013      93.832106     239.905409       0.526193       0.305322      -1.283644      -0.031278      -0.000011      -0.000016       0.031278      -0.000012      -0.000013       0.006558       0.087510       0.118924      -0.063991       0.023934       0.040056             22.542524      26.447727       0.000017       0.000004      26.501517       0.561976      14.678328           1.238617
            2             Ce       5.326597       3.757500       4.048250       2.020589     164.017212 0.46662626E+04  0.17789838E+06                                20.847398                           19.490970       2.583471       2.425771                    0.998015      93.829428     239.891935       0.526228       0.305302      -1.283676       0.031239      -0.000004      -0.000004       0.031239      -0.000014      -0.000020      -0.006570       0.087499       0.118939      -0.063989       0.023926       0.040063             22.542154      26.447290       0.000029      -0.000001      26.501043      -0.561971      14.678130           1.238768
            3             Ce      12.108097       3.757500       4.048250       2.021029     164.041886 0.46670314E+04  0.17792836E+06                                20.846041                           19.489721       2.586272       2.426607                    0.998026      93.816864     239.830961       0.526381       0.305212      -1.283818       0.031269       0.000006       0.000010       0.031269       0.000012       0.000018       0.006561       0.087464       0.118961      -0.063974       0.023905       0.040069             22.540721      26.445589      -0.000027       0.000000      26.499316       0.561913      14.677258           1.238275
            4             Ce       8.236403      11.272500      12.144750       2.020816     164.029644 0.46666457E+04  0.17791327E+06                                20.846719                           19.490336       2.584975       2.426217                    0.998021      93.822735     239.860179       0.526305       0.305257      -1.283748      -0.031242      -0.000011      -0.000004       0.031242       0.000023      -0.000011      -0.006549       0.087505       0.118904      -0.063984       0.023935       0.040049             22.541446      26.446441      -0.000000       0.000004      26.500212      -0.561934      14.677685           1.238147
            5             Ni       3.867625       8.421760      14.329995       0.732990      63.252664 0.11656467E+04  0.32902127E+05                                13.181822                           11.314165       0.713047       2.140389                    0.989608      44.872968     114.788062       0.526914       0.411822      -1.137380      -0.083242       0.081247       0.003936       0.116387       0.040922      -0.013698      -0.019289       0.033696      -0.084973      -0.040241      -0.023530       0.063771             14.987052      12.004984      -1.547589       0.155355      13.189726      -1.988960      19.766447           1.191389
            6             Ni       3.867625      14.123240       9.959505       0.733309      63.252186 0.11656290E+04  0.32900941E+05                                13.180887                           11.313405       0.713641       2.140619                    0.989608      44.868534     114.769157       0.526988       0.411773      -1.137433      -0.083242      -0.081252      -0.003935       0.116390      -0.040933       0.013711      -0.019279       0.033671      -0.084944      -0.040223      -0.023552       0.063775             14.985962      12.004166       1.547453      -0.155338      13.188793      -1.988777      19.764929           1.191237
            7             Ni       2.913875       6.608240       6.233495       0.733066      63.252495 0.11656419E+04  0.32901802E+05                                13.181578                           11.313972       0.713181       2.140447                    0.989608      44.871315     114.781737       0.526933       0.411809      -1.137394       0.083244      -0.081236       0.003928       0.116380       0.040925       0.013703       0.019282       0.033692      -0.084977      -0.040234      -0.023540       0.063774             14.986770      12.004776      -1.547562      -0.155359      13.189471       1.988911      19.766061           1.191326
            8             Ni       2.913875       0.906760       1.863005       0.733202      63.252288 0.11656331E+04  0.32901281E+05                                13.181204                           11.313659       0.713438       2.140541                    0.989608      44.870031     114.775584       0.526962       0.411790      -1.137415       0.083242       0.081249      -0.003931       0.116387      -0.040931      -0.013709       0.019281       0.033679      -0.084946      -0.040227      -0.023547       0.063774             14.986337      12.004455       1.547498       0.155342      13.189110       1.988854      19.765445           1.191275
            9             Ni       9.695375       6.608240       1.863005       0.733177      63.252220 0.11656319E+04  0.32901286E+05                                13.181273                           11.313713       0.713381       2.140520                    0.989608      44.870370     114.777079       0.526956       0.411794      -1.137410       0.083244      -0.081249      -0.003932       0.116389       0.040929      -0.013706      -0.019284       0.033683      -0.084957      -0.040232      -0.023543       0.063774             14.986421      12.004514      -1.547536       0.155388      13.189186      -1.988878      19.765563           1.191283
           10             Ni       9.695375       0.906760       6.233495       0.733232      63.252285 0.11656324E+04  0.32901192E+05                                13.181109                           11.313582       0.713494       2.140564                    0.989608      44.869471     114.773304       0.526970       0.411784      -1.137421       0.083246       0.081248       0.003931       0.116390      -0.040930       0.013707      -0.019280       0.033682      -0.084959      -0.040228      -0.023546       0.063775             14.986230      12.004373       1.547512      -0.155392      13.189012      -1.988845      19.765305           1.191233
           11             Ni      10.649125       8.421760       9.959505       0.733225      63.252222 0.11656310E+04  0.32901165E+05                                13.181133                           11.313600       0.713482       2.140557                    0.989608      44.869709     114.774203       0.526968       0.411786      -1.137419      -0.083246       0.081250      -0.003933       0.116391       0.040927       0.013707       0.019283       0.033682      -0.084960      -0.040230      -0.023543       0.063773             14.986254      12.004382      -1.547509      -0.155375      13.189038       1.988827      19.765342           1.191281
           12             Ni      10.649125      14.123240      14.329995       0.733202      63.252520 0.11656383E+04  0.32901447E+05                                13.181206                           11.313660       0.713460       2.140547                    0.989608      44.870117     114.775668       0.526964       0.411788      -1.137417      -0.083244      -0.081250       0.003934       0.116390      -0.040930      -0.013707       0.019283       0.033681      -0.084954      -0.040229      -0.023545       0.063774             14.986339      12.004451       1.547515       0.155373      13.189114       1.988849      19.765452           1.191284
           13              H       1.280347      11.044044       9.268873       0.464475       0.318812 0.17782373E+01  0.12632830E+02                                 0.950391                            0.926346      -1.414287       2.423082                    0.999943       2.153496       6.087745       0.476439       1.809623      -0.616862       0.011533      -0.007254      -0.004475       0.014340      -0.005517      -0.003618      -0.004098       0.007958      -0.019380      -0.010562       0.000405       0.010158              0.959669       1.060533      -0.062202      -0.157337       0.884720       0.064409       0.933753           0.000088
           14              H       0.077309      11.615184       9.629977       0.509139       0.287591 0.15459806E+01  0.10510254E+02                                 0.865720                            0.847676      -1.515565       2.428916                    0.999888       1.798601       4.829917       0.516904       1.742958      -0.628302      -0.018691       0.006710      -0.001529       0.019918      -0.003834      -0.000999      -0.004994       0.006840      -0.009857      -0.008399       0.001455       0.006943              0.873559       0.968655      -0.151705      -0.015902       0.882125       0.013499       0.769898           0.000009
           15              H       4.025498      11.373201      10.797492       0.487156       0.266573 0.14145515E+01  0.95461807E+01                                 0.862304                            0.841539      -1.410580       2.439239                    0.999982       2.061469       5.789551       0.483431       1.877417      -0.607648       0.007993       0.002001       0.005334       0.009816      -0.001464      -0.000912       0.002785      -0.000105       0.029401      -0.006481      -0.003919       0.010400              0.874185       0.874190       0.162433       0.032685       0.978797       0.039562       0.769569          -0.000098
           16              H       3.317510      10.387233      10.115767       0.471900       0.292132 0.16014967E+01  0.11100397E+02                                 0.900234                            0.881728      -1.340404       2.453567                    0.999923       2.137053       5.997340       0.485422       1.820431      -0.614998      -0.005805      -0.006768      -0.003791       0.009689       0.009629       0.006072      -0.003913       0.007433      -0.006657      -0.013324       0.001254       0.012071              0.910868       0.824069       0.061915       0.073259       0.933773       0.158427       0.974761           0.000306
           17              H       2.979791       6.831135      11.186124       0.128238       1.027779 0.79822807E+01  0.79488082E+02                                 1.774688                            1.720266      -1.276058       2.268425                    0.995488       3.850260      11.393618       0.442421       1.390258      -0.684197       0.004522      -0.004274      -0.024640       0.025414       0.001485       0.003376      -0.003205       0.024042       0.030390      -0.017602       0.005200       0.012402              1.798040       1.526315      -0.006675       0.093532       1.552730       0.297599       2.315075           0.000727
           18              H       2.365387       6.517008      12.601393       0.163840       0.980135 0.76282365E+01  0.74283387E+02                                 1.677428                            1.655051      -0.838697       2.512536                    0.999160       3.266177       9.220152       0.467099       1.346572      -0.697316      -0.016184      -0.021716       0.017009       0.031981       0.005644       0.000070      -0.007168       0.014243      -0.020638      -0.013196       0.000364       0.012832              1.671279       1.702903       0.228033      -0.100699       1.681368      -0.276004       1.629566          -0.000112
           19              H       5.838872       7.424820      11.621716       0.153978       0.934895 0.72752547E+01  0.70360111E+02                                 1.646508                            1.631393      -0.894579       2.478546                    0.998234       3.399138       9.718763       0.461666       1.371830      -0.690648       0.023238      -0.016587      -0.006549       0.029292      -0.005740      -0.009033      -0.009778       0.013910      -0.026561      -0.019647       0.004550       0.015097              1.644580       1.889586      -0.279712      -0.090801       1.612058      -0.002499       1.432095           0.000400
           20              H       4.627696       8.186841      10.982093       0.155957       0.930870 0.70626172E+01  0.68726928E+02                                 1.712837                            1.658543      -1.399192       2.234091                    0.992689       3.784168      11.345874       0.430949       1.460560      -0.670731      -0.013067       0.004236      -0.023590       0.027298       0.005260       0.002073      -0.004793       0.014612      -0.003195      -0.011152       0.001589       0.009563              1.743260       1.683039      -0.059350       0.415775       1.442873      -0.194426       2.103867           0.000359
           21              H       4.048555       5.541561      13.569734       0.110309       1.128533 0.91712659E+01  0.94774143E+02                                 1.900873                            1.852974      -1.485070       2.167225                    0.990965       4.115703      12.501367       0.422187       1.403915      -0.680942      -0.020545      -0.017026       0.014340       0.030292      -0.002953      -0.001234      -0.000196       0.011876       0.000414      -0.006734      -0.000031       0.006765              1.919493       1.888489       0.351381      -0.163858       2.029416      -0.283176       1.840573          -0.000155
           22              H       5.134952       5.592663      12.436224       0.113279       1.062617 0.81556699E+01  0.80990162E+02                                 1.774492                            1.710476      -0.913128       2.444138                    0.996861       3.610892      10.390492       0.458488       1.345258      -0.695487       0.013664      -0.019074      -0.022169       0.032279      -0.007387       0.001622       0.002864      -0.008244      -0.018116      -0.008679      -0.002957       0.011636              1.797652       1.499573      -0.151272      -0.184711       1.837200       0.394206       2.056182           0.000651
           23              H       6.506171       6.859692      13.751096       0.110106       0.939493 0.71327977E+01  0.68781002E+02                                 1.653362                            1.613660      -0.994896       2.406186                    0.996201       3.630821      10.434653       0.463983       1.368974      -0.689614       0.023414       0.015134      -0.016784       0.032542       0.000288      -0.007704       0.006232       0.002491       0.004563      -0.009709      -0.000702       0.010410              1.676866       1.862018       0.326858      -0.203157       1.513271      -0.205369       1.655309          -0.000072
           24              H       6.120982       5.555088      14.536456       0.108138       1.184771 0.96231374E+01  0.99367084E+02                                 1.885634                            1.841858      -1.122548       2.337725                    0.995473       3.767242      10.970319       0.448697       1.321986      -0.700156       0.009537      -0.024382       0.011459       0.028579      -0.009791       0.002997       0.002772       0.008453       0.037443      -0.017430       0.004316       0.013115              1.901995       1.693975      -0.237938       0.182813       2.187361      -0.315908       1.824650           0.001403
           25              H       4.779601       5.467914      16.089365       0.114244       1.007762 0.81948838E+01  0.82826247E+02                                 1.792860                            1.774003      -1.531696       2.134085                    0.991136       4.259495      13.046731       0.420808       1.440115      -0.672604       0.008306      -0.014649      -0.006289       0.017976       0.000732      -0.004031      -0.008794       0.001199       0.001327      -0.009534      -0.000377       0.009911              1.798689       1.529625      -0.116413      -0.036074       2.239480      -0.083107       1.626961           0.000825
           26              H       4.741625       6.683841       0.884138       0.139048       0.888906 0.67065870E+01  0.64462280E+02                                 1.660721                            1.615813      -1.333093       2.249691                    0.994057       3.853429      11.504875       0.436506       1.459863      -0.670412       0.007778       0.013090       0.022900       0.027500       0.003404      -0.003286       0.003801      -0.004947      -0.000821      -0.007296       0.001893       0.005403              1.685065       1.518085       0.115234       0.094210       1.375144       0.099606       2.161966           0.000236
           27              H       6.679778       8.520507      15.234374       0.108955       0.938194 0.71295943E+01  0.69371062E+02                                 1.697662                            1.647494      -1.336406       2.238102                    0.993020       3.951513      11.751782       0.440939       1.427625      -0.676235       0.016206       0.019226      -0.022110       0.033484       0.005289      -0.000236      -0.002292      -0.003797       0.013175      -0.007921       0.001889       0.006033              1.735183       1.693315       0.245055      -0.149313       1.664010      -0.384428       1.848224           0.000101
           28              H       5.861929       8.490447       0.377297       0.109344       0.937258 0.74858177E+01  0.73061311E+02                                 1.650386                            1.653409      -1.009800       2.398787                    0.996231       3.670244      10.611356       0.458253       1.369471      -0.689559      -0.013263       0.018298       0.025290       0.033916      -0.000941      -0.007167       0.008148       0.000062      -0.004996      -0.010939      -0.000097       0.011036              1.642954       1.652771      -0.124632      -0.093418       1.531003       0.211961       1.745087           0.000358
           29              H       1.280347      11.500956      15.020627       0.464476       0.318811 0.17782303E+01  0.12632773E+02                                 0.950391                            0.926346      -1.414291       2.423082                    0.999943       2.153495       6.087749       0.476438       1.809628      -0.616861       0.011532       0.007254       0.004475       0.014340       0.005517       0.003618      -0.004098       0.007958      -0.019380      -0.010562       0.000404       0.010158              0.959668       1.060532       0.062202       0.157337       0.884720       0.064409       0.933753           0.000088
           30              H       0.077309      10.929816      14.659523       0.509137       0.287594 0.15460006E+01  0.10510422E+02                                 0.865725                            0.847681      -1.515557       2.428917                    0.999888       1.798613       4.829955       0.516903       1.742956      -0.628302      -0.018691      -0.006709       0.001529       0.019918       0.003835       0.000999      -0.004994       0.006840      -0.009857      -0.008399       0.001455       0.006943              0.873565       0.968661       0.151706       0.015902       0.882130       0.013499       0.769902           0.000009
           31              H       4.025498      11.171799      13.492008       0.487155       0.266575 0.14145610E+01  0.95462572E+01                                 0.862305                            0.841540      -1.410576       2.439239                    0.999982       2.061473       5.789558       0.483432       1.877411      -0.607648       0.007993      -0.002001      -0.005334       0.009816       0.001464       0.000912       0.002785      -0.000106       0.029401      -0.006481      -0.003919       0.010400              0.874187       0.874192      -0.162433      -0.032685       0.978799       0.039562       0.769570          -0.000097
           32              H       3.317510      12.157767      14.173733       0.471903       0.292128 0.16014677E+01  0.11100151E+02                                 0.900228                            0.881722      -1.340421       2.453562                    0.999923       2.137037       5.997294       0.485422       1.820439      -0.614997      -0.005805       0.006769       0.003791       0.009689      -0.009629      -0.006072      -0.003913       0.007433      -0.006657      -0.013324       0.001254       0.012071              0.910861       0.824064      -0.061915      -0.073258       0.933766       0.158425       0.974754           0.000305
           33              H       2.979791       0.683865      13.103376       0.128242       1.027759 0.79820960E+01  0.79485800E+02                                 1.774669                            1.720249      -1.276050       2.268431                    0.995489       3.850218      11.393470       0.442422       1.390262      -0.684196       0.004522       0.004274       0.024641       0.025414      -0.001485      -0.003376      -0.003205       0.024042       0.030390      -0.017602       0.005200       0.012402              1.798019       1.526300       0.006674      -0.093530       1.552715       0.297592       2.315044           0.000727
           34              H       2.365387       0.997992      11.688107       0.163839       0.980144 0.76283265E+01  0.74284503E+02                                 1.677439                            1.655061      -0.838705       2.512531                    0.999160       3.266198       9.220235       0.467097       1.346574      -0.697315      -0.016184       0.021715      -0.017009       0.031981      -0.005644      -0.000070      -0.007168       0.014244      -0.020638      -0.013196       0.000364       0.012832              1.671290       1.702914      -0.228034       0.100698       1.681379      -0.276006       1.629576          -0.000111
           35              H       5.838872       0.090180      12.667784       0.153978       0.934890 0.72752117E+01  0.70359579E+02                                 1.646502                            1.631387      -0.894571       2.478550                    0.998234       3.399128       9.718721       0.461667       1.371829      -0.690649       0.023238       0.016586       0.006549       0.029292       0.005740       0.009033      -0.009778       0.013910      -0.026561      -0.019647       0.004550       0.015098              1.644574       1.889578       0.279709       0.090800       1.612053      -0.002500       1.432092           0.000400
           36              H       4.627696      14.358159      13.307407       0.155960       0.930862 0.70625544E+01  0.68726195E+02                                 1.712831                            1.658539      -1.399205       2.234088                    0.992689       3.784157      11.345848       0.430948       1.460564      -0.670731      -0.013067      -0.004236       0.023591       0.027298      -0.005260      -0.002073      -0.004793       0.014612      -0.003195      -0.011152       0.001589       0.009563              1.743254       1.683034       0.059349      -0.415772       1.442869      -0.194424       2.103858           0.000359
           37              H       4.048555       1.973439      10.719766       0.110307       1.128547 0.91714118E+01  0.94776040E+02                                 1.900887                            1.852988      -1.485084       2.167216                    0.990965       4.115741      12.501513       0.422185       1.403914      -0.680942      -0.020545       0.017026      -0.014340       0.030292       0.002954       0.001234      -0.000195       0.011877       0.000415      -0.006735      -0.000031       0.006766              1.919508       1.888503      -0.351384       0.163857       2.029434      -0.283178       1.840587          -0.000155
           38              H       5.134952       1.922337      11.853276       0.113280       1.062607 0.81555757E+01  0.80988998E+02                                 1.774482                            1.710467      -0.913122       2.444142                    0.996861       3.610873      10.390425       0.458489       1.345260      -0.695487       0.013664       0.019073       0.022169       0.032279       0.007387      -0.001622       0.002864      -0.008243      -0.018115      -0.008679      -0.002957       0.011636              1.797641       1.499566       0.151270       0.184709       1.837188       0.394201       2.056170           0.000650
           39              H       6.506171       0.655308      10.538404       0.110105       0.939494 0.71328169E+01  0.68781241E+02                                 1.653365                            1.613662      -0.994903       2.406183                    0.996200       3.630829      10.434684       0.463983       1.368975      -0.689613       0.023414      -0.015135       0.016784       0.032542      -0.000289       0.007704       0.006232       0.002490       0.004564      -0.009709      -0.000702       0.010410              1.676869       1.862021      -0.326858       0.203158       1.513274      -0.205370       1.655312          -0.000072
           40              H       6.120982       1.959912       9.753044       0.108137       1.184770 0.96231320E+01  0.99367036E+02                                 1.885635                            1.841859      -1.122550       2.337725                    0.995472       3.767246      10.970339       0.448697       1.321988      -0.700156       0.009537       0.024382      -0.011459       0.028579       0.009791      -0.002997       0.002772       0.008453       0.037443      -0.017430       0.004315       0.013115              1.901996       1.693976       0.237937      -0.182813       2.187361      -0.315907       1.824650           0.001403
           41              H       4.779601       2.047086       8.200135       0.114242       1.007765 0.81949103E+01  0.82826571E+02                                 1.792862                            1.774005      -1.531690       2.134087                    0.991136       4.259502      13.046751       0.420808       1.440114      -0.672604       0.008306       0.014649       0.006289       0.017976      -0.000732       0.004032      -0.008794       0.001199       0.001329      -0.009534      -0.000377       0.009911              1.798691       1.529627       0.116414       0.036074       2.239483      -0.083108       1.626963           0.000825
           42              H       4.741625       0.831159       7.212362       0.139051       0.888890 0.67064331E+01  0.64460460E+02                                 1.660705                            1.615799      -1.333088       2.249698                    0.994057       3.853390      11.504745       0.436506       1.459870      -0.670411       0.007778      -0.013090      -0.022901       0.027501      -0.003404       0.003286       0.003801      -0.004946      -0.000820      -0.007297       0.001893       0.005403              1.685048       1.518071      -0.115233      -0.094208       1.375132       0.099605       2.161941           0.000235
           43              H       6.679778      14.024493       9.055126       0.108954       0.938196 0.71296121E+01  0.69371277E+02                                 1.697664                            1.647496      -1.336409       2.238100                    0.993020       3.951519      11.751803       0.440939       1.427625      -0.676235       0.016206      -0.019226       0.022111       0.033484      -0.005289       0.000236      -0.002292      -0.003798       0.013176      -0.007921       0.001888       0.006033              1.735185       1.693318      -0.245055       0.149313       1.664012      -0.384429       1.848226           0.000102
           44              H       5.861929      14.054553       7.719203       0.109345       0.937256 0.74858034E+01  0.73061179E+02                                 1.650388                            1.653411      -1.009813       2.398783                    0.996231       3.670247      10.611386       0.458251       1.369477      -0.689558      -0.013264      -0.018298      -0.025290       0.033917       0.000942       0.007168       0.008148       0.000062      -0.004997      -0.010939      -0.000097       0.011036              1.642956       1.652773       0.124632       0.093418       1.531005       0.211961       1.745089           0.000359
           45              H       5.501153       3.985956       1.172373       0.464476       0.318812 0.17782372E+01  0.12632842E+02                                 0.950394                            0.926349      -1.414297       2.423078                    0.999943       2.153505       6.087793       0.476435       1.809634      -0.616860      -0.011532       0.007254      -0.004476       0.014340      -0.005517       0.003618       0.004098       0.007958      -0.019380      -0.010562       0.000404       0.010158              0.959671       1.060535      -0.062202       0.157337       0.884724      -0.064409       0.933755           0.000088
           46              H       6.704191       3.414816       1.533477       0.509139       0.287591 0.15459846E+01  0.10510300E+02                                 0.865724                            0.847680      -1.515561       2.428917                    0.999888       1.798612       4.829969       0.516899       1.742971      -0.628300       0.018691      -0.006709      -0.001529       0.019918      -0.003834       0.001000       0.004993       0.006840      -0.009857      -0.008398       0.001455       0.006943              0.873564       0.968660      -0.151705       0.015902       0.882129      -0.013499       0.769902           0.000009
           47              H       2.756002       3.656799       2.700992       0.487157       0.266572 0.14145479E+01  0.95461538E+01                                 0.862303                            0.841539      -1.410582       2.439238                    0.999982       2.061469       5.789557       0.483430       1.877421      -0.607647      -0.007993      -0.002000       0.005334       0.009816      -0.001464       0.000912      -0.002785      -0.000106       0.029401      -0.006482      -0.003919       0.010401              0.874185       0.874190       0.162432      -0.032685       0.978797      -0.039562       0.769569          -0.000098
           48              H       3.463990       4.642767       2.019267       0.471903       0.292128 0.16014674E+01  0.11100152E+02                                 0.900228                            0.881722      -1.340423       2.453562                    0.999923       2.137039       5.997306       0.485421       1.820442      -0.614997       0.005804       0.006769      -0.003791       0.009689       0.009629      -0.006072       0.003912       0.007432      -0.006657      -0.013324       0.001254       0.012070              0.910862       0.824065       0.061915      -0.073258       0.933767      -0.158425       0.974754           0.000305
           49              H       3.801709       8.198865       3.089624       0.128249       1.027738 0.79818861E+01  0.79483221E+02                                 1.774649                            1.720230      -1.276046       2.268438                    0.995489       3.850166      11.393297       0.442423       1.390268      -0.684195      -0.004521       0.004276      -0.024641       0.025415       0.001485      -0.003375       0.003204       0.024041       0.030390      -0.017601       0.005200       0.012401              1.797999       1.526284      -0.006674      -0.093529       1.552698      -0.297588       2.315017           0.000727
           50              H       4.416113       8.512992       4.504893       0.163844       0.980125 0.76281405E+01  0.74282241E+02                                 1.677419                            1.655042      -0.838707       2.512534                    0.999160       3.266156       9.220089       0.467099       1.346576      -0.697315       0.016185       0.021715       0.017007       0.031981       0.005643      -0.000070       0.007167       0.014244      -0.020638      -0.013194       0.000363       0.012831              1.671270       1.702894       0.228032       0.100697       1.681360       0.276001       1.629556          -0.000111
           51              H       0.942629       7.605180       3.525216       0.153986       0.934869 0.72750026E+01  0.70357102E+02                                 1.646483                            1.631369      -0.894585       2.478550                    0.998234       3.399080       9.718575       0.461667       1.371837      -0.690647      -0.023239       0.016586      -0.006551       0.029293      -0.005740       0.009033       0.009778       0.013910      -0.026561      -0.019647       0.004549       0.015098              1.644555       1.889555      -0.279706       0.090799       1.612035       0.002499       1.432076           0.000399
           52              H       2.153804       6.843159       2.885593       0.155970       0.930835 0.70622932E+01  0.68723076E+02                                 1.712805                            1.658514      -1.399210       2.234092                    0.992689       3.784089      11.345628       0.430948       1.460575      -0.670729       0.013065      -0.004236      -0.023592       0.027299       0.005260      -0.002073       0.004792       0.014610      -0.003195      -0.011151       0.001589       0.009562              1.743227       1.683007      -0.059348      -0.415763       1.442849       0.194421       2.103824           0.000359
           53              H       2.732945       9.488439       5.473234       0.110314       1.128512 0.91710555E+01  0.94771471E+02                                 1.900854                            1.852957      -1.485070       2.167229                    0.990965       4.115659      12.501220       0.422187       1.403921      -0.680940       0.020544       0.017029       0.014339       0.030292      -0.002953       0.001234       0.000196       0.011875       0.000415      -0.006733      -0.000031       0.006764              1.919474       1.888471       0.351376       0.163855       2.029397       0.283171       1.840555          -0.000155
           54              H       1.646548       9.437337       4.339724       0.113287       1.062592 0.81554264E+01  0.80987186E+02                                 1.774469                            1.710455      -0.913132       2.444142                    0.996862       3.610840      10.390326       0.458489       1.345265      -0.695486      -0.013663       0.019075      -0.022168       0.032280      -0.007387      -0.001622      -0.002864      -0.008242      -0.018114      -0.008679      -0.002957       0.011636              1.797628       1.499556      -0.151269       0.184708       1.837175      -0.394198       2.056153           0.000650
           55              H       0.275329       8.170308       5.654596       0.110109       0.939482 0.71327015E+01  0.68779863E+02                                 1.653353                            1.613651      -0.994902       2.406186                    0.996201       3.630798      10.434581       0.463983       1.368978      -0.689613      -0.023416      -0.015134      -0.016784       0.032543       0.000289       0.007705      -0.006232       0.002491       0.004562      -0.009709      -0.000701       0.010411              1.676856       1.862007       0.326854       0.203156       1.513263       0.205367       1.655300          -0.000072
           56              H       0.660518       9.474912       6.439956       0.108144       1.184756 0.96229853E+01  0.99365165E+02                                 1.885622                            1.841846      -1.122552       2.337726                    0.995473       3.767214      10.970234       0.448697       1.321990      -0.700155      -0.009538       0.024382       0.011458       0.028578      -0.009791      -0.002997      -0.002772       0.008453       0.037441      -0.017430       0.004316       0.013114              1.901983       1.693965      -0.237935      -0.182811       2.187346       0.315904       1.824638           0.001403
           57              H       2.001899       9.562086       7.992865       0.114248       1.007753 0.81947993E+01  0.82825226E+02                                 1.792854                            1.773998      -1.531709       2.134081                    0.991136       4.259478      13.046690       0.420807       1.440121      -0.672603      -0.008305       0.014649      -0.006288       0.017976       0.000732       0.004031       0.008794       0.001198       0.001328      -0.009533      -0.000377       0.009910              1.798683       1.529621      -0.116412       0.036074       2.239472       0.083107       1.626956           0.000825
           58              H       2.039875       8.346159       8.980638       0.139056       0.888884 0.67063810E+01  0.64459883E+02                                 1.660703                            1.615796      -1.333118       2.249686                    0.994058       3.853383      11.504745       0.436504       1.459877      -0.670409      -0.007778      -0.013089       0.022901       0.027501       0.003404       0.003286      -0.003801      -0.004947      -0.000819      -0.007296       0.001893       0.005404              1.685046       1.518069       0.115232      -0.094207       1.375130      -0.099604       2.161937           0.000235
           59              H       0.101723       6.509493       7.137874       0.108956       0.938186 0.71295128E+01  0.69370077E+02                                 1.697654                            1.647486      -1.336401       2.238106                    0.993020       3.951492      11.751707       0.440939       1.427627      -0.676234      -0.016208      -0.019226      -0.022109       0.033484       0.005289       0.000236       0.002293      -0.003797       0.013174      -0.007921       0.001889       0.006032              1.735174       1.693305       0.245052       0.149312       1.664002       0.384426       1.848215           0.000101
           60              H       0.919571       6.539553       8.473797       0.109345       0.937260 0.74858424E+01  0.73061640E+02                                 1.650391                            1.653414      -1.009814       2.398781                    0.996231       3.670253      10.611402       0.458251       1.369474      -0.689559       0.013261      -0.018298       0.025291       0.033916      -0.000941       0.007167      -0.008148       0.000062      -0.004994      -0.010939      -0.000097       0.011036              1.642959       1.652776      -0.124633       0.093418       1.531008      -0.211962       1.745092           0.000358
           61              H       5.501153       3.529044       6.924127       0.464473       0.318816 0.17782624E+01  0.12633056E+02                                 0.950398                            0.926353      -1.414291       2.423078                    0.999943       2.153516       6.087818       0.476437       1.809624      -0.616861      -0.011532      -0.007255       0.004475       0.014341       0.005517      -0.003618       0.004098       0.007958      -0.019379      -0.010562       0.000404       0.010158              0.959676       1.060541       0.062203      -0.157339       0.884727      -0.064409       0.933760           0.000088
           62              H       6.704191       4.100184       6.563023       0.509137       0.287594 0.15459988E+01  0.10510415E+02                                 0.865727                            0.847683      -1.515560       2.428916                    0.999888       1.798617       4.829979       0.516900       1.742965      -0.628301       0.018692       0.006710       0.001529       0.019918       0.003835      -0.001000       0.004993       0.006839      -0.009858      -0.008398       0.001455       0.006943              0.873566       0.968663       0.151707      -0.015902       0.882132      -0.013499       0.769904           0.000009
           63              H       2.756002       3.858201       5.395508       0.487155       0.266574 0.14145553E+01  0.95462098E+01                                 0.862304                            0.841539      -1.410572       2.439242                    0.999982       2.061469       5.789546       0.483432       1.877413      -0.607648      -0.007994       0.002001      -0.005334       0.009816       0.001463      -0.000912      -0.002785      -0.000106       0.029399      -0.006481      -0.003919       0.010400              0.874186       0.874191      -0.162433       0.032685       0.978798      -0.039562       0.769569          -0.000098
           64              H       3.463990       2.872233       6.077233       0.471906       0.292125 0.16014507E+01  0.11100011E+02                                 0.900225                            0.881719      -1.340433       2.453559                    0.999923       2.137028       5.997273       0.485421       1.820445      -0.614996       0.005805      -0.006769       0.003791       0.009689      -0.009629       0.006072       0.003912       0.007433      -0.006657      -0.013324       0.001253       0.012071              0.910858       0.824061      -0.061914       0.073258       0.933763      -0.158424       0.974750           0.000305
           65              H       3.801709      14.346135       5.006876       0.128244       1.027756 0.79820583E+01  0.79485339E+02                                 1.774665                            1.720245      -1.276052       2.268431                    0.995489       3.850209      11.393441       0.442422       1.390263      -0.684196      -0.004522      -0.004274       0.024641       0.025414      -0.001485       0.003376       0.003205       0.024041       0.030390      -0.017602       0.005200       0.012402              1.798016       1.526297       0.006674       0.093529       1.552711      -0.297591       2.315039           0.000727
           66              H       4.416113      14.032008       3.591607       0.163838       0.980146 0.76283528E+01  0.74284817E+02                                 1.677441                            1.655064      -0.838706       2.512530                    0.999160       3.266203       9.220250       0.467097       1.346573      -0.697315       0.016184      -0.021715      -0.017009       0.031981      -0.005644       0.000070       0.007168       0.014243      -0.020638      -0.013195       0.000364       0.012832              1.671292       1.702916      -0.228035      -0.100698       1.681382       0.276007       1.629578          -0.000112
           67              H       0.942629      14.939820       4.571284       0.153977       0.934892 0.72752276E+01  0.70359769E+02                                 1.646504                            1.631389      -0.894570       2.478550                    0.998234       3.399131       9.718731       0.461667       1.371828      -0.690649      -0.023238      -0.016586       0.006549       0.029291       0.005740      -0.009033       0.009778       0.013910      -0.026561      -0.019647       0.004550       0.015098              1.644576       1.889580       0.279710      -0.090800       1.612055       0.002500       1.432093           0.000400
           68              H       2.153804       0.671841       5.210907       0.155962       0.930856 0.70624936E+01  0.68725463E+02                                 1.712825                            1.658533      -1.399203       2.234090                    0.992689       3.784140      11.345789       0.430948       1.460566      -0.670730       0.013067       0.004236       0.023591       0.027299      -0.005261       0.002073       0.004793       0.014611      -0.003195      -0.011152       0.001589       0.009563              1.743247       1.683028       0.059349       0.415771       1.442864       0.194424       2.103850           0.000359
           69              H       2.732945      13.056561       2.623266       0.110309       1.128540 0.91713461E+01  0.94775197E+02                                 1.900881                            1.852983      -1.485082       2.167218                    0.990965       4.115726      12.501459       0.422186       1.403915      -0.680941       0.020545      -0.017026      -0.014340       0.030292       0.002953      -0.001234       0.000196       0.011877       0.000415      -0.006734      -0.000031       0.006765              1.919501       1.888497      -0.351382      -0.163857       2.029426       0.283177       1.840581          -0.000154
           70              H       1.646548      13.107663       3.756776       0.113279       1.062619 0.81556926E+01  0.80990454E+02                                 1.774495                            1.710479      -0.913135       2.444135                    0.996861       3.610898      10.390518       0.458487       1.345259      -0.695487      -0.013664      -0.019073       0.022168       0.032279       0.007387       0.001622      -0.002864      -0.008243      -0.018115      -0.008679      -0.002957       0.011636              1.797655       1.499576       0.151272      -0.184711       1.837202      -0.394206       2.056186           0.000651
           71              H       0.275329      14.374692       2.441904       0.110104       0.939496 0.71328339E+01  0.68781448E+02                                 1.653367                            1.613664      -0.994905       2.406181                    0.996200       3.630834      10.434703       0.463982       1.368975      -0.689613      -0.023414       0.015135       0.016784       0.032542      -0.000289      -0.007704      -0.006232       0.002490       0.004564      -0.009709      -0.000702       0.010410              1.676871       1.862024      -0.326859      -0.203158       1.513276       0.205370       1.655314          -0.000072
           72              H       0.660518      13.070088       1.656544       0.108136       1.184776 0.96231898E+01  0.99367753E+02                                 1.885638                            1.841862      -1.122551       2.337723                    0.995473       3.767255      10.970361       0.448697       1.321985      -0.700156      -0.009537      -0.024381      -0.011460       0.028578       0.009791       0.002997      -0.002772       0.008453       0.037443      -0.017430       0.004316       0.013115              1.901999       1.693978       0.237938       0.182814       2.187365       0.315908       1.824654           0.001403
           73              H       2.001899      12.982914       0.103635       0.114243       1.007766 0.81949262E+01  0.82826789E+02                                 1.792865                            1.774008      -1.531702       2.134082                    0.991136       4.259508      13.046783       0.420807       1.440116      -0.672604      -0.008305      -0.014649       0.006289       0.017976      -0.000732      -0.004031       0.008794       0.001199       0.001328      -0.009534      -0.000377       0.009911              1.798694       1.529629       0.116413      -0.036075       2.239486       0.083108       1.626966           0.000825
           74              H       2.039875      14.198841      15.308862       0.139052       0.888890 0.67064313E+01  0.64460454E+02                                 1.660706                            1.615800      -1.333099       2.249693                    0.994057       3.853393      11.504764       0.436505       1.459872      -0.670410      -0.007778       0.013090      -0.022901       0.027501      -0.003404      -0.003286      -0.003801      -0.004946      -0.000820      -0.007297       0.001893       0.005404              1.685049       1.518073      -0.115233       0.094208       1.375133      -0.099605       2.161942           0.000236
           75              H       0.101723       1.005507       0.958626       0.108953       0.938194 0.71295937E+01  0.69371054E+02                                 1.697662                            1.647494      -1.336404       2.238103                    0.993020       3.951516      11.751790       0.440939       1.427625      -0.676235      -0.016207       0.019226       0.022110       0.033484      -0.005289      -0.000236       0.002292      -0.003797       0.013175      -0.007921       0.001889       0.006033              1.735183       1.693315      -0.245055      -0.149313       1.664011       0.384428       1.848225           0.000101
           76              H       0.919571       0.975447      15.815703       0.109344       0.937261 0.74858510E+01  0.73061756E+02                                 1.650393                            1.653416      -1.009816       2.398780                    0.996231       3.670258      10.611424       0.458250       1.369476      -0.689558       0.013263       0.018298      -0.025290       0.033916       0.000941      -0.007168      -0.008148       0.000062      -0.004996      -0.010939      -0.000097       0.011036              1.642960       1.652778       0.124633      -0.093418       1.531009      -0.211963       1.745094           0.000358
           77              H      12.282653       3.985956       6.924127       0.464478       0.318809 0.17782193E+01  0.12632692E+02                                 0.950391                            0.926347      -1.414312       2.423074                    0.999943       2.153502       6.087796       0.476433       1.809644      -0.616859      -0.011532       0.007254       0.004476       0.014340      -0.005517      -0.003618      -0.004099       0.007957      -0.019380      -0.010562       0.000405       0.010158              0.959668       1.060530      -0.062202      -0.157334       0.884722       0.064408       0.933752           0.000088
           78              H      13.485691       3.414816       6.563023       0.509141       0.287587 0.15459549E+01  0.10510061E+02                                 0.865719                            0.847676      -1.515566       2.428919                    0.999888       1.798604       4.829958       0.516897       1.742986      -0.628298       0.018692      -0.006710       0.001530       0.019918      -0.003835      -0.001000      -0.004993       0.006840      -0.009857      -0.008398       0.001455       0.006943              0.873558       0.968653      -0.151702      -0.015903       0.882123       0.013500       0.769899           0.000009
           79              H       9.537502       3.656799       5.395508       0.487156       0.266572 0.14145512E+01  0.95461915E+01                                 0.862307                            0.841543      -1.410581       2.439240                    0.999982       2.061481       5.789615       0.483426       1.877435      -0.607645      -0.007994      -0.002001      -0.005334       0.009816      -0.001464      -0.000912       0.002785      -0.000106       0.029401      -0.006481      -0.003919       0.010401              0.874189       0.874193       0.162431       0.032685       0.978800       0.039562       0.769573          -0.000098
           80              H      10.245490       4.642767       6.077233       0.471905       0.292125 0.16014555E+01  0.11100060E+02                                 0.900227                            0.881722      -1.340428       2.453562                    0.999923       2.137039       5.997322       0.485418       1.820454      -0.614995       0.005804       0.006769       0.003792       0.009689       0.009629       0.006072      -0.003913       0.007432      -0.006657      -0.013324       0.001254       0.012071              0.910861       0.824065       0.061914       0.073257       0.933766       0.158423       0.974752           0.000305
           81              H      10.583209       8.198865       5.006876       0.128243       1.027753 0.79820313E+01  0.79484985E+02                                 1.774661                            1.720242      -1.276042       2.268436                    0.995489       3.850199      11.393397       0.442423       1.390262      -0.684196      -0.004522       0.004274       0.024641       0.025415       0.001485       0.003376      -0.003205       0.024041       0.030390      -0.017602       0.005199       0.012402              1.798012       1.526294      -0.006675       0.093528       1.552708       0.297591       2.315034           0.000727
           82              H      11.197613       8.512992       3.591607       0.163838       0.980144 0.76283238E+01  0.74284455E+02                                 1.677438                            1.655060      -0.838702       2.512532                    0.999160       3.266195       9.220219       0.467097       1.346572      -0.697315       0.016184       0.021715      -0.017009       0.031981       0.005644       0.000070      -0.007168       0.014243      -0.020637      -0.013195       0.000364       0.012831              1.671289       1.702912       0.228035      -0.100699       1.681379      -0.276006       1.629575          -0.000112
           83              H       7.724129       7.605180       4.571284       0.153976       0.934895 0.72752526E+01  0.70360057E+02                                 1.646506                            1.631391      -0.894567       2.478551                    0.998234       3.399135       9.718739       0.461667       1.371826      -0.690649      -0.023237       0.016587       0.006549       0.029291      -0.005740      -0.009033      -0.009778       0.013909      -0.026560      -0.019647       0.004550       0.015097              1.644578       1.889582      -0.279711      -0.090800       1.612057      -0.002499       1.432094           0.000400
           84              H       8.935304       6.843159       5.210907       0.155962       0.930855 0.70624785E+01  0.68725278E+02                                 1.712823                            1.658531      -1.399200       2.234092                    0.992689       3.784134      11.345767       0.430949       1.460566      -0.670730       0.013067      -0.004237       0.023591       0.027299       0.005260       0.002073      -0.004793       0.014611      -0.003196      -0.011151       0.001589       0.009562              1.743245       1.683026      -0.059350       0.415770       1.442863      -0.194424       2.103848           0.000359
           85              H       9.514444       9.488439       2.623266       0.110309       1.128539 0.91713280E+01  0.94774959E+02                                 1.900879                            1.852981      -1.485080       2.167220                    0.990965       4.115720      12.501436       0.422186       1.403915      -0.680941       0.020544       0.017026      -0.014340       0.030292      -0.002953      -0.001234      -0.000196       0.011877       0.000415      -0.006734      -0.000031       0.006765              1.919500       1.888495       0.351382      -0.163857       2.029425      -0.283177       1.840579          -0.000154
           86              H       8.428048       9.437337       3.756776       0.113280       1.062613 0.81556307E+01  0.80989688E+02                                 1.774489                            1.710473      -0.913128       2.444139                    0.996861       3.610884      10.390469       0.458488       1.345260      -0.695487      -0.013664       0.019074       0.022169       0.032279      -0.007387       0.001622       0.002864      -0.008243      -0.018115      -0.008679      -0.002957       0.011636              1.797648       1.499571      -0.151271      -0.184710       1.837196       0.394204       2.056178           0.000651
           87              H       7.056829       8.170308       2.441904       0.110104       0.939501 0.71328860E+01  0.68782075E+02                                 1.653373                            1.613670      -0.994908       2.406179                    0.996200       3.630845      10.434743       0.463982       1.368974      -0.689614      -0.023414      -0.015135       0.016784       0.032542       0.000288      -0.007704       0.006232       0.002490       0.004565      -0.009709      -0.000702       0.010411              1.676877       1.862031       0.326860      -0.203159       1.513281      -0.205371       1.655320          -0.000072
           88              H       7.442018       9.474912       1.656544       0.108138       1.184767 0.96231048E+01  0.99366669E+02                                 1.885631                            1.841855      -1.122546       2.337726                    0.995473       3.767238      10.970305       0.448697       1.321987      -0.700156      -0.009537       0.024382      -0.011459       0.028579      -0.009791       0.002997       0.002772       0.008453       0.037442      -0.017430       0.004316       0.013115              1.901992       1.693972      -0.237937       0.182813       2.187357      -0.315907       1.824647           0.001402
           89              H       8.783399       9.562086       0.103635       0.114244       1.007760 0.81948616E+01  0.82825983E+02                                 1.792859                            1.774002      -1.531699       2.134084                    0.991136       4.259493      13.046730       0.420807       1.440118      -0.672604      -0.008305       0.014649       0.006289       0.017976       0.000732      -0.004031      -0.008794       0.001199       0.001328      -0.009534      -0.000377       0.009911              1.798688       1.529624      -0.116413      -0.036074       2.239478      -0.083108       1.626960           0.000825
           90              H       8.821375       8.346159      15.308862       0.139052       0.888889 0.67064258E+01  0.64460382E+02                                 1.660705                            1.615799      -1.333094       2.249695                    0.994057       3.853390      11.504750       0.436506       1.459871      -0.670410      -0.007778      -0.013090      -0.022901       0.027501       0.003404      -0.003286       0.003801      -0.004947      -0.000819      -0.007297       0.001893       0.005404              1.685048       1.518071       0.115233       0.094208       1.375132       0.099604       2.161941           0.000235
           91              H       6.883223       6.509493       0.958626       0.108953       0.938200 0.71296540E+01  0.69371782E+02                                 1.697669                            1.647500      -1.336410       2.238099                    0.993020       3.951530      11.751841       0.440938       1.427624      -0.676235      -0.016206      -0.019226       0.022110       0.033484       0.005289      -0.000235      -0.002292      -0.003798       0.013174      -0.007921       0.001889       0.006032              1.735190       1.693321       0.245056      -0.149313       1.664017      -0.384430       1.848231           0.000102
           92              H       7.701071       6.539553      15.815703       0.109345       0.937257 0.74858104E+01  0.73061259E+02                                 1.650388                            1.653412      -1.009811       2.398783                    0.996231       3.670247      10.611384       0.458251       1.369476      -0.689558       0.013263      -0.018298      -0.025290       0.033917      -0.000941      -0.007168       0.008148       0.000062      -0.004996      -0.010939      -0.000097       0.011036              1.642956       1.652773      -0.124632      -0.093418       1.531005       0.211962       1.745090           0.000358
           93              H      12.282653       3.529044       1.172373       0.464478       0.318808 0.17782166E+01  0.12632675E+02                                 0.950392                            0.926348      -1.414307       2.423077                    0.999943       2.153505       6.087814       0.476432       1.809650      -0.616858      -0.011532      -0.007254      -0.004476       0.014340       0.005517       0.003618      -0.004098       0.007957      -0.019380      -0.010562       0.000405       0.010157              0.959669       1.060531       0.062202       0.157334       0.884723       0.064408       0.933753           0.000088
           94              H      13.485691       4.100184       1.533477       0.509139       0.287589 0.15459713E+01  0.10510200E+02                                 0.865723                            0.847680      -1.515558       2.428920                    0.999888       1.798615       4.829994       0.516895       1.742986      -0.628298       0.018692       0.006709      -0.001530       0.019918       0.003835       0.001000      -0.004994       0.006840      -0.009857      -0.008399       0.001455       0.006943              0.873563       0.968658       0.151703       0.015903       0.882128       0.013500       0.769903           0.000009
           95              H       9.537502       3.858201       2.700992       0.487157       0.266572 0.14145462E+01  0.95461490E+01                                 0.862305                            0.841541      -1.410583       2.439239                    0.999982       2.061477       5.789600       0.483426       1.877434      -0.607646      -0.007994       0.002001       0.005334       0.009816       0.001464       0.000912       0.002785      -0.000106       0.029402      -0.006482      -0.003919       0.010401              0.874187       0.874191      -0.162430      -0.032685       0.978798       0.039562       0.769572          -0.000098
           96              H      10.245490       2.872233       2.019267       0.471904       0.292126 0.16014589E+01  0.11100088E+02                                 0.900228                            0.881723      -1.340426       2.453561                    0.999923       2.137041       5.997326       0.485418       1.820453      -0.614995       0.005804      -0.006769      -0.003792       0.009689      -0.009629      -0.006072      -0.003913       0.007432      -0.006657      -0.013324       0.001254       0.012070              0.910861       0.824065      -0.061914      -0.073257       0.933767       0.158423       0.974752           0.000305
           97              H      10.583209      14.346135       3.089624       0.128246       1.027745 0.79819528E+01  0.79484027E+02                                 1.774654                            1.720235      -1.276041       2.268438                    0.995489       3.850182      11.393343       0.442423       1.390265      -0.684196      -0.004521      -0.004275      -0.024641       0.025415      -0.001485      -0.003376      -0.003205       0.024041       0.030390      -0.017602       0.005200       0.012402              1.798004       1.526288       0.006674      -0.093528       1.552702       0.297589       2.315022           0.000726
           98              H      11.197613      14.032008       4.504893       0.163840       0.980137 0.76282592E+01  0.74283674E+02                                 1.677431                            1.655054      -0.838704       2.512533                    0.999160       3.266182       9.220175       0.467098       1.346573      -0.697315       0.016185      -0.021715       0.017008       0.031981      -0.005644      -0.000070      -0.007168       0.014243      -0.020638      -0.013195       0.000364       0.012831              1.671282       1.702906      -0.228033       0.100698       1.681372      -0.276004       1.629568          -0.000112
           99              H       7.724129      14.939820       3.525216       0.153981       0.934883 0.72751393E+01  0.70358721E+02                                 1.646496                            1.631381      -0.894576       2.478550                    0.998234       3.399112       9.718672       0.461667       1.371831      -0.690648      -0.023238      -0.016586      -0.006550       0.029292       0.005740       0.009033      -0.009778       0.013910      -0.026561      -0.019647       0.004550       0.015098              1.644567       1.889570       0.279708       0.090800       1.612047      -0.002499       1.432086           0.000400
          100              H       8.935304       0.671841       2.885593       0.155965       0.930850 0.70624395E+01  0.68724825E+02                                 1.712820                            1.658528      -1.399208       2.234089                    0.992689       3.784127      11.345752       0.430948       1.460569      -0.670730       0.013066       0.004237      -0.023591       0.027299      -0.005260      -0.002073      -0.004793       0.014611      -0.003195      -0.011151       0.001589       0.009562              1.743242       1.683022       0.059349      -0.415768       1.442860      -0.194423       2.103843           0.000359
          101              H       9.514444      13.056561       5.473234       0.110310       1.128534 0.91712759E+01  0.94774295E+02                                 1.900875                            1.852976      -1.485082       2.167220                    0.990965       4.115709      12.501398       0.422186       1.403917      -0.680941       0.020544      -0.017027       0.014340       0.030292       0.002953       0.001234      -0.000196       0.011877       0.000415      -0.006734      -0.000031       0.006765              1.919495       1.888490      -0.351380       0.163856       2.029420      -0.283175       1.840575          -0.000154
          102              H       8.428048      13.107663       4.339724       0.113283       1.062601 0.81555189E+01  0.80988313E+02                                 1.774478                            1.710463      -0.913128       2.444141                    0.996861       3.610861      10.390391       0.458488       1.345262      -0.695486      -0.013664      -0.019074      -0.022168       0.032279       0.007387      -0.001622       0.002864      -0.008243      -0.018115      -0.008679      -0.002957       0.011636              1.797637       1.499563       0.151269       0.184709       1.837184       0.394200       2.056164           0.000650
          103              H       7.056829      14.374692       5.654596       0.110107       0.939490 0.71327799E+01  0.68780813E+02                                 1.653362                            1.613660      -0.994911       2.406180                    0.996200       3.630821      10.434664       0.463982       1.368977      -0.689613      -0.023415       0.015134      -0.016784       0.032542      -0.000288       0.007704       0.006232       0.002490       0.004564      -0.009709      -0.000702       0.010411              1.676866       1.862018      -0.326857       0.203157       1.513271      -0.205369       1.655309          -0.000072
          104              H       7.442018      13.070088       6.439956       0.108140       1.184759 0.96230246E+01  0.99365649E+02                                 1.885624                            1.841849      -1.122545       2.337728                    0.995473       3.767224      10.970259       0.448698       1.321988      -0.700156      -0.009537      -0.024382       0.011459       0.028579       0.009791      -0.002997       0.002772       0.008453       0.037442      -0.017430       0.004316       0.013114              1.901985       1.693967       0.237935      -0.182812       2.187348      -0.315905       1.824640           0.001403
          105              H       8.783399      12.982914       7.992865       0.114245       1.007757 0.81948361E+01  0.82825666E+02                                 1.792856                            1.774000      -1.531702       2.134083                    0.991136       4.259487      13.046710       0.420807       1.440118      -0.672604      -0.008306      -0.014649      -0.006289       0.017976      -0.000732       0.004031      -0.008794       0.001199       0.001328      -0.009534      -0.000377       0.009911              1.798685       1.529623       0.116413       0.036074       2.239475      -0.083108       1.626958           0.000825
          106              H       8.821375      14.198841       8.980638       0.139055       0.888884 0.67063763E+01  0.64459814E+02                                 1.660701                            1.615795      -1.333106       2.249691                    0.994057       3.853380      11.504727       0.436505       1.459876      -0.670410      -0.007778       0.013090       0.022901       0.027501      -0.003404       0.003286       0.003802      -0.004947      -0.000819      -0.007297       0.001893       0.005404              1.685044       1.518068      -0.115232      -0.094207       1.375129       0.099604       2.161935           0.000236
          107              H       6.883223       1.005507       7.137874       0.108954       0.938193 0.71295837E+01  0.69370935E+02                                 1.697661                            1.647493      -1.336406       2.238102                    0.993020       3.951510      11.751772       0.440939       1.427626      -0.676235      -0.016208       0.019226      -0.022110       0.033484      -0.005289       0.000236      -0.002292      -0.003797       0.013175      -0.007921       0.001889       0.006032              1.735182       1.693314      -0.245054       0.149313       1.664009      -0.384428       1.848224           0.000102
          108              H       7.701071       0.975447       8.473797       0.109344       0.937259 0.74858256E+01  0.73061442E+02                                 1.650390                            1.653413      -1.009814       2.398782                    0.996231       3.670251      10.611397       0.458251       1.369476      -0.689558       0.013262       0.018298       0.025291       0.033917       0.000941       0.007168       0.008148       0.000062      -0.004996      -0.010939      -0.000097       0.011036              1.642958       1.652775       0.124632       0.093418       1.531006       0.211962       1.745091           0.000359
          109              H       8.061847      11.044044      15.020627       0.464477       0.318808 0.17782148E+01  0.12632647E+02                                 0.950389                            0.926345      -1.414301       2.423079                    0.999943       2.153495       6.087764       0.476435       1.809640      -0.616859       0.011532      -0.007254       0.004476       0.014340      -0.005517       0.003618       0.004098       0.007957      -0.019381      -0.010562       0.000405       0.010158              0.959666       1.060528      -0.062202       0.157334       0.884720      -0.064408       0.933750           0.000088
          110              H       6.858809      11.615184      14.659523       0.509140       0.287588 0.15459662E+01  0.10510147E+02                                 0.865720                            0.847676      -1.515567       2.428917                    0.999888       1.798605       4.829949       0.516899       1.742975      -0.628299      -0.018691       0.006710       0.001529       0.019918      -0.003834       0.001000       0.004994       0.006840      -0.009857      -0.008398       0.001456       0.006943              0.873559       0.968654      -0.151703       0.015902       0.882124      -0.013499       0.769899           0.000009
          111              H      10.806998      11.373201      13.492008       0.487157       0.266572 0.14145472E+01  0.95461535E+01                                 0.862304                            0.841540      -1.410585       2.439237                    0.999982       2.061474       5.789583       0.483428       1.877429      -0.607646       0.007994       0.002001      -0.005334       0.009816      -0.001464       0.000912      -0.002785      -0.000106       0.029401      -0.006481      -0.003919       0.010401              0.874186       0.874191       0.162431      -0.032685       0.978797      -0.039562       0.769570          -0.000097
          112              H      10.099010      10.387233      14.173733       0.471904       0.292127 0.16014632E+01  0.11100122E+02                                 0.900229                            0.881723      -1.340425       2.453562                    0.999923       2.137042       5.997326       0.485419       1.820450      -0.614996      -0.005804      -0.006769       0.003791       0.009689       0.009629      -0.006072       0.003913       0.007432      -0.006657      -0.013324       0.001254       0.012070              0.910862       0.824066       0.061914      -0.073258       0.933767      -0.158424       0.974753           0.000306
          113              H       9.761291       6.831135      13.103376       0.128242       1.027758 0.79820755E+01  0.79485532E+02                                 1.774666                            1.720246      -1.276044       2.268435                    0.995489       3.850210      11.393436       0.442423       1.390261      -0.684197       0.004522      -0.004274       0.024641       0.025414       0.001485      -0.003376       0.003205       0.024042       0.030390      -0.017602       0.005200       0.012402              1.798017       1.526298      -0.006674      -0.093529       1.552712      -0.297592       2.315040           0.000727
          114              H       9.146887       6.517008      11.688107       0.163839       0.980141 0.76282959E+01  0.74284127E+02                                 1.677436                            1.655058      -0.838705       2.512532                    0.999160       3.266190       9.220206       0.467097       1.346574      -0.697315      -0.016184      -0.021715      -0.017008       0.031981       0.005644      -0.000070       0.007168       0.014243      -0.020638      -0.013195       0.000364       0.012831              1.671286       1.702911       0.228034       0.100698       1.681376       0.276006       1.629573          -0.000112
          115              H      12.620372       7.424820      12.667784       0.153978       0.934890 0.72752068E+01  0.70359529E+02                                 1.646503                            1.631388      -0.894575       2.478549                    0.998234       3.399127       9.718722       0.461666       1.371830      -0.690648       0.023238      -0.016587       0.006549       0.029292      -0.005740       0.009033       0.009778       0.013910      -0.026561      -0.019647       0.004550       0.015098              1.644575       1.889579      -0.279710       0.090800       1.612053       0.002500       1.432092           0.000399
          116              H      11.409196       8.186841      13.307407       0.155961       0.930861 0.70625439E+01  0.68726081E+02                                 1.712831                            1.658539      -1.399209       2.234086                    0.992689       3.784155      11.345848       0.430948       1.460566      -0.670730      -0.013067       0.004236       0.023591       0.027298       0.005260      -0.002073       0.004793       0.014611      -0.003195      -0.011151       0.001589       0.009562              1.743254       1.683033      -0.059349      -0.415772       1.442869       0.194425       2.103858           0.000359
          117              H      10.830056       5.541561      10.719766       0.110309       1.128539 0.91713327E+01  0.94775016E+02                                 1.900879                            1.852981      -1.485081       2.167219                    0.990965       4.115720      12.501435       0.422186       1.403915      -0.680941      -0.020545      -0.017026      -0.014339       0.030292      -0.002953       0.001234       0.000196       0.011877       0.000415      -0.006735      -0.000031       0.006766              1.919500       1.888495       0.351382       0.163857       2.029425       0.283177       1.840579          -0.000154
          118              H      11.916452       5.592663      11.853276       0.113282       1.062604 0.81555423E+01  0.80988591E+02                                 1.774479                            1.710464      -0.913123       2.444143                    0.996862       3.610865      10.390400       0.458489       1.345261      -0.695487       0.013664      -0.019074       0.022169       0.032279      -0.007387      -0.001622      -0.002864      -0.008243      -0.018115      -0.008679      -0.002957       0.011636              1.797638       1.499564      -0.151270       0.184709       1.837185      -0.394200       2.056166           0.000650
          119              H      13.287671       6.859692      10.538404       0.110106       0.939493 0.71328065E+01  0.68781120E+02                                 1.653364                            1.613661      -0.994901       2.406184                    0.996201       3.630825      10.434673       0.463983       1.368976      -0.689613       0.023414       0.015135       0.016785       0.032542       0.000288       0.007704      -0.006232       0.002490       0.004564      -0.009709      -0.000702       0.010411              1.676868       1.862020       0.326858       0.203157       1.513273       0.205369       1.655311          -0.000072
          120              H      12.902482       5.555088       9.753044       0.108139       1.184761 0.96230438E+01  0.99365893E+02                                 1.885626                            1.841851      -1.122543       2.337729                    0.995473       3.767227      10.970269       0.448697       1.321988      -0.700156       0.009537      -0.024383      -0.011459       0.028579      -0.009791      -0.002997      -0.002772       0.008452       0.037443      -0.017430       0.004315       0.013115              1.901987       1.693968      -0.237936      -0.182812       2.187351       0.315905       1.824642           0.001402
          121              H      11.561101       5.467914       8.200135       0.114245       1.007753 0.81947896E+01  0.82825061E+02                                 1.792850                            1.773994      -1.531687       2.134091                    0.991136       4.259471      13.046641       0.420808       1.440117      -0.672604       0.008305      -0.014649       0.006289       0.017976       0.000732       0.004031       0.008794       0.001199       0.001329      -0.009534      -0.000377       0.009911              1.798679       1.529618      -0.116412       0.036074       2.239466       0.083107       1.626953           0.000825
          122              H      11.523125       6.683841       7.212362       0.139052       0.888884 0.67063715E+01  0.64459723E+02                                 1.660698                            1.615792      -1.333083       2.249702                    0.994057       3.853372      11.504680       0.436506       1.459872      -0.670410       0.007777       0.013090      -0.022901       0.027501       0.003404       0.003286      -0.003801      -0.004947      -0.000818      -0.007297       0.001893       0.005403              1.685041       1.518065       0.115232      -0.094207       1.375127      -0.099603       2.161931           0.000235
          123              H      13.461278       8.520507       9.055126       0.108955       0.938193 0.71295933E+01  0.69371067E+02                                 1.697664                            1.647496      -1.336416       2.238098                    0.993020       3.951515      11.751799       0.440938       1.427628      -0.676234       0.016206       0.019226       0.022112       0.033484       0.005289       0.000236       0.002292      -0.003798       0.013176      -0.007921       0.001888       0.006033              1.735184       1.693317       0.245055       0.149313       1.664011       0.384428       1.848225           0.000102
          124              H      12.643429       8.490447       7.719203       0.109347       0.937251 0.74857528E+01  0.73060566E+02                                 1.650383                            1.653406      -1.009814       2.398783                    0.996231       3.670234      10.611342       0.458251       1.369478      -0.689558      -0.013265       0.018299      -0.025290       0.033917      -0.000941       0.007168      -0.008148       0.000061      -0.004997      -0.010939      -0.000097       0.011037              1.642951       1.652768      -0.124631       0.093417       1.531000      -0.211960       1.745083           0.000358
          125              H       8.061847      11.500956       9.268873       0.464476       0.318811 0.17782320E+01  0.12632794E+02                                 0.950392                            0.926347      -1.414296       2.423079                    0.999943       2.153502       6.087781       0.476436       1.809634      -0.616860       0.011532       0.007254      -0.004476       0.014340       0.005517      -0.003618       0.004098       0.007958      -0.019380      -0.010562       0.000405       0.010158              0.959670       1.060533       0.062202      -0.157336       0.884723      -0.064409       0.933754           0.000088
          126              H       6.858809      10.929816       9.629977       0.509139       0.287590 0.15459747E+01  0.10510217E+02                                 0.865722                            0.847678      -1.515562       2.428918                    0.999888       1.798608       4.829957       0.516899       1.742973      -0.628300      -0.018692      -0.006710      -0.001529       0.019918       0.003835      -0.001000       0.004993       0.006839      -0.009857      -0.008398       0.001455       0.006943              0.873561       0.968656       0.151704      -0.015902       0.882126      -0.013500       0.769900           0.000009
          127              H      10.806998      11.171799      10.797492       0.487156       0.266573 0.14145515E+01  0.95461888E+01                                 0.862306                            0.841541      -1.410580       2.439239                    0.999982       2.061476       5.789589       0.483428       1.877428      -0.607646       0.007994      -0.002001       0.005334       0.009816       0.001464      -0.000912      -0.002785      -0.000105       0.029401      -0.006481      -0.003919       0.010401              0.874188       0.874192      -0.162432       0.032685       0.978799      -0.039562       0.769571          -0.000098
          128              H      10.099010      12.157767      10.115767       0.471903       0.292128 0.16014723E+01  0.11100199E+02                                 0.900231                            0.881725      -1.340418       2.453564                    0.999923       2.137046       5.997336       0.485419       1.820446      -0.614996      -0.005804       0.006769      -0.003791       0.009689      -0.009629       0.006072       0.003913       0.007433      -0.006657      -0.013324       0.001254       0.012071              0.910864       0.824067      -0.061915       0.073258       0.933769      -0.158425       0.974756           0.000305
          129              H       9.761291       0.683865      11.186124       0.128241       1.027762 0.79821189E+01  0.79486077E+02                                 1.774671                            1.720251      -1.276049       2.268431                    0.995489       3.850221      11.393479       0.442422       1.390262      -0.684196       0.004522       0.004274      -0.024641       0.025414      -0.001485       0.003376       0.003205       0.024042       0.030390      -0.017602       0.005200       0.012402              1.798022       1.526302       0.006674       0.093530       1.552716      -0.297594       2.315048           0.000727
          130              H       9.146887       0.997992      12.601393       0.163840       0.980136 0.76282465E+01  0.74283515E+02                                 1.677429                            1.655052      -0.838699       2.512535                    0.999160       3.266180       9.220165       0.467099       1.346573      -0.697315      -0.016184       0.021715       0.017009       0.031981      -0.005644       0.000070       0.007168       0.014243      -0.020638      -0.013195       0.000364       0.012832              1.671280       1.702904      -0.228033      -0.100698       1.681369       0.276004       1.629567          -0.000111
          131              H      12.620372       0.090180      11.621716       0.153978       0.934892 0.72752289E+01  0.70359797E+02                                 1.646505                            1.631390      -0.894576       2.478547                    0.998234       3.399132       9.718741       0.461666       1.371830      -0.690648       0.023238       0.016587      -0.006549       0.029292       0.005740      -0.009033       0.009778       0.013910      -0.026561      -0.019647       0.004550       0.015098              1.644577       1.889582       0.279711      -0.090800       1.612055       0.002500       1.432094           0.000400
          132              H      11.409196      14.358159      10.982093       0.155960       0.930866 0.70625866E+01  0.68726582E+02                                 1.712834                            1.658542      -1.399205       2.234087                    0.992689       3.784164      11.345872       0.430948       1.460563      -0.670731      -0.013067      -0.004236      -0.023590       0.027298      -0.005260       0.002073       0.004793       0.014612      -0.003195      -0.011152       0.001589       0.009562              1.743257       1.683037       0.059350       0.415774       1.442872       0.194425       2.103863           0.000359
          133              H      10.830056       1.973439      13.569734       0.110309       1.128539 0.91713274E+01  0.94774944E+02                                 1.900879                            1.852980      -1.485079       2.167220                    0.990965       4.115719      12.501429       0.422186       1.403914      -0.680942      -0.020545       0.017026       0.014340       0.030292       0.002953      -0.001234       0.000196       0.011877       0.000414      -0.006734      -0.000031       0.006766              1.919499       1.888494      -0.351382      -0.163857       2.029424       0.283176       1.840579          -0.000155
          134              H      11.916452       1.922337      12.436224       0.113280       1.062609 0.81555949E+01  0.80989236E+02                                 1.774485                            1.710469      -0.913125       2.444141                    0.996861       3.610876      10.390437       0.458488       1.345260      -0.695487       0.013664       0.019074      -0.022169       0.032279       0.007387       0.001622      -0.002864      -0.008243      -0.018115      -0.008679      -0.002958       0.011636              1.797644       1.499568       0.151270      -0.184710       1.837191      -0.394202       2.056173           0.000651
          135              H      13.287671       0.655308      13.751096       0.110105       0.939497 0.71328387E+01  0.68781509E+02                                 1.653368                            1.613665      -0.994908       2.406180                    0.996200       3.630835      10.434708       0.463982       1.368975      -0.689613       0.023414      -0.015135      -0.016784       0.032542      -0.000288      -0.007704      -0.006232       0.002490       0.004564      -0.009709      -0.000702       0.010411              1.676872       1.862024      -0.326859      -0.203158       1.513276       0.205370       1.655315          -0.000072
          136              H      12.902482       1.959912      14.536456       0.108138       1.184766 0.96230858E+01  0.99366420E+02                                 1.885629                            1.841853      -1.122543       2.337728                    0.995473       3.767235      10.970292       0.448698       1.321986      -0.700156       0.009537       0.024382       0.011459       0.028579       0.009791       0.002997      -0.002772       0.008452       0.037443      -0.017430       0.004315       0.013115              1.901990       1.693971       0.237936       0.182812       2.187354       0.315906       1.824645           0.001403
          137              H      11.561101       2.047086      16.089365       0.114243       1.007757 0.81948374E+01  0.82825659E+02                                 1.792855                            1.773999      -1.531690       2.134088                    0.991136       4.259485      13.046690       0.420808       1.440116      -0.672604       0.008306       0.014649      -0.006289       0.017976      -0.000732      -0.004031       0.008794       0.001199       0.001327      -0.009534      -0.000377       0.009911              1.798684       1.529622       0.116413      -0.036074       2.239473       0.083107       1.626957           0.000825
          138              H      11.523125       0.831159       0.884138       0.139050       0.888892 0.67064486E+01  0.64460646E+02                                 1.660707                            1.615801      -1.333090       2.249696                    0.994057       3.853395      11.504763       0.436506       1.459870      -0.670411       0.007778      -0.013090       0.022901       0.027501      -0.003404      -0.003286      -0.003801      -0.004946      -0.000819      -0.007297       0.001893       0.005403              1.685050       1.518073      -0.115233       0.094208       1.375134      -0.099604       2.161945           0.000235
          139              H      13.461278      14.024493      15.234374       0.108954       0.938198 0.71296380E+01  0.69371596E+02                                 1.697667                            1.647499      -1.336412       2.238098                    0.993020       3.951525      11.751828       0.440938       1.427625      -0.676235       0.016207      -0.019226      -0.022111       0.033484      -0.005289      -0.000236       0.002292      -0.003797       0.013176      -0.007921       0.001888       0.006033              1.735188       1.693321      -0.245055      -0.149313       1.664015       0.384429       1.848230           0.000101
          140              H      12.643429      14.054553       0.377297       0.109344       0.937259 0.74858302E+01  0.73061498E+02                                 1.650390                            1.653413      -1.009813       2.398782                    0.996231       3.670253      10.611403       0.458251       1.369475      -0.689559      -0.013264      -0.018298       0.025290       0.033917       0.000941      -0.007168      -0.008148       0.000062      -0.004997      -0.010939      -0.000097       0.011036              1.642958       1.652775       0.124632      -0.093418       1.531007      -0.211962       1.745091           0.000359
          141              C       2.246033       8.458884      12.105887       0.673650      17.987076 0.20310760E+03  0.40318474E+04                                 6.512521                            5.181642      -0.065605       2.058499                    0.999604      21.224342      60.064001       0.622427       0.495724      -0.997567      -0.017522       0.015887       0.017254       0.029277       0.061335      -0.063113      -0.020977       0.103177      -0.034349      -0.075968      -0.043358       0.119326              7.338650       7.460420      -2.280542       3.130709       6.949615      -0.299893       7.605916           0.000215
          142              C       2.892988       7.154280      12.096171      -0.296756      26.763783 0.41914296E+03  0.98627679E+04                                 7.920706                            6.855626      -0.350394       1.882860                    0.996981      30.366717      90.245852       0.619022       0.420497      -1.051021       0.066980      -0.015181       0.027957       0.074151       0.009197       0.019596      -0.016598       0.112793      -0.062529      -0.056637      -0.014631       0.071268              8.610410       9.965613      -1.395452       2.256472       8.009124      -0.299091       7.856492          -0.001518
          143              C       5.082056       8.000469      11.819271      -0.305779      26.259600 0.43463203E+03  0.10313294E+05                                 7.816364                            6.987211      -0.486064       1.842249                    0.995860      30.485364      90.773190       0.612792       0.421228      -1.051293      -0.045095      -0.048885       0.033285       0.074372       0.019971      -0.040487      -0.052593       0.054710      -0.014838      -0.069777      -0.008919       0.078696              8.303205       8.422519       2.036171      -0.138357       8.975242      -0.721053       7.511855           0.000504
          144              C       5.579818       9.264492      12.384406       0.695148      16.997705 0.19342285E+03  0.38071448E+04                                 6.377246                            5.161689      -0.169641       2.029244                    0.999638      21.190748      60.446237       0.602431       0.516544      -0.983687       0.020128       0.039500       0.004489       0.044559      -0.058099       0.045673      -0.018454       0.021977      -0.025060      -0.061279      -0.025564       0.086843              7.061412       7.018504       2.663805      -1.992075       7.336435      -0.438314       6.829297          -0.000024
          145              C       4.744337       6.088653      13.171386      -0.144521      25.033976 0.38264877E+03  0.88641358E+04                                 7.781752                            6.675568      -0.520964       1.833143                    0.997714      29.699436      89.633517       0.605428       0.436724      -1.033738       0.020708       0.056347       0.011404       0.061105      -0.021090       0.033105      -0.022187       0.002422      -0.031987      -0.037038      -0.014509       0.051547              8.529958       7.235518      -0.563592       2.114085       8.737067      -0.924842       9.617289           0.000187
          146              C       5.773769       6.384744      14.172114      -0.132496      23.597327 0.37953266E+03  0.87545004E+04                                 7.452002                            6.638271      -0.413519       1.870638                    0.997956      29.228525      87.386939       0.609862       0.435404      -1.036825      -0.065472       0.020809       0.008151       0.069181       0.006286      -0.016325       0.039621       0.017369       0.117211      -0.050658      -0.008897       0.059555              8.005318       7.675453       0.160867       1.777748       6.306923       0.076374      10.033579           0.000168
          147              C       4.505629       6.393762      -0.011335      -0.318133      27.282149 0.43895008E+03  0.10479063E+05                                 8.137415                            7.129603      -0.482219       1.825506                    0.997421      31.561104      95.372747       0.590816       0.434257      -1.039580       0.055424       0.047375      -0.056450       0.092210       0.023135      -0.035801      -0.000875      -0.023754       0.072879      -0.051157       0.004635       0.046521              8.791802      10.527284       1.342155      -1.117965       7.186866      -1.729891       8.661256          -0.000048
          148              C       3.066594       6.471918      16.031070       0.650083      20.665308 0.21942461E+03  0.44434780E+04                                 7.121140                            5.418371      -0.187446       2.009315                    0.999715      21.909670      62.752018       0.602816       0.501745      -0.993942      -0.041200       0.008948      -0.008481       0.043005      -0.008498       0.004386       0.081553      -0.064698      -0.009571      -0.070199      -0.028936       0.099135              8.121716       8.425619       0.794298      -0.857298       6.905381      -4.072862       9.034146           0.001576
          149              C       6.262037       7.932834      15.885333      -0.145258      25.901001 0.38715532E+03  0.89781819E+04                                 8.022667                            6.784561      -0.469844       1.849193                    0.997827      29.564222      88.735122       0.592398       0.445851      -1.030313      -0.000850      -0.079794       0.003349       0.079869       0.025066       0.007950       0.022137      -0.010221      -0.050744      -0.029583      -0.012883       0.042465              9.115308      12.206166       0.838041       3.438217       6.574420      -0.311631       8.565337           0.002233
          150              C       3.112709       9.888237       0.419399       0.329516      30.109290 0.34493926E+03  0.77382238E+04                                 8.841170                            6.723058       0.082300       2.042401                    0.999466      25.786797      75.061917       0.555629       0.491385      -1.009903      -0.005917      -0.002124       0.027288       0.028003       0.038652       0.065240      -0.044074      -0.033931      -0.206719      -0.122789       0.046104       0.076685              9.736265       7.140733      -2.422675      -4.094524       7.961788       3.746619      14.106274          -0.000213
          151              C       2.246033      14.086116      12.183613       0.673656      17.987065 0.20310745E+03  0.40318468E+04                                 6.512531                            5.181651      -0.065633       2.058489                    0.999604      21.224408      60.064357       0.622424       0.495726      -0.997565      -0.017522      -0.015888      -0.017256       0.029278      -0.061335       0.063116      -0.020977       0.103177      -0.034350      -0.075969      -0.043359       0.119328              7.338660       7.460429       2.280546      -3.130708       6.949631      -0.299898       7.605921           0.000215
          152              C       2.892988       0.360720      12.193329      -0.296762      26.764104 0.41914925E+03  0.98629544E+04                                 7.920780                            6.855689      -0.350401       1.882854                    0.996981      30.366922      90.246679       0.619018       0.420499      -1.051020       0.066979       0.015182      -0.027955       0.074150      -0.009197      -0.019594      -0.016599       0.112793      -0.062536      -0.056637      -0.014631       0.071268              8.610492       9.965721       1.395483      -2.256497       8.009216      -0.299112       7.856540          -0.001523
          153              C       5.082056      14.544531      12.470229      -0.305783      26.259842 0.43463712E+03  0.10313446E+05                                 7.816426                            6.987265      -0.486076       1.842244                    0.995860      30.485509      90.773797       0.612788       0.421230      -1.051292      -0.045096       0.048887      -0.033282       0.074373      -0.019972       0.040486      -0.052592       0.054709      -0.014845      -0.069776      -0.008919       0.078695              8.303272       8.422587      -2.036202       0.138355       8.975326      -0.721060       7.511903           0.000499
          154              C       5.579818      13.280508      11.905094       0.695152      16.997744 0.19342333E+03  0.38071589E+04                                 6.377267                            5.161705      -0.169656       2.029237                    0.999638      21.190851      60.446694       0.602428       0.516546      -0.983685       0.020128      -0.039501      -0.004491       0.044560       0.058099      -0.045674      -0.018452       0.021978      -0.025061      -0.061280      -0.025563       0.086843              7.061435       7.018530      -2.663812       1.992077       7.336459      -0.438312       6.829316          -0.000023
          155              C       4.744337       1.426347      11.118114      -0.144525      25.034266 0.38265408E+03  0.88642914E+04                                 7.781822                            6.675624      -0.520965       1.833139                    0.997714      29.699648      89.634378       0.605424       0.436726      -1.033737       0.020708      -0.056345      -0.011402       0.061103       0.021089      -0.033105      -0.022189       0.002428      -0.031978      -0.037036      -0.014511       0.051547              8.530040       7.235587       0.563591      -2.114127       8.737140      -0.924866       9.617394           0.000185
          156              C       5.773769       1.130256      10.117386      -0.132496      23.597425 0.37953469E+03  0.87545626E+04                                 7.452029                            6.638292      -0.413523       1.870634                    0.997956      29.228672      87.387579       0.609861       0.435404      -1.036824      -0.065471      -0.020809      -0.008152       0.069181      -0.006289       0.016325       0.039620       0.017369       0.117218      -0.050659      -0.008897       0.059556              8.005348       7.675477      -0.160880      -1.777751       6.306938       0.076385      10.033630           0.000169
          157              C       4.505629       1.121238       8.107835      -0.318130      27.282169 0.43895041E+03  0.10479075E+05                                 8.137427                            7.129611      -0.482222       1.825504                    0.997421      31.561160      95.373018       0.590814       0.434258      -1.039580       0.055424      -0.047375       0.056449       0.092211      -0.023134       0.035802      -0.000873      -0.023751       0.072883      -0.051157       0.004635       0.046522              8.791815      10.527328      -1.342164       1.117986       7.186868      -1.729885       8.661250          -0.000050
          158              C       3.066594       1.043082       8.258430       0.650084      20.665441 0.21942626E+03  0.44435234E+04                                 7.121185                            5.418402      -0.187473       2.009304                    0.999715      21.909813      62.752670       0.602812       0.501747      -0.993940      -0.041202      -0.008950       0.008480       0.043007       0.008499      -0.004388       0.081555      -0.064692      -0.009566      -0.070202      -0.028933       0.099135              8.121767       8.425687      -0.794304       0.857310       6.905418      -4.072881       9.034195           0.001574
          159              C       6.262037      14.612166       8.404167      -0.145261      25.901153 0.38715783E+03  0.89782591E+04                                 8.022708                            6.784591      -0.469854       1.849187                    0.997827      29.564400      88.735889       0.592395       0.445852      -1.030312      -0.000851       0.079797      -0.003348       0.079872      -0.025064      -0.007945       0.022136      -0.010225      -0.050741      -0.029583      -0.012880       0.042463              9.115357      12.206244      -0.838058      -3.438237       6.574453      -0.311624       8.565373           0.002230
          160              C       3.112709      12.656763       7.677101       0.329524      30.109301 0.34493960E+03  0.77382397E+04                                 8.841191                            6.723080       0.082255       2.042386                    0.999466      25.786847      75.062307       0.555626       0.491388      -1.009901      -0.005914       0.002125      -0.027289       0.028003      -0.038653      -0.065241      -0.044075      -0.033931      -0.206726      -0.122792       0.046104       0.076688              9.736286       7.140749       2.422675       4.094526       7.961803       3.746611      14.106305          -0.000215
          161              C       4.535467       6.571116       4.009387       0.673649      17.987001 0.20310664E+03  0.40318228E+04                                 6.512500                            5.181627      -0.065603       2.058502                    0.999604      21.224265      60.063708       0.622428       0.495723      -0.997567       0.017524      -0.015885       0.017257       0.029279       0.061335       0.063116       0.020976       0.103172      -0.034348      -0.075968      -0.043359       0.119327              7.338626       7.460397      -2.280530      -3.130703       6.949584       0.299897       7.605897           0.000216
          162              C       3.888512       7.875720       3.999671      -0.296759      26.763705 0.41914160E+03  0.98627271E+04                                 7.920701                            6.855625      -0.350415       1.882856                    0.996981      30.366579      90.245376       0.619021       0.420499      -1.051020      -0.066975       0.015181       0.027956       0.074147       0.009196      -0.019598       0.016592       0.112800      -0.062537      -0.056634      -0.014639       0.071273              8.610404       9.965621      -1.395455      -2.256481       8.009121       0.299101       7.856471          -0.001523
          163              C       1.699444       7.029531       3.722771      -0.305782      26.259427 0.43462888E+03  0.10313196E+05                                 7.816331                            6.987188      -0.486082       1.842248                    0.995860      30.485128      90.772266       0.612793       0.421228      -1.051293       0.045093       0.048885       0.033278       0.074368       0.019975       0.040493       0.052593       0.054707      -0.014833      -0.069776      -0.008926       0.078703              8.303166       8.422474       2.036167       0.138365       8.975207       0.721049       7.511818           0.000504
          164              C       1.201682       5.765508       4.287906       0.695151      16.997471 0.19341980E+03  0.38070710E+04                                 6.377198                            5.161655      -0.169663       2.029243                    0.999638      21.190554      60.445644       0.602432       0.516545      -0.983686      -0.020126      -0.039501       0.004490       0.044559      -0.058104      -0.045676       0.018451       0.021981      -0.025052      -0.061286      -0.025560       0.086847              7.061357       7.018449       2.663776       1.992059       7.336374       0.438313       6.829247          -0.000029
          165              C       2.037163       8.941347       5.074886      -0.144524      25.033896 0.38264730E+03  0.88640915E+04                                 7.781740                            6.675559      -0.520977       1.833142                    0.997714      29.699301      89.633004       0.605428       0.436725      -1.033738      -0.020708      -0.056342       0.011404       0.061101      -0.021091      -0.033108       0.022188       0.002415      -0.031989      -0.037043      -0.014508       0.051551              8.529944       7.235507      -0.563595      -2.114089       8.737055       0.924843       9.617270           0.000183
          166              C       1.007731       8.645256       6.075614      -0.132499      23.597324 0.37953271E+03  0.87545022E+04                                 7.452007                            6.638276      -0.413538       1.870633                    0.997956      29.228497      87.386866       0.609861       0.435404      -1.036824       0.065470      -0.020807       0.008152       0.069179       0.006287       0.016326      -0.039624       0.017373       0.117206      -0.050662      -0.008894       0.059556              8.005323       7.675457       0.160864      -1.777748       6.306923      -0.076376      10.033590           0.000170
          167              C       2.275871       8.636238       8.085165      -0.318137      27.282230 0.43895187E+03  0.10479114E+05                                 8.137428                            7.129614      -0.482225       1.825504                    0.997421      31.561106      95.372749       0.590816       0.434257      -1.039581      -0.055425      -0.047372      -0.056446       0.092207       0.023136       0.035802       0.000876      -0.023753       0.072885      -0.051158       0.004634       0.046524              8.791816      10.527306       1.342168       1.117986       7.186878       1.729898       8.661263          -0.000050
          168              C       3.714906       8.558082       7.934570       0.650085      20.665212 0.21942349E+03  0.44434497E+04                                 7.121127                            5.418364      -0.187456       2.009314                    0.999715      21.909565      62.751679       0.602816       0.501747      -0.993941       0.041201      -0.008949      -0.008480       0.043006      -0.008500      -0.004387      -0.081554      -0.064699      -0.009569      -0.070200      -0.028936       0.099136              8.121700       8.425604       0.794295       0.857298       6.905366       4.072850       9.034129           0.001577
          169              C       0.519463       7.097166       7.788833      -0.145259      25.901010 0.38715534E+03  0.89781842E+04                                 8.022672                            6.784563      -0.469852       1.849190                    0.997827      29.564243      88.735246       0.592397       0.445851      -1.030312       0.000846       0.079794       0.003352       0.079869       0.025071      -0.007951      -0.022138      -0.010219      -0.050738      -0.029584      -0.012886       0.042470              9.115314      12.206171       0.838041      -3.438220       6.574424       0.311628       8.565346           0.002232
          170              C       3.668792       5.141763       8.515899       0.329498      30.109999 0.34494891E+03  0.77384989E+04                                 8.841320                            6.723163       0.082245       2.042378                    0.999466      25.787161      75.063399       0.555623       0.491387      -1.009902       0.005917       0.002125       0.027284       0.027999       0.038654      -0.065239       0.044075      -0.033931      -0.206727      -0.122791       0.046103       0.076688              9.736436       7.140850      -2.422722       4.094609       7.961916      -3.746687      14.106541          -0.000215
          171              C       4.535467       0.943884       4.087113       0.673652      17.987117 0.20310813E+03  0.40318628E+04                                 6.512536                            5.181654      -0.065618       2.058493                    0.999604      21.224440      60.064418       0.622425       0.495725      -0.997566       0.017520       0.015887      -0.017255       0.029276      -0.061333      -0.063114       0.020977       0.103177      -0.034349      -0.075968      -0.043359       0.119326              7.338668       7.460438       2.280549       3.130716       6.949633       0.299900       7.605932           0.000215
          172              C       3.888512      14.669280       4.096829      -0.296761      26.764019 0.41914757E+03  0.98629057E+04                                 7.920765                            6.855676      -0.350411       1.882853                    0.996981      30.366865      90.246491       0.619018       0.420499      -1.051020      -0.066979      -0.015180      -0.027956       0.074150      -0.009198       0.019594       0.016598       0.112794      -0.062532      -0.056637      -0.014631       0.071268              8.610476       9.965702       1.395477       2.256493       8.009199       0.299111       7.856528          -0.001522
          173              C       1.699444       0.485469       4.373729      -0.305779      26.259666 0.43463329E+03  0.10313332E+05                                 7.816388                            6.987232      -0.486078       1.842245                    0.995860      30.485366      90.773247       0.612790       0.421229      -1.051292       0.045096      -0.048887      -0.033282       0.074372      -0.019973      -0.040488       0.052593       0.054709      -0.014841      -0.069776      -0.008922       0.078698              8.303232       8.422547      -2.036190      -0.138357       8.975283       0.721054       7.511867           0.000500
          174              C       1.201682       1.749492       3.808594       0.695151      16.997735 0.19342322E+03  0.38071566E+04                                 6.377263                            5.161703      -0.169663       2.029234                    0.999638      21.190869      60.446762       0.602428       0.516546      -0.983685      -0.020128       0.039500      -0.004489       0.044559       0.058101       0.045673       0.018453       0.021979      -0.025052      -0.061281      -0.025563       0.086843              7.061431       7.018527      -2.663809      -1.992077       7.336453       0.438311       6.829314          -0.000024
          175              C       2.037163      13.603653       3.021614      -0.144526      25.034222 0.38265330E+03  0.88642686E+04                                 7.781808                            6.675612      -0.520966       1.833139                    0.997714      29.699630      89.634290       0.605425       0.436725      -1.033737      -0.020708       0.056345      -0.011403       0.061104       0.021090       0.033104       0.022189       0.002426      -0.031977      -0.037036      -0.014511       0.051547              8.530023       7.235573       0.563594       2.114116       8.737123       0.924854       9.617373           0.000182
          176              C       1.007731      13.899744       2.020886      -0.132495      23.597406 0.37953423E+03  0.87545489E+04                                 7.452023                            6.638287      -0.413527       1.870633                    0.997956      29.228652      87.387490       0.609861       0.435404      -1.036824       0.065472       0.020809      -0.008153       0.069181      -0.006289      -0.016325      -0.039620       0.017370       0.117215      -0.050660      -0.008895       0.059555              8.005342       7.675472      -0.160877       1.777749       6.306936      -0.076382      10.033619           0.000171
          177              C       2.275871      13.908762       0.011335      -0.318136      27.282253 0.43895211E+03  0.10479126E+05                                 8.137442                            7.129624      -0.482224       1.825503                    0.997421      31.561224      95.373251       0.590814       0.434258      -1.039580      -0.055423       0.047374       0.056449       0.092209      -0.023135      -0.035802       0.000873      -0.023752       0.072884      -0.051159       0.004636       0.046522              8.791833      10.527345      -1.342167      -1.117987       7.186884       1.729895       8.661269          -0.000051
          178              C       3.714906      13.986918       0.161930       0.650085      20.665409 0.21942582E+03  0.44435117E+04                                 7.121177                            5.418396      -0.187490       2.009299                    0.999715      21.909783      62.752548       0.602813       0.501747      -0.993940       0.041201       0.008949       0.008480       0.043006       0.008499       0.004387      -0.081556      -0.064696      -0.009565      -0.070202      -0.028935       0.099137              8.121758       8.425673      -0.794303      -0.857309       6.905413       4.072880       9.034189           0.001577
          179              C       0.519463       0.417834       0.307667      -0.145258      25.901081 0.38715655E+03  0.89782220E+04                                 8.022693                            6.784580      -0.469853       1.849188                    0.997827      29.564353      88.735707       0.592396       0.445852      -1.030312       0.000849      -0.079795      -0.003350       0.079870      -0.025068       0.007948      -0.022137      -0.010222      -0.050740      -0.029584      -0.012883       0.042466              9.115339      12.206209      -0.838050       3.438227       6.574444       0.311627       8.565363           0.002231
          180              C       3.668792       2.373237      15.773601       0.329510      30.109679 0.34494454E+03  0.77383770E+04                                 8.841260                            6.723124       0.082242       2.042380                    0.999466      25.787018      75.062891       0.555624       0.491388      -1.009901       0.005914      -0.002125      -0.027286       0.028000      -0.038654       0.065241       0.044076      -0.033933      -0.206730      -0.122793       0.046104       0.076689              9.736368       7.140806       2.422703      -4.094573       7.961867      -3.746657      14.106431          -0.000215
          181              C      11.316967       6.571116       4.087113       0.673651      17.987132 0.20310846E+03  0.40318726E+04                                 6.512549                            5.181663      -0.065631       2.058487                    0.999604      21.224505      60.064709       0.622423       0.495726      -0.997565       0.017520      -0.015886      -0.017253       0.029274       0.061337      -0.063114      -0.020978       0.103180      -0.034340      -0.075972      -0.043357       0.119329              7.338683       7.460455      -2.280557       3.130723       6.949648      -0.299907       7.605945           0.000213
          182              C      10.670012       7.875720       4.096829      -0.296758      26.763893 0.41914504E+03  0.98628298E+04                                 7.920736                            6.855652      -0.350406       1.882856                    0.996981      30.366761      90.246070       0.619020       0.420499      -1.051020      -0.066980       0.015179      -0.027956       0.074151       0.009197       0.019595      -0.016598       0.112792      -0.062529      -0.056637      -0.014630       0.071267              8.610443       9.965652      -1.395477       2.256479       8.009180      -0.299110       7.856498          -0.001517
          183              C       8.480944       7.029531       4.373729      -0.305780      26.259658 0.43463370E+03  0.10313344E+05                                 7.816385                            6.987234      -0.486072       1.842246                    0.995860      30.485388      90.773310       0.612790       0.421229      -1.051292       0.045098       0.048886      -0.033282       0.074374       0.019971      -0.040488      -0.052592       0.054705      -0.014841      -0.069775      -0.008920       0.078695              8.303223       8.422532       2.036168      -0.138356       8.975271      -0.721052       7.511866           0.000502
          184              C       7.983182       5.765508       3.808594       0.695146      16.997788 0.19342404E+03  0.38071738E+04                                 6.377264                            5.161703      -0.169621       2.029249                    0.999638      21.190813      60.446446       0.602431       0.516543      -0.983687      -0.020124      -0.039501      -0.004489       0.044559      -0.058098       0.045674      -0.018453       0.021978      -0.025059      -0.061279      -0.025563       0.086842              7.061430       7.018525       2.663811      -1.992081       7.336452      -0.438318       6.829312          -0.000025
          185              C       8.818663       8.941347       3.021614      -0.144525      25.034150 0.38265191E+03  0.88642279E+04                                 7.781793                            6.675600      -0.520966       1.833140                    0.997714      29.699571      89.634062       0.605426       0.436725      -1.033737      -0.020708      -0.056345      -0.011404       0.061103      -0.021090       0.033105      -0.022189       0.002424      -0.031978      -0.037037      -0.014511       0.051548              8.530007       7.235557      -0.563596       2.114110       8.737114      -0.924852       9.617350           0.000184
          186              C       7.789231       8.645256       2.020886      -0.132495      23.597376 0.37953370E+03  0.87545340E+04                                 7.452019                            6.638284      -0.413530       1.870633                    0.997956      29.228629      87.387421       0.609861       0.435404      -1.036824       0.065472      -0.020809      -0.008153       0.069182       0.006288      -0.016325       0.039620       0.017368       0.117213      -0.050659      -0.008896       0.059555              8.005337       7.675468       0.160875       1.777746       6.306933       0.076381      10.033608           0.000170
          187              C       9.057371       8.636238       0.011335      -0.318136      27.282227 0.43895177E+03  0.10479115E+05                                 8.137437                            7.129621      -0.482223       1.825503                    0.997421      31.561192      95.373121       0.590814       0.434257      -1.039580      -0.055424      -0.047374       0.056448       0.092209       0.023135      -0.035801      -0.000874      -0.023754       0.072884      -0.051158       0.004636       0.046522              8.791824      10.527318       1.342160      -1.117980       7.186883      -1.729901       8.661272          -0.000047
          188              C      10.496406       8.558082       0.161930       0.650085      20.665382 0.21942551E+03  0.44435023E+04                                 7.121164                            5.418387      -0.187475       2.009304                    0.999715      21.909739      62.752332       0.602814       0.501746      -0.993941       0.041201      -0.008949       0.008481       0.043006      -0.008499       0.004387       0.081555      -0.064696      -0.009568      -0.070201      -0.028935       0.099136              8.121743       8.425648       0.794298      -0.857302       6.905405      -4.072877       9.034176           0.001574
          189              C       7.300963       7.097166       0.307667      -0.145259      25.901082 0.38715678E+03  0.89782286E+04                                 8.022693                            6.784581      -0.469858       1.849187                    0.997827      29.564357      88.735722       0.592396       0.445852      -1.030312       0.000850       0.079795      -0.003350       0.079870       0.025067       0.007949       0.022137      -0.010223      -0.050744      -0.029583      -0.012883       0.042466              9.115337      12.206204       0.838050       3.438227       6.574444      -0.311630       8.565362           0.002230
          190              C      10.450292       5.141763      15.773601       0.329514      30.109535 0.34494276E+03  0.77383260E+04                                 8.841229                            6.723103       0.082257       2.042386                    0.999466      25.786945      75.062588       0.555626       0.491387      -1.009902       0.005915       0.002123      -0.027284       0.027999       0.038652       0.065240      -0.044077      -0.033932      -0.206727      -0.122792       0.046105       0.076687              9.736330       7.140774      -2.422689      -4.094547       7.961837       3.746637      14.106378          -0.000215
          191              C      11.316967       0.943884       4.009387       0.673651      17.987104 0.20310811E+03  0.40318649E+04                                 6.512548                            5.181664      -0.065637       2.058486                    0.999604      21.224499      60.064731       0.622422       0.495727      -0.997564       0.017523       0.015885       0.017256       0.029277      -0.061337       0.063116      -0.020977       0.103178      -0.034345      -0.075972      -0.043358       0.119330              7.338683       7.460461       2.280556      -3.130725       6.949643      -0.299909       7.605944           0.000214
          192              C      10.670012      14.669280       3.999671      -0.296759      26.763907 0.41914537E+03  0.98628399E+04                                 7.920744                            6.855660      -0.350413       1.882854                    0.996981      30.366750      90.246056       0.619019       0.420499      -1.051020      -0.066977      -0.015180       0.027956       0.074147      -0.009197      -0.019595      -0.016596       0.112798      -0.062534      -0.056636      -0.014634       0.071271              8.610454       9.965673       1.395484      -2.256487       8.009187      -0.299113       7.856501          -0.001521
          193              C       8.480944       0.485469       3.722771      -0.305783      26.259695 0.43463472E+03  0.10313374E+05                                 7.816395                            6.987244      -0.486080       1.842244                    0.995860      30.485394      90.773340       0.612789       0.421229      -1.051292       0.045096      -0.048887       0.033281       0.074372      -0.019972       0.040488      -0.052593       0.054708      -0.014842      -0.069776      -0.008921       0.078697              8.303232       8.422544      -2.036175       0.138358       8.975278      -0.721055       7.511874           0.000499
          194              C       7.983182       1.749492       4.287906       0.695149      16.997675 0.19342257E+03  0.38071385E+04                                 6.377247                            5.161691      -0.169642       2.029245                    0.999638      21.190720      60.446183       0.602430       0.516545      -0.983686      -0.020127       0.039501       0.004492       0.044560       0.058100      -0.045676      -0.018451       0.021980      -0.025060      -0.061283      -0.025562       0.086845              7.061409       7.018507      -2.663800       1.992075       7.336427      -0.438316       6.829293          -0.000026
          195              C       8.818663      13.603653       5.074886      -0.144527      25.034188 0.38265262E+03  0.88642482E+04                                 7.781804                            6.675609      -0.520972       1.833139                    0.997714      29.699576      89.634087       0.605425       0.436725      -1.033737      -0.020709       0.056343       0.011403       0.061102       0.021090      -0.033106      -0.022189       0.002423      -0.031981      -0.037039      -0.014511       0.051549              8.530020       7.235568       0.563599      -2.114120       8.737126      -0.924861       9.617367           0.000183
          196              C       7.789231      13.899744       6.075614      -0.132497      23.597398 0.37953419E+03  0.87545478E+04                                 7.452026                            6.638290      -0.413536       1.870632                    0.997956      29.228622      87.387394       0.609860       0.435404      -1.036824       0.065470       0.020807       0.008153       0.069179      -0.006288       0.016325       0.039622       0.017371       0.117214      -0.050661      -0.008896       0.059557              8.005345       7.675477      -0.160875      -1.777752       6.306932       0.076384      10.033625           0.000169
          197              C       9.057371      13.908762       8.085165      -0.318137      27.282253 0.43895226E+03  0.10479130E+05                                 8.137443                            7.129625      -0.482228       1.825502                    0.997421      31.561200      95.373159       0.590814       0.434257      -1.039580      -0.055425       0.047373      -0.056447       0.092209      -0.023135       0.035802      -0.000874      -0.023752       0.072883      -0.051158       0.004635       0.046522              8.791832      10.527336      -1.342165       1.117984       7.186885      -1.729901       8.661275          -0.000051
          198              C      10.496406      13.986918       7.934570       0.650085      20.665404 0.21942578E+03  0.44435095E+04                                 7.121171                            5.418392      -0.187480       2.009302                    0.999715      21.909752      62.752396       0.602814       0.501747      -0.993941       0.041201       0.008950      -0.008480       0.043007       0.008500      -0.004388       0.081556      -0.064696      -0.009567      -0.070202      -0.028934       0.099137              8.121751       8.425660      -0.794298       0.857302       6.905409      -4.072879       9.034185           0.001574
          199              C       7.300963       0.417834       7.788833      -0.145257      25.901017 0.38715534E+03  0.89781868E+04                                 8.022680                            6.784568      -0.469860       1.849187                    0.997827      29.564292      88.735488       0.592396       0.445852      -1.030312       0.000847      -0.079795       0.003351       0.079869      -0.025069      -0.007949       0.022139      -0.010220      -0.050741      -0.029585      -0.012884       0.042469              9.115324      12.206192      -0.838049      -3.438225       6.574430      -0.311623       8.565350           0.002229
          200              C      10.450292       2.373237       8.515899       0.329514      30.109613 0.34494378E+03  0.77383557E+04                                 8.841249                            6.723117       0.082244       2.042381                    0.999466      25.786976      75.062744       0.555625       0.491388      -1.009901       0.005915      -0.002123       0.027284       0.027998      -0.038653      -0.065240      -0.044076      -0.033931      -0.206729      -0.122792       0.046104       0.076688              9.736353       7.140790       2.422694       4.094559       7.961852       3.746645      14.106417          -0.000214
          201              C       9.027533       8.458884      12.183613       0.673655      17.987080 0.20310775E+03  0.40318552E+04                                 6.512540                            5.181657      -0.065634       2.058488                    0.999604      21.224453      60.064548       0.622423       0.495727      -0.997564      -0.017522       0.015886      -0.017256       0.029277       0.061336       0.063115       0.020976       0.103181      -0.034343      -0.075972      -0.043357       0.119329              7.338672       7.460444      -2.280552      -3.130716       6.949638       0.299904       7.605932           0.000216
          202              C       9.674488       7.154280      12.193329      -0.296758      26.763921 0.41914561E+03  0.98628473E+04                                 7.920743                            6.855658      -0.350405       1.882855                    0.996981      30.366786      90.246175       0.619019       0.420499      -1.051020       0.066979      -0.015181      -0.027955       0.074149       0.009197      -0.019595       0.016597       0.112794      -0.062535      -0.056636      -0.014633       0.071269              8.610452       9.965667      -1.395477      -2.256482       8.009182       0.299109       7.856506          -0.001519
          203              C      11.863556       8.000469      12.470229      -0.305785      26.259791 0.43463648E+03  0.10313427E+05                                 7.816412                            6.987256      -0.486074       1.842244                    0.995860      30.485495      90.773726       0.612789       0.421229      -1.051292      -0.045097      -0.048887      -0.033282       0.074373       0.019971       0.040486       0.052592       0.054707      -0.014843      -0.069775      -0.008919       0.078694              8.303253       8.422565       2.036182       0.138356       8.975299       0.721057       7.511894           0.000501
          204              C      12.361318       9.264492      11.905094       0.695150      16.997729 0.19342322E+03  0.38071541E+04                                 6.377256                            5.161697      -0.169632       2.029246                    0.999638      21.190769      60.446329       0.602430       0.516544      -0.983686       0.020126       0.039501      -0.004491       0.044560      -0.058099      -0.045675       0.018452       0.021978      -0.025063      -0.061280      -0.025563       0.086843              7.061421       7.018517       2.663807       1.992077       7.336443       0.438315       6.829303          -0.000026
          205              C      11.525837       6.088653      11.118114      -0.144526      25.034175 0.38265238E+03  0.88642417E+04                                 7.781802                            6.675607      -0.520969       1.833139                    0.997714      29.699580      89.634105       0.605425       0.436725      -1.033737       0.020709       0.056345      -0.011402       0.061103      -0.021089      -0.033106       0.022189       0.002426      -0.031981      -0.037038      -0.014510       0.051549              8.530017       7.235565      -0.563596      -2.114116       8.737123       0.924862       9.617362           0.000183
          206              C      12.555269       6.384744      10.117386      -0.132497      23.597390 0.37953402E+03  0.87545419E+04                                 7.452021                            6.638286      -0.413522       1.870636                    0.997956      29.228614      87.387334       0.609861       0.435404      -1.036824      -0.065473       0.020808      -0.008150       0.069181       0.006288       0.016327      -0.039620       0.017367       0.117217      -0.050659      -0.008898       0.059557              8.005338       7.675470       0.160874      -1.777750       6.306931      -0.076382      10.033614           0.000170
          207              C      11.287129       6.393762       8.107835      -0.318133      27.282198 0.43895127E+03  0.10479098E+05                                 8.137428                            7.129615      -0.482218       1.825506                    0.997421      31.561122      95.372826       0.590815       0.434257      -1.039580       0.055422       0.047373       0.056449       0.092208       0.023135       0.035802       0.000875      -0.023755       0.072888      -0.051159       0.004635       0.046524              8.791814      10.527308       1.342160       1.117981       7.186873       1.729898       8.661262          -0.000049
          208              C       9.848094       6.471918       8.258430       0.650085      20.665383 0.21942556E+03  0.44435035E+04                                 7.121164                            5.418388      -0.187458       2.009310                    0.999715      21.909730      62.752295       0.602814       0.501746      -0.993941      -0.041201       0.008949       0.008481       0.043006      -0.008499      -0.004387      -0.081554      -0.064693      -0.009571      -0.070202      -0.028933       0.099135              8.121743       8.425647       0.794298       0.857302       6.905405       4.072876       9.034177           0.001575
          209              C      13.043537       7.932834       8.404167      -0.145266      25.901203 0.38715891E+03  0.89782900E+04                                 8.022719                            6.784600      -0.469863       1.849184                    0.997827      29.564423      88.735977       0.592395       0.445852      -1.030312      -0.000852      -0.079797      -0.003348       0.079872       0.025063      -0.007945      -0.022135      -0.010226      -0.050742      -0.029582      -0.012879       0.042461              9.115368      12.206261       0.838052      -3.438247       6.574459       0.311628       8.565385           0.002231
          210              C       9.894209       9.888237       7.677101       0.329523      30.109303 0.34493959E+03  0.77382379E+04                                 8.841188                            6.723075       0.082260       2.042388                    0.999466      25.786840      75.062231       0.555626       0.491388      -1.009901      -0.005915      -0.002125      -0.027285       0.028000       0.038653      -0.065240       0.044077      -0.033931      -0.206726      -0.122792       0.046104       0.076688              9.736283       7.140739      -2.422673       4.094520       7.961801      -3.746614      14.106307          -0.000215
          211              C       9.027533      14.086116      12.105887       0.673655      17.987083 0.20310777E+03  0.40318552E+04                                 6.512537                            5.181656      -0.065631       2.058489                    0.999604      21.224444      60.064490       0.622423       0.495726      -0.997565      -0.017523      -0.015886       0.017256       0.029277      -0.061336      -0.063115       0.020976       0.103180      -0.034346      -0.075971      -0.043358       0.119329              7.338670       7.460444       2.280551       3.130716       6.949634       0.299902       7.605931           0.000213
          212              C       9.674488       0.360720      12.096171      -0.296759      26.763955 0.41914632E+03  0.98628675E+04                                 7.920748                            6.855663      -0.350403       1.882856                    0.996981      30.366812      90.246258       0.619019       0.420499      -1.051020       0.066978       0.015181       0.027956       0.074149      -0.009197       0.019595       0.016598       0.112795      -0.062533      -0.056637      -0.014632       0.071269              8.610458       9.965675       1.395479       2.256487       8.009183       0.299105       7.856516          -0.001520
          213              C      11.863556      14.544531      11.819271      -0.305782      26.259761 0.43463595E+03  0.10313411E+05                                 7.816406                            6.987251      -0.486073       1.842245                    0.995860      30.485485      90.773691       0.612789       0.421229      -1.051292      -0.045097       0.048887       0.033283       0.074373      -0.019971      -0.040486       0.052592       0.054709      -0.014842      -0.069776      -0.008919       0.078695              8.303245       8.422558      -2.036175      -0.138354       8.975285       0.721055       7.511891           0.000500
          214              C      12.361318      13.280508      12.384406       0.695150      16.997731 0.19342330E+03  0.38071559E+04                                 6.377256                            5.161697      -0.169639       2.029244                    0.999638      21.190759      60.446288       0.602430       0.516544      -0.983687       0.020128      -0.039500       0.004492       0.044560       0.058098       0.045674       0.018452       0.021979      -0.025061      -0.061279      -0.025563       0.086843              7.061420       7.018517      -2.663808      -1.992077       7.336441       0.438316       6.829303          -0.000026
          215              C      11.525837       1.426347      13.171386      -0.144526      25.034205 0.38265294E+03  0.88642576E+04                                 7.781805                            6.675609      -0.520964       1.833140                    0.997714      29.699612      89.634211       0.605426       0.436725      -1.033737       0.020709      -0.056345       0.011403       0.061104       0.021090       0.033104       0.022189       0.002426      -0.031981      -0.037037      -0.014511       0.051548              8.530020       7.235568       0.563597       2.114118       8.737125       0.924860       9.617368           0.000183
          216              C      12.555269       1.130256      14.172114      -0.132496      23.597410 0.37953434E+03  0.87545514E+04                                 7.452025                            6.638289      -0.413524       1.870635                    0.997956      29.228637      87.387423       0.609861       0.435404      -1.036824      -0.065471      -0.020808       0.008152       0.069181      -0.006288      -0.016325      -0.039620       0.017369       0.117217      -0.050659      -0.008897       0.059556              8.005344       7.675476      -0.160875       1.777753       6.306934      -0.076382      10.033623           0.000170
          217              C      11.287129       1.121238      -0.011335      -0.318132      27.282199 0.43895118E+03  0.10479097E+05                                 8.137432                            7.129617      -0.482220       1.825505                    0.997421      31.561154      95.372971       0.590814       0.434258      -1.039580       0.055424      -0.047374      -0.056449       0.092210      -0.023135      -0.035801       0.000873      -0.023752       0.072882      -0.051157       0.004635       0.046522              8.791819      10.527315      -1.342159      -1.117975       7.186876       1.729897       8.661268          -0.000049
          218              C       9.848094       1.043082      16.031070       0.650084      20.665375 0.21942544E+03  0.44435005E+04                                 7.121161                            5.418386      -0.187463       2.009308                    0.999715      21.909734      62.752304       0.602815       0.501746      -0.993941      -0.041201      -0.008949      -0.008481       0.043006       0.008499       0.004388      -0.081554      -0.064696      -0.009567      -0.070201      -0.028934       0.099135              8.121739       8.425646      -0.794297      -0.857298       6.905401       4.072873       9.034170           0.001575
          219              C      13.043537      14.612166      15.885333      -0.145261      25.901146 0.38715776E+03  0.89782566E+04                                 8.022705                            6.784589      -0.469855       1.849187                    0.997827      29.564396      88.735861       0.592395       0.445852      -1.030312      -0.000850       0.079796       0.003349       0.079871      -0.025066       0.007947      -0.022137      -0.010222      -0.050741      -0.029584      -0.012881       0.042465              9.115352      12.206235      -0.838050       3.438238       6.574449       0.311627       8.565374           0.002230
          220              C       9.894209      12.656763       0.419399       0.329517      30.109413 0.34494103E+03  0.77382777E+04                                 8.841206                            6.723087       0.082257       2.042387                    0.999466      25.786890      75.062388       0.555626       0.491387      -1.009902      -0.005914       0.002125       0.027286       0.028000      -0.038653       0.065241       0.044076      -0.033930      -0.206727      -0.122792       0.046105       0.076687              9.736303       7.140755       2.422681      -4.094532       7.961819      -3.746627      14.106335          -0.000216
          221              S       2.448122      10.514988       1.899439      -0.467499     182.656397 0.48165457E+04  0.19413302E+06                                21.783536                           18.843266       1.662675       2.098441                    0.999783      81.266873     249.660301       0.549711       0.276444      -1.254632      -0.035841       0.073259       0.194284       0.210708      -0.148826      -0.349222       0.272799      -0.307826       1.152730      -0.489883      -0.170940       0.660823             23.367685      14.470860      -4.065604      -5.201636      25.949913       3.215998      29.682283          -0.003555
          222              S       2.448122      12.030012       6.197061      -0.467485     182.655636 0.48165143E+04  0.19413145E+06                                21.783477                           18.843205       1.662687       2.098445                    0.999783      81.266638     249.659401       0.549712       0.276445      -1.254632      -0.035837      -0.073256      -0.194280       0.210702       0.148810       0.349229       0.272800      -0.307829       1.152705      -0.489882      -0.170935       0.660818             23.367630      14.470828       4.065591       5.201643      25.949794       3.215980      29.682268          -0.003569
          223              S       4.333379       4.515012       9.995939      -0.467473     182.657307 0.48165703E+04  0.19413433E+06                                21.783648                           18.843347       1.662643       2.098431                    0.999783      81.266818     249.660646       0.549708       0.276445      -1.254631       0.035859      -0.073259       0.194281       0.210708      -0.148818       0.349221      -0.272796      -0.307837       1.152714      -0.489884      -0.170931       0.660815             23.367815      14.470927      -4.065625       5.201669      25.950040      -3.215988      29.682479          -0.003565
          224              S       4.333379       2.999988      14.293561      -0.467475     182.654595 0.48164752E+04  0.19412950E+06                                21.783418                           18.843145       1.662679       2.098445                    0.999783      81.266271     249.658119       0.549712       0.276445      -1.254632       0.035848       0.073256      -0.194285       0.210709       0.148813      -0.349224      -0.272797      -0.307813       1.152716      -0.489875      -0.170941       0.660816             23.367574      14.470793       4.065588      -5.201637      25.949734      -3.216003      29.682194          -0.003567
          225              S      11.114879       4.515012      14.293561      -0.467478     182.654521 0.48164747E+04  0.19412946E+06                                21.783407                           18.843140       1.662682       2.098446                    0.999783      81.266290     249.658128       0.549712       0.276445      -1.254632       0.035851      -0.073261      -0.194279       0.210706      -0.148816      -0.349221       0.272796      -0.307811       1.152713      -0.489872      -0.170942       0.660814             23.367558      14.470774      -4.065579      -5.201613      25.949726       3.215980      29.682174          -0.003565
          226              S      11.114879       2.999988       9.995939      -0.467473     182.654226 0.48164643E+04  0.19412893E+06                                21.783382                           18.843118       1.662693       2.098448                    0.999783      81.266227     249.657862       0.549713       0.276445      -1.254632       0.035855       0.073259       0.194275       0.210701       0.148811       0.349222       0.272794      -0.307811       1.152699      -0.489870      -0.170938       0.660808             23.367532      14.470760       4.065571       5.201609      25.949686       3.215976      29.682150          -0.003566
          227              S       9.229622      10.514988       6.197061      -0.467483     182.655152 0.48164968E+04  0.19413057E+06                                21.783447                           18.843176       1.662689       2.098446                    0.999783      81.266486     249.658825       0.549712       0.276445      -1.254632      -0.035851       0.073252      -0.194280       0.210703      -0.148812       0.349223      -0.272800      -0.307823       1.152697      -0.489876      -0.170938       0.660813             23.367601      14.470796      -4.065585       5.201621      25.949777      -3.215980      29.682229          -0.003564
          228              S       9.229622      12.030012       1.899439      -0.467483     182.654812 0.48164854E+04  0.19412998E+06                                21.783414                           18.843149       1.662691       2.098447                    0.999783      81.266440     249.658578       0.549713       0.276445      -1.254632      -0.035847      -0.073255       0.194284       0.210707       0.148816      -0.349224      -0.272799      -0.307816       1.152709      -0.489875      -0.170941       0.660817             23.367563      14.470780       4.065582      -5.201614      25.949742      -3.215986      29.682168          -0.003563
          229              N       4.182829       7.301574      12.688835       0.000560      23.501319 0.32137523E+03  0.70011282E+04                                 8.040305                            6.722912      -0.334519       1.939510                    0.997475      25.442141      70.254558       0.533110       0.527392      -1.003835       0.014938      -0.069538      -0.126692       0.145291       0.015515       0.023280      -0.076986       0.070048      -0.173053      -0.117424       0.049193       0.068231              9.125560      10.173430      -0.766387       2.021347       8.582481      -2.675518       8.620768           0.026742
          230              N       5.229893       7.185843      15.235994      -0.024937      23.116863 0.32795211E+03  0.71561964E+04                                 7.880916                            6.735913      -0.238734       1.971363                    0.997539      25.368137      69.330178       0.541029       0.518816      -1.011406       0.080460      -0.108816       0.070489       0.152589       0.077467      -0.042507       0.049409       0.022785       0.101363      -0.122394       0.060957       0.061437              8.852857       9.772971       1.912051       0.554402       6.814030      -0.023969       9.971570           0.051410
          231              N       3.634884       9.598158      15.737977      -0.439116      40.396288 0.51847739E+03  0.12571267E+05                                 9.754481                            7.514132       0.201037       2.072419                    0.995993      29.708946      83.080523       0.618583       0.408375      -1.083594       0.036450      -0.008296      -0.031442       0.048847       0.043790       0.079359      -0.051668      -0.009244      -0.197041      -0.136522       0.055488       0.081035             10.758633       7.915498      -2.713096      -4.011597       9.318626       4.254419      15.041775           0.018164
          232              N       4.182829       0.213426      11.600665       0.000615      23.501165 0.32137219E+03  0.70010126E+04                                 8.040085                            6.722733      -0.334368       1.939565                    0.997475      25.441380      70.251134       0.533137       0.527369      -1.003851       0.014937       0.069534       0.126692       0.145289      -0.015513      -0.023279      -0.076980       0.070041      -0.173047      -0.117416       0.049190       0.068226              9.125305      10.173155       0.766360      -2.021279       8.582248      -2.675457       8.620512           0.026718
          233              N       5.229893       0.329157       9.053506      -0.024955      23.117332 0.32796011E+03  0.71564199E+04                                 7.881063                            6.736029      -0.238725       1.971358                    0.997539      25.368592      69.331829       0.541020       0.518822      -1.011403       0.080464       0.108821      -0.070492       0.152596      -0.077470       0.042509       0.049412       0.022787       0.101364      -0.122398       0.060959       0.061439              8.853028       9.773179      -1.912099      -0.554413       6.814150      -0.023964       9.971754           0.051408
          234              N       3.634884      12.946842       8.551523      -0.439122      40.397402 0.51849497E+03  0.12571796E+05                                 9.754646                            7.514261       0.201098       2.072430                    0.995994      29.709379      83.081982       0.618577       0.408375      -1.083595       0.036453       0.008297       0.031442       0.048850      -0.043793      -0.079362      -0.051674      -0.009240      -0.197048      -0.136529       0.055491       0.081038             10.758817       7.915625       2.713146       4.011662       9.318785       4.254486      15.042042           0.018150
          235              N       2.598671       7.728426       4.592335       0.000545      23.501464 0.32137783E+03  0.70012081E+04                                 8.040382                            6.722973      -0.334551       1.939498                    0.997475      25.442302      70.255419       0.533103       0.527398      -1.003831      -0.014937       0.069538      -0.126694       0.145292       0.015513      -0.023279       0.076983       0.070046      -0.173047      -0.117419       0.049191       0.068228              9.125648      10.173531      -0.766404      -2.021378       8.582563       2.675545       8.620850           0.026726
          236              N       1.551607       7.844157       7.139494      -0.024949      23.117029 0.32795487E+03  0.71562769E+04                                 7.880981                            6.735963      -0.238757       1.971354                    0.997539      25.368308      69.330910       0.541024       0.518820      -1.011404      -0.080462       0.108819       0.070489       0.152592       0.077468       0.042507      -0.049409       0.022785       0.101366      -0.122394       0.060957       0.061437              8.852933       9.773058       1.912069      -0.554415       6.814082       0.023974       9.971659           0.051408
          237              N       3.146616       5.431842       7.641477      -0.439068      40.395445 0.51846351E+03  0.12570845E+05                                 9.754353                            7.514036       0.201050       2.072429                    0.995993      29.708494      83.078936       0.618586       0.408375      -1.083594      -0.036447       0.008292      -0.031440       0.048842       0.043791      -0.079362       0.051673      -0.009244      -0.197050      -0.136529       0.055492       0.081037             10.758493       7.915409      -2.713055       4.011549       9.318488      -4.254345      15.041581           0.018153
          238              N       2.598671      14.816574       3.504165       0.000602      23.501129 0.32137174E+03  0.70010100E+04                                 8.040131                            6.722771      -0.334413       1.939550                    0.997475      25.441528      70.251898       0.533130       0.527376      -1.003846      -0.014938      -0.069534       0.126692       0.145289      -0.015512       0.023279       0.076982       0.070042      -0.173047      -0.117417       0.049191       0.068226              9.125359      10.173220       0.766367       2.021291       8.582297       2.675466       8.620559           0.026722
          239              N       1.551607      14.700843       0.957006      -0.024950      23.117187 0.32795756E+03  0.71563489E+04                                 7.881020                            6.735993      -0.238726       1.971360                    0.997539      25.368466      69.331368       0.541022       0.518820      -1.011404      -0.080464      -0.108821      -0.070492       0.152596      -0.077470      -0.042509      -0.049411       0.022787       0.101364      -0.122398       0.060959       0.061439              8.852978       9.773119      -1.912086       0.554408       6.814116       0.023965       9.971700           0.051408
          240              N       3.146616       2.083158       0.455023      -0.439101      40.396826 0.51848574E+03  0.12571515E+05                                 9.754545                            7.514183       0.201107       2.072436                    0.995993      29.709148      83.081115       0.618582       0.408374      -1.083595      -0.036451      -0.008296       0.031440       0.048846      -0.043791       0.079361       0.051670      -0.009244      -0.197047      -0.136525       0.055489       0.081036             10.758707       7.915556       2.713118      -4.011626       9.318686      -4.254439      15.041880           0.018151
          241              N       9.380171       7.728426       3.504165       0.000593      23.501189 0.32137291E+03  0.70010466E+04                                 8.040172                            6.722805      -0.334434       1.939542                    0.997475      25.441665      70.252484       0.533125       0.527379      -1.003844      -0.014937       0.069534       0.126692       0.145289       0.015513       0.023280      -0.076982       0.070043      -0.173048      -0.117418       0.049191       0.068227              9.125404      10.173265      -0.766386       2.021307       8.582343      -2.675482       8.620605           0.026726
          242              N       8.333107       7.844157       0.957006      -0.024954      23.117169 0.32795732E+03  0.71563469E+04                                 7.881041                            6.736012      -0.238748       1.971353                    0.997539      25.368529      69.331692       0.541019       0.518823      -1.011402      -0.080463       0.108820      -0.070491       0.152595       0.077469      -0.042508       0.049411       0.022786       0.101365      -0.122398       0.060959       0.061439              8.853002       9.773143       1.912085       0.554416       6.814133      -0.023971       9.971731           0.051410
          243              N       9.928116       5.431842       0.455023      -0.439109      40.396840 0.51848636E+03  0.12571536E+05                                 9.754556                            7.514193       0.201087       2.072430                    0.995993      29.709165      83.081224       0.618581       0.408375      -1.083595      -0.036450       0.008293       0.031442       0.048847       0.043791       0.079361      -0.051671      -0.009246      -0.197044      -0.136526       0.055490       0.081035             10.758715       7.915552      -2.713117      -4.011617       9.318698       4.254440      15.041896           0.018155
          244              N       9.380171      14.816574       4.592335       0.000594      23.501232 0.32137355E+03  0.70010636E+04                                 8.040178                            6.722808      -0.334424       1.939545                    0.997475      25.441662      70.252476       0.533126       0.527379      -1.003844      -0.014937      -0.069535      -0.126693       0.145291      -0.015512      -0.023279      -0.076981       0.070042      -0.173047      -0.117416       0.049190       0.068226              9.125413      10.173275       0.766390      -2.021313       8.582348      -2.675488       8.620615           0.026720
          245              N       8.333107      14.700843       7.139494      -0.024956      23.117249 0.32795860E+03  0.71563819E+04                                 7.881060                            6.736026      -0.238747       1.971352                    0.997539      25.368570      69.331844       0.541018       0.518824      -1.011402      -0.080464      -0.108820       0.070492       0.152595      -0.077468       0.042508       0.049410       0.022786       0.101364      -0.122396       0.060958       0.061438              8.853026       9.773174      -1.912092      -0.554424       6.814146      -0.023970       9.971759           0.051409
          246              N       9.928116       2.083158       7.641477      -0.439094      40.396620 0.51848274E+03  0.12571425E+05                                 9.754524                            7.514170       0.201093       2.072433                    0.995993      29.709031      83.080748       0.618581       0.408375      -1.083595      -0.036450      -0.008292      -0.031443       0.048847      -0.043792      -0.079361      -0.051672      -0.009244      -0.197045      -0.136527       0.055491       0.081036             10.758680       7.915529       2.713104       4.011602       9.318661       4.254420      15.041851           0.018148
          247              N      10.964329       7.301574      11.600665       0.000594      23.501257 0.32137391E+03  0.70010719E+04                                 8.040177                            6.722807      -0.334421       1.939545                    0.997475      25.441684      70.252492       0.533127       0.527378      -1.003845       0.014937      -0.069536       0.126693       0.145291       0.015513      -0.023279       0.076982       0.070043      -0.173051      -0.117418       0.049191       0.068227              9.125411      10.173269      -0.766383      -2.021309       8.582347       2.675486       8.620617           0.026726
          248              N      12.011393       7.185843       9.053506      -0.024952      23.117209 0.32795798E+03  0.71563625E+04                                 7.881035                            6.736007      -0.238735       1.971357                    0.997539      25.368505      69.331556       0.541021       0.518822      -1.011403       0.080462      -0.108819      -0.070490       0.152593       0.077469       0.042508      -0.049412       0.022787       0.101364      -0.122398       0.060958       0.061439              8.852994       9.773136       1.912083      -0.554415       6.814125       0.023968       9.971722           0.051408
          249              N      10.416384       9.598158       8.551523      -0.439122      40.397254 0.51849274E+03  0.12571731E+05                                 9.754628                            7.514245       0.201080       2.072425                    0.995993      29.709339      83.081878       0.618578       0.408375      -1.083594       0.036449      -0.008295       0.031443       0.048847       0.043793      -0.079361       0.051672      -0.009244      -0.197041      -0.136526       0.055490       0.081036             10.758797       7.915602      -2.713139       4.011647       9.318769      -4.254480      15.042019           0.018154
          250              N      10.964329       0.213426      12.688835       0.000595      23.501222 0.32137335E+03  0.70010574E+04                                 8.040174                            6.722805      -0.334423       1.939545                    0.997475      25.441683      70.252498       0.533126       0.527379      -1.003844       0.014937       0.069535      -0.126692       0.145290      -0.015513       0.023279       0.076983       0.070044      -0.173050      -0.117419       0.049191       0.068227              9.125407      10.173265       0.766385       2.021310       8.582342       2.675484       8.620616           0.026726
          251              N      12.011393       0.329157      15.235994      -0.024947      23.117175 0.32795735E+03  0.71563415E+04                                 7.881006                            6.735983      -0.238720       1.971362                    0.997539      25.368426      69.331189       0.541024       0.518819      -1.011405       0.080463       0.108819       0.070491       0.152594      -0.077469      -0.042508      -0.049411       0.022786       0.101364      -0.122397       0.060958       0.061438              8.852962       9.773097      -1.912077       0.554414       6.814102       0.023966       9.971687           0.051409
          252              N      10.416384      12.946842      15.737977      -0.439113      40.397010 0.51848886E+03  0.12571612E+05                                 9.754583                            7.514213       0.201092       2.072430                    0.995993      29.709239      83.081485       0.618580       0.408375      -1.083595       0.036452       0.008295      -0.031442       0.048848      -0.043791       0.079361       0.051672      -0.009243      -0.197044      -0.136526       0.055490       0.081036             10.758746       7.915571       2.713125      -4.011628       9.318725      -4.254457      15.041942           0.018154
          253              O       2.446765       9.181827      13.100137      -0.619496      39.128825 0.67204075E+03  0.17161577E+05                                 9.277618                            8.152547      -0.187563       1.967799                    0.996910      29.421852      80.922482       0.646729       0.370870      -1.124553       0.008399      -0.071036       0.031769       0.078268       0.054718      -0.013924       0.014613       0.043442       0.111149      -0.080764       0.037117       0.043647             10.122164       9.100382      -1.373912       3.658578       9.495278       1.024370      11.770832           0.023235
          254              O       1.555676       8.797059      11.195840      -0.560137      36.710701 0.55104248E+03  0.13274409E+05                                 8.721609                            7.253729       0.400087       2.212820                    0.990413      26.554518      68.949073       0.710080       0.358071      -1.144385      -0.009411      -0.032348      -0.003974       0.033923       0.030072      -0.009820      -0.060655       0.108251       0.049285      -0.098628       0.026596       0.072032              9.875458      11.317242      -1.627746       5.088663       6.793176      -1.072458      11.515955           0.001568
          255              O       5.217686       9.596655      13.496866      -0.530989      34.191732 0.58102947E+03  0.14269793E+05                                 8.392312                            7.563772      -0.070548       2.049121                    0.993680      27.132188      72.557168       0.675424       0.369241      -1.128758       0.013142      -0.006218       0.006202       0.015807      -0.033024      -0.010060      -0.018801       0.043982       0.083775      -0.058877       0.025714       0.033163              8.944826       8.453232       0.452242      -2.927968       7.405398      -0.559741      10.975848           0.029203
          256              O       6.329852       9.892746      11.702681      -0.613484      41.311955 0.59043467E+03  0.14561540E+05                                 9.604138                            7.621961       0.012789       2.061080                    0.993478      27.999969      75.075452       0.673097       0.368972      -1.128775      -0.060172      -0.030996      -0.005213       0.067886      -0.026312       0.006710      -0.043662       0.021167      -0.015061      -0.053583       0.001867       0.051716             11.069602      13.828331       5.188944      -3.818393      10.888099      -3.446352       8.492377          -0.001027
          257              O       2.589177       7.143759      15.138836      -0.518050      33.349912 0.50166835E+03  0.11907285E+05                                 8.278096                            7.023291       0.232942       2.138753                    0.996555      27.043829      71.699580       0.699865       0.368719      -1.126244       0.009894      -0.002606       0.022933       0.025112      -0.004595       0.001306      -0.019422      -0.131215       0.119663      -0.085715       0.023177       0.062538              9.154718       6.919503      -0.685418       1.268435       8.837404      -5.036143      11.707249           0.031625
          258              O       2.416927       5.825628       0.636385      -0.585000      34.830546 0.48213556E+03  0.11242359E+05                                 8.350727                            6.709802       0.994953       2.380134                    0.997930      27.015403      69.201178       0.750130       0.350172      -1.149825      -0.001490       0.025522      -0.022345       0.033954       0.028721      -0.053475      -0.006670      -0.137084       0.161141      -0.116667       0.038778       0.077889              9.511905       8.196740       2.838223      -3.671790       8.771019      -4.706525      11.567955           0.005294
          259              O       0.656449      11.074104       9.808100      -0.905402      28.970307 0.54547688E+03  0.13236856E+05                                 7.552140                            7.294283      -0.297745       1.970697                    0.989662      28.826476      77.580584       0.690045       0.365780      -1.127143      -0.041771      -0.085527       0.041192       0.103713      -0.021718      -0.014328       0.000234       0.038318      -0.060956      -0.026917      -0.015009       0.041925              7.691205       8.605348      -1.050763      -1.060409       7.288258       0.716266       7.180009          -0.000498
          260              O       3.487047      10.776510      10.815305      -0.933590      32.940359 0.66765255E+03  0.17054058E+05                                 8.334407                            8.190472      -0.542874       1.868627                    0.993119      30.175369      83.523879       0.636400       0.376789      -1.117980       0.033325      -0.045777       0.053922       0.078190       0.011809       0.013547       0.011061       0.019291       0.030231      -0.021085      -0.006223       0.027308              8.485400       7.861014       1.222373       0.093894       9.699823       0.988015       7.895364          -0.000721
          261              O       2.446765      13.363173      11.189363      -0.619523      39.130171 0.67206986E+03  0.17162501E+05                                 9.277805                            8.152708      -0.187480       1.967812                    0.996911      29.422505      80.924617       0.646724       0.370869      -1.124555       0.008394       0.071036      -0.031765       0.078266      -0.054720       0.013929       0.014613       0.043448       0.111141      -0.080767       0.037114       0.043653             10.122372       9.100571       1.373950      -3.658662       9.495474       1.024378      11.771072           0.023235
          262              O       1.555676      13.747941      13.093660      -0.560134      36.710657 0.55104090E+03  0.13274362E+05                                 8.721597                            7.253717       0.400088       2.212821                    0.990413      26.554482      68.948956       0.710081       0.358071      -1.144385      -0.009409       0.032348       0.003976       0.033922      -0.030071       0.009822      -0.060654       0.108251       0.049291      -0.098627       0.026595       0.072032              9.875446      11.317221       1.627740      -5.088659       6.793164      -1.072455      11.515952           0.001567
          263              O       5.217686      12.948345      10.792635      -0.530985      34.192269 0.58104048E+03  0.14270122E+05                                 8.392382                            7.563832      -0.070459       2.049143                    0.993680      27.132440      72.557853       0.675424       0.369240      -1.128759       0.013144       0.006219      -0.006200       0.015808       0.033022       0.010060      -0.018801       0.043987       0.083771      -0.058876       0.025714       0.033162              8.944903       8.453308      -0.452239       2.927995       7.405450      -0.559745      10.975951           0.029192
          264              O       6.329852      12.652254      12.586819      -0.613477      41.311926 0.59043350E+03  0.14561503E+05                                 9.604123                            7.621947       0.012798       2.061083                    0.993478      27.999956      75.075371       0.673099       0.368971      -1.128776      -0.060173       0.030999       0.005211       0.067889       0.026312      -0.006711      -0.043659       0.021167      -0.015054      -0.053580       0.001865       0.051715             11.069586      13.828311      -5.188937       3.818389      10.888079      -3.446345       8.492367          -0.001038
          265              O       2.589177       0.371241       9.150664      -0.518035      33.350330 0.50167604E+03  0.11907508E+05                                 8.278150                            7.023336       0.233024       2.138772                    0.996555      27.044052      71.700201       0.699864       0.368718      -1.126245       0.009889       0.002610      -0.022936       0.025114       0.004589      -0.001304      -0.019419      -0.131207       0.119655      -0.085709       0.023177       0.062532              9.154781       6.919552       0.685432      -1.268459       8.837462      -5.036179      11.707328           0.031608
          266              O       2.416927       1.689372       7.460115      -0.584996      34.830690 0.48213749E+03  0.11242418E+05                                 8.350754                            6.709820       0.994929       2.380126                    0.997930      27.015424      69.201324       0.750128       0.350173      -1.149825      -0.001489      -0.025531       0.022341       0.033959      -0.028719       0.053473      -0.006672      -0.137080       0.161156      -0.116665       0.038774       0.077892              9.511937       8.196769      -2.838233       3.671810       8.771040      -4.706540      11.568003           0.005290
          267              O       0.656449      11.470896      14.481400      -0.905403      28.970332 0.54547735E+03  0.13236871E+05                                 7.552144                            7.294285      -0.297754       1.970694                    0.989662      28.826492      77.580648       0.690045       0.365780      -1.127143      -0.041772       0.085534      -0.041190       0.103719       0.021721       0.014327       0.000233       0.038321      -0.060951      -0.026917      -0.015010       0.041927              7.691210       8.605355       1.050769       1.060411       7.288263       0.716269       7.180011          -0.000501
          268              O       3.487047      11.768490      13.474195      -0.933592      32.940450 0.66765502E+03  0.17054135E+05                                 8.334420                            8.190484      -0.542865       1.868630                    0.993119      30.175408      83.523991       0.636400       0.376789      -1.117980       0.033326       0.045785      -0.053920       0.078194      -0.011811      -0.013548       0.011060       0.019290       0.030228      -0.021085      -0.006224       0.027308              8.485413       7.861027      -1.222379      -0.093889       9.699844       0.988013       7.895369          -0.000719
          269              O       4.334735       5.848173       5.003637      -0.619507      39.128867 0.67204180E+03  0.17161619E+05                                 9.277664                            8.152589      -0.187612       1.967785                    0.996910      29.421800      80.922509       0.646723       0.370874      -1.124550      -0.008382       0.071029       0.031763       0.078258       0.054719       0.013928      -0.014608       0.043442       0.111138      -0.080762       0.037110       0.043652             10.122216       9.100439      -1.373923      -3.658600       9.495319      -1.024371      11.770888           0.023239
          270              O       5.225824       6.232941       3.099340      -0.560123      36.710673 0.55104192E+03  0.13274393E+05                                 8.721612                            7.253731       0.400100       2.212824                    0.990413      26.554489      68.949004       0.710079       0.358071      -1.144385       0.009416       0.032347      -0.003983       0.033924       0.030071       0.009821       0.060660       0.108255       0.049294      -0.098634       0.026598       0.072036              9.875463      11.317242      -1.627740      -5.088667       6.793174       1.072455      11.515973           0.001569
          271              O       1.563814       5.433345       5.400365      -0.530998      34.191677 0.58102876E+03  0.14269791E+05                                 8.392375                            7.563828      -0.070676       2.049084                    0.993680      27.132070      72.557225       0.675413       0.369247      -1.128752      -0.013153       0.006206       0.006199       0.015810      -0.033025       0.010053       0.018799       0.043980       0.083765      -0.058873       0.025715       0.033158              8.944897       8.453306       0.452254       2.927996       7.405457       0.559755      10.975928           0.029197
          272              O       0.451648       5.137254       3.606181      -0.613478      41.312022 0.59043577E+03  0.14561578E+05                                 9.604178                            7.621995       0.012746       2.061067                    0.993478      27.999906      75.075380       0.673092       0.368974      -1.128773       0.060167       0.030994      -0.005223       0.067883      -0.026312      -0.006714       0.043666       0.021169      -0.015061      -0.053587       0.001866       0.051721             11.069652      13.828393       5.188960       3.818418      10.888138       3.446371       8.492424          -0.001032
          273              O       4.192323       7.886241       7.042336      -0.518030      33.349122 0.50165368E+03  0.11906847E+05                                 8.277977                            7.023197       0.232938       2.138760                    0.996554      27.043412      71.698150       0.699868       0.368720      -1.126243      -0.009891       0.002610       0.022938       0.025116      -0.004597      -0.001305       0.019427      -0.131210       0.119667      -0.085713       0.023171       0.062542              9.154582       6.919407      -0.685416      -1.268424       8.837267       5.036050      11.707072           0.031613
          274              O       4.364573       9.204372       8.732885      -0.584994      34.830290 0.48213158E+03  0.11242248E+05                                 8.350714                            6.709796       0.994893       2.380118                    0.997930      27.015206      69.200722       0.750126       0.350174      -1.149823       0.001496      -0.025523      -0.022337       0.033950       0.028718       0.053477       0.006666      -0.137086       0.161139      -0.116668       0.038782       0.077886              9.511886       8.196727       2.838212       3.671781       8.770996       4.706502      11.567933           0.005293
          275              O       6.125051       3.955896       1.711600      -0.905409      28.970802 0.54548985E+03  0.13237253E+05                                 7.552239                            7.294380      -0.297740       1.970693                    0.989663      28.826754      77.581648       0.690039       0.365781      -1.127141       0.041775       0.085530       0.041184       0.103714      -0.021719       0.014327      -0.000237       0.038318      -0.060948      -0.026913      -0.015012       0.041925              7.691306       8.605456      -1.050769       1.060421       7.288355      -0.716283       7.180108          -0.000500
          276              O       3.294453       4.253490       2.718805      -0.933597      32.940630 0.66766004E+03  0.17054293E+05                                 8.334451                            8.190517      -0.542866       1.868628                    0.993119      30.175484      83.524245       0.636399       0.376789      -1.117980      -0.033330       0.045778       0.053915       0.078188       0.011808      -0.013546      -0.011065       0.019294       0.030229      -0.021086      -0.006223       0.027309              8.485445       7.861063       1.222379      -0.093892       9.699871      -0.988017       7.895401          -0.000721
          277              O       4.334735       1.666827       3.092863      -0.619519      39.130030 0.67206653E+03  0.17162396E+05                                 9.277792                            8.152695      -0.187486       1.967812                    0.996911      29.422423      80.924378       0.646724       0.370870      -1.124554      -0.008397      -0.071037      -0.031764       0.078267      -0.054718      -0.013926      -0.014611       0.043449       0.111140      -0.080764       0.037113       0.043650             10.122361       9.100567       1.373951       3.658662       9.495458      -1.024377      11.771058           0.023240
          278              O       5.225824       1.282059       4.997160      -0.560137      36.710813 0.55104382E+03  0.13274450E+05                                 8.721624                            7.253738       0.400095       2.212822                    0.990413      26.554549      68.949173       0.710079       0.358071      -1.144385       0.009409      -0.032348       0.003979       0.033923      -0.030069      -0.009822       0.060654       0.108253       0.049297      -0.098628       0.026596       0.072032              9.875479      11.317262       1.627750       5.088681       6.793183       1.072461      11.515994           0.001569
          279              O       1.563814       2.081655       2.696135      -0.530983      34.192200 0.58103895E+03  0.14270085E+05                                 8.392393                            7.563839      -0.070518       2.049126                    0.993680      27.132389      72.557871       0.675420       0.369242      -1.128757      -0.013144      -0.006222      -0.006202       0.015809       0.033023      -0.010058       0.018801       0.043986       0.083772      -0.058876       0.025714       0.033162              8.944918       8.453330      -0.452247      -2.928009       7.405461       0.559751      10.975965           0.029194
          280              O       0.451648       2.377746       4.490319      -0.613495      41.312701 0.59044689E+03  0.14561914E+05                                 9.604239                            7.622036       0.012836       2.061089                    0.993479      28.000249      75.076337       0.673094       0.368971      -1.128776       0.060176      -0.031006       0.005218       0.067895       0.026314       0.006712       0.043661       0.021171      -0.015048      -0.053583       0.001866       0.051718             11.069728      13.828504      -5.189010      -3.818444      10.888211       3.446391       8.492470          -0.001029
          281              O       4.192323      14.658759       1.054164      -0.518036      33.350278 0.50167504E+03  0.11907481E+05                                 8.278145                            7.023330       0.233003       2.138767                    0.996555      27.044021      71.700145       0.699864       0.368719      -1.126245      -0.009894      -0.002612      -0.022938       0.025117       0.004592       0.001304       0.019422      -0.131212       0.119664      -0.085714       0.023177       0.062537              9.154776       6.919546       0.685430       1.268454       8.837459       5.036178      11.707323           0.031610
          282              O       4.364573      13.340628      15.556615      -0.584993      34.830641 0.48213668E+03  0.11242394E+05                                 8.350747                            6.709813       0.994939       2.380129                    0.997930      27.015410      69.201266       0.750128       0.350172      -1.149825       0.001491       0.025529       0.022340       0.033956      -0.028718      -0.053474       0.006669      -0.137082       0.161150      -0.116666       0.038778       0.077888              9.511930       8.196760      -2.838231      -3.671805       8.771037       4.706538      11.567992           0.005291
          283              O       6.125051       3.559104       6.384900      -0.905405      28.970568 0.54548320E+03  0.13237049E+05                                 7.552187                            7.294325      -0.297733       1.970697                    0.989662      28.826636      77.581153       0.690043       0.365780      -1.127142       0.041774      -0.085537      -0.041188       0.103721       0.021724      -0.014327      -0.000236       0.038320      -0.060951      -0.026916      -0.015013       0.041929              7.691255       8.605404       1.050774      -1.060422       7.288300      -0.716274       7.180060          -0.000500
          284              O       3.294453       3.261510       5.377695      -0.933593      32.940440 0.66765447E+03  0.17054109E+05                                 8.334404                            8.190469      -0.542851       1.868635                    0.993118      30.175375      83.523741       0.636402       0.376788      -1.117982      -0.033325      -0.045790      -0.053919       0.078196      -0.011812       0.013544      -0.011063       0.019298       0.030219      -0.021089      -0.006219       0.027308              8.485397       7.861016      -1.222376       0.093893       9.699816      -0.988011       7.895359          -0.000720
          285              O      11.116235       5.848173       3.092863      -0.619529      39.130749 0.67208141E+03  0.17162874E+05                                 9.277928                            8.152805      -0.187503       1.967801                    0.996911      29.422692      80.925395       0.646717       0.370872      -1.124552      -0.008405       0.071039      -0.031770       0.078273       0.054723      -0.013927       0.014612       0.043441       0.111153      -0.080770       0.037117       0.043653             10.122522       9.100717      -1.373988       3.658743       9.495604       1.024368      11.771246           0.023235
          286              O      12.007324       6.232941       4.997160      -0.560152      36.711338 0.55105387E+03  0.13274752E+05                                 8.721719                            7.253812       0.400104       2.212821                    0.990413      26.554760      68.949877       0.710075       0.358071      -1.144385       0.009401       0.032354       0.003982       0.033927       0.030073      -0.009823      -0.060653       0.108252       0.049302      -0.098628       0.026594       0.072035              9.875590      11.317391      -1.627771       5.088748       6.793254      -1.072476      11.516125           0.001568
          287              O       8.345314       5.433345       2.696135      -0.530979      34.191836 0.58103194E+03  0.14269865E+05                                 8.392325                            7.563787      -0.070506       2.049133                    0.993680      27.132241      72.557277       0.675424       0.369241      -1.128758      -0.013140       0.006218      -0.006201       0.015804      -0.033023      -0.010060      -0.018801       0.043983       0.083771      -0.058876       0.025714       0.033162              8.944836       8.453246       0.452228      -2.927959       7.405405      -0.559736      10.975857           0.029195
          288              O       7.233148       5.137254       4.490319      -0.613469      41.311139 0.59042060E+03  0.14561102E+05                                 9.603991                            7.621849       0.012811       2.061092                    0.993478      27.999714      75.074462       0.673105       0.368969      -1.128777       0.060176       0.030994       0.005214       0.067889      -0.026310       0.006711      -0.043660       0.021169      -0.015052      -0.053581       0.001866       0.051714             11.069420      13.828096       5.188844      -3.818327      10.887911      -3.446292       8.492255          -0.001030
          289              O      10.973823       7.886241       1.054164      -0.518040      33.350195 0.50167341E+03  0.11907432E+05                                 8.278130                            7.023319       0.232999       2.138767                    0.996555      27.043981      71.700000       0.699865       0.368719      -1.126245      -0.009893       0.002610      -0.022938       0.025117      -0.004592       0.001304      -0.019422      -0.131212       0.119660      -0.085713       0.023176       0.062537              9.154761       6.919532      -0.685433       1.268456       8.837448      -5.036172      11.707303           0.031612
          290              O      11.146073       9.204372      15.556615      -0.584991      34.830397 0.48213276E+03  0.11242278E+05                                 8.350704                            6.709782       0.994951       2.380134                    0.997930      27.015333      69.200954       0.750131       0.350172      -1.149825       0.001491      -0.025525       0.022341       0.033954       0.028718      -0.053473      -0.006670      -0.137085       0.161149      -0.116666       0.038778       0.077889              9.511877       8.196706       2.838207      -3.671772       8.770995      -4.706512      11.567930           0.005292
          291              O      12.906551       3.955896       6.384900      -0.905426      28.971502 0.54550795E+03  0.13237800E+05                                 7.552383                            7.294522      -0.297724       1.970692                    0.989663      28.827091      77.582836       0.690029       0.365783      -1.127140       0.041772       0.085530      -0.041179       0.103711      -0.021726      -0.014326       0.000237       0.038317      -0.060950      -0.026915      -0.015014       0.041929              7.691453       8.605600      -1.050779      -1.060433       7.288501       0.716305       7.180258          -0.000500
          292              O      10.075953       4.253490       5.377695      -0.933614      32.941658 0.66768921E+03  0.17055225E+05                                 8.334651                            8.190723      -0.542847       1.868625                    0.993119      30.175987      83.526110       0.636387       0.376792      -1.117978      -0.033335       0.045786      -0.053915       0.078195       0.011812       0.013545       0.011063       0.019289       0.030230      -0.021086      -0.006221       0.027308              8.485648       7.861242       1.222383       0.093877       9.700114       0.988022       7.895587          -0.000722
          293              O      11.116235       1.666827       5.003637      -0.619537      39.130977 0.67208647E+03  0.17163036E+05                                 9.277964                            8.152837      -0.187489       1.967803                    0.996911      29.422799      80.925774       0.646716       0.370872      -1.124552      -0.008394      -0.071040       0.031767       0.078270      -0.054725       0.013927       0.014609       0.043450       0.111150      -0.080772       0.037115       0.043656             10.122563       9.100762       1.373994      -3.658763       9.495635       1.024368      11.771293           0.023237
          294              O      12.007324       1.282059       3.099340      -0.560138      36.711278 0.55105267E+03  0.13274718E+05                                 8.721716                            7.253809       0.400099       2.212819                    0.990413      26.554714      68.949782       0.710074       0.358072      -1.144384       0.009411      -0.032355      -0.003982       0.033930      -0.030076       0.009822      -0.060655       0.108258       0.049300      -0.098633       0.026595       0.072037              9.875589      11.317394       1.627767      -5.088748       6.793249      -1.072474      11.516124           0.001569
          295              O       8.345314       2.081655       5.400365      -0.530984      34.191859 0.58103265E+03  0.14269890E+05                                 8.392344                            7.563805      -0.070530       2.049125                    0.993680      27.132228      72.557317       0.675421       0.369242      -1.128757      -0.013148      -0.006213       0.006199       0.015808       0.033024       0.010059      -0.018801       0.043984       0.083767      -0.058875       0.025715       0.033160              8.944857       8.453268      -0.452228       2.927965       7.405421      -0.559737      10.975881           0.029193
          296              O       7.233148       2.377746       3.606181      -0.613461      41.310897 0.59041659E+03  0.14560981E+05                                 9.603967                            7.621833       0.012801       2.061091                    0.993478      27.999586      75.074100       0.673105       0.368970      -1.128776       0.060167      -0.030996      -0.005212       0.067882       0.026312      -0.006712      -0.043662       0.021175      -0.015066      -0.053585       0.001868       0.051717             11.069391      13.828062      -5.188821       3.818318      10.887876      -3.446281       8.492234          -0.001030
          297              O      10.973823      14.658759       7.042336      -0.518034      33.350044 0.50167050E+03  0.11907344E+05                                 8.278105                            7.023298       0.233010       2.138771                    0.996555      27.043906      71.699712       0.699866       0.368719      -1.126245      -0.009890      -0.002611       0.022939       0.025116       0.004594      -0.001305      -0.019424      -0.131209       0.119661      -0.085712       0.023174       0.062538              9.154733       6.919514       0.685435      -1.268458       8.837416      -5.036152      11.707269           0.031608
          298              O      11.146073      13.340628       8.732885      -0.584990      34.830410 0.48213304E+03  0.11242287E+05                                 8.350710                            6.709788       0.994939       2.380130                    0.997930      27.015325      69.200968       0.750130       0.350172      -1.149825       0.001492       0.025527      -0.022339       0.033954      -0.028717       0.053474      -0.006670      -0.137085       0.161150      -0.116667       0.038778       0.077889              9.511884       8.196714      -2.838208       3.671776       8.770997      -4.706512      11.567940           0.005292
          299              O      12.906551       3.559104       1.711600      -0.905427      28.971732 0.54551428E+03  0.13237997E+05                                 7.552434                            7.294574      -0.297736       1.970685                    0.989663      28.827228      77.583412       0.690025       0.365784      -1.127139       0.041777      -0.085536       0.041175       0.103716       0.021722       0.014325       0.000235       0.038323      -0.060956      -0.026916      -0.015013       0.041929              7.691505       8.605655       1.050779       1.060436       7.288553       0.716310       7.180306          -0.000502
          300              O      10.075953       3.261510       2.718805      -0.933617      32.941776 0.66769271E+03  0.17055340E+05                                 8.334679                            8.190752      -0.542845       1.868625                    0.993119      30.176051      83.526386       0.636385       0.376792      -1.117978      -0.033334      -0.045784       0.053914       0.078193      -0.011810      -0.013547       0.011062       0.019288       0.030230      -0.021084      -0.006224       0.027309              8.485675       7.861270      -1.222386      -0.093875       9.700146       0.988021       7.895610          -0.000720
          301              O       9.228265       9.181827      11.189363      -0.619528      39.130554 0.67207758E+03  0.17162749E+05                                 9.277882                            8.152769      -0.187487       1.967807                    0.996911      29.422638      80.925142       0.646720       0.370870      -1.124554       0.008395      -0.071040      -0.031768       0.078272       0.054722       0.013927      -0.014612       0.043448       0.111146      -0.080769       0.037116       0.043653             10.122467       9.100664      -1.373974      -3.658715       9.495553      -1.024371      11.771183           0.023231
          302              O       8.337176       8.797059      13.093660      -0.560139      36.711072 0.55104898E+03  0.13274608E+05                                 8.721682                            7.253784       0.400080       2.212815                    0.990413      26.554634      68.949538       0.710075       0.358072      -1.144384      -0.009411      -0.032354       0.003980       0.033929       0.030072       0.009823       0.060654       0.108254       0.049296      -0.098629       0.026595       0.072034              9.875545      11.317339      -1.627760      -5.088717       6.793227       1.072468      11.516070           0.001567
          303              O      11.999186       9.596655      10.792635      -0.530985      34.191996 0.58103523E+03  0.14269962E+05                                 8.392339                            7.563799      -0.070478       2.049139                    0.993680      27.132325      72.557475       0.675425       0.369240      -1.128759       0.013144      -0.006215      -0.006198       0.015805      -0.033023       0.010060       0.018800       0.043985       0.083765      -0.058875       0.025715       0.033160              8.944852       8.453259       0.452228       2.927967       7.405416       0.559736      10.975882           0.029195
          304              O      13.111352       9.892746      12.586819      -0.613463      41.310943 0.59041718E+03  0.14561002E+05                                 9.603975                            7.621836       0.012763       2.061079                    0.993478      27.999613      75.074236       0.673104       0.368970      -1.128776      -0.060170      -0.030993       0.005211       0.067884      -0.026308      -0.006711       0.043661       0.021167      -0.015064      -0.053581       0.001868       0.051714             11.069401      13.828071       5.188835       3.818318      10.887896       3.446284       8.492236          -0.001033
          305              O       9.370677       7.143759       9.150664      -0.518037      33.350161 0.50167292E+03  0.11907415E+05                                 8.278119                            7.023311       0.233020       2.138773                    0.996555      27.043984      71.699949       0.699866       0.368718      -1.126245       0.009890      -0.002609      -0.022937       0.025115      -0.004592      -0.001304       0.019422      -0.131211       0.119660      -0.085713       0.023176       0.062536              9.154747       6.919524      -0.685433      -1.268457       8.837432       5.036160      11.707284           0.031611
          306              O       9.198427       5.825628       7.460115      -0.584992      34.830233 0.48212997E+03  0.11242196E+05                                 8.350680                            6.709765       0.994943       2.380134                    0.997930      27.015250      69.200689       0.750131       0.350172      -1.149825      -0.001492       0.025525       0.022340       0.033953       0.028718       0.053473       0.006673      -0.137083       0.161150      -0.116666       0.038775       0.077891              9.511849       8.196682       2.838196       3.671758       8.770968       4.706496      11.567897           0.005290
          307              O       7.437949      11.074104      14.481400      -0.905420      28.971196 0.54550018E+03  0.13237567E+05                                 7.552325                            7.294467      -0.297747       1.970688                    0.989663      28.826932      77.582314       0.690032       0.365783      -1.127140      -0.041776      -0.085531      -0.041181       0.103714      -0.021721       0.014328      -0.000234       0.038317      -0.060953      -0.026916      -0.015009       0.041926              7.691394       8.605540      -1.050775       1.060426       7.288447      -0.716296       7.180196          -0.000500
          308              O      10.268547      10.776510      13.474195      -0.933608      32.941351 0.66768069E+03  0.17054957E+05                                 8.334596                            8.190666      -0.542858       1.868624                    0.993119      30.175851      83.525660       0.636390       0.376791      -1.117978       0.033334      -0.045783      -0.053915       0.078192       0.011809      -0.013547      -0.011061       0.019288       0.030233      -0.021084      -0.006224       0.027308              8.485591       7.861189       1.222381      -0.093878       9.700051      -0.988018       7.895534          -0.000720
          309              O       9.228265      13.363173      13.100137      -0.619529      39.130553 0.67207751E+03  0.17162747E+05                                 9.277880                            8.152767      -0.187483       1.967808                    0.996911      29.422641      80.925142       0.646721       0.370870      -1.124554       0.008396       0.071039       0.031768       0.078270      -0.054722      -0.013928      -0.014613       0.043448       0.111147      -0.080769       0.037116       0.043653             10.122465       9.100664       1.373976       3.658713       9.495554      -1.024371      11.771176           0.023236
          310              O       8.337176      13.747941      11.195840      -0.560140      36.710961 0.55104677E+03  0.13274538E+05                                 8.721656                            7.253763       0.400095       2.212821                    0.990413      26.554599      68.949350       0.710077       0.358071      -1.144385      -0.009413       0.032353      -0.003977       0.033929      -0.030072      -0.009822       0.060654       0.108255       0.049293      -0.098629       0.026595       0.072034              9.875517      11.317308       1.627755       5.088703       6.793206       1.072465      11.516036           0.001569
          311              O      11.999186      12.948345      13.496866      -0.530988      34.192075 0.58103725E+03  0.14270027E+05                                 8.392361                            7.563820      -0.070498       2.049133                    0.993680      27.132354      72.557648       0.675423       0.369241      -1.128759       0.013145       0.006217       0.006200       0.015808       0.033024      -0.010060       0.018801       0.043985       0.083766      -0.058876       0.025716       0.033160              8.944876       8.453283      -0.452232      -2.927972       7.405438       0.559741      10.975906           0.029195
          312              O      13.111352      12.652254      11.702681      -0.613464      41.310785 0.59041467E+03  0.14560922E+05                                 9.603944                            7.621814       0.012788       2.061088                    0.993478      27.999567      75.074013       0.673106       0.368970      -1.128777      -0.060168       0.030998      -0.005210       0.067884       0.026311       0.006710       0.043661       0.021173      -0.015063      -0.053583       0.001869       0.051714             11.069362      13.828021      -5.188812      -3.818304      10.887855       3.446269       8.492210          -0.001030
          313              O       9.370677       0.371241      15.138836      -0.518043      33.350251 0.50167451E+03  0.11907465E+05                                 8.278145                            7.023331       0.232993       2.138765                    0.996555      27.043997      71.700082       0.699863       0.368719      -1.126244       0.009890       0.002609       0.022936       0.025113       0.004593       0.001306       0.019420      -0.131209       0.119657      -0.085711       0.023177       0.062534              9.154777       6.919546       0.685434       1.268460       8.837461       5.036180      11.707322           0.031613
          314              O       9.198427       1.689372       0.636385      -0.584992      34.830374 0.48213246E+03  0.11242268E+05                                 8.350696                            6.709777       0.994958       2.380136                    0.997930      27.015335      69.200932       0.750132       0.350172      -1.149826      -0.001489      -0.025525      -0.022341       0.033954      -0.028718      -0.053473       0.006672      -0.137085       0.161152      -0.116667       0.038777       0.077890              9.511868       8.196699      -2.838203      -3.671766       8.770986       4.706508      11.567917           0.005292
          315              O       7.437949      11.470896       9.808100      -0.905415      28.971037 0.54549596E+03  0.13237438E+05                                 7.552296                            7.294436      -0.297752       1.970688                    0.989663      28.826848      77.582007       0.690034       0.365783      -1.127140      -0.041776       0.085534       0.041185       0.103718       0.021721      -0.014328      -0.000235       0.038319      -0.060954      -0.026917      -0.015010       0.041927              7.691365       8.605510       1.050774      -1.060427       7.288416      -0.716293       7.180169          -0.000500
          316              O      10.268547      11.768490      10.815305      -0.933604      32.941081 0.66767298E+03  0.17054709E+05                                 8.334546                            8.190614      -0.542866       1.868624                    0.993119      30.175705      83.525107       0.636393       0.376791      -1.117979       0.033330       0.045784       0.053918       0.078193      -0.011812       0.013545      -0.011061       0.019293       0.030230      -0.021087      -0.006221       0.027308              8.485541       7.861138      -1.222379       0.093883       9.699992      -0.988019       7.895493          -0.000719

******************************************************
Auxiliary information for the entire system
The total spin magnetic moment of the unit cell is   15.999862
The total net atomic charge of the unit cell is   -0.000003
Accuracy of reproducing the electrostatic potential in the unit cell:
  The inner radius (bohr) =    5.0000
  The outer radius (bohr) =   12.0000
  Valid grid points have density less than (e/(bohr^3)) =    0.0001
  The number of valid grid points were=         8012
  The rms potential error without charges in kcal/mol is=     12.13940
  The rms potential error with partial charges in kcal/mol is=      3.24096
  The RRMSE value at monopole order=      0.26698
  The rms potential error with partial charges and cloud penetration in kcal/mol is=      3.26283
  The RRMSE value at monopole order with cloud penetration is=      0.26878
  The rms potential error with partial charges and atomic dipoles in kcal/mol is=      0.94611
  The RRMSE value at dipole order=      0.07794
  The rms potential error with partial charges, atomic dipoles and cloud penetration in kcal/mol is=      0.95029
  The RRMSE value at dipole order with cloud penetration=      0.07828

******************************************************
The electron densities and ab initio electrostatic potential were computed in VASP using the PBE functional and
projector augmented wave method. See the main text of the journal article for a description of computational details.
The atomic charges, dipoles, and quadrupoles were computed with the DDEC6 method as described in
(a) T. A. Manz and N. Gabaldon Limas, RSC Adv. 6 (2016) 47771-47801 DOI: 10.1039/c6ra04656h
(b) N. Gabaldon Limas and T. A. Manz, RSC Adv. 8 (2018) 2678-2707 DOI: 10.1039/c7ra11829e.
For each atom in the material, the electron cloud parameters were fit to the spherically averaged atom-in-material
electron density using radial positions for which this density was between 10^-4 and 10^-2 electrons per cubic bohr.
The polarizabilities, dispersion coefficients, and quantum Drude oscillator (QDO) parameters were fit using the MCLF method.
The magnetic structure of the system was optimized in VASP from the default ferromagnetic initial guess using spin polarization.
The atomic spin moments (ASMs) were computed on this optimized magnetic structure using the DDEC6 partition as inputs
to the method of T. A. Manz and D. S. Sholl, J. Chem. Theory Comput. 7 (2011) 4146-4164 DOI: 10.1021/ct200539n.
The RMSE and RRMSE were computed using a uniform grid with Ewald summation.
