# Supplementary material for: A collection of forcefield precursors for metal–organic frameworks
Source: RSC Adv. 2019 Nov 13;9(63):36492–507. doi: 10.1039/c9ra07327b (PMC9075174; doi:10.1039/c9ra07327b)
Supplement: RA-009-C9RA07327B-s5618 [file RA-009-C9RA07327B-s5618.xyz]

  552
jmolscript: load "" {1 1 1} spacegroup "x,y,z" unitcell [{     29.702000     0.000000     0.000000 }, {     14.851000    25.722687     0.000000 }, {     14.851000     8.574229    24.251581 }]
Zn    35.117120    14.022037     3.282937     1.113627
Zn    33.608110    14.893264     5.747140     1.104449
Zn    35.117120    26.527721    12.125791     1.113625
Zn    33.608110    23.914039    12.125791     1.104447
Zn    24.286880    20.274879    20.968644     1.113627
Zn    25.795890    19.403652    18.504441     1.104449
Zn    24.286880     7.769195    12.125791     1.113625
Zn    25.795890    10.382877    12.125791     1.104447
Zn    35.117120     7.769195    12.125791     1.113627
Zn    33.608110    10.382877    12.125791     1.104449
Zn    24.286880    14.022037     3.282937     1.113625
Zn    25.795890    14.893264     5.747140     1.104448
Zn    24.286880    26.527721    12.125791     1.113627
Zn    25.795890    23.914039    12.125791     1.104449
Zn    35.117120    20.274879    20.968644     1.113625
Zn    33.608110    19.403652    18.504441     1.104447
Zn    40.532240    17.148458    12.125791     1.113625
Zn    37.514220    17.148458    12.125791     1.104447
Zn    29.702000    10.895616    20.968644     1.113627
Zn    29.702000    12.638071    18.504441     1.104449
Zn    18.871760    17.148458    12.125791     1.113625
Zn    21.889780    17.148458    12.125791     1.104447
Zn    29.702000    23.401300     3.282937     1.113627
Zn    29.702000    21.658845     5.747140     1.104449
H     31.665302    12.643558     1.050093     0.132278
H     36.144364    26.506372    16.338290     0.132278
H     23.259636    24.239345    19.544349     0.132673
H     27.738698     5.204557    11.570429     0.132279
H     34.585009     6.890250    16.338290     0.132673
H     24.818991    17.700638     1.050093     0.132279
H     20.339930    24.820678    11.570429     0.132278
H     39.064070    19.182265    19.544349     0.132278
H     41.027373    21.420139    11.570429     0.132278
H     26.782293     8.023763    19.544349     0.132278
H     18.376627    18.048752    16.338290     0.132279
H     32.621707    21.101178     1.050093     0.132673
H     32.621707    13.195738    23.201488     0.132278
H     18.376627    16.248164     7.913291     0.132278
H     26.782293    26.273153     4.707232     0.132673
H     41.027373    12.876777    12.681152     0.132279
H     36.144364     7.790544     7.913291     0.132673
H     31.665302    21.653358    23.201488     0.132279
H     27.738698    29.092359    12.681152     0.132278
H     23.259636    10.057571     4.707232     0.132278
H     20.339930     9.476238    12.681152     0.132278
H     39.064070    15.114651     4.707232     0.132278
H     34.585009    27.406666     7.913291     0.132279
H     24.818991    16.596278    23.201488     0.132673
H     27.738698    21.653358    23.201488     0.132278
H     23.259636     7.790544     7.913291     0.132278
H     36.144364    10.057571     4.707232     0.132673
H     31.665302    29.092359    12.681152     0.132279
H     24.818991    27.406666     7.913291     0.132673
H     34.585009    16.596278    23.201488     0.132279
H     39.064070     9.476238    12.681152     0.132278
H     20.339930    15.114651     4.707232     0.132278
H     18.376627    12.876777    12.681152     0.132278
H     32.621707    26.273153     4.707232     0.132278
H     41.027373    16.248164     7.913291     0.132279
H     26.782293    13.195738    23.201488     0.132673
H     26.782293    21.101178     1.050093     0.132278
H     41.027373    18.048752    16.338290     0.132278
H     32.621707     8.023763    19.544349     0.132673
H     18.376627    21.420139    11.570429     0.132279
H     23.259636    26.506372    16.338290     0.132673
H     27.738698    12.643558     1.050093     0.132279
H     31.665302     5.204557    11.570429     0.132278
H     36.144364    24.239345    19.544349     0.132278
H     39.064070    24.820678    11.570429     0.132278
H     20.339930    19.182265    19.544349     0.132278
H     24.818991     6.890250    16.338290     0.132279
H     34.585009    17.700638     1.050093     0.132673
H     29.702000    13.945126     4.302230     0.122827
H     34.240466    22.972074    16.243709     0.122830
H     25.163534    22.972074    16.243709     0.122820
H     29.702000     8.704557    11.713514     0.122827
H     32.476167    10.306223    16.243709     0.122820
H     26.927833    18.750124     4.302230     0.122827
H     22.389368    21.370408    11.713514     0.122827
H     37.014632    18.167076    16.243709     0.122830
H     37.014632    21.370408    11.713514     0.122830
H     26.927833    10.306223    16.243709     0.122827
H     22.389368    18.167076    16.243709     0.122827
H     32.476167    18.750124     4.302230     0.122820
H     32.476167    15.546792    19.949351     0.122827
H     22.389368    16.129840     8.007872     0.122830
H     26.927833    23.990693     8.007872     0.122820
H     37.014632    12.926508    12.538067     0.122827
H     34.240466    11.324842     8.007872     0.122820
H     29.702000    20.351790    19.949351     0.122827
H     29.702000    25.592359    12.538067     0.122827
H     25.163534    11.324842     8.007872     0.122830
H     22.389368    12.926508    12.538067     0.122830
H     37.014632    16.129840     8.007872     0.122827
H     32.476167    23.990693     8.007872     0.122827
H     26.927833    15.546792    19.949351     0.122820
C     32.226670    13.811368     3.363694     0.612175
C     31.011858    13.298629     2.793782    -0.014428
C     30.866318    12.758453     1.549676    -0.155980
C     43.605506    20.031114    22.985648     0.394631
C     43.843122    19.564676    21.629985    -0.006584
C     34.929552    24.961295    14.558224     0.612173
C     35.098853    24.870409    15.981792    -0.014428
C     35.802791    25.732976    16.769968    -0.155980
C     37.350265    26.708723    20.046357     0.394630
C     38.187861    27.795936    20.524113    -0.006584
C     24.474448    22.046058    18.680993     0.612216
C     24.305147    23.357915    18.120781    -0.014211
C     23.601209    24.388537    18.671292    -0.157031
C     51.755735    27.802795    18.499106     0.394777
C     50.918139    28.615632    19.364887    -0.006581
C     27.177330     7.775111    11.900251     0.612173
C     28.392142     7.066880    11.606807    -0.014428
C     28.537682     5.713866    11.512226    -0.155981
C     45.500494    28.348116    11.223632     0.394631
C     45.262878    26.914505    11.235757    -0.006584
C     33.854340     8.714846    14.558224     0.612216
C     33.690979     8.613670    15.981792    -0.014211
C     34.086015     7.572759    16.769968    -0.157031
C     49.008300    31.467420    20.046357     0.394777
C     49.531055    30.198435    20.524113    -0.006581
C     25.549660    16.630575     3.363694     0.612173
C     25.713021    17.939002     2.793782    -0.014428
C     25.317985    18.335131     1.549676    -0.155981
C     40.097700    29.389027    22.985648     0.394631
C     39.574945    29.416465    21.629985    -0.006584
C     22.846778    24.021560    11.900251     0.612175
C     21.626026    23.323618    11.606807    -0.014428
C     20.381512    23.874083    11.512226    -0.155980
C     46.352941    23.589419    11.223632     0.394631
C     45.230206    24.512006    11.235757    -0.006584
C     36.557222    19.226851    18.680993     0.612173
C     37.777974    18.717542    18.120781    -0.014428
C     39.022488    18.811858    18.671292    -0.155980
C     42.753059    18.444881    18.499106     0.394630
C     43.875794    18.763843    19.364887    -0.006583
C     39.081892    19.648703    11.900251     0.612173
C     39.087832    21.054877    11.606807    -0.014428
C     40.186806    21.857425    11.512226    -0.155980
C     41.805565    25.230526    11.223632     0.394630
C     43.165917    25.741550    11.235757    -0.006584
C     28.074330    10.172465    18.680993     0.612175
C     27.022880     9.369917    18.120781    -0.014428
C     26.482303     8.244979    18.671292    -0.155980
C     39.150206    30.920385    18.499106     0.394631
C     38.865067    29.788586    19.364887    -0.006584
C     20.322108    17.769232    14.558224     0.612173
C     20.316168    17.961295    15.981792    -0.014428
C     19.217194    18.139639    16.769968    -0.155981
C     47.300435    18.991917    20.046357     0.394631
C     45.940083    19.173691    20.524113    -0.006584
C     31.329670    21.003431     3.363694     0.612216
C     32.381120    20.207743     2.793782    -0.014211
C     32.921697    20.351790     1.549676    -0.157031
C     49.955794    27.747920    22.985648     0.394777
C     50.240933    28.186920    21.629985    -0.006581
C     31.329670    13.293485    20.887887     0.612175
C     32.381120    14.089173    21.457799    -0.014428
C     32.921697    13.945126    22.701905    -0.155980
C     20.253794     6.548996     1.265933     0.394631
C     20.538933     6.109996     2.621596    -0.006584
C     20.322108    16.527684     9.693357     0.612173
C     20.316168    16.335621     8.269789    -0.014428
C     19.217194    16.157277     7.481613    -0.155980
C     17.598435    15.304999     4.205224     0.394630
C     16.238083    15.123225     3.727468    -0.006584
C     28.074330    24.124451     5.570588     0.612216
C     27.022880    24.926999     6.130800    -0.014211
C     26.482303    26.051937     5.580289    -0.157031
C      9.448206     3.376531     5.752475     0.394777
C      9.163067     4.508330     4.886694    -0.006581
C     39.081892    14.648213    12.351330     0.612173
C     39.087832    13.242039    12.644774    -0.014428
C     40.186806    12.439491    12.739355    -0.155981
C     12.103565     9.066390    13.027949     0.394631
C     13.463917     8.555366    13.015824    -0.006584
C     34.929552     9.335621     9.693357     0.612216
C     35.098853     9.426507     8.269789    -0.014211
C     35.802791     8.563940     7.481613    -0.157031
C      7.648265     7.588193     4.205224     0.394777
C      8.485861     6.500980     3.727468    -0.006581
C     32.226670    20.485548    20.887887     0.612173
C     31.011858    20.998287    21.457799    -0.014428
C     30.866318    21.538463    22.701905    -0.155981
C     13.903506    14.265802     1.265933     0.394631
C     14.141122    14.732240     2.621596    -0.006584
C     27.177330    26.521805    12.351330     0.612175
C     28.392142    27.230036    12.644774    -0.014428
C     28.537682    28.583050    12.739355    -0.155980
C     15.798494     5.948800    13.027949     0.394631
C     15.560878     7.382411    13.015824    -0.006584
C     24.474448    12.250858     5.570588     0.612173
C     24.305147    10.939001     6.130800    -0.014428
C     23.601209     9.908379     5.580289    -0.155980
C     22.053735     6.494121     5.752475     0.394630
C     21.216139     5.681284     4.886694    -0.006584
C     22.846778    10.275356    12.351330     0.612173
C     21.626026    10.973298    12.644774    -0.014428
C     20.381512    10.422833    12.739355    -0.155980
C     16.650941    10.707497    13.027949     0.394630
C     15.528206     9.784910    13.015824    -0.006584
C     36.557222    15.070065     5.570588     0.612175
C     37.777974    15.579374     6.130800    -0.014428
C     39.022488    15.485058     5.580289    -0.155980
C     13.051059    15.852035     5.752475     0.394631
C     14.173794    15.533073     4.886694    -0.006584
C     33.854340    25.582070     9.693357     0.612173
C     33.690979    25.683246     8.269789    -0.014428
C     34.086015    26.724157     7.481613    -0.155981
C     19.306300     2.829496     4.205224     0.394631
C     19.829055     4.098481     3.727468    -0.006584
C     25.549660    17.666341    20.887887     0.612216
C     25.713021    16.357914    21.457799    -0.014211
C     25.317985    15.961785    22.701905    -0.157031
C     10.395700     4.907889     1.265933     0.394777
C      9.872945     4.880451     2.621596    -0.006581
C     27.177330    20.485548    20.887887     0.612175
C     28.392142    20.998287    21.457799    -0.014428
C     28.537682    21.538463    22.701905    -0.155980
C     15.798494    14.265802     1.265933     0.394628
C     15.560878    14.732240     2.621596    -0.006563
C     24.474448     9.335621     9.693357     0.612173
C     24.305147     9.426507     8.269789    -0.014428
C     23.601209     8.563940     7.481613    -0.155980
C     22.053735     7.588193     4.205224     0.394628
C     21.216139     6.500980     3.727468    -0.006562
C     34.929552    12.250858     5.570588     0.612216
C     35.098853    10.939001     6.130800    -0.014211
C     35.802791     9.908379     5.580289    -0.157031
C      7.648265     6.494121     5.752475     0.394775
C      8.485861     5.681284     4.886694    -0.006560
C     32.226670    26.521805    12.351330     0.612173
C     31.011858    27.230036    12.644774    -0.014428
C     30.866318    28.583050    12.739355    -0.155981
C     13.903506     5.948800    13.027949     0.394628
C     14.141122     7.382411    13.015824    -0.006562
C     25.549660    25.582070     9.693357     0.612216
C     25.713021    25.683246     8.269789    -0.014211
C     25.317985    26.724157     7.481613    -0.157031
C     10.395700     2.829496     4.205224     0.394775
C      9.872945     4.098481     3.727468    -0.006560
C     33.854340    17.666341    20.887887     0.612173
C     33.690979    16.357914    21.457799    -0.014428
C     34.086015    15.961785    22.701905    -0.155981
C     19.306300     4.907889     1.265933     0.394628
C     19.829055     4.880451     2.621596    -0.006562
C     36.557222    10.275356    12.351330     0.612175
C     37.777974    10.973298    12.644774    -0.014428
C     39.022488    10.422833    12.739355    -0.155980
C     13.051059    10.707497    13.027949     0.394628
C     14.173794     9.784910    13.015824    -0.006563
C     22.846778    15.070065     5.570588     0.612173
C     21.626026    15.579374     6.130800    -0.014428
C     20.381512    15.485058     5.580289    -0.155980
C     16.650941    15.852035     5.752475     0.394628
C     15.528206    15.533073     4.886694    -0.006562
C     20.322108    14.648213    12.351330     0.612173
C     20.316168    13.242039    12.644774    -0.014428
C     19.217194    12.439491    12.739355    -0.155980
C     17.598435     9.066390    13.027949     0.394628
C     16.238083     8.555366    13.015824    -0.006562
C     31.329670    24.124451     5.570588     0.612175
C     32.381120    24.926999     6.130800    -0.014428
C     32.921697    26.051937     5.580289    -0.155980
C     20.253794     3.376531     5.752475     0.394628
C     20.538933     4.508330     4.886694    -0.006563
C     39.081892    16.527684     9.693357     0.612173
C     39.087832    16.335621     8.269789    -0.014428
C     40.186806    16.157277     7.481613    -0.155981
C     12.103565    15.304999     4.205224     0.394628
C     13.463917    15.123225     3.727468    -0.006562
C     28.074330    13.293485    20.887887     0.612216
C     27.022880    14.089173    21.457799    -0.014211
C     26.482303    13.945126    22.701905    -0.157031
C      9.448206     6.548996     1.265933     0.394775
C      9.163067     6.109996     2.621596    -0.006560
C     28.074330    21.003431     3.363694     0.612175
C     27.022880    20.207743     2.793782    -0.014428
C     26.482303    20.351790     1.549676    -0.155980
C     39.150206    27.747920    22.985648     0.394628
C     38.865067    28.186920    21.629985    -0.006563
C     39.081892    17.769232    14.558224     0.612173
C     39.087832    17.961295    15.981792    -0.014428
C     40.186806    18.139639    16.769968    -0.155980
C     41.805565    18.991917    20.046357     0.394628
C     43.165917    19.173691    20.524113    -0.006562
C     31.329670    10.172465    18.680993     0.612216
C     32.381120     9.369917    18.120781    -0.014211
C     32.921697     8.244979    18.671292    -0.157031
C     49.955794    30.920385    18.499106     0.394775
C     50.240933    29.788586    19.364887    -0.006560
C     20.322108    19.648703    11.900251     0.612173
C     20.316168    21.054877    11.606807    -0.014428
C     19.217194    21.857425    11.512226    -0.155981
C     47.300435    25.230526    11.223632     0.394628
C     45.940083    25.741550    11.235757    -0.006562
C     24.474448    24.961295    14.558224     0.612216
C     24.305147    24.870409    15.981792    -0.014211
C     23.601209    25.732976    16.769968    -0.157031
C     51.755735    26.708723    20.046357     0.394775
C     50.918139    27.795936    20.524113    -0.006560
C     27.177330    13.811368     3.363694     0.612173
C     28.392142    13.298629     2.793782    -0.014428
C     28.537682    12.758453     1.549676    -0.155981
C     45.500494    20.031114    22.985648     0.394628
C     45.262878    19.564676    21.629985    -0.006562
C     32.226670     7.775111    11.900251     0.612175
C     31.011858     7.066880    11.606807    -0.014428
C     30.866318     5.713866    11.512226    -0.155980
C     43.605506    28.348116    11.223632     0.394628
C     43.843122    26.914505    11.235757    -0.006563
C     34.929552    22.046058    18.680993     0.612173
C     35.098853    23.357915    18.120781    -0.014428
C     35.802791    24.388537    18.671292    -0.155980
C     37.350265    27.802795    18.499106     0.394628
C     38.187861    28.615632    19.364887    -0.006562
C     36.557222    24.021560    11.900251     0.612173
C     37.777974    23.323618    11.606807    -0.014428
C     39.022488    23.874083    11.512226    -0.155980
C     42.753059    23.589419    11.223632     0.394628
C     43.875794    24.512006    11.235757    -0.006562
C     22.846778    19.226851    18.680993     0.612175
C     21.626026    18.717542    18.120781    -0.014428
C     20.381512    18.811858    18.671292    -0.155980
C     46.352941    18.444881    18.499106     0.394628
C     45.230206    18.763843    19.364887    -0.006563
C     25.549660     8.714846    14.558224     0.612173
C     25.713021     8.613670    15.981792    -0.014428
C     25.317985     7.572759    16.769968    -0.155981
C     40.097700    31.467420    20.046357     0.394628
C     39.574945    30.198435    20.524113    -0.006562
C     33.854340    16.630575     3.363694     0.612216
C     33.690979    17.939002     2.793782    -0.014211
C     34.086015    18.335131     1.549676    -0.157031
C     49.008300    29.389027    22.985648     0.394775
C     49.531055    29.416465    21.629985    -0.006560
C     29.702000    12.360609     0.948237     0.250215
C     29.702000    13.574719     3.429174    -0.083038
C     36.064168    25.609507    18.108656     0.250215
C     34.739459    23.630575    16.709339    -0.083038
C     23.339832    25.609507    18.108656     0.250672
C     24.664541    23.630575    16.709339    -0.082868
C     29.702000     5.014209    11.337614     0.250215
C     29.702000     7.757962    11.655310    -0.083038
C     33.848399     7.408134    18.108656     0.250672
C     32.796948     9.544832    16.709339    -0.082868
C     25.555601    19.542383     0.948237     0.250215
C     26.607052    18.935327     3.429174    -0.083038
C     19.193432    23.215582    11.337614     0.250215
C     21.569592    21.843706    11.655310    -0.083038
C     40.210568    18.427733    18.108656     0.250215
C     37.834408    18.269967    16.709339    -0.083038
C     40.210568    23.215582    11.337614     0.250215
C     37.834408    21.843706    11.655310    -0.083038
C     25.555601     7.408134    18.108656     0.250215
C     26.607052     9.544832    16.709339    -0.083038
C     19.193432    18.427733    18.108656     0.250215
C     21.569592    18.269967    16.709339    -0.083038
C     33.848399    19.542383     0.948237     0.250672
C     32.796948    18.935327     3.429174    -0.082868
C     33.848399    14.754533    23.303344     0.250215
C     32.796948    15.361589    20.822407    -0.083038
C     19.193432    15.869183     6.142925     0.250215
C     21.569592    16.026949     7.542242    -0.083038
C     25.555601    26.888782     6.142925     0.250672
C     26.607052    24.752084     7.542242    -0.082868
C     40.210568    11.081334    12.913967     0.250215
C     37.834408    12.453210    12.596271    -0.083038
C     36.064168     8.687409     6.142925     0.250672
C     34.739459    10.666341     7.542242    -0.082868
C     29.702000    21.936307    23.303344     0.250215
C     29.702000    20.722197    20.822407    -0.083038
C     29.702000    29.282707    12.913967     0.250215
C     29.702000    26.538954    12.596271    -0.083038
C     23.339832     8.687409     6.142925     0.250215
C     24.664541    10.666341     7.542242    -0.083038
C     19.193432    11.081334    12.913967     0.250215
C     21.569592    12.453210    12.596271    -0.083038
C     40.210568    15.869183     6.142925     0.250215
C     37.834408    16.026949     7.542242    -0.083038
C     33.848399    26.888782     6.142925     0.250215
C     32.796948    24.752084     7.542242    -0.083038
C     25.555601    14.754533    23.303344     0.250672
C     26.607052    15.361589    20.822407    -0.082868
N     44.553000    20.375798    23.880532    -0.131547
N     36.818599    26.604118    18.811951    -0.131547
N     52.287401    26.604118    18.811951    -0.131413
N     44.553000    29.306715    11.250308    -0.131547
N     49.183542    31.980159    18.811951    -0.131413
N     39.922458    28.396132    23.880532    -0.131547
N     47.656859    23.930673    11.250308    -0.131547
N     41.449141    18.583784    18.811951    -0.131547
N     41.449141    23.930673    11.250308    -0.131547
N     39.922458    31.980159    18.811951    -0.131547
N     47.656859    18.583784    18.811951    -0.131547
N     49.183542    28.396132    23.880532    -0.131413
N     19.481542     5.900784     0.371049    -0.131547
N     17.954859    15.713132     5.439630    -0.131547
N     10.220458     2.316757     5.439630    -0.131413
N     11.747141    10.366243    13.001273    -0.131547
N      7.116599     7.692798     5.439630    -0.131413
N     14.851000    13.921118     0.371049    -0.131547
N     14.851000     4.990201    13.001273    -0.131547
N     22.585401     7.692798     5.439630    -0.131547
N     17.954859    10.366243    13.001273    -0.131547
N     11.747141    15.713132     5.439630    -0.131547
N     19.481542     2.316757     5.439630    -0.131547
N     10.220458     5.900784     0.371049    -0.131413
O     33.309011    13.507497     2.822884    -0.547806
O     32.183899    14.199609     4.655333    -0.610267
O     42.503562    20.029399    23.599213    -0.437768
O     35.195682    26.043706    13.998013    -0.547813
O     34.099084    24.068890    13.979581    -0.610267
O     36.848301    25.784421    20.742377    -0.437767
O     24.208318    21.878689    19.888237    -0.547788
O     25.304916    21.203039    18.032506    -0.610273
O     52.257699    28.150909    17.395659    -0.437921
O     26.094989     7.163940    11.794029    -0.547812
O     27.220101     9.122294    11.835742    -0.610269
O     46.602438    28.926019    11.017493    -0.437769
O     34.658670     7.943166    13.998013    -0.547788
O     33.496728     9.880256    13.979581    -0.610273
O     48.458813    32.364285    20.742377    -0.437921
O     24.745330    15.845175     2.822884    -0.547812
O     25.907272    16.473495     4.655333    -0.610269
O     40.647187    30.344196    23.599213    -0.437769
O     22.858659    25.264480    11.794029    -0.547806
O     23.992088    23.310928    11.835742    -0.610267
O     46.302448    22.346156    11.017493    -0.437768
O     36.545341    19.541011    19.888237    -0.547813
O     35.411912    18.929154    18.032506    -0.610267
O     42.803552    17.836111    17.395659    -0.437767
O     40.152352    19.016954    11.794029    -0.547813
O     37.893812    19.012152    11.835742    -0.610267
O     40.754114    25.895886    11.017493    -0.437767
O     28.352341    10.025674    19.888237    -0.547806
O     28.389172    11.313181    18.032506    -0.610267
O     38.597749    31.181041    17.395659    -0.437768
O     19.251648    17.458502    13.998013    -0.547812
O     21.510188    17.496229    13.979581    -0.610269
O     48.351886    19.019355    20.742377    -0.437769
O     31.051659    22.092701     2.822884    -0.547788
O     31.014828    20.772270     4.655333    -0.610273
O     50.508251    26.794466    23.599213    -0.437921
O     31.051659    12.204215    21.428697    -0.547806
O     31.014828    13.524646    19.596248    -0.610267
O     20.806251     7.502450     0.652368    -0.437768
O     19.251648    16.838414    10.253568    -0.547813
O     21.510188    16.800687    10.272000    -0.610267
O     18.649886    15.277561     3.509204    -0.437767
O     28.352341    24.271242     4.363344    -0.547788
O     28.389172    22.983735     6.219075    -0.610273
O      8.895749     3.115875     6.855922    -0.437921
O     40.152352    15.279962    12.457552    -0.547812
O     37.893812    15.284764    12.415839    -0.610269
O     11.052114     8.401030    13.234088    -0.437769
O     35.195682     8.253210    10.253568    -0.547788
O     34.099084    10.228026    10.272000    -0.610273
O      7.146301     8.512495     3.509204    -0.437921
O     33.309011    20.789419    21.428697    -0.547812
O     32.183899    20.097307    19.596248    -0.610269
O     12.801562    14.267517     0.652368    -0.437769
O     26.094989    27.132976    12.457552    -0.547806
O     27.220101    25.174622    12.415839    -0.610267
O     16.900438     5.370897    13.234088    -0.437768
O     24.208318    12.418227     4.363344    -0.547813
O     25.304916    13.093877     6.219075    -0.610267
O     22.555699     6.146007     6.855922    -0.437767
O     22.858659     9.032436    12.457552    -0.547813
O     23.992088    10.985988    12.415839    -0.610267
O     16.600448    11.950760    13.234088    -0.437767
O     36.545341    14.755905     4.363344    -0.547806
O     35.411912    15.367762     6.219075    -0.610267
O     13.101552    16.460805     6.855922    -0.437768
O     34.658670    26.353750    10.253568    -0.547812
O     33.496728    24.416660    10.272000    -0.610269
O     18.756813     1.932631     3.509204    -0.437769
O     24.745330    18.451741    21.428697    -0.547788
O     25.907272    17.823421    19.596248    -0.610273
O     10.945187     3.952720     0.652368    -0.437921
O     26.094989    20.789419    21.428697    -0.547806
O     27.220101    20.097307    19.596248    -0.610267
O     16.900438    14.267517     0.652368    -0.437767
O     24.208318     8.253210    10.253568    -0.547813
O     25.304916    10.228026    10.272000    -0.610267
O     22.555699     8.512495     3.509204    -0.437767
O     35.195682    12.418227     4.363344    -0.547788
O     34.099084    13.093877     6.219075    -0.610273
O      7.146301     6.146007     6.855922    -0.437921
O     33.309011    27.132976    12.457552    -0.547812
O     32.183899    25.174622    12.415839    -0.610269
O     12.801562     5.370897    13.234088    -0.437769
O     24.745330    26.353750    10.253568    -0.547788
O     25.907272    24.416660    10.272000    -0.610273
O     10.945187     1.932631     3.509204    -0.437921
O     34.658670    18.451741    21.428697    -0.547812
O     33.496728    17.823421    19.596248    -0.610269
O     18.756813     3.952720     0.652368    -0.437769
O     36.545341     9.032436    12.457552    -0.547806
O     35.411912    10.985988    12.415839    -0.610267
O     13.101552    11.950760    13.234088    -0.437767
O     22.858659    14.755905     4.363344    -0.547813
O     23.992088    15.367762     6.219075    -0.610267
O     16.600448    16.460805     6.855922    -0.437767
O     19.251648    15.279962    12.457552    -0.547813
O     21.510188    15.284764    12.415839    -0.610267
O     18.649886     8.401030    13.234088    -0.437767
O     31.051659    24.271242     4.363344    -0.547806
O     31.014828    22.983735     6.219075    -0.610267
O     20.806251     3.115875     6.855922    -0.437767
O     40.152352    16.838414    10.253568    -0.547812
O     37.893812    16.800687    10.272000    -0.610269
O     11.052114    15.277561     3.509204    -0.437769
O     28.352341    12.204215    21.428697    -0.547788
O     28.389172    13.524646    19.596248    -0.610273
O      8.895749     7.502450     0.652368    -0.437921
O     28.352341    22.092701     2.822884    -0.547806
O     28.389172    20.772270     4.655333    -0.610267
O     38.597749    26.794466    23.599213    -0.437767
O     40.152352    17.458502    13.998013    -0.547813
O     37.893812    17.496229    13.979581    -0.610267
O     40.754114    19.019355    20.742377    -0.437767
O     31.051659    10.025674    19.888237    -0.547788
O     31.014828    11.313181    18.032506    -0.610273
O     50.508251    31.181041    17.395659    -0.437921
O     19.251648    19.016954    11.794029    -0.547812
O     21.510188    19.012152    11.835742    -0.610269
O     48.351886    25.895886    11.017493    -0.437769
O     24.208318    26.043706    13.998013    -0.547788
O     25.304916    24.068890    13.979581    -0.610273
O     52.257699    25.784421    20.742377    -0.437921
O     26.094989    13.507497     2.822884    -0.547812
O     27.220101    14.199609     4.655333    -0.610269
O     46.602438    20.029399    23.599213    -0.437769
O     33.309011     7.163940    11.794029    -0.547806
O     32.183899     9.122294    11.835742    -0.610267
O     42.503562    28.926019    11.017493    -0.437767
O     35.195682    21.878689    19.888237    -0.547813
O     34.099084    21.203039    18.032506    -0.610267
O     36.848301    28.150909    17.395659    -0.437767
O     36.545341    25.264480    11.794029    -0.547813
O     35.411912    23.310928    11.835742    -0.610267
O     42.803552    22.346156    11.017493    -0.437767
O     22.858659    19.541011    19.888237    -0.547806
O     23.992088    18.929154    18.032506    -0.610267
O     46.302448    17.836111    17.395659    -0.437767
O     24.745330     7.943166    13.998013    -0.547812
O     25.907272     9.880256    13.979581    -0.610269
O     40.647187    32.364285    20.742377    -0.437769
O     34.658670    15.845175     2.822884    -0.547788
O     33.496728    16.473495     4.655333    -0.610273
O     48.458813    30.344196    23.599213    -0.437921

The following XYZ coordinates are in angstroms. Other properties are in atomic units.
The sperically averaged electron density of each atom fit to a function of the form exp(a - br)
eigen_1, eigen_2 and eigen_3 are the three eigenvalues of traceless quadrupole moment tensor
  atom number  atomic symbol              X              Y              Z     net charge C6 coefficient C8 coefficient C10 coefficient fluctuating dipole atomic polarizability isotropic forcefield polarizability              a              b squared Pearson coefficient          <r^3>          <r^4>         wp_QDO          m_QDO          q_QDO       dipole_x       dipole_y       dipole_z         dipole            Qxy            Qxz            Qyz     Q(x^2-y^2)  Q(3z^2 - R^2)        eigen_1        eigen_2        eigen_3 static polarizability      alpha(xx)      alpha(xy)      alpha(xz)      alpha(yy)      alpha(yz)      alpha(zz) atomic spin moment
            1             Zn      35.117120      14.022037       3.282937       1.113627      69.464449 0.10792749E+04  0.29957496E+05                                14.033053                           10.854055       0.253286       2.019760                    0.996309      39.425364     100.822582       0.539075       0.409339      -1.136284       0.092071      -0.053157      -0.150351       0.184142      -0.000042      -0.099442       0.057414       0.000050       0.162487      -0.108227      -0.027130       0.135357             19.090449      21.163293      -0.281640       7.417767      20.838667      -4.282855      15.269388          -0.000000
            2             Zn      33.608110      14.893264       5.747140       1.104449      74.155364 0.11583956E+04  0.32828184E+05                                14.782311                           11.331868       0.125715       1.970862                    0.996046      40.436084     105.540999       0.519923       0.415697      -1.128439      -0.093939       0.054236       0.153402       0.187879      -0.000441      -0.078990       0.045607       0.000514       0.130012      -0.085654      -0.022179       0.107833             20.315163      22.699849      -0.664725       8.291086      21.931729      -4.786662      16.313910          -0.000000
            3             Zn      35.117120      26.527721      12.125791       1.113625      69.477213 0.10794845E+04  0.29964978E+05                                14.035179                           10.855456       0.253218       2.019739                    0.996308      39.426779     100.831269       0.539011       0.409365      -1.136258       0.092071       0.159462       0.000003       0.184134       0.093771      -0.033115       0.019119      -0.108276      -0.162478      -0.108236      -0.027121       0.135357             19.093821      21.167315      -6.901149       2.738659      13.198573      -1.581174      22.915576          -0.000000
            4             Zn      33.608110      23.914039      12.125791       1.104447      74.159928 0.11584646E+04  0.32830709E+05                                14.783061                           11.332321       0.125740       1.970869                    0.996046      40.436547     105.543952       0.519903       0.415706      -1.128431      -0.093943      -0.162703      -0.000004       0.187877       0.074616      -0.025918       0.014964      -0.086158      -0.129993      -0.085655      -0.022169       0.107824             20.316536      22.701176      -7.595862       3.390771      13.930324      -1.957694      24.318107          -0.000000
            5             Zn      24.286880      20.274879      20.968644       1.113627      69.464449 0.10792748E+04  0.29957496E+05                                14.033053                           10.854055       0.253286       2.019760                    0.996309      39.425364     100.822582       0.539075       0.409339      -1.136284      -0.092071       0.053157       0.150351       0.184142      -0.000042      -0.099442       0.057414       0.000050       0.162487      -0.108227      -0.027130       0.135357             19.090449      21.163293      -0.281639       7.417767      20.838667      -4.282855      15.269388          -0.000000
            6             Zn      25.795890      19.403652      18.504441       1.104449      74.155363 0.11583956E+04  0.32828184E+05                                14.782311                           11.331868       0.125715       1.970862                    0.996046      40.436084     105.540999       0.519923       0.415697      -1.128439       0.093939      -0.054236      -0.153402       0.187879      -0.000441      -0.078990       0.045607       0.000514       0.130012      -0.085654      -0.022179       0.107833             20.315163      22.699849      -0.664725       8.291086      21.931729      -4.786662      16.313910          -0.000000
            7             Zn      24.286880       7.769195      12.125791       1.113625      69.477212 0.10794845E+04  0.29964977E+05                                14.035179                           10.855456       0.253218       2.019739                    0.996308      39.426778     100.831267       0.539011       0.409365      -1.136258      -0.092071      -0.159462      -0.000003       0.184134       0.093771      -0.033115       0.019119      -0.108276      -0.162478      -0.108236      -0.027121       0.135357             19.093821      21.167316      -6.901149       2.738661      13.198572      -1.581171      22.915576          -0.000000
            8             Zn      25.795890      10.382877      12.125791       1.104447      74.159926 0.11584646E+04  0.32830708E+05                                14.783061                           11.332321       0.125740       1.970869                    0.996046      40.436547     105.543951       0.519903       0.415706      -1.128431       0.093943       0.162703       0.000004       0.187877       0.074616      -0.025918       0.014964      -0.086158      -0.129993      -0.085655      -0.022169       0.107824             20.316535      22.701175      -7.595862       3.390769      13.930324      -1.957697      24.318106          -0.000000
            9             Zn      35.117120       7.769195      12.125791       1.113627      69.464448 0.10792752E+04  0.29957507E+05                                14.033053                           10.854057       0.253286       2.019760                    0.996309      39.425364     100.822585       0.539075       0.409339      -1.136284       0.092071      -0.159471      -0.000000       0.184142      -0.093769       0.033108       0.019115      -0.108275      -0.162489      -0.108227      -0.027130       0.135357             19.090448      21.163298       6.899658      -2.738124      13.196257      -1.580854      22.911789          -0.000000
           10             Zn      33.608110      10.382877      12.125791       1.104449      74.155371 0.11583954E+04  0.32828177E+05                                14.782312                           11.331867       0.125715       1.970862                    0.996046      40.436084     105.541002       0.519923       0.415697      -1.128439      -0.093939       0.162708      -0.000000       0.187879      -0.074620       0.025915       0.014962      -0.086163      -0.130018      -0.085654      -0.022179       0.107833             20.315167      22.699855       7.595340      -3.390409      13.929507      -1.957454      24.316138          -0.000000
           11             Zn      24.286880      14.022037       3.282937       1.113625      69.477220 0.10794843E+04  0.29964971E+05                                14.035180                           10.855456       0.253218       2.019739                    0.996308      39.426778     100.831268       0.539011       0.409365      -1.136258      -0.092071      -0.053157      -0.150341       0.184134       0.000036       0.099447       0.057416       0.000042       0.162476      -0.108236      -0.027121       0.135357             19.093825      21.167313       0.281649      -7.419352      20.842094      -4.283565      15.272068          -0.000000
           12             Zn      25.795890      14.893264       5.747140       1.104448      74.159926 0.11584649E+04  0.32830719E+05                                14.783061                           11.332323       0.125740       1.970869                    0.996046      40.436547     105.543952       0.519903       0.415706      -1.128431       0.093943       0.054238       0.153397       0.187877       0.000436       0.078988       0.045604       0.000504       0.129992      -0.085655      -0.022169       0.107824             20.316533      22.701172       0.664891      -8.291699      21.933419      -4.787213      16.315008          -0.000000
           13             Zn      24.286880      26.527721      12.125791       1.113627      69.464446 0.10792751E+04  0.29957505E+05                                14.033053                           10.854057       0.253286       2.019760                    0.996309      39.425364     100.822584       0.539075       0.409339      -1.136284      -0.092071       0.159471      -0.000000       0.184142      -0.093769       0.033108       0.019115      -0.108275      -0.162489      -0.108227      -0.027130       0.135357             19.090448      21.163297       6.899659      -2.738122      13.196257      -1.580857      22.911788          -0.000000
           14             Zn      25.795890      23.914039      12.125791       1.104449      74.155372 0.11583954E+04  0.32828177E+05                                14.782312                           11.331867       0.125715       1.970862                    0.996046      40.436084     105.541002       0.519923       0.415697      -1.128439       0.093939      -0.162708       0.000000       0.187879      -0.074620       0.025915       0.014962      -0.086163      -0.130018      -0.085654      -0.022179       0.107833             20.315167      22.699856       7.595340      -3.390411      13.929507      -1.957451      24.316138          -0.000000
           15             Zn      35.117120      20.274879      20.968644       1.113625      69.477219 0.10794843E+04  0.29964971E+05                                14.035179                           10.855455       0.253218       2.019739                    0.996308      39.426779     100.831269       0.539011       0.409365      -1.136258       0.092071       0.053157       0.150341       0.184134       0.000036       0.099447       0.057416       0.000042       0.162476      -0.108236      -0.027121       0.135357             19.093824      21.167312       0.281649      -7.419352      20.842093      -4.283565      15.272068          -0.000000
           16             Zn      33.608110      19.403652      18.504441       1.104447      74.159926 0.11584649E+04  0.32830719E+05                                14.783061                           11.332323       0.125740       1.970869                    0.996046      40.436547     105.543952       0.519903       0.415706      -1.128431      -0.093943      -0.054238      -0.153397       0.187877       0.000436       0.078988       0.045604       0.000504       0.129992      -0.085655      -0.022169       0.107824             20.316533      22.701171       0.664891      -8.291699      21.933419      -4.787213      16.315008          -0.000000
           17             Zn      40.532240      17.148458      12.125791       1.113625      69.477212 0.10794845E+04  0.29964977E+05                                14.035179                           10.855457       0.253218       2.019739                    0.996308      39.426778     100.831268       0.539011       0.409365      -1.136258       0.184134       0.000004       0.000003       0.184134       0.000001       0.000001      -0.038238       0.216555      -0.162478      -0.108236      -0.027121       0.135357             19.093823       9.214187      -0.000009      -0.000008      25.151700       3.162337      22.915580          -0.000000
           18             Zn      37.514220      17.148458      12.125791       1.104447      74.159921 0.11584646E+04  0.32830708E+05                                14.783060                           11.332321       0.125740       1.970869                    0.996046      40.436547     105.543949       0.519903       0.415706      -1.128431      -0.187877      -0.000005      -0.000004       0.187877       0.000000       0.000000      -0.029927       0.172317      -0.129993      -0.085655      -0.022169       0.107824             20.316533       9.544828      -0.000042      -0.000029      27.086670       3.915345      24.318101          -0.000000
           19             Zn      29.702000      10.895616      20.968644       1.113627      69.464454 0.10792750E+04  0.29957502E+05                                14.033054                           10.854056       0.253286       2.019760                    0.996309      39.425364     100.822582       0.539075       0.409339      -1.136284      -0.000000      -0.106314       0.150351       0.184142       0.000001       0.000001      -0.114827      -0.000097       0.162487      -0.108227      -0.027130       0.135357             19.090451      20.675912      -0.000252      -0.000178      21.326052       8.565406      15.269390          -0.000000
           20             Zn      29.702000      12.638071      18.504441       1.104449      74.155377 0.11583954E+04  0.32828178E+05                                14.782313                           11.331867       0.125715       1.970862                    0.996046      40.436084     105.540998       0.519923       0.415697      -1.128439      -0.000000       0.108472      -0.153402       0.187879       0.000002       0.000001      -0.091211      -0.001020       0.130012      -0.085654      -0.022179       0.107833             20.315168      21.548087       0.000242       0.000171      23.083497       9.573630      16.313920          -0.000000
           21             Zn      18.871760      17.148458      12.125791       1.113625      69.477209 0.10794844E+04  0.29964975E+05                                14.035178                           10.855456       0.253218       2.019739                    0.996308      39.426778     100.831266       0.539011       0.409365      -1.136258      -0.184134      -0.000004      -0.000003       0.184134       0.000001       0.000001      -0.038238       0.216555      -0.162478      -0.108236      -0.027121       0.135357             19.093822       9.214187      -0.000008      -0.000004      25.151699       3.162337      22.915579          -0.000000
           22             Zn      21.889780      17.148458      12.125791       1.104447      74.159921 0.11584646E+04  0.32830708E+05                                14.783060                           11.332321       0.125740       1.970869                    0.996046      40.436547     105.543949       0.519903       0.415706      -1.128431       0.187877       0.000005       0.000004       0.187877       0.000000       0.000000      -0.029927       0.172317      -0.129993      -0.085655      -0.022169       0.107824             20.316533       9.544828      -0.000043      -0.000032      27.086670       3.915345      24.318102          -0.000000
           23             Zn      29.702000      23.401300       3.282937       1.113627      69.464458 0.10792751E+04  0.29957504E+05                                14.033054                           10.854057       0.253286       2.019760                    0.996309      39.425364     100.822584       0.539075       0.409339      -1.136284      -0.000000       0.106314      -0.150351       0.184142       0.000001       0.000001      -0.114827      -0.000097       0.162487      -0.108227      -0.027130       0.135357             19.090453      20.675913      -0.000252      -0.000178      21.326053       8.565406      15.269391          -0.000000
           24             Zn      29.702000      21.658845       5.747140       1.104449      74.155375 0.11583954E+04  0.32828178E+05                                14.782313                           11.331867       0.125715       1.970862                    0.996046      40.436083     105.540996       0.519923       0.415697      -1.128439      -0.000000      -0.108472       0.153402       0.187879       0.000002       0.000001      -0.091211      -0.001020       0.130012      -0.085654      -0.022179       0.107833             20.315168      21.548087       0.000242       0.000171      23.083497       9.573630      16.313920          -0.000000
           25              H      31.665302      12.643558       1.050093       0.132278       1.121986 0.83342171E+01  0.82248985E+02                                 1.740012                            1.649640      -1.258183       2.282277                    0.996126       3.533427       9.757575       0.506869       1.224461      -0.720381       0.036887      -0.004258      -0.016868       0.040783      -0.002546      -0.005214      -0.004889       0.015406      -0.010292      -0.011118      -0.000187       0.011305              1.792431       1.990952      -0.018473      -0.182075       1.444543       0.269156       1.941799           0.000000
           26              H      36.144364      26.506372      16.338290       0.132278       1.122016 0.83345247E+01  0.82253109E+02                                 1.740075                            1.649696      -1.258173       2.282282                    0.996126       3.533482       9.757919       0.506846       1.224499      -0.720373       0.011314       0.032087      -0.022488       0.040784       0.001263      -0.002521      -0.010730      -0.001115      -0.005302      -0.011118      -0.000188       0.011306              1.792499       1.522335       0.344345       0.074471       2.019763      -0.099886       1.835398           0.000000
           27              H      23.259636      24.239345      19.544349       0.132673       1.126863 0.83810590E+01  0.82848073E+02                                 1.746706                            1.655518      -1.269318       2.277237                    0.996018       3.542385       9.798448       0.505269       1.226309      -0.719929      -0.011300      -0.010481       0.037684       0.040714       0.001999      -0.001973      -0.007312       0.008600       0.023375      -0.011153      -0.000088       0.011241              1.799581       1.527680      -0.186246      -0.301762       1.800218      -0.019833       2.070845           0.000000
           28              H      27.738698       5.204557      11.570429       0.132279       1.122003 0.83344003E+01  0.82251541E+02                                 1.740059                            1.649683      -1.258157       2.282290                    0.996127       3.533449       9.757795       0.506849       1.224497      -0.720373      -0.036887      -0.017323       0.001609       0.040784       0.005764       0.000662      -0.004606       0.016207      -0.007894      -0.011118      -0.000188       0.011306              1.792481       1.991007       0.177821      -0.043276       2.055789       0.053075       1.330646           0.000000
           29              H      34.585009       6.890250      16.338290       0.132673       1.126863 0.83810609E+01  0.82848095E+02                                 1.746706                            1.655518      -1.269318       2.277237                    0.996018       3.542385       9.798448       0.505269       1.226309      -0.719929       0.022093      -0.025804      -0.022443       0.040714      -0.001037      -0.008005       0.007558      -0.001561      -0.005471      -0.011153      -0.000088       0.011241              1.799581       1.603000      -0.390072      -0.124518       1.952990      -0.014721       1.842753           0.000000
           30              H      24.818991      17.700638       1.050093       0.132279       1.122004 0.83344075E+01  0.82251622E+02                                 1.740059                            1.649683      -1.258157       2.282290                    0.996127       3.533450       9.757795       0.506849       1.224496      -0.720374      -0.022131      -0.029817      -0.016868       0.040784       0.007944      -0.001627       0.006960      -0.003295      -0.010293      -0.011118      -0.000188       0.011306              1.792481       1.597182       0.245847       0.324148       1.838401       0.023098       1.941859           0.000000
           31              H      20.339930      24.820678      11.570429       0.132278       1.121986 0.83342139E+01  0.82248949E+02                                 1.740011                            1.649640      -1.258183       2.282277                    0.996126       3.533427       9.757576       0.506868       1.224461      -0.720381       0.003442       0.040606       0.001608       0.040783       0.004135      -0.004320       0.001729      -0.018087      -0.007891      -0.011118      -0.000187       0.011305              1.792431       1.885534      -0.116956       0.067599       2.161140       0.010941       1.330618           0.000000
           32              H      39.064070      19.182265      19.544349       0.132278       1.122016 0.83345233E+01  0.82253092E+02                                 1.740074                            1.649696      -1.258173       2.282282                    0.996126       3.533482       9.757919       0.506846       1.224499      -0.720373      -0.003442       0.015052       0.037748       0.040784       0.002695      -0.005339       0.005427      -0.007628       0.023487      -0.011118      -0.000188       0.011306              1.792499       1.885618      -0.024749       0.132809       1.429818       0.269533       2.062060           0.000000
           33              H      41.027373      21.420139      11.570429       0.132278       1.122016 0.83345255E+01  0.82253119E+02                                 1.740075                            1.649696      -1.258173       2.282282                    0.996126       3.533482       9.757919       0.506846       1.224499      -0.720373       0.033445      -0.023284       0.001608       0.040784      -0.009900       0.003657       0.002877       0.001881      -0.007892      -0.011118      -0.000188       0.011306              1.792499       2.193617      -0.060859      -0.024326       1.853225      -0.064017       1.330655           0.000000
           34              H      26.782293       8.023763      19.544349       0.132278       1.121986 0.83342152E+01  0.82248965E+02                                 1.740012                            1.649640      -1.258183       2.282277                    0.996126       3.533427       9.757576       0.506868       1.224461      -0.720381       0.014756      -0.004545       0.037748       0.040783      -0.004650       0.007369       0.001910      -0.000853       0.023486      -0.011118      -0.000187       0.011305              1.792431       1.565147       0.209723       0.167009       1.750163      -0.249768       2.061983           0.000000
           35              H      18.376627      18.048752      16.338290       0.132279       1.122003 0.83344062E+01  0.82251606E+02                                 1.740059                            1.649683      -1.258157       2.282290                    0.996127       3.533450       9.757795       0.506849       1.224496      -0.720374      -0.033446      -0.006244      -0.022489       0.040784      -0.000149       0.010553       0.003182       0.002745      -0.005299      -0.011118      -0.000188       0.011306              1.792481       2.193592       0.043221       0.049269       1.348471       0.114434       1.835379           0.000000
           36              H      32.621707      21.101178       1.050093       0.132673       1.126863 0.83810623E+01  0.82848115E+02                                 1.746707                            1.655518      -1.269318       2.277237                    0.996018       3.542385       9.798449       0.505269       1.226309      -0.719929      -0.014727       0.034014      -0.016848       0.040714      -0.005326       0.006893      -0.002027      -0.012078      -0.010346      -0.011153      -0.000088       0.011241              1.799582       1.570790      -0.228824      -0.143042       1.877960      -0.294145       1.949994           0.000000
           37              H      32.621707      13.195738      23.201488       0.132278       1.121986 0.83342170E+01  0.82248986E+02                                 1.740012                            1.649640      -1.258183       2.282277                    0.996126       3.533427       9.757576       0.506868       1.224461      -0.720381      -0.014756      -0.034074       0.016868       0.040783       0.005398      -0.006841      -0.002071      -0.012113      -0.010292      -0.011118      -0.000187       0.011305              1.792431       1.565147       0.227365       0.142059       1.870348      -0.292259       1.941799           0.000000
           38              H      18.376627      16.248164       7.913291       0.132278       1.122016 0.83345241E+01  0.82253102E+02                                 1.740075                            1.649696      -1.258173       2.282282                    0.996126       3.533482       9.757919       0.506846       1.224499      -0.720373      -0.033445       0.006245       0.022488       0.040784       0.000148      -0.010553       0.003182       0.002745      -0.005302      -0.011118      -0.000188       0.011306              1.792499       2.193617      -0.043220      -0.049269       1.348481       0.114437       1.835398           0.000000
           39              H      26.782293      26.273153       4.707232       0.132673       1.126863 0.83810593E+01  0.82848079E+02                                 1.746706                            1.655518      -1.269318       2.277237                    0.996018       3.542385       9.798449       0.505269       1.226310      -0.719929       0.014727       0.004546      -0.037684       0.040714       0.004723      -0.007319       0.001947      -0.000838       0.023375      -0.011153      -0.000088       0.011241              1.799581       1.570790      -0.211136      -0.168057       1.757109      -0.251418       2.070845           0.000000
           40              H      41.027373      12.876777      12.681152       0.132279       1.122004 0.83344075E+01  0.82251622E+02                                 1.740059                            1.649683      -1.258157       2.282290                    0.996127       3.533450       9.757795       0.506849       1.224496      -0.720374       0.033446       0.023284      -0.001609       0.040784       0.009900      -0.003658       0.002876       0.001880      -0.007894      -0.011118      -0.000188       0.011306              1.792481       2.193592       0.060859       0.024326       1.853205      -0.064016       1.330646           0.000000
           41              H      36.144364       7.790544       7.913291       0.132673       1.126863 0.83810608E+01  0.82848093E+02                                 1.746706                            1.655518      -1.269318       2.277237                    0.996018       3.542385       9.798447       0.505269       1.226309      -0.719929       0.011300      -0.032036       0.022443       0.040714      -0.001194       0.002542      -0.010711      -0.001015      -0.005471      -0.011153      -0.000088       0.011241              1.799581       1.527680      -0.346586      -0.075007       2.028310      -0.100475       1.842753           0.000000
           42              H      31.665302      21.653358      23.201488       0.132279       1.122003 0.83344038E+01  0.82251581E+02                                 1.740059                            1.649683      -1.258157       2.282290                    0.996127       3.533449       9.757794       0.506849       1.224497      -0.720374       0.036887       0.004257       0.016868       0.040784       0.002546       0.005214      -0.004889       0.015408      -0.010293      -0.011118      -0.000188       0.011306              1.792481       1.991007       0.018473       0.182077       1.444577       0.269171       1.941859           0.000000
           43              H      27.738698      29.092359      12.681152       0.132278       1.121986 0.83342136E+01  0.82248945E+02                                 1.740011                            1.649640      -1.258183       2.282277                    0.996126       3.533427       9.757576       0.506868       1.224461      -0.720381      -0.036887       0.017322      -0.001608       0.040783      -0.005764      -0.000663      -0.004606       0.016206      -0.007891      -0.011118      -0.000187       0.011305              1.792431       1.990952      -0.177819       0.043275       2.055722       0.053071       1.330618           0.000000
           44              H      23.259636      10.057571       4.707232       0.132278       1.122016 0.83345232E+01  0.82253091E+02                                 1.740075                            1.649696      -1.258173       2.282282                    0.996126       3.533482       9.757919       0.506846       1.224499      -0.720373      -0.011314       0.010506      -0.037748       0.040784      -0.001956       0.002031      -0.007337       0.008481       0.023487      -0.011118      -0.000188       0.011306              1.792499       1.522335       0.184993       0.299827       1.793101      -0.019750       2.062060           0.000000
           45              H      20.339930       9.476238      12.681152       0.132278       1.122016 0.83345225E+01  0.82253082E+02                                 1.740074                            1.649696      -1.258173       2.282282                    0.996126       3.533482       9.757919       0.506846       1.224499      -0.720373       0.003442      -0.040606      -0.001608       0.040784      -0.004135       0.004320       0.001729      -0.018087      -0.007892      -0.011118      -0.000188       0.011306              1.792499       1.885618       0.116964      -0.067603       2.161223       0.010942       1.330655           0.000000
           46              H      39.064070      15.114651       4.707232       0.132278       1.121986 0.83342150E+01  0.82248959E+02                                 1.740011                            1.649640      -1.258182       2.282277                    0.996126       3.533427       9.757575       0.506869       1.224461      -0.720381      -0.003442      -0.015052      -0.037748       0.040783      -0.002695       0.005339       0.005427      -0.007628       0.023486      -0.011118      -0.000187       0.011305              1.792431       1.885534       0.024748      -0.132799       1.429776       0.269518       2.061982           0.000000
           47              H      34.585009      27.406666       7.913291       0.132279       1.122004 0.83344071E+01  0.82251617E+02                                 1.740059                            1.649683      -1.258157       2.282290                    0.996127       3.533450       9.757795       0.506849       1.224496      -0.720374       0.022131       0.025843       0.022489       0.040784       0.001114       0.008032       0.007548      -0.001630      -0.005299      -0.011118      -0.000188       0.011306              1.792481       1.597182       0.387558       0.123738       1.944882      -0.014549       1.835379           0.000000
           48              H      24.818991      16.596278      23.201488       0.132673       1.126863 0.83810622E+01  0.82848114E+02                                 1.746707                            1.655518      -1.269318       2.277237                    0.996018       3.542385       9.798449       0.505269       1.226309      -0.719929      -0.022093       0.029761       0.016848       0.040714      -0.007893       0.001691       0.006983      -0.003186      -0.010346      -0.011153      -0.000088       0.011241              1.799582       1.603000      -0.247421      -0.326258       1.845750       0.023195       1.949995           0.000000
           49              H      27.738698      21.653358      23.201488       0.132278       1.121986 0.83342178E+01  0.82248998E+02                                 1.740012                            1.649641      -1.258183       2.282277                    0.996126       3.533427       9.757577       0.506868       1.224462      -0.720381      -0.036887       0.004258       0.016868       0.040783      -0.002546      -0.005214      -0.004889       0.015406      -0.010292      -0.011118      -0.000187       0.011305              1.792432       1.990953      -0.018473      -0.182075       1.444543       0.269156       1.941799           0.000000
           50              H      23.259636       7.790544       7.913291       0.132278       1.122017 0.83345294E+01  0.82253163E+02                                 1.740075                            1.649696      -1.258174       2.282282                    0.996126       3.533483       9.757921       0.506846       1.224498      -0.720373      -0.011314      -0.032087       0.022488       0.040784       0.001263      -0.002521      -0.010730      -0.001115      -0.005302      -0.011118      -0.000188       0.011306              1.792499       1.522335       0.344345       0.074471       2.019763      -0.099886       1.835398           0.000000
           51              H      36.144364      10.057571       4.707232       0.132673       1.126863 0.83810600E+01  0.82848087E+02                                 1.746706                            1.655518      -1.269318       2.277237                    0.996018       3.542385       9.798449       0.505269       1.226309      -0.719929       0.011300       0.010481      -0.037684       0.040714       0.001999      -0.001973      -0.007312       0.008600       0.023375      -0.011153      -0.000088       0.011241              1.799581       1.527680      -0.186246      -0.301762       1.800219      -0.019833       2.070845           0.000000
           52              H      31.665302      29.092359      12.681152       0.132279       1.122003 0.83344052E+01  0.82251596E+02                                 1.740059                            1.649683      -1.258157       2.282290                    0.996127       3.533450       9.757796       0.506849       1.224497      -0.720374       0.036887       0.017323      -0.001609       0.040784       0.005764       0.000662      -0.004606       0.016207      -0.007894      -0.011118      -0.000188       0.011306              1.792481       1.991007       0.177821      -0.043276       2.055789       0.053075       1.330646           0.000000
           53              H      24.818991      27.406666       7.913291       0.132673       1.126863 0.83810616E+01  0.82848108E+02                                 1.746707                            1.655518      -1.269318       2.277237                    0.996018       3.542385       9.798450       0.505269       1.226310      -0.719929      -0.022093       0.025804       0.022443       0.040714      -0.001037      -0.008005       0.007558      -0.001561      -0.005471      -0.011153      -0.000088       0.011241              1.799582       1.603000      -0.390072      -0.124518       1.952991      -0.014721       1.842754           0.000000
           54              H      34.585009      16.596278      23.201488       0.132279       1.122004 0.83344085E+01  0.82251635E+02                                 1.740059                            1.649683      -1.258157       2.282290                    0.996127       3.533450       9.757796       0.506849       1.224497      -0.720374       0.022131       0.029817       0.016868       0.040784       0.007944      -0.001627       0.006960      -0.003295      -0.010293      -0.011118      -0.000188       0.011306              1.792481       1.597182       0.245847       0.324148       1.838402       0.023098       1.941859           0.000000
           55              H      39.064070       9.476238      12.681152       0.132278       1.121986 0.83342149E+01  0.82248963E+02                                 1.740012                            1.649640      -1.258183       2.282277                    0.996126       3.533427       9.757577       0.506868       1.224462      -0.720381      -0.003442      -0.040606      -0.001608       0.040783       0.004135      -0.004320       0.001729      -0.018087      -0.007891      -0.011118      -0.000187       0.011305              1.792431       1.885534      -0.116956       0.067599       2.161141       0.010941       1.330618           0.000000
           56              H      20.339930      15.114651       4.707232       0.132278       1.122016 0.83345242E+01  0.82253106E+02                                 1.740075                            1.649696      -1.258174       2.282282                    0.996126       3.533482       9.757920       0.506846       1.224499      -0.720373       0.003442      -0.015052      -0.037748       0.040784       0.002695      -0.005339       0.005427      -0.007628       0.023487      -0.011118      -0.000188       0.011306              1.792499       1.885618      -0.024749       0.132809       1.429818       0.269533       2.062061           0.000000
           57              H      18.376627      12.876777      12.681152       0.132278       1.122017 0.83345304E+01  0.82253174E+02                                 1.740075                            1.649696      -1.258174       2.282282                    0.996126       3.533483       9.757920       0.506847       1.224498      -0.720373      -0.033445       0.023284      -0.001608       0.040784      -0.009900       0.003657       0.002877       0.001881      -0.007892      -0.011118      -0.000188       0.011306              1.792499       2.193617      -0.060859      -0.024326       1.853225      -0.064017       1.330655           0.000000
           58              H      32.621707      26.273153       4.707232       0.132278       1.121986 0.83342162E+01  0.82248979E+02                                 1.740012                            1.649641      -1.258183       2.282277                    0.996126       3.533427       9.757577       0.506868       1.224462      -0.720381      -0.014756       0.004545      -0.037748       0.040783      -0.004650       0.007369       0.001910      -0.000853       0.023486      -0.011118      -0.000187       0.011305              1.792432       1.565147       0.209723       0.167009       1.750164      -0.249768       2.061984           0.000000
           59              H      41.027373      16.248164       7.913291       0.132279       1.122004 0.83344071E+01  0.82251619E+02                                 1.740059                            1.649683      -1.258157       2.282290                    0.996127       3.533450       9.757796       0.506849       1.224497      -0.720374       0.033446       0.006244       0.022489       0.040784      -0.000149       0.010553       0.003182       0.002745      -0.005299      -0.011118      -0.000188       0.011306              1.792481       2.193592       0.043221       0.049269       1.348471       0.114434       1.835379           0.000000
           60              H      26.782293      13.195738      23.201488       0.132673       1.126863 0.83810620E+01  0.82848114E+02                                 1.746707                            1.655518      -1.269318       2.277237                    0.996018       3.542385       9.798450       0.505269       1.226310      -0.719929       0.014727      -0.034014       0.016848       0.040714      -0.005326       0.006893      -0.002027      -0.012078      -0.010346      -0.011153      -0.000088       0.011241              1.799582       1.570790      -0.228824      -0.143042       1.877960      -0.294145       1.949995           0.000000
           61              H      26.782293      21.101178       1.050093       0.132278       1.121986 0.83342176E+01  0.82248998E+02                                 1.740012                            1.649641      -1.258183       2.282277                    0.996126       3.533427       9.757578       0.506868       1.224462      -0.720381       0.014756       0.034074      -0.016868       0.040783       0.005398      -0.006841      -0.002071      -0.012113      -0.010292      -0.011118      -0.000187       0.011305              1.792432       1.565148       0.227366       0.142059       1.870348      -0.292260       1.941799           0.000000
           62              H      41.027373      18.048752      16.338290       0.132278       1.122017 0.83345288E+01  0.82253156E+02                                 1.740075                            1.649696      -1.258174       2.282282                    0.996126       3.533483       9.757921       0.506846       1.224498      -0.720373       0.033445      -0.006245      -0.022488       0.040784       0.000148      -0.010553       0.003182       0.002745      -0.005302      -0.011118      -0.000188       0.011306              1.792499       2.193617      -0.043220      -0.049269       1.348481       0.114437       1.835399           0.000000
           63              H      32.621707       8.023763      19.544349       0.132673       1.126863 0.83810606E+01  0.82848094E+02                                 1.746707                            1.655518      -1.269318       2.277237                    0.996018       3.542385       9.798449       0.505269       1.226309      -0.719929      -0.014727      -0.004546       0.037684       0.040714       0.004723      -0.007319       0.001947      -0.000838       0.023375      -0.011153      -0.000088       0.011241              1.799582       1.570790      -0.211136      -0.168057       1.757109      -0.251418       2.070845           0.000000
           64              H      18.376627      21.420139      11.570429       0.132279       1.122004 0.83344085E+01  0.82251636E+02                                 1.740059                            1.649683      -1.258157       2.282290                    0.996127       3.533450       9.757796       0.506849       1.224497      -0.720374      -0.033446      -0.023284       0.001609       0.040784       0.009900      -0.003658       0.002876       0.001880      -0.007894      -0.011118      -0.000188       0.011306              1.792481       2.193592       0.060859       0.024326       1.853205      -0.064016       1.330646           0.000000
           65              H      23.259636      26.506372      16.338290       0.132673       1.126863 0.83810615E+01  0.82848105E+02                                 1.746707                            1.655518      -1.269318       2.277237                    0.996018       3.542385       9.798449       0.505269       1.226309      -0.719929      -0.011300       0.032036      -0.022443       0.040714      -0.001194       0.002542      -0.010711      -0.001015      -0.005471      -0.011153      -0.000088       0.011241              1.799581       1.527680      -0.346586      -0.075007       2.028310      -0.100475       1.842754           0.000000
           66              H      27.738698      12.643558       1.050093       0.132279       1.122004 0.83344081E+01  0.82251633E+02                                 1.740059                            1.649683      -1.258157       2.282290                    0.996127       3.533450       9.757797       0.506849       1.224497      -0.720374      -0.036887      -0.004257      -0.016868       0.040784       0.002546       0.005214      -0.004889       0.015408      -0.010293      -0.011118      -0.000188       0.011306              1.792481       1.991007       0.018473       0.182077       1.444577       0.269171       1.941860           0.000000
           67              H      31.665302       5.204557      11.570429       0.132278       1.121986 0.83342146E+01  0.82248959E+02                                 1.740012                            1.649640      -1.258183       2.282277                    0.996126       3.533427       9.757577       0.506868       1.224462      -0.720381       0.036887      -0.017322       0.001608       0.040783      -0.005764      -0.000663      -0.004606       0.016206      -0.007891      -0.011118      -0.000187       0.011305              1.792431       1.990953      -0.177819       0.043275       2.055723       0.053071       1.330618           0.000000
           68              H      36.144364      24.239345      19.544349       0.132278       1.122016 0.83345242E+01  0.82253105E+02                                 1.740075                            1.649696      -1.258174       2.282282                    0.996126       3.533482       9.757920       0.506846       1.224499      -0.720373       0.011314      -0.010506       0.037748       0.040784      -0.001956       0.002031      -0.007337       0.008481       0.023487      -0.011118      -0.000188       0.011306              1.792499       1.522335       0.184993       0.299828       1.793101      -0.019750       2.062061           0.000000
           69              H      39.064070      24.820678      11.570429       0.132278       1.122017 0.83345271E+01  0.82253136E+02                                 1.740075                            1.649696      -1.258174       2.282282                    0.996126       3.533483       9.757921       0.506846       1.224498      -0.720373      -0.003442       0.040606       0.001608       0.040784      -0.004135       0.004320       0.001729      -0.018087      -0.007892      -0.011118      -0.000188       0.011306              1.792499       1.885618       0.116964      -0.067603       2.161223       0.010942       1.330655           0.000000
           70              H      20.339930      19.182265      19.544349       0.132278       1.121986 0.83342156E+01  0.82248972E+02                                 1.740012                            1.649641      -1.258183       2.282277                    0.996126       3.533427       9.757577       0.506868       1.224462      -0.720381       0.003442       0.015052       0.037748       0.040783      -0.002695       0.005339       0.005427      -0.007628       0.023486      -0.011118      -0.000187       0.011305              1.792431       1.885534       0.024748      -0.132800       1.429776       0.269518       2.061983           0.000000
           71              H      24.818991       6.890250      16.338290       0.132279       1.122004 0.83344081E+01  0.82251631E+02                                 1.740059                            1.649683      -1.258157       2.282290                    0.996127       3.533450       9.757796       0.506849       1.224497      -0.720374      -0.022131      -0.025843      -0.022489       0.040784       0.001114       0.008032       0.007548      -0.001630      -0.005299      -0.011118      -0.000188       0.011306              1.792481       1.597182       0.387559       0.123738       1.944882      -0.014549       1.835379           0.000000
           72              H      34.585009      17.700638       1.050093       0.132673       1.126863 0.83810622E+01  0.82848114E+02                                 1.746707                            1.655518      -1.269318       2.277237                    0.996018       3.542385       9.798449       0.505269       1.226309      -0.719929       0.022093      -0.029761      -0.016848       0.040714      -0.007893       0.001691       0.006983      -0.003186      -0.010346      -0.011153      -0.000088       0.011241              1.799582       1.603000      -0.247421      -0.326258       1.845750       0.023195       1.949995           0.000000
           73              H      29.702000      13.945126       4.302230       0.122827       1.287545 0.10103636E+02  0.10422145E+03                                 1.885071                            1.804010      -1.382155       2.227477                    0.993919       3.617195      10.083372       0.491581       1.207901      -0.725655       0.000000       0.014725       0.044020       0.046418       0.000001       0.000002       0.003745      -0.011442       0.039137      -0.012244      -0.001749       0.013993              1.928143       1.960194      -0.000000      -0.000001       1.608666       0.294316       2.215569          -0.000000
           74              H      34.240466      22.972074      16.243709       0.122830       1.287549 0.10103712E+02  0.10422304E+03                                 1.885145                            1.804076      -1.382074       2.227518                    0.993920       3.617079      10.083279       0.491545       1.207981      -0.725639      -0.027440      -0.030570      -0.021617       0.046420       0.006349       0.004489       0.009237       0.004075      -0.017139      -0.012245      -0.001750       0.013994              1.928222       1.735849       0.313723       0.221835       2.045786       0.060466       2.003029          -0.000000
           75              H      25.163534      22.972074      16.243709       0.122820       1.287580 0.10103717E+02  0.10422239E+03                                 1.885114                            1.804024      -1.382006       2.227536                    0.993922       3.617087      10.083040       0.491577       1.207910      -0.725655       0.027438      -0.030568      -0.021615       0.046416      -0.006360      -0.004497       0.009238       0.004066      -0.017131      -0.012243      -0.001765       0.014007              1.928200       1.735830      -0.313746      -0.221852       2.045773       0.060493       2.002997          -0.000000
           76              H      29.702000       8.704557      11.713514       0.122827       1.287546 0.10103644E+02  0.10422156E+03                                 1.885072                            1.804011      -1.382155       2.227477                    0.993919       3.617195      10.083372       0.491581       1.207901      -0.725655       0.000000       0.046411      -0.000790       0.046418       0.000002      -0.000000      -0.001439      -0.026105      -0.004850      -0.012244      -0.001749       0.013993              1.928143       1.960195      -0.000001      -0.000000       2.333125       0.038181       1.491110          -0.000000
           77              H      32.476167      10.306223      16.243709       0.122820       1.287579 0.10103712E+02  0.10422233E+03                                 1.885114                            1.804023      -1.382006       2.227537                    0.993922       3.617087      10.083039       0.491577       1.207910      -0.725655      -0.012754       0.039046      -0.021615       0.046416      -0.001419       0.005752      -0.008514      -0.013048      -0.017131      -0.012243      -0.001765       0.014007              1.928199       1.696574      -0.291081      -0.058538       2.085027      -0.222376       2.002997          -0.000000
           78              H      26.927833      18.750124       4.302230       0.122827       1.287545 0.10103632E+02  0.10422141E+03                                 1.885071                            1.804010      -1.382155       2.227477                    0.993919       3.617195      10.083373       0.491581       1.207901      -0.725655       0.012753      -0.007362       0.044020       0.046418      -0.004954       0.003244      -0.001871       0.005722       0.039137      -0.012244      -0.001749       0.013993              1.928143       1.696547       0.152216       0.254885       1.872312      -0.147158       2.215568          -0.000000
           79              H      22.389368      21.370408      11.713514       0.122827       1.287547 0.10103651E+02  0.10422165E+03                                 1.885072                            1.804011      -1.382155       2.227477                    0.993919       3.617195      10.083372       0.491581       1.207901      -0.725655       0.040193      -0.023205      -0.000790       0.046418      -0.011303      -0.001246       0.000720       0.013056      -0.004850      -0.012244      -0.001749       0.013993              1.928144       2.239893      -0.161484       0.033066       2.053429      -0.019091       1.491111          -0.000000
           80              H      37.014632      18.167076      16.243709       0.122830       1.287550 0.10103724E+02  0.10422318E+03                                 1.885146                            1.804076      -1.382074       2.227518                    0.993920       3.617080      10.083279       0.491545       1.207980      -0.725639      -0.040195      -0.008479      -0.021617       0.046420       0.004939       0.010244      -0.000731       0.008959      -0.017139      -0.012245      -0.001750       0.013994              1.928222       2.239995       0.022655       0.163283       1.541642       0.161882       2.003029          -0.000000
           81              H      37.014632      21.370408      11.713514       0.122830       1.287550 0.10103728E+02  0.10422323E+03                                 1.885146                            1.804077      -1.382074       2.227518                    0.993920       3.617080      10.083279       0.491545       1.207980      -0.725639      -0.040195      -0.023207      -0.000789       0.046420       0.011305       0.001242       0.000717       0.013054      -0.004854      -0.012245      -0.001750       0.013994              1.928222       2.239994       0.161497      -0.033068       2.053514      -0.019092       1.491158          -0.000000
           82              H      26.927833      10.306223      16.243709       0.122827       1.287545 0.10103635E+02  0.10422144E+03                                 1.885071                            1.804010      -1.382155       2.227477                    0.993919       3.617195      10.083372       0.491581       1.207901      -0.725655       0.012753       0.039049      -0.021614       0.046418       0.001407      -0.005752      -0.008504      -0.013039      -0.017148      -0.012244      -0.001749       0.013993              1.928143       1.696547       0.291046       0.058549       2.084934      -0.222332       2.002947          -0.000000
           83              H      22.389368      18.167076      16.243709       0.122827       1.287546 0.10103647E+02  0.10422160E+03                                 1.885072                            1.804011      -1.382155       2.227477                    0.993919       3.617195      10.083372       0.491581       1.207901      -0.725655       0.040193      -0.008480      -0.021614       0.046418      -0.004943      -0.010241      -0.000730       0.008956      -0.017148      -0.012244      -0.001749       0.013993              1.928144       2.239893      -0.022653      -0.163270       1.541591       0.161871       2.002947          -0.000000
           84              H      32.476167      18.750124       4.302230       0.122820       1.287579 0.10103709E+02  0.10422229E+03                                 1.885113                            1.804023      -1.382006       2.227537                    0.993922       3.617087      10.083039       0.491577       1.207910      -0.725655      -0.012754      -0.007363       0.044018       0.046416       0.004950      -0.003255      -0.001880       0.005716       0.039161      -0.012243      -0.001765       0.014007              1.928199       1.696574      -0.152217      -0.254922       1.872339      -0.147179       2.215684          -0.000000
           85              H      32.476167      15.546792      19.949351       0.122827       1.287545 0.10103632E+02  0.10422141E+03                                 1.885071                            1.804010      -1.382156       2.227477                    0.993919       3.617195      10.083373       0.491581       1.207901      -0.725655      -0.012753       0.007362      -0.044020       0.046418      -0.004954       0.003244      -0.001871       0.005722       0.039137      -0.012244      -0.001749       0.013993              1.928143       1.696547       0.152216       0.254885       1.872312      -0.147158       2.215568          -0.000000
           86              H      22.389368      16.129840       8.007872       0.122830       1.287550 0.10103724E+02  0.10422319E+03                                 1.885146                            1.804077      -1.382074       2.227518                    0.993920       3.617080      10.083280       0.491545       1.207980      -0.725639       0.040195       0.008479       0.021617       0.046420       0.004939       0.010244      -0.000731       0.008959      -0.017139      -0.012245      -0.001750       0.013994              1.928222       2.239995       0.022655       0.163283       1.541642       0.161882       2.003029          -0.000000
           87              H      26.927833      23.990693       8.007872       0.122820       1.287579 0.10103713E+02  0.10422233E+03                                 1.885114                            1.804023      -1.382006       2.227537                    0.993922       3.617087      10.083040       0.491577       1.207910      -0.725655       0.012754      -0.039046       0.021615       0.046416      -0.001419       0.005752      -0.008514      -0.013048      -0.017131      -0.012243      -0.001765       0.014007              1.928200       1.696574      -0.291081      -0.058538       2.085028      -0.222376       2.002997          -0.000000
           88              H      37.014632      12.926508      12.538067       0.122827       1.287547 0.10103651E+02  0.10422165E+03                                 1.885072                            1.804011      -1.382155       2.227477                    0.993919       3.617195      10.083372       0.491581       1.207901      -0.725655      -0.040193       0.023205       0.000790       0.046418      -0.011303      -0.001246       0.000720       0.013056      -0.004850      -0.012244      -0.001749       0.013993              1.928144       2.239893      -0.161484       0.033066       2.053429      -0.019091       1.491111          -0.000000
           89              H      34.240466      11.324842       8.007872       0.122820       1.287580 0.10103717E+02  0.10422238E+03                                 1.885114                            1.804024      -1.382006       2.227537                    0.993922       3.617087      10.083039       0.491577       1.207910      -0.725655      -0.027438       0.030568       0.021615       0.046416      -0.006360      -0.004497       0.009238       0.004066      -0.017131      -0.012243      -0.001765       0.014007              1.928200       1.735830      -0.313746      -0.221852       2.045772       0.060493       2.002997          -0.000000
           90              H      29.702000      20.351790      19.949351       0.122827       1.287545 0.10103636E+02  0.10422145E+03                                 1.885071                            1.804010      -1.382155       2.227477                    0.993919       3.617195      10.083372       0.491581       1.207901      -0.725655      -0.000000      -0.014725      -0.044020       0.046418       0.000001       0.000002       0.003745      -0.011442       0.039137      -0.012244      -0.001749       0.013993              1.928143       1.960194      -0.000000      -0.000001       1.608666       0.294316       2.215569          -0.000000
           91              H      29.702000      25.592359      12.538067       0.122827       1.287546 0.10103644E+02  0.10422156E+03                                 1.885072                            1.804011      -1.382155       2.227477                    0.993919       3.617195      10.083373       0.491581       1.207901      -0.725655      -0.000000      -0.046411       0.000790       0.046418       0.000002      -0.000000      -0.001439      -0.026105      -0.004850      -0.012244      -0.001749       0.013993              1.928144       1.960195      -0.000001      -0.000000       2.333125       0.038181       1.491110          -0.000000
           92              H      25.163534      11.324842       8.007872       0.122830       1.287549 0.10103716E+02  0.10422308E+03                                 1.885145                            1.804076      -1.382074       2.227518                    0.993920       3.617080      10.083279       0.491545       1.207980      -0.725639       0.027440       0.030570       0.021617       0.046420       0.006349       0.004489       0.009237       0.004075      -0.017139      -0.012245      -0.001750       0.013994              1.928221       1.735849       0.313723       0.221835       2.045786       0.060466       2.003029          -0.000000
           93              H      22.389368      12.926508      12.538067       0.122830       1.287550 0.10103728E+02  0.10422324E+03                                 1.885146                            1.804077      -1.382074       2.227518                    0.993920       3.617080      10.083280       0.491545       1.207980      -0.725639       0.040195       0.023207       0.000789       0.046420       0.011305       0.001242       0.000717       0.013054      -0.004854      -0.012245      -0.001750       0.013994              1.928222       2.239995       0.161497      -0.033068       2.053514      -0.019092       1.491158          -0.000000
           94              H      37.014632      16.129840       8.007872       0.122827       1.287546 0.10103647E+02  0.10422160E+03                                 1.885072                            1.804011      -1.382155       2.227477                    0.993919       3.617195      10.083372       0.491581       1.207901      -0.725655      -0.040193       0.008480       0.021614       0.046418      -0.004943      -0.010241      -0.000730       0.008956      -0.017148      -0.012244      -0.001749       0.013993              1.928144       2.239893      -0.022653      -0.163270       1.541591       0.161871       2.002947          -0.000000
           95              H      32.476167      23.990693       8.007872       0.122827       1.287545 0.10103635E+02  0.10422144E+03                                 1.885071                            1.804010      -1.382155       2.227477                    0.993919       3.617195      10.083371       0.491581       1.207901      -0.725655      -0.012753      -0.039049       0.021614       0.046418       0.001407      -0.005752      -0.008504      -0.013039      -0.017148      -0.012244      -0.001749       0.013993              1.928143       1.696547       0.291046       0.058549       2.084934      -0.222332       2.002947          -0.000000
           96              H      26.927833      15.546792      19.949351       0.122820       1.287579 0.10103709E+02  0.10422229E+03                                 1.885113                            1.804023      -1.382006       2.227537                    0.993922       3.617087      10.083039       0.491577       1.207910      -0.725655       0.012754       0.007363      -0.044018       0.046416       0.004950      -0.003255      -0.001880       0.005716       0.039161      -0.012243      -0.001765       0.014007              1.928199       1.696574      -0.152217      -0.254922       1.872339      -0.147179       2.215684          -0.000000
           97              C      32.226670      13.811368       3.363694       0.612175      25.786625 0.26527992E+03  0.55582355E+04                                 8.158352                            5.796637      -0.076240       2.034722                    0.999562      22.187434      61.875468       0.615452       0.474984      -1.021226       0.049745       0.006166       0.030508       0.058680      -0.022041      -0.015115      -0.047536      -0.150189      -0.021972      -0.082147      -0.018862       0.101009             11.087403      17.467135       2.927807       5.145288       6.152394       2.369852       9.642679           0.000000
           98              C      31.011858      13.298629       2.793782      -0.014428      43.619734 0.41396279E+03  0.95122990E+04                                10.620254                            6.670480       0.089557       2.038734                    0.999269      26.572474      72.950844       0.661299       0.403073      -1.084347      -0.013141      -0.040219      -0.011278       0.043788      -0.032345      -0.022233      -0.001758       0.011477       0.051353      -0.045546       0.007267       0.038279             15.650462      23.560101       4.008332       7.160255       8.007011       4.814240      15.384273          -0.000000
           99              C      30.866318      12.758453       1.549676      -0.155980      39.725841 0.43257664E+03  0.10181560E+05                                10.208845                            6.998789      -0.060092       1.953851                    0.999526      29.639135      85.928699       0.612831       0.424633      -1.056475      -0.001207       0.004839       0.035328       0.035678      -0.031299      -0.021325      -0.052074      -0.060285      -0.069107      -0.073613      -0.000456       0.074069             13.869668      14.295973       2.988849       5.777936       8.286898       6.419188      19.026132           0.000000
          100              C      43.605506      20.031114      22.985648       0.394631      32.599995 0.28880901E+03  0.61300554E+04                                 9.097160                            5.827207       0.309303       2.145240                    0.999813      23.120488      63.159943       0.654502       0.440901      -1.049088       0.006902      -0.004148       0.019272       0.020887      -0.023269       0.011744      -0.030278      -0.106762      -0.087806      -0.046768      -0.035334       0.082101             13.022217      10.777084       0.272669      -0.710464       6.824008       5.922098      21.465560           0.000000
          101              C      43.843122      19.564676      21.629985      -0.006584      50.484707 0.41011132E+03  0.94298117E+04                                11.725387                            6.722076       0.001464       2.010867                    0.999159      26.736179      74.140648       0.644716       0.413177      -1.074455      -0.050963      -0.025416      -0.016781       0.059370      -0.008837      -0.022021      -0.034708      -0.017487      -0.127550      -0.063826       0.019890       0.043936             18.594290      15.064196       2.369214       6.645203       9.147321       9.000062      31.571353           0.000000
          102              C      34.929552      24.961295      14.558224       0.612173      25.786854 0.26528040E+03  0.55582580E+04                                 8.158429                            5.796650      -0.076249       2.034718                    0.999562      22.187664      61.876540       0.615449       0.474985      -1.021224      -0.021350       0.010228      -0.053692       0.058680      -0.046294      -0.032263       0.027239       0.061300      -0.213193      -0.082144      -0.018864       0.101008             11.087601       6.245019       0.538840       3.456131       7.134640      -1.945046      19.883144           0.000000
          103              C      35.098853      24.870409      15.981792      -0.014428      43.620250 0.41396321E+03  0.95123224E+04                                10.620387                            6.670505       0.089555       2.038734                    0.999269      26.572560      72.951417       0.661294       0.403076      -1.084344      -0.014012       0.024542       0.033448       0.043788       0.011311       0.008636      -0.014337      -0.024105      -0.122118      -0.045543       0.007265       0.038278             15.650809       8.386416       2.110548       5.818474      10.873706      -1.564041      27.692304          -0.000000
          104              C      35.802791      25.732976      16.769968      -0.155980      39.726545 0.43258141E+03  0.10181726E+05                                10.209066                            6.998887      -0.060085       1.953854                    0.999526      29.639334      85.930217       0.612818       0.424640      -1.056468      -0.026052      -0.020576      -0.013071       0.035678      -0.039457      -0.027093      -0.017515       0.037460      -0.173333      -0.073609      -0.000457       0.074066             13.870097       9.394569       4.153265       6.601505      11.265451       3.633327      20.950270           0.000000
          105              C      37.350265      26.708723      20.046357       0.394630      32.600090 0.28880974E+03  0.61300756E+04                                 9.097188                            5.827219       0.309301       2.145240                    0.999813      23.120505      63.160044       0.654500       0.440902      -1.049087      -0.018131      -0.002335      -0.010104       0.020887      -0.058978      -0.013507       0.017511       0.028405      -0.105003      -0.046767      -0.035334       0.082100             13.022300      11.001724       7.673208       4.522514      15.294577       3.006796      12.770599           0.000000
          106              C      38.187861      27.795936      20.524113      -0.006584      50.484746 0.41011153E+03  0.94298177E+04                                11.725397                            6.722079       0.001463       2.010866                    0.999159      26.736175      74.140638       0.644716       0.413177      -1.074455      -0.000972      -0.004569       0.059186       0.059370      -0.029925      -0.036933      -0.025221       0.009346      -0.058223      -0.063828       0.019891       0.043936             18.594338      15.611414       8.737758      11.148428      16.318696       6.658144      23.852903           0.000000
          107              C      24.474448      22.046058      18.680993       0.612216      25.784347 0.26526736E+03  0.55579084E+04                                 8.157791                            5.796524      -0.076698       2.034588                    0.999561      22.186760      61.873299       0.615454       0.474988      -1.021224       0.021322      -0.047164       0.027554       0.058637       0.045793       0.032879       0.045089       0.111651      -0.062171      -0.082149      -0.018828       0.100977             11.086155       6.244596      -3.437827       0.643793      17.241694      -5.517733       9.772175           0.000000
          108              C      24.305147      23.357915      18.120781      -0.014211      43.614280 0.41391173E+03  0.95109242E+04                                10.620012                            6.670563       0.088671       2.038468                    0.999269      26.571369      72.949338       0.661215       0.403133      -1.084297       0.013873       0.039912       0.012118       0.043957      -0.011857      -0.007706       0.011836       0.049979       0.099729      -0.045543       0.007352       0.038191             15.649365       8.386543      -6.189066      -0.051917      24.836444      -6.498644      13.725108          -0.000000
          109              C      23.601209      24.388537      18.671292      -0.157031      39.713947 0.43246787E+03  0.10177882E+05                                10.201890                            6.994138      -0.052360       1.956017                    0.999546      29.647319      85.934547       0.613560       0.424176      -1.056810       0.026176      -0.019084      -0.015425       0.035879       0.038937       0.028571       0.007839       0.109283       0.039977      -0.073777      -0.000932       0.074709             13.858213       9.386142      -7.598311      -1.715672      22.132816      -0.219156      10.055680           0.000000
          110              C      51.755735      27.802795      18.499106       0.394777      32.592015 0.28874129E+03  0.61282516E+04                                 9.095823                            5.826653       0.309036       2.145223                    0.999813      23.117025      63.148353       0.654512       0.440921      -1.049078       0.018155      -0.010259       0.001074       0.020881       0.032386       0.051107       0.025651       0.051405      -0.035827      -0.046759      -0.035328       0.082087             13.019578      10.999514      -6.819918      -5.725637      14.937500       3.131135      13.121720           0.000000
          111              C      50.918139      28.615632      19.364887      -0.006581      50.479688 0.41008493E+03  0.94290309E+04                                11.724595                            6.721862       0.001732       2.010965                    0.999160      26.735171      74.136594       0.644728       0.413177      -1.074458       0.000982       0.054294      -0.024063       0.059396       0.044771       0.015842      -0.011975       0.046894       0.054693      -0.063828       0.019982       0.043846             18.591974      15.609368     -13.421320      -4.521195      27.196930       2.810134      12.969625           0.000000
          112              C      27.177330       7.775111      11.900251       0.612173      25.786894 0.26528059E+03  0.55582664E+04                                 8.158453                            5.796660      -0.076249       2.034718                    0.999562      22.187699      61.876789       0.615447       0.474987      -1.021223      -0.049746       0.030817      -0.004357       0.058680       0.021594       0.015741      -0.009920      -0.043795       0.297209      -0.082144      -0.018864       0.101008             11.087638      17.467504      -5.827186      -1.045306      10.744683       0.746371       5.050728           0.000000
          113              C      28.392142       7.066880      11.606807      -0.014428      43.620565 0.41396563E+03  0.95123995E+04                                10.620467                            6.670544       0.089555       2.038734                    0.999269      26.572628      72.951875       0.661288       0.403078      -1.084342       0.013141      -0.024040      -0.034159       0.043788       0.031741       0.023082      -0.011240      -0.015341      -0.029105      -0.045543       0.007267       0.038276             15.650933      23.560833      -8.087312      -1.392402      17.591084       1.426020       5.800882          -0.000000
          114              C      28.537682       5.713866      11.512226      -0.155981      39.726436 0.43258003E+03  0.10181687E+05                                10.209058                            6.998884      -0.060085       1.953853                    0.999526      29.639267      85.930032       0.612817       0.424641      -1.056467       0.001207       0.034920      -0.007213       0.035678       0.030532       0.022394      -0.020170       0.029954       0.201596      -0.073605      -0.000459       0.074063             13.870072      14.296386      -6.444145      -0.891973      21.868288       1.617750       5.445542           0.000000
          115              C      45.500494      28.348116      11.223632       0.394631      32.600115 0.28880955E+03  0.61300741E+04                                 9.097196                            5.827219       0.309302       2.145240                    0.999813      23.120539      63.160262       0.654500       0.440902      -1.049087      -0.006902       0.016787      -0.010335       0.020887      -0.003318       0.025851       0.007024      -0.001257       0.228712      -0.046769      -0.035332       0.082101             13.022294      10.777151       0.578941      -0.493897      23.561131       0.004679       4.728599           0.000000
          116              C      45.262878      26.914505      11.235757      -0.006584      50.484973 0.41011317E+03  0.94298694E+04                                11.725447                            6.722105       0.001465       2.010867                    0.999159      26.736219      74.140936       0.644712       0.413179      -1.074454       0.050963      -0.024294      -0.018369       0.059370       0.023705       0.000989      -0.004205       0.068789       0.131278      -0.063825       0.019889       0.043936             18.594390      15.064238      -7.054835      -0.018645      34.736917      -0.047150       5.982015           0.000000
          117              C      33.854340       8.714846      14.558224       0.612216      25.784329 0.26526721E+03  0.55579044E+04                                 8.157787                            5.796522      -0.076698       2.034588                    0.999561      22.186760      61.873298       0.615454       0.474988      -1.021224       0.019544       0.013336      -0.053651       0.058637       0.049684       0.039745       0.014251       0.049471      -0.213165      -0.082149      -0.018828       0.100977             11.086147       6.444892      -0.654611      -3.411566       6.933708      -2.020759      19.879841           0.000000
          118              C      33.690979       8.613670      15.981792      -0.014211      43.614278 0.41391173E+03  0.95109245E+04                                10.620012                            6.670564       0.088671       2.038468                    0.999269      26.571370      72.949345       0.661215       0.403133      -1.084297       0.028352      -0.000350       0.033590       0.043957      -0.016000      -0.016705      -0.000297      -0.007432      -0.122200      -0.045543       0.007352       0.038191             15.649364       8.423899      -2.133536      -4.262100      10.837689      -4.257101      27.686505          -0.000000
          119              C      34.086015       7.572759      16.769968      -0.157031      39.713951 0.43246806E+03  0.10177888E+05                                10.201891                            6.994139      -0.052360       1.956017                    0.999546      29.647318      85.934545       0.613559       0.424176      -1.056810      -0.005015       0.033121      -0.012851       0.035879       0.036420      -0.001438       0.032223       0.050127      -0.173818      -0.073777      -0.000932       0.074709             13.858213       7.197130      -2.886494      -0.156571      13.448852      -7.521236      20.928658           0.000000
          120              C      49.008300      31.467420      20.046357       0.394777      32.592013 0.28874137E+03  0.61282536E+04                                 9.095823                            5.826654       0.309036       2.145223                    0.999813      23.117025      63.148356       0.654512       0.440921      -1.049078       0.006993       0.016926      -0.010030       0.020881       0.041770       0.021907       0.002938       0.087976      -0.104965      -0.046759      -0.035328       0.082087             13.019577       7.574812      -5.694238       0.342580      18.716221      -5.418573      12.767697           0.000000
          121              C      49.531055      30.198435      20.524113      -0.006581      50.479698 0.41008507E+03  0.94290347E+04                                11.724597                            6.721863       0.001732       2.010965                    0.999160      26.735171      74.136596       0.644727       0.413177      -1.074458      -0.003483       0.003145       0.059210       0.059396       0.018944      -0.003425       0.044621       0.047083      -0.058176      -0.063828       0.019982       0.043846             18.591977       8.573938      -4.674492       0.191683      23.352153     -12.981743      23.849839           0.000000
          122              C      25.549660      16.630575       3.363694       0.612173      25.786893 0.26528050E+03  0.55582640E+04                                 8.158453                            5.796659      -0.076249       2.034718                    0.999562      22.187699      61.876789       0.615447       0.474987      -1.021223      -0.019534      -0.046163       0.030507       0.058680      -0.054014      -0.033610       0.036856       0.113266      -0.021971      -0.082144      -0.018864       0.101008             11.087638       6.445606       3.435574      -0.520310      17.174407      -5.641102       9.642902           0.000000
          123              C      25.713021      17.939002       2.793782      -0.014428      43.620541 0.41396544E+03  0.95123940E+04                                10.620462                            6.670542       0.089555       2.038734                    0.999269      26.572628      72.951869       0.661289       0.403078      -1.084342      -0.028260       0.031489      -0.011278       0.043788       0.021141       0.009593       0.020132       0.050280       0.051352      -0.045544       0.007267       0.038276             15.650922       8.424115       4.730634       0.589092      23.143896      -8.608526      15.384756          -0.000000
          124              C      25.317985      18.335131       1.549676      -0.155981      39.726450 0.43258007E+03  0.10181688E+05                                10.209060                            6.998885      -0.060085       1.953853                    0.999526      29.639267      85.930033       0.612816       0.424641      -1.056467       0.004795      -0.001375       0.035327       0.035678      -0.010456      -0.034435       0.044501       0.084337      -0.069103      -0.073605      -0.000459       0.074063             13.870076       7.200871       1.107590       2.670240      15.382632      -8.213848      19.026725           0.000000
          125              C      40.097700      29.389027      22.985648       0.394631      32.600112 0.28880941E+03  0.61300704E+04                                 9.097195                            5.827217       0.309302       2.145240                    0.999813      23.120539      63.160264       0.654500       0.440902      -1.049087      -0.007044      -0.003903       0.019272       0.020887      -0.034597      -0.032094       0.004967       0.093680      -0.087806      -0.046769      -0.035332       0.082101             13.022294       7.576181       1.575410       5.483949      10.025012      -2.345790      21.465690           0.000000
          126              C      39.574945      29.416465      21.629985      -0.006584      50.484993 0.41011321E+03  0.94298708E+04                                11.725451                            6.722105       0.001465       2.010867                    0.999159      26.736221      74.140948       0.644712       0.413179      -1.074454       0.003471       0.056843      -0.016781       0.059370      -0.003155      -0.019048       0.036424       0.024044      -0.127550      -0.063824       0.019889       0.043936             18.594395       8.574808       1.377489       4.471753      15.636815     -10.254938      31.571563           0.000000
          127              C      22.846778      24.021560      11.900251       0.612175      25.786639 0.26527996E+03  0.55582364E+04                                 8.158355                            5.796638      -0.076241       2.034722                    0.999562      22.187434      61.875469       0.615452       0.474984      -1.021226       0.051562       0.027672      -0.004356       0.058680      -0.029762      -0.016462      -0.008673      -0.015511       0.297212      -0.082147      -0.018862       0.101009             11.087409      17.471404       5.824511       1.168974      10.740163       0.532065       5.050660           0.000000
          128              C      21.626026      23.323618      11.606807      -0.014428      43.619743 0.41396276E+03  0.95122981E+04                                10.620256                            6.670480       0.089556       2.038734                    0.999269      26.572474      72.950847       0.661299       0.403073      -1.084347      -0.027389       0.000639      -0.034159       0.043788      -0.022515      -0.021276      -0.014371      -0.047310      -0.029105      -0.045546       0.007267       0.038279             15.650466      26.086349       6.628349       1.931089      15.064280       0.492823       5.800769          -0.000000
          129              C      20.381512      23.874083      11.512226      -0.155980      39.725838 0.43257680E+03  0.10181564E+05                                10.208845                            6.998790      -0.060092       1.953851                    0.999526      29.639136      85.928702       0.612831       0.424633      -1.056475       0.029638      -0.018505      -0.007214       0.035678      -0.002299      -0.028668      -0.009314      -0.067870       0.201608      -0.073613      -0.000456       0.074069             13.869667      25.555158      -0.056716       1.846929      10.608407      -0.036405       5.445435           0.000000
          130              C      46.352941      23.589419      11.223632       0.394631      32.599986 0.28880890E+03  0.61300527E+04                                 9.097159                            5.827206       0.309303       2.145240                    0.999813      23.120487      63.159942       0.654502       0.440901      -1.049088       0.017990      -0.002416      -0.010335       0.020887       0.001114      -0.006843      -0.025901       0.006371       0.228711      -0.046768      -0.035334       0.082101             13.022216      19.863632      -5.825068       0.251002      14.474441       0.425386       4.728575           0.000000
          131              C      45.230206      24.512006      11.235757      -0.006584      50.484688 0.41011127E+03  0.94298100E+04                                11.725384                            6.722075       0.001464       2.010867                    0.999159      26.736176      74.140632       0.644716       0.413177      -1.074455      -0.046520      -0.031989      -0.018369       0.059370       0.017933      -0.004137       0.001244      -0.075458       0.131279      -0.063826       0.019890       0.043936             18.594286      35.928270      -4.990991      -0.031504      13.872603       0.039723       5.981986           0.000000
          132              C      36.557222      19.226851      18.680993       0.612173      25.786882 0.26528060E+03  0.55582632E+04                                 8.158435                            5.796652      -0.076249       2.034718                    0.999562      22.187664      61.876540       0.615449       0.474985      -1.021224      -0.051562       0.005116       0.027541       0.058680       0.025438       0.022572      -0.051012      -0.135256      -0.062031      -0.082144      -0.018864       0.101008             11.087613      17.471821      -3.043707      -5.101864       6.017326       2.201907       9.773691           0.000000
          133              C      37.777974      18.717542      18.120781      -0.014428      43.620272 0.41396327E+03  0.95123240E+04                                10.620391                            6.670506       0.089555       2.038734                    0.999269      26.572560      72.951417       0.661294       0.403076      -1.084344       0.027389      -0.031992       0.011989       0.043788       0.027561       0.014134       0.000829      -0.004314       0.099882      -0.045543       0.007265       0.038278             15.650818      26.087026      -4.030225      -5.605777       7.139917       3.294636      13.725512          -0.000000
          134              C      39.022488      18.811858      18.671292      -0.155980      39.726542 0.43258111E+03  0.10181717E+05                                10.209065                            6.998884      -0.060084       1.953854                    0.999526      29.639333      85.930213       0.612818       0.424640      -1.056468      -0.029638      -0.012970      -0.015042       0.035678       0.027788      -0.007392      -0.028260      -0.121451       0.040858      -0.073609      -0.000457       0.074066             13.870099      25.556105      -1.722484       0.669059       5.996342       1.594296      10.057849           0.000000
          135              C      42.753059      18.444881      18.499106       0.394630      32.600109 0.28880955E+03  0.61300706E+04                                 9.097191                            5.827217       0.309301       2.145240                    0.999813      23.120505      63.160045       0.654501       0.440902      -1.049087      -0.017990      -0.010549       0.001167       0.020887       0.006078      -0.003333      -0.057084      -0.081829      -0.035891      -0.046767      -0.035334       0.082100             13.022310      19.863835       1.705078       5.575685       6.078847       3.393699      13.124249           0.000000
          136              C      43.875794      18.763843      19.364887      -0.006583      50.484757 0.41011154E+03  0.94298178E+04                                11.725398                            6.722079       0.001463       2.010866                    0.999159      26.736175      74.140634       0.644716       0.413177      -1.074455       0.046520      -0.027981      -0.024036       0.059370      -0.002080      -0.018288      -0.007804      -0.101050       0.054505      -0.063828       0.019891       0.043936             18.594344      35.928393       1.693423       4.695174       6.883705       2.510688      12.970935           0.000000
          137              C      39.081892      19.648703      11.900251       0.612173      25.786862 0.26528047E+03  0.55582599E+04                                 8.158431                            5.796651      -0.076249       2.034718                    0.999562      22.187664      61.876541       0.615449       0.474985      -1.021224      -0.001817      -0.058490      -0.004357       0.058680       0.008164       0.000716       0.018592       0.059301       0.297208      -0.082144      -0.018864       0.101008             11.087605       7.378884       0.002505      -0.123710      20.833219      -1.278435       5.050713           0.000000
          138              C      39.087832      21.054877      11.606807      -0.014428      43.620267 0.41396328E+03  0.95123243E+04                                10.620390                            6.670506       0.089555       2.038734                    0.999269      26.572561      72.951419       0.661294       0.403076      -1.084344       0.014248       0.023400      -0.034159       0.043788      -0.009229      -0.001810       0.025610       0.062648      -0.029106      -0.045543       0.007265       0.038278             15.650816      12.079673       1.458562      -0.538756      29.071935      -1.918836       5.800841          -0.000000
          139              C      40.186806      21.857425      11.512226      -0.155980      39.726546 0.43258112E+03  0.10181718E+05                                10.209066                            6.998884      -0.060085       1.953854                    0.999526      29.639334      85.930218       0.612818       0.424640      -1.056468      -0.030845      -0.016415      -0.007215       0.035678      -0.028242       0.006264       0.029481       0.037907       0.201603      -0.073609      -0.000457       0.074066             13.870099      14.394563       6.500753      -0.955021      21.770190      -1.581343       5.445543           0.000000
          140              C      41.805565      25.230526      11.223632       0.394630      32.600097 0.28880968E+03  0.61300741E+04                                 9.097189                            5.827218       0.309301       2.145240                    0.999813      23.120505      63.160045       0.654501       0.440902      -1.049087      -0.011087      -0.014371      -0.010335       0.020887       0.002200      -0.019010       0.018876      -0.005119       0.228709      -0.046767      -0.035334       0.082101             13.022304      20.866561       5.246226       0.242895      13.471756      -0.430065       4.728595           0.000000
          141              C      43.165917      25.741550      11.235757      -0.006584      50.484729 0.41011138E+03  0.94298135E+04                                11.725394                            6.722078       0.001463       2.010866                    0.999159      26.736175      74.140637       0.644716       0.413177      -1.074455      -0.004443       0.056282      -0.018368       0.059370      -0.041642       0.003145       0.002958       0.006663       0.131280      -0.063828       0.019891       0.043936             18.594335      23.708988      12.045974       0.050158      26.092020       0.007428       5.981996           0.000000
          142              C      28.074330      10.172465      18.680993       0.612175      25.786648 0.26528007E+03  0.55582393E+04                                 8.158357                            5.796639      -0.076240       2.034722                    0.999562      22.187434      61.875469       0.615452       0.474984      -1.021226       0.030212       0.042096       0.027541       0.058680      -0.071290      -0.055463       0.005956       0.023565      -0.062036      -0.082147      -0.018862       0.101009             11.087412      11.516646       6.481608       4.457745      11.972017       3.317307       9.773574           0.000000
          143              C      27.022880       9.369917      18.120781      -0.014428      43.619740 0.41396268E+03  0.95122960E+04                                10.620255                            6.670479       0.089556       2.038734                    0.999269      26.572475      72.950848       0.661299       0.403073      -1.084347      -0.041401      -0.007724       0.011989       0.043788      -0.015651      -0.006349      -0.012657      -0.045585       0.099881      -0.045546       0.007267       0.038279             15.650463      15.366604      10.219140       5.655940      17.859546       3.207284      13.725241          -0.000000
          144              C      26.482303       8.244979      18.671292      -0.155980      39.725845 0.43257653E+03  0.10181556E+05                                10.208845                            6.998788      -0.060092       1.953851                    0.999526      29.639135      85.928697       0.612831       0.424633      -1.056475       0.003587       0.032152      -0.015042       0.035678      -0.066489      -0.020779       0.020529       0.012585       0.040855      -0.073613      -0.000456       0.074069             13.869670      12.377591       9.330472       1.046097      19.173797      -1.376605      10.057623           0.000000
          145              C      39.150206      30.920385      18.499106       0.394631      32.599981 0.28880887E+03  0.61300517E+04                                 9.097158                            5.827206       0.309303       2.145240                    0.999813      23.120487      63.159942       0.654502       0.440901      -1.049088      -0.000141       0.020854       0.001167       0.020887      -0.038474      -0.047772       0.031427       0.030383      -0.035891      -0.046767      -0.035334       0.082101             13.022213       8.048418       5.116481       0.151226      17.894036      -6.525436      13.124185           0.000000
          146              C      38.865067      29.788586      19.364887      -0.006584      50.484721 0.41011152E+03  0.94298172E+04                                11.725389                            6.722078       0.001464       2.010866                    0.999159      26.736177      74.140639       0.644716       0.413177      -1.074455      -0.047492      -0.026297      -0.024036       0.059370      -0.042717       0.002385       0.019738       0.054123       0.054505      -0.063826       0.019890       0.043936             18.594294      12.678348      11.730005      -0.173211      30.133643      -5.321358      12.970891           0.000000
          147              C      20.322108      17.769232      14.558224       0.612173      25.786884 0.26528051E+03  0.55582644E+04                                 8.158451                            5.796659      -0.076249       2.034718                    0.999562      22.187699      61.876788       0.615447       0.474987      -1.021223       0.001816      -0.023604      -0.053692       0.058680      -0.003401      -0.007460      -0.041560      -0.110833      -0.213193      -0.082144      -0.018864       0.101008             11.087634       7.378896       0.115804      -0.043628       6.000790       3.965631      19.883216           0.000000
          148              C      20.316168      17.961295      15.981792      -0.014428      43.620538 0.41396540E+03  0.95123930E+04                                10.620463                            6.670542       0.089555       2.038734                    0.999269      26.572628      72.951876       0.661288       0.403078      -1.084342      -0.014249      -0.024405       0.033448       0.043788       0.004779       0.008098       0.014648       0.031643      -0.122118      -0.045543       0.007267       0.038276             15.650923      12.079705       0.021728      -1.554850       7.180499       5.821017      27.692566          -0.000000
          149              C      19.217194      18.139639      16.769968      -0.155981      39.726446 0.43258014E+03  0.10181690E+05                                10.209060                            6.998885      -0.060085       1.953853                    0.999526      29.639267      85.930034       0.612816       0.424641      -1.056467       0.030845      -0.012272      -0.013072       0.035678       0.003500       0.028712      -0.014706      -0.087067      -0.173326      -0.073604      -0.000458       0.074063             13.870076      14.394527      -1.266530      -6.447364       6.265451       3.900396      20.950249           0.000000
          150              C      47.300435      18.991917      20.046357       0.394631      32.600115 0.28880964E+03  0.61300763E+04                                 9.097197                            5.827220       0.309302       2.145240                    0.999813      23.120539      63.160265       0.654500       0.440902      -1.049087       0.011087      -0.014535      -0.010104       0.020887       0.017187      -0.008414      -0.020454      -0.116357      -0.105004      -0.046769      -0.035332       0.082101             13.022295      20.866516      -1.977723      -4.865156       5.429749       2.413217      12.770619           0.000000
          151              C      45.940083      19.173691      20.524113      -0.006584      50.484963 0.41011302E+03  0.94298654E+04                                11.725446                            6.722103       0.001465       2.010867                    0.999159      26.736220      74.140941       0.644712       0.413179      -1.074454       0.004443       0.001442       0.059186       0.059370       0.010913       0.040307      -0.019374      -0.056503      -0.058222      -0.063824       0.019889       0.043936             18.594387      23.709054      -4.062599     -11.340291       8.221137       6.325767      23.852968           0.000000
          152              C      31.329670      21.003431       3.363694       0.612216      25.784339 0.26526704E+03  0.55579002E+04                                 8.157789                            5.796520      -0.076698       2.034588                    0.999561      22.186760      61.873299       0.615454       0.474988      -1.021224      -0.030184       0.039994       0.030457       0.058637       0.076062       0.048672       0.010690       0.036954      -0.021777      -0.082149      -0.018828       0.100977             11.086153      11.515173      -6.361988      -4.624623      12.100989       3.270489       9.642296           0.000000
          153              C      32.381120      20.207743       2.793782      -0.014211      43.614311 0.41391172E+03  0.95109242E+04                                10.620017                            6.670563       0.088671       2.038468                    0.999269      26.571370      72.949344       0.661215       0.403133      -1.084297       0.041501       0.008778      -0.011526       0.043957       0.011269       0.012682      -0.018311      -0.061702       0.051204      -0.045543       0.007352       0.038191             15.649376      15.364101      -8.736454      -7.748564      16.198488       3.791421      15.385540          -0.000000
          154              C      32.921697      20.351790       1.549676      -0.157031      39.713970 0.43246801E+03  0.10177886E+05                                10.201893                            6.994139      -0.052360       1.956017                    0.999546      29.647319      85.934546       0.613560       0.424176      -1.056810      -0.003439      -0.003806       0.035511       0.035879       0.042132       0.055945       0.007903      -0.023744      -0.069656      -0.073777      -0.000932       0.074709             13.858220      12.365825      -4.093926      -8.436485      10.201493       1.788653      19.007342           0.000000
          155              C      49.955794      27.747920      22.985648       0.394777      32.592005 0.28874129E+03  0.61282516E+04                                 9.095821                            5.826653       0.309036       2.145223                    0.999813      23.117025      63.148355       0.654512       0.440921      -1.049078       0.000193       0.007964       0.019301       0.020881       0.057853       0.020330       0.025303       0.013050      -0.087853      -0.046759      -0.035328       0.082087             13.019572       8.046776      -1.847583      -4.772217       9.550893      -3.575715      21.461048           0.000000
          156              C      50.240933      28.186920      21.629985      -0.006581      50.479697 0.41008511E+03  0.94290363E+04                                11.724597                            6.721864       0.001732       2.010965                    0.999160      26.735173      74.136606       0.644727       0.413178      -1.074458       0.047511      -0.031453      -0.016772       0.059396       0.011921       0.041066      -0.001767      -0.006639      -0.127523      -0.063828       0.019982       0.043846             18.591975      12.676839      -3.746253     -11.115159      11.532104       1.254620      31.566982           0.000000
          157              C      31.329670      13.293485      20.887887       0.612175      25.786632 0.26527977E+03  0.55582315E+04                                 8.158353                            5.796636      -0.076240       2.034722                    0.999562      22.187434      61.875469       0.615452       0.474984      -1.021226      -0.030212      -0.039998      -0.030508       0.058680      -0.076054      -0.048725       0.010678       0.036919      -0.021972      -0.082147      -0.018862       0.101009             11.087407      11.516642       6.363335       4.625002      12.102896       3.271028       9.642682           0.000000
          158              C      32.381120      14.089173      21.457799      -0.014428      43.619759 0.41396280E+03  0.95122994E+04                                10.620258                            6.670480       0.089556       2.038734                    0.999269      26.572474      72.950846       0.661299       0.403073      -1.084347       0.041401      -0.008729       0.011278       0.043788      -0.011203      -0.012639      -0.018376      -0.061761       0.051353      -0.045546       0.007267       0.038279             15.650470      15.366616       8.738859       7.749391      16.200517       3.793849      15.384278          -0.000000
          159              C      32.921697      13.945126      22.701905      -0.155980      39.725857 0.43257678E+03  0.10181564E+05                                10.208848                            6.998790      -0.060092       1.953851                    0.999526      29.639135      85.928701       0.612831       0.424633      -1.056475      -0.003587       0.003464      -0.035328       0.035678      -0.041753      -0.055760       0.007569      -0.024068      -0.069107      -0.073613      -0.000456       0.074069             13.869674      12.377596       4.096432       8.448157      10.205286       1.794248      19.026139           0.000000
          160              C      20.253794       6.548996       1.265933       0.394631      32.599990 0.28880893E+03  0.61300534E+04                                 9.097160                            5.827206       0.309303       2.145240                    0.999813      23.120487      63.159941       0.654502       0.440901      -1.049088       0.000141      -0.008052      -0.019272       0.020887      -0.057864      -0.020349       0.025309       0.013078      -0.087806      -0.046768      -0.035334       0.082101             13.022215       8.048415       1.848069       4.773453       9.552677      -3.576327      21.465553           0.000000
          161              C      20.538933       6.109996       2.621596      -0.006584      50.484708 0.41011139E+03  0.94298136E+04                                11.725387                            6.722077       0.001464       2.010867                    0.999159      26.736179      74.140647       0.644716       0.413177      -1.074455       0.047492       0.031427       0.016781       0.059370      -0.011990      -0.041069      -0.001717      -0.006562      -0.127550      -0.063826       0.019890       0.043936             18.594288      12.678339       3.746689      11.116883      11.533175       1.254886      31.571349           0.000000
          162              C      20.322108      16.527684       9.693357       0.612173      25.786853 0.26528039E+03  0.55582577E+04                                 8.158429                            5.796650      -0.076249       2.034718                    0.999562      22.187664      61.876540       0.615449       0.474985      -1.021224       0.001817       0.023604       0.053692       0.058680       0.003397       0.007458      -0.041560      -0.110833      -0.213193      -0.082144      -0.018864       0.101008             11.087601       7.378883      -0.115800       0.043600       6.000776       3.965622      19.883144           0.000000
          163              C      20.316168      16.335621       8.269789      -0.014428      43.620243 0.41396306E+03  0.95123183E+04                                10.620386                            6.670504       0.089555       2.038734                    0.999269      26.572560      72.951417       0.661294       0.403076      -1.084344      -0.014248       0.024405      -0.033448       0.043788      -0.004783      -0.008098       0.014648       0.031644      -0.122118      -0.045543       0.007265       0.038278             15.650808      12.079673      -0.021757       1.554728       7.180450       5.820966      27.692299          -0.000000
          164              C      19.217194      16.157277       7.481613      -0.155980      39.726549 0.43258140E+03  0.10181726E+05                                10.209066                            6.998887      -0.060085       1.953854                    0.999526      29.639334      85.930216       0.612818       0.424640      -1.056468       0.030845       0.012274       0.013071       0.035678      -0.003508      -0.028714      -0.014706      -0.087071      -0.173333      -0.073609      -0.000457       0.074066             13.870099      14.394569       1.266517       6.447312       6.265457       3.900407      20.950271           0.000000
          165              C      17.598435      15.304999       4.205224       0.394630      32.600101 0.28880973E+03  0.61300753E+04                                 9.097190                            5.827219       0.309301       2.145240                    0.999813      23.120505      63.160045       0.654500       0.440902      -1.049087       0.011087       0.014534       0.010104       0.020887      -0.017189       0.008411      -0.020453      -0.116356      -0.105003      -0.046767      -0.035334       0.082100             13.022306      20.866565       1.977747       4.865226       5.429745       2.413216      12.770606           0.000000
          166              C      16.238083      15.123225       3.727468      -0.006584      50.484743 0.41011141E+03  0.94298144E+04                                11.725396                            6.722078       0.001463       2.010866                    0.999159      26.736175      74.140638       0.644716       0.413177      -1.074455       0.004443      -0.001443      -0.059186       0.059370      -0.010916      -0.040309      -0.019375      -0.056504      -0.058223      -0.063827       0.019891       0.043936             18.594339      23.708993       4.062619      11.340340       8.221115       6.325752      23.852908           0.000000
          167              C      28.074330      24.124451       5.570588       0.612216      25.784354 0.26526734E+03  0.55579079E+04                                 8.157792                            5.796524      -0.076698       2.034588                    0.999561      22.186760      61.873299       0.615454       0.474988      -1.021224       0.030184      -0.042047      -0.027554       0.058637       0.071242       0.055488       0.005930       0.023490      -0.062171      -0.082149      -0.018828       0.100977             11.086158      11.515176      -6.480801      -4.456602      11.971124       3.316410       9.772175           0.000000
          168              C      27.022880      24.926999       6.130800      -0.014211      43.614292 0.41391159E+03  0.95109204E+04                                10.620014                            6.670562       0.088671       2.038468                    0.999269      26.571370      72.949346       0.661215       0.403133      -1.084297      -0.041501       0.007941      -0.012118       0.043957       0.015713       0.006397      -0.012592      -0.045527       0.099729      -0.045543       0.007352       0.038191             15.649370      15.364090     -10.217559      -5.653948      17.858917       3.204361      13.725104          -0.000000
          169              C      26.482303      26.051937       5.580289      -0.157031      39.713960 0.43246778E+03  0.10177880E+05                                10.201892                            6.994137      -0.052360       1.956017                    0.999546      29.647319      85.934546       0.613560       0.424176      -1.056810       0.003439      -0.032211       0.015425       0.035879       0.066790       0.021074       0.020823       0.012800       0.039977      -0.073777      -0.000932       0.074709             13.858218      12.365822      -9.318634      -1.047626      19.153152      -1.376241      10.055680           0.000000
          170              C       9.448206       3.376531       5.752475       0.394777      32.591995 0.28874122E+03  0.61282498E+04                                 9.095820                            5.826652       0.309036       2.145223                    0.999813      23.117025      63.148354       0.654512       0.440921      -1.049078      -0.000193      -0.020852      -0.001074       0.020881       0.038452       0.047768       0.031435       0.030392      -0.035827      -0.046759      -0.035328       0.082087             13.019570       8.046779      -5.115154      -0.151180      17.890217      -6.524105      13.121714           0.000000
          171              C       9.163067       4.508330       4.886694      -0.006581      50.479708 0.41008524E+03  0.94290396E+04                                11.724599                            6.721865       0.001732       2.010965                    0.999160      26.735171      74.136596       0.644727       0.413178      -1.074458      -0.047511       0.026297       0.024063       0.059396       0.042691      -0.002450       0.019707       0.054099       0.054693      -0.063828       0.019982       0.043846             18.591981      12.676847     -11.728233       0.173047      30.129475      -5.320528      12.969621           0.000000
          172              C      39.081892      14.648213      12.351330       0.612173      25.786891 0.26528059E+03  0.55582664E+04                                 8.158453                            5.796660      -0.076249       2.034718                    0.999562      22.187699      61.876789       0.615447       0.474987      -1.021223      -0.001816       0.058490       0.004357       0.058680      -0.008167      -0.000720       0.018592       0.059301       0.297209      -0.082144      -0.018864       0.101008             11.087638       7.378897      -0.002530       0.123723      20.833288      -1.278446       5.050728           0.000000
          173              C      39.087832      13.242039      12.644774      -0.014428      43.620559 0.41396560E+03  0.95123987E+04                                10.620466                            6.670543       0.089555       2.038734                    0.999269      26.572629      72.951876       0.661288       0.403078      -1.084342       0.014249      -0.023400       0.034159       0.043788       0.009228       0.001807       0.025610       0.062648      -0.029105      -0.045544       0.007267       0.038276             15.650930      12.079704      -1.458686       0.538769      29.072205      -1.918865       5.800881          -0.000000
          174              C      40.186806      12.439491      12.739355      -0.155981      39.726443 0.43257986E+03  0.10181682E+05                                10.209059                            6.998883      -0.060085       1.953853                    0.999526      29.639267      85.930035       0.612817       0.424641      -1.056467      -0.030845       0.016415       0.007213       0.035678       0.028236      -0.006271       0.029479       0.037907       0.201596      -0.073605      -0.000459       0.074063             13.870075      14.394521      -6.500806       0.955026      21.770162      -1.581347       5.445542           0.000000
          175              C      12.103565       9.066390      13.027949       0.394631      32.600110 0.28880959E+03  0.61300750E+04                                 9.097195                            5.827219       0.309302       2.145240                    0.999813      23.120539      63.160262       0.654500       0.440902      -1.049087      -0.011087       0.014371       0.010335       0.020887      -0.002203       0.019009       0.018875      -0.005118       0.228712      -0.046769      -0.035332       0.082101             13.022292      20.866511      -5.246151      -0.242896      13.471767      -0.430067       4.728599           0.000000
          176              C      13.463917       8.555366      13.015824      -0.006584      50.484944 0.41011296E+03  0.94298636E+04                                11.725443                            6.722103       0.001465       2.010867                    0.999159      26.736219      74.140935       0.644713       0.413179      -1.074454      -0.004443      -0.056282       0.018369       0.059370       0.041639      -0.003147       0.002959       0.006664       0.131278      -0.063825       0.019889       0.043936             18.594381      23.709047     -12.045920      -0.050155      26.092083       0.007428       5.982013           0.000000
          177              C      34.929552       9.335621       9.693357       0.612216      25.784324 0.26526717E+03  0.55579034E+04                                 8.157786                            5.796522      -0.076698       2.034588                    0.999561      22.186760      61.873298       0.615454       0.474988      -1.021224      -0.021322      -0.010257       0.053651       0.058637       0.046263       0.032214       0.027294       0.061319      -0.213165      -0.082149      -0.018828       0.100977             11.086145       6.244593      -0.538971      -3.455810       7.134004      -1.944117      19.879838           0.000000
          178              C      35.098853       9.426507       8.269789      -0.014211      43.614277 0.41391173E+03  0.95109243E+04                                10.620012                            6.670563       0.088671       2.038468                    0.999269      26.571370      72.949344       0.661215       0.403133      -1.084297      -0.013873      -0.024729      -0.033590       0.043957      -0.011218      -0.008610      -0.014319      -0.023997      -0.122200      -0.045543       0.007352       0.038191             15.649364       8.386544      -2.111970      -5.817804      10.875042      -1.562537      27.686505          -0.000000
          179              C      35.802791       8.563940       7.481613      -0.157031      39.713956 0.43246819E+03  0.10177892E+05                                10.201892                            6.994141      -0.052360       1.956017                    0.999546      29.647318      85.934544       0.613559       0.424176      -1.056810      -0.026176       0.020904       0.012851       0.035879       0.039916       0.027187      -0.017357       0.038019      -0.173818      -0.073777      -0.000932       0.074709             13.858214       9.386144      -4.150323      -6.591866      11.259841       3.625024      20.928656           0.000000
          180              C       7.648265       7.588193       4.205224       0.394777      32.591994 0.28874147E+03  0.61282563E+04                                 9.095820                            5.826655       0.309036       2.145223                    0.999813      23.117025      63.148356       0.654512       0.440921      -1.049078      -0.018155       0.002407       0.010030       0.020881       0.058980       0.013498       0.017503       0.028359      -0.104965      -0.046759      -0.035328       0.082087             13.019568      10.999504      -7.671482      -4.521323      15.291511       3.005961      12.767689           0.000000
          181              C       8.485861       6.500980       3.727468      -0.006581      50.479679 0.41008512E+03  0.94290365E+04                                11.724595                            6.721864       0.001732       2.010965                    0.999160      26.735171      74.136597       0.644727       0.413178      -1.074458      -0.000982       0.004589      -0.059210       0.059396       0.029860       0.036930      -0.025277       0.009271      -0.058176      -0.063828       0.019982       0.043846             18.591971      15.609361      -8.736389     -11.146673      16.316708       6.656862      23.849843           0.000000
          182              C      32.226670      20.485548      20.887887       0.612173      25.786887 0.26528054E+03  0.55582651E+04                                 8.158451                            5.796660      -0.076249       2.034718                    0.999562      22.187699      61.876788       0.615447       0.474987      -1.021223       0.049746      -0.006165      -0.030507       0.058680       0.022039       0.015113      -0.047535      -0.150188      -0.021971      -0.082144      -0.018864       0.101008             11.087635      17.467494      -2.927918      -5.145488       6.152512       2.369948       9.642899           0.000000
          183              C      31.011858      20.998287      21.457799      -0.014428      43.620548 0.41396553E+03  0.95123966E+04                                10.620465                            6.670543       0.089555       2.038734                    0.999269      26.572628      72.951874       0.661288       0.403078      -1.084342      -0.013141       0.040219       0.011278       0.043788       0.032342       0.022232      -0.001758       0.011478       0.051352      -0.045544       0.007267       0.038276             15.650926      23.560807      -4.008539      -7.160658       8.007213       4.814432      15.384759          -0.000000
          184              C      30.866318      21.538463      22.701905      -0.155981      39.726438 0.43257982E+03  0.10181681E+05                                10.209058                            6.998882      -0.060085       1.953853                    0.999526      29.639267      85.930031       0.612817       0.424641      -1.056467      -0.001207      -0.004840      -0.035327       0.035678       0.031291       0.021321      -0.052072      -0.060279      -0.069103      -0.073604      -0.000458       0.074063             13.870073      14.296389      -2.989009      -5.778278       8.287107       6.419419      19.026722           0.000000
          185              C      13.903506      14.265802       1.265933       0.394631      32.600120 0.28880954E+03  0.61300736E+04                                 9.097197                            5.827219       0.309302       2.145240                    0.999813      23.120539      63.160264       0.654500       0.440902      -1.049087       0.006902       0.004148      -0.019272       0.020887       0.023266      -0.011745      -0.030278      -0.106763      -0.087806      -0.046769      -0.035332       0.082101             13.022297      10.777152      -0.272670       0.710465       6.824045       5.922134      21.465693           0.000000
          186              C      14.141122      14.732240       2.621596      -0.006584      50.484982 0.41011306E+03  0.94298665E+04                                11.725449                            6.722104       0.001465       2.010867                    0.999159      26.736222      74.140951       0.644712       0.413179      -1.074454      -0.050963       0.025416       0.016781       0.059370       0.008834       0.022020      -0.034708      -0.017487      -0.127550      -0.063824       0.019889       0.043936             18.594392      15.064246      -2.369191      -6.645150       9.147368       9.000121      31.571563           0.000000
          187              C      27.177330      26.521805      12.351330       0.612175      25.786633 0.26527997E+03  0.55582368E+04                                 8.158354                            5.796638      -0.076240       2.034722                    0.999562      22.187434      61.875469       0.615452       0.474984      -1.021226      -0.049745      -0.030818       0.004356       0.058680      -0.021597      -0.015742      -0.009920      -0.043794       0.297212      -0.082147      -0.018862       0.101009             11.087406      17.467146       5.826961       1.045268      10.744414       0.746327       5.050659           0.000000
          188              C      28.392142      27.230036      12.644774      -0.014428      43.619753 0.41396290E+03  0.95123022E+04                                10.620258                            6.670481       0.089556       2.038734                    0.999269      26.572474      72.950847       0.661299       0.403073      -1.084347       0.013141       0.024039       0.034159       0.043788      -0.031743      -0.023084      -0.011240      -0.015342      -0.029105      -0.045546       0.007267       0.038279             15.650469      23.560129       8.086864       1.392340      17.590509       1.425959       5.800770          -0.000000
          189              C      28.537682      28.583050      12.739355      -0.155980      39.725838 0.43257684E+03  0.10181565E+05                                10.208845                            6.998791      -0.060092       1.953851                    0.999526      29.639135      85.928698       0.612831       0.424633      -1.056475       0.001207      -0.034920       0.007214       0.035678      -0.030538      -0.022401      -0.020170       0.029954       0.201608      -0.073613      -0.000456       0.074069             13.869666      14.295970       6.443770       0.891936      21.867594       1.617689       5.445435           0.000000
          190              C      15.798494       5.948800      13.027949       0.394631      32.599990 0.28880902E+03  0.61300557E+04                                 9.097159                            5.827207       0.309303       2.145240                    0.999813      23.120488      63.159942       0.654502       0.440901      -1.049088      -0.006902      -0.016787       0.010335       0.020887       0.003316      -0.025853       0.007024      -0.001256       0.228711      -0.046768      -0.035334       0.082101             13.022215      10.777083      -0.578940       0.493896      23.560986       0.004681       4.728575           0.000000
          191              C      15.560878       7.382411      13.015824      -0.006584      50.484704 0.41011146E+03  0.94298156E+04                                11.725387                            6.722077       0.001464       2.010867                    0.999159      26.736177      74.140638       0.644716       0.413177      -1.074455       0.050963       0.024294       0.018369       0.059370      -0.023708      -0.000991      -0.004205       0.068790       0.131279      -0.063826       0.019890       0.043936             18.594289      15.064189       7.054892       0.018649      34.736691      -0.047145       5.981987           0.000000
          192              C      24.474448      12.250858       5.570588       0.612173      25.786874 0.26528060E+03  0.55582630E+04                                 8.158434                            5.796652      -0.076249       2.034718                    0.999562      22.187664      61.876541       0.615449       0.474985      -1.021224       0.021350       0.047212      -0.027541       0.058680      -0.045849      -0.032892       0.045054       0.111688      -0.062031      -0.082144      -0.018864       0.101008             11.087609       6.245020       3.438086      -0.644024      17.244118      -5.519294       9.773689           0.000000
          193              C      24.305147      10.939001       6.130800      -0.014428      43.620250 0.41396323E+03  0.95123229E+04                                10.620387                            6.670505       0.089555       2.038734                    0.999269      26.572560      72.951412       0.661294       0.403076      -1.084344       0.014012      -0.039716      -0.011989       0.043788       0.011913       0.007785       0.011826       0.049895       0.099882      -0.045544       0.007265       0.038278             15.650809       8.386415       6.189223       0.050353      24.840503      -6.502055      13.725508          -0.000000
          194              C      23.601209       9.908379       5.580289      -0.155980      39.726534 0.43258106E+03  0.10181716E+05                                10.209063                            6.998884      -0.060085       1.953854                    0.999526      29.639334      85.930216       0.612818       0.424640      -1.056468       0.026052       0.019182       0.015042       0.035678      -0.038696      -0.028169       0.007728       0.108857       0.040858      -0.073609      -0.000457       0.074066             13.870095       9.394567       7.608380       1.715232      22.157869      -0.217727      10.057849           0.000000
          195              C      22.053735       6.494121       5.752475       0.394630      32.600113 0.28880957E+03  0.61300711E+04                                 9.097192                            5.827217       0.309301       2.145240                    0.999813      23.120505      63.160044       0.654501       0.440902      -1.049087       0.018131       0.010305      -0.001167       0.020887      -0.032394      -0.051103       0.025656       0.051443      -0.035890      -0.046767      -0.035334       0.082100             13.022311      11.001735       6.821617       5.726868      14.940954       3.131834      13.124245           0.000000
          196              C      21.216139       5.681284       4.886694      -0.006584      50.484757 0.41011136E+03  0.94298128E+04                                11.725397                            6.722077       0.001463       2.010866                    0.999159      26.736176      74.140638       0.644716       0.413177      -1.074455       0.000972      -0.054278       0.024036       0.059370      -0.044796      -0.015902      -0.011936       0.046922       0.054505      -0.063828       0.019892       0.043936             18.594342      15.611421      13.423431       4.521901      27.200677       2.810794      12.970927           0.000000
          197              C      22.846778      10.275356      12.351330       0.612173      25.786873 0.26528046E+03  0.55582596E+04                                 8.158433                            5.796650      -0.076249       2.034718                    0.999562      22.187664      61.876541       0.615449       0.474985      -1.021224       0.051562      -0.027671       0.004357       0.058680       0.029760       0.016459      -0.008675      -0.015510       0.297208      -0.082144      -0.018864       0.101008             11.087610      17.471816      -5.824650      -1.169013      10.740299       0.532082       5.050714           0.000000
          198              C      21.626026      10.973298      12.644774      -0.014428      43.620266 0.41396316E+03  0.95123210E+04                                10.620390                            6.670505       0.089555       2.038734                    0.999269      26.572560      72.951418       0.661294       0.403076      -1.084344      -0.027389      -0.000639       0.034159       0.043788       0.022513       0.021274      -0.014372      -0.047310      -0.029106      -0.045543       0.007265       0.038278             15.650817      26.087027      -6.628589      -1.931139      15.064582       0.492842       5.800841          -0.000000
          199              C      20.381512      10.422833      12.739355      -0.155980      39.726537 0.43258122E+03  0.10181720E+05                                10.209064                            6.998885      -0.060085       1.953854                    0.999526      29.639334      85.930215       0.612818       0.424640      -1.056468       0.029638       0.018505       0.007215       0.035678       0.002294       0.028663      -0.009316      -0.067869       0.201603      -0.073609      -0.000457       0.074066             13.870096      25.556093       0.056628      -1.846993      10.608651      -0.036401       5.445543           0.000000
          200              C      16.650941      10.707497      13.027949       0.394630      32.600097 0.28880952E+03  0.61300701E+04                                 9.097189                            5.827217       0.309301       2.145240                    0.999813      23.120504      63.160041       0.654501       0.440902      -1.049087       0.017990       0.002416       0.010335       0.020887      -0.001116       0.006842      -0.025901       0.006371       0.228709      -0.046767      -0.035334       0.082101             13.022306      19.863825       5.825165      -0.250999      14.474497       0.425386       4.728595           0.000000
          201              C      15.528206       9.784910      13.015824      -0.006584      50.484740 0.41011139E+03  0.94298134E+04                                11.725395                            6.722077       0.001463       2.010866                    0.999159      26.736174      74.140629       0.644716       0.413177      -1.074455      -0.046520       0.031989       0.018368       0.059370      -0.017936       0.004135       0.001244      -0.075458       0.131280      -0.063828       0.019891       0.043936             18.594339      35.928384       4.991124       0.031512      13.872637       0.039724       5.981997           0.000000
          202              C      36.557222      15.070065       5.570588       0.612175      25.786648 0.26528010E+03  0.55582400E+04                                 8.158357                            5.796639      -0.076240       2.034722                    0.999562      22.187434      61.875468       0.615452       0.474984      -1.021226      -0.051562      -0.005117      -0.027541       0.058680      -0.025441      -0.022573      -0.051010      -0.135260      -0.062036      -0.082147      -0.018862       0.101009             11.087412      17.471409       3.043623       5.101746       6.017252       2.201868       9.773576           0.000000
          203              C      37.777974      15.579374       6.130800      -0.014428      43.619749 0.41396286E+03  0.95123010E+04                                10.620257                            6.670481       0.089556       2.038734                    0.999269      26.572474      72.950845       0.661299       0.403073      -1.084347       0.027389       0.031992      -0.011989       0.043788      -0.027564      -0.014135       0.000830      -0.004315       0.099881      -0.045546       0.007267       0.038279             15.650467      26.086347       4.030097       5.605568       7.139807       3.294548      13.725248          -0.000000
          204              C      39.022488      15.485058       5.580289      -0.155980      39.725841 0.43257669E+03  0.10181561E+05                                10.208845                            6.998789      -0.060092       1.953851                    0.999526      29.639135      85.928698       0.612831       0.424633      -1.056475      -0.029638       0.012970       0.015042       0.035678      -0.027795       0.007389      -0.028259      -0.121454       0.040855      -0.073613      -0.000456       0.074069             13.869669      25.555169       1.722393      -0.669121       5.996217       1.594250      10.057623           0.000000
          205              C      13.051059      15.852035       5.752475       0.394631      32.599999 0.28880894E+03  0.61300535E+04                                 9.097161                            5.827206       0.309303       2.145240                    0.999813      23.120488      63.159945       0.654502       0.440901      -1.049088      -0.017990       0.010549      -0.001167       0.020887      -0.006081       0.003331      -0.057085      -0.081830      -0.035891      -0.046767      -0.035334       0.082101             13.022221      19.863642      -1.705043      -5.575595       6.078823       3.393688      13.124196           0.000000
          206              C      14.173794      15.533073       4.886694      -0.006584      50.484707 0.41011142E+03  0.94298145E+04                                11.725387                            6.722077       0.001464       2.010866                    0.999159      26.736177      74.140639       0.644716       0.413177      -1.074455       0.046520       0.027981       0.024036       0.059370       0.002077       0.018286      -0.007804      -0.101049       0.054505      -0.063826       0.019890       0.043936             18.594293      35.928281      -1.693370      -4.695051       6.883692       2.510680      12.970905           0.000000
          207              C      33.854340      25.582070       9.693357       0.612173      25.786882 0.26528055E+03  0.55582654E+04                                 8.158451                            5.796660      -0.076249       2.034718                    0.999562      22.187699      61.876789       0.615447       0.474987      -1.021223       0.019534      -0.013374       0.053692       0.058680      -0.049693      -0.039722       0.014320       0.049526      -0.213193      -0.082144      -0.018864       0.101008             11.087633       6.445605       0.654638       3.412523       6.934080      -2.020600      19.883213           0.000000
          208              C      33.690979      25.683246       8.269789      -0.014428      43.620537 0.41396556E+03  0.95123976E+04                                10.620463                            6.670543       0.089555       2.038734                    0.999269      26.572629      72.951876       0.661288       0.403078      -1.084342       0.028260       0.000137      -0.033448       0.043788       0.016091       0.016735      -0.000311      -0.007544      -0.122118      -0.045543       0.007267       0.038276             15.650920       8.424114       2.132279       4.263717      10.836086      -4.257059      27.692561          -0.000000
          209              C      34.086015      26.724157       7.481613      -0.155981      39.726435 0.43258002E+03  0.10181686E+05                                10.209058                            6.998884      -0.060085       1.953853                    0.999526      29.639267      85.930034       0.612816       0.424641      -1.056467      -0.004795      -0.032848       0.013072       0.035678      -0.035951       0.001620       0.032218       0.049596      -0.173326      -0.073604      -0.000459       0.074063             13.870071       7.200870       2.886724       0.154164      13.459098      -7.533774      20.950246           0.000000
          210              C      19.306300       2.829496       4.205224       0.394631      32.600124 0.28880955E+03  0.61300740E+04                                 9.097198                            5.827219       0.309302       2.145240                    0.999813      23.120539      63.160264       0.654500       0.440902      -1.049087       0.007044      -0.016869       0.010104       0.020887      -0.041790      -0.021920       0.002940       0.087948      -0.105004      -0.046769      -0.035332       0.082101             13.022298       7.576183       5.695457      -0.342672      18.720091      -5.419961      12.770620           0.000000
          211              C      19.829055       4.098481       3.727468      -0.006584      50.484981 0.41011305E+03  0.94298662E+04                                11.725448                            6.722104       0.001465       2.010867                    0.999159      26.736219      74.140937       0.644712       0.413179      -1.074454      -0.003471      -0.003126      -0.059186       0.059370      -0.019010       0.003375       0.044594       0.047153      -0.058223      -0.063824       0.019889       0.043936             18.594391       8.574807       4.675175      -0.191878      23.355408     -12.983867      23.852958           0.000000
          212              C      25.549660      17.666341      20.887887       0.612216      25.784337 0.26526715E+03  0.55579030E+04                                 8.157788                            5.796522      -0.076698       2.034588                    0.999561      22.186760      61.873298       0.615454       0.474988      -1.021224      -0.019544       0.046137      -0.030457       0.058637       0.054033       0.033594       0.036806       0.113267      -0.021777      -0.082149      -0.018828       0.100977             11.086151       6.444892      -3.434663       0.520017      17.171267      -5.640281       9.642295           0.000000
          213              C      25.713021      16.357914      21.457799      -0.014211      43.614278 0.41391161E+03  0.95109207E+04                                10.620011                            6.670562       0.088671       2.038468                    0.999269      26.571369      72.949336       0.661215       0.403133      -1.084297      -0.028352      -0.031552       0.011526       0.043957      -0.021083      -0.009517       0.020138       0.050369       0.051204      -0.045543       0.007352       0.038191             15.649364       8.423899      -4.729526      -0.590816      23.138661      -8.606150      15.385533          -0.000000
          214              C      25.317985      15.961785      22.701905      -0.157031      39.713965 0.43246813E+03  0.10177890E+05                                10.201893                            6.994140      -0.052360       1.956017                    0.999546      29.647319      85.934546       0.613560       0.424176      -1.056810       0.005015       0.001075      -0.035511       0.035879       0.010784       0.034817       0.044498       0.084847      -0.069656      -0.073777      -0.000932       0.074709             13.858217       7.197131      -1.109783      -2.669221      15.370183      -8.200530      19.007336           0.000000
          215              C      10.395700       4.907889       1.265933       0.394777      32.592001 0.28874123E+03  0.61282501E+04                                 9.095821                            5.826652       0.309036       2.145223                    0.999813      23.117025      63.148355       0.654512       0.440921      -1.049078      -0.006993       0.003815      -0.019301       0.020881       0.034577       0.032078       0.004955       0.093680      -0.087853      -0.046759      -0.035328       0.082087             13.019573       7.574810      -1.575091      -5.482769      10.022856      -2.345008      21.461052           0.000000
          216              C       9.872945       4.880451       2.621596      -0.006581      50.479708 0.41008521E+03  0.94290390E+04                                11.724599                            6.721865       0.001732       2.010965                    0.999160      26.735173      74.136605       0.644727       0.413178      -1.074458       0.003483      -0.056872       0.016772       0.059396       0.003085       0.019003       0.036448       0.023968      -0.127523      -0.063828       0.019982       0.043846             18.591980       8.573939      -1.377445      -4.471043      15.635015     -10.253327      31.566985           0.000000
          217              C      27.177330      20.485548      20.887887       0.612175      25.786625 0.26527992E+03  0.55582354E+04                                 8.158352                            5.796637      -0.076240       2.034722                    0.999562      22.187434      61.875468       0.615452       0.474984      -1.021226      -0.049745      -0.006166      -0.030508       0.058680      -0.022041      -0.015115      -0.047536      -0.150189      -0.021972      -0.082147      -0.018862       0.101009             11.087402      17.467135       2.927807       5.145288       6.152394       2.369852       9.642679           0.000000
          218              C      28.392142      20.998287      21.457799      -0.014428      43.619734 0.41396279E+03  0.95122992E+04                                10.620254                            6.670480       0.089557       2.038734                    0.999269      26.572474      72.950845       0.661299       0.403073      -1.084347       0.013141       0.040219       0.011278       0.043788      -0.032345      -0.022233      -0.001758       0.011477       0.051353      -0.045546       0.007267       0.038279             15.650462      23.560101       4.008332       7.160255       8.007011       4.814240      15.384274          -0.000000
          219              C      28.537682      21.538463      22.701905      -0.155980      39.725844 0.43257668E+03  0.10181561E+05                                10.208845                            6.998789      -0.060092       1.953851                    0.999526      29.639137      85.928706       0.612831       0.424633      -1.056475       0.001207      -0.004839      -0.035328       0.035678      -0.031299      -0.021325      -0.052074      -0.060285      -0.069107      -0.073613      -0.000456       0.074069             13.869668      14.295973       2.988849       5.777935       8.286898       6.419188      19.026132           0.000000
          220              C      15.798494      14.265802       1.265933       0.394628      32.600049 0.28880960E+03  0.61300704E+04                                 9.097166                            5.827210       0.309307       2.145241                    0.999813      23.120514      63.160008       0.654502       0.440901      -1.049088      -0.006902       0.004148      -0.019273       0.020888      -0.023269       0.011744      -0.030278      -0.106762      -0.087807      -0.046767      -0.035334       0.082102             13.022228      10.777091       0.272669      -0.710466       6.824013       5.922104      21.465579           0.000000
          221              C      15.560878      14.732240       2.621596      -0.006563      50.484240 0.41010734E+03  0.94296972E+04                                11.725319                            6.722044       0.001465       2.010869                    0.999159      26.736038      74.140165       0.644717       0.413177      -1.074455       0.050963       0.025416       0.016782       0.059370      -0.008837      -0.022021      -0.034708      -0.017485      -0.127549      -0.063825       0.019891       0.043935             18.594171      15.064108       2.369199       6.645161       9.147266       8.999997      31.571138           0.000000
          222              C      24.474448       9.335621       9.693357       0.612173      25.786851 0.26528040E+03  0.55582579E+04                                 8.158429                            5.796650      -0.076249       2.034718                    0.999562      22.187664      61.876541       0.615449       0.474985      -1.021224       0.021350      -0.010228       0.053692       0.058680      -0.046294      -0.032263       0.027239       0.061300      -0.213193      -0.082144      -0.018864       0.101008             11.087600       6.245018       0.538840       3.456130       7.134639      -1.945045      19.883141           0.000000
          223              C      24.305147       9.426507       8.269789      -0.014428      43.620248 0.41396323E+03  0.95123229E+04                                10.620387                            6.670505       0.089555       2.038734                    0.999269      26.572561      72.951418       0.661294       0.403076      -1.084344       0.014012      -0.024542      -0.033448       0.043788       0.011311       0.008636      -0.014337      -0.024105      -0.122118      -0.045543       0.007265       0.038278             15.650808       8.386416       2.110548       5.818473      10.873706      -1.564040      27.692301          -0.000000
          224              C      23.601209       8.563940       7.481613      -0.155980      39.726546 0.43258143E+03  0.10181726E+05                                10.209066                            6.998887      -0.060085       1.953854                    0.999526      29.639335      85.930222       0.612817       0.424640      -1.056468       0.026052       0.020576       0.013071       0.035678      -0.039457      -0.027093      -0.017515       0.037460      -0.173333      -0.073609      -0.000457       0.074066             13.870097       9.394569       4.153265       6.601505      11.265452       3.633327      20.950269           0.000000
          225              C      22.053735       7.588193       4.205224       0.394628      32.600145 0.28881034E+03  0.61300910E+04                                 9.097195                            5.827223       0.309305       2.145240                    0.999813      23.120531      63.160113       0.654501       0.440902      -1.049088       0.018131       0.002335       0.010105       0.020888      -0.058979      -0.013507       0.017511       0.028405      -0.105003      -0.046767      -0.035334       0.082101             13.022312      11.001734       7.673217       4.522519      15.294593       3.006800      12.770609           0.000000
          226              C      21.216139       6.500980       3.727468      -0.006562      50.484279 0.41010755E+03  0.94297033E+04                                11.725329                            6.722047       0.001464       2.010869                    0.999159      26.736034      74.140155       0.644717       0.413177      -1.074455       0.000972       0.004568      -0.059186       0.059370      -0.029924      -0.036933      -0.025221       0.009346      -0.058220      -0.063827       0.019892       0.043935             18.594218      15.611313       8.737693      11.148351      16.318588       6.658094      23.852754           0.000000
          227              C      34.929552      12.250858       5.570588       0.612216      25.784347 0.26526736E+03  0.55579085E+04                                 8.157791                            5.796524      -0.076698       2.034588                    0.999561      22.186760      61.873299       0.615454       0.474988      -1.021224      -0.021322       0.047164      -0.027554       0.058637       0.045793       0.032879       0.045089       0.111651      -0.062171      -0.082149      -0.018828       0.100977             11.086155       6.244596      -3.437828       0.643793      17.241694      -5.517733       9.772175           0.000000
          228              C      35.098853      10.939001       6.130800      -0.014211      43.614278 0.41391172E+03  0.95109239E+04                                10.620012                            6.670563       0.088671       2.038468                    0.999269      26.571369      72.949336       0.661215       0.403133      -1.084297      -0.013873      -0.039912      -0.012118       0.043957      -0.011857      -0.007706       0.011836       0.049979       0.099729      -0.045543       0.007352       0.038191             15.649364       8.386543      -6.189065      -0.051917      24.836443      -6.498643      13.725107          -0.000000
          229              C      35.802791       9.908379       5.580289      -0.157031      39.713949 0.43246789E+03  0.10177883E+05                                10.201890                            6.994138      -0.052360       1.956017                    0.999546      29.647320      85.934551       0.613560       0.424176      -1.056810      -0.026176       0.019084       0.015425       0.035879       0.038937       0.028571       0.007839       0.109283       0.039977      -0.073777      -0.000932       0.074709             13.858213       9.386142      -7.598311      -1.715672      22.132816      -0.219155      10.055680           0.000000
          230              C       7.648265       6.494121       5.752475       0.394775      32.592070 0.28874189E+03  0.61282670E+04                                 9.095830                            5.826657       0.309040       2.145224                    0.999813      23.117051      63.148423       0.654512       0.440921      -1.049078      -0.018155       0.010259      -0.001074       0.020881       0.032386       0.051107       0.025651       0.051405      -0.035826      -0.046759      -0.035328       0.082087             13.019590      10.999524      -6.819926      -5.725644      14.937513       3.131140      13.121733           0.000000
          231              C       8.485861       5.681284       4.886694      -0.006560      50.479224 0.41008096E+03  0.94289168E+04                                11.724528                            6.721830       0.001733       2.010968                    0.999160      26.735030      74.136114       0.644729       0.413178      -1.074458      -0.000982      -0.054294       0.024063       0.059396       0.044771       0.015842      -0.011975       0.046893       0.054693      -0.063827       0.019982       0.043845             18.591857      15.609269     -13.421227      -4.521161      27.196756       2.810109      12.969545           0.000000
          232              C      32.226670      26.521805      12.351330       0.612173      25.786895 0.26528059E+03  0.55582664E+04                                 8.158453                            5.796660      -0.076249       2.034718                    0.999562      22.187699      61.876790       0.615447       0.474987      -1.021223       0.049746      -0.030817       0.004357       0.058680       0.021595       0.015741      -0.009920      -0.043795       0.297209      -0.082144      -0.018864       0.101008             11.087639      17.467505      -5.827187      -1.045306      10.744684       0.746370       5.050728           0.000000
          233              C      31.011858      27.230036      12.644774      -0.014428      43.620567 0.41396564E+03  0.95123997E+04                                10.620468                            6.670544       0.089555       2.038734                    0.999269      26.572628      72.951877       0.661288       0.403078      -1.084342      -0.013141       0.024040       0.034159       0.043788       0.031741       0.023082      -0.011240      -0.015341      -0.029105      -0.045543       0.007267       0.038276             15.650934      23.560835      -8.087313      -1.392401      17.591084       1.426020       5.800882          -0.000000
          234              C      30.866318      28.583050      12.739355      -0.155981      39.726439 0.43258005E+03  0.10181687E+05                                10.209059                            6.998884      -0.060085       1.953853                    0.999526      29.639268      85.930039       0.612816       0.424641      -1.056467      -0.001207      -0.034920       0.007213       0.035678       0.030532       0.022394      -0.020170       0.029954       0.201596      -0.073605      -0.000459       0.074063             13.870073      14.296387      -6.444146      -0.891973      21.868290       1.617750       5.445542           0.000000
          235              C      13.903506       5.948800      13.027949       0.394628      32.600169 0.28881014E+03  0.61300892E+04                                 9.097203                            5.827223       0.309306       2.145241                    0.999813      23.120565      63.160331       0.654500       0.440902      -1.049087       0.006902      -0.016788       0.010335       0.020888      -0.003318       0.025851       0.007024      -0.001257       0.228713      -0.046769      -0.035332       0.082101             13.022306      10.777159       0.578943      -0.493897      23.561156       0.004679       4.728603           0.000000
          236              C      14.141122       7.382411      13.015824      -0.006562      50.484507 0.41010919E+03  0.94297552E+04                                11.725380                            6.722072       0.001466       2.010870                    0.999159      26.736078      74.140454       0.644714       0.413179      -1.074454      -0.050962       0.024294       0.018369       0.059370       0.023704       0.000989      -0.004205       0.068789       0.131275      -0.063824       0.019889       0.043935             18.594271      15.064149      -7.054790      -0.018644      34.736680      -0.047150       5.981984           0.000000
          237              C      25.549660      25.582070       9.693357       0.612216      25.784326 0.26526720E+03  0.55579043E+04                                 8.157786                            5.796522      -0.076698       2.034588                    0.999561      22.186760      61.873299       0.615454       0.474988      -1.021224      -0.019544      -0.013336       0.053651       0.058637       0.049684       0.039745       0.014251       0.049471      -0.213165      -0.082149      -0.018828       0.100977             11.086146       6.444892      -0.654611      -3.411565       6.933708      -2.020758      19.879839           0.000000
          238              C      25.713021      25.683246       8.269789      -0.014211      43.614276 0.41391174E+03  0.95109246E+04                                10.620012                            6.670564       0.088671       2.038468                    0.999269      26.571370      72.949346       0.661215       0.403133      -1.084297      -0.028352       0.000350      -0.033590       0.043957      -0.016000      -0.016705      -0.000297      -0.007432      -0.122200      -0.045543       0.007352       0.038191             15.649364       8.423899      -2.133536      -4.262099      10.837689      -4.257101      27.686503          -0.000000
          239              C      25.317985      26.724157       7.481613      -0.157031      39.713953 0.43246810E+03  0.10177889E+05                                10.201891                            6.994139      -0.052360       1.956017                    0.999546      29.647320      85.934551       0.613560       0.424176      -1.056810       0.005015      -0.033121       0.012851       0.035879       0.036420      -0.001438       0.032223       0.050127      -0.173818      -0.073777      -0.000932       0.074709             13.858212       7.197130      -2.886494      -0.156571      13.448851      -7.521235      20.928656           0.000000
          240              C      10.395700       2.829496       4.205224       0.394775      32.592067 0.28874197E+03  0.61282691E+04                                 9.095829                            5.826657       0.309040       2.145224                    0.999813      23.117052      63.148424       0.654512       0.440920      -1.049078      -0.006993      -0.016926       0.010031       0.020881       0.041770       0.021907       0.002938       0.087977      -0.104965      -0.046759      -0.035328       0.082087             13.019587       7.574818      -5.694244       0.342581      18.716238      -5.418578      12.767706           0.000000
          241              C       9.872945       4.098481       3.727468      -0.006560      50.479231 0.41008107E+03  0.94289199E+04                                11.724529                            6.721831       0.001733       2.010968                    0.999160      26.735029      74.136112       0.644729       0.413178      -1.074458       0.003483      -0.003145      -0.059210       0.059396       0.018944      -0.003426       0.044620       0.047082      -0.058174      -0.063827       0.019982       0.043845             18.591859       8.573889      -4.674457       0.191679      23.351997     -12.981651      23.849690           0.000000
          242              C      33.854340      17.666341      20.887887       0.612173      25.786893 0.26528050E+03  0.55582640E+04                                 8.158453                            5.796659      -0.076249       2.034718                    0.999562      22.187699      61.876789       0.615447       0.474987      -1.021223       0.019534       0.046163      -0.030507       0.058680      -0.054014      -0.033610       0.036856       0.113266      -0.021971      -0.082144      -0.018864       0.101008             11.087638       6.445606       3.435574      -0.520310      17.174407      -5.641102       9.642902           0.000000
          243              C      33.690979      16.357914      21.457799      -0.014428      43.620541 0.41396544E+03  0.95123940E+04                                10.620462                            6.670542       0.089555       2.038734                    0.999269      26.572628      72.951869       0.661289       0.403078      -1.084342       0.028260      -0.031489       0.011278       0.043788       0.021141       0.009593       0.020132       0.050280       0.051352      -0.045544       0.007267       0.038276             15.650922       8.424115       4.730634       0.589092      23.143896      -8.608526      15.384756          -0.000000
          244              C      34.086015      15.961785      22.701905      -0.155981      39.726452 0.43258011E+03  0.10181689E+05                                10.209060                            6.998885      -0.060085       1.953853                    0.999526      29.639269      85.930039       0.612816       0.424641      -1.056467      -0.004795       0.001375      -0.035327       0.035678      -0.010456      -0.034435       0.044501       0.084337      -0.069103      -0.073605      -0.000459       0.074063             13.870076       7.200871       1.107591       2.670240      15.382631      -8.213847      19.026725           0.000000
          245              C      19.306300       4.907889       1.265933       0.394628      32.600167 0.28881000E+03  0.61300856E+04                                 9.097202                            5.827221       0.309306       2.145241                    0.999813      23.120565      63.160332       0.654500       0.440902      -1.049087       0.007044       0.003904      -0.019273       0.020888      -0.034597      -0.032094       0.004967       0.093681      -0.087807      -0.046769      -0.035332       0.082101             13.022306       7.576187       1.575412       5.483956      10.025019      -2.345792      21.465712           0.000000
          246              C      19.829055       4.880451       2.621596      -0.006562      50.484526 0.41010923E+03  0.94297565E+04                                11.725383                            6.722073       0.001466       2.010870                    0.999159      26.736080      74.140466       0.644714       0.413179      -1.074454      -0.003470      -0.056843       0.016782       0.059370      -0.003155      -0.019048       0.036423       0.024043      -0.127549      -0.063824       0.019889       0.043935             18.594276       8.574758       1.377482       4.471718      15.636722     -10.254869      31.571349           0.000000
          247              C      36.557222      10.275356      12.351330       0.612175      25.786639 0.26527996E+03  0.55582365E+04                                 8.158355                            5.796638      -0.076240       2.034722                    0.999562      22.187434      61.875468       0.615452       0.474984      -1.021226      -0.051562      -0.027672       0.004356       0.058680      -0.029762      -0.016462      -0.008673      -0.015511       0.297212      -0.082147      -0.018862       0.101009             11.087409      17.471404       5.824511       1.168973      10.740163       0.532065       5.050660           0.000000
          248              C      37.777974      10.973298      12.644774      -0.014428      43.619743 0.41396275E+03  0.95122979E+04                                10.620255                            6.670480       0.089556       2.038734                    0.999269      26.572474      72.950846       0.661299       0.403073      -1.084347       0.027389      -0.000639       0.034159       0.043788      -0.022515      -0.021276      -0.014371      -0.047310      -0.029105      -0.045546       0.007267       0.038279             15.650465      26.086348       6.628348       1.931089      15.064279       0.492823       5.800769          -0.000000
          249              C      39.022488      10.422833      12.739355      -0.155980      39.725841 0.43257683E+03  0.10181565E+05                                10.208845                            6.998791      -0.060092       1.953851                    0.999526      29.639137      85.928708       0.612831       0.424633      -1.056475      -0.029638       0.018505       0.007214       0.035678      -0.002299      -0.028668      -0.009314      -0.067870       0.201608      -0.073613      -0.000456       0.074069             13.869667      25.555159      -0.056716       1.846929      10.608408      -0.036405       5.445435           0.000000
          250              C      13.051059      10.707497      13.027949       0.394628      32.600042 0.28880951E+03  0.61300683E+04                                 9.097166                            5.827210       0.309307       2.145241                    0.999813      23.120514      63.160010       0.654502       0.440901      -1.049088      -0.017990       0.002416       0.010335       0.020888       0.001114      -0.006843      -0.025901       0.006371       0.228712      -0.046768      -0.035334       0.082102             13.022227      19.863649      -5.825075       0.251002      14.474454       0.425386       4.728578           0.000000
          251              C      14.173794       9.784910      13.015824      -0.006563      50.484220 0.41010727E+03  0.94296951E+04                                11.725316                            6.722043       0.001465       2.010869                    0.999159      26.736034      74.140148       0.644718       0.413177      -1.074455       0.046521       0.031988       0.018369       0.059370       0.017933      -0.004137       0.001244      -0.075457       0.131276      -0.063825       0.019890       0.043935             18.594168      35.928032      -4.990948      -0.031504      13.872517       0.039723       5.981954           0.000000
          252              C      22.846778      15.070065       5.570588       0.612173      25.786882 0.26528060E+03  0.55582631E+04                                 8.158435                            5.796652      -0.076249       2.034718                    0.999562      22.187664      61.876540       0.615449       0.474985      -1.021224       0.051562      -0.005116      -0.027541       0.058680       0.025438       0.022572      -0.051012      -0.135256      -0.062031      -0.082144      -0.018864       0.101008             11.087613      17.471821      -3.043707      -5.101864       6.017326       2.201907       9.773691           0.000000
          253              C      21.626026      15.579374       6.130800      -0.014428      43.620271 0.41396326E+03  0.95123239E+04                                10.620390                            6.670506       0.089555       2.038734                    0.999269      26.572560      72.951416       0.661294       0.403076      -1.084344      -0.027389       0.031992      -0.011989       0.043788       0.027561       0.014134       0.000829      -0.004314       0.099882      -0.045544       0.007265       0.038278             15.650818      26.087025      -4.030224      -5.605777       7.139917       3.294636      13.725512          -0.000000
          254              C      20.381512      15.485058       5.580289      -0.155980      39.726546 0.43258117E+03  0.10181719E+05                                10.209066                            6.998885      -0.060085       1.953854                    0.999526      29.639335      85.930222       0.612818       0.424640      -1.056468       0.029638       0.012970       0.015042       0.035678       0.027788      -0.007392      -0.028260      -0.121451       0.040858      -0.073609      -0.000457       0.074066             13.870100      25.556107      -1.722484       0.669060       5.996343       1.594296      10.057850           0.000000
          255              C      16.650941      15.852035       5.752475       0.394628      32.600163 0.28881014E+03  0.61300858E+04                                 9.097197                            5.827221       0.309305       2.145240                    0.999813      23.120531      63.160111       0.654501       0.440902      -1.049088       0.017990       0.010549      -0.001167       0.020888       0.006078      -0.003333      -0.057085      -0.081830      -0.035890      -0.046767      -0.035334       0.082101             13.022321      19.863851       1.705081       5.575692       6.078851       3.393702      13.124260           0.000000
          256              C      15.528206      15.533073       4.886694      -0.006562      50.484292 0.41010757E+03  0.94297036E+04                                11.725331                            6.722047       0.001464       2.010869                    0.999159      26.736034      74.140153       0.644717       0.413177      -1.074455      -0.046520       0.027980       0.024036       0.059370      -0.002081      -0.018288      -0.007803      -0.101047       0.054504      -0.063827       0.019892       0.043935             18.594227      35.928157       1.693409       4.695135       6.883668       2.510670      12.970855           0.000000
          257              C      20.322108      14.648213      12.351330       0.612173      25.786862 0.26528047E+03  0.55582598E+04                                 8.158431                            5.796651      -0.076249       2.034718                    0.999562      22.187664      61.876541       0.615449       0.474985      -1.021224       0.001817       0.058490       0.004357       0.058680       0.008164       0.000716       0.018592       0.059301       0.297208      -0.082144      -0.018864       0.101008             11.087605       7.378884       0.002505      -0.123710      20.833219      -1.278435       5.050713           0.000000
          258              C      20.316168      13.242039      12.644774      -0.014428      43.620267 0.41396326E+03  0.95123237E+04                                10.620390                            6.670506       0.089555       2.038734                    0.999269      26.572560      72.951418       0.661294       0.403076      -1.084344      -0.014248      -0.023400       0.034159       0.043788      -0.009229      -0.001810       0.025610       0.062648      -0.029106      -0.045543       0.007265       0.038278             15.650817      12.079674       1.458561      -0.538756      29.071936      -1.918836       5.800841          -0.000000
          259              C      19.217194      12.439491      12.739355      -0.155980      39.726548 0.43258114E+03  0.10181718E+05                                10.209066                            6.998885      -0.060085       1.953854                    0.999526      29.639335      85.930223       0.612818       0.424640      -1.056468       0.030845       0.016415       0.007215       0.035678      -0.028242       0.006264       0.029481       0.037907       0.201603      -0.073609      -0.000457       0.074066             13.870099      14.394563       6.500753      -0.955021      21.770191      -1.581343       5.445543           0.000000
          260              C      17.598435       9.066390      13.027949       0.394628      32.600151 0.28881027E+03  0.61300893E+04                                 9.097195                            5.827222       0.309305       2.145240                    0.999813      23.120531      63.160111       0.654501       0.440902      -1.049088       0.011088       0.014372       0.010335       0.020888       0.002200      -0.019010       0.018876      -0.005119       0.228710      -0.046767      -0.035334       0.082101             13.022315      20.866581       5.246232       0.242895      13.471765      -0.430065       4.728598           0.000000
          261              C      16.238083       8.555366      13.015824      -0.006562      50.484260 0.41010740E+03  0.94296989E+04                                11.725326                            6.722045       0.001464       2.010869                    0.999159      26.736034      74.140152       0.644717       0.413177      -1.074455       0.004442      -0.056282       0.018368       0.059370      -0.041642       0.003145       0.002958       0.006663       0.131277      -0.063827       0.019892       0.043935             18.594214      23.708825      12.045886       0.050158      26.091855       0.007429       5.981964           0.000000
          262              C      31.329670      24.124451       5.570588       0.612175      25.786648 0.26528007E+03  0.55582393E+04                                 8.158357                            5.796639      -0.076240       2.034722                    0.999562      22.187434      61.875468       0.615452       0.474984      -1.021226      -0.030212      -0.042096      -0.027541       0.058680      -0.071290      -0.055463       0.005956       0.023565      -0.062036      -0.082147      -0.018862       0.101009             11.087412      11.516645       6.481608       4.457745      11.972017       3.317307       9.773574           0.000000
          263              C      32.381120      24.926999       6.130800      -0.014428      43.619739 0.41396266E+03  0.95122955E+04                                10.620255                            6.670479       0.089556       2.038734                    0.999269      26.572474      72.950847       0.661299       0.403073      -1.084347       0.041401       0.007724      -0.011989       0.043788      -0.015651      -0.006349      -0.012657      -0.045585       0.099881      -0.045546       0.007267       0.038279             15.650464      15.366604      10.219140       5.655940      17.859546       3.207284      13.725241          -0.000000
          264              C      32.921697      26.051937       5.580289      -0.155980      39.725850 0.43257659E+03  0.10181558E+05                                10.208846                            6.998788      -0.060092       1.953851                    0.999526      29.639137      85.928707       0.612831       0.424633      -1.056475      -0.003587      -0.032152       0.015042       0.035678      -0.066489      -0.020779       0.020529       0.012585       0.040855      -0.073613      -0.000456       0.074069             13.869672      12.377592       9.330473       1.046098      19.173799      -1.376605      10.057624           0.000000
          265              C      20.253794       3.376531       5.752475       0.394628      32.600034 0.28880945E+03  0.61300667E+04                                 9.097164                            5.827209       0.309307       2.145241                    0.999813      23.120513      63.160008       0.654502       0.440901      -1.049088       0.000141      -0.020855      -0.001167       0.020888      -0.038474      -0.047772       0.031428       0.030383      -0.035891      -0.046767      -0.035334       0.082102             13.022224       8.048423       5.116486       0.151225      17.894052      -6.525444      13.124197           0.000000
          266              C      20.538933       4.508330       4.886694      -0.006563      50.484252 0.41010751E+03  0.94297020E+04                                11.725321                            6.722046       0.001465       2.010869                    0.999159      26.736035      74.140153       0.644717       0.413177      -1.074455       0.047492       0.026298       0.024036       0.059370      -0.042716       0.002385       0.019738       0.054122       0.054505      -0.063825       0.019891       0.043935             18.594175      12.678272      11.729925      -0.173206      30.133442      -5.321314      12.970810           0.000000
          267              C      39.081892      16.527684       9.693357       0.612173      25.786882 0.26528051E+03  0.55582642E+04                                 8.158450                            5.796659      -0.076249       2.034718                    0.999562      22.187699      61.876788       0.615447       0.474987      -1.021223      -0.001816       0.023604       0.053692       0.058680      -0.003401      -0.007460      -0.041560      -0.110833      -0.213193      -0.082144      -0.018864       0.101008             11.087633       7.378896       0.115804      -0.043628       6.000789       3.965630      19.883214           0.000000
          268              C      39.087832      16.335621       8.269789      -0.014428      43.620535 0.41396540E+03  0.95123929E+04                                10.620462                            6.670542       0.089555       2.038734                    0.999269      26.572628      72.951876       0.661288       0.403078      -1.084342       0.014249       0.024405      -0.033448       0.043788       0.004779       0.008098       0.014648       0.031643      -0.122118      -0.045543       0.007267       0.038276             15.650922      12.079704       0.021728      -1.554850       7.180498       5.821016      27.692563          -0.000000
          269              C      40.186806      16.157277       7.481613      -0.155981      39.726448 0.43258018E+03  0.10181691E+05                                10.209060                            6.998885      -0.060085       1.953853                    0.999526      29.639269      85.930039       0.612816       0.424641      -1.056467      -0.030845       0.012272       0.013072       0.035678       0.003500       0.028712      -0.014706      -0.087067      -0.173326      -0.073604      -0.000458       0.074063             13.870075      14.394527      -1.266530      -6.447363       6.265451       3.900396      20.950247           0.000000
          270              C      12.103565      15.304999       4.205224       0.394628      32.600169 0.28881022E+03  0.61300914E+04                                 9.097203                            5.827224       0.309306       2.145241                    0.999813      23.120565      63.160333       0.654500       0.440902      -1.049087      -0.011088       0.014535       0.010105       0.020888       0.017187      -0.008413      -0.020454      -0.116357      -0.105004      -0.046769      -0.035332       0.082101             13.022306      20.866538      -1.977725      -4.865161       5.429753       2.413219      12.770628           0.000000
          271              C      13.463917      15.123225       3.727468      -0.006562      50.484497 0.41010905E+03  0.94297512E+04                                11.725378                            6.722071       0.001466       2.010870                    0.999159      26.736079      74.140460       0.644714       0.413179      -1.074454      -0.004442      -0.001442      -0.059186       0.059370       0.010913       0.040307      -0.019374      -0.056502      -0.058220      -0.063823       0.019889       0.043935             18.594268      23.708894      -4.062570     -11.340209       8.221091       6.325725      23.852819           0.000000
          272              C      28.074330      13.293485      20.887887       0.612216      25.784338 0.26526704E+03  0.55579001E+04                                 8.157789                            5.796520      -0.076698       2.034588                    0.999561      22.186760      61.873299       0.615454       0.474988      -1.021224       0.030184      -0.039994      -0.030457       0.058637       0.076062       0.048672       0.010690       0.036954      -0.021777      -0.082149      -0.018828       0.100977             11.086153      11.515173      -6.361988      -4.624623      12.100989       3.270489       9.642296           0.000000
          273              C      27.022880      14.089173      21.457799      -0.014211      43.614312 0.41391173E+03  0.95109243E+04                                10.620017                            6.670563       0.088671       2.038468                    0.999269      26.571370      72.949345       0.661215       0.403133      -1.084297      -0.041501      -0.008778       0.011526       0.043957       0.011269       0.012682      -0.018311      -0.061702       0.051204      -0.045543       0.007352       0.038191             15.649377      15.364102      -8.736454      -7.748564      16.198488       3.791421      15.385540          -0.000000
          274              C      26.482303      13.945126      22.701905      -0.157031      39.713971 0.43246802E+03  0.10177887E+05                                10.201894                            6.994139      -0.052360       1.956017                    0.999546      29.647319      85.934549       0.613560       0.424176      -1.056810       0.003439       0.003806      -0.035511       0.035879       0.042132       0.055945       0.007903      -0.023744      -0.069656      -0.073777      -0.000932       0.074709             13.858220      12.365825      -4.093926      -8.436485      10.201494       1.788653      19.007342           0.000000
          275              C       9.448206       6.548996       1.265933       0.394775      32.592058 0.28874188E+03  0.61282667E+04                                 9.095827                            5.826656       0.309040       2.145224                    0.999813      23.117051      63.148421       0.654512       0.440921      -1.049078      -0.000193      -0.007964      -0.019302       0.020881       0.057853       0.020330       0.025303       0.013049      -0.087854      -0.046759      -0.035328       0.082087             13.019583       8.046781      -1.847584      -4.772221       9.550900      -3.575720      21.461068           0.000000
          276              C       9.163067       6.109996       2.621596      -0.006560      50.479229 0.41008112E+03  0.94289214E+04                                11.724530                            6.721832       0.001733       2.010968                    0.999160      26.735031      74.136122       0.644729       0.413178      -1.074458      -0.047511       0.031452       0.016772       0.059396       0.011920       0.041066      -0.001767      -0.006640      -0.127522      -0.063827       0.019982       0.043845             18.591857      12.676763      -3.746231     -11.115082      11.532038       1.254616      31.566769           0.000000
          277              C      28.074330      21.003431       3.363694       0.612175      25.786632 0.26527976E+03  0.55582315E+04                                 8.158353                            5.796635      -0.076240       2.034722                    0.999562      22.187434      61.875468       0.615452       0.474984      -1.021226       0.030212       0.039998       0.030508       0.058680      -0.076054      -0.048725       0.010678       0.036919      -0.021972      -0.082147      -0.018862       0.101009             11.087407      11.516642       6.363335       4.625002      12.102896       3.271028       9.642682           0.000000
          278              C      27.022880      20.207743       2.793782      -0.014428      43.619758 0.41396280E+03  0.95122993E+04                                10.620258                            6.670480       0.089556       2.038734                    0.999269      26.572474      72.950845       0.661299       0.403073      -1.084347      -0.041401       0.008729      -0.011278       0.043788      -0.011203      -0.012639      -0.018376      -0.061761       0.051353      -0.045546       0.007267       0.038279             15.650470      15.366615       8.738858       7.749391      16.200517       3.793849      15.384277          -0.000000
          279              C      26.482303      20.351790       1.549676      -0.155980      39.725858 0.43257680E+03  0.10181564E+05                                10.208848                            6.998790      -0.060092       1.953851                    0.999526      29.639136      85.928705       0.612831       0.424633      -1.056475       0.003587      -0.003464       0.035328       0.035678      -0.041753      -0.055760       0.007570      -0.024068      -0.069107      -0.073613      -0.000456       0.074069             13.869673      12.377596       4.096432       8.448156      10.205286       1.794248      19.026139           0.000000
          280              C      39.150206      27.747920      22.985648       0.394628      32.600045 0.28880953E+03  0.61300688E+04                                 9.097166                            5.827210       0.309307       2.145241                    0.999813      23.120514      63.160010       0.654502       0.440901      -1.049088      -0.000141       0.008052       0.019273       0.020888      -0.057864      -0.020350       0.025309       0.013078      -0.087807      -0.046768      -0.035334       0.082102             13.022226       8.048420       1.848069       4.773457       9.552684      -3.576332      21.465574           0.000000
          281              C      38.865067      28.186920      21.629985      -0.006563      50.484241 0.41010741E+03  0.94296991E+04                                11.725319                            6.722044       0.001465       2.010869                    0.999159      26.736038      74.140164       0.644717       0.413177      -1.074455      -0.047492      -0.031427      -0.016782       0.059370      -0.011990      -0.041068      -0.001717      -0.006563      -0.127549      -0.063825       0.019890       0.043935             18.594169      12.678263       3.746667      11.116806      11.533108       1.254881      31.571135           0.000000
          282              C      39.081892      17.769232      14.558224       0.612173      25.786855 0.26528040E+03  0.55582579E+04                                 8.158429                            5.796650      -0.076249       2.034718                    0.999562      22.187664      61.876540       0.615449       0.474985      -1.021224      -0.001817      -0.023604      -0.053692       0.058680       0.003397       0.007458      -0.041560      -0.110833      -0.213193      -0.082144      -0.018864       0.101008             11.087602       7.378884      -0.115800       0.043600       6.000776       3.965623      19.883147           0.000000
          283              C      39.087832      17.961295      15.981792      -0.014428      43.620246 0.41396307E+03  0.95123184E+04                                10.620387                            6.670504       0.089555       2.038734                    0.999269      26.572560      72.951418       0.661294       0.403076      -1.084344       0.014248      -0.024405       0.033448       0.043788      -0.004783      -0.008098       0.014648       0.031644      -0.122118      -0.045543       0.007265       0.038278             15.650809      12.079674      -0.021757       1.554728       7.180451       5.820967      27.692302          -0.000000
          284              C      40.186806      18.139639      16.769968      -0.155980      39.726552 0.43258142E+03  0.10181726E+05                                10.209067                            6.998887      -0.060085       1.953854                    0.999526      29.639335      85.930223       0.612817       0.424640      -1.056468      -0.030845      -0.012274      -0.013071       0.035678      -0.003508      -0.028714      -0.014706      -0.087071      -0.173333      -0.073609      -0.000457       0.074066             13.870100      14.394570       1.266518       6.447313       6.265458       3.900408      20.950273           0.000000
          285              C      41.805565      18.991917      20.046357       0.394628      32.600154 0.28881032E+03  0.61300904E+04                                 9.097196                            5.827222       0.309305       2.145240                    0.999813      23.120531      63.160111       0.654501       0.440902      -1.049088      -0.011088      -0.014535      -0.010105       0.020888      -0.017190       0.008411      -0.020453      -0.116356      -0.105003      -0.046767      -0.035334       0.082101             13.022316      20.866584       1.977749       4.865231       5.429749       2.413218      12.770615           0.000000
          286              C      43.165917      19.173691      20.524113      -0.006562      50.484277 0.41010744E+03  0.94297001E+04                                11.725328                            6.722046       0.001464       2.010869                    0.999159      26.736034      74.140155       0.644717       0.413177      -1.074455      -0.004442       0.001443       0.059186       0.059370      -0.010915      -0.040309      -0.019374      -0.056503      -0.058220      -0.063827       0.019892       0.043935             18.594220      23.708831       4.062590      11.340258       8.221069       6.325711      23.852759           0.000000
          287              C      31.329670      10.172465      18.680993       0.612216      25.784355 0.26526734E+03  0.55579079E+04                                 8.157792                            5.796524      -0.076698       2.034588                    0.999561      22.186760      61.873299       0.615454       0.474988      -1.021224      -0.030184       0.042047       0.027554       0.058637       0.071242       0.055488       0.005930       0.023490      -0.062170      -0.082149      -0.018828       0.100977             11.086158      11.515176      -6.480802      -4.456602      11.971124       3.316410       9.772175           0.000000
          288              C      32.381120       9.369917      18.120781      -0.014211      43.614292 0.41391159E+03  0.95109204E+04                                10.620014                            6.670562       0.088671       2.038468                    0.999269      26.571370      72.949346       0.661215       0.403133      -1.084297       0.041501      -0.007941       0.012118       0.043957       0.015713       0.006397      -0.012592      -0.045527       0.099729      -0.045543       0.007352       0.038191             15.649370      15.364090     -10.217559      -5.653948      17.858917       3.204361      13.725104          -0.000000
          289              C      32.921697       8.244979      18.671292      -0.157031      39.713963 0.43246781E+03  0.10177881E+05                                10.201892                            6.994137      -0.052360       1.956017                    0.999546      29.647320      85.934551       0.613560       0.424176      -1.056810      -0.003439       0.032211      -0.015425       0.035879       0.066790       0.021074       0.020823       0.012800       0.039977      -0.073777      -0.000932       0.074709             13.858219      12.365822      -9.318635      -1.047626      19.153153      -1.376242      10.055681           0.000000
          290              C      49.955794      30.920385      18.499106       0.394775      32.592048 0.28874181E+03  0.61282648E+04                                 9.095826                            5.826656       0.309040       2.145224                    0.999813      23.117051      63.148421       0.654512       0.440921      -1.049078       0.000193       0.020853       0.001074       0.020881       0.038452       0.047768       0.031435       0.030392      -0.035826      -0.046759      -0.035328       0.082087             13.019580       8.046784      -5.115158      -0.151179      17.890232      -6.524113      13.121725           0.000000
          291              C      50.240933      29.788586      19.364887      -0.006560      50.479240 0.41008124E+03  0.94289246E+04                                11.724531                            6.721833       0.001733       2.010968                    0.999160      26.735029      74.136111       0.644729       0.413178      -1.074458       0.047511      -0.026297      -0.024063       0.059396       0.042691      -0.002450       0.019707       0.054098       0.054693      -0.063827       0.019982       0.043845             18.591862      12.676771     -11.728153       0.173043      30.129275      -5.320485      12.969541           0.000000
          292              C      20.322108      19.648703      11.900251       0.612173      25.786891 0.26528059E+03  0.55582664E+04                                 8.158452                            5.796660      -0.076249       2.034718                    0.999562      22.187699      61.876789       0.615447       0.474987      -1.021223       0.001816      -0.058490      -0.004357       0.058680      -0.008167      -0.000720       0.018592       0.059301       0.297209      -0.082144      -0.018864       0.101008             11.087637       7.378896      -0.002530       0.123723      20.833287      -1.278447       5.050728           0.000000
          293              C      20.316168      21.054877      11.606807      -0.014428      43.620558 0.41396559E+03  0.95123983E+04                                10.620466                            6.670544       0.089555       2.038734                    0.999269      26.572628      72.951876       0.661288       0.403078      -1.084342      -0.014249       0.023400      -0.034159       0.043788       0.009228       0.001807       0.025610       0.062648      -0.029105      -0.045544       0.007267       0.038276             15.650930      12.079704      -1.458686       0.538770      29.072205      -1.918866       5.800882          -0.000000
          294              C      19.217194      21.857425      11.512226      -0.155981      39.726444 0.43257989E+03  0.10181683E+05                                10.209059                            6.998883      -0.060085       1.953853                    0.999526      29.639269      85.930039       0.612817       0.424641      -1.056467       0.030845      -0.016415      -0.007213       0.035678       0.028236      -0.006271       0.029479       0.037907       0.201596      -0.073605      -0.000459       0.074063             13.870074      14.394520      -6.500805       0.955026      21.770160      -1.581347       5.445542           0.000000
          295              C      47.300435      25.230526      11.223632       0.394628      32.600165 0.28881018E+03  0.61300902E+04                                 9.097202                            5.827223       0.309306       2.145241                    0.999813      23.120565      63.160330       0.654500       0.440902      -1.049087       0.011088      -0.014372      -0.010335       0.020888      -0.002203       0.019009       0.018875      -0.005118       0.228713      -0.046769      -0.035332       0.082101             13.022304      20.866532      -5.246157      -0.242896      13.471777      -0.430067       4.728602           0.000000
          296              C      45.940083      25.741550      11.235757      -0.006562      50.484479 0.41010899E+03  0.94297494E+04                                11.725375                            6.722070       0.001466       2.010870                    0.999159      26.736078      74.140454       0.644714       0.413179      -1.074454       0.004442       0.056282      -0.018369       0.059370       0.041639      -0.003147       0.002959       0.006663       0.131275      -0.063824       0.019889       0.043935             18.594263      23.708887     -12.045834      -0.050155      26.091920       0.007428       5.981981           0.000000
          297              C      24.474448      24.961295      14.558224       0.612216      25.784327 0.26526717E+03  0.55579035E+04                                 8.157787                            5.796522      -0.076698       2.034588                    0.999561      22.186760      61.873299       0.615454       0.474988      -1.021224       0.021322       0.010257      -0.053651       0.058637       0.046263       0.032214       0.027294       0.061319      -0.213165      -0.082149      -0.018828       0.100977             11.086146       6.244594      -0.538971      -3.455811       7.134005      -1.944118      19.879841           0.000000
          298              C      24.305147      24.870409      15.981792      -0.014211      43.614281 0.41391173E+03  0.95109245E+04                                10.620013                            6.670564       0.088671       2.038468                    0.999269      26.571370      72.949346       0.661215       0.403133      -1.084297       0.013873       0.024729       0.033590       0.043957      -0.011218      -0.008610      -0.014319      -0.023997      -0.122200      -0.045543       0.007352       0.038191             15.649366       8.386545      -2.111970      -5.817805      10.875043      -1.562537      27.686509          -0.000000
          299              C      23.601209      25.732976      16.769968      -0.157031      39.713958 0.43246821E+03  0.10177892E+05                                10.201892                            6.994141      -0.052360       1.956017                    0.999546      29.647319      85.934549       0.613559       0.424176      -1.056810       0.026176      -0.020904      -0.012851       0.035879       0.039916       0.027187      -0.017357       0.038019      -0.173818      -0.073777      -0.000932       0.074709             13.858214       9.386145      -4.150323      -6.591866      11.259841       3.625024      20.928657           0.000000
          300              C      51.755735      26.708723      20.046357       0.394775      32.592048 0.28874207E+03  0.61282717E+04                                 9.095826                            5.826659       0.309040       2.145224                    0.999813      23.117052      63.148425       0.654512       0.440921      -1.049078       0.018155      -0.002407      -0.010031       0.020881       0.058980       0.013498       0.017503       0.028359      -0.104965      -0.046759      -0.035328       0.082087             13.019579      10.999513      -7.671490      -4.521328      15.291525       3.005965      12.767698           0.000000
          301              C      50.918139      27.795936      20.524113      -0.006560      50.479214 0.41008115E+03  0.94289221E+04                                11.724527                            6.721832       0.001733       2.010968                    0.999160      26.735030      74.136114       0.644729       0.413178      -1.074458       0.000982      -0.004588       0.059210       0.059396       0.029859       0.036929      -0.025277       0.009271      -0.058173      -0.063827       0.019982       0.043845             18.591852      15.609261      -8.736325     -11.146596      16.316601       6.656812      23.849694           0.000000
          302              C      27.177330      13.811368       3.363694       0.612173      25.786887 0.26528054E+03  0.55582650E+04                                 8.158451                            5.796660      -0.076249       2.034718                    0.999562      22.187699      61.876789       0.615447       0.474987      -1.021223      -0.049746       0.006165       0.030507       0.058680       0.022039       0.015113      -0.047535      -0.150188      -0.021971      -0.082144      -0.018864       0.101008             11.087635      17.467494      -2.927918      -5.145489       6.152512       2.369948       9.642899           0.000000
          303              C      28.392142      13.298629       2.793782      -0.014428      43.620549 0.41396553E+03  0.95123967E+04                                10.620465                            6.670543       0.089555       2.038734                    0.999269      26.572628      72.951875       0.661288       0.403078      -1.084342       0.013141      -0.040219      -0.011278       0.043788       0.032342       0.022232      -0.001758       0.011478       0.051352      -0.045544       0.007267       0.038276             15.650927      23.560807      -4.008539      -7.160658       8.007213       4.814433      15.384759          -0.000000
          304              C      28.537682      12.758453       1.549676      -0.155981      39.726441 0.43257986E+03  0.10181682E+05                                10.209058                            6.998882      -0.060085       1.953853                    0.999526      29.639269      85.930039       0.612817       0.424641      -1.056467       0.001207       0.004840       0.035327       0.035678       0.031291       0.021321      -0.052072      -0.060279      -0.069103      -0.073604      -0.000458       0.074063             13.870073      14.296389      -2.989009      -5.778278       8.287108       6.419419      19.026723           0.000000
          305              C      45.500494      20.031114      22.985648       0.394628      32.600174 0.28881013E+03  0.61300888E+04                                 9.097204                            5.827223       0.309306       2.145241                    0.999813      23.120565      63.160331       0.654500       0.440902      -1.049087      -0.006902      -0.004148       0.019273       0.020888       0.023267      -0.011745      -0.030278      -0.106763      -0.087807      -0.046769      -0.035332       0.082101             13.022308      10.777160      -0.272669       0.710467       6.824050       5.922141      21.465714           0.000000
          306              C      45.262878      19.564676      21.629985      -0.006562      50.484513 0.41010906E+03  0.94297516E+04                                11.725381                            6.722072       0.001466       2.010870                    0.999159      26.736080      74.140467       0.644714       0.413179      -1.074454       0.050962      -0.025416      -0.016782       0.059370       0.008834       0.022019      -0.034707      -0.017485      -0.127549      -0.063824       0.019889       0.043935             18.594274      15.064158      -2.369176      -6.645109       9.147314       9.000057      31.571349           0.000000
          307              C      32.226670       7.775111      11.900251       0.612175      25.786632 0.26527997E+03  0.55582367E+04                                 8.158353                            5.796638      -0.076240       2.034722                    0.999562      22.187434      61.875467       0.615452       0.474984      -1.021226       0.049745       0.030818      -0.004356       0.058680      -0.021597      -0.015742      -0.009920      -0.043794       0.297212      -0.082147      -0.018862       0.101009             11.087405      17.467144       5.826960       1.045268      10.744413       0.746327       5.050659           0.000000
          308              C      31.011858       7.066880      11.606807      -0.014428      43.619750 0.41396289E+03  0.95123018E+04                                10.620257                            6.670481       0.089557       2.038734                    0.999269      26.572474      72.950844       0.661299       0.403073      -1.084347      -0.013141      -0.024039      -0.034159       0.043788      -0.031743      -0.023084      -0.011240      -0.015342      -0.029105      -0.045546       0.007267       0.038279             15.650468      23.560125       8.086863       1.392341      17.590508       1.425960       5.800770          -0.000000
          309              C      30.866318       5.713866      11.512226      -0.155980      39.725841 0.43257689E+03  0.10181567E+05                                10.208845                            6.998791      -0.060092       1.953851                    0.999526      29.639137      85.928706       0.612831       0.424633      -1.056475      -0.001207       0.034920      -0.007214       0.035678      -0.030538      -0.022401      -0.020170       0.029954       0.201608      -0.073613      -0.000456       0.074069             13.869667      14.295971       6.443770       0.891936      21.867594       1.617690       5.445435           0.000000
          310              C      43.605506      28.348116      11.223632       0.394628      32.600045 0.28880962E+03  0.61300710E+04                                 9.097167                            5.827211       0.309307       2.145241                    0.999813      23.120514      63.160012       0.654502       0.440901      -1.049088       0.006902       0.016788      -0.010335       0.020888       0.003316      -0.025853       0.007024      -0.001256       0.228712      -0.046768      -0.035334       0.082102             13.022227      10.777091      -0.578942       0.493897      23.561011       0.004681       4.728579           0.000000
          311              C      43.843122      26.914505      11.235757      -0.006563      50.484238 0.41010749E+03  0.94297013E+04                                11.725319                            6.722045       0.001465       2.010869                    0.999159      26.736036      74.140156       0.644717       0.413177      -1.074455      -0.050963      -0.024294      -0.018369       0.059370      -0.023707      -0.000991      -0.004205       0.068790       0.131276      -0.063825       0.019890       0.043935             18.594171      15.064101       7.054848       0.018649      34.736455      -0.047145       5.981956           0.000000
          312              C      34.929552      22.046058      18.680993       0.612173      25.786874 0.26528059E+03  0.55582629E+04                                 8.158433                            5.796652      -0.076249       2.034718                    0.999562      22.187664      61.876540       0.615449       0.474985      -1.021224      -0.021350      -0.047212       0.027541       0.058680      -0.045849      -0.032892       0.045054       0.111688      -0.062031      -0.082144      -0.018864       0.101008             11.087609       6.245020       3.438086      -0.644024      17.244117      -5.519293       9.773689           0.000000
          313              C      35.098853      23.357915      18.120781      -0.014428      43.620250 0.41396323E+03  0.95123228E+04                                10.620386                            6.670505       0.089555       2.038734                    0.999269      26.572560      72.951411       0.661294       0.403076      -1.084344      -0.014012       0.039716       0.011989       0.043788       0.011913       0.007785       0.011826       0.049895       0.099882      -0.045544       0.007265       0.038278             15.650809       8.386415       6.189222       0.050353      24.840502      -6.502055      13.725508          -0.000000
          314              C      35.802791      24.388537      18.671292      -0.155980      39.726536 0.43258109E+03  0.10181717E+05                                10.209064                            6.998884      -0.060085       1.953854                    0.999526      29.639335      85.930221       0.612818       0.424640      -1.056468      -0.026052      -0.019182      -0.015042       0.035678      -0.038696      -0.028169       0.007728       0.108857       0.040858      -0.073609      -0.000457       0.074066             13.870095       9.394567       7.608379       1.715232      22.157869      -0.217727      10.057850           0.000000
          315              C      37.350265      27.802795      18.499106       0.394628      32.600167 0.28881016E+03  0.61300864E+04                                 9.097198                            5.827221       0.309305       2.145240                    0.999813      23.120531      63.160111       0.654501       0.440902      -1.049088      -0.018131      -0.010305       0.001167       0.020888      -0.032394      -0.051103       0.025656       0.051443      -0.035890      -0.046766      -0.035334       0.082101             13.022322      11.001744       6.821624       5.726875      14.940966       3.131839      13.124257           0.000000
          316              C      38.187861      28.615632      19.364887      -0.006562      50.484291 0.41010738E+03  0.94296985E+04                                11.725329                            6.722045       0.001464       2.010869                    0.999159      26.736035      74.140156       0.644717       0.413177      -1.074455      -0.000972       0.054278      -0.024036       0.059370      -0.044795      -0.015902      -0.011937       0.046920       0.054504      -0.063827       0.019892       0.043935             18.594223      15.611321      13.423337       4.521866      27.200501       2.810768      12.970846           0.000000
          317              C      36.557222      24.021560      11.900251       0.612173      25.786872 0.26528046E+03  0.55582596E+04                                 8.158433                            5.796650      -0.076249       2.034718                    0.999562      22.187664      61.876540       0.615449       0.474985      -1.021224      -0.051562       0.027671      -0.004357       0.058680       0.029760       0.016459      -0.008675      -0.015510       0.297208      -0.082144      -0.018864       0.101008             11.087609      17.471815      -5.824650      -1.169014      10.740298       0.532082       5.050714           0.000000
          318              C      37.777974      23.323618      11.606807      -0.014428      43.620264 0.41396316E+03  0.95123209E+04                                10.620389                            6.670505       0.089555       2.038734                    0.999269      26.572560      72.951417       0.661294       0.403076      -1.084344       0.027389       0.000639      -0.034159       0.043788       0.022513       0.021274      -0.014372      -0.047310      -0.029106      -0.045543       0.007265       0.038278             15.650816      26.087026      -6.628588      -1.931140      15.064581       0.492842       5.800840          -0.000000
          319              C      39.022488      23.874083      11.512226      -0.155980      39.726539 0.43258123E+03  0.10181721E+05                                10.209065                            6.998886      -0.060085       1.953854                    0.999526      29.639335      85.930221       0.612818       0.424640      -1.056468      -0.029638      -0.018505      -0.007215       0.035678       0.002293       0.028663      -0.009316      -0.067869       0.201603      -0.073609      -0.000457       0.074066             13.870096      25.556095       0.056628      -1.846993      10.608651      -0.036401       5.445543           0.000000
          320              C      42.753059      23.589419      11.223632       0.394628      32.600151 0.28881013E+03  0.61300855E+04                                 9.097195                            5.827220       0.309305       2.145240                    0.999813      23.120531      63.160110       0.654501       0.440902      -1.049088      -0.017990      -0.002417      -0.010335       0.020888      -0.001116       0.006842      -0.025901       0.006370       0.228710      -0.046767      -0.035334       0.082101             13.022316      19.863841       5.825172      -0.250999      14.474510       0.425386       4.728598           0.000000
          321              C      43.875794      24.512006      11.235757      -0.006562      50.484274 0.41010741E+03  0.94296992E+04                                11.725328                            6.722045       0.001464       2.010869                    0.999159      26.736033      74.140148       0.644717       0.413177      -1.074455       0.046520      -0.031988      -0.018368       0.059370      -0.017936       0.004135       0.001244      -0.075457       0.131277      -0.063827       0.019892       0.043935             18.594221      35.928147       4.991082       0.031513      13.872551       0.039724       5.981965           0.000000
          322              C      22.846778      19.226851      18.680993       0.612175      25.786648 0.26528010E+03  0.55582400E+04                                 8.158357                            5.796639      -0.076240       2.034722                    0.999562      22.187434      61.875468       0.615452       0.474984      -1.021226       0.051562       0.005117       0.027541       0.058680      -0.025441      -0.022573      -0.051010      -0.135260      -0.062036      -0.082147      -0.018862       0.101009             11.087412      17.471409       3.043623       5.101746       6.017252       2.201868       9.773576           0.000000
          323              C      21.626026      18.717542      18.120781      -0.014428      43.619748 0.41396286E+03  0.95123008E+04                                10.620256                            6.670481       0.089557       2.038734                    0.999269      26.572474      72.950844       0.661299       0.403073      -1.084347      -0.027389      -0.031992       0.011989       0.043788      -0.027564      -0.014135       0.000830      -0.004315       0.099881      -0.045546       0.007267       0.038279             15.650467      26.086346       4.030097       5.605568       7.139807       3.294548      13.725248          -0.000000
          324              C      20.381512      18.811858      18.671292      -0.155980      39.725845 0.43257674E+03  0.10181562E+05                                10.208846                            6.998790      -0.060092       1.953851                    0.999526      29.639137      85.928706       0.612831       0.424633      -1.056475       0.029638      -0.012970      -0.015042       0.035678      -0.027795       0.007389      -0.028259      -0.121454       0.040855      -0.073613      -0.000456       0.074069             13.869670      25.555169       1.722394      -0.669121       5.996217       1.594250      10.057623           0.000000
          325              C      46.352941      18.444881      18.499106       0.394628      32.600052 0.28880952E+03  0.61300684E+04                                 9.097167                            5.827210       0.309307       2.145241                    0.999813      23.120514      63.160010       0.654502       0.440901      -1.049088       0.017990      -0.010549       0.001167       0.020888      -0.006081       0.003331      -0.057085      -0.081830      -0.035891      -0.046767      -0.035334       0.082102             13.022231      19.863659      -1.705046      -5.575601       6.078827       3.393691      13.124207           0.000000
          326              C      45.230206      18.763843      19.364887      -0.006563      50.484237 0.41010742E+03  0.94296994E+04                                11.725319                            6.722045       0.001465       2.010869                    0.999159      26.736035      74.140153       0.644717       0.413177      -1.074455      -0.046520      -0.027981      -0.024036       0.059370       0.002077       0.018287      -0.007803      -0.101047       0.054505      -0.063825       0.019891       0.043935             18.594173      35.928042      -1.693356      -4.695011       6.883654       2.510662      12.970825           0.000000
          327              C      25.549660       8.714846      14.558224       0.612173      25.786885 0.26528055E+03  0.55582655E+04                                 8.158451                            5.796660      -0.076249       2.034718                    0.999562      22.187699      61.876789       0.615447       0.474987      -1.021223      -0.019534       0.013374      -0.053692       0.058680      -0.049693      -0.039722       0.014320       0.049526      -0.213193      -0.082144      -0.018864       0.101008             11.087634       6.445606       0.654638       3.412523       6.934081      -2.020601      19.883215           0.000000
          328              C      25.713021       8.613670      15.981792      -0.014428      43.620540 0.41396557E+03  0.95123976E+04                                10.620463                            6.670543       0.089555       2.038734                    0.999269      26.572629      72.951877       0.661288       0.403078      -1.084342      -0.028260      -0.000137       0.033448       0.043788       0.016091       0.016735      -0.000311      -0.007544      -0.122118      -0.045543       0.007267       0.038276             15.650922       8.424114       2.132279       4.263718      10.836087      -4.257059      27.692564          -0.000000
          329              C      25.317985       7.572759      16.769968      -0.155981      39.726437 0.43258004E+03  0.10181687E+05                                10.209058                            6.998884      -0.060085       1.953853                    0.999526      29.639268      85.930038       0.612816       0.424641      -1.056467       0.004795       0.032848      -0.013072       0.035678      -0.035951       0.001620       0.032218       0.049596      -0.173326      -0.073604      -0.000459       0.074063             13.870072       7.200870       2.886724       0.154164      13.459098      -7.533774      20.950247           0.000000
          330              C      40.097700      31.467420      20.046357       0.394628      32.600178 0.28881014E+03  0.61300891E+04                                 9.097204                            5.827223       0.309306       2.145241                    0.999813      23.120565      63.160332       0.654500       0.440902      -1.049087      -0.007044       0.016870      -0.010105       0.020888      -0.041791      -0.021920       0.002941       0.087948      -0.105004      -0.046769      -0.035332       0.082101             13.022310       7.576190       5.695463      -0.342673      18.720110      -5.419967      12.770630           0.000000
          331              C      39.574945      30.198435      20.524113      -0.006562      50.484514 0.41010908E+03  0.94297519E+04                                11.725380                            6.722071       0.001466       2.010870                    0.999159      26.736078      74.140455       0.644714       0.413179      -1.074454       0.003470       0.003126       0.059186       0.059370      -0.019010       0.003375       0.044593       0.047152      -0.058220      -0.063824       0.019889       0.043935             18.594272       8.574757       4.675140      -0.191873      23.355250     -12.983776      23.852809           0.000000
          332              C      33.854340      16.630575       3.363694       0.612216      25.784337 0.26526715E+03  0.55579030E+04                                 8.157789                            5.796522      -0.076698       2.034588                    0.999561      22.186760      61.873299       0.615454       0.474988      -1.021224       0.019544      -0.046137       0.030457       0.058637       0.054033       0.033594       0.036806       0.113267      -0.021777      -0.082149      -0.018828       0.100977             11.086152       6.444893      -3.434663       0.520017      17.171267      -5.640281       9.642295           0.000000
          333              C      33.690979      17.939002       2.793782      -0.014211      43.614279 0.41391161E+03  0.95109208E+04                                10.620012                            6.670562       0.088671       2.038468                    0.999269      26.571369      72.949337       0.661215       0.403133      -1.084297       0.028352       0.031552      -0.011526       0.043957      -0.021083      -0.009517       0.020138       0.050369       0.051204      -0.045543       0.007352       0.038191             15.649365       8.423899      -4.729526      -0.590816      23.138661      -8.606151      15.385534          -0.000000
          334              C      34.086015      18.335131       1.549676      -0.157031      39.713967 0.43246815E+03  0.10177890E+05                                10.201893                            6.994140      -0.052360       1.956017                    0.999546      29.647320      85.934549       0.613560       0.424176      -1.056810      -0.005015      -0.001075       0.035511       0.035879       0.010784       0.034817       0.044498       0.084847      -0.069656      -0.073777      -0.000932       0.074709             13.858217       7.197131      -1.109783      -2.669221      15.370183      -8.200530      19.007336           0.000000
          335              C      49.008300      29.389027      22.985648       0.394775      32.592055 0.28874182E+03  0.61282652E+04                                 9.095827                            5.826656       0.309040       2.145224                    0.999813      23.117051      63.148424       0.654512       0.440921      -1.049078       0.006993      -0.003815       0.019302       0.020881       0.034577       0.032079       0.004955       0.093680      -0.087854      -0.046759      -0.035328       0.082087             13.019584       7.574816      -1.575092      -5.482776      10.022863      -2.345010      21.461073           0.000000
          336              C      49.531055      29.416465      21.629985      -0.006560      50.479243 0.41008124E+03  0.94289249E+04                                11.724532                            6.721833       0.001733       2.010968                    0.999160      26.735032      74.136124       0.644729       0.413178      -1.074458      -0.003483       0.056872      -0.016772       0.059396       0.003085       0.019003       0.036448       0.023966      -0.127522      -0.063827       0.019982       0.043845             18.591862       8.573889      -1.377438      -4.471009      15.634923     -10.253260      31.566774           0.000000
          337              C      29.702000      12.360609       0.948237       0.250215      39.535320 0.33505962E+03  0.73511444E+04                                10.238144                            6.197016      -0.069186       2.016308                    0.999105      24.150577      66.198779       0.649529       0.429808      -1.060052       0.000000      -0.041529      -0.078769       0.089047      -0.000002      -0.000001       0.049747       0.025198       0.121225      -0.057961      -0.007605       0.065566             15.746065      12.894126      -0.000060      -0.000131       9.634734       9.130676      24.709334          -0.000000
          338              C      29.702000      13.574719       3.429174      -0.083038      38.561877 0.49334488E+03  0.11961221E+05                                10.068122                            7.499247      -0.131038       1.924166                    0.999224      29.997184      87.341918       0.590970       0.427480      -1.058113       0.000000      -0.026806      -0.014950       0.030693      -0.000003       0.000000      -0.017093      -0.126655       0.032268      -0.068706       0.005216       0.063490             12.874364      22.285094      -0.000021      -0.000040       6.230542       1.961272      10.107456          -0.000000
          339              C      36.064168      25.609507      18.108656       0.250215      39.535489 0.33506020E+03  0.73511600E+04                                10.238170                            6.197016      -0.069183       2.016309                    0.999105      24.150602      66.198854       0.649530       0.429807      -1.060053       0.040338       0.064819       0.045834       0.089047       0.041718       0.029499       0.021734      -0.054033       0.023297      -0.057962      -0.007603       0.065565             15.746172      11.076056       8.287346       5.860030      19.810246       4.890353      16.352215          -0.000000
          340              C      34.739459      23.630575      16.709339      -0.083038      38.561406 0.49333610E+03  0.11960965E+05                                10.068064                            7.499187      -0.131015       1.924174                    0.999224      29.996886      87.341119       0.590971       0.427481      -1.058112      -0.003269       0.024917       0.017619       0.030691      -0.022818      -0.016134       0.044695       0.048086      -0.111294      -0.068703       0.005216       0.063487             12.874309       6.966025       2.026033       1.432622      13.676284      -6.087246      17.980618          -0.000000
          341              C      23.339832      25.609507      18.108656       0.250672      39.529138 0.33502498E+03  0.73502844E+04                                10.237940                            6.197507      -0.070762       2.015858                    0.999108      24.147943      66.193754       0.649368       0.429920      -1.059970      -0.040246       0.064661       0.045722       0.088833      -0.041530      -0.029366       0.021736      -0.053744       0.023005      -0.057641      -0.007701       0.065343             15.743740      11.072435      -8.283323      -5.857185      19.806032       4.883632      16.352753          -0.000000
          342              C      24.664541      23.630575      16.709339      -0.082868      38.555950 0.49323411E+03  0.11957906E+05                                10.067584                            7.498652      -0.130851       1.924292                    0.999224      29.992930      87.328217       0.590962       0.427508      -1.058092       0.003168       0.025042       0.017707       0.030833       0.022686       0.016042       0.044771       0.047995      -0.111311      -0.068762       0.005420       0.063342             12.873651       6.965684      -2.025930      -1.432549      13.675548      -6.087022      17.979722          -0.000000
          343              C      29.702000       5.014209      11.337614       0.250215      39.535316 0.33505963E+03  0.73511446E+04                                10.238143                            6.197016      -0.069186       2.016308                    0.999105      24.150577      66.198779       0.649529       0.429808      -1.060052      -0.000000      -0.088108      -0.012898       0.089047      -0.000001      -0.000001       0.015684      -0.071147      -0.167809      -0.057961      -0.007605       0.065566             15.746062      12.894118      -0.000143      -0.000013      28.773369       2.364151       5.570700          -0.000000
          344              C      29.702000       7.757962      11.655310      -0.083038      38.561914 0.49334491E+03  0.11961222E+05                                10.068127                            7.499247      -0.131038       1.924166                    0.999224      29.997184      87.341916       0.590970       0.427480      -1.058113       0.000000      -0.023030      -0.020290       0.030693      -0.000001      -0.000002       0.001537      -0.073962       0.190348      -0.068706       0.005216       0.063490             12.874377      22.285130      -0.000045      -0.000006      10.909424       0.307037       5.428576          -0.000000
          345              C      33.848399       7.408134      18.108656       0.250672      39.529156 0.33502507E+03  0.73502867E+04                                10.237943                            6.197508      -0.070762       2.015858                    0.999108      24.147943      66.193754       0.649368       0.429920      -1.059970       0.035875      -0.067185       0.045722       0.088833      -0.044037       0.004141      -0.036300      -0.045059       0.023005      -0.057641      -0.007701       0.065343             15.743748      10.449068      -7.923425       1.300759      20.429417      -7.514292      16.352758          -0.000000
          346              C      32.796948       9.544832      16.709339      -0.082868      38.555938 0.49323410E+03  0.11957905E+05                                10.067583                            7.498652      -0.130851       1.924292                    0.999224      29.992929      87.328213       0.590962       0.427508      -1.058092       0.023271      -0.009777       0.017707       0.030833       0.032126       0.046794      -0.008493       0.015297      -0.111311      -0.068762       0.005420       0.063342             12.873648      10.243572      -3.918418      -5.987787      10.397656       1.802882      17.979716          -0.000000
          347              C      25.555601      19.542383       0.948237       0.250215      39.535338 0.33505985E+03  0.73511504E+04                                10.238147                            6.197018      -0.069186       2.016308                    0.999105      24.150578      66.198780       0.649529       0.429808      -1.060052      -0.035966       0.020765      -0.078769       0.089047       0.010910       0.043082      -0.024874      -0.012602       0.121225      -0.057961      -0.007605       0.065566             15.746069      10.449535       1.411329       7.907337      12.079333      -4.565449      24.709339          -0.000000
          348              C      26.607052      18.935327       3.429174      -0.083038      38.561881 0.49334502E+03  0.11961225E+05                                10.068123                            7.499248      -0.131038       1.924166                    0.999224      29.997185      87.341921       0.590970       0.427480      -1.058113      -0.023215       0.013403      -0.014950       0.030693      -0.054845      -0.014803       0.008546       0.063323       0.032268      -0.068706       0.005216       0.063490             12.874367      10.244167       6.951820       1.698490      18.271479      -0.980669      10.107453          -0.000000
          349              C      19.193432      23.215582      11.337614       0.250215      39.535330 0.33505968E+03  0.73511461E+04                                10.238146                            6.197017      -0.069186       2.016308                    0.999105      24.150577      66.198780       0.649529       0.429808      -1.060052      -0.076303       0.044054      -0.012898       0.089047      -0.030808       0.013582      -0.007843       0.035571      -0.167809      -0.057961      -0.007605       0.065566             15.746068      24.803433      -6.875995       2.047409      16.864068      -1.182088       5.570702          -0.000000
          350              C      21.569592      21.843706      11.655310      -0.083038      38.561937 0.49334554E+03  0.11961241E+05                                10.068131                            7.499252      -0.131038       1.924166                    0.999224      29.997184      87.341919       0.590970       0.427480      -1.058113      -0.019945       0.011515      -0.020290       0.030693      -0.032027       0.001330      -0.000771       0.036980       0.190348      -0.068706       0.005216       0.063490             12.874380      13.753320       4.925800       0.265899      19.441240      -0.153524       5.428578          -0.000000
          351              C      40.210568      18.427733      18.108656       0.250215      39.535504 0.33506012E+03  0.73511578E+04                                10.238172                            6.197015      -0.069183       2.016309                    0.999105      24.150602      66.198852       0.649530       0.429807      -1.060053       0.076303       0.002524       0.045834       0.089047      -0.002538       0.033572       0.014680       0.099274       0.023297      -0.057962      -0.007603       0.065565             15.746178      24.803764       0.361664       7.165200       6.082551       2.629759      16.352220          -0.000000
          352              C      37.834408      18.269967      16.709339      -0.083038      38.561435 0.49333631E+03  0.11960971E+05                                10.068069                            7.499189      -0.131015       1.924174                    0.999224      29.996885      87.341118       0.590971       0.427481      -1.058112       0.019944      -0.015289       0.017619       0.030691       0.009413       0.030640      -0.036320      -0.063564      -0.111294      -0.068702       0.005216       0.063487             12.874318      13.753330      -1.892612      -4.555407       6.888997       4.284314      17.980627          -0.000000
          353              C      40.210568      23.215582      11.337614       0.250215      39.535488 0.33506005E+03  0.73511559E+04                                10.238169                            6.197014      -0.069183       2.016309                    0.999105      24.150602      66.198852       0.649530       0.429807      -1.060053       0.076303       0.044054      -0.012898       0.089047       0.030806      -0.013584      -0.007843       0.035571      -0.167810      -0.057962      -0.007603       0.065565             15.746172      24.803731       6.875968      -2.047421      16.864067      -1.182080       5.570718          -0.000000
          354              C      37.834408      21.843706      11.655310      -0.083038      38.561447 0.49333658E+03  0.11960979E+05                                10.068071                            7.499191      -0.131015       1.924174                    0.999224      29.996885      87.341118       0.590971       0.427481      -1.058112       0.019944       0.011515      -0.020288       0.030691       0.032025      -0.001338      -0.000773       0.036980       0.190338      -0.068703       0.005216       0.063487             12.874320      13.753330      -4.925750      -0.265904      19.441089      -0.153519       5.428541          -0.000000
          355              C      25.555601       7.408134      18.108656       0.250215      39.535346 0.33505991E+03  0.73511521E+04                                10.238148                            6.197019      -0.069186       2.016308                    0.999105      24.150577      66.198776       0.649529       0.429808      -1.060052      -0.035966      -0.067343       0.045834       0.089047       0.044255      -0.004074      -0.036415      -0.045244       0.023298      -0.057961      -0.007605       0.065566             15.746073      10.449541       7.925562      -1.305168      20.436457      -7.520133      16.352222          -0.000000
          356              C      26.607052       9.544832      16.709339      -0.083038      38.561886 0.49334508E+03  0.11961227E+05                                10.068123                            7.499249      -0.131038       1.924166                    0.999224      29.997185      87.341921       0.590970       0.427480      -1.058113      -0.023215      -0.009627       0.017620       0.030693      -0.032237      -0.046774      -0.008373       0.015467      -0.111302      -0.068705       0.005216       0.063490             12.874366      10.244164       3.918623       5.988072      10.398180       1.802958      17.980754          -0.000000
          357              C      19.193432      18.427733      18.108656       0.250215      39.535345 0.33505975E+03  0.73511480E+04                                10.238148                            6.197017      -0.069186       2.016308                    0.999105      24.150577      66.198780       0.649529       0.429808      -1.060052      -0.076303       0.002524       0.045834       0.089047       0.002536      -0.033574       0.014679       0.099274       0.023298      -0.057961      -0.007605       0.065566             15.746074      24.803466      -0.361684      -7.165222       6.082532       2.629758      16.352225          -0.000000
          358              C      21.569592      18.269967      16.709339      -0.083038      38.561924 0.49334526E+03  0.11961232E+05                                10.068128                            7.499250      -0.131038       1.924166                    0.999224      29.997184      87.341916       0.590970       0.427480      -1.058113      -0.019945      -0.015291       0.017620       0.030693      -0.009422      -0.030639      -0.036321      -0.063570      -0.111302      -0.068705       0.005216       0.063490             12.874376      13.753319       1.892624       4.555455       6.889043       4.284346      17.980766          -0.000000
          359              C      33.848399      19.542383       0.948237       0.250672      39.529144 0.33502496E+03  0.73502838E+04                                10.237941                            6.197507      -0.070762       2.015858                    0.999108      24.147942      66.193752       0.649368       0.429920      -1.059970       0.035875       0.020712      -0.078583       0.088833      -0.010775      -0.042899      -0.024768      -0.012441       0.120859      -0.057641      -0.007702       0.065343             15.743743      10.449062      -1.414774      -7.903853      12.082699      -4.563287      24.699468          -0.000000
          360              C      32.796948      18.935327       3.429174      -0.082868      38.555934 0.49323404E+03  0.11957904E+05                                10.067582                            7.498652      -0.130851       1.924292                    0.999224      29.992929      87.328213       0.590962       0.427508      -1.058092       0.023271       0.013435      -0.015120       0.030833       0.054826       0.014690       0.008482       0.063308       0.032723      -0.068762       0.005420       0.063342             12.873649      10.243576      -6.951484      -1.698391      18.270451      -0.980565      10.106919          -0.000000
          361              C      33.848399      14.754533      23.303344       0.250215      39.535339 0.33505985E+03  0.73511505E+04                                10.238147                            6.197018      -0.069186       2.016308                    0.999105      24.150578      66.198781       0.649529       0.429808      -1.060052       0.035966      -0.020765       0.078769       0.089047       0.010910       0.043082      -0.024874      -0.012602       0.121225      -0.057961      -0.007605       0.065566             15.746070      10.449535       1.411329       7.907337      12.079333      -4.565449      24.709340          -0.000000
          362              C      32.796948      15.361589      20.822407      -0.083038      38.561880 0.49334500E+03  0.11961225E+05                                10.068123                            7.499249      -0.131038       1.924166                    0.999224      29.997184      87.341920       0.590970       0.427480      -1.058113       0.023215      -0.013403       0.014950       0.030693      -0.054845      -0.014803       0.008546       0.063323       0.032268      -0.068706       0.005216       0.063490             12.874367      10.244168       6.951820       1.698490      18.271480      -0.980668      10.107454          -0.000000
          363              C      19.193432      15.869183       6.142925       0.250215      39.535504 0.33506012E+03  0.73511579E+04                                10.238172                            6.197015      -0.069183       2.016309                    0.999105      24.150602      66.198853       0.649530       0.429807      -1.060053      -0.076303      -0.002524      -0.045834       0.089047      -0.002538       0.033572       0.014680       0.099274       0.023297      -0.057962      -0.007603       0.065565             15.746179      24.803764       0.361664       7.165200       6.082551       2.629759      16.352221          -0.000000
          364              C      21.569592      16.026949       7.542242      -0.083038      38.561434 0.49333631E+03  0.11960971E+05                                10.068068                            7.499189      -0.131015       1.924174                    0.999224      29.996885      87.341118       0.590971       0.427481      -1.058112      -0.019944       0.015289      -0.017619       0.030691       0.009413       0.030640      -0.036320      -0.063564      -0.111294      -0.068702       0.005216       0.063487             12.874317      13.753329      -1.892612      -4.555407       6.888997       4.284314      17.980626          -0.000000
          365              C      25.555601      26.888782       6.142925       0.250672      39.529154 0.33502505E+03  0.73502862E+04                                10.237943                            6.197508      -0.070762       2.015858                    0.999108      24.147942      66.193753       0.649368       0.429920      -1.059970      -0.035875       0.067185      -0.045722       0.088833      -0.044037       0.004141      -0.036300      -0.045059       0.023005      -0.057641      -0.007701       0.065343             15.743748      10.449069      -7.923426       1.300759      20.429418      -7.514292      16.352758          -0.000000
          366              C      26.607052      24.752084       7.542242      -0.082868      38.555938 0.49323411E+03  0.11957906E+05                                10.067583                            7.498652      -0.130851       1.924292                    0.999224      29.992929      87.328215       0.590962       0.427508      -1.058092      -0.023271       0.009777      -0.017707       0.030833       0.032126       0.046794      -0.008493       0.015297      -0.111311      -0.068762       0.005420       0.063342             12.873648      10.243572      -3.918418      -5.987787      10.397656       1.802882      17.979715          -0.000000
          367              C      40.210568      11.081334      12.913967       0.250215      39.535331 0.33505970E+03  0.73511465E+04                                10.238145                            6.197017      -0.069186       2.016308                    0.999105      24.150578      66.198781       0.649529       0.429808      -1.060052       0.076303      -0.044054       0.012898       0.089047      -0.030808       0.013582      -0.007843       0.035571      -0.167809      -0.057961      -0.007605       0.065566             15.746067      24.803432      -6.875995       2.047409      16.864068      -1.182088       5.570702          -0.000000
          368              C      37.834408      12.453210      12.596271      -0.083038      38.561937 0.49334555E+03  0.11961241E+05                                10.068131                            7.499252      -0.131038       1.924166                    0.999224      29.997184      87.341919       0.590970       0.427480      -1.058113       0.019945      -0.011515       0.020290       0.030693      -0.032027       0.001330      -0.000771       0.036980       0.190348      -0.068706       0.005216       0.063490             12.874380      13.753320       4.925800       0.265899      19.441241      -0.153524       5.428578          -0.000000
          369              C      36.064168       8.687409       6.142925       0.250672      39.529137 0.33502498E+03  0.73502844E+04                                10.237940                            6.197507      -0.070762       2.015858                    0.999108      24.147943      66.193754       0.649368       0.429920      -1.059970       0.040246      -0.064661      -0.045722       0.088833      -0.041530      -0.029366       0.021736      -0.053744       0.023005      -0.057641      -0.007701       0.065343             15.743740      11.072435      -8.283323      -5.857185      19.806032       4.883632      16.352753          -0.000000
          370              C      34.739459      10.666341       7.542242      -0.082868      38.555948 0.49323408E+03  0.11957905E+05                                10.067584                            7.498652      -0.130851       1.924292                    0.999224      29.992929      87.328213       0.590962       0.427508      -1.058092      -0.003168      -0.025042      -0.017707       0.030833       0.022686       0.016042       0.044771       0.047995      -0.111311      -0.068762       0.005420       0.063342             12.873651       6.965684      -2.025930      -1.432549      13.675547      -6.087021      17.979721          -0.000000
          371              C      29.702000      21.936307      23.303344       0.250215      39.535320 0.33505962E+03  0.73511444E+04                                10.238144                            6.197016      -0.069186       2.016308                    0.999105      24.150577      66.198779       0.649529       0.429808      -1.060052       0.000000       0.041529       0.078769       0.089047      -0.000002      -0.000001       0.049747       0.025198       0.121225      -0.057961      -0.007605       0.065566             15.746064      12.894126      -0.000060      -0.000131       9.634734       9.130676      24.709333          -0.000000
          372              C      29.702000      20.722197      20.822407      -0.083038      38.561875 0.49334485E+03  0.11961220E+05                                10.068121                            7.499247      -0.131038       1.924166                    0.999224      29.997183      87.341914       0.590970       0.427480      -1.058113      -0.000000       0.026806       0.014950       0.030693      -0.000003       0.000000      -0.017093      -0.126655       0.032268      -0.068706       0.005216       0.063490             12.874363      22.285093      -0.000021      -0.000040       6.230542       1.961272      10.107456          -0.000000
          373              C      29.702000      29.282707      12.913967       0.250215      39.535316 0.33505963E+03  0.73511445E+04                                10.238143                            6.197016      -0.069186       2.016308                    0.999105      24.150577      66.198778       0.649529       0.429808      -1.060052      -0.000000       0.088108       0.012898       0.089047      -0.000001      -0.000001       0.015684      -0.071147      -0.167809      -0.057961      -0.007605       0.065566             15.746062      12.894117      -0.000143      -0.000013      28.773369       2.364151       5.570700          -0.000000
          374              C      29.702000      26.538954      12.596271      -0.083038      38.561917 0.49334494E+03  0.11961223E+05                                10.068127                            7.499247      -0.131038       1.924166                    0.999224      29.997185      87.341921       0.590970       0.427480      -1.058113      -0.000000       0.023030       0.020290       0.030693      -0.000001      -0.000002       0.001537      -0.073962       0.190348      -0.068706       0.005216       0.063490             12.874378      22.285132      -0.000044      -0.000006      10.909425       0.307037       5.428576          -0.000000
          375              C      23.339832       8.687409       6.142925       0.250215      39.535487 0.33506018E+03  0.73511595E+04                                10.238170                            6.197016      -0.069183       2.016309                    0.999105      24.150601      66.198852       0.649530       0.429807      -1.060053      -0.040338      -0.064819      -0.045834       0.089047       0.041718       0.029499       0.021734      -0.054033       0.023297      -0.057962      -0.007603       0.065565             15.746172      11.076056       8.287346       5.860029      19.810246       4.890353      16.352214          -0.000000
          376              C      24.664541      10.666341       7.542242      -0.083038      38.561405 0.49333610E+03  0.11960965E+05                                10.068064                            7.499187      -0.131015       1.924174                    0.999224      29.996886      87.341120       0.590971       0.427481      -1.058112       0.003269      -0.024917      -0.017619       0.030691      -0.022818      -0.016134       0.044695       0.048086      -0.111294      -0.068703       0.005216       0.063487             12.874309       6.966025       2.026033       1.432622      13.676285      -6.087247      17.980618          -0.000000
          377              C      19.193432      11.081334      12.913967       0.250215      39.535489 0.33506005E+03  0.73511560E+04                                10.238170                            6.197014      -0.069183       2.016309                    0.999105      24.150602      66.198853       0.649530       0.429807      -1.060053      -0.076303      -0.044054       0.012898       0.089047       0.030806      -0.013584      -0.007843       0.035571      -0.167810      -0.057962      -0.007603       0.065565             15.746173      24.803732       6.875968      -2.047421      16.864068      -1.182080       5.570718          -0.000000
          378              C      21.569592      12.453210      12.596271      -0.083038      38.561448 0.49333658E+03  0.11960979E+05                                10.068071                            7.499191      -0.131015       1.924174                    0.999224      29.996885      87.341119       0.590971       0.427481      -1.058112      -0.019944      -0.011515       0.020288       0.030691       0.032025      -0.001338      -0.000773       0.036980       0.190338      -0.068703       0.005216       0.063487             12.874321      13.753330      -4.925750      -0.265904      19.441090      -0.153519       5.428542          -0.000000
          379              C      40.210568      15.869183       6.142925       0.250215      39.535343 0.33505975E+03  0.73511479E+04                                10.238148                            6.197017      -0.069186       2.016308                    0.999105      24.150577      66.198778       0.649529       0.429808      -1.060052       0.076303      -0.002524      -0.045834       0.089047       0.002536      -0.033574       0.014679       0.099274       0.023298      -0.057961      -0.007605       0.065566             15.746073      24.803465      -0.361684      -7.165221       6.082531       2.629757      16.352223          -0.000000
          380              C      37.834408      16.026949       7.542242      -0.083038      38.561923 0.49334527E+03  0.11961233E+05                                10.068129                            7.499250      -0.131038       1.924166                    0.999224      29.997184      87.341917       0.590970       0.427480      -1.058113       0.019945       0.015291      -0.017620       0.030693      -0.009422      -0.030639      -0.036321      -0.063570      -0.111302      -0.068705       0.005216       0.063490             12.874376      13.753319       1.892624       4.555455       6.889043       4.284346      17.980766          -0.000000
          381              C      33.848399      26.888782       6.142925       0.250215      39.535347 0.33505992E+03  0.73511524E+04                                10.238149                            6.197019      -0.069186       2.016308                    0.999105      24.150577      66.198780       0.649529       0.429808      -1.060052       0.035966       0.067343      -0.045834       0.089047       0.044255      -0.004074      -0.036415      -0.045244       0.023298      -0.057961      -0.007605       0.065566             15.746075      10.449542       7.925563      -1.305168      20.436459      -7.520134      16.352223          -0.000000
          382              C      32.796948      24.752084       7.542242      -0.083038      38.561882 0.49334505E+03  0.11961226E+05                                10.068123                            7.499249      -0.131038       1.924166                    0.999224      29.997184      87.341916       0.590970       0.427480      -1.058113       0.023215       0.009627      -0.017620       0.030693      -0.032238      -0.046774      -0.008373       0.015467      -0.111302      -0.068705       0.005216       0.063490             12.874365      10.244163       3.918623       5.988071      10.398179       1.802957      17.980752          -0.000000
          383              C      25.555601      14.754533      23.303344       0.250672      39.529145 0.33502498E+03  0.73502844E+04                                10.237941                            6.197507      -0.070762       2.015858                    0.999108      24.147943      66.193754       0.649368       0.429920      -1.059970      -0.035875      -0.020712       0.078583       0.088833      -0.010775      -0.042899      -0.024767      -0.012441       0.120859      -0.057641      -0.007702       0.065343             15.743743      10.449062      -1.414775      -7.903853      12.082699      -4.563287      24.699468          -0.000000
          384              C      26.607052      15.361589      20.822407      -0.082868      38.555933 0.49323404E+03  0.11957903E+05                                10.067582                            7.498652      -0.130851       1.924292                    0.999224      29.992929      87.328212       0.590962       0.427508      -1.058092      -0.023271      -0.013435       0.015120       0.030833       0.054826       0.014690       0.008482       0.063308       0.032723      -0.068762       0.005420       0.063342             12.873648      10.243575      -6.951484      -1.698391      18.270451      -0.980565      10.106919          -0.000000
          385              N      44.553000      20.375798      23.880532      -0.131547      43.531773 0.35338960E+03  0.77065848E+04                                10.242072                            5.890679       0.242643       2.145204                    0.999138      24.144100      61.938122       0.762763       0.368221      -1.123379       0.000000       0.008298       0.091666       0.092041      -0.000001      -0.000001       0.008066       0.082325      -0.098496      -0.037812      -0.019766       0.057578             16.989823       9.695737      -0.000039      -0.000088      10.213950      11.069458      31.059782          -0.000000
          386              N      36.818599      26.604118      18.811951      -0.131547      43.531891 0.35338991E+03  0.77065923E+04                                10.242091                            5.890678       0.242636       2.145201                    0.999138      24.144119      61.938150       0.762764       0.368220      -1.123380      -0.070054      -0.048744      -0.034467       0.092041      -0.000917      -0.000649      -0.036495      -0.043713       0.095326      -0.037814      -0.019767       0.057581             16.989939      13.674905      11.036411       7.803914      21.631373       8.439762      15.663540          -0.000000
          387              N      52.287401      26.604118      18.811951      -0.131413      43.521734 0.35335704E+03  0.77056928E+04                                10.240117                            5.890485       0.242025       2.145033                    0.999133      24.142234      61.932492       0.762761       0.368230      -1.123373       0.070117      -0.048821      -0.034521       0.092150       0.000893       0.000631      -0.036554      -0.043831       0.095527      -0.037903      -0.019787       0.057690             16.984285      13.670138     -11.031822      -7.800667      21.623850       8.435720      15.658868          -0.000000
          388              N      44.553000      29.306715      11.250308      -0.131547      43.531748 0.35338940E+03  0.77065794E+04                                10.242068                            5.890677       0.242643       2.145204                    0.999138      24.144100      61.938122       0.762763       0.368221      -1.123379      -0.000000       0.089189      -0.022732       0.092041      -0.000001      -0.000001       0.008815       0.084442      -0.092144      -0.037812      -0.019766       0.057578             16.989812       9.695735      -0.000100      -0.000007      35.701140       2.058364       5.572560          -0.000000
          389              N      49.183542      31.980159      18.811951      -0.131413      43.521739 0.35335697E+03  0.77056911E+04                                10.240118                            5.890484       0.242024       2.145033                    0.999133      24.142234      61.932492       0.762761       0.368230      -1.123373      -0.007222       0.085133      -0.034522       0.092150      -0.018533      -0.031341       0.018824       0.023462       0.095527      -0.037903      -0.019787       0.057690             16.984288      10.081585      -8.959970       3.405215      25.212407     -10.973440      15.658873          -0.000000
          390              N      39.922458      28.396132      23.880532      -0.131547      43.531761 0.35338947E+03  0.77065815E+04                                10.242070                            5.890678       0.242643       2.145204                    0.999138      24.144100      61.938123       0.762763       0.368221      -1.123379       0.007186      -0.004149       0.091666       0.092041       0.035647       0.006985      -0.004034      -0.041165      -0.098496      -0.037812      -0.019766       0.057578             16.989818      10.084360      -0.224410       9.586381       9.825323      -5.534805      31.059771          -0.000000
          391              N      47.656859      23.930673      11.250308      -0.131547      43.531737 0.35338930E+03  0.77065769E+04                                10.242066                            5.890676       0.242643       2.145204                    0.999138      24.144100      61.938123       0.762763       0.368221      -1.123379       0.077240      -0.044594      -0.022732       0.092041       0.036564       0.007634      -0.004409      -0.042223      -0.092144      -0.037812      -0.019766       0.057578             16.989809      29.199698     -11.260719       1.782591      16.197171      -1.029188       5.572560          -0.000000
          392              N      41.449141      18.583784      18.811951      -0.131547      43.531904 0.35338983E+03  0.77065903E+04                                10.242093                            5.890677       0.242636       2.145201                    0.999138      24.144119      61.938151       0.762764       0.368220      -1.123380      -0.077240      -0.036297      -0.034467       0.092041      -0.019387      -0.031930       0.017686       0.020268       0.095326      -0.037815      -0.019767       0.057581             16.989945      29.200079       2.072954      11.211014       6.106210       2.538507      15.663546          -0.000000
          393              N      41.449141      23.930673      11.250308      -0.131547      43.531888 0.35338981E+03  0.77065897E+04                                10.242090                            5.890677       0.242636       2.145201                    0.999138      24.144119      61.938150       0.762764       0.368220      -1.123380      -0.077240      -0.044595      -0.022732       0.092041      -0.036566      -0.007635      -0.004408      -0.042223      -0.092147      -0.037814      -0.019767       0.057581             16.989939      29.200054      11.260833      -1.782603      16.197180      -1.029187       5.572583          -0.000000
          394              N      39.922458      31.980159      18.811951      -0.131547      43.531741 0.35338933E+03  0.77065775E+04                                10.242067                            5.890676       0.242643       2.145204                    0.999138      24.144100      61.938120       0.762763       0.368221      -1.123379       0.007187       0.085040      -0.034467       0.092041       0.018468       0.031280       0.018808       0.023443       0.095326      -0.037812      -0.019766       0.057578             16.989810      10.084362       8.963328      -3.407033      25.221538     -10.978176      15.663531          -0.000000
          395              N      47.656859      18.583784      18.811951      -0.131547      43.531751 0.35338932E+03  0.77065772E+04                                10.242068                            5.890676       0.242643       2.145204                    0.999138      24.144100      61.938122       0.762763       0.368221      -1.123379       0.077240      -0.036297      -0.034467       0.092041       0.019385       0.031928       0.017685       0.020267       0.095325      -0.037812      -0.019766       0.057578             16.989814      29.199714      -2.072928     -11.210906       6.106187       2.538512      15.663541          -0.000000
          396              N      49.183542      28.396132      23.880532      -0.131413      43.521755 0.35335711E+03  0.77056948E+04                                10.240121                            5.890486       0.242025       2.145033                    0.999133      24.142234      61.932492       0.762761       0.368230      -1.123373      -0.007222      -0.004169       0.091772       0.092150      -0.035726      -0.007026      -0.004056      -0.041253      -0.098619      -0.037903      -0.019787       0.057690             16.984293      10.081583       0.223814      -9.582612       9.823141      -5.532520      31.048155          -0.000000
          397              N      19.481542       5.900784       0.371049      -0.131547      43.531761 0.35338947E+03  0.77065815E+04                                10.242070                            5.890678       0.242643       2.145204                    0.999138      24.144100      61.938123       0.762763       0.368221      -1.123379      -0.007186       0.004149      -0.091666       0.092041       0.035647       0.006985      -0.004034      -0.041165      -0.098496      -0.037812      -0.019766       0.057578             16.989818      10.084361      -0.224409       9.586383       9.825322      -5.534802      31.059771          -0.000000
          398              N      17.954859      15.713132       5.439630      -0.131547      43.531903 0.35338983E+03  0.77065901E+04                                10.242092                            5.890677       0.242636       2.145201                    0.999138      24.144119      61.938150       0.762764       0.368220      -1.123380       0.077240       0.036297       0.034467       0.092041      -0.019387      -0.031930       0.017686       0.020268       0.095326      -0.037815      -0.019767       0.057581             16.989944      29.200075       2.072955      11.211015       6.106210       2.538508      15.663548          -0.000000
          399              N      10.220458       2.316757       5.439630      -0.131413      43.521739 0.35335697E+03  0.77056911E+04                                10.240118                            5.890484       0.242025       2.145033                    0.999133      24.142234      61.932492       0.762761       0.368230      -1.123373       0.007222      -0.085134       0.034521       0.092150      -0.018533      -0.031341       0.018824       0.023462       0.095527      -0.037903      -0.019787       0.057690             16.984288      10.081586      -8.959972       3.405215      25.212408     -10.973438      15.658870          -0.000000
          400              N      11.747141      10.366243      13.001273      -0.131547      43.531739 0.35338932E+03  0.77065774E+04                                10.242066                            5.890676       0.242643       2.145204                    0.999138      24.144101      61.938124       0.762763       0.368221      -1.123379      -0.077240       0.044595       0.022732       0.092041       0.036564       0.007634      -0.004409      -0.042223      -0.092144      -0.037812      -0.019766       0.057578             16.989809      29.199694     -11.260721       1.782591      16.197174      -1.029188       5.572560          -0.000000
          401              N       7.116599       7.692798       5.439630      -0.131413      43.521735 0.35335704E+03  0.77056929E+04                                10.240118                            5.890485       0.242024       2.145033                    0.999133      24.142234      61.932493       0.762761       0.368230      -1.123373      -0.070117       0.048821       0.034522       0.092150       0.000893       0.000631      -0.036554      -0.043831       0.095527      -0.037903      -0.019787       0.057690             16.984286      13.670138     -11.031821      -7.800669      21.623848       8.435721      15.658871          -0.000000
          402              N      14.851000      13.921118       0.371049      -0.131547      43.531772 0.35338960E+03  0.77065847E+04                                10.242072                            5.890679       0.242643       2.145204                    0.999138      24.144100      61.938121       0.762763       0.368221      -1.123379       0.000000      -0.008298      -0.091666       0.092041      -0.000001      -0.000001       0.008066       0.082325      -0.098496      -0.037812      -0.019766       0.057578             16.989822       9.695737      -0.000040      -0.000092      10.213949      11.069457      31.059781          -0.000000
          403              N      14.851000       4.990201      13.001273      -0.131547      43.531748 0.35338940E+03  0.77065795E+04                                10.242068                            5.890677       0.242643       2.145204                    0.999138      24.144100      61.938123       0.762763       0.368221      -1.123379      -0.000000      -0.089189       0.022732       0.092041      -0.000001      -0.000001       0.008815       0.084442      -0.092144      -0.037812      -0.019766       0.057578             16.989813       9.695736      -0.000096      -0.000007      35.701142       2.058364       5.572561          -0.000000
          404              N      22.585401       7.692798       5.439630      -0.131547      43.531892 0.35338991E+03  0.77065925E+04                                10.242091                            5.890678       0.242636       2.145201                    0.999138      24.144119      61.938151       0.762764       0.368220      -1.123380       0.070054       0.048744       0.034467       0.092041      -0.000917      -0.000649      -0.036495      -0.043713       0.095326      -0.037814      -0.019767       0.057581             16.989940      13.674905      11.036412       7.803913      21.631377       8.439761      15.663537          -0.000000
          405              N      17.954859      10.366243      13.001273      -0.131547      43.531889 0.35338983E+03  0.77065901E+04                                10.242090                            5.890676       0.242636       2.145201                    0.999138      24.144120      61.938150       0.762764       0.368220      -1.123380       0.077240       0.044594       0.022732       0.092041      -0.036566      -0.007635      -0.004408      -0.042223      -0.092147      -0.037814      -0.019767       0.057581             16.989938      29.200056      11.260830      -1.782603      16.197176      -1.029186       5.572583          -0.000000
          406              N      11.747141      15.713132       5.439630      -0.131547      43.531750 0.35338931E+03  0.77065771E+04                                10.242068                            5.890676       0.242643       2.145204                    0.999138      24.144100      61.938121       0.762763       0.368221      -1.123379      -0.077240       0.036297       0.034467       0.092041       0.019385       0.031928       0.017685       0.020267       0.095326      -0.037812      -0.019766       0.057578             16.989813      29.199715      -2.072927     -11.210904       6.106187       2.538511      15.663537          -0.000000
          407              N      19.481542       2.316757       5.439630      -0.131547      43.531743 0.35338933E+03  0.77065776E+04                                10.242067                            5.890676       0.242643       2.145204                    0.999138      24.144100      61.938121       0.762763       0.368221      -1.123379      -0.007186      -0.085040       0.034467       0.092041       0.018468       0.031280       0.018808       0.023443       0.095325      -0.037812      -0.019766       0.057578             16.989811      10.084361       8.963327      -3.407033      25.221538     -10.978178      15.663534          -0.000000
          408              N      10.220458       5.900784       0.371049      -0.131413      43.521755 0.35335711E+03  0.77056947E+04                                10.240121                            5.890486       0.242025       2.145033                    0.999133      24.142234      61.932492       0.762761       0.368230      -1.123373       0.007222       0.004170      -0.091772       0.092150      -0.035726      -0.007026      -0.004056      -0.041253      -0.098619      -0.037903      -0.019787       0.057690             16.984293      10.081582       0.223815      -9.582610       9.823143      -5.532523      31.048156          -0.000000
          409              O      33.309011      13.507497       2.822884      -0.547806      30.433878 0.43980235E+03  0.10027820E+05                                 7.651339                            6.357549       0.541541       2.233715                    0.999035      26.460476      67.144345       0.779478       0.344630      -1.153786      -0.033027      -0.037940       0.026896       0.057041      -0.022230      -0.032094      -0.045441      -0.025424      -0.174845      -0.089496       0.027685       0.061811              9.291521      15.749050       0.761912       2.048071       5.845571       0.408994       6.279943          -0.000000
          410              O      32.183899      14.199609       4.655333      -0.610267      34.416122 0.52939833E+03  0.12624270E+05                                 8.313275                            6.968890       0.509417       2.193107                    0.999134      28.095331      72.550218       0.746632       0.344014      -1.156049      -0.005787      -0.039707      -0.011466       0.041733       0.002971       0.017859       0.007151      -0.129631       0.222463      -0.103724       0.026662       0.077062             10.104856      11.669104       2.070020       4.968765       6.999758       2.042608      11.645706          -0.000000
          411              O      42.503562      20.029399      23.599213      -0.437768      26.010054 0.37013405E+03  0.80977981E+04                                 6.875113                            5.879778       0.680186       2.288216                    0.998823      25.582961      63.966331       0.799289       0.350263      -1.147048       0.057968       0.011764       0.035081       0.068771      -0.045029      -0.100570      -0.035188      -0.099587      -0.110241      -0.149442       0.063649       0.085793              7.557123       9.266935      -0.005840      -2.421855       4.752764       1.365844       8.651669          -0.000001
          412              O      35.195682      26.043706      13.998013      -0.547813      30.437879 0.43986645E+03  0.10029694E+05                                 7.652207                            6.358159       0.541418       2.233673                    0.999035      26.461245      67.148712       0.779410       0.344646      -1.153768      -0.043866      -0.006452       0.035888       0.057042      -0.043187      -0.046914      -0.036175       0.000778      -0.105224      -0.089492       0.027691       0.061801              9.292758       5.750179      -0.433065       1.203457       7.799788      -3.817508      14.328306          -0.000000
          413              O      34.099084      24.068890      13.979581      -0.610267      34.416863 0.52940998E+03  0.12624609E+05                                 8.313376                            6.968946       0.509359       2.193087                    0.999133      28.095451      72.550546       0.746633       0.344012      -1.156051      -0.013562       0.028535       0.027264       0.041731       0.012377       0.024514       0.075825       0.064609      -0.117798      -0.103722       0.026666       0.077056             10.105048       8.171428       0.691884       3.994380       6.574453       0.956378      15.569263          -0.000000
          414              O      36.848301      25.784421      20.742377      -0.437767      26.009929 0.37013194E+03  0.80977400E+04                                 6.875089                            5.879760       0.680209       2.288225                    0.998823      25.582911      63.966148       0.799291       0.350263      -1.147048      -0.021851       0.009087      -0.064570       0.068770      -0.017562      -0.081145      -0.016790      -0.047548      -0.331040      -0.149442       0.063646       0.085796              7.557099       6.064291       3.012147      -0.287801       9.305158      -1.375960       7.301849          -0.000001
          415              O      24.208318      21.878689      19.888237      -0.547788      30.434874 0.43982474E+03  0.10028428E+05                                 7.651423                            6.357683       0.541071       2.233553                    0.999039      26.460293      67.143553       0.779477       0.344627      -1.153792       0.043828       0.031754      -0.018036       0.057048       0.058566       0.025066      -0.011712       0.069876       0.102118      -0.089401       0.027650       0.061751              9.291590       5.749590      -0.990291       0.809368      11.202227      -5.019967      10.922954          -0.000000
          416              O      25.304916      21.203039      18.032506      -0.610273      34.416280 0.52939957E+03  0.12624300E+05                                 8.313283                            6.968880       0.509354       2.193084                    0.999133      28.095426      72.550340       0.746636       0.344012      -1.156051       0.013565       0.035209       0.017817       0.041727      -0.027250      -0.003498       0.067339       0.040580      -0.189871      -0.103730       0.026660       0.077071             10.104790       8.171354      -3.996502       0.679032      15.170484      -2.082618       6.972533          -0.000000
          417              O      52.257699      28.150909      17.395659      -0.437921      26.011098 0.37015127E+03  0.80981859E+04                                 6.874912                            5.879545       0.682143       2.288733                    0.998831      25.585151      63.969706       0.799389       0.350219      -1.147096       0.021935      -0.057779       0.029886       0.068649       0.082364      -0.010427       0.046424       0.131331       0.205301      -0.149438       0.063612       0.085826              7.557063       6.064274      -0.733386      -2.935980       6.660110      -0.439549       9.946805          -0.000001
          418              O      26.094989       7.163940      11.794029      -0.547812      30.436803 0.43984835E+03  0.10029163E+05                                 7.651958                            6.357973       0.541472       2.233692                    0.999035      26.461047      67.147464       0.779433       0.344640      -1.153774       0.033029       0.012708      -0.044737       0.057042       0.037665       0.010258      -0.003872       0.092140       0.177839      -0.089486       0.027685       0.061802              9.292418      15.750699      -2.185349      -0.035671       6.489391       0.181631       5.637165          -0.000000
          419              O      27.220101       9.122294      11.835742      -0.610269      34.418997 0.52944863E+03  0.12625801E+05                                 8.313848                            6.969304       0.509264       2.193056                    0.999133      28.095935      72.553331       0.746594       0.344022      -1.156039       0.005784      -0.024047      -0.033614       0.041732      -0.017843       0.003150      -0.009025      -0.175385       0.085218      -0.103730       0.026667       0.077063             10.105680      11.670128      -5.375179      -0.295435      12.414358       0.128660       6.232555          -0.000000
          420              O      46.602438      28.926019      11.017493      -0.437769      26.011204 0.37015372E+03  0.80983490E+04                                 6.875378                            5.879987       0.680150       2.288204                    0.998822      25.583231      63.967820       0.799263       0.350269      -1.147041      -0.057970       0.036997      -0.000602       0.068773       0.109828       0.008933       0.005602       0.015778       0.235888      -0.149443       0.063647       0.085795              7.557446       9.267335       2.285398      -0.801820       9.077356      -0.162997       4.327647          -0.000001
          421              O      34.658670       7.943166      13.998013      -0.547788      30.434857 0.43982436E+03  0.10028418E+05                                 7.651420                            6.357680       0.541071       2.233553                    0.999039      26.460293      67.143552       0.779478       0.344627      -1.153792       0.016354       0.041166       0.035950       0.057048       0.021922      -0.007863       0.058651       0.074348      -0.105124      -0.089401       0.027650       0.061751              9.291586       7.661422      -0.670815      -3.907039       5.886899       0.866112      14.326435          -0.000000
          422              O      33.496728       9.880256      13.979581      -0.610273      34.416282 0.52939968E+03  0.12624303E+05                                 8.313284                            6.968881       0.509355       2.193084                    0.999133      28.095425      72.550338       0.746636       0.344012      -1.156051       0.031494      -0.002519       0.027257       0.041727       0.021785       0.053411      -0.059157      -0.053747      -0.117791      -0.103730       0.026660       0.077071             10.104791       6.374383       0.345513      -1.168743       8.371385      -3.937426      15.568604          -0.000000
          423              O      48.458813      32.364285      20.742377      -0.437921      26.011111 0.37015146E+03  0.80981911E+04                                 6.874915                            5.879547       0.682143       2.288733                    0.998831      25.585154      63.969720       0.799389       0.350219      -1.147096       0.018690       0.014538      -0.064436       0.068649      -0.011739       0.026025       0.078655       0.054258      -0.331079      -0.149438       0.063612       0.085826              7.557067       5.886151      -2.909693      -1.046984       9.483479       0.936125       7.301571          -0.000001
          424              O      24.745330      15.845175       2.822884      -0.547812      30.436804 0.43984833E+03  0.10029162E+05                                 7.651958                            6.357973       0.541472       2.233692                    0.999035      26.461046      67.147460       0.779433       0.344640      -1.153774      -0.016345       0.047575       0.026893       0.057042       0.000107      -0.023301       0.050509       0.051205      -0.174831      -0.089486       0.027685       0.061801              9.292419       7.662207       3.907813      -0.669951      13.934513      -1.978583       6.280537          -0.000000
          425              O      25.907272      16.473495       4.655333      -0.610269      34.418996 0.52944855E+03  0.12625799E+05                                 8.313848                            6.969303       0.509264       2.193056                    0.999133      28.095935      72.553330       0.746594       0.344022      -1.156039      -0.031495       0.024863      -0.011467       0.041732      -0.057624      -0.002745      -0.019053       0.059661       0.222459      -0.103730       0.026667       0.077063             10.105680       6.374847       0.986967      -0.715510      12.295566      -5.324942      11.646627          -0.000000
          426              O      40.647187      30.344196      23.599213      -0.437769      26.011212 0.37015386E+03  0.80983529E+04                                 6.875380                            5.879988       0.680150       2.288204                    0.998822      25.583232      63.967828       0.799263       0.350269      -1.147041      -0.018797      -0.056086       0.035082       0.068773      -0.020610       0.019811       0.104690       0.127794      -0.110228      -0.149443       0.063647       0.085795              7.557448       5.886598       1.957708       2.393902       8.133683       1.414527       8.652064          -0.000001
          427              O      22.858659      25.264480      11.794029      -0.547806      30.433880 0.43980235E+03  0.10027820E+05                                 7.651339                            6.357550       0.541541       2.233715                    0.999035      26.460477      67.144352       0.779478       0.344630      -1.153786      -0.005505      -0.034958      -0.044736       0.057041       0.021066      -0.008485      -0.006949      -0.111317       0.177866      -0.089496       0.027685       0.061811              9.291523      10.696015       5.102286       0.175092      11.541789      -0.059925       5.636766          -0.000000
          428              O      23.992088      23.310928      11.835742      -0.610267      34.416137 0.52939861E+03  0.12624278E+05                                 8.313278                            6.968892       0.509417       2.193107                    0.999134      28.095331      72.550220       0.746632       0.344014      -1.156049      -0.023717       0.007011      -0.033615       0.041733      -0.067030      -0.009392       0.001783       0.118571       0.085202      -0.103724       0.026662       0.077062             10.104860      16.881838       2.365038       0.259076       7.200623       0.191499       6.232119          -0.000000
          429              O      46.302448      22.346156      11.017493      -0.437768      26.010058 0.37013409E+03  0.80977991E+04                                 6.875113                            5.879779       0.680186       2.288216                    0.998823      25.582961      63.966332       0.799289       0.350263      -1.147048       0.061024       0.031704      -0.000602       0.068771      -0.048078       0.000387      -0.010535      -0.198121       0.235882      -0.149442       0.063649       0.085793              7.557124       7.145322      -1.060379       0.259741      11.198562       0.775854       4.327489          -0.000001
          430              O      36.545341      19.541011      19.888237      -0.547813      30.437891 0.43986653E+03  0.10029697E+05                                 7.652209                            6.358159       0.541417       2.233673                    0.999035      26.461246      67.148714       0.779410       0.344646      -1.153768       0.005507      -0.053831      -0.018046       0.057042       0.000970      -0.022693      -0.015857      -0.136512       0.102250      -0.089492       0.027691       0.061801              9.292762      10.697751      -1.866205      -4.752947       6.255899       1.809441      10.924636          -0.000000
          431              O      35.411912      18.929154      18.032506      -0.610267      34.416867 0.52941027E+03  0.12624617E+05                                 8.313377                            6.968948       0.509359       2.193087                    0.999133      28.095452      72.550547       0.746632       0.344012      -1.156051       0.023718      -0.029354       0.017815       0.041731       0.031195       0.060060      -0.030638       0.026883      -0.189855      -0.103722       0.026666       0.077056             10.105049      16.882203      -1.032607      -2.143459       6.460186       0.453315       6.972757          -0.000000
          432              O      42.803552      17.836111      17.395659      -0.437767      26.009926 0.37013179E+03  0.80977358E+04                                 6.875088                            5.879759       0.680209       2.288225                    0.998823      25.582908      63.966136       0.799291       0.350263      -1.147048      -0.061023       0.010000       0.030090       0.068770       0.015661       0.045455      -0.014130      -0.208281       0.205404      -0.149442       0.063646       0.085796              7.557099       7.145311       0.108579       1.086325       5.578574       2.762795       9.947413          -0.000001
          433              O      40.152352      19.016954      11.794029      -0.547813      30.437885 0.43986643E+03  0.10029694E+05                                 7.652208                            6.358159       0.541417       2.233673                    0.999035      26.461246      67.148717       0.779410       0.344646      -1.153768      -0.027521       0.022248      -0.044737       0.057042      -0.058738      -0.001779       0.010817       0.019162       0.177835      -0.089492       0.027691       0.061801              9.292760       6.912341      -2.917682      -0.139455      15.328597      -0.121742       5.637342          -0.000000
          434              O      37.893812      19.012152      11.835742      -0.610267      34.416860 0.52941017E+03  0.12624614E+05                                 8.313376                            6.968947       0.509359       2.193087                    0.999133      28.095452      72.550548       0.746632       0.344012      -1.156051       0.017931       0.017034      -0.033613       0.041731       0.084855       0.006237       0.007243       0.056803       0.085213      -0.103722       0.026666       0.077056             10.105046       7.572885       3.009662       0.036306      16.510043      -0.320103       6.232211          -0.000000
          435              O      40.754114      25.895886      11.017493      -0.437767      26.009925 0.37013191E+03  0.80977390E+04                                 6.875088                            5.879760       0.680209       2.288224                    0.998823      25.582909      63.966140       0.799291       0.350263      -1.147048      -0.003056      -0.068699      -0.000602       0.068770      -0.061751      -0.009319       0.004934       0.182330       0.235885      -0.149442       0.063646       0.085796              7.557098      11.103531      -1.224893       0.542035       7.240287      -0.612864       4.327475          -0.000001
          436              O      28.352341      10.025674      19.888237      -0.547806      30.433880 0.43980245E+03  0.10027823E+05                                 7.651339                            6.357550       0.541541       2.233715                    0.999035      26.460476      67.144346       0.779478       0.344630      -1.153786      -0.049371       0.022147      -0.018047       0.057041      -0.059607      -0.002392       0.027581       0.066570       0.102238      -0.089496       0.027685       0.061811              9.291522       8.981279       2.855842       3.942837       7.969949       3.210872      10.923337          -0.000000
          437              O      28.389172      11.313181      18.032506      -0.610267      34.416137 0.52939853E+03  0.12624276E+05                                 8.313278                            6.968892       0.509417       2.193107                    0.999134      28.095330      72.550217       0.746632       0.344014      -1.156049      -0.037281      -0.005862       0.017815       0.041733      -0.003958      -0.056562      -0.036702      -0.067479      -0.189856      -0.103724       0.026662       0.077062             10.104861       9.959793       5.029051       1.464292      13.382145       1.629600       6.972646          -0.000000
          438              O      38.597749      31.181041      17.395659      -0.437768      26.010053 0.37013404E+03  0.80977978E+04                                 6.875112                            5.879778       0.680186       2.288216                    0.998823      25.582961      63.966330       0.799289       0.350263      -1.147048       0.039172       0.047848       0.030091       0.068771      -0.098019      -0.034964      -0.032304       0.077015       0.205400      -0.149442       0.063649       0.085793              7.557122       5.876250       0.624126       1.849508       6.847664      -2.322178       9.947454          -0.000001
          439              O      19.251648      17.458502      13.998013      -0.547812      30.436787 0.43984813E+03  0.10029157E+05                                 7.651955                            6.357971       0.541472       2.233692                    0.999035      26.461046      67.147459       0.779433       0.344640      -1.153774       0.027520      -0.034761       0.035890       0.057042       0.021251       0.054779      -0.022542      -0.075191      -0.105237      -0.089486       0.027685       0.061801              9.292413       6.912148       1.104015       2.704239       6.637417       2.950854      14.327674          -0.000000
          440              O      21.510188      17.496229      13.979581      -0.610269      34.418997 0.52944849E+03  0.12625797E+05                                 8.313848                            6.969303       0.509264       2.193056                    0.999133      28.095934      72.553328       0.746595       0.344022      -1.156039      -0.017933      -0.026014       0.027263       0.041732      -0.034172      -0.077932      -0.016682      -0.010877      -0.117774      -0.103730       0.026667       0.077063             10.105681       7.573259      -1.037503      -2.825619       7.173381       2.981243      15.570402          -0.000000
          441              O      48.351886      19.019355      20.742377      -0.437769      26.011215 0.37015395E+03  0.80983553E+04                                 6.875380                            5.879989       0.680150       2.288204                    0.998822      25.583234      63.967836       0.799263       0.350269      -1.147041       0.003055      -0.023469      -0.064572       0.068773       0.029367       0.055109      -0.061879      -0.006641      -0.331054      -0.149443       0.063647       0.085795              7.557449      11.104068      -0.102746       1.335594       4.266083       0.438764       7.302195          -0.000001
          442              O      31.051659      22.092701       2.822884      -0.547788      30.434877 0.43982465E+03  0.10028426E+05                                 7.651424                            6.357682       0.541071       2.233553                    0.999039      26.460293      67.143553       0.779477       0.344627      -1.153792       0.049414      -0.009645       0.026829       0.057048       0.022101       0.055338      -0.005058      -0.025765      -0.174682      -0.089401       0.027650       0.061751              9.291592       8.981453      -4.669319      -1.378612      12.613082       1.569472       6.280242          -0.000000
          443              O      31.014828      20.772270       4.655333      -0.610273      34.416282 0.52939945E+03  0.12624297E+05                                 8.313284                            6.968879       0.509354       2.193084                    0.999133      28.095425      72.550337       0.746636       0.344012      -1.156051       0.037274       0.014845      -0.011461       0.041727       0.054649      -0.015136       0.011897       0.069960       0.222476      -0.103731       0.026660       0.077071             10.104792       9.959631      -3.056673      -4.253327       8.708840       3.281652      11.645905          -0.000000
          444              O      50.508251      26.794466      23.599213      -0.437921      26.011095 0.37015114E+03  0.80981823E+04                                 6.874912                            5.879544       0.682143       2.288733                    0.998831      25.585151      63.969706       0.799389       0.350219      -1.147096      -0.039070       0.044138       0.035185       0.068649       0.065673       0.080779      -0.069435      -0.028205      -0.110296      -0.149438       0.063612       0.085826              7.557063       5.876017      -1.951156       0.027246       8.142526      -2.780416       8.652644          -0.000001
          445              O      31.051659      12.204215      21.428697      -0.547806      30.433881 0.43980234E+03  0.10027820E+05                                 7.651340                            6.357549       0.541541       2.233715                    0.999035      26.460476      67.144346       0.779478       0.344630      -1.153786       0.049371       0.009632      -0.026896       0.057041      -0.022124      -0.055400      -0.005074      -0.025792      -0.174845      -0.089496       0.027685       0.061811              9.291524       8.981280       4.669292       1.378235      12.613348       1.569185       6.279943          -0.000000
          446              O      31.014828      13.524646      19.596248      -0.610267      34.416137 0.52939842E+03  0.12624273E+05                                 8.313278                            6.968891       0.509416       2.193107                    0.999134      28.095331      72.550221       0.746632       0.344014      -1.156049       0.037281      -0.014842       0.011466       0.041733      -0.054646       0.015123       0.011890       0.069961       0.222463      -0.103724       0.026662       0.077062             10.104862       9.959794       3.056899       4.253340       8.709079       3.281776      11.645711          -0.000000
          447              O      20.806251       7.502450       0.652368      -0.437768      26.010055 0.37013400E+03  0.80977967E+04                                 6.875113                            5.879778       0.680186       2.288216                    0.998823      25.582960      63.966328       0.799289       0.350263      -1.147048      -0.039172      -0.044320      -0.035081       0.068771      -0.065637      -0.080759      -0.069502      -0.028198      -0.110241      -0.149442       0.063649       0.085793              7.557123       5.876249       1.951773      -0.028072       8.143452      -2.780312       8.651670          -0.000001
          448              O      19.251648      16.838414      10.253568      -0.547813      30.437877 0.43986635E+03  0.10029692E+05                                 7.652206                            6.358158       0.541417       2.233673                    0.999035      26.461245      67.148712       0.779410       0.344646      -1.153768       0.027521       0.034763      -0.035888       0.057042      -0.021257      -0.054785      -0.022541      -0.075191      -0.105224      -0.089492       0.027691       0.061801              9.292757       6.912341      -1.104040      -2.704331       6.637627       2.950978      14.328304          -0.000000
          449              O      21.510188      16.800687      10.272000      -0.610267      34.416863 0.52941023E+03  0.12624616E+05                                 8.313377                            6.968948       0.509359       2.193087                    0.999133      28.095452      72.550550       0.746632       0.344012      -1.156051      -0.017931       0.026012      -0.027264       0.041731       0.034165       0.077923      -0.016682      -0.010867      -0.117798      -0.103722       0.026666       0.077056             10.105047       7.572886       1.037450       2.825435       7.172995       2.981042      15.569261          -0.000000
          450              O      18.649886      15.277561       3.509204      -0.437767      26.009928 0.37013196E+03  0.80977405E+04                                 6.875089                            5.879760       0.680209       2.288225                    0.998823      25.582911      63.966149       0.799291       0.350263      -1.147048       0.003056       0.023467       0.064570       0.068770      -0.029370      -0.055113      -0.061878      -0.006644      -0.331040      -0.149442       0.063646       0.085796              7.557099      11.103534       0.102736      -1.335517       4.265912       0.438737       7.301850          -0.000001
          451              O      28.352341      24.271242       4.363344      -0.547788      30.434875 0.43982476E+03  0.10028429E+05                                 7.651423                            6.357683       0.541071       2.233553                    0.999039      26.460294      67.143554       0.779477       0.344627      -1.153792      -0.049414      -0.022079       0.018036       0.057048       0.059540       0.002390       0.027564       0.066502       0.102118      -0.089401       0.027650       0.061751              9.291590       8.981451      -2.856206      -3.942735       7.970366       3.210917      10.922953          -0.000000
          452              O      28.389172      22.983735       6.219075      -0.610273      34.416285 0.52939961E+03  0.12624301E+05                                 8.313284                            6.968880       0.509354       2.193084                    0.999133      28.095425      72.550337       0.746636       0.344012      -1.156051      -0.037274       0.005857      -0.017817       0.041727       0.003946       0.056569      -0.036699      -0.067489      -0.189871      -0.103730       0.026660       0.077071             10.104793       9.959631      -5.028965      -1.464084      13.382214       1.629368       6.972534          -0.000000
          453              O       8.895749       3.115875       6.855922      -0.437921      26.011091 0.37015112E+03  0.80981819E+04                                 6.874911                            5.879544       0.682144       2.288733                    0.998831      25.585150      63.969702       0.799389       0.350219      -1.147096       0.039070      -0.047885      -0.029886       0.068649       0.098050       0.034991      -0.032242       0.076994       0.205301      -0.149438       0.063612       0.085826              7.557061       5.876018      -0.624699      -1.848650       6.848361      -2.322856       9.946803          -0.000001
          454              O      40.152352      15.279962      12.457552      -0.547812      30.436796 0.43984826E+03  0.10029160E+05                                 7.651957                            6.357972       0.541472       2.233692                    0.999035      26.461047      67.147464       0.779433       0.344640      -1.153774      -0.027520      -0.022250       0.044737       0.057042       0.058730       0.001776       0.010819       0.019168       0.177839      -0.089486       0.027685       0.061802              9.292416       6.912149       2.917587       0.139462      15.327935      -0.121705       5.637164          -0.000000
          455              O      37.893812      15.284764      12.415839      -0.610269      34.418997 0.52944854E+03  0.12625799E+05                                 8.313848                            6.969303       0.509264       2.193056                    0.999133      28.095934      72.553328       0.746595       0.344022      -1.156039       0.017933      -0.017033       0.033614       0.041732      -0.084865      -0.006241       0.007241       0.056787       0.085218      -0.103730       0.026667       0.077063             10.105681       7.573258      -3.009852      -0.036295      16.511228      -0.320182       6.232556          -0.000000
          456              O      11.052114       8.401030      13.234088      -0.437769      26.011210 0.37015385E+03  0.80983527E+04                                 6.875379                            5.879988       0.680150       2.288204                    0.998822      25.583231      63.967823       0.799263       0.350269      -1.147041      -0.003055       0.068702       0.000602       0.068773       0.061746       0.009318       0.004935       0.182339       0.235888      -0.149443       0.063647       0.085795              7.557447      11.104065       1.224963      -0.542069       7.240629      -0.612899       4.327648          -0.000001
          457              O      35.195682       8.253210      10.253568      -0.547788      30.434863 0.43982469E+03  0.10028427E+05                                 7.651421                            6.357683       0.541071       2.233553                    0.999039      26.460293      67.143551       0.779477       0.344627      -1.153792      -0.043828       0.006420      -0.035950       0.057048       0.043155       0.046861      -0.036135       0.000796      -0.105124      -0.089401       0.027650       0.061751              9.291586       5.749588       0.432982      -1.203443       7.798736      -3.816649      14.326433          -0.000000
          458              O      34.099084      10.228026      10.272000      -0.610273      34.416276 0.52939938E+03  0.12624295E+05                                 8.313283                            6.968879       0.509355       2.193084                    0.999133      28.095425      72.550338       0.746636       0.344012      -1.156051      -0.013565      -0.028534      -0.027257       0.041727      -0.012381      -0.024526       0.075834       0.064606      -0.117791      -0.103730       0.026660       0.077071             10.104790       8.171356      -0.691972      -3.994283       6.574409       0.956555      15.568604          -0.000000
          459              O       7.146301       8.512495       3.509204      -0.437921      26.011101 0.37015132E+03  0.80981874E+04                                 6.874913                            5.879546       0.682144       2.288733                    0.998831      25.585153      63.969716       0.799389       0.350219      -1.147096      -0.021935      -0.008917       0.064436       0.068649       0.017625       0.081129      -0.016789      -0.047462      -0.331079      -0.149438       0.063612       0.085826              7.557064       6.064274      -3.012531       0.287216       9.305346      -1.374778       7.301570          -0.000001
          460              O      33.309011      20.789419      21.428697      -0.547812      30.436797 0.43984828E+03  0.10029161E+05                                 7.651957                            6.357972       0.541472       2.233692                    0.999035      26.461046      67.147459       0.779433       0.344640      -1.153774      -0.033029       0.037942      -0.026893       0.057042       0.022226       0.032092      -0.045434      -0.025417      -0.174831      -0.089486       0.027685       0.061801              9.292416      15.750694      -0.762079      -2.048477       5.846018       0.409097       6.280536          -0.000000
          461              O      32.183899      20.097307      19.596248      -0.610269      34.418994 0.52944851E+03  0.12625798E+05                                 8.313847                            6.969303       0.509264       2.193056                    0.999133      28.095935      72.553330       0.746595       0.344022      -1.156039      -0.005784       0.039707       0.011467       0.041732      -0.002978      -0.017873       0.007149      -0.129638       0.222459      -0.103730       0.026667       0.077063             10.105680      11.670124      -2.070263      -4.969289       7.000288       2.042822      11.646627          -0.000000
          462              O      12.801562      14.267517       0.652368      -0.437769      26.011209 0.37015377E+03  0.80983505E+04                                 6.875379                            5.879987       0.680150       2.288204                    0.998822      25.583232      63.967825       0.799263       0.350269      -1.147041       0.057970      -0.011764      -0.035082       0.068773       0.045031       0.100569      -0.035188      -0.099594      -0.110228      -0.149443       0.063647       0.085795              7.557447       9.267336       0.005837       2.421968       4.752943       1.365915       8.652063          -0.000001
          463              O      26.094989      27.132976      12.457552      -0.547806      30.433886 0.43980242E+03  0.10027822E+05                                 7.651340                            6.357550       0.541541       2.233715                    0.999035      26.460477      67.144351       0.779478       0.344630      -1.153786       0.033027      -0.012711       0.044736       0.057041      -0.037669      -0.010261      -0.003874       0.092147       0.177866      -0.089496       0.027685       0.061811              9.291524      15.749057       2.184911       0.035648       6.488749       0.181596       5.636767          -0.000000
          464              O      27.220101      25.174622      12.415839      -0.610267      34.416126 0.52939844E+03  0.12624273E+05                                 8.313276                            6.968891       0.509417       2.193107                    0.999134      28.095331      72.550219       0.746632       0.344014      -1.156049       0.005787       0.024046       0.033615       0.041733       0.017828      -0.003152      -0.009025      -0.175384       0.085202      -0.103724       0.026662       0.077062             10.104857      11.669108       5.374605       0.295379      12.413348       0.128615       6.232116          -0.000000
          465              O      16.900438       5.370897      13.234088      -0.437768      26.010055 0.37013409E+03  0.80977992E+04                                 6.875113                            5.879779       0.680186       2.288216                    0.998823      25.582961      63.966332       0.799289       0.350263      -1.147048      -0.057968      -0.036997       0.000602       0.068771      -0.109828      -0.008930       0.005603       0.015787       0.235882      -0.149442       0.063649       0.085793              7.557123       9.266936      -2.285292       0.801780       9.076943      -0.162984       4.327489          -0.000001
          466              O      24.208318      12.418227       4.363344      -0.547813      30.437887 0.43986651E+03  0.10029696E+05                                 7.652208                            6.358159       0.541417       2.233673                    0.999035      26.461246      67.148713       0.779410       0.344646      -1.153768       0.043866      -0.031685       0.018046       0.057042      -0.058627      -0.025079      -0.011724       0.069936       0.102250      -0.089492       0.027691       0.061801              9.292760       5.750180       0.990275      -0.809451      11.203465      -5.020891      10.924634          -0.000000
          467              O      25.304916      13.093877       6.219075      -0.610267      34.416868 0.52941027E+03  0.12624617E+05                                 8.313378                            6.968948       0.509359       2.193087                    0.999133      28.095452      72.550550       0.746632       0.344012      -1.156051       0.013562      -0.035217      -0.017815       0.041731       0.027238       0.003497       0.067333       0.040590      -0.189855      -0.103722       0.026666       0.077056             10.105049       8.171427       3.996563      -0.679147      15.170963      -2.082948       6.972757          -0.000000
          468              O      22.555699       6.146007       6.855922      -0.437767      26.009927 0.37013190E+03  0.80977387E+04                                 6.875089                            5.879760       0.680209       2.288225                    0.998823      25.582908      63.966137       0.799291       0.350263      -1.147048       0.021851       0.057848      -0.030090       0.068770      -0.082358       0.010491       0.046430       0.131267       0.205404      -0.149442       0.063646       0.085796              7.557099       6.064291       0.732706       2.935812       6.659595      -0.440614       9.947411          -0.000001
          469              O      22.858659       9.032436      12.457552      -0.547813      30.437889 0.43986642E+03  0.10029694E+05                                 7.652209                            6.358159       0.541418       2.233673                    0.999035      26.461246      67.148717       0.779410       0.344646      -1.153768      -0.005507       0.034958       0.044737       0.057042      -0.021072       0.008478      -0.006950      -0.111317       0.177835      -0.089492       0.027691       0.061801              9.292763      10.697751      -5.103192      -0.175158      11.543195      -0.059901       5.637342          -0.000000
          470              O      23.992088      10.985988      12.415839      -0.610267      34.416874 0.52941038E+03  0.12624621E+05                                 8.313379                            6.968949       0.509359       2.193087                    0.999133      28.095452      72.550550       0.746632       0.344012      -1.156051      -0.023718      -0.007011       0.033613       0.041731       0.067024       0.009391       0.001780       0.118572       0.085213      -0.103722       0.026666       0.077056             10.105051      16.882206      -2.365076      -0.259062       7.200733       0.191493       6.232213          -0.000000
          471              O      16.600448      11.950760      13.234088      -0.437767      26.009917 0.37013168E+03  0.80977328E+04                                 6.875086                            5.879757       0.680209       2.288225                    0.998823      25.582907      63.966129       0.799291       0.350263      -1.147048       0.061023      -0.031703       0.000602       0.068770       0.048076      -0.000386      -0.010538      -0.198121       0.235885      -0.149442       0.063646       0.085796              7.557097       7.145309       1.060389      -0.259738      11.198507       0.775848       4.327474          -0.000001
          472              O      36.545341      14.755905       4.363344      -0.547806      30.433880 0.43980241E+03  0.10027822E+05                                 7.651339                            6.357550       0.541541       2.233715                    0.999035      26.460476      67.144345       0.779478       0.344630      -1.153786       0.005505       0.053830       0.018047       0.057041      -0.000978       0.022690      -0.015862      -0.136526       0.102238      -0.089496       0.027685       0.061811              9.291522      10.696014       1.865839       4.752116       6.255215       1.809161      10.923338          -0.000000
          473              O      35.411912      15.367762       6.219075      -0.610267      34.416134 0.52939853E+03  0.12624276E+05                                 8.313278                            6.968892       0.509417       2.193107                    0.999134      28.095330      72.550218       0.746632       0.344014      -1.156049       0.023717       0.029355      -0.017815       0.041733      -0.031198      -0.060066      -0.030633       0.026885      -0.189856      -0.103724       0.026662       0.077062             10.104860      16.881839       1.032605       2.143421       6.460095       0.453315       6.972646          -0.000000
          474              O      13.101552      16.460805       6.855922      -0.437768      26.010058 0.37013405E+03  0.80977980E+04                                 6.875113                            5.879778       0.680186       2.288216                    0.998823      25.582960      63.966328       0.799289       0.350263      -1.147048      -0.061024      -0.010000      -0.030091       0.068771      -0.015661      -0.045458      -0.014128      -0.208281       0.205400      -0.149442       0.063649       0.085793              7.557125       7.145322      -0.108573      -1.086315       5.578596       2.762811       9.947456          -0.000001
          475              O      34.658670      26.353750      10.253568      -0.547812      30.436780 0.43984805E+03  0.10029154E+05                                 7.651954                            6.357970       0.541472       2.233692                    0.999035      26.461046      67.147459       0.779433       0.344640      -1.153774       0.016345      -0.041213      -0.035890       0.057042      -0.021933       0.007868       0.058711       0.074403      -0.105237      -0.089486       0.027685       0.061801              9.292411       7.662204       0.670969       3.907633       5.887359       0.866512      14.327671          -0.000000
          476              O      33.496728      24.416660      10.272000      -0.610269      34.419005 0.52944882E+03  0.12625807E+05                                 8.313849                            6.969305       0.509264       2.193056                    0.999133      28.095935      72.553330       0.746594       0.344022      -1.156039       0.031495       0.002524      -0.027263       0.041732      -0.021796      -0.053413      -0.059150      -0.053750      -0.117774      -0.103730       0.026667       0.077063             10.105682       6.374849      -0.345601       1.169025       8.371797      -3.937679      15.570399          -0.000000
          477              O      18.756813       1.932631       3.509204      -0.437769      26.011226 0.37015406E+03  0.80983585E+04                                 6.875382                            5.879990       0.680150       2.288204                    0.998822      25.583235      63.967839       0.799263       0.350269      -1.147041       0.018797      -0.014380       0.064572       0.068773       0.011808      -0.026035       0.078665       0.054186      -0.331054      -0.149443       0.063647       0.085795              7.557453       5.886600       2.909565       1.047776       9.483562       0.937276       7.302195          -0.000001
          478              O      24.745330      18.451741      21.428697      -0.547788      30.434879 0.43982469E+03  0.10028427E+05                                 7.651424                            6.357683       0.541071       2.233553                    0.999039      26.460293      67.143552       0.779477       0.344627      -1.153792      -0.016354      -0.047616      -0.026829       0.057048      -0.000106       0.023289       0.050453       0.051162      -0.174682      -0.089401       0.027650       0.061751              9.291593       7.661426      -3.907201       0.669898      13.933109      -1.978650       6.280243          -0.000000
          479              O      25.907272      17.823421      19.596248      -0.610273      34.416271 0.52939945E+03  0.12624297E+05                                 8.313282                            6.968879       0.509355       2.193084                    0.999133      28.095425      72.550337       0.746636       0.344012      -1.156051      -0.031494      -0.024858       0.011461       0.041727       0.057618       0.002735      -0.019056       0.059675       0.222476      -0.103731       0.026660       0.077071             10.104788       6.374381      -0.986730       0.715332      12.294082      -5.324309      11.645902          -0.000000
          480              O      10.945187       3.952720       0.652368      -0.437921      26.011094 0.37015122E+03  0.80981844E+04                                 6.874912                            5.879545       0.682143       2.288733                    0.998831      25.585151      63.969707       0.799389       0.350219      -1.147096      -0.018690       0.055905      -0.035185       0.068649       0.020623      -0.019743       0.104674       0.127852      -0.110296      -0.149438       0.063612       0.085826              7.557062       5.886148      -1.957004      -2.394287       8.132394       1.413802       8.652643          -0.000001
          481              O      26.094989      20.789419      21.428697      -0.547806      30.433880 0.43980239E+03  0.10027821E+05                                 7.651339                            6.357550       0.541541       2.233715                    0.999035      26.460476      67.144347       0.779478       0.344630      -1.153786       0.033027       0.037940      -0.026896       0.057041      -0.022230      -0.032094      -0.045441      -0.025424      -0.174845      -0.089496       0.027685       0.061811              9.291522      15.749052       0.761913       2.048071       5.845571       0.408994       6.279944          -0.000000
          482              O      27.220101      20.097307      19.596248      -0.610267      34.416122 0.52939833E+03  0.12624270E+05                                 8.313275                            6.968891       0.509417       2.193107                    0.999134      28.095330      72.550217       0.746632       0.344014      -1.156049       0.005787       0.039707       0.011466       0.041733       0.002971       0.017859       0.007151      -0.129631       0.222463      -0.103724       0.026662       0.077062             10.104856      11.669104       2.070020       4.968765       6.999758       2.042608      11.645707          -0.000000
          483              O      16.900438      14.267517       0.652368      -0.437767      26.010059 0.37013414E+03  0.80978006E+04                                 6.875114                            5.879780       0.680184       2.288216                    0.998823      25.582962      63.966340       0.799289       0.350263      -1.147048      -0.057968      -0.011764      -0.035081       0.068771      -0.045029      -0.100570      -0.035188      -0.099587      -0.110241      -0.149442       0.063649       0.085793              7.557124       9.266937      -0.005840      -2.421854       4.752765       1.365844       8.651670          -0.000001
          484              O      24.208318       8.253210      10.253568      -0.547813      30.437880 0.43986652E+03  0.10029696E+05                                 7.652207                            6.358160       0.541418       2.233673                    0.999035      26.461245      67.148713       0.779410       0.344646      -1.153768       0.043866       0.006452      -0.035888       0.057042      -0.043187      -0.046914      -0.036175       0.000778      -0.105224      -0.089492       0.027691       0.061801              9.292758       5.750180      -0.433065       1.203456       7.799789      -3.817507      14.328304          -0.000000
          485              O      25.304916      10.228026      10.272000      -0.610267      34.416863 0.52941007E+03  0.12624611E+05                                 8.313376                            6.968947       0.509359       2.193087                    0.999133      28.095452      72.550548       0.746633       0.344012      -1.156051       0.013562      -0.028535      -0.027264       0.041731       0.012377       0.024514       0.075825       0.064609      -0.117798      -0.103722       0.026666       0.077056             10.105047       8.171428       0.691884       3.994378       6.574453       0.956378      15.569261          -0.000000
          486              O      22.555699       8.512495       3.509204      -0.437767      26.009934 0.37013204E+03  0.80977426E+04                                 6.875090                            5.879761       0.680207       2.288224                    0.998823      25.582912      63.966157       0.799291       0.350263      -1.147048       0.021851      -0.009087       0.064570       0.068770      -0.017562      -0.081145      -0.016790      -0.047548      -0.331040      -0.149442       0.063646       0.085796              7.557101       6.064292       3.012146      -0.287801       9.305158      -1.375960       7.301852          -0.000001
          487              O      35.195682      12.418227       4.363344      -0.547788      30.434873 0.43982472E+03  0.10028428E+05                                 7.651423                            6.357683       0.541071       2.233553                    0.999039      26.460293      67.143552       0.779477       0.344627      -1.153792      -0.043828      -0.031754       0.018036       0.057048       0.058566       0.025066      -0.011712       0.069876       0.102118      -0.089401       0.027650       0.061751              9.291590       5.749590      -0.990291       0.809368      11.202226      -5.019967      10.922953          -0.000000
          488              O      34.099084      13.093877       6.219075      -0.610273      34.416279 0.52939954E+03  0.12624299E+05                                 8.313283                            6.968879       0.509354       2.193084                    0.999133      28.095426      72.550339       0.746636       0.344012      -1.156051      -0.013565      -0.035209      -0.017817       0.041727      -0.027250      -0.003498       0.067339       0.040580      -0.189871      -0.103730       0.026660       0.077071             10.104790       8.171353      -3.996501       0.679032      15.170484      -2.082617       6.972533          -0.000000
          489              O       7.146301       6.146007       6.855922      -0.437921      26.011104 0.37015137E+03  0.80981887E+04                                 6.874914                            5.879547       0.682142       2.288732                    0.998831      25.585152      63.969715       0.799389       0.350219      -1.147096      -0.021935       0.057779      -0.029886       0.068649       0.082365      -0.010427       0.046424       0.131331       0.205301      -0.149438       0.063612       0.085826              7.557064       6.064274      -0.733386      -2.935980       6.660112      -0.439550       9.946806          -0.000001
          490              O      33.309011      27.132976      12.457552      -0.547812      30.436804 0.43984834E+03  0.10029162E+05                                 7.651958                            6.357973       0.541472       2.233692                    0.999035      26.461047      67.147464       0.779433       0.344640      -1.153774      -0.033029      -0.012708       0.044737       0.057042       0.037665       0.010258      -0.003872       0.092140       0.177839      -0.089486       0.027685       0.061802              9.292419      15.750701      -2.185349      -0.035669       6.489391       0.181630       5.637165           0.000000
          491              O      32.183899      25.174622      12.415839      -0.610269      34.418998 0.52944860E+03  0.12625800E+05                                 8.313848                            6.969304       0.509264       2.193056                    0.999133      28.095934      72.553329       0.746594       0.344022      -1.156039      -0.005784       0.024047       0.033614       0.041732      -0.017843       0.003150      -0.009025      -0.175385       0.085218      -0.103730       0.026667       0.077063             10.105681      11.670129      -5.375180      -0.295433      12.414359       0.128658       6.232555          -0.000000
          492              O      12.801562       5.370897      13.234088      -0.437769      26.011214 0.37015390E+03  0.80983539E+04                                 6.875380                            5.879989       0.680148       2.288203                    0.998822      25.583234      63.967836       0.799263       0.350269      -1.147041       0.057971      -0.036997       0.000602       0.068773       0.109828       0.008933       0.005602       0.015778       0.235888      -0.149443       0.063647       0.085795              7.557448       9.267339       2.285397      -0.801821       9.077358      -0.162997       4.327649          -0.000001
          493              O      24.745330      26.353750      10.253568      -0.547788      30.434857 0.43982442E+03  0.10028420E+05                                 7.651420                            6.357681       0.541071       2.233553                    0.999039      26.460293      67.143552       0.779478       0.344627      -1.153792      -0.016354      -0.041166      -0.035950       0.057048       0.021922      -0.007863       0.058651       0.074348      -0.105124      -0.089401       0.027650       0.061751              9.291585       7.661422      -0.670815      -3.907038       5.886900       0.866112      14.326433          -0.000000
          494              O      25.907272      24.416660      10.272000      -0.610273      34.416285 0.52939980E+03  0.12624307E+05                                 8.313285                            6.968882       0.509354       2.193084                    0.999133      28.095426      72.550342       0.746636       0.344012      -1.156051      -0.031494       0.002519      -0.027257       0.041727       0.021785       0.053411      -0.059157      -0.053747      -0.117791      -0.103730       0.026660       0.077071             10.104791       6.374384       0.345513      -1.168743       8.371386      -3.937425      15.568603          -0.000000
          495              O      10.945187       1.932631       3.509204      -0.437921      26.011119 0.37015161E+03  0.80981952E+04                                 6.874917                            5.879549       0.682141       2.288732                    0.998831      25.585156      63.969733       0.799388       0.350219      -1.147096      -0.018690      -0.014538       0.064436       0.068649      -0.011739       0.026025       0.078655       0.054258      -0.331079      -0.149438       0.063612       0.085826              7.557069       5.886152      -2.909694      -1.046985       9.483480       0.936125       7.301574          -0.000001
          496              O      34.658670      18.451741      21.428697      -0.547812      30.436804 0.43984833E+03  0.10029162E+05                                 7.651958                            6.357973       0.541472       2.233692                    0.999035      26.461046      67.147460       0.779433       0.344640      -1.153774       0.016345      -0.047575      -0.026893       0.057042       0.000107      -0.023301       0.050509       0.051205      -0.174831      -0.089486       0.027685       0.061801              9.292419       7.662207       3.907813      -0.669951      13.934513      -1.978583       6.280537          -0.000000
          497              O      33.496728      17.823421      19.596248      -0.610269      34.418995 0.52944853E+03  0.12625798E+05                                 8.313848                            6.969303       0.509264       2.193056                    0.999133      28.095935      72.553329       0.746595       0.344022      -1.156039       0.031495      -0.024863       0.011467       0.041732      -0.057624      -0.002745      -0.019053       0.059661       0.222459      -0.103730       0.026667       0.077063             10.105680       6.374847       0.986967      -0.715510      12.295565      -5.324942      11.646627          -0.000000
          498              O      18.756813       3.952720       0.652368      -0.437769      26.011217 0.37015395E+03  0.80983554E+04                                 6.875381                            5.879989       0.680148       2.288203                    0.998822      25.583234      63.967838       0.799263       0.350269      -1.147041       0.018797       0.056086      -0.035082       0.068773      -0.020610       0.019810       0.104690       0.127794      -0.110229      -0.149443       0.063647       0.085795              7.557449       5.886598       1.957709       2.393902       8.133685       1.414527       8.652064          -0.000001
          499              O      36.545341       9.032436      12.457552      -0.547806      30.433880 0.43980232E+03  0.10027819E+05                                 7.651339                            6.357549       0.541541       2.233715                    0.999035      26.460477      67.144350       0.779478       0.344630      -1.153786       0.005505       0.034958       0.044736       0.057041       0.021066      -0.008485      -0.006949      -0.111317       0.177866      -0.089496       0.027685       0.061811              9.291523      10.696015       5.102287       0.175090      11.541788      -0.059926       5.636766          -0.000000
          500              O      35.411912      10.985988      12.415839      -0.610267      34.416136 0.52939857E+03  0.12624277E+05                                 8.313278                            6.968892       0.509417       2.193107                    0.999134      28.095331      72.550219       0.746632       0.344014      -1.156049       0.023717      -0.007011       0.033615       0.041733      -0.067030      -0.009392       0.001783       0.118571       0.085202      -0.103724       0.026662       0.077062             10.104860      16.881839       2.365039       0.259074       7.200623       0.191498       6.232118          -0.000000
          501              O      13.101552      11.950760      13.234088      -0.437767      26.010062 0.37013417E+03  0.80978013E+04                                 6.875114                            5.879780       0.680184       2.288216                    0.998823      25.582963      63.966342       0.799289       0.350263      -1.147048      -0.061024      -0.031704       0.000602       0.068771      -0.048078       0.000387      -0.010535      -0.198121       0.235882      -0.149442       0.063649       0.085793              7.557125       7.145323      -1.060377       0.259741      11.198562       0.775854       4.327490          -0.000001
          502              O      22.858659      14.755905       4.363344      -0.547813      30.437891 0.43986653E+03  0.10029697E+05                                 7.652209                            6.358159       0.541417       2.233673                    0.999035      26.461246      67.148714       0.779410       0.344646      -1.153768      -0.005507       0.053831       0.018046       0.057042       0.000970      -0.022693      -0.015857      -0.136512       0.102250      -0.089492       0.027691       0.061801              9.292762      10.697751      -1.866205      -4.752947       6.255899       1.809441      10.924636          -0.000000
          503              O      23.992088      15.367762       6.219075      -0.610267      34.416869 0.52941031E+03  0.12624618E+05                                 8.313378                            6.968949       0.509359       2.193087                    0.999133      28.095452      72.550549       0.746632       0.344012      -1.156051      -0.023718       0.029354      -0.017815       0.041731       0.031195       0.060060      -0.030638       0.026883      -0.189855      -0.103722       0.026666       0.077056             10.105050      16.882204      -1.032607      -2.143459       6.460187       0.453316       6.972757          -0.000000
          504              O      16.600448      16.460805       6.855922      -0.437767      26.009927 0.37013182E+03  0.80977366E+04                                 6.875089                            5.879759       0.680207       2.288224                    0.998823      25.582909      63.966141       0.799291       0.350263      -1.147048       0.061024      -0.010001      -0.030091       0.068770       0.015661       0.045455      -0.014130      -0.208282       0.205404      -0.149442       0.063646       0.085796              7.557099       7.145312       0.108579       1.086324       5.578574       2.762795       9.947412          -0.000001
          505              O      19.251648      15.279962      12.457552      -0.547813      30.437887 0.43986644E+03  0.10029694E+05                                 7.652208                            6.358159       0.541417       2.233673                    0.999035      26.461246      67.148718       0.779410       0.344646      -1.153768       0.027521      -0.022248       0.044737       0.057042      -0.058738      -0.001779       0.010817       0.019162       0.177835      -0.089492       0.027691       0.061801              9.292761       6.912342      -2.917683      -0.139455      15.328600      -0.121740       5.637342          -0.000000
          506              O      21.510188      15.284764      12.415839      -0.610267      34.416862 0.52941018E+03  0.12624615E+05                                 8.313376                            6.968948       0.509359       2.193087                    0.999133      28.095452      72.550549       0.746632       0.344012      -1.156051      -0.017931      -0.017034       0.033613       0.041731       0.084855       0.006237       0.007243       0.056803       0.085213      -0.103722       0.026666       0.077056             10.105047       7.572885       3.009662       0.036307      16.510046      -0.320101       6.232211          -0.000000
          507              O      18.649886       8.401030      13.234088      -0.437767      26.009928 0.37013197E+03  0.80977407E+04                                 6.875089                            5.879760       0.680207       2.288224                    0.998823      25.582910      63.966147       0.799291       0.350263      -1.147048       0.003056       0.068700       0.000602       0.068770      -0.061751      -0.009319       0.004934       0.182330       0.235886      -0.149442       0.063646       0.085796              7.557099      11.103531      -1.224893       0.542035       7.240289      -0.612865       4.327476          -0.000001
          508              O      31.051659      24.271242       4.363344      -0.547806      30.433881 0.43980247E+03  0.10027824E+05                                 7.651339                            6.357550       0.541541       2.233715                    0.999035      26.460476      67.144347       0.779478       0.344630      -1.153786       0.049371      -0.022147       0.018047       0.057041      -0.059607      -0.002392       0.027581       0.066570       0.102238      -0.089496       0.027685       0.061811              9.291522       8.981279       2.855842       3.942837       7.969950       3.210872      10.923337          -0.000000
          509              O      31.014828      22.983735       6.219075      -0.610267      34.416136 0.52939851E+03  0.12624275E+05                                 8.313278                            6.968892       0.509417       2.193107                    0.999134      28.095330      72.550216       0.746632       0.344014      -1.156049       0.037281       0.005862      -0.017815       0.041733      -0.003958      -0.056562      -0.036702      -0.067479      -0.189856      -0.103724       0.026662       0.077062             10.104861       9.959793       5.029051       1.464292      13.382144       1.629600       6.972646          -0.000000
          510              O      20.806251       3.115875       6.855922      -0.437767      26.010060 0.37013416E+03  0.80978011E+04                                 6.875114                            5.879780       0.680184       2.288216                    0.998823      25.582963      63.966342       0.799289       0.350263      -1.147048      -0.039172      -0.047848      -0.030091       0.068771      -0.098019      -0.034963      -0.032303       0.077016       0.205400      -0.149442       0.063649       0.085793              7.557124       5.876251       0.624127       1.849508       6.847665      -2.322177       9.947455          -0.000001
          511              O      40.152352      16.838414      10.253568      -0.547812      30.436787 0.43984819E+03  0.10029158E+05                                 7.651955                            6.357972       0.541472       2.233692                    0.999035      26.461046      67.147459       0.779433       0.344640      -1.153774      -0.027520       0.034761      -0.035890       0.057042       0.021251       0.054779      -0.022542      -0.075191      -0.105237      -0.089486       0.027685       0.061801              9.292413       6.912149       1.104015       2.704239       6.637417       2.950853      14.327672          -0.000000
          512              O      37.893812      16.800687      10.272000      -0.610269      34.418997 0.52944857E+03  0.12625800E+05                                 8.313848                            6.969303       0.509264       2.193056                    0.999133      28.095934      72.553328       0.746594       0.344022      -1.156039       0.017933       0.026014      -0.027263       0.041732      -0.034172      -0.077932      -0.016682      -0.010877      -0.117774      -0.103730       0.026667       0.077063             10.105680       7.573259      -1.037503      -2.825618       7.173382       2.981242      15.570400          -0.000000
          513              O      11.052114      15.277561       3.509204      -0.437769      26.011225 0.37015412E+03  0.80983602E+04                                 6.875383                            5.879991       0.680148       2.288203                    0.998822      25.583236      63.967850       0.799263       0.350269      -1.147041      -0.003055       0.023469       0.064572       0.068773       0.029367       0.055109      -0.061879      -0.006642      -0.331053      -0.149443       0.063647       0.085795              7.557451      11.104070      -0.102746       1.335595       4.266084       0.438764       7.302199          -0.000001
          514              O      28.352341      12.204215      21.428697      -0.547788      30.434877 0.43982465E+03  0.10028426E+05                                 7.651424                            6.357682       0.541071       2.233553                    0.999039      26.460293      67.143553       0.779477       0.344627      -1.153792      -0.049414       0.009645      -0.026829       0.057048       0.022101       0.055338      -0.005058      -0.025765      -0.174682      -0.089401       0.027650       0.061751              9.291592       8.981453      -4.669319      -1.378612      12.613082       1.569472       6.280242          -0.000000
          515              O      28.389172      13.524646      19.596248      -0.610273      34.416283 0.52939948E+03  0.12624298E+05                                 8.313284                            6.968879       0.509354       2.193084                    0.999133      28.095426      72.550340       0.746636       0.344012      -1.156051      -0.037274      -0.014845       0.011461       0.041727       0.054649      -0.015136       0.011897       0.069960       0.222476      -0.103731       0.026660       0.077071             10.104793       9.959632      -3.056673      -4.253327       8.708841       3.281652      11.645905          -0.000000
          516              O       8.895749       7.502450       0.652368      -0.437921      26.011100 0.37015121E+03  0.80981845E+04                                 6.874913                            5.879545       0.682142       2.288732                    0.998831      25.585152      63.969714       0.799389       0.350219      -1.147096       0.039071      -0.044138      -0.035185       0.068649       0.065673       0.080779      -0.069435      -0.028205      -0.110297      -0.149438       0.063612       0.085826              7.557064       5.876019      -1.951156       0.027246       8.142527      -2.780415       8.652645          -0.000001
          517              O      28.352341      22.092701       2.822884      -0.547806      30.433884 0.43980237E+03  0.10027821E+05                                 7.651340                            6.357550       0.541541       2.233715                    0.999035      26.460476      67.144348       0.779478       0.344630      -1.153786      -0.049371      -0.009632       0.026896       0.057041      -0.022124      -0.055400      -0.005074      -0.025792      -0.174845      -0.089496       0.027685       0.061811              9.291524       8.981281       4.669293       1.378235      12.613349       1.569185       6.279944          -0.000000
          518              O      28.389172      20.772270       4.655333      -0.610267      34.416135 0.52939838E+03  0.12624272E+05                                 8.313278                            6.968891       0.509417       2.193107                    0.999134      28.095331      72.550219       0.746632       0.344014      -1.156049      -0.037281       0.014842      -0.011466       0.041733      -0.054646       0.015123       0.011890       0.069961       0.222463      -0.103724       0.026662       0.077062             10.104861       9.959794       3.056898       4.253339       8.709078       3.281775      11.645710          -0.000000
          519              O      38.597749      26.794466      23.599213      -0.437767      26.010065 0.37013418E+03  0.80978018E+04                                 6.875115                            5.879780       0.680184       2.288216                    0.998823      25.582963      63.966345       0.799289       0.350263      -1.147048       0.039172       0.044320       0.035081       0.068771      -0.065637      -0.080759      -0.069502      -0.028198      -0.110241      -0.149442       0.063649       0.085793              7.557126       5.876251       1.951775      -0.028071       8.143455      -2.780312       8.651672          -0.000001
          520              O      40.152352      17.458502      13.998013      -0.547813      30.437879 0.43986632E+03  0.10029691E+05                                 7.652207                            6.358158       0.541417       2.233673                    0.999035      26.461246      67.148714       0.779410       0.344646      -1.153768      -0.027521      -0.034763       0.035888       0.057042      -0.021257      -0.054785      -0.022541      -0.075191      -0.105224      -0.089492       0.027691       0.061801              9.292758       6.912341      -1.104040      -2.704332       6.637627       2.950979      14.328307          -0.000000
          521              O      37.893812      17.496229      13.979581      -0.610267      34.416862 0.52941012E+03  0.12624613E+05                                 8.313376                            6.968947       0.509359       2.193087                    0.999133      28.095452      72.550548       0.746633       0.344012      -1.156051       0.017931      -0.026012       0.027264       0.041731       0.034165       0.077923      -0.016682      -0.010867      -0.117798      -0.103722       0.026666       0.077056             10.105047       7.572885       1.037450       2.825436       7.172994       2.981043      15.569261          -0.000000
          522              O      40.754114      19.019355      20.742377      -0.437767      26.009934 0.37013207E+03  0.80977435E+04                                 6.875090                            5.879761       0.680207       2.288224                    0.998823      25.582913      63.966160       0.799291       0.350263      -1.147048      -0.003056      -0.023467      -0.064570       0.068770      -0.029370      -0.055113      -0.061878      -0.006645      -0.331040      -0.149442       0.063646       0.085796              7.557100      11.103534       0.102736      -1.335517       4.265913       0.438738       7.301852          -0.000001
          523              O      31.051659      10.025674      19.888237      -0.547788      30.434874 0.43982475E+03  0.10028429E+05                                 7.651423                            6.357683       0.541071       2.233553                    0.999039      26.460293      67.143552       0.779477       0.344627      -1.153792       0.049414       0.022079      -0.018036       0.057048       0.059540       0.002390       0.027564       0.066502       0.102118      -0.089401       0.027650       0.061751              9.291590       8.981451      -2.856206      -3.942735       7.970366       3.210917      10.922953          -0.000000
          524              O      31.014828      11.313181      18.032506      -0.610273      34.416286 0.52939963E+03  0.12624302E+05                                 8.313284                            6.968880       0.509354       2.193084                    0.999133      28.095426      72.550339       0.746636       0.344012      -1.156051       0.037274      -0.005857       0.017817       0.041727       0.003946       0.056569      -0.036699      -0.067489      -0.189871      -0.103730       0.026660       0.077071             10.104793       9.959631      -5.028965      -1.464084      13.382214       1.629368       6.972534          -0.000000
          525              O      50.508251      31.181041      17.395659      -0.437921      26.011100 0.37015129E+03  0.80981866E+04                                 6.874913                            5.879546       0.682142       2.288732                    0.998831      25.585152      63.969716       0.799389       0.350219      -1.147096      -0.039071       0.047885       0.029886       0.068649       0.098050       0.034991      -0.032241       0.076994       0.205301      -0.149438       0.063612       0.085826              7.557063       5.876021      -0.624699      -1.848651       6.848363      -2.322856       9.946806          -0.000001
          526              O      19.251648      19.016954      11.794029      -0.547812      30.436795 0.43984827E+03  0.10029160E+05                                 7.651957                            6.357972       0.541472       2.233692                    0.999035      26.461047      67.147464       0.779433       0.344640      -1.153774       0.027520       0.022250      -0.044737       0.057042       0.058730       0.001776       0.010819       0.019168       0.177839      -0.089486       0.027685       0.061802              9.292415       6.912149       2.917587       0.139462      15.327933      -0.121707       5.637164          -0.000000
          527              O      21.510188      19.012152      11.835742      -0.610269      34.418995 0.52944855E+03  0.12625799E+05                                 8.313847                            6.969303       0.509264       2.193056                    0.999133      28.095935      72.553329       0.746595       0.344022      -1.156039      -0.017933       0.017033      -0.033614       0.041732      -0.084865      -0.006241       0.007241       0.056787       0.085218      -0.103730       0.026667       0.077063             10.105680       7.573258      -3.009852      -0.036295      16.511225      -0.320184       6.232556          -0.000000
          528              O      48.351886      25.895886      11.017493      -0.437769      26.011215 0.37015395E+03  0.80983555E+04                                 6.875380                            5.879989       0.680148       2.288203                    0.998822      25.583233      63.967834       0.799263       0.350269      -1.147041       0.003055      -0.068702      -0.000602       0.068773       0.061746       0.009318       0.004935       0.182339       0.235888      -0.149443       0.063648       0.085795              7.557449      11.104065       1.224963      -0.542069       7.240632      -0.612899       4.327649          -0.000001
          529              O      24.208318      26.043706      13.998013      -0.547788      30.434866 0.43982467E+03  0.10028426E+05                                 7.651422                            6.357682       0.541071       2.233553                    0.999039      26.460293      67.143553       0.779477       0.344627      -1.153792       0.043828      -0.006420       0.035950       0.057048       0.043155       0.046861      -0.036135       0.000796      -0.105124      -0.089401       0.027650       0.061751              9.291587       5.749588       0.432982      -1.203444       7.798737      -3.816650      14.326436          -0.000000
          530              O      25.304916      24.068890      13.979581      -0.610273      34.416276 0.52939931E+03  0.12624293E+05                                 8.313282                            6.968878       0.509354       2.193084                    0.999133      28.095426      72.550339       0.746636       0.344012      -1.156051       0.013565       0.028534       0.027257       0.041727      -0.012381      -0.024526       0.075834       0.064606      -0.117791      -0.103730       0.026660       0.077071             10.104790       8.171355      -0.691972      -3.994284       6.574408       0.956555      15.568605          -0.000000
          531              O      52.257699      25.784421      20.742377      -0.437921      26.011112 0.37015151E+03  0.80981928E+04                                 6.874916                            5.879548       0.682141       2.288732                    0.998831      25.585156      63.969733       0.799388       0.350219      -1.147096       0.021935       0.008917      -0.064436       0.068649       0.017625       0.081129      -0.016789      -0.047462      -0.331079      -0.149438       0.063612       0.085826              7.557066       6.064276      -3.012532       0.287216       9.305349      -1.374779       7.301574          -0.000001
          532              O      26.094989      13.507497       2.822884      -0.547812      30.436797 0.43984829E+03  0.10029161E+05                                 7.651957                            6.357972       0.541472       2.233692                    0.999035      26.461046      67.147459       0.779433       0.344640      -1.153774       0.033029      -0.037942       0.026893       0.057042       0.022226       0.032092      -0.045434      -0.025417      -0.174831      -0.089486       0.027685       0.061801              9.292416      15.750694      -0.762079      -2.048477       5.846018       0.409097       6.280536          -0.000000
          533              O      27.220101      14.199609       4.655333      -0.610269      34.418996 0.52944855E+03  0.12625799E+05                                 8.313848                            6.969303       0.509264       2.193056                    0.999133      28.095935      72.553332       0.746594       0.344022      -1.156039       0.005784      -0.039707      -0.011467       0.041732      -0.002978      -0.017873       0.007149      -0.129638       0.222459      -0.103730       0.026667       0.077063             10.105680      11.670126      -2.070263      -4.969290       7.000288       2.042822      11.646628          -0.000000
          534              O      46.602438      20.029399      23.599213      -0.437769      26.011212 0.37015383E+03  0.80983522E+04                                 6.875379                            5.879988       0.680148       2.288203                    0.998822      25.583233      63.967832       0.799263       0.350269      -1.147041      -0.057971       0.011764       0.035082       0.068773       0.045031       0.100569      -0.035189      -0.099594      -0.110229      -0.149443       0.063648       0.085795              7.557448       9.267337       0.005836       2.421967       4.752944       1.365915       8.652063          -0.000001
          535              O      33.309011       7.163940      11.794029      -0.547806      30.433884 0.43980241E+03  0.10027822E+05                                 7.651340                            6.357550       0.541541       2.233715                    0.999035      26.460477      67.144350       0.779478       0.344630      -1.153786      -0.033027       0.012711      -0.044736       0.057041      -0.037669      -0.010261      -0.003874       0.092147       0.177866      -0.089496       0.027685       0.061811              9.291523      15.749055       2.184910       0.035650       6.488748       0.181596       5.636767          -0.000000
          536              O      32.183899       9.122294      11.835742      -0.610267      34.416125 0.52939844E+03  0.12624273E+05                                 8.313276                            6.968891       0.509417       2.193107                    0.999134      28.095330      72.550218       0.746632       0.344014      -1.156049      -0.005787      -0.024046      -0.033615       0.041733       0.017828      -0.003152      -0.009025      -0.175384       0.085202      -0.103724       0.026662       0.077062             10.104857      11.669107       5.374604       0.295381      12.413347       0.128616       6.232116          -0.000000
          537              O      42.503562      28.926019      11.017493      -0.437767      26.010064 0.37013426E+03  0.80978038E+04                                 6.875115                            5.879781       0.680184       2.288216                    0.998823      25.582964      63.966348       0.799289       0.350263      -1.147048       0.057968       0.036997      -0.000602       0.068771      -0.109828      -0.008930       0.005603       0.015787       0.235882      -0.149442       0.063649       0.085793              7.557125       9.266939      -2.285292       0.801780       9.076945      -0.162984       4.327490          -0.000001
          538              O      35.195682      21.878689      19.888237      -0.547813      30.437888 0.43986653E+03  0.10029697E+05                                 7.652208                            6.358159       0.541417       2.233673                    0.999035      26.461246      67.148714       0.779410       0.344646      -1.153768      -0.043866       0.031685      -0.018046       0.057042      -0.058627      -0.025079      -0.011724       0.069936       0.102250      -0.089492       0.027691       0.061801              9.292760       5.750181       0.990275      -0.809451      11.203466      -5.020891      10.924635          -0.000000
          539              O      34.099084      21.203039      18.032506      -0.610267      34.416868 0.52941026E+03  0.12624617E+05                                 8.313378                            6.968948       0.509359       2.193087                    0.999133      28.095452      72.550550       0.746632       0.344012      -1.156051      -0.013562       0.035217       0.017815       0.041731       0.027238       0.003497       0.067333       0.040590      -0.189855      -0.103722       0.026666       0.077056             10.105049       8.171427       3.996563      -0.679147      15.170963      -2.082948       6.972757          -0.000000
          540              O      36.848301      28.150909      17.395659      -0.437767      26.009930 0.37013196E+03  0.80977404E+04                                 6.875090                            5.879760       0.680207       2.288224                    0.998823      25.582909      63.966144       0.799291       0.350263      -1.147048      -0.021851      -0.057848       0.030091       0.068770      -0.082358       0.010490       0.046430       0.131267       0.205404      -0.149442       0.063646       0.085796              7.557100       6.064291       0.732706       2.935812       6.659597      -0.440615       9.947412          -0.000001
          541              O      36.545341      25.264480      11.794029      -0.547813      30.437888 0.43986643E+03  0.10029694E+05                                 7.652209                            6.358159       0.541418       2.233673                    0.999035      26.461246      67.148717       0.779410       0.344646      -1.153768       0.005507      -0.034958      -0.044737       0.057042      -0.021072       0.008478      -0.006950      -0.111317       0.177835      -0.089492       0.027691       0.061801              9.292762      10.697750      -5.103191      -0.175159      11.543194      -0.059900       5.637342          -0.000000
          542              O      35.411912      23.310928      11.835742      -0.610267      34.416872 0.52941037E+03  0.12624620E+05                                 8.313378                            6.968949       0.509359       2.193087                    0.999133      28.095452      72.550549       0.746632       0.344012      -1.156051       0.023718       0.007011      -0.033613       0.041731       0.067024       0.009391       0.001780       0.118572       0.085213      -0.103722       0.026666       0.077056             10.105050      16.882204      -2.365075      -0.259064       7.200733       0.191494       6.232213          -0.000000
          543              O      42.803552      22.346156      11.017493      -0.437767      26.009928 0.37013188E+03  0.80977383E+04                                 6.875089                            5.879760       0.680207       2.288224                    0.998823      25.582910      63.966146       0.799291       0.350263      -1.147048      -0.061024       0.031703      -0.000602       0.068770       0.048076      -0.000386      -0.010538      -0.198121       0.235886      -0.149442       0.063646       0.085796              7.557099       7.145312       1.060388      -0.259739      11.198511       0.775848       4.327476          -0.000001
          544              O      22.858659      19.541011      19.888237      -0.547806      30.433882 0.43980244E+03  0.10027823E+05                                 7.651340                            6.357550       0.541541       2.233715                    0.999035      26.460476      67.144347       0.779478       0.344630      -1.153786      -0.005505      -0.053830      -0.018047       0.057041      -0.000978       0.022690      -0.015862      -0.136526       0.102238      -0.089496       0.027685       0.061811              9.291523      10.696015       1.865840       4.752117       6.255215       1.809161      10.923338          -0.000000
          545              O      23.992088      18.929154      18.032506      -0.610267      34.416132 0.52939850E+03  0.12624275E+05                                 8.313277                            6.968891       0.509417       2.193107                    0.999134      28.095331      72.550218       0.746632       0.344014      -1.156049      -0.023717      -0.029355       0.017815       0.041733      -0.031198      -0.060066      -0.030633       0.026885      -0.189856      -0.103724       0.026662       0.077062             10.104859      16.881837       1.032605       2.143420       6.460094       0.453315       6.972646          -0.000000
          546              O      46.302448      17.836111      17.395659      -0.437767      26.010065 0.37013418E+03  0.80978016E+04                                 6.875115                            5.879780       0.680184       2.288216                    0.998823      25.582963      63.966342       0.799289       0.350263      -1.147048       0.061024       0.010000       0.030091       0.068771      -0.015661      -0.045457      -0.014128      -0.208282       0.205400      -0.149442       0.063649       0.085793              7.557126       7.145324      -0.108573      -1.086314       5.578597       2.762811       9.947458          -0.000001
          547              O      24.745330       7.943166      13.998013      -0.547812      30.436782 0.43984801E+03  0.10029153E+05                                 7.651954                            6.357970       0.541472       2.233692                    0.999035      26.461046      67.147460       0.779433       0.344640      -1.153774      -0.016345       0.041213       0.035890       0.057042      -0.021933       0.007868       0.058711       0.074403      -0.105237      -0.089486       0.027685       0.061801              9.292412       7.662204       0.670969       3.907634       5.887358       0.866512      14.327674           0.000000
          548              O      25.907272       9.880256      13.979581      -0.610269      34.419005 0.52944873E+03  0.12625804E+05                                 8.313849                            6.969304       0.509264       2.193056                    0.999133      28.095935      72.553329       0.746594       0.344022      -1.156039      -0.031495      -0.002524       0.027263       0.041732      -0.021796      -0.053413      -0.059150      -0.053750      -0.117774      -0.103730       0.026667       0.077063             10.105682       6.374848      -0.345601       1.169026       8.371797      -3.937680      15.570400          -0.000000
          549              O      40.647187      32.364285      20.742377      -0.437769      26.011236 0.37015423E+03  0.80983631E+04                                 6.875385                            5.879992       0.680148       2.288203                    0.998822      25.583237      63.967853       0.799263       0.350269      -1.147041      -0.018797       0.014380      -0.064572       0.068773       0.011807      -0.026035       0.078665       0.054186      -0.331054      -0.149443       0.063647       0.085795              7.557455       5.886602       2.909565       1.047777       9.483564       0.937277       7.302199          -0.000001
          550              O      34.658670      15.845175       2.822884      -0.547788      30.434879 0.43982469E+03  0.10028427E+05                                 7.651424                            6.357683       0.541071       2.233553                    0.999039      26.460293      67.143552       0.779477       0.344627      -1.153792       0.016354       0.047616       0.026829       0.057048      -0.000106       0.023289       0.050453       0.051162      -0.174682      -0.089401       0.027650       0.061751              9.291593       7.661426      -3.907201       0.669898      13.933109      -1.978650       6.280243          -0.000000
          551              O      33.496728      16.473495       4.655333      -0.610273      34.416272 0.52939947E+03  0.12624297E+05                                 8.313282                            6.968879       0.509354       2.193084                    0.999133      28.095426      72.550339       0.746636       0.344012      -1.156051       0.031494       0.024858      -0.011461       0.041727       0.057618       0.002735      -0.019056       0.059675       0.222476      -0.103731       0.026660       0.077071             10.104788       6.374381      -0.986730       0.715332      12.294082      -5.324309      11.645902          -0.000000
          552              O      48.458813      30.344196      23.599213      -0.437921      26.011105 0.37015139E+03  0.80981895E+04                                 6.874914                            5.879547       0.682141       2.288732                    0.998831      25.585153      63.969722       0.799389       0.350219      -1.147096       0.018690      -0.055905       0.035185       0.068649       0.020623      -0.019743       0.104674       0.127852      -0.110297      -0.149438       0.063612       0.085826              7.557064       5.886150      -1.957005      -2.394287       8.132398       1.413801       8.652646          -0.000001

******************************************************
Auxiliary information for the entire system
The total spin magnetic moment of the unit cell is   -0.000017
The total net atomic charge of the unit cell is   -0.000010
Accuracy of reproducing the electrostatic potential in the unit cell:
  The inner radius (bohr) =    5.0000
  The outer radius (bohr) =   12.0000
  Valid grid points have density less than (e/(bohr^3)) =    0.0001
  The number of valid grid points were=      3324414
  The rms potential error without charges in kcal/mol is=      9.31748
  The rms potential error with partial charges in kcal/mol is=      3.68030
  The RRMSE value at monopole order=      0.39499
  The rms potential error with partial charges and cloud penetration in kcal/mol is=      3.68341
  The RRMSE value at monopole order with cloud penetration is=      0.39532
  The rms potential error with partial charges and atomic dipoles in kcal/mol is=      0.47965
  The RRMSE value at dipole order=      0.05148
  The rms potential error with partial charges, atomic dipoles and cloud penetration in kcal/mol is=      0.47598
  The RRMSE value at dipole order with cloud penetration=      0.05108

******************************************************
The electron densities and ab initio electrostatic potential were computed in VASP using the PBE functional and
projector augmented wave method. See the main text of the journal article for a description of computational details.
The atomic charges, dipoles, and quadrupoles were computed with the DDEC6 method as described in
(a) T. A. Manz and N. Gabaldon Limas, RSC Adv. 6 (2016) 47771-47801 DOI: 10.1039/c6ra04656h
(b) N. Gabaldon Limas and T. A. Manz, RSC Adv. 8 (2018) 2678-2707 DOI: 10.1039/c7ra11829e.
For each atom in the material, the electron cloud parameters were fit to the spherically averaged atom-in-material
electron density using radial positions for which this density was between 10^-4 and 10^-2 electrons per cubic bohr.
The polarizabilities, dispersion coefficients, and quantum Drude oscillator (QDO) parameters were fit using the MCLF method.
The magnetic structure of the system was optimized in VASP from the default ferromagnetic initial guess using spin polarization.
The atomic spin moments (ASMs) were computed on this optimized magnetic structure using the DDEC6 partition as inputs
to the method of T. A. Manz and D. S. Sholl, J. Chem. Theory Comput. 7 (2011) 4146-4164 DOI: 10.1021/ct200539n.
The RMSE and RRMSE were computed using a uniform grid with Ewald summation.
