# Supplementary material for: A collection of forcefield precursors for metal–organic frameworks
Source: RSC Adv. 2019 Nov 13;9(63):36492–507. doi: 10.1039/c9ra07327b (PMC9075174; doi:10.1039/c9ra07327b)
Supplement: RA-009-C9RA07327B-s5619 [file RA-009-C9RA07327B-s5619.xyz]

  264
jmolscript: load "" {1 1 1} spacegroup "x,y,z" unitcell [{     14.497900     0.000000     0.000000 }, {      0.000000    15.471600     0.000000 }, {      0.000000     0.000000    17.512500 }]
Cd    12.644199    11.959083    16.799391     0.778056
Cd    13.483337     3.511589     7.427927     0.754341
Cd     1.853701     4.223283     0.713109     0.778055
Cd     1.014563    11.247389    10.084573     0.754340
Cd     5.395249    11.959083     9.469359     0.778056
Cd     6.234387     3.511589     1.328323     0.754340
Cd     9.102651     4.223283     8.043141     0.778056
Cd     8.263513    11.247389    16.184177     0.754340
H      1.728150     9.852315    14.626440     0.083958
H      1.631014     8.775492    17.258569     0.106320
H      0.837979     8.195307    16.034445     0.114655
H      2.811143     7.585725    14.987198     0.093542
H      4.900290     7.885875    15.948634     0.105992
H      4.260933     8.568172    17.207783     0.105236
H      4.207291     9.646543    14.591415     0.087377
H      3.089502    10.873440    16.885552     0.115528
H      3.121398    11.529436    15.460035     0.097526
H     12.917629    11.462908     2.509541     0.094188
H     13.033612     9.849221     4.127696     0.125354
H     12.484142     7.116936     1.274910     0.137768
H     12.384106     8.823453    17.251564     0.097717
H     13.587432     4.082955     4.309826     0.096455
H     13.317771     5.667247     2.668905     0.133834
H     12.276822     8.278853     5.540955     0.130895
H     12.513137     6.590902     7.043527     0.090489
H     12.795847    15.016735    15.794524     0.090005
H     12.917629     0.919013    13.967970     0.124878
H     12.344962    13.169426    11.654569     0.124787
H     12.255075    11.897660    13.552924     0.093891
H     12.397154     3.372809    10.412933     0.091971
H     12.128943     2.056176    12.237735     0.125170
H     13.491746    14.441191    10.071439     0.126331
H     13.707764     0.413092     8.307930     0.091812
H     12.769750     2.116515     2.886060     0.083958
H     12.866886     1.039692     0.253931     0.106320
H     13.659921     0.459507     1.478055     0.114655
H     11.686757    15.321525     2.525303     0.093542
H      9.597610     0.150075     1.563866     0.105992
H     10.236967     0.832372     0.304717     0.105236
H     10.290609     1.910743     2.921085     0.087377
H     11.408398     3.137640     0.626947     0.115528
H     11.376502     3.793636     2.052465     0.097526
H      1.580271     3.727108    15.002959     0.094189
H      1.464288     2.113421    13.384804     0.125354
H      2.013758    14.852736    16.237590     0.137768
H      2.113794     1.087653     0.260936     0.097717
H      0.910468    11.818755    13.202674     0.096455
H      1.180129    13.403047    14.843595     0.133834
H      2.221078     0.543053    11.971545     0.130896
H      1.984763    14.326702    10.468973     0.090489
H      1.702053     7.280935     1.717976     0.090005
H      1.580271     8.654813     3.544530     0.124877
H      2.152938     5.433626     5.857931     0.124786
H      2.242825     4.161860     3.959576     0.093890
H      2.100746    11.108609     7.099568     0.091971
H      2.368957     9.791976     5.274765     0.125170
H      1.006154     6.705391     7.441061     0.126330
H      0.790136     8.148892     9.204570     0.091812
H      8.977100     9.852315    11.642310     0.083958
H      8.879964     8.775492     9.010181     0.106320
H      8.086929     8.195307    10.234305     0.114656
H     10.060093     7.585725    11.281553     0.093542
H     12.149240     7.885875    10.320116     0.105993
H     11.509883     8.568172     9.060968     0.105236
H     11.456241     9.646543    11.677335     0.087377
H     10.338452    10.873440     9.383198     0.115528
H     10.370348    11.529436    10.808715     0.097526
H      5.668679    11.462908     6.246709     0.094189
H      5.784662     9.849221     4.628554     0.125354
H      5.235192     7.116936     7.481340     0.137768
H      5.135156     8.823453     9.017186     0.097717
H      6.338482     4.082955     4.446424     0.096455
H      6.068821     5.667247     6.087345     0.133834
H      5.027872     8.278853     3.215295     0.130896
H      5.264187     6.590902     1.712723     0.090489
H      5.546897    15.016735    10.474226     0.090005
H      5.668679     0.919013    12.300780     0.124877
H      5.096012    13.169426    14.614181     0.124786
H      5.006125    11.897660    12.715826     0.093890
H      5.148204     3.372809    15.855818     0.091971
H      4.879993     2.056176    14.031015     0.125170
H      6.242796    14.441191    16.197311     0.126330
H      6.458814     0.413092     0.448320     0.091812
H      5.520800     2.116515     5.870190     0.083958
H      5.617936     1.039692     8.502319     0.106320
H      6.410971     0.459507     7.278195     0.114656
H      4.437807    15.321525     6.230948     0.093542
H      2.348660     0.150075     7.192384     0.105993
H      2.988017     0.832372     8.451533     0.105236
H      3.041659     1.910743     5.835165     0.087377
H      4.159448     3.137640     8.129303     0.115528
H      4.127552     3.793636     6.703785     0.097526
H      8.829221     3.727108    11.265791     0.094188
H      8.713238     2.113421    12.883946     0.125353
H      9.262708    14.852736    10.031160     0.137768
H      9.362744     1.087653     8.495314     0.097717
H      8.159418    11.818755    13.066076     0.096455
H      8.429079    13.403047    11.425155     0.133834
H      9.470028     0.543053    14.297205     0.130895
H      9.233713    14.326702    15.799778     0.090489
H      8.951003     7.280935     7.038274     0.090005
H      8.829221     8.654813     5.211720     0.124878
H      9.401888     5.433626     2.898319     0.124787
H      9.491775     4.161860     4.796674     0.093891
H      9.349696    11.108609     1.656683     0.091972
H      9.617907     9.791976     3.481485     0.125170
H      8.255104     6.705391     1.315189     0.126331
H      8.039086     8.148892    17.064180     0.091813
C      1.746997    10.007031    15.593130    -0.103083
C      1.660010     8.639341    16.298884    -0.224584
C      2.843038     7.752819    15.952136    -0.095944
C      4.168146     8.445946    16.249849    -0.220427
C      4.252234     9.804353    15.556354    -0.104748
C      3.061956    10.686234    15.934624    -0.240194
C      0.519025    10.808460    15.962644     0.601635
C      2.696609     6.399054    16.656139     0.620662
C      5.590390    10.475820    15.852315     0.639718
C     12.829192    10.573291     2.253859     0.093073
C     12.897332     9.604769     3.241564    -0.208672
C     12.762501     8.277306     2.898319     0.087877
C     12.574029     7.998817     1.558613    -0.174094
C     12.517487     9.030773     0.637455     0.070159
C     13.317771     4.938535     4.555001     0.079513
C     13.178591     5.894680     3.560291    -0.180250
C     12.829192     7.186558     3.905288     0.089804
C     12.552282     7.435651     5.259004    -0.195277
C     12.698711     6.412978     6.150390     0.071258
C     12.707409    14.640775    14.948670     0.080364
C     12.785698     0.006189    13.852388    -0.204600
C     12.663916    14.942471    12.572224     0.083931
C     12.447897    13.573235    12.484661    -0.189864
C     12.388456    12.813579    13.636984     0.075234
C     12.636370     2.475456    10.353390     0.065358
C     12.465294     1.691046    11.449673    -0.188327
C     12.790047     0.346564    11.393632     0.088304
C     13.268478    15.336997    10.173011    -0.192274
C     13.404758     0.750373     9.120510     0.083292
C     12.750903     2.271231     1.919370    -0.103083
C     12.837890     0.903541     1.213616    -0.224584
C     11.654862     0.017019     1.560364    -0.095944
C     10.329754     0.710146     1.262651    -0.220427
C     10.245666     2.068553     1.956146    -0.104748
C     11.435944     2.950434     1.577876    -0.240194
C     13.978875     3.072660     1.549856     0.601635
C     11.801291    14.134854     0.856361     0.620662
C      8.907510     2.740020     1.660185     0.639718
C      1.668708     2.837491    15.258641     0.093073
C      1.600568     1.868969    14.270936    -0.208673
C      1.735399     0.541506    14.614181     0.087875
C      1.923871     0.263017    15.953888    -0.174094
C      1.980413     1.294973    16.875045     0.070158
C      1.180129    12.674335    12.957499     0.079512
C      1.319309    13.630480    13.952209    -0.180250
C      1.668708    14.922358    13.607213     0.089801
C      1.945618    15.171451    12.253496    -0.195277
C      1.799189    14.148778    11.362110     0.071257
C      1.790491     6.904975     2.563830     0.080365
C      1.712202     7.741989     3.660113    -0.204600
C      1.833984     7.206671     4.940276     0.083932
C      2.050003     5.837435     5.027839    -0.189864
C      2.109444     5.077779     3.875516     0.075235
C      1.861530    10.211256     7.159110     0.065358
C      2.032606     9.426846     6.062828    -0.188327
C      1.707853     8.082364     6.118868     0.088306
C      1.229422     7.601197     7.339489    -0.192273
C      1.093142     8.486173     8.391990     0.083293
C      8.995947    10.007031    10.675620    -0.103083
C      8.908960     8.639341     9.969866    -0.224584
C     10.091988     7.752819    10.316614    -0.095944
C     11.417096     8.445946    10.018901    -0.220427
C     11.501184     9.804353    10.712396    -0.104748
C     10.310906    10.686234    10.334126    -0.240194
C      7.767975    10.808460    10.306106     0.601635
C      9.945559     6.399054     9.612611     0.620662
C     12.839340    10.475820    10.416435     0.639718
C      5.580242    10.573291     6.502391     0.093073
C      5.648382     9.604769     5.514686    -0.208673
C      5.513551     8.277306     5.857931     0.087876
C      5.325079     7.998817     7.197637    -0.174094
C      5.268537     9.030773     8.118795     0.070158
C      6.068821     4.938535     4.201249     0.079513
C      5.929641     5.894680     5.195959    -0.180250
C      5.580242     7.186558     4.850963     0.089802
C      5.303332     7.435651     3.497246    -0.195277
C      5.449761     6.412978     2.605860     0.071258
C      5.458459    14.640775    11.320080     0.080364
C      5.536748     0.006189    12.416363    -0.204600
C      5.414966    14.942471    13.696526     0.083932
C      5.198947    13.573235    13.784089    -0.189864
C      5.139506    12.813579    12.631766     0.075234
C      5.387420     2.475456    15.915360     0.065358
C      5.216344     1.691046    14.819078    -0.188327
C      5.541097     0.346564    14.875118     0.088306
C      6.019528    15.336997    16.095739    -0.192273
C      6.155808     0.750373    17.148240     0.083293
C      5.501953     2.271231     6.836880    -0.103083
C      5.588940     0.903541     7.542634    -0.224584
C      4.405912     0.017019     7.195886    -0.095944
C      3.080804     0.710146     7.493599    -0.220427
C      2.996716     2.068553     6.800104    -0.104748
C      4.186994     2.950434     7.178374    -0.240194
C      6.729925     3.072660     7.206394     0.601635
C      4.552341    14.134854     7.899889     0.620662
C      1.658560     2.740020     7.096065     0.639718
C      8.917658     2.837491    11.010109     0.093073
C      8.849518     1.868969    11.997814    -0.208672
C      8.984349     0.541506    11.654569     0.087877
C      9.172821     0.263017    10.314863    -0.174094
C      9.229363     1.294973     9.393705     0.070159
C      8.429079    12.674335    13.311251     0.079513
C      8.568259    13.630480    12.316541    -0.180250
C      8.917658    14.922358    12.661537     0.089804
C      9.194568    15.171451    14.015254    -0.195277
C      9.048139    14.148778    14.906640     0.071258
C      9.039441     6.904975     6.192420     0.080364
C      8.961152     7.741989     5.096138    -0.204601
C      9.082934     7.206671     3.815974     0.083931
C      9.298953     5.837435     3.728411    -0.189864
C      9.358394     5.077779     4.880734     0.075234
C      9.110480    10.211256     1.597140     0.065357
C      9.281556     9.426846     2.693423    -0.188327
C      8.956803     8.082364     2.637383     0.088304
C      8.478372     7.601197     1.416761    -0.192274
C      8.342092     8.486173     0.364260     0.083292
N     12.649418    10.316463     0.987705    -0.230787
N     13.088704     5.179892     5.840419    -0.255192
N     12.511688    13.321048    14.864610    -0.244265
N     13.135097     2.026780     9.185306    -0.244282
N      1.848482     2.580663    16.524795    -0.230788
N      1.409196    12.915692    11.672081    -0.255194
N      1.986212     5.585248     2.647890    -0.244265
N      1.362803     9.762580     8.327194    -0.244282
N      5.400468    10.316463     7.768545    -0.230788
N      5.839754     5.179892     2.915831    -0.255194
N      5.262738    13.321048    11.404140    -0.244265
N      5.886147     2.026780    17.083444    -0.244281
N      9.097432     2.580663     9.743955    -0.230787
N      8.658146    12.915692    14.596669    -0.255192
N      9.235162     5.585248     6.108360    -0.244265
N      8.611753     9.762580     0.429056    -0.244282
O     13.909285    10.427858    15.506793    -0.596810
O      0.611811    11.794001    16.726189    -0.570623
O      1.571572     5.976679    16.887304    -0.549093
O      3.681017     5.769360    17.060678    -0.652331
O      6.519706    10.333482    15.051994    -0.587969
O      5.765815    11.107062    16.878547    -0.594565
O      0.588615     2.692058     2.005707    -0.596810
O     13.886089     4.058201     0.786311    -0.570623
O     12.926328    13.712479     0.625196    -0.549093
O     10.816883    13.505160     0.451823    -0.652331
O      7.978194     2.597682     2.460506    -0.587969
O      8.732085     3.371262     0.633953    -0.594564
O      6.660335    10.427858    10.761957    -0.596810
O      7.860761    11.794001     9.542561    -0.570624
O      8.820522     5.976679     9.381446    -0.549093
O     10.929967     5.769360     9.208073    -0.652331
O     13.768656    10.333482    11.216756    -0.587969
O     13.014765    11.107062     9.390203    -0.594565
O      7.837565     2.692058     6.750543    -0.596810
O      6.637139     4.058201     7.969939    -0.570623
O      5.677378    13.712479     8.131054    -0.549093
O      3.567933    13.505160     8.304428    -0.652331
O      0.729244     2.597682     6.295744    -0.587969
O      1.483135     3.371262     8.122298    -0.594565

The following XYZ coordinates are in angstroms. Other properties are in atomic units.
The sperically averaged electron density of each atom fit to a function of the form exp(a - br)
eigen_1, eigen_2 and eigen_3 are the three eigenvalues of traceless quadrupole moment tensor
  atom number  atomic symbol              X              Y              Z     net charge C6 coefficient C8 coefficient C10 coefficient fluctuating dipole atomic polarizability isotropic forcefield polarizability              a              b squared Pearson coefficient          <r^3>          <r^4>         wp_QDO          m_QDO          q_QDO       dipole_x       dipole_y       dipole_z         dipole            Qxy            Qxz            Qyz     Q(x^2-y^2)  Q(3z^2 - R^2)        eigen_1        eigen_2        eigen_3 static polarizability      alpha(xx)      alpha(xy)      alpha(xz)      alpha(yy)      alpha(yz)      alpha(zz) atomic spin moment
            1             Cd      12.644199      11.959083      16.799391       0.778056     197.917558 0.50405865E+04  0.19946131E+06                                26.033642                           22.132909       0.866924       1.946113                    0.998571      83.560546     230.798631       0.424719       0.364441      -1.206241       0.060310       0.026802       0.012909       0.067248       0.053346       0.037327       0.151768       0.023018      -0.194767      -0.179738       0.010263       0.169475             31.505960      25.346827      -7.532141      -4.272904      35.520536     -12.051605      33.650518           0.000350
            2             Cd      13.483337       3.511589       7.427927       0.754341     196.575783 0.46732016E+04  0.18162861E+06                                25.967113                           21.378050       0.854819       1.944599                    0.998792      83.413528     229.033934       0.429718       0.366735      -1.203217       0.100236       0.030020       0.020878       0.106697       0.005695       0.008250       0.313718      -0.212578       0.164402      -0.247140      -0.133842       0.380982             32.063660      28.950249      -3.040727      -2.264693      32.637011     -19.252907      34.603719           0.001739
            3             Cd       1.853701       4.223283       0.713109       0.778055     197.917848 0.50405950E+04  0.19946174E+06                                26.033669                           22.132929       0.866920       1.946112                    0.998571      83.560591     230.798831       0.424718       0.364441      -1.206241      -0.060311       0.026802      -0.012909       0.067249      -0.053346       0.037326      -0.151768       0.023016      -0.194766      -0.179737       0.010263       0.169474             31.505998      25.346859       7.532160      -4.272900      35.520581      12.051623      33.650555           0.000350
            4             Cd       1.014563      11.247389      10.084573       0.754340     196.576463 0.46732207E+04  0.18162955E+06                                25.967176                           21.378098       0.854814       1.944597                    0.998792      83.413643     229.034416       0.429717       0.366736      -1.203217      -0.100238       0.030021      -0.020878       0.106699      -0.005695       0.008250      -0.313717      -0.212582       0.164404      -0.247138      -0.133844       0.380982             32.063742      28.950319       3.040735      -2.264700      32.637101      19.252964      34.603806           0.001714
            5             Cd       5.395249      11.959083       9.469359       0.778056     197.917687 0.50405901E+04  0.19946149E+06                                26.033653                           22.132917       0.866922       1.946112                    0.998571      83.560567     230.798719       0.424719       0.364441      -1.206241       0.060310       0.026802      -0.012909       0.067248       0.053346      -0.037326      -0.151768       0.023016      -0.194767      -0.179737       0.010263       0.169475             31.505979      25.346841      -7.532154       4.272897      35.520558      12.051615      33.650536           0.000350
            6             Cd       6.234387       3.511589       1.328323       0.754340     196.576909 0.46732331E+04  0.18163016E+06                                25.967217                           21.378128       0.854812       1.944596                    0.998792      83.413719     229.034730       0.429717       0.366736      -1.203217       0.100240       0.030021      -0.020878       0.106701       0.005695      -0.008249      -0.313717      -0.212584       0.164407      -0.247136      -0.133846       0.380982             32.063796      28.950364      -3.040739       2.264703      32.637160      19.253003      34.603865           0.001722
            7             Cd       9.102651       4.223283       8.043141       0.778056     197.917435 0.50405825E+04  0.19946111E+06                                26.033629                           22.132898       0.866925       1.946113                    0.998571      83.560527     230.798540       0.424719       0.364441      -1.206241      -0.060309       0.026802       0.012909       0.067247      -0.053347      -0.037327       0.151768       0.023018      -0.194768      -0.179738       0.010263       0.169475             31.505946      25.346814       7.532137       4.272901      35.520518     -12.051599      33.650507           0.000354
            8             Cd       8.263513      11.247389      16.184177       0.754340     196.576144 0.46732114E+04  0.18162909E+06                                25.967147                           21.378075       0.854816       1.944598                    0.998792      83.413584     229.034174       0.429718       0.366736      -1.203217      -0.100237       0.030021       0.020879       0.106699      -0.005695      -0.008250       0.313718      -0.212579       0.164404      -0.247139      -0.133843       0.380982             32.063706      28.950285       3.040730       2.264699      32.637062     -19.252941      34.603771           0.001711
            9              H       1.728150       9.852315      14.626440       0.083958       1.236509 0.10368283E+02  0.10797828E+03                                 1.869798                            1.851828      -0.844425       2.452112                    0.997250       3.735079      10.568058       0.474188       1.240298      -0.718644       0.001462      -0.009381      -0.030837       0.032266       0.005128       0.002753      -0.000087      -0.000711       0.015948      -0.008126       0.001678       0.006448              1.888390       1.694569      -0.073647       0.078460       1.703325      -0.130867       2.267277           0.000003
           10              H       1.631014       8.775492      17.258569       0.106320       0.995240 0.78749839E+01  0.76966299E+02                                 1.649249                            1.640426      -0.688989       2.540063                    0.998954       3.504221       9.771550       0.489058       1.281429      -0.709065       0.003304       0.006547       0.023798       0.024903      -0.003268      -0.000607       0.002330      -0.002308       0.024710      -0.007632      -0.001185       0.008817              1.657522       1.428192      -0.027682      -0.083713       1.463457      -0.117148       2.080918           0.000001
           11              H       0.837979       8.195307      16.034445       0.114655       1.288684 0.10614957E+02  0.11087925E+03                                 1.898075                            1.857204      -1.184307       2.306079                    0.995114       3.666279      10.291716       0.481218       1.218519      -0.723915      -0.024579      -0.014500      -0.015288       0.032374       0.006475       0.004508       0.007972       0.011962       0.002157      -0.012125      -0.001128       0.013253              1.905984       2.242276       0.249529       0.140523       1.893591      -0.019799       1.582084           0.000003
           12              H       2.811143       7.585725      14.987198       0.093542       1.236916 0.10219040E+02  0.10442405E+03                                 1.772645                            1.763621      -0.615619       2.560842                    0.999669       3.418402       9.112298       0.525151       1.141383      -0.745079      -0.001479       0.002076      -0.033963       0.034059      -0.000802       0.000840       0.006169       0.011420       0.004963      -0.009929       0.004604       0.005325              1.773004       1.513244       0.017612      -0.001427       1.688071       0.082349       2.117697           0.000005
           13              H       4.900290       7.885875      15.948634       0.105992       1.319956 0.10779505E+02  0.11265139E+03                                 1.910969                            1.858456      -0.956752       2.407049                    0.997181       3.608406      10.020672       0.487788       1.201536      -0.728914       0.016703      -0.016338      -0.016262       0.028467      -0.003130      -0.005143       0.007879       0.005780       0.002923      -0.009416      -0.001687       0.011103              1.923930       2.200726      -0.343391      -0.181938       1.968843       0.050731       1.602219           0.000005
           14              H       4.260933       8.568172      17.207783       0.105236       1.039418 0.83146197E+01  0.82279461E+02                                 1.689580                            1.679175      -0.728106       2.518265                    0.998996       3.543114       9.904276       0.486717       1.271689      -0.711237      -0.003489       0.006537       0.025734       0.026779       0.001969       0.000330      -0.000506       0.000870       0.026303      -0.006424      -0.002367       0.008792              1.695567       1.496717       0.028591       0.104974       1.476859      -0.108987       2.113125           0.000004
           15              H       4.207291       9.646543      14.591415       0.087377       1.287185 0.10940766E+02  0.11521101E+03                                 1.911529                            1.896826      -0.874971       2.443040                    0.997488       3.689353      10.416622       0.471652       1.233214      -0.721364      -0.004704      -0.008771      -0.030529       0.032111      -0.003055      -0.001488      -0.001072      -0.008168       0.013086      -0.007539       0.002762       0.004777              1.923803       1.776126       0.065490      -0.074207       1.713972      -0.091137       2.281311           0.000000
           16              H       3.089502      10.873440      16.885552       0.115528       1.342237 0.11888502E+02  0.12816011E+03                                 1.984036                            1.995045      -1.221210       2.294429                    0.993246       3.771057      10.867191       0.452555       1.255479      -0.716229      -0.000484      -0.000458       0.027580       0.027588       0.002256      -0.001416      -0.000187      -0.005212       0.028965      -0.008363      -0.001420       0.009783              1.957925       1.834622      -0.018941       0.004505       1.721761      -0.011804       2.317392           0.000003
           17              H       3.121398      11.529436      15.460035       0.097526       1.084740 0.81312073E+01  0.80649212E+02                                 1.783558                            1.692454      -0.971385       2.402321                    0.995699       3.764837      10.810511       0.467467       1.321022      -0.698980       0.000207       0.020198      -0.013292       0.024181       0.002044      -0.001173      -0.003050      -0.006148      -0.012520      -0.005161      -0.001590       0.006751              1.849456       1.590345       0.039830      -0.043499       2.295292      -0.578781       1.662731           0.000018
           18              H      12.917629      11.462908       2.509541       0.094188       1.200001 0.86028377E+01  0.84565163E+02                                 1.758575                            1.634442      -0.858317       2.467673                    0.999025       3.309680       8.774414       0.535091       1.164471      -0.738205       0.006100       0.045128       0.013250       0.047427       0.000935       0.003278       0.008185      -0.025244       0.026562      -0.017458       0.000474       0.016984              1.804189       1.359701       0.050331       0.027265       2.581853       0.052952       1.471013           0.000005
           19              H      13.033612       9.849221       4.127696       0.125354       1.062812 0.78851237E+01  0.76172988E+02                                 1.644679                            1.587043      -0.903824       2.457419                    0.999005       3.233171       8.619693       0.529314       1.197843      -0.729807       0.006063       0.009476       0.033976       0.035790       0.001859       0.003444       0.004509      -0.026331       0.030042      -0.018653       0.004506       0.014147              1.642857       1.367010       0.028240       0.143425       1.462777       0.045772       2.098783           0.000015
           20              H      12.484142       7.116936       1.274910       0.137768       0.979748 0.72137750E+01  0.68909119E+02                                 1.629940                            1.574658      -0.847637       2.497361                    0.999472       3.236013       8.893200       0.497451       1.288966      -0.708703      -0.000893      -0.036782      -0.013675       0.039252       0.004076       0.001770       0.004454      -0.023019       0.023646      -0.016193       0.003408       0.012785              1.636577       1.361459       0.035561       0.025422       2.115062       0.050028       1.433210           0.000004
           21              H      12.384106       8.823453      17.251564       0.097717       1.322214 0.10076496E+02  0.10376003E+03                                 1.938063                            1.820889      -0.889139       2.454041                    0.998788       3.465782       9.619017       0.482055       1.233924      -0.722575      -0.002211      -0.017555      -0.046232       0.049502       0.002173       0.006330       0.010140      -0.031065       0.032300      -0.022136       0.000659       0.021476              1.968438       1.621662       0.035636       0.054812       1.603930      -0.021576       2.679721           0.000011
           22              H      13.587432       4.082955       4.309826       0.096455       1.031079 0.74250102E+01  0.72366034E+02                                 1.755054                            1.645113      -1.148735       2.335709                    0.995063       3.702796      10.720103       0.459772       1.366865      -0.689451       0.016237      -0.042332      -0.015004       0.047757      -0.006374      -0.003424       0.001156      -0.025444       0.017129      -0.017491       0.005503       0.011988              1.808015       1.519942      -0.247776      -0.017943       2.289052       0.287258       1.615051           0.000014
           23              H      13.317771       5.667247       2.668905       0.133834       0.883766 0.64986167E+01  0.61869447E+02                                 1.637771                            1.582694      -1.321422       2.263519                    0.993990       3.745588      11.068789       0.445088       1.445455      -0.673205       0.005190      -0.007196      -0.034214       0.035346      -0.003609      -0.000651      -0.004480      -0.012915       0.021862      -0.011220       0.001068       0.010152              1.656035       1.389736      -0.053727      -0.096038       1.583898       0.203715       1.994470          -0.000000
           24              H      12.276822       8.278853       5.540955       0.130895       1.028211 0.78393982E+01  0.76373231E+02                                 1.673740                            1.635182      -0.893258       2.466426                    0.999051       3.325595       9.196081       0.491549       1.279030      -0.710870      -0.010459       0.032921       0.011839       0.036515      -0.008208      -0.003938       0.004417      -0.026231       0.021936      -0.019384       0.003972       0.015411              1.663896       1.500494      -0.194252      -0.089766       1.925920       0.122429       1.565273           0.000029
           25              H      12.513137       6.590902       7.043527       0.090489       1.095883 0.78879567E+01  0.78068863E+02                                 1.827516                            1.694259      -1.195354       2.307007                    0.994534       3.807094      11.116186       0.453489       1.364666      -0.689556      -0.012430       0.012247       0.042194       0.045660      -0.010658      -0.001835       0.002996      -0.022667       0.025284      -0.019785       0.006139       0.013645              1.892878       1.604481      -0.045099      -0.308827       1.482574       0.163106       2.591579           0.000024
           26              H      12.795847      15.016735      15.794524       0.090005       1.012397 0.70711437E+01  0.67833723E+02                                 1.710183                            1.585410      -0.974126       2.408550                    0.997833       3.628677      10.299496       0.478989       1.332983      -0.696320       0.004854       0.019418       0.040594       0.045260       0.002672      -0.001702       0.004465      -0.023891       0.012805      -0.014637       0.002253       0.012383              1.778696       1.364983       0.038337       0.020527       1.488494       0.368992       2.482610           0.000013
           27              H      12.917629       0.919013      13.967970       0.124878       1.056788 0.81453269E+01  0.79973892E+02                                 1.689884                            1.654669      -0.974243       2.424050                    0.998182       3.372661       9.308178       0.494904       1.260507      -0.714742       0.005119       0.035745       0.005959       0.036598       0.001052       0.000185       0.004597      -0.028979       0.020776      -0.017991       0.003950       0.014040              1.674831       1.448355       0.129047       0.067798       2.025284       0.025701       1.550856           0.000015
           28              H      12.344962      13.169426      11.654569       0.124787       0.921963 0.67615663E+01  0.64451092E+02                                 1.636969                            1.578169      -1.036532       2.396093                    0.996781       3.562791      10.239776       0.465192       1.381310      -0.686838      -0.004408      -0.015378      -0.034152       0.037713       0.003694       0.004575       0.001304      -0.022147       0.026822      -0.016867       0.006094       0.010773              1.657875       1.395543       0.108380       0.096030       1.643405       0.307384       1.934676           0.000016
           29              H      12.255075      11.897660      13.552924       0.093891       1.147333 0.85878071E+01  0.86201545E+02                                 1.842836                            1.739579      -1.002451       2.401705                    0.997119       3.656547      10.503507       0.461781       1.321410      -0.700127      -0.003196      -0.047595      -0.007216       0.048245       0.007621       0.003481       0.002650      -0.030666       0.013278      -0.019661       0.003741       0.015920              1.881460       1.550336       0.151360       0.074225       2.485067       0.087326       1.608978           0.000011
           30              H      12.397154       3.372809      10.412933       0.091971       1.352385 0.99436553E+01  0.10259245E+03                                 1.990859                            1.821443      -1.042390       2.378806                    0.996468       3.654732      10.329719       0.474483       1.251171      -0.716286      -0.013903       0.046108       0.009144       0.049018      -0.005465      -0.012804       0.006210      -0.024697       0.017241      -0.021466       0.002730       0.018736              2.072559       1.693193      -0.373342       0.004372       2.908557      -0.226985       1.615926           0.000035
           31              H      12.128943       2.056176      12.237735       0.125170       1.108645 0.85180413E+01  0.84107330E+02                                 1.710123                            1.664445      -1.001352       2.410590                    0.997995       3.332168       9.057230       0.508606       1.219637      -0.724655      -0.012898       0.015019       0.031364       0.037090      -0.005154      -0.008453       0.004701      -0.028603       0.023215      -0.021111       0.004613       0.016497              1.697813       1.544596      -0.114331      -0.204792       1.529873       0.074312       2.018971           0.000023
           32              H      13.491746      14.441191      10.071439       0.126331       1.021937 0.75826380E+01  0.73917828E+02                                 1.711006                            1.639043      -1.104557       2.364759                    0.996025       3.554552      10.123884       0.472918       1.328591      -0.697873       0.007219      -0.036415      -0.004264       0.037368      -0.005092      -0.009028       0.001308      -0.018997       0.021715      -0.017351       0.005087       0.012264              1.725915       1.488204      -0.196721      -0.037739       2.215721      -0.045449       1.473822           0.000020
           33              H      13.707764       0.413092       8.307930       0.091812       1.277340 0.94097128E+01  0.94844471E+02                                 1.863416                            1.735337      -0.768549       2.508791                    0.999585       3.358275       9.094002       0.506346       1.200115      -0.730720       0.015688      -0.020642      -0.040014       0.047679      -0.005183      -0.006738       0.006204      -0.027951       0.018806      -0.019323       0.002212       0.017111              1.899485       1.674858      -0.099920      -0.422538       1.596813       0.164161       2.426783           0.000030
           34              H      12.769750       2.116515       2.886060       0.083958       1.236509 0.10368284E+02  0.10797830E+03                                 1.869797                            1.851828      -0.844425       2.452112                    0.997250       3.735079      10.568057       0.474188       1.240297      -0.718644      -0.001462      -0.009381       0.030837       0.032266      -0.005128       0.002753       0.000087      -0.000711       0.015948      -0.008126       0.001678       0.006448              1.888390       1.694569       0.073647       0.078459       1.703325       0.130866       2.267277           0.000003
           35              H      12.866886       1.039692       0.253931       0.106320       0.995240 0.78749853E+01  0.76966318E+02                                 1.649249                            1.640426      -0.688989       2.540063                    0.998954       3.504222       9.771554       0.489058       1.281430      -0.709065      -0.003304       0.006547      -0.023798       0.024903       0.003268      -0.000607      -0.002330      -0.002308       0.024710      -0.007632      -0.001185       0.008817              1.657523       1.428192       0.027682      -0.083713       1.463457       0.117148       2.080918           0.000001
           36              H      13.659921       0.459507       1.478055       0.114655       1.288685 0.10614963E+02  0.11087933E+03                                 1.898075                            1.857204      -1.184307       2.306078                    0.995114       3.666280      10.291719       0.481218       1.218519      -0.723915       0.024579      -0.014500       0.015288       0.032374      -0.006475       0.004508      -0.007972       0.011962       0.002156      -0.012125      -0.001128       0.013253              1.905984       2.242276      -0.249530       0.140523       1.893591       0.019798       1.582085           0.000003
           37              H      11.686757      15.321525       2.525303       0.093542       1.236916 0.10219041E+02  0.10442405E+03                                 1.772645                            1.763620      -0.615619       2.560842                    0.999669       3.418401       9.112293       0.525151       1.141383      -0.745079       0.001479       0.002076       0.033963       0.034059       0.000802       0.000840      -0.006169       0.011420       0.004964      -0.009929       0.004604       0.005325              1.773004       1.513244      -0.017612      -0.001427       1.688070      -0.082349       2.117697           0.000006
           38              H       9.597610       0.150075       1.563866       0.105992       1.319956 0.10779498E+02  0.11265129E+03                                 1.910968                            1.858455      -0.956751       2.407049                    0.997181       3.608405      10.020667       0.487789       1.201536      -0.728914      -0.016703      -0.016338       0.016262       0.028467       0.003130      -0.005143      -0.007879       0.005780       0.002923      -0.009416      -0.001687       0.011103              1.923929       2.200725       0.343391      -0.181938       1.968842      -0.050731       1.602218           0.000005
           39              H      10.236967       0.832372       0.304717       0.105236       1.039417 0.83146169E+01  0.82279426E+02                                 1.689580                            1.679175      -0.728105       2.518265                    0.998996       3.543113       9.904272       0.486717       1.271689      -0.711237       0.003489       0.006537      -0.025734       0.026779      -0.001969       0.000330       0.000506       0.000870       0.026302      -0.006424      -0.002367       0.008792              1.695567       1.496717      -0.028591       0.104974       1.476859       0.108987       2.113124           0.000004
           40              H      10.290609       1.910743       2.921085       0.087377       1.287184 0.10940763E+02  0.11521098E+03                                 1.911529                            1.896826      -0.874971       2.443040                    0.997488       3.689352      10.416620       0.471651       1.233215      -0.721364       0.004704      -0.008771       0.030529       0.032111       0.003055      -0.001488       0.001072      -0.008168       0.013086      -0.007539       0.002762       0.004777              1.923803       1.776126      -0.065490      -0.074207       1.713972       0.091137       2.281311           0.000001
           41              H      11.408398       3.137640       0.626947       0.115528       1.342239 0.11888525E+02  0.12816042E+03                                 1.984038                            1.995046      -1.221211       2.294429                    0.993246       3.771059      10.867199       0.452554       1.255479      -0.716229       0.000484      -0.000458      -0.027580       0.027588      -0.002256      -0.001416       0.000187      -0.005212       0.028965      -0.008363      -0.001420       0.009783              1.957927       1.834624       0.018941       0.004504       1.721763       0.011804       2.317394           0.000003
           42              H      11.376502       3.793636       2.052465       0.097526       1.084739 0.81311987E+01  0.80649101E+02                                 1.783557                            1.692453      -0.971383       2.402322                    0.995699       3.764835      10.810502       0.467467       1.321022      -0.698980      -0.000206       0.020198       0.013292       0.024181      -0.002043      -0.001173       0.003050      -0.006148      -0.012520      -0.005161      -0.001590       0.006751              1.849454       1.590344      -0.039830      -0.043499       2.295289       0.578780       1.662729           0.000018
           43              H       1.580271       3.727108      15.002959       0.094189       1.200003 0.86028590E+01  0.84565451E+02                                 1.758579                            1.634446      -0.858321       2.467672                    0.999025       3.309683       8.774435       0.535089       1.164473      -0.738204      -0.006100       0.045128      -0.013250       0.047427      -0.000935       0.003278      -0.008185      -0.025245       0.026563      -0.017458       0.000474       0.016984              1.804194       1.359704      -0.050331       0.027265       2.581862      -0.052951       1.471016           0.000005
           44              H       1.464288       2.113421      13.384804       0.125354       1.062814 0.78851542E+01  0.76173382E+02                                 1.644685                            1.587048      -0.903828       2.457418                    0.999005       3.233177       8.619724       0.529312       1.197846      -0.729806      -0.006063       0.009476      -0.033977       0.035791      -0.001859       0.003443      -0.004509      -0.026332       0.030042      -0.018653       0.004506       0.014147              1.642862       1.367014      -0.028240       0.143426       1.462782      -0.045772       2.098790           0.000015
           45              H       2.013758      14.852736      16.237590       0.137768       0.979748 0.72137786E+01  0.68909173E+02                                 1.629941                            1.574660      -0.847640       2.497360                    0.999472       3.236015       8.893211       0.497451       1.288967      -0.708703       0.000893      -0.036782       0.013674       0.039252      -0.004076       0.001770      -0.004454      -0.023020       0.023647      -0.016193       0.003408       0.012785              1.636579       1.361461      -0.035561       0.025422       2.115064      -0.050027       1.433211           0.000004
           46              H       2.113794       1.087653       0.260936       0.097717       1.322216 0.10076521E+02  0.10376037E+03                                 1.938067                            1.820892      -0.889143       2.454040                    0.998788       3.465785       9.619034       0.482054       1.233926      -0.722575       0.002211      -0.017554       0.046232       0.049502      -0.002173       0.006330      -0.010140      -0.031065       0.032300      -0.022136       0.000659       0.021476              1.968442       1.621665      -0.035636       0.054812       1.603933       0.021576       2.679728           0.000011
           47              H       0.910468      11.818755      13.202674       0.096455       1.031079 0.74250099E+01  0.72366044E+02                                 1.755056                            1.645114      -1.148740       2.335707                    0.995063       3.702798      10.720116       0.459771       1.366867      -0.689451      -0.016237      -0.042332       0.015004       0.047758       0.006374      -0.003424      -0.001156      -0.025444       0.017129      -0.017491       0.005503       0.011988              1.808016       1.519943       0.247777      -0.017943       2.289054      -0.287258       1.615052           0.000014
           48              H       1.180129      13.403047      14.843595       0.133834       0.883765 0.64986090E+01  0.61869365E+02                                 1.637771                            1.582695      -1.321426       2.263517                    0.993990       3.745588      11.068794       0.445088       1.445457      -0.673204      -0.005190      -0.007196       0.034214       0.035346       0.003610      -0.000651       0.004480      -0.012915       0.021862      -0.011220       0.001068       0.010152              1.656035       1.389736       0.053727      -0.096037       1.583899      -0.203714       1.994470          -0.000000
           49              H       2.221078       0.543053      11.971545       0.130896       1.028210 0.78393974E+01  0.76373239E+02                                 1.673742                            1.635183      -0.893261       2.466425                    0.999051       3.325596       9.196092       0.491548       1.279032      -0.710870       0.010459       0.032922      -0.011839       0.036516       0.008208      -0.003938      -0.004417      -0.026231       0.021936      -0.019384       0.003972       0.015411              1.663897       1.500495       0.194252      -0.089766       1.925921      -0.122429       1.565274           0.000029
           50              H       1.984763      14.326702      10.468973       0.090489       1.095885 0.78879684E+01  0.78069023E+02                                 1.827519                            1.694261      -1.195361       2.307003                    0.994534       3.807100      11.116214       0.453488       1.364667      -0.689556       0.012430       0.012246      -0.042194       0.045660       0.010658      -0.001835      -0.002996      -0.022667       0.025284      -0.019785       0.006139       0.013645              1.892881       1.604484       0.045099      -0.308828       1.482576      -0.163106       2.591583           0.000024
           51              H       1.702053       7.280935       1.717976       0.090005       1.012396 0.70711387E+01  0.67833653E+02                                 1.710182                            1.585408      -0.974122       2.408552                    0.997833       3.628674      10.299481       0.478990       1.332982      -0.696320      -0.004854       0.019418      -0.040594       0.045260      -0.002672      -0.001702      -0.004465      -0.023890       0.012806      -0.014637       0.002253       0.012383              1.778694       1.364982      -0.038337       0.020527       1.488493      -0.368992       2.482607           0.000013
           52              H       1.580271       8.654813       3.544530       0.124877       1.056787 0.81453066E+01  0.79973626E+02                                 1.689880                            1.654666      -0.974237       2.424053                    0.998182       3.372656       9.308154       0.494905       1.260505      -0.714743      -0.005119       0.035745      -0.005959       0.036598      -0.001052       0.000185      -0.004597      -0.028979       0.020776      -0.017990       0.003950       0.014040              1.674828       1.448352      -0.129047       0.067798       2.025280      -0.025702       1.550853           0.000015
           53              H       2.152938       5.433626       5.857931       0.124786       0.921963 0.67615713E+01  0.64451141E+02                                 1.636969                            1.578169      -1.036530       2.396093                    0.996781       3.562791      10.239771       0.465192       1.381309      -0.686838       0.004408      -0.015378       0.034152       0.037713      -0.003694       0.004575      -0.001304      -0.022146       0.026822      -0.016867       0.006094       0.010773              1.657875       1.395543      -0.108380       0.096030       1.643405      -0.307384       1.934676           0.000016
           54              H       2.242825       4.161860       3.959576       0.093890       1.147333 0.85878075E+01  0.86201552E+02                                 1.842837                            1.739580      -1.002448       2.401706                    0.997119       3.656547      10.503508       0.461781       1.321410      -0.700127       0.003196      -0.047595       0.007216       0.048245      -0.007621       0.003481      -0.002650      -0.030666       0.013278      -0.019661       0.003741       0.015920              1.881461       1.550336      -0.151360       0.074225       2.485067      -0.087326       1.608979           0.000011
           55              H       2.100746      11.108609       7.099568       0.091971       1.352382 0.99436277E+01  0.10259208E+03                                 1.990854                            1.821440      -1.042385       2.378809                    0.996468       3.654727      10.329694       0.474484       1.251169      -0.716286       0.013903       0.046107      -0.009144       0.049018       0.005465      -0.012804      -0.006210      -0.024696       0.017240      -0.021465       0.002729       0.018736              2.072554       1.693189       0.373341       0.004372       2.908551       0.226985       1.615923           0.000035
           56              H       2.368957       9.791976       5.274765       0.125170       1.108646 0.85180451E+01  0.84107349E+02                                 1.710121                            1.664443      -1.001350       2.410590                    0.997995       3.332168       9.057219       0.508607       1.219634      -0.724656       0.012898       0.015019      -0.031364       0.037090       0.005154      -0.008453      -0.004701      -0.028603       0.023215      -0.021111       0.004613       0.016497              1.697811       1.544594       0.114331      -0.204792       1.529871      -0.074312       2.018969           0.000023
           57              H       1.006154       6.705391       7.441061       0.126330       1.021936 0.75826216E+01  0.73917605E+02                                 1.711002                            1.639039      -1.104552       2.364761                    0.996026       3.554545      10.123849       0.472919       1.328589      -0.697874      -0.007219      -0.036415       0.004264       0.037368       0.005092      -0.009028      -0.001308      -0.018997       0.021714      -0.017350       0.005087       0.012263              1.725912       1.488201       0.196721      -0.037739       2.215716       0.045449       1.473819           0.000020
           58              H       0.790136       8.148892       9.204570       0.091812       1.277338 0.94096994E+01  0.94844290E+02                                 1.863414                            1.735335      -0.768545       2.508792                    0.999585       3.358273       9.093991       0.506347       1.200114      -0.730720      -0.015688      -0.020642       0.040013       0.047679       0.005183      -0.006738      -0.006204      -0.027951       0.018805      -0.019323       0.002212       0.017111              1.899482       1.674856       0.099919      -0.422537       1.596811      -0.164161       2.426780           0.000030
           59              H       8.977100       9.852315      11.642310       0.083958       1.236509 0.10368287E+02  0.10797834E+03                                 1.869797                            1.851828      -0.844425       2.452112                    0.997250       3.735080      10.568059       0.474188       1.240297      -0.718644       0.001462      -0.009381       0.030837       0.032266       0.005128      -0.002753       0.000087      -0.000711       0.015948      -0.008126       0.001678       0.006448              1.888390       1.694569      -0.073647      -0.078459       1.703325       0.130866       2.267277           0.000003
           60              H       8.879964       8.775492       9.010181       0.106320       0.995240 0.78749848E+01  0.76966314E+02                                 1.649249                            1.640426      -0.688990       2.540063                    0.998954       3.504222       9.771555       0.489058       1.281430      -0.709065       0.003304       0.006547      -0.023798       0.024903      -0.003268       0.000607      -0.002330      -0.002308       0.024710      -0.007632      -0.001185       0.008817              1.657523       1.428193      -0.027682       0.083713       1.463457       0.117148       2.080918           0.000001
           61              H       8.086929       8.195307      10.234305       0.114656       1.288685 0.10614963E+02  0.11087933E+03                                 1.898075                            1.857204      -1.184308       2.306078                    0.995114       3.666280      10.291720       0.481218       1.218518      -0.723915      -0.024579      -0.014500       0.015288       0.032374       0.006475      -0.004508      -0.007972       0.011962       0.002156      -0.012125      -0.001128       0.013253              1.905984       2.242276       0.249530      -0.140523       1.893591       0.019799       1.582085           0.000003
           62              H      10.060093       7.585725      11.281553       0.093542       1.236916 0.10219044E+02  0.10442409E+03                                 1.772645                            1.763620      -0.615619       2.560842                    0.999669       3.418402       9.112295       0.525151       1.141382      -0.745080      -0.001479       0.002076       0.033963       0.034059      -0.000802      -0.000840      -0.006169       0.011420       0.004964      -0.009929       0.004604       0.005325              1.773004       1.513244       0.017612       0.001427       1.688070      -0.082349       2.117697           0.000006
           63              H      12.149240       7.885875      10.320116       0.105993       1.319954 0.10779485E+02  0.11265112E+03                                 1.910967                            1.858454      -0.956750       2.407050                    0.997181       3.608403      10.020661       0.487789       1.201536      -0.728914       0.016703      -0.016338       0.016262       0.028467      -0.003130       0.005143      -0.007879       0.005780       0.002923      -0.009416      -0.001687       0.011103              1.923928       2.200724      -0.343391       0.181938       1.968841      -0.050731       1.602218           0.000005
           64              H      11.509883       8.568172       9.060968       0.105236       1.039417 0.83146106E+01  0.82279349E+02                                 1.689579                            1.679174      -0.728106       2.518265                    0.998996       3.543113       9.904272       0.486717       1.271689      -0.711237      -0.003489       0.006537      -0.025734       0.026779       0.001969      -0.000330       0.000506       0.000870       0.026302      -0.006424      -0.002367       0.008792              1.695566       1.496717       0.028591      -0.104973       1.476859       0.108987       2.113123           0.000004
           65              H      11.456241       9.646543      11.677335       0.087377       1.287184 0.10940761E+02  0.11521096E+03                                 1.911529                            1.896826      -0.874971       2.443040                    0.997488       3.689352      10.416620       0.471651       1.233215      -0.721364      -0.004704      -0.008771       0.030529       0.032111      -0.003055       0.001488       0.001072      -0.008168       0.013086      -0.007539       0.002762       0.004777              1.923803       1.776126       0.065490       0.074207       1.713972       0.091137       2.281311           0.000001
           66              H      10.338452      10.873440       9.383198       0.115528       1.342238 0.11888517E+02  0.12816031E+03                                 1.984037                            1.995046      -1.221211       2.294429                    0.993246       3.771059      10.867199       0.452555       1.255479      -0.716229      -0.000484      -0.000458      -0.027580       0.027588       0.002256       0.001416       0.000187      -0.005212       0.028965      -0.008363      -0.001420       0.009783              1.957926       1.834623      -0.018941      -0.004504       1.721762       0.011804       2.317393           0.000003
           67              H      10.370348      11.529436      10.808715       0.097526       1.084739 0.81311964E+01  0.80649071E+02                                 1.783557                            1.692453      -0.971383       2.402323                    0.995699       3.764834      10.810498       0.467467       1.321021      -0.698980       0.000206       0.020198       0.013292       0.024181       0.002043       0.001173       0.003050      -0.006148      -0.012520      -0.005161      -0.001590       0.006751              1.849454       1.590344       0.039830       0.043499       2.295289       0.578780       1.662729           0.000019
           68              H       5.668679      11.462908       6.246709       0.094189       1.200004 0.86028625E+01  0.84565492E+02                                 1.758579                            1.634446      -0.858321       2.467672                    0.999025       3.309684       8.774437       0.535090       1.164473      -0.738204       0.006100       0.045128      -0.013250       0.047427       0.000935      -0.003278      -0.008185      -0.025245       0.026563      -0.017458       0.000474       0.016984              1.804194       1.359704       0.050331      -0.027265       2.581862      -0.052951       1.471016           0.000006
           69              H       5.784662       9.849221       4.628554       0.125354       1.062815 0.78851630E+01  0.76173484E+02                                 1.644685                            1.587048      -0.903829       2.457417                    0.999005       3.233179       8.619729       0.529313       1.197845      -0.729806       0.006063       0.009476      -0.033977       0.035791       0.001859      -0.003443      -0.004509      -0.026332       0.030042      -0.018653       0.004506       0.014147              1.642862       1.367015       0.028240      -0.143426       1.462782      -0.045772       2.098791           0.000015
           70              H       5.235192       7.116936       7.481340       0.137768       0.979748 0.72137763E+01  0.68909149E+02                                 1.629942                            1.574660      -0.847640       2.497360                    0.999472       3.236014       8.893210       0.497450       1.288968      -0.708703      -0.000893      -0.036782       0.013674       0.039252       0.004076      -0.001770      -0.004454      -0.023020       0.023647      -0.016193       0.003408       0.012785              1.636579       1.361461       0.035561      -0.025422       2.115064      -0.050027       1.433212           0.000004
           71              H       5.135156       8.823453       9.017186       0.097717       1.322216 0.10076515E+02  0.10376029E+03                                 1.938066                            1.820892      -0.889143       2.454040                    0.998788       3.465784       9.619030       0.482055       1.233926      -0.722575      -0.002211      -0.017554       0.046232       0.049502       0.002173      -0.006330      -0.010140      -0.031065       0.032300      -0.022136       0.000659       0.021476              1.968441       1.621664       0.035636      -0.054812       1.603933       0.021576       2.679727           0.000011
           72              H       6.338482       4.082955       4.446424       0.096455       1.031079 0.74250130E+01  0.72366081E+02                                 1.755056                            1.645114      -1.148740       2.335707                    0.995063       3.702799      10.720119       0.459771       1.366867      -0.689451       0.016237      -0.042332       0.015004       0.047758      -0.006374       0.003424      -0.001156      -0.025444       0.017129      -0.017491       0.005503       0.011988              1.808017       1.519943      -0.247777       0.017943       2.289054      -0.287258       1.615052           0.000014
           73              H       6.068821       5.667247       6.087345       0.133834       0.883765 0.64986072E+01  0.61869348E+02                                 1.637771                            1.582695      -1.321426       2.263517                    0.993990       3.745588      11.068796       0.445088       1.445457      -0.673204       0.005190      -0.007196       0.034214       0.035346      -0.003610       0.000651       0.004480      -0.012915       0.021862      -0.011220       0.001068       0.010152              1.656035       1.389736      -0.053727       0.096037       1.583899      -0.203714       1.994470          -0.000000
           74              H       5.027872       8.278853       3.215295       0.130896       1.028210 0.78393975E+01  0.76373238E+02                                 1.673741                            1.635183      -0.893261       2.466425                    0.999051       3.325596       9.196091       0.491548       1.279032      -0.710870      -0.010459       0.032922      -0.011839       0.036516      -0.008208       0.003938      -0.004417      -0.026231       0.021936      -0.019384       0.003972       0.015411              1.663896       1.500494      -0.194252       0.089766       1.925921      -0.122429       1.565274           0.000029
           75              H       5.264187       6.590902       1.712723       0.090489       1.095885 0.78879746E+01  0.78069102E+02                                 1.827520                            1.694262      -1.195362       2.307003                    0.994534       3.807102      11.116222       0.453488       1.364667      -0.689556      -0.012430       0.012246      -0.042194       0.045660      -0.010658       0.001835      -0.002996      -0.022667       0.025284      -0.019785       0.006139       0.013645              1.892882       1.604484      -0.045099       0.308828       1.482576      -0.163106       2.591585           0.000024
           76              H       5.546897      15.016735      10.474226       0.090005       1.012396 0.70711380E+01  0.67833646E+02                                 1.710182                            1.585408      -0.974122       2.408552                    0.997833       3.628674      10.299482       0.478990       1.332982      -0.696320       0.004854       0.019418      -0.040594       0.045260       0.002672       0.001702      -0.004465      -0.023890       0.012806      -0.014637       0.002253       0.012383              1.778694       1.364982       0.038337      -0.020527       1.488493      -0.368992       2.482607           0.000013
           77              H       5.668679       0.919013      12.300780       0.124877       1.056787 0.81453066E+01  0.79973627E+02                                 1.689881                            1.654666      -0.974238       2.424052                    0.998182       3.372656       9.308155       0.494905       1.260506      -0.714742       0.005119       0.035745      -0.005959       0.036598       0.001052      -0.000185      -0.004597      -0.028979       0.020776      -0.017990       0.003950       0.014040              1.674829       1.448352       0.129047      -0.067798       2.025280      -0.025702       1.550853           0.000015
           78              H       5.096012      13.169426      14.614181       0.124786       0.921963 0.67615711E+01  0.64451141E+02                                 1.636970                            1.578170      -1.036530       2.396093                    0.996781       3.562791      10.239773       0.465192       1.381309      -0.686838      -0.004408      -0.015378       0.034152       0.037713       0.003694      -0.004575      -0.001304      -0.022146       0.026822      -0.016867       0.006094       0.010773              1.657875       1.395543       0.108380      -0.096030       1.643405      -0.307384       1.934677           0.000016
           79              H       5.006125      11.897660      12.715826       0.093890       1.147333 0.85878045E+01  0.86201508E+02                                 1.842836                            1.739579      -1.002448       2.401706                    0.997119       3.656546      10.503502       0.461781       1.321410      -0.700127      -0.003196      -0.047595       0.007216       0.048245       0.007621      -0.003481      -0.002650      -0.030666       0.013278      -0.019661       0.003741       0.015920              1.881460       1.550335       0.151360      -0.074225       2.485066      -0.087326       1.608978           0.000010
           80              H       5.148204       3.372809      15.855818       0.091971       1.352382 0.99436320E+01  0.10259214E+03                                 1.990855                            1.821441      -1.042386       2.378808                    0.996468       3.654728      10.329701       0.474483       1.251170      -0.716286      -0.013903       0.046107      -0.009144       0.049018      -0.005465       0.012804      -0.006210      -0.024696       0.017240      -0.021465       0.002729       0.018736              2.072556       1.693190      -0.373341      -0.004372       2.908553       0.226985       1.615924           0.000035
           81              H       4.879993       2.056176      14.031015       0.125170       1.108646 0.85180454E+01  0.84107354E+02                                 1.710121                            1.664444      -1.001350       2.410590                    0.997995       3.332168       9.057220       0.508607       1.219634      -0.724656      -0.012898       0.015019      -0.031364       0.037090      -0.005154       0.008453      -0.004701      -0.028603       0.023215      -0.021111       0.004613       0.016497              1.697811       1.544594      -0.114331       0.204792       1.529871      -0.074312       2.018969           0.000023
           82              H       6.242796      14.441191      16.197311       0.126330       1.021936 0.75826246E+01  0.73917640E+02                                 1.711002                            1.639040      -1.104552       2.364761                    0.996026       3.554546      10.123852       0.472919       1.328589      -0.697874       0.007219      -0.036415       0.004264       0.037368      -0.005092       0.009028      -0.001308      -0.018997       0.021714      -0.017350       0.005087       0.012263              1.725912       1.488201      -0.196721       0.037739       2.215717       0.045449       1.473819           0.000020
           83              H       6.458814       0.413092       0.448320       0.091812       1.277339 0.94097019E+01  0.94844322E+02                                 1.863414                            1.735335      -0.768545       2.508792                    0.999585       3.358274       9.093994       0.506347       1.200113      -0.730720       0.015688      -0.020642       0.040013       0.047679      -0.005183       0.006738      -0.006204      -0.027951       0.018805      -0.019323       0.002212       0.017111              1.899482       1.674856      -0.099919       0.422537       1.596812      -0.164161       2.426780           0.000030
           84              H       5.520800       2.116515       5.870190       0.083958       1.236509 0.10368287E+02  0.10797834E+03                                 1.869798                            1.851829      -0.844425       2.452112                    0.997250       3.735080      10.568061       0.474188       1.240298      -0.718644      -0.001462      -0.009381      -0.030837       0.032266      -0.005128      -0.002753      -0.000087      -0.000711       0.015948      -0.008126       0.001678       0.006448              1.888391       1.694569       0.073647      -0.078460       1.703326      -0.130867       2.267277           0.000003
           85              H       5.617936       1.039692       8.502319       0.106320       0.995240 0.78749831E+01  0.76966287E+02                                 1.649248                            1.640425      -0.688989       2.540063                    0.998954       3.504221       9.771549       0.489058       1.281429      -0.709065      -0.003304       0.006547       0.023798       0.024903       0.003268       0.000607       0.002330      -0.002308       0.024710      -0.007632      -0.001185       0.008817              1.657522       1.428192       0.027682       0.083713       1.463457      -0.117148       2.080917           0.000001
           86              H       6.410971       0.459507       7.278195       0.114656       1.288684 0.10614950E+02  0.11087917E+03                                 1.898074                            1.857203      -1.184306       2.306079                    0.995114       3.666278      10.291712       0.481218       1.218518      -0.723915       0.024579      -0.014500      -0.015288       0.032374      -0.006475      -0.004508       0.007972       0.011962       0.002157      -0.012125      -0.001128       0.013253              1.905983       2.242275      -0.249529      -0.140523       1.893590      -0.019798       1.582084           0.000003
           87              H       4.437807      15.321525       6.230948       0.093542       1.236916 0.10219042E+02  0.10442407E+03                                 1.772645                            1.763620      -0.615619       2.560842                    0.999669       3.418403       9.112299       0.525151       1.141383      -0.745079       0.001479       0.002076      -0.033963       0.034059       0.000802      -0.000840       0.006169       0.011420       0.004963      -0.009929       0.004604       0.005325              1.773004       1.513244      -0.017612       0.001427       1.688071       0.082349       2.117696           0.000005
           88              H       2.348660       0.150075       7.192384       0.105993       1.319955 0.10779487E+02  0.11265115E+03                                 1.910967                            1.858453      -0.956751       2.407050                    0.997181       3.608404      10.020661       0.487789       1.201535      -0.728914      -0.016703      -0.016338      -0.016262       0.028467       0.003130       0.005143       0.007879       0.005780       0.002923      -0.009416      -0.001687       0.011103              1.923927       2.200723       0.343391       0.181938       1.968840       0.050730       1.602217           0.000005
           89              H       2.988017       0.832372       8.451533       0.105236       1.039418 0.83146190E+01  0.82279449E+02                                 1.689580                            1.679175      -0.728106       2.518265                    0.998996       3.543114       9.904274       0.486717       1.271688      -0.711238       0.003489       0.006537       0.025734       0.026779      -0.001969      -0.000330      -0.000506       0.000870       0.026303      -0.006424      -0.002367       0.008792              1.695567       1.496717      -0.028591      -0.104974       1.476859      -0.108987       2.113124           0.000004
           90              H       3.041659       1.910743       5.835165       0.087377       1.287184 0.10940762E+02  0.11521097E+03                                 1.911529                            1.896826      -0.874971       2.443040                    0.997488       3.689352      10.416622       0.471651       1.233215      -0.721364       0.004704      -0.008771      -0.030529       0.032111       0.003055       0.001488      -0.001072      -0.008168       0.013085      -0.007539       0.002762       0.004777              1.923803       1.776126      -0.065490       0.074207       1.713972      -0.091137       2.281312           0.000000
           91              H       4.159448       3.137640       8.129303       0.115528       1.342239 0.11888518E+02  0.12816032E+03                                 1.984037                            1.995045      -1.221211       2.294429                    0.993246       3.771058      10.867193       0.452555       1.255478      -0.716229       0.000484      -0.000458       0.027580       0.027588      -0.002256       0.001416      -0.000187      -0.005212       0.028966      -0.008363      -0.001420       0.009783              1.957926       1.834623       0.018941      -0.004505       1.721762      -0.011804       2.317393           0.000003
           92              H       4.127552       3.793636       6.703785       0.097526       1.084740 0.81312119E+01  0.80649264E+02                                 1.783558                            1.692454      -0.971385       2.402321                    0.995699       3.764838      10.810512       0.467467       1.321021      -0.698980      -0.000207       0.020198      -0.013292       0.024181      -0.002044       0.001173      -0.003050      -0.006148      -0.012520      -0.005161      -0.001590       0.006751              1.849456       1.590345      -0.039830       0.043499       2.295291      -0.578781       1.662730           0.000018
           93              H       8.829221       3.727108      11.265791       0.094188       1.200001 0.86028325E+01  0.84565099E+02                                 1.758574                            1.634442      -0.858316       2.467674                    0.999025       3.309679       8.774411       0.535091       1.164471      -0.738205      -0.006100       0.045128       0.013250       0.047427      -0.000935      -0.003278       0.008185      -0.025244       0.026562      -0.017458       0.000474       0.016984              1.804189       1.359701      -0.050331      -0.027265       2.581853       0.052951       1.471012           0.000005
           94              H       8.713238       2.113421      12.883946       0.125353       1.062812 0.78851250E+01  0.76173003E+02                                 1.644680                            1.587043      -0.903824       2.457419                    0.999005       3.233171       8.619693       0.529314       1.197843      -0.729807      -0.006063       0.009476       0.033976       0.035790      -0.001859      -0.003444       0.004509      -0.026331       0.030042      -0.018653       0.004506       0.014147              1.642857       1.367010      -0.028240      -0.143425       1.462777       0.045772       2.098784           0.000015
           95              H       9.262708      14.852736      10.031160       0.137768       0.979747 0.72137721E+01  0.68909087E+02                                 1.629940                            1.574658      -0.847637       2.497361                    0.999472       3.236012       8.893198       0.497451       1.288966      -0.708703       0.000893      -0.036782      -0.013675       0.039252      -0.004076      -0.001770       0.004454      -0.023019       0.023646      -0.016193       0.003408       0.012785              1.636577       1.361459      -0.035561      -0.025422       2.115062       0.050028       1.433210           0.000004
           96              H       9.362744       1.087653       8.495314       0.097717       1.322213 0.10076491E+02  0.10375996E+03                                 1.938062                            1.820888      -0.889139       2.454041                    0.998788       3.465781       9.619012       0.482056       1.233924      -0.722575       0.002211      -0.017555      -0.046232       0.049502      -0.002173      -0.006330       0.010140      -0.031065       0.032300      -0.022136       0.000659       0.021476              1.968437       1.621661      -0.035636      -0.054812       1.603930      -0.021576       2.679720           0.000011
           97              H       8.159418      11.818755      13.066076       0.096455       1.031079 0.74250109E+01  0.72366041E+02                                 1.755054                            1.645113      -1.148735       2.335709                    0.995063       3.702796      10.720102       0.459772       1.366865      -0.689451      -0.016237      -0.042332      -0.015004       0.047757       0.006374       0.003424       0.001156      -0.025444       0.017129      -0.017491       0.005503       0.011988              1.808015       1.519942       0.247776       0.017943       2.289052       0.287258       1.615051           0.000014
           98              H       8.429079      13.403047      11.425155       0.133834       0.883766 0.64986167E+01  0.61869447E+02                                 1.637771                            1.582694      -1.321422       2.263519                    0.993990       3.745588      11.068789       0.445088       1.445455      -0.673205      -0.005190      -0.007196      -0.034214       0.035346       0.003609       0.000651      -0.004480      -0.012915       0.021862      -0.011220       0.001068       0.010152              1.656035       1.389736       0.053727       0.096038       1.583898       0.203715       1.994470          -0.000000
           99              H       9.470028       0.543053      14.297205       0.130895       1.028210 0.78393930E+01  0.76373161E+02                                 1.673739                            1.635181      -0.893257       2.466426                    0.999051       3.325594       9.196075       0.491549       1.279030      -0.710870       0.010459       0.032921       0.011839       0.036515       0.008208       0.003938       0.004417      -0.026231       0.021936      -0.019383       0.003972       0.015411              1.663894       1.500493       0.194252       0.089766       1.925919       0.122429       1.565272           0.000029
          100              H       9.233713      14.326702      15.799778       0.090489       1.095884 0.78879621E+01  0.78068927E+02                                 1.827517                            1.694259      -1.195354       2.307007                    0.994534       3.807094      11.116186       0.453489       1.364666      -0.689556       0.012430       0.012247       0.042194       0.045660       0.010658       0.001835       0.002996      -0.022667       0.025284      -0.019785       0.006139       0.013645              1.892879       1.604482       0.045099       0.308827       1.482574       0.163106       2.591580           0.000024
          101              H       8.951003       7.280935       7.038274       0.090005       1.012397 0.70711453E+01  0.67833745E+02                                 1.710184                            1.585410      -0.974127       2.408549                    0.997833       3.628678      10.299501       0.478989       1.332983      -0.696319      -0.004854       0.019418       0.040594       0.045260      -0.002672       0.001702       0.004465      -0.023891       0.012805      -0.014637       0.002253       0.012383              1.778696       1.364984      -0.038337      -0.020527       1.488494       0.368993       2.482611           0.000013
          102              H       8.829221       8.654813       5.211720       0.124878       1.056788 0.81453268E+01  0.79973895E+02                                 1.689884                            1.654670      -0.974243       2.424050                    0.998182       3.372661       9.308180       0.494904       1.260507      -0.714742      -0.005119       0.035745       0.005959       0.036598      -0.001052      -0.000185       0.004597      -0.028979       0.020776      -0.017991       0.003951       0.014040              1.674832       1.448355      -0.129047      -0.067798       2.025284       0.025701       1.550856           0.000015
          103              H       9.401888       5.433626       2.898319       0.124787       0.921963 0.67615686E+01  0.64451120E+02                                 1.636970                            1.578170      -1.036533       2.396092                    0.996781       3.562792      10.239780       0.465192       1.381310      -0.686838       0.004408      -0.015378      -0.034152       0.037713      -0.003694      -0.004575       0.001304      -0.022147       0.026822      -0.016867       0.006094       0.010773              1.657875       1.395543      -0.108380      -0.096030       1.643405       0.307384       1.934677           0.000016
          104              H       9.491775       4.161860       4.796674       0.093891       1.147333 0.85878032E+01  0.86201501E+02                                 1.842837                            1.739579      -1.002451       2.401705                    0.997119       3.656546      10.503506       0.461781       1.321410      -0.700127       0.003196      -0.047595      -0.007216       0.048245      -0.007621      -0.003481       0.002650      -0.030666       0.013278      -0.019661       0.003741       0.015920              1.881460       1.550336      -0.151360      -0.074225       2.485067       0.087326       1.608978           0.000011
          105              H       9.349696      11.108609       1.656683       0.091972       1.352384 0.99436524E+01  0.10259241E+03                                 1.990858                            1.821443      -1.042390       2.378806                    0.996468       3.654732      10.329718       0.474483       1.251170      -0.716286       0.013903       0.046108       0.009144       0.049018       0.005466       0.012804       0.006210      -0.024697       0.017241      -0.021466       0.002730       0.018736              2.072558       1.693192       0.373342      -0.004372       2.908556      -0.226985       1.615926           0.000035
          106              H       9.617907       9.791976       3.481485       0.125170       1.108646 0.85180505E+01  0.84107439E+02                                 1.710123                            1.664446      -1.001354       2.410589                    0.997995       3.332170       9.057235       0.508606       1.219636      -0.724655       0.012898       0.015019       0.031364       0.037090       0.005154       0.008453       0.004701      -0.028603       0.023215      -0.021111       0.004613       0.016498              1.697813       1.544596       0.114331       0.204792       1.529873       0.074312       2.018971           0.000023
          107              H       8.255104       6.705391       1.315189       0.126331       1.021937 0.75826390E+01  0.73917847E+02                                 1.711006                            1.639043      -1.104558       2.364759                    0.996025       3.554553      10.123890       0.472918       1.328592      -0.697873      -0.007219      -0.036415      -0.004264       0.037368       0.005092       0.009028       0.001308      -0.018997       0.021715      -0.017351       0.005087       0.012264              1.725916       1.488204       0.196721       0.037739       2.215721      -0.045450       1.473822           0.000020
          108              H       8.039086       8.148892      17.064180       0.091813       1.277340 0.94097148E+01  0.94844497E+02                                 1.863416                            1.735337      -0.768549       2.508791                    0.999585       3.358276       9.094005       0.506347       1.200114      -0.730720      -0.015688      -0.020642      -0.040014       0.047679       0.005183       0.006738       0.006204      -0.027951       0.018806      -0.019323       0.002212       0.017111              1.899484       1.674857       0.099920       0.422538       1.596813       0.164161       2.426783           0.000030
          109              C       1.746997      10.007031      15.593130      -0.103083      30.789263 0.44423512E+03  0.10526030E+05                                 8.716732                            7.060170      -0.358043       1.896947                    0.997886      28.421787      82.683106       0.614336       0.420774      -1.058858       0.069168      -0.043016       0.048064       0.094577       0.022945       0.015715      -0.002465      -0.011539      -0.021018      -0.029276       0.000257       0.029019             10.280638      13.134757      -2.218876       0.079716      11.011517      -2.022563       6.695639           0.000004
          110              C       1.660010       8.639341      16.298884      -0.224584      28.139920 0.44540832E+03  0.10624340E+05                                 8.256644                            7.108959      -0.282172       1.890070                    0.998250      30.666977      91.283735       0.603500       0.425486      -1.049598       0.074950       0.031929      -0.050356       0.095774      -0.003426       0.005099       0.005517      -0.005782      -0.026721      -0.013001       0.003457       0.009545              9.286362       8.781271      -1.793870      -0.210020      12.234381      -2.550642       6.843435           0.000004
          111              C       2.843038       7.752819      15.952136      -0.095944      29.654282 0.42919361E+03  0.10031217E+05                                 8.386600                            6.862353      -0.245869       1.937148                    0.997875      27.663796      78.610038       0.636915       0.411457      -1.070238       0.010139       0.089707       0.021824       0.092878      -0.004283       0.004433       0.014469       0.045874      -0.049484      -0.030703      -0.001095       0.031798              9.809449       9.176043       0.750335      -0.481488      13.566528      -2.466645       6.685775           0.000006
          112              C       4.168146       8.445946      16.249849      -0.220427      27.709802 0.43761214E+03  0.10389930E+05                                 8.148450                            7.033034      -0.247474       1.900984                    0.998336      30.530652      90.596506       0.608633       0.423865      -1.050849      -0.077896       0.039571      -0.046475       0.098963       0.002864      -0.008294       0.003707      -0.006872      -0.024696      -0.014188       0.005542       0.008646              9.109994       9.509471       1.979947      -0.288817      11.121812      -2.365384       6.698698           0.000009
          113              C       4.252234       9.804353      15.556354      -0.104748      30.580890 0.43963332E+03  0.10371174E+05                                 8.626321                            6.984161      -0.260951       1.930146                    0.997921      28.151503      81.236181       0.624022       0.416073      -1.063754      -0.076465      -0.033821       0.055564       0.100390      -0.013344      -0.015538      -0.005598      -0.021348       0.000088      -0.027082       0.009711       0.017372             10.194662      13.649590       1.864256      -0.796561      10.420314      -1.930914       6.514083           0.000013
          114              C       3.061956      10.686234      15.934624      -0.240194      27.918261 0.45088507E+03  0.10820205E+05                                 8.223976                            7.158683      -0.396258       1.846736                    0.998447      31.404959      94.684127       0.598832       0.426218      -1.046013      -0.008153      -0.085334      -0.027461       0.090013       0.001302      -0.003022      -0.008496      -0.004911      -0.079697      -0.028397       0.010518       0.017878              9.101618      12.666608      -0.428724      -0.215521       8.625920      -1.186030       6.012326           0.000019
          115              C       0.519025      10.808460      15.962644       0.601635      20.500066 0.25600921E+03  0.53479251E+04                                 7.060138                            5.758612      -0.194047       2.001535                    0.998312      22.435567      63.687927       0.603622       0.485748      -1.009554      -0.044325       0.014530       0.017142       0.049696       0.012410      -0.009472      -0.081212      -0.060147       0.122464      -0.059162      -0.050221       0.109383              7.935772      11.280011      -2.827970      -0.198904       7.671306       0.784725       4.856001          -0.000002
          116              C       2.696609       6.399054      16.656139       0.620662      20.930450 0.23416338E+03  0.47784173E+04                                 7.083881                            5.461968      -0.100919       2.035458                    0.999309      21.860617      61.112593       0.628247       0.477761      -1.014870      -0.004542      -0.040461       0.026356       0.048501      -0.000159      -0.004838       0.077064      -0.035352       0.198179      -0.062287      -0.050330       0.112616              8.259903       7.703294       0.750604      -0.360558      11.495820      -3.305976       5.580596          -0.000002
          117              C       5.590390      10.475820      15.852315       0.639718      19.804691 0.23473094E+03  0.48023283E+04                                 6.936696                            5.546158      -0.187668       2.014601                    0.998988      21.716307      61.178758       0.609227       0.491412      -1.005768       0.042562       0.015520       0.006110       0.045714      -0.043637       0.014918      -0.071843      -0.093337      -0.049908      -0.067354      -0.045514       0.112868              7.907976      11.969705       2.878941      -0.835185       5.655800       0.306103       6.098422          -0.000010
          118              C      12.829192      10.573291       2.253859       0.093073      24.857190 0.31370784E+03  0.68144350E+04                                 7.436775                            5.933266       0.209355       2.081075                    0.999850      25.816283      71.922710       0.670051       0.420817      -1.058770       0.005590      -0.029659      -0.041338       0.051183      -0.000480      -0.012586       0.025424       0.003951      -0.099315      -0.046126       0.017131       0.028994              8.317488       4.220611      -0.066016       0.557480      10.852037      -2.900460       9.879815           0.000065
          119              C      12.897332       9.604769       3.241564      -0.208672      31.944778 0.44886323E+03  0.10629687E+05                                 8.699199                            7.048059       0.214171       2.033268                    0.999777      29.987598      86.319255       0.623223       0.415008      -1.065875       0.005568      -0.005615      -0.007731       0.011059       0.005187      -0.000923       0.016658      -0.001383       0.111348      -0.026379      -0.015394       0.041773              9.705164       5.111064      -0.126768       0.923885      12.985448      -3.889032      11.018981           0.000499
          120              C      12.762501       8.277306       2.898319       0.087877      32.463161 0.42286574E+03  0.98591592E+04                                 9.017024                            6.965557      -0.138696       1.967466                    0.999483      26.742684      76.214084       0.610560       0.430269      -1.057003       0.002499       0.012599      -0.010556       0.016625      -0.007236      -0.010737       0.004611      -0.023662       0.039369      -0.022845       0.003261       0.019584             10.610144       5.307538      -0.384050       0.978159      13.632216      -5.415209      12.890679           0.000757
          121              C      12.574029       7.998817       1.558613      -0.174094      30.852892 0.43885049E+03  0.10347503E+05                                 8.585867                            7.012481       0.242986       2.057511                    0.999594      29.332216      84.606262       0.618200       0.420202      -1.061192       0.013493       0.004499       0.003326       0.014607       0.002075      -0.007286       0.019031      -0.026640      -0.048919      -0.026844      -0.002577       0.029421              9.635701       5.213584      -0.132336       0.605765      11.399497      -4.082426      12.294021           0.000430
          122              C      12.517487       9.030773       0.637455       0.070159      25.582191 0.34012063E+03  0.75575129E+04                                 7.648703                            6.218251       0.236925       2.084341                    0.999788      26.587597      75.517812       0.646585       0.426319      -1.052754       0.028509       0.034686       0.027059       0.052422       0.006475      -0.007652       0.034984       0.043661       0.024346      -0.049147       0.018352       0.030795              8.516962       4.682394       0.213084       0.094515      10.511786      -3.090241      10.356705           0.000252
          123              C      13.317771       4.938535       4.555001       0.079513      25.304226 0.35880720E+03  0.81290620E+04                                 7.782534                            6.543656      -0.063096       1.992789                    0.998391      27.214967      79.611099       0.604110       0.447519      -1.033788      -0.001002       0.037159       0.040691       0.055114      -0.000162      -0.005212       0.026735      -0.004844      -0.063963      -0.036364       0.008335       0.028029              8.420076       5.305060      -1.396351      -0.479561       9.487203      -0.605840      10.467963           0.000544
          124              C      13.178591       5.894680       3.560291      -0.180250      30.724508 0.48307633E+03  0.11740284E+05                                 8.734066                            7.505997      -0.271927       1.892249                    0.997154      30.586973      91.421377       0.576250       0.437353      -1.044074       0.009504       0.004609       0.009435       0.014163      -0.003858       0.002811       0.001362       0.035438       0.052476      -0.026942       0.008605       0.018337              9.407658       5.972721      -1.796700      -0.201764      12.254796      -1.366040       9.995458           0.000171
          125              C      12.829192       7.186558       3.905288       0.089804      32.860177 0.43183992E+03  0.10138537E+05                                 9.131687                            7.066666      -0.185825       1.953549                    0.999302      26.945616      77.486659       0.601611       0.433648      -1.053154       0.001189      -0.011426       0.014355       0.018386       0.000383       0.006687       0.006219      -0.028105       0.047683      -0.023161       0.003325       0.019837             10.735582       5.933326      -1.609966      -0.396104      13.244525      -4.587984      13.028895           0.001329
          126              C      12.552282       7.435651       5.259004      -0.195277      30.058586 0.47010931E+03  0.11325257E+05                                 8.521223                            7.341221      -0.014993       1.967065                    0.998457      30.543964      90.307273       0.591409       0.429902      -1.050646      -0.000152      -0.002731      -0.007921       0.008380      -0.000423      -0.005928       0.014146      -0.036464      -0.051919      -0.023662      -0.007470       0.031133              9.109767       5.968507      -1.084026      -0.674884       9.165162      -2.347602      12.195633           0.000440
          127              C      12.698711       6.412978       6.150390       0.071258      25.403821 0.36072905E+03  0.81908468E+04                                 7.799369                            6.554332      -0.158528       1.956589                    0.998362      27.555651      80.933704       0.604020       0.446588      -1.033402       0.009152      -0.040846      -0.042825       0.059884       0.000992      -0.008249       0.031217       0.057082       0.036970      -0.050559       0.017877       0.032682              8.386714       5.693594      -1.435061      -0.832989       9.140084      -1.112559      10.326465           0.000290
          128              C      12.707409      14.640775      14.948670       0.080364      25.039390 0.35564133E+03  0.80114971E+04                                 7.642811                            6.447661       0.045099       2.026079                    0.999113      26.875391      77.505233       0.620271       0.438352      -1.042783       0.002981      -0.049287      -0.019477       0.053080      -0.005461       0.002675       0.025431       0.032731       0.010500      -0.035664       0.015220       0.020443              8.252912       4.774999       0.677623      -0.072197       8.608811      -0.876896      11.374926           0.000394
          129              C      12.785698       0.006189      13.852388      -0.204600      30.607556 0.47685014E+03  0.11519016E+05                                 8.585884                            7.363897      -0.014942       1.958593                    0.999112      30.843507      91.069363       0.594577       0.426447      -1.053644       0.006024      -0.006957      -0.007862       0.012103      -0.001313       0.006397       0.009269      -0.052084      -0.056032      -0.025222      -0.011704       0.036927              9.225574       5.517556       0.748299       0.373411       8.748295      -1.876284      13.410873           0.000854
          130              C      12.663916      14.942471      12.572224       0.083931      32.660200 0.42968629E+03  0.10081560E+05                                 9.109258                            7.057268      -0.186273       1.954443                    0.999211      27.015208      77.817952       0.600588       0.434663      -1.051893       0.004440      -0.015197       0.012456       0.020145      -0.011328      -0.007339       0.004218      -0.028514       0.019206      -0.022513       0.003919       0.018594             10.706681       5.536094       0.974043      -0.046339      11.993408      -4.503773      14.590542           0.001719
          131              C      12.447897      13.573235      12.484661      -0.189864      30.711557 0.47974501E+03  0.11617463E+05                                 8.665223                            7.428979      -0.042108       1.960734                    0.997939      30.523498      90.514161       0.586308       0.431399      -1.049616       0.007894       0.008073       0.003622       0.011857      -0.000784       0.002721       0.018107       0.005074       0.067409      -0.021513      -0.008579       0.030093              9.335946       5.666281       1.088500       0.214938      11.552435      -1.801583      10.789121           0.001124
          132              C      12.388456      12.813579      13.636984       0.075234      25.071019 0.35843720E+03  0.81193546E+04                                 7.700645                            6.520736      -0.039904       1.995540                    0.998841      27.388143      80.135957       0.607836       0.444848      -1.035238       0.018608       0.034208       0.031055       0.049808      -0.007242       0.006927       0.020056      -0.001370      -0.115443      -0.045902       0.017164       0.028738              8.286919       5.009108       0.594324       0.485138       9.080152      -0.803501      10.771498           0.000376
          133              C      12.636370       2.475456      10.353390       0.065358      27.023481 0.34419212E+03  0.76964069E+04                                 8.015095                            6.306726       0.034456       2.015921                    0.999350      27.126976      78.140470       0.632093       0.433349      -1.044965       0.024647      -0.039857      -0.031905       0.056692      -0.007126      -0.007540       0.033227      -0.010177      -0.133740      -0.057840       0.014121       0.043719              9.047716       5.682389      -0.961884      -1.684645      10.692011      -3.381533      10.768749           0.000969
          134              C      12.465294       1.691046      11.449673      -0.188327      31.937021 0.44591513E+03  0.10592196E+05                                 8.851929                            7.114533      -0.005365       1.968902                    0.999166      30.182549      88.360529       0.605760       0.425669      -1.054167       0.002367      -0.010651      -0.001213       0.010978      -0.009227      -0.007912       0.023614       0.002781       0.060751      -0.025441      -0.010288       0.035730              9.982092       5.953640      -0.975140      -1.019835      12.199255      -4.728030      11.793382           0.000558
          135              C      12.790047       0.346564      11.393632       0.088304      33.212639 0.42168937E+03  0.98312553E+04                                 9.175824                            6.968009      -0.131213       1.971803                    0.999477      26.726578      76.327717       0.608462       0.431774      -1.055398       0.000791       0.010883      -0.014087       0.017819       0.008957       0.002479       0.005091      -0.039696       0.023092      -0.025680       0.005352       0.020328             10.871693       5.970082      -0.872222      -1.441404      12.190775      -5.531205      14.454223           0.002835
          136              C      13.268478      15.336997      10.173011      -0.192274      32.583562 0.46411407E+03  0.11114621E+05                                 8.918746                            7.235325       0.077262       1.994315                    0.999295      30.214915      88.278660       0.604663       0.422983      -1.057801      -0.003575       0.004994       0.006139       0.008684       0.004024      -0.011922       0.008553      -0.056121      -0.054020      -0.031606      -0.006843       0.038449              9.911677       6.049316      -0.707148      -1.948112      10.794641      -3.581918      12.891075           0.000835
          137              C      13.404758       0.750373       9.120510       0.083292      25.221773 0.31721746E+03  0.69246821E+04                                 7.538205                            5.979784       0.264700       2.095092                    0.999829      26.158827      73.569645       0.663771       0.422713      -1.055318      -0.003385       0.045436       0.029582       0.054323       0.004315      -0.008370       0.041233       0.036454       0.017981      -0.052088       0.015405       0.036682              8.395289       5.128160      -0.674530      -1.710637       9.767384      -2.815296      10.290325           0.000804
          138              C      12.750903       2.271231       1.919370      -0.103083      30.789256 0.44423502E+03  0.10526027E+05                                 8.716731                            7.060169      -0.358043       1.896947                    0.997886      28.421783      82.683088       0.614336       0.420774      -1.058858      -0.069168      -0.043016      -0.048064       0.094577      -0.022945       0.015715       0.002465      -0.011539      -0.021018      -0.029276       0.000257       0.029019             10.280635      13.134755       2.218875       0.079715      11.011513       2.022562       6.695638           0.000004
          139              C      12.837890       0.903541       1.213616      -0.224584      28.139923 0.44540841E+03  0.10624343E+05                                 8.256644                            7.108960      -0.282172       1.890069                    0.998250      30.666982      91.283756       0.603500       0.425486      -1.049598      -0.074951       0.031929       0.050356       0.095774       0.003426       0.005099      -0.005517      -0.005782      -0.026721      -0.013001       0.003457       0.009545              9.286362       8.781272       1.793869      -0.210021      12.234380       2.550641       6.843436           0.000004
          140              C      11.654862       0.017019       1.560364      -0.095944      29.654304 0.42919399E+03  0.10031228E+05                                 8.386604                            6.862356      -0.245869       1.937148                    0.997875      27.663796      78.610037       0.636915       0.411457      -1.070238      -0.010139       0.089707      -0.021824       0.092878       0.004283       0.004433      -0.014469       0.045874      -0.049484      -0.030703      -0.001095       0.031798              9.809453       9.176048      -0.750336      -0.481489      13.566535       2.466646       6.685777           0.000006
          141              C      10.329754       0.710146       1.262651      -0.220427      27.709797 0.43761205E+03  0.10389928E+05                                 8.148448                            7.033034      -0.247474       1.900984                    0.998336      30.530647      90.596483       0.608633       0.423865      -1.050849       0.077896       0.039571       0.046475       0.098963      -0.002864      -0.008294      -0.003707      -0.006872      -0.024696      -0.014187       0.005542       0.008646              9.109992       9.509470      -1.979948      -0.288818      11.121810       2.365383       6.698697           0.000009
          142              C      10.245666       2.068553       1.956146      -0.104748      30.580891 0.43963332E+03  0.10371174E+05                                 8.626320                            6.984160      -0.260950       1.930146                    0.997921      28.151502      81.236173       0.624022       0.416073      -1.063754       0.076465      -0.033821      -0.055564       0.100390       0.013344      -0.015538       0.005598      -0.021348       0.000088      -0.027082       0.009711       0.017372             10.194662      13.649590      -1.864259      -0.796563      10.420313       1.930913       6.514083           0.000013
          143              C      11.435944       2.950434       1.577876      -0.240194      27.918273 0.45088532E+03  0.10820212E+05                                 8.223978                            7.158685      -0.396257       1.846737                    0.998447      31.404953      94.684101       0.598832       0.426218      -1.046013       0.008153      -0.085334       0.027461       0.090013      -0.001302      -0.003022       0.008496      -0.004911      -0.079697      -0.028397       0.010518       0.017878              9.101620      12.666612       0.428723      -0.215522       8.625920       1.186029       6.012328           0.000019
          144              C      13.978875       3.072660       1.549856       0.601635      20.500064 0.25600919E+03  0.53479244E+04                                 7.060137                            5.758611      -0.194046       2.001535                    0.998312      22.435566      63.687921       0.603622       0.485748      -1.009554       0.044325       0.014530      -0.017142       0.049696      -0.012410      -0.009472       0.081212      -0.060147       0.122464      -0.059162      -0.050221       0.109383              7.935771      11.280010       2.827969      -0.198905       7.671304      -0.784725       4.856000          -0.000002
          145              C      11.801291      14.134854       0.856361       0.620662      20.930449 0.23416336E+03  0.47784167E+04                                 7.083881                            5.461967      -0.100920       2.035458                    0.999309      21.860618      61.112595       0.628247       0.477761      -1.014870       0.004542      -0.040461      -0.026356       0.048501       0.000159      -0.004838      -0.077063      -0.035352       0.198179      -0.062287      -0.050330       0.112616              8.259902       7.703295      -0.750602      -0.360560      11.495817       3.305974       5.580594          -0.000002
          146              C       8.907510       2.740020       1.660185       0.639718      19.804690 0.23473091E+03  0.48023275E+04                                 6.936695                            5.546157      -0.187668       2.014601                    0.998988      21.716306      61.178754       0.609227       0.491412      -1.005768      -0.042562       0.015520      -0.006110       0.045714       0.043637       0.014919       0.071843      -0.093337      -0.049908      -0.067354      -0.045514       0.112868              7.907975      11.969706      -2.878942      -0.835185       5.655800      -0.306103       6.098421          -0.000010
          147              C       1.668708       2.837491      15.258641       0.093073      24.857236 0.31370840E+03  0.68144506E+04                                 7.436783                            5.933269       0.209357       2.081075                    0.999850      25.816318      71.922838       0.670051       0.420817      -1.058770      -0.005590      -0.029659       0.041339       0.051184       0.000480      -0.012586      -0.025424       0.003949      -0.099316      -0.046126       0.017131       0.028994              8.317499       4.220614       0.066018       0.557481      10.852055       2.900468       9.879828           0.000065
          148              C       1.600568       1.868969      14.270936      -0.208673      31.944884 0.44886482E+03  0.10629736E+05                                 8.699218                            7.048070       0.214167       2.033265                    0.999777      29.987670      86.319531       0.623222       0.415008      -1.065875      -0.005568      -0.005617       0.007731       0.011059      -0.005188      -0.000923      -0.016658      -0.001386       0.111355      -0.026380      -0.015395       0.041775              9.705189       5.111074       0.126770       0.923888      12.985484       3.889049      11.019009           0.000501
          149              C       1.735399       0.541506      14.614181       0.087875      32.463316 0.42286776E+03  0.98592165E+04                                 9.017042                            6.965566      -0.138687       1.967467                    0.999483      26.742759      76.214302       0.610561       0.430268      -1.057004      -0.002498       0.012601       0.010557       0.016627       0.007236      -0.010736      -0.004612      -0.023668       0.039375      -0.022848       0.003262       0.019586             10.610172       5.307547       0.384053       0.978162      13.632260       5.415234      12.890709           0.000761
          150              C       1.923871       0.263017      15.953888      -0.174094      30.852963 0.43885149E+03  0.10347533E+05                                 8.585878                            7.012487       0.242984       2.057509                    0.999594      29.332262      84.606423       0.618200       0.420202      -1.061192      -0.013493       0.004499      -0.003328       0.014608      -0.002075      -0.007286      -0.019032      -0.026643      -0.048919      -0.026844      -0.002579       0.029423              9.635717       5.213590       0.132337       0.605766      11.399522       4.082443      12.294039           0.000432
          151              C       1.980413       1.294973      16.875045       0.070158      25.582226 0.34012099E+03  0.75575229E+04                                 7.648706                            6.218251       0.236927       2.084341                    0.999788      26.587629      75.517914       0.646585       0.426319      -1.052754      -0.028509       0.034687      -0.027059       0.052422      -0.006475      -0.007652      -0.034984       0.043660       0.024350      -0.049147       0.018351       0.030796              8.516967       4.682395      -0.213084       0.094517      10.511795       3.090246      10.356713           0.000253
          152              C       1.180129      12.674335      12.957499       0.079512      25.304293 0.35880828E+03  0.81290921E+04                                 7.782541                            6.543660      -0.063091       1.992790                    0.998391      27.215022      79.611268       0.604110       0.447518      -1.033789       0.001002       0.037159      -0.040693       0.055115       0.000163      -0.005212      -0.026735      -0.004848      -0.063962      -0.036364       0.008333       0.028031              8.420085       5.305065       1.396353      -0.479561       9.487216       0.605844      10.467975           0.000547
          153              C       1.319309      13.630480      13.952209      -0.180250      30.724604 0.48307799E+03  0.11740334E+05                                 8.734082                            7.506008      -0.271927       1.892248                    0.997154      30.587043      91.421635       0.576250       0.437353      -1.044074      -0.009503       0.004611      -0.009434       0.014163       0.003859       0.002810      -0.001362       0.035437       0.052482      -0.026943       0.008605       0.018338              9.407679       5.972731       1.796704      -0.201762      12.254829       1.366052       9.995475           0.000172
          154              C       1.668708      14.922358      13.607213       0.089801      32.860357 0.43184235E+03  0.10138606E+05                                 9.131706                            7.066675      -0.185817       1.953550                    0.999302      26.945706      77.486914       0.601612       0.433647      -1.053155      -0.001189      -0.011428      -0.014357       0.018389      -0.000382       0.006686      -0.006220      -0.028113       0.047691      -0.023166       0.003327       0.019839             10.735611       5.933336       1.609971      -0.396100      13.244573       4.588013      13.028923           0.001336
          155              C       1.945618      15.171451      12.253496      -0.195277      30.058680 0.47011120E+03  0.11325314E+05                                 8.521239                            7.341234      -0.014994       1.967064                    0.998457      30.544032      90.307524       0.591409       0.429901      -1.050646       0.000152      -0.002731       0.007923       0.008382       0.000424      -0.005928      -0.014147      -0.036468      -0.051919      -0.023663      -0.007472       0.031135              9.109786       5.968517       1.084027      -0.674884       9.165182       2.347616      12.195660           0.000443
          156              C       1.799189      14.148778      11.362110       0.071257      25.403882 0.36073009E+03  0.81908765E+04                                 7.799378                            6.554339      -0.158528       1.956589                    0.998362      27.555709      80.933912       0.604020       0.446588      -1.033402      -0.009152      -0.040848       0.042825       0.059885      -0.000991      -0.008250      -0.031216       0.057081       0.036974      -0.050559       0.017876       0.032683              8.386726       5.693600       1.435062      -0.832991       9.140097       1.112563      10.326480           0.000290
          157              C       1.790491       6.904975       2.563830       0.080365      25.039355 0.35564087E+03  0.80114841E+04                                 7.642806                            6.447658       0.045096       2.026079                    0.999113      26.875357      77.505118       0.620271       0.438353      -1.042783      -0.002981      -0.049286       0.019477       0.053079       0.005461       0.002675      -0.025431       0.032732       0.010497      -0.035664       0.015221       0.020442              8.252906       4.774997      -0.677622      -0.072196       8.608804       0.876892      11.374917           0.000387
          158              C       1.712202       7.741989       3.660113      -0.204600      30.607475 0.47684867E+03  0.11518971E+05                                 8.585871                            7.363889      -0.014942       1.958594                    0.999112      30.843441      91.069125       0.594577       0.426447      -1.053644      -0.006025      -0.006957       0.007860       0.012103       0.001314       0.006396      -0.009269      -0.052080      -0.056033      -0.025221      -0.011704       0.036925              9.225560       5.517549      -0.748297       0.373413       8.748279       1.876272      13.410852           0.000840
          159              C       1.833984       7.206671       4.940276       0.083932      32.660062 0.42968421E+03  0.10081501E+05                                 9.109243                            7.057258      -0.186282       1.954441                    0.999210      27.015138      77.817752       0.600588       0.434664      -1.051892      -0.004441      -0.015196      -0.012454       0.020143       0.011328      -0.007339      -0.004218      -0.028509       0.019201      -0.022510       0.003918       0.018592             10.706661       5.536087      -0.974041      -0.046338      11.993386       4.503757      14.590511           0.001692
          160              C       2.050003       5.837435       5.027839      -0.189864      30.711490 0.47974372E+03  0.11617424E+05                                 8.665214                            7.428972      -0.042108       1.960735                    0.997939      30.523447      90.513986       0.586308       0.431399      -1.049615      -0.007894       0.008071      -0.003622       0.011856       0.000785       0.002721      -0.018107       0.005076       0.067404      -0.021514      -0.008577       0.030091              9.335935       5.666275      -1.088498       0.214938      11.552421       1.801578      10.789108           0.001106
          161              C       2.109444       5.077779       3.875516       0.075235      25.070983 0.35843663E+03  0.81193389E+04                                 7.700642                            6.520734      -0.039909       1.995539                    0.998841      27.388115      80.135884       0.607835       0.444848      -1.035238      -0.018609       0.034207      -0.031054       0.049807       0.007242       0.006927      -0.020056      -0.001367      -0.115443      -0.045902       0.017164       0.028738              8.286916       5.009106      -0.594323       0.485139       9.080147       0.803499      10.771494           0.000370
          162              C       1.861530      10.211256       7.159110       0.065358      27.023420 0.34419105E+03  0.76963772E+04                                 8.015087                            6.306720       0.034452       2.015921                    0.999350      27.126926      78.140309       0.632092       0.433350      -1.044965      -0.024647      -0.039857       0.031903       0.056691       0.007125      -0.007539      -0.033228      -0.010173      -0.133740      -0.057840       0.014124       0.043717              9.047708       5.682384       0.961880      -1.684643      10.692001       3.381534      10.768740           0.000954
          163              C       2.032606       9.426846       6.062828      -0.188327      31.936947 0.44591367E+03  0.10592152E+05                                 8.851917                            7.114523      -0.005364       1.968903                    0.999166      30.182481      88.360275       0.605760       0.425669      -1.054167      -0.002367      -0.010649       0.001213       0.010976       0.009226      -0.007911      -0.023614       0.002782       0.060746      -0.025440      -0.010287       0.035728              9.982079       5.953632       0.975136      -1.019835      12.199237       4.728026      11.793368           0.000549
          164              C       1.707853       8.082364       6.118868       0.088306      33.212490 0.42168718E+03  0.98311935E+04                                 9.175811                            6.968001      -0.131222       1.971801                    0.999477      26.726491      76.327474       0.608461       0.431775      -1.055397      -0.000791       0.010882       0.014085       0.017816      -0.008958       0.002481      -0.005091      -0.039688       0.023086      -0.025676       0.005350       0.020327             10.871676       5.970074       0.872221      -1.441400      12.190757       5.531196      14.454198           0.002791
          165              C       1.229422       7.601197       7.339489      -0.192273      32.583425 0.46411183E+03  0.11114553E+05                                 8.918724                            7.235310       0.077265       1.994317                    0.999295      30.214820      88.278312       0.604664       0.422983      -1.057801       0.003574       0.004994      -0.006137       0.008682      -0.004025      -0.011921      -0.008553      -0.056116      -0.054020      -0.031604      -0.006843       0.038447              9.911651       6.049303       0.707147      -1.948107      10.794614       3.581904      12.891036           0.000821
          166              C       1.093142       8.486173       8.391990       0.083293      25.221697 0.31721639E+03  0.69246528E+04                                 7.538193                            5.979777       0.264699       2.095092                    0.999829      26.158766      73.569444       0.663771       0.422713      -1.055318       0.003385       0.045435      -0.029582       0.054322      -0.004316      -0.008369      -0.041233       0.036455       0.017975      -0.052088       0.015407       0.036680              8.395276       5.128153       0.674529      -1.710634       9.767368       2.815289      10.290306           0.000790
          167              C       8.995947      10.007031      10.675620      -0.103083      30.789257 0.44423504E+03  0.10526027E+05                                 8.716731                            7.060169      -0.358043       1.896947                    0.997886      28.421784      82.683094       0.614336       0.420774      -1.058858       0.069168      -0.043016      -0.048064       0.094577       0.022945      -0.015715       0.002465      -0.011539      -0.021018      -0.029276       0.000257       0.029019             10.280636      13.134755      -2.218875      -0.079715      11.011514       2.022562       6.695639           0.000004
          168              C       8.908960       8.639341       9.969866      -0.224584      28.139924 0.44540843E+03  0.10624344E+05                                 8.256645                            7.108960      -0.282172       1.890069                    0.998250      30.666983      91.283762       0.603500       0.425486      -1.049598       0.074951       0.031929       0.050356       0.095774      -0.003426      -0.005099      -0.005517      -0.005782      -0.026721      -0.013001       0.003457       0.009545              9.286363       8.781272      -1.793869       0.210021      12.234380       2.550642       6.843436           0.000004
          169              C      10.091988       7.752819      10.316614      -0.095944      29.654304 0.42919399E+03  0.10031228E+05                                 8.386604                            6.862356      -0.245869       1.937148                    0.997875      27.663796      78.610036       0.636915       0.411457      -1.070238       0.010139       0.089707      -0.021824       0.092878      -0.004283      -0.004433      -0.014469       0.045874      -0.049484      -0.030703      -0.001095       0.031798              9.809453       9.176048       0.750336       0.481489      13.566534       2.466646       6.685777           0.000006
          170              C      11.417096       8.445946      10.018901      -0.220427      27.709788 0.43761190E+03  0.10389923E+05                                 8.148447                            7.033033      -0.247474       1.900984                    0.998336      30.530653      90.596509       0.608633       0.423865      -1.050849      -0.077896       0.039571       0.046475       0.098963       0.002864       0.008294      -0.003707      -0.006872      -0.024696      -0.014187       0.005542       0.008646              9.109991       9.509469       1.979948       0.288818      11.121808       2.365383       6.698696           0.000009
          171              C      11.501184       9.804353      10.712396      -0.104748      30.580892 0.43963334E+03  0.10371175E+05                                 8.626321                            6.984161      -0.260951       1.930146                    0.997921      28.151503      81.236182       0.624022       0.416073      -1.063754      -0.076465      -0.033821      -0.055564       0.100390      -0.013344       0.015538       0.005598      -0.021348       0.000088      -0.027082       0.009711       0.017372             10.194663      13.649592       1.864259       0.796563      10.420314       1.930914       6.514084           0.000013
          172              C      10.310906      10.686234      10.334126      -0.240194      27.918251 0.45088491E+03  0.10820200E+05                                 8.223974                            7.158682      -0.396257       1.846737                    0.998447      31.404952      94.684099       0.598832       0.426218      -1.046013      -0.008153      -0.085334       0.027461       0.090013       0.001302       0.003022       0.008496      -0.004911      -0.079697      -0.028397       0.010518       0.017878              9.101615      12.666605      -0.428722       0.215522       8.625916       1.186028       6.012325           0.000020
          173              C       7.767975      10.808460      10.306106       0.601635      20.500063 0.25600918E+03  0.53479242E+04                                 7.060137                            5.758612      -0.194047       2.001535                    0.998312      22.435566      63.687924       0.603622       0.485748      -1.009554      -0.044325       0.014530      -0.017142       0.049696       0.012410       0.009472       0.081212      -0.060147       0.122464      -0.059162      -0.050221       0.109383              7.935772      11.280010      -2.827969       0.198905       7.671304      -0.784725       4.856000          -0.000002
          174              C       9.945559       6.399054       9.612611       0.620662      20.930451 0.23416338E+03  0.47784173E+04                                 7.083881                            5.461967      -0.100920       2.035458                    0.999309      21.860619      61.112596       0.628247       0.477761      -1.014870      -0.004542      -0.040461      -0.026356       0.048501      -0.000159       0.004838      -0.077063      -0.035352       0.198179      -0.062287      -0.050330       0.112616              8.259902       7.703295       0.750602       0.360560      11.495817       3.305974       5.580594          -0.000002
          175              C      12.839340      10.475820      10.416435       0.639718      19.804692 0.23473093E+03  0.48023281E+04                                 6.936696                            5.546158      -0.187668       2.014601                    0.998988      21.716307      61.178757       0.609227       0.491412      -1.005768       0.042562       0.015520      -0.006110       0.045714      -0.043637      -0.014919       0.071843      -0.093337      -0.049908      -0.067354      -0.045514       0.112868              7.907976      11.969706       2.878942       0.835186       5.655800      -0.306103       6.098421          -0.000010
          176              C       5.580242      10.573291       6.502391       0.093073      24.857238 0.31370844E+03  0.68144517E+04                                 7.436784                            5.933270       0.209357       2.081075                    0.999850      25.816320      71.922845       0.670051       0.420817      -1.058770       0.005590      -0.029659       0.041339       0.051184      -0.000480       0.012586      -0.025424       0.003949      -0.099316      -0.046126       0.017131       0.028994              8.317500       4.220615      -0.066018      -0.557481      10.852056       2.900468       9.879829           0.000065
          177              C       5.648382       9.604769       5.514686      -0.208673      31.944890 0.44886489E+03  0.10629738E+05                                 8.699219                            7.048071       0.214167       2.033265                    0.999777      29.987674      86.319543       0.623222       0.415008      -1.065875       0.005568      -0.005617       0.007731       0.011059       0.005188       0.000923      -0.016658      -0.001386       0.111355      -0.026380      -0.015395       0.041775              9.705190       5.111074      -0.126769      -0.923888      12.985486       3.889048      11.019010           0.000500
          178              C       5.513551       8.277306       5.857931       0.087876      32.463308 0.42286753E+03  0.98592100E+04                                 9.017040                            6.965563      -0.138686       1.967467                    0.999483      26.742761      76.214307       0.610561       0.430268      -1.057004       0.002498       0.012601       0.010557       0.016628      -0.007235       0.010736      -0.004612      -0.023668       0.039375      -0.022848       0.003262       0.019586             10.610169       5.307545      -0.384052      -0.978162      13.632255       5.415231      12.890707           0.000759
          179              C       5.325079       7.998817       7.197637      -0.174094      30.852967 0.43885163E+03  0.10347537E+05                                 8.585879                            7.012488       0.242984       2.057509                    0.999594      29.332266      84.606439       0.618200       0.420202      -1.061192       0.013493       0.004499      -0.003328       0.014608       0.002075       0.007286      -0.019032      -0.026643      -0.048919      -0.026844      -0.002579       0.029423              9.635717       5.213590      -0.132337      -0.605768      11.399515       4.082438      12.294046           0.000431
          180              C       5.268537       9.030773       8.118795       0.070158      25.582229 0.34012114E+03  0.75575268E+04                                 7.648707                            6.218253       0.236927       2.084341                    0.999788      26.587628      75.517907       0.646585       0.426319      -1.052754       0.028509       0.034687      -0.027059       0.052423       0.006475       0.007652      -0.034984       0.043660       0.024350      -0.049147       0.018351       0.030796              8.516968       4.682395       0.213084      -0.094517      10.511791       3.090245      10.356716           0.000253
          181              C       6.068821       4.938535       4.201249       0.079513      25.304293 0.35880827E+03  0.81290917E+04                                 7.782541                            6.543660      -0.063091       1.992790                    0.998391      27.215023      79.611276       0.604110       0.447518      -1.033789      -0.001003       0.037159      -0.040693       0.055115      -0.000163       0.005212      -0.026735      -0.004848      -0.063962      -0.036364       0.008333       0.028031              8.420085       5.305065      -1.396352       0.479561       9.487216       0.605844      10.467975           0.000545
          182              C       5.929641       5.894680       5.195959      -0.180250      30.724605 0.48307804E+03  0.11740336E+05                                 8.734082                            7.506008      -0.271927       1.892248                    0.997154      30.587045      91.421645       0.576250       0.437353      -1.044074       0.009503       0.004611      -0.009434       0.014163      -0.003859      -0.002810      -0.001362       0.035437       0.052482      -0.026943       0.008605       0.018338              9.407679       5.972731      -1.796704       0.201762      12.254829       1.366053       9.995476           0.000172
          183              C       5.580242       7.186558       4.850963       0.089802      32.860363 0.43184243E+03  0.10138608E+05                                 9.131706                            7.066675      -0.185817       1.953550                    0.999302      26.945708      77.486918       0.601612       0.433647      -1.053156       0.001189      -0.011428      -0.014357       0.018389       0.000382      -0.006686      -0.006220      -0.028113       0.047691      -0.023166       0.003327       0.019839             10.735612       5.933336      -1.609971       0.396099      13.244573       4.588015      13.028926           0.001332
          184              C       5.303332       7.435651       3.497246      -0.195277      30.058682 0.47011122E+03  0.11325315E+05                                 8.521240                            7.341235      -0.014994       1.967064                    0.998457      30.544033      90.307530       0.591408       0.429901      -1.050646      -0.000152      -0.002731       0.007923       0.008382      -0.000424       0.005929      -0.014147      -0.036468      -0.051919      -0.023663      -0.007472       0.031135              9.109787       5.968517      -1.084026       0.674884       9.165182       2.347617      12.195662           0.000441
          185              C       5.449761       6.412978       2.605860       0.071258      25.403885 0.36073014E+03  0.81908781E+04                                 7.799379                            6.554339      -0.158529       1.956588                    0.998362      27.555714      80.933936       0.604020       0.446588      -1.033402       0.009152      -0.040848       0.042825       0.059885       0.000991       0.008250      -0.031216       0.057081       0.036974      -0.050559       0.017876       0.032683              8.386727       5.693601      -1.435062       0.832991       9.140097       1.112564      10.326482           0.000290
          186              C       5.458459      14.640775      11.320080       0.080364      25.039362 0.35564099E+03  0.80114874E+04                                 7.642808                            6.447660       0.045096       2.026079                    0.999113      26.875362      77.505137       0.620270       0.438353      -1.042783       0.002981      -0.049286       0.019477       0.053079      -0.005461      -0.002675      -0.025431       0.032732       0.010497      -0.035664       0.015221       0.020442              8.252908       4.774998       0.677622       0.072196       8.608805       0.876892      11.374921           0.000389
          187              C       5.536748       0.006189      12.416363      -0.204600      30.607480 0.47684875E+03  0.11518974E+05                                 8.585872                            7.363889      -0.014942       1.958594                    0.999112      30.843445      91.069139       0.594577       0.426447      -1.053644       0.006025      -0.006957       0.007860       0.012103      -0.001314      -0.006397      -0.009269      -0.052080      -0.056033      -0.025221      -0.011704       0.036925              9.225561       5.517549       0.748297      -0.373413       8.748280       1.876273      13.410854           0.000844
          188              C       5.414966      14.942471      13.696526       0.083932      32.660075 0.42968439E+03  0.10081506E+05                                 9.109245                            7.057259      -0.186282       1.954441                    0.999210      27.015144      77.817768       0.600588       0.434664      -1.051893       0.004441      -0.015196      -0.012454       0.020143      -0.011328       0.007339      -0.004218      -0.028509       0.019201      -0.022511       0.003918       0.018592             10.706663       5.536087       0.974041       0.046338      11.993388       4.503758      14.590514           0.001700
          189              C       5.198947      13.573235      13.784089      -0.189864      30.711493 0.47974376E+03  0.11617426E+05                                 8.665214                            7.428972      -0.042108       1.960735                    0.997939      30.523449      90.513991       0.586309       0.431399      -1.049615       0.007894       0.008071      -0.003622       0.011857      -0.000785      -0.002721      -0.018107       0.005076       0.067404      -0.021514      -0.008577       0.030091              9.335935       5.666275       1.088498      -0.214938      11.552421       1.801577      10.789109           0.001112
          190              C       5.139506      12.813579      12.631766       0.075234      25.070987 0.35843670E+03  0.81193408E+04                                 7.700642                            6.520735      -0.039908       1.995539                    0.998841      27.388117      80.135887       0.607835       0.444848      -1.035238       0.018609       0.034207      -0.031054       0.049808      -0.007242      -0.006927      -0.020056      -0.001367      -0.115443      -0.045902       0.017164       0.028738              8.286917       5.009107       0.594323      -0.485139       9.080148       0.803499      10.771496           0.000372
          191              C       5.387420       2.475456      15.915360       0.065358      27.023434 0.34419126E+03  0.76963834E+04                                 8.015091                            6.306722       0.034452       2.015920                    0.999350      27.126937      78.140358       0.632092       0.433350      -1.044965       0.024647      -0.039857       0.031903       0.056691      -0.007125       0.007539      -0.033228      -0.010174      -0.133740      -0.057841       0.014123       0.043717              9.047713       5.682386      -0.961881       1.684644      10.692007       3.381536      10.768745           0.000958
          192              C       5.216344       1.691046      14.819078      -0.188327      31.936955 0.44591377E+03  0.10592155E+05                                 8.851918                            7.114524      -0.005365       1.968903                    0.999166      30.182486      88.360295       0.605760       0.425669      -1.054167       0.002367      -0.010649       0.001213       0.010976      -0.009226       0.007911      -0.023614       0.002782       0.060746      -0.025441      -0.010287       0.035728              9.982081       5.953633      -0.975136       1.019836      12.199239       4.728028      11.793371           0.000551
          193              C       5.541097       0.346564      14.875118       0.088306      33.212498 0.42168728E+03  0.98311962E+04                                 9.175812                            6.968001      -0.131222       1.971802                    0.999477      26.726495      76.327483       0.608461       0.431775      -1.055397       0.000791       0.010882       0.014085       0.017817       0.008958      -0.002481      -0.005091      -0.039689       0.023086      -0.025677       0.005350       0.020327             10.871678       5.970074      -0.872221       1.441400      12.190759       5.531198      14.454200           0.002804
          194              C       6.019528      15.336997      16.095739      -0.192273      32.583432 0.46411192E+03  0.11114556E+05                                 8.918726                            7.235310       0.077265       1.994317                    0.999295      30.214825      88.278331       0.604664       0.422983      -1.057801      -0.003574       0.004994      -0.006137       0.008682       0.004025       0.011921      -0.008553      -0.056116      -0.054020      -0.031604      -0.006843       0.038447              9.911653       6.049304      -0.707147       1.948107      10.794617       3.581905      12.891038           0.000825
          195              C       6.155808       0.750373      17.148240       0.083293      25.221712 0.31721660E+03  0.69246587E+04                                 7.538196                            5.979779       0.264698       2.095092                    0.999829      26.158777      73.569487       0.663771       0.422713      -1.055318      -0.003385       0.045435      -0.029582       0.054322       0.004316       0.008369      -0.041233       0.036455       0.017975      -0.052088       0.015407       0.036680              8.395279       5.128155      -0.674529       1.710634       9.767373       2.815291      10.290310           0.000794
          196              C       5.501953       2.271231       6.836880      -0.103083      30.789260 0.44423508E+03  0.10526029E+05                                 8.716732                            7.060170      -0.358043       1.896947                    0.997886      28.421787      82.683110       0.614336       0.420774      -1.058858      -0.069168      -0.043017       0.048064       0.094577      -0.022945      -0.015715      -0.002465      -0.011539      -0.021018      -0.029276       0.000257       0.029019             10.280638      13.134756       2.218877      -0.079716      11.011517      -2.022563       6.695639           0.000004
          197              C       5.588940       0.903541       7.542634      -0.224584      28.139921 0.44540835E+03  0.10624341E+05                                 8.256645                            7.108960      -0.282172       1.890070                    0.998250      30.666977      91.283737       0.603500       0.425486      -1.049598      -0.074950       0.031929      -0.050356       0.095774       0.003426      -0.005099       0.005517      -0.005782      -0.026721      -0.013001       0.003457       0.009545              9.286363       8.781271       1.793870       0.210020      12.234383      -2.550642       6.843435           0.000004
          198              C       4.405912       0.017019       7.195886      -0.095944      29.654281 0.42919360E+03  0.10031217E+05                                 8.386600                            6.862353      -0.245869       1.937148                    0.997875      27.663796      78.610039       0.636915       0.411457      -1.070238      -0.010139       0.089707       0.021824       0.092878       0.004283      -0.004433       0.014469       0.045874      -0.049484      -0.030703      -0.001095       0.031798              9.809449       9.176043      -0.750336       0.481488      13.566529      -2.466645       6.685775           0.000006
          199              C       3.080804       0.710146       7.493599      -0.220427      27.709811 0.43761232E+03  0.10389936E+05                                 8.148452                            7.033036      -0.247474       1.900984                    0.998336      30.530656      90.596519       0.608633       0.423865      -1.050849       0.077897       0.039571      -0.046475       0.098963      -0.002864       0.008294       0.003707      -0.006872      -0.024696      -0.014188       0.005542       0.008646              9.109996       9.509473      -1.979949       0.288817      11.121816      -2.365386       6.698700           0.000009
          200              C       2.996716       2.068553       6.800104      -0.104748      30.580892 0.43963337E+03  0.10371176E+05                                 8.626321                            6.984161      -0.260951       1.930146                    0.997921      28.151506      81.236196       0.624022       0.416073      -1.063754       0.076465      -0.033821       0.055564       0.100390       0.013344       0.015538      -0.005598      -0.021348       0.000088      -0.027082       0.009711       0.017372             10.194663      13.649591      -1.864257       0.796562      10.420313      -1.930914       6.514084           0.000013
          201              C       4.186994       2.950434       7.178374      -0.240194      27.918274 0.45088533E+03  0.10820213E+05                                 8.223978                            7.158685      -0.396258       1.846736                    0.998447      31.404955      94.684109       0.598832       0.426218      -1.046013       0.008153      -0.085334      -0.027461       0.090013      -0.001302       0.003022      -0.008496      -0.004911      -0.079697      -0.028397       0.010518       0.017878              9.101620      12.666611       0.428725       0.215521       8.625921      -1.186030       6.012328           0.000019
          202              C       6.729925       3.072660       7.206394       0.601635      20.500065 0.25600921E+03  0.53479251E+04                                 7.060138                            5.758612      -0.194047       2.001535                    0.998312      22.435567      63.687929       0.603622       0.485748      -1.009554       0.044325       0.014530       0.017142       0.049696      -0.012410       0.009472      -0.081212      -0.060147       0.122464      -0.059162      -0.050221       0.109383              7.935773      11.280011       2.827970       0.198904       7.671306       0.784725       4.856001          -0.000002
          203              C       4.552341      14.134854       7.899889       0.620662      20.930453 0.23416342E+03  0.47784183E+04                                 7.083882                            5.461968      -0.100920       2.035458                    0.999309      21.860618      61.112596       0.628247       0.477761      -1.014870       0.004542      -0.040461       0.026356       0.048501       0.000159       0.004838       0.077064      -0.035352       0.198179      -0.062287      -0.050330       0.112616              8.259904       7.703295      -0.750604       0.360558      11.495822      -3.305977       5.580596          -0.000002
          204              C       1.658560       2.740020       7.096065       0.639718      19.804704 0.23473114E+03  0.48023332E+04                                 6.936699                            5.546160      -0.187668       2.014601                    0.998988      21.716307      61.178757       0.609227       0.491412      -1.005768      -0.042562       0.015520       0.006110       0.045714       0.043637      -0.014918      -0.071843      -0.093337      -0.049908      -0.067354      -0.045514       0.112868              7.907979      11.969712      -2.878942       0.835186       5.655801       0.306102       6.098425          -0.000010
          205              C       8.917658       2.837491      11.010109       0.093073      24.857188 0.31370781E+03  0.68144341E+04                                 7.436775                            5.933265       0.209355       2.081075                    0.999850      25.816280      71.922699       0.670051       0.420817      -1.058770      -0.005590      -0.029659      -0.041338       0.051183       0.000480       0.012586       0.025424       0.003952      -0.099314      -0.046126       0.017131       0.028994              8.317488       4.220611       0.066017      -0.557480      10.852037      -2.900461       9.879815           0.000066
          206              C       8.849518       1.868969      11.997814      -0.208672      31.944765 0.44886294E+03  0.10629679E+05                                 8.699197                            7.048056       0.214172       2.033268                    0.999777      29.987587      86.319211       0.623223       0.415008      -1.065875      -0.005568      -0.005615      -0.007731       0.011059      -0.005187       0.000923       0.016658      -0.001383       0.111348      -0.026379      -0.015394       0.041773              9.705162       5.111063       0.126768      -0.923885      12.985445      -3.889030      11.018978           0.000506
          207              C       8.984349       0.541506      11.654569       0.087877      32.463149 0.42286539E+03  0.98591491E+04                                 9.017022                            6.965555      -0.138696       1.967466                    0.999483      26.742675      76.214054       0.610560       0.430269      -1.057003      -0.002498       0.012599      -0.010556       0.016625       0.007236       0.010737       0.004611      -0.023661       0.039368      -0.022844       0.003261       0.019584             10.610143       5.307537       0.384050      -0.978159      13.632219      -5.415209      12.890674           0.000769
          208              C       9.172821       0.263017      10.314863      -0.174094      30.852877 0.43885022E+03  0.10347495E+05                                 8.585863                            7.012478       0.242988       2.057511                    0.999594      29.332205      84.606213       0.618200       0.420202      -1.061192      -0.013493       0.004499       0.003326       0.014607      -0.002075       0.007286       0.019031      -0.026639      -0.048919      -0.026844      -0.002577       0.029421              9.635697       5.213582       0.132336      -0.605765      11.399493      -4.082424      12.294017           0.000436
          209              C       9.229363       1.294973       9.393705       0.070159      25.582183 0.34012049E+03  0.75575087E+04                                 7.648701                            6.218250       0.236926       2.084341                    0.999788      26.587589      75.517779       0.646585       0.426319      -1.052754      -0.028509       0.034686       0.027059       0.052422      -0.006475       0.007652       0.034984       0.043661       0.024346      -0.049147       0.018352       0.030795              8.516960       4.682393      -0.213084      -0.094516      10.511784      -3.090240      10.356702           0.000257
          210              C       8.429079      12.674335      13.311251       0.079513      25.304228 0.35880717E+03  0.81290611E+04                                 7.782534                            6.543656      -0.063096       1.992789                    0.998391      27.214965      79.611094       0.604110       0.447519      -1.033788       0.001002       0.037159       0.040691       0.055114       0.000162       0.005212       0.026735      -0.004844      -0.063963      -0.036364       0.008335       0.028029              8.420077       5.305061       1.396351       0.479561       9.487204      -0.605842      10.467966           0.000552
          211              C       8.568259      13.630480      12.316541      -0.180250      30.724497 0.48307596E+03  0.11740272E+05                                 8.734063                            7.505994      -0.271927       1.892249                    0.997154      30.586962      91.421331       0.576250       0.437353      -1.044074      -0.009504       0.004609       0.009434       0.014163       0.003858      -0.002811       0.001362       0.035438       0.052475      -0.026942       0.008605       0.018336              9.407657       5.972719       1.796700       0.201763      12.254796      -1.366044       9.995455           0.000174
          212              C       8.917658      14.922358      12.661537       0.089804      32.860173 0.43183971E+03  0.10138531E+05                                 9.131687                            7.066665      -0.185826       1.953549                    0.999302      26.945606      77.486629       0.601611       0.433648      -1.053154      -0.001189      -0.011426       0.014355       0.018386      -0.000383      -0.006688       0.006219      -0.028105       0.047683      -0.023161       0.003324       0.019837             10.735584       5.933326       1.609967       0.396100      13.244536      -4.587992      13.028890           0.001349
          213              C       9.194568      15.171451      14.015254      -0.195277      30.058583 0.47010939E+03  0.11325259E+05                                 8.521223                            7.341223      -0.014992       1.967065                    0.998457      30.543954      90.307235       0.591409       0.429902      -1.050646       0.000152      -0.002731      -0.007921       0.008380       0.000423       0.005928       0.014146      -0.036464      -0.051919      -0.023662      -0.007470       0.031132              9.109767       5.968507       1.084025       0.674883       9.165162      -2.347604      12.195631           0.000447
          214              C       9.048139      14.148778      14.906640       0.071258      25.403834 0.36072930E+03  0.81908536E+04                                 7.799371                            6.554334      -0.158528       1.956589                    0.998362      27.555648      80.933691       0.604020       0.446588      -1.033402      -0.009152      -0.040846      -0.042825       0.059884      -0.000992       0.008249       0.031216       0.057082       0.036969      -0.050559       0.017877       0.032682              8.386717       5.693596       1.435061       0.832989       9.140087      -1.112560      10.326468           0.000292
          215              C       9.039441       6.904975       6.192420       0.080364      25.039403 0.35564153E+03  0.80115028E+04                                 7.642814                            6.447662       0.045098       2.026079                    0.999113      26.875401      77.505270       0.620271       0.438352      -1.042783      -0.002981      -0.049287      -0.019477       0.053080       0.005461      -0.002675       0.025431       0.032731       0.010501      -0.035664       0.015220       0.020443              8.252915       4.775000      -0.677623       0.072197       8.608814      -0.876897      11.374931           0.000386
          216              C       8.961152       7.741989       5.096138      -0.204601      30.607578 0.47685053E+03  0.11519028E+05                                 8.585888                            7.363900      -0.014943       1.958592                    0.999112      30.843523      91.069427       0.594576       0.426447      -1.053644      -0.006024      -0.006957      -0.007862       0.012104       0.001313      -0.006397       0.009269      -0.052084      -0.056032      -0.025222      -0.011705       0.036927              9.225580       5.517558      -0.748299      -0.373412       8.748299      -1.876288      13.410884           0.000839
          217              C       9.082934       7.206671       3.815974       0.083931      32.660231 0.42968651E+03  0.10081567E+05                                 9.109261                            7.057268      -0.186271       1.954443                    0.999211      27.015224      77.818000       0.600589       0.434663      -1.051893      -0.004440      -0.015197       0.012456       0.020145       0.011327       0.007339       0.004219      -0.028515       0.019207      -0.022514       0.003919       0.018595             10.706687       5.536095      -0.974043       0.046340      11.993418      -4.503780      14.590548           0.001688
          218              C       9.298953       5.837435       3.728411      -0.189864      30.711579 0.47974534E+03  0.11617473E+05                                 8.665227                            7.428982      -0.042109       1.960733                    0.997939      30.523512      90.514216       0.586308       0.431399      -1.049616      -0.007894       0.008073       0.003622       0.011858       0.000784      -0.002721       0.018108       0.005074       0.067410      -0.021513      -0.008580       0.030093              9.335951       5.666283      -1.088501      -0.214937      11.552444      -1.801586      10.789125           0.001104
          219              C       9.358394       5.077779       4.880734       0.075234      25.071034 0.35843747E+03  0.81193621E+04                                 7.700647                            6.520738      -0.039904       1.995539                    0.998841      27.388155      80.135998       0.607836       0.444848      -1.035238      -0.018608       0.034208       0.031055       0.049808       0.007242      -0.006927       0.020056      -0.001370      -0.115444      -0.045902       0.017164       0.028738              8.286922       5.009110      -0.594324      -0.485138       9.080156      -0.803502      10.771502           0.000369
          220              C       9.110480      10.211256       1.597140       0.065357      27.023507 0.34419244E+03  0.76964160E+04                                 8.015100                            6.306729       0.034456       2.015921                    0.999350      27.126991      78.140528       0.632092       0.433350      -1.044965      -0.024647      -0.039857      -0.031905       0.056692       0.007126       0.007540       0.033227      -0.010178      -0.133740      -0.057840       0.014121       0.043719              9.047723       5.682393       0.961884       1.684646      10.692018      -3.381537      10.768759           0.000951
          221              C       9.281556       9.426846       2.693423      -0.188327      31.937044 0.44591534E+03  0.10592202E+05                                 8.851933                            7.114535      -0.005366       1.968902                    0.999166      30.182561      88.360576       0.605760       0.425669      -1.054167      -0.002367      -0.010651      -0.001213       0.010978       0.009227       0.007912       0.023615       0.002781       0.060752      -0.025442      -0.010289       0.035730              9.982099       5.953642       0.975140       1.019835      12.199264      -4.728039      11.793391           0.000547
          222              C       8.956803       8.082364       2.637383       0.088304      33.212687 0.42168983E+03  0.98312682E+04                                 9.175830                            6.968011      -0.131211       1.971804                    0.999477      26.726594      76.327762       0.608463       0.431773      -1.055398      -0.000791       0.010883      -0.014088       0.017820      -0.008957      -0.002479       0.005091      -0.039697       0.023093      -0.025681       0.005352       0.020329             10.871704       5.970083       0.872221       1.441401      12.190790      -5.531221      14.454237           0.002784
          223              C       8.478372       7.601197       1.416761      -0.192274      32.583598 0.46411478E+03  0.11114642E+05                                 8.918753                            7.235330       0.077261       1.994315                    0.999295      30.214933      88.278730       0.604663       0.422983      -1.057801       0.003575       0.004995       0.006139       0.008684      -0.004023       0.011923       0.008553      -0.056121      -0.054021      -0.031607      -0.006843       0.038449              9.911686       6.049320       0.707148       1.948113      10.794650      -3.581925      12.891087           0.000819
          224              C       8.342092       8.486173       0.364260       0.083292      25.221797 0.31721781E+03  0.69246918E+04                                 7.538209                            5.979787       0.264699       2.095091                    0.999829      26.158845      73.569714       0.663771       0.422713      -1.055318       0.003385       0.045437       0.029582       0.054323      -0.004315       0.008370       0.041233       0.036454       0.017981      -0.052088       0.015405       0.036682              8.395295       5.128163       0.674530       1.710637       9.767392      -2.815300      10.290331           0.000788
          225              N      12.649418      10.316463       0.987705      -0.230787      33.864893 0.52456458E+03  0.12719410E+05                                 8.828440                            7.485747      -0.021751       2.018503                    0.997771      28.020165      77.627165       0.630573       0.400592      -1.091954       0.033561      -0.114245       0.107096       0.160150       0.017097      -0.012950       0.076840      -0.013249      -0.009630      -0.080463       0.000732       0.079731              9.827077       5.403603       0.344103      -0.067553      12.295423      -2.846443      11.782206           0.001031
          226              N      13.088704       5.179892       5.840419      -0.255192      35.283406 0.55041912E+03  0.13525820E+05                                 9.027773                            7.631314       0.059932       2.029429                    0.998186      28.883389      80.906191       0.628202       0.396768      -1.093119      -0.007751       0.110646      -0.108939       0.155468      -0.038389      -0.008391       0.064125      -0.028278       0.038793      -0.066403      -0.018515       0.084917              9.885195       6.729481      -2.195763      -0.750080      11.060714      -0.843573      11.865391           0.001224
          227              N      12.511688      13.321048      14.864610      -0.244265      33.970821 0.55599104E+03  0.13705635E+05                                 8.864866                            7.733666      -0.108053       1.986788                    0.996698      28.645663      80.528128       0.615943       0.403399      -1.087928       0.026799       0.096243      -0.128526       0.162788      -0.009529       0.026376       0.077407      -0.040958      -0.037064      -0.083079      -0.004674       0.087752              9.583463       5.859342       0.322748       0.516296      10.407495      -0.631990      12.483552           0.002189
          228              N      13.135097       2.026780       9.185306      -0.244282      36.231070 0.53495829E+03  0.13031023E+05                                 9.196401                            7.518420       0.057443       2.031947                    0.998702      28.473686      78.981582       0.634575       0.396246      -1.095289       0.004611      -0.093042       0.129835       0.159797      -0.013445      -0.040345       0.059431      -0.038360      -0.040039      -0.069153      -0.012915       0.082068             10.359169       6.981575      -0.899570      -2.707078      12.021405      -3.114577      12.074525           0.002441
          229              N       1.848482       2.580663      16.524795      -0.230788      33.864966 0.52456578E+03  0.12719446E+05                                 8.828452                            7.485755      -0.021756       2.018501                    0.997771      28.020203      77.627302       0.630573       0.400592      -1.091954      -0.033560      -0.114246      -0.107097       0.160150      -0.017097      -0.012950      -0.076840      -0.013254      -0.009625      -0.080462       0.000729       0.079733              9.827094       5.403609      -0.344102      -0.067552      12.295446       2.846453      11.782227           0.001037
          230              N       1.409196      12.915692      11.672081      -0.255194      35.283530 0.55042142E+03  0.13525892E+05                                 9.027795                            7.631331       0.059920       2.029425                    0.998186      28.883462      80.906473       0.628202       0.396768      -1.093119       0.007753       0.110646       0.108940       0.155469       0.038391      -0.008392      -0.064126      -0.028283       0.038799      -0.066403      -0.018517       0.084920              9.885222       6.729496       2.195768      -0.750081      11.060745       0.843583      11.865424           0.001225
          231              N       1.986212       5.585248       2.647890      -0.244265      33.970778 0.55599030E+03  0.13705613E+05                                 8.864862                            7.733664      -0.108050       1.986789                    0.996698      28.645639      80.528066       0.615942       0.403399      -1.087928      -0.026800       0.096243       0.128525       0.162787       0.009529       0.026375      -0.077407      -0.040953      -0.037068      -0.083080      -0.004671       0.087751              9.583459       5.859341      -0.322747       0.516297      10.407488       0.631986      12.483547           0.002155
          232              N       1.362803       9.762580       8.327194      -0.244282      36.231004 0.53495722E+03  0.13030990E+05                                 9.196393                            7.518415       0.057445       2.031948                    0.998702      28.473647      78.981464       0.634575       0.396246      -1.095288      -0.004613      -0.093041      -0.129834       0.159796       0.013443      -0.040343      -0.059431      -0.038355      -0.040043      -0.069153      -0.012913       0.082065             10.359159       6.981570       0.899568      -2.707076      12.021393       3.114573      12.074514           0.002403
          233              N       5.400468      10.316463       7.768545      -0.230788      33.864956 0.52456565E+03  0.12719442E+05                                 8.828450                            7.485753      -0.021756       2.018502                    0.997771      28.020200      77.627287       0.630573       0.400592      -1.091954       0.033560      -0.114246      -0.107097       0.160150       0.017097       0.012950      -0.076840      -0.013253      -0.009625      -0.080462       0.000730       0.079733              9.827091       5.403608       0.344102       0.067552      12.295440       2.846452      11.782225           0.001033
          234              N       5.839754       5.179892       2.915831      -0.255194      35.283554 0.55042187E+03  0.13525907E+05                                 9.027800                            7.631335       0.059918       2.029424                    0.998186      28.883475      80.906535       0.628201       0.396768      -1.093119      -0.007753       0.110646       0.108941       0.155470      -0.038391       0.008392      -0.064126      -0.028283       0.038799      -0.066403      -0.018517       0.084920              9.885228       6.729500      -2.195770       0.750082      11.060752       0.843585      11.865432           0.001223
          235              N       5.262738      13.321048      11.404140      -0.244265      33.970766 0.55599004E+03  0.13705605E+05                                 8.864859                            7.733661      -0.108050       1.986789                    0.996698      28.645632      80.528029       0.615943       0.403399      -1.087928       0.026800       0.096243       0.128525       0.162787      -0.009529      -0.026375      -0.077407      -0.040954      -0.037068      -0.083079      -0.004671       0.087751              9.583455       5.859339       0.322747      -0.516297      10.407484       0.631986      12.483542           0.002165
          236              N       5.886147       2.026780      17.083444      -0.244281      36.231024 0.53495755E+03  0.13031001E+05                                 9.196398                            7.518418       0.057443       2.031947                    0.998702      28.473657      78.981512       0.634575       0.396246      -1.095288       0.004613      -0.093041      -0.129834       0.159796      -0.013443       0.040344      -0.059432      -0.038355      -0.040043      -0.069153      -0.012913       0.082066             10.359165       6.981574      -0.899569       2.707078      12.021400       3.114576      12.074521           0.002414
          237              N       9.097432       2.580663       9.743955      -0.230787      33.864887 0.52456446E+03  0.12719406E+05                                 8.828438                            7.485746      -0.021751       2.018503                    0.997771      28.020161      77.627146       0.630573       0.400592      -1.091954      -0.033561      -0.114245       0.107096       0.160150      -0.017097       0.012950       0.076840      -0.013249      -0.009630      -0.080463       0.000732       0.079731              9.827076       5.403603      -0.344102       0.067553      12.295420      -2.846443      11.782204           0.001047
          238              N       8.658146      12.915692      14.596669      -0.255192      35.283408 0.55041911E+03  0.13525820E+05                                 9.027774                            7.631315       0.059930       2.029428                    0.998186      28.883389      80.906200       0.628202       0.396768      -1.093119       0.007751       0.110646      -0.108939       0.155468       0.038389       0.008391       0.064126      -0.028278       0.038792      -0.066403      -0.018514       0.084917              9.885197       6.729482       2.195763       0.750081      11.060715      -0.843574      11.865394           0.001233
          239              N       9.235162       5.585248       6.108360      -0.244265      33.970828 0.55599117E+03  0.13705639E+05                                 8.864866                            7.733666      -0.108053       1.986788                    0.996698      28.645668      80.528138       0.615943       0.403398      -1.087928      -0.026799       0.096243      -0.128526       0.162788       0.009528      -0.026376       0.077407      -0.040959      -0.037063      -0.083078      -0.004674       0.087753              9.583464       5.859342      -0.322748      -0.516296      10.407496      -0.631991      12.483553           0.002150
          240              N       8.611753       9.762580       0.429056      -0.244282      36.231090 0.53495856E+03  0.13031031E+05                                 9.196405                            7.518422       0.057441       2.031946                    0.998702      28.473695      78.981624       0.634575       0.396246      -1.095288      -0.004611      -0.093043       0.129835       0.159798       0.013445       0.040345       0.059431      -0.038361      -0.040038      -0.069153      -0.012915       0.082068             10.359174       6.981578       0.899570       2.707079      12.021413      -3.114581      12.074533           0.002397
          241              O      13.909285      10.427858      15.506793      -0.596810      31.374448 0.52624621E+03  0.12601593E+05                                 7.849820                            7.075764       0.536823       2.206284                    0.997057      28.355969      74.747172       0.716937       0.356770      -1.139100       0.022756       0.021821       0.022262       0.038596       0.009015       0.016299      -0.044310       0.073827      -0.029113      -0.069237       0.022447       0.046790              8.382805      12.032150      -0.525299       1.122997       6.447430      -0.612830       6.668835          -0.000021
          242              O       0.611811      11.794001      16.726189      -0.570623      27.447001 0.47613687E+03  0.11106418E+05                                 7.093578                            6.702040       0.726235       2.284201                    0.997081      27.452521      71.138411       0.742250       0.353764      -1.142906      -0.019099      -0.011939      -0.008782       0.024175      -0.011321      -0.030226       0.012828      -0.111488       0.058032      -0.075486       0.019835       0.055651              7.237502       6.999345      -1.246842      -0.970960       8.618513       1.160613       6.094647           0.000005
          243              O       1.571572       5.976679      16.887304      -0.549093      30.571109 0.47771866E+03  0.11177437E+05                                 7.750844                            6.763062       0.416754       2.194249                    0.996118      27.144292      70.961939       0.729105       0.359042      -1.136148       0.032039      -0.017951       0.021289       0.042449       0.049112      -0.036712       0.005835      -0.010661       0.034429      -0.067994       0.012698       0.055296              8.450210       9.450415       3.071403      -1.533378       9.732731      -1.528803       6.167484          -0.000021
          244              O       3.681017       5.769360      17.060678      -0.652331      36.431778 0.60661275E+03  0.15021417E+05                                 8.620130                            7.583180       0.650588       2.213378                    0.998264      29.654237      78.973975       0.695800       0.355486      -1.142408      -0.041484       0.027419      -0.010792       0.050884      -0.041903       0.029118       0.041954       0.005179       0.096253      -0.080745       0.024473       0.056272              9.231036      10.419276      -2.657487       1.428314      10.436631      -1.501300       6.837201           0.000084
          245              O       6.519706      10.333482      15.051994      -0.587969      31.321440 0.48948653E+03  0.11507302E+05                                 7.828147                            6.791793       0.720073       2.274621                    0.997672      27.754627      72.413771       0.737248       0.353394      -1.142183      -0.007744       0.028856       0.037148       0.047672       0.000919      -0.026609      -0.044130       0.078008      -0.074443      -0.072542       0.009951       0.062591              8.648980      12.243831       1.353728      -3.227079       5.724267      -0.960556       7.978842           0.000008
          246              O       5.765815      11.107062      16.878547      -0.594565      25.941622 0.44982552E+03  0.10347665E+05                                 6.740764                            6.454794       0.775698       2.280123                    0.999052      27.801765      71.612777       0.766577       0.347338      -1.147818      -0.005333      -0.023836      -0.025522       0.035327      -0.015038       0.040964       0.002217      -0.064540       0.021355      -0.062763       0.025540       0.037222              6.693865       6.873451       0.909321       1.064799       5.915700       0.933389       7.292444          -0.000032
          247              O       0.588615       2.692058       2.005707      -0.596810      31.374458 0.52624643E+03  0.12601600E+05                                 7.849822                            7.075766       0.536823       2.206283                    0.997057      28.355971      74.747185       0.716936       0.356771      -1.139100      -0.022756       0.021822      -0.022262       0.038596      -0.009015       0.016299       0.044310       0.073827      -0.029113      -0.069237       0.022447       0.046790              8.382808      12.032154       0.525299       1.122997       6.447431       0.612830       6.668837          -0.000021
          248              O      13.886089       4.058201       0.786311      -0.570623      27.447004 0.47613694E+03  0.11106420E+05                                 7.093579                            6.702041       0.726235       2.284201                    0.997081      27.452521      71.138414       0.742250       0.353764      -1.142906       0.019099      -0.011939       0.008782       0.024176       0.011321      -0.030226      -0.012828      -0.111488       0.058032      -0.075486       0.019835       0.055651              7.237503       6.999347       1.246842      -0.970960       8.618513      -1.160613       6.094648           0.000005
          249              O      12.926328      13.712479       0.625196      -0.549093      30.571114 0.47771875E+03  0.11177440E+05                                 7.750844                            6.763063       0.416753       2.194249                    0.996118      27.144295      70.961949       0.729105       0.359042      -1.136148      -0.032039      -0.017950      -0.021289       0.042449      -0.049112      -0.036712      -0.005834      -0.010661       0.034429      -0.067994       0.012698       0.055296              8.450211       9.450416      -3.071402      -1.533380       9.732730       1.528804       6.167486          -0.000021
          250              O      10.816883      13.505160       0.451823      -0.652331      36.431723 0.60661150E+03  0.15021378E+05                                 8.620119                            7.583170       0.650592       2.213380                    0.998264      29.654220      78.973898       0.695800       0.355486      -1.142408       0.041484       0.027419       0.010792       0.050884       0.041904       0.029118      -0.041954       0.005179       0.096252      -0.080745       0.024474       0.056272              9.231025      10.419264       2.657488       1.428307      10.436621       1.501296       6.837189           0.000083
          251              O       7.978194       2.597682       2.460506      -0.587969      31.321451 0.48948673E+03  0.11507308E+05                                 7.828149                            6.791795       0.720072       2.274621                    0.997672      27.754628      72.413784       0.737248       0.353394      -1.142183       0.007744       0.028856      -0.037149       0.047672      -0.000919      -0.026609       0.044130       0.078009      -0.074443      -0.072542       0.009950       0.062592              8.648984      12.243837      -1.353730      -3.227082       5.724270       0.960557       7.978844           0.000008
          252              O       8.732085       3.371262       0.633953      -0.594564      25.941621 0.44982551E+03  0.10347665E+05                                 6.740765                            6.454794       0.775698       2.280123                    0.999052      27.801762      71.612772       0.766577       0.347338      -1.147818       0.005333      -0.023836       0.025522       0.035327       0.015038       0.040965      -0.002217      -0.064539       0.021355      -0.062763       0.025540       0.037223              6.693865       6.873451      -0.909322       1.064798       5.915701      -0.933389       7.292443          -0.000032
          253              O       6.660335      10.427858      10.761957      -0.596810      31.374453 0.52624634E+03  0.12601597E+05                                 7.849821                            7.075764       0.536823       2.206283                    0.997057      28.355971      74.747180       0.716936       0.356770      -1.139100       0.022756       0.021822      -0.022262       0.038596       0.009015      -0.016299       0.044310       0.073827      -0.029113      -0.069237       0.022447       0.046790              8.382806      12.032152      -0.525299      -1.122997       6.447430       0.612830       6.668836          -0.000021
          254              O       7.860761      11.794001       9.542561      -0.570624      27.447008 0.47613705E+03  0.11106423E+05                                 7.093580                            6.702042       0.726234       2.284201                    0.997081      27.452523      71.138422       0.742250       0.353764      -1.142906      -0.019099      -0.011939       0.008782       0.024175      -0.011321       0.030226      -0.012828      -0.111488       0.058032      -0.075486       0.019835       0.055651              7.237504       6.999348      -1.246842       0.970961       8.618514      -1.160614       6.094649           0.000006
          255              O       8.820522       5.976679       9.381446      -0.549093      30.571118 0.47771884E+03  0.11177442E+05                                 7.750845                            6.763064       0.416753       2.194249                    0.996118      27.144297      70.961957       0.729105       0.359042      -1.136148       0.032039      -0.017950      -0.021289       0.042449       0.049112       0.036712      -0.005834      -0.010661       0.034429      -0.067994       0.012698       0.055296              8.450212       9.450416       3.071403       1.533380       9.732731       1.528804       6.167487          -0.000021
          256              O      10.929967       5.769360       9.208073      -0.652331      36.431713 0.60661129E+03  0.15021371E+05                                 8.620117                            7.583169       0.650593       2.213380                    0.998264      29.654218      78.973885       0.695801       0.355486      -1.142408      -0.041484       0.027418       0.010792       0.050884      -0.041904      -0.029118      -0.041954       0.005179       0.096252      -0.080745       0.024474       0.056272              9.231022      10.419262      -2.657488      -1.428306      10.436618       1.501295       6.837187           0.000085
          257              O      13.768656      10.333482      11.216756      -0.587969      31.321447 0.48948664E+03  0.11507306E+05                                 7.828148                            6.791794       0.720072       2.274621                    0.997672      27.754628      72.413779       0.737248       0.353394      -1.142183      -0.007744       0.028856      -0.037149       0.047672       0.000919       0.026609       0.044130       0.078009      -0.074443      -0.072542       0.009950       0.062592              8.648982      12.243835       1.353730       3.227081       5.724269       0.960556       7.978843           0.000008
          258              O      13.014765      11.107062       9.390203      -0.594565      25.941623 0.44982555E+03  0.10347666E+05                                 6.740765                            6.454795       0.775698       2.280123                    0.999052      27.801765      71.612779       0.766577       0.347338      -1.147818      -0.005333      -0.023836       0.025522       0.035327      -0.015038      -0.040965      -0.002217      -0.064540       0.021355      -0.062763       0.025540       0.037223              6.693865       6.873451       0.909322      -1.064798       5.915701      -0.933390       7.292443          -0.000032
          259              O       7.837565       2.692058       6.750543      -0.596810      31.374445 0.52624615E+03  0.12601591E+05                                 7.849819                            7.075763       0.536824       2.206284                    0.997057      28.355969      74.747169       0.716937       0.356770      -1.139100      -0.022756       0.021821       0.022262       0.038596      -0.009015      -0.016299      -0.044310       0.073827      -0.029113      -0.069237       0.022447       0.046790              8.382804      12.032149       0.525299      -1.122998       6.447429      -0.612830       6.668834          -0.000020
          260              O       6.637139       4.058201       7.969939      -0.570623      27.447002 0.47613691E+03  0.11106419E+05                                 7.093578                            6.702040       0.726235       2.284201                    0.997081      27.452522      71.138414       0.742250       0.353764      -1.142906       0.019099      -0.011939      -0.008782       0.024175       0.011321       0.030226       0.012828      -0.111488       0.058032      -0.075486       0.019835       0.055651              7.237502       6.999346       1.246842       0.970960       8.618513       1.160613       6.094647           0.000005
          261              O       5.677378      13.712479       8.131054      -0.549093      30.571108 0.47771866E+03  0.11177437E+05                                 7.750844                            6.763062       0.416754       2.194249                    0.996118      27.144292      70.961939       0.729105       0.359042      -1.136148      -0.032039      -0.017951       0.021289       0.042449      -0.049112       0.036712       0.005835      -0.010661       0.034429      -0.067994       0.012698       0.055296              8.450210       9.450414      -3.071403       1.533378       9.732731      -1.528803       6.167484          -0.000021
          262              O       3.567933      13.505160       8.304428      -0.652331      36.431752 0.60661221E+03  0.15021400E+05                                 8.620125                            7.583175       0.650589       2.213379                    0.998264      29.654230      78.973940       0.695800       0.355486      -1.142408       0.041484       0.027419      -0.010792       0.050884       0.041903      -0.029118       0.041954       0.005179       0.096253      -0.080745       0.024473       0.056272              9.231030      10.419270       2.657486      -1.428313      10.436624      -1.501299       6.837197           0.000083
          263              O       0.729244       2.597682       6.295744      -0.587969      31.321435 0.48948640E+03  0.11507298E+05                                 7.828146                            6.791792       0.720074       2.274621                    0.997672      27.754626      72.413764       0.737249       0.353394      -1.142183       0.007744       0.028856       0.037148       0.047672      -0.000919       0.026609      -0.044130       0.078008      -0.074443      -0.072542       0.009951       0.062591              8.648979      12.243830      -1.353729       3.227079       5.724266      -0.960556       7.978841           0.000008
          264              O       1.483135       3.371262       8.122298      -0.594565      25.941629 0.44982576E+03  0.10347672E+05                                 6.740765                            6.454796       0.775698       2.280123                    0.999052      27.801765      71.612773       0.766577       0.347338      -1.147818       0.005333      -0.023836      -0.025522       0.035327       0.015038      -0.040964       0.002217      -0.064540       0.021355      -0.062763       0.025540       0.037222              6.693866       6.873451      -0.909320      -1.064799       5.915700       0.933388       7.292446          -0.000033

******************************************************
Auxiliary information for the entire system
The total spin magnetic moment of the unit cell is   0.097754
The total net atomic charge of the unit cell is   -0.000000
Accuracy of reproducing the electrostatic potential in the unit cell:
  The inner radius (bohr) =    5.0000
  The outer radius (bohr) =   12.0000
  Valid grid points have density less than (e/(bohr^3)) =    0.0001
  The number of valid grid points were=       117640
  The rms potential error without charges in kcal/mol is=      5.63712
  The rms potential error with partial charges in kcal/mol is=      1.01484
  The RRMSE value at monopole order=      0.18003
  The rms potential error with partial charges and cloud penetration in kcal/mol is=      1.01931
  The RRMSE value at monopole order with cloud penetration is=      0.18082
  The rms potential error with partial charges and atomic dipoles in kcal/mol is=      0.35218
  The RRMSE value at dipole order=      0.06248
  The rms potential error with partial charges, atomic dipoles and cloud penetration in kcal/mol is=      0.35156
  The RRMSE value at dipole order with cloud penetration=      0.06237

******************************************************
The electron densities and ab initio electrostatic potential were computed in VASP using the PBE functional and
projector augmented wave method. See the main text of the journal article for a description of computational details.
The atomic charges, dipoles, and quadrupoles were computed with the DDEC6 method as described in
(a) T. A. Manz and N. Gabaldon Limas, RSC Adv. 6 (2016) 47771-47801 DOI: 10.1039/c6ra04656h
(b) N. Gabaldon Limas and T. A. Manz, RSC Adv. 8 (2018) 2678-2707 DOI: 10.1039/c7ra11829e.
For each atom in the material, the electron cloud parameters were fit to the spherically averaged atom-in-material
electron density using radial positions for which this density was between 10^-4 and 10^-2 electrons per cubic bohr.
The polarizabilities, dispersion coefficients, and quantum Drude oscillator (QDO) parameters were fit using the MCLF method.
The magnetic structure of the system was optimized in VASP from the default ferromagnetic initial guess using spin polarization.
The atomic spin moments (ASMs) were computed on this optimized magnetic structure using the DDEC6 partition as inputs
to the method of T. A. Manz and D. S. Sholl, J. Chem. Theory Comput. 7 (2011) 4146-4164 DOI: 10.1021/ct200539n.
The RMSE and RRMSE were computed using a uniform grid with Ewald summation.
