# Supplementary material for: A collection of forcefield precursors for metal–organic frameworks
Source: RSC Adv. 2019 Nov 13;9(63):36492–507. doi: 10.1039/c9ra07327b (PMC9075174; doi:10.1039/c9ra07327b)
Supplement: RA-009-C9RA07327B-s5620 [file RA-009-C9RA07327B-s5620.xyz]

   84
jmolscript: load "" {1 1 1} spacegroup "x,y,z" unitcell [{      9.617200     0.000000     0.000000 }, {      0.000000    11.782600     0.000000 }, {     -1.982371     0.000000    12.112248 }]
Cd     7.227005     0.206431     2.066228     1.116774
Cd     6.207609     6.097731     3.989896     1.116759
Cd     0.407824    11.576169    10.046020     1.116773
Cd     1.427220     5.684869     8.122352     1.116759
C      7.259511     8.819276     2.635625     0.535668
C      6.150493     9.323571     3.576747     0.530452
C      4.755199     0.772939    -0.014535     0.496266
C      0.514437     0.008248     0.570487     0.426731
C      6.175104     2.927976     3.420499     0.535683
C      7.284122     3.432271     2.479377     0.530436
C     -0.937785     6.664239     6.070659     0.496263
C      3.302977     5.899548     5.485637     0.426746
C      0.375318     2.963324     9.476623     0.535668
C      1.484336     2.459029     8.535501     0.530451
C      4.862001    11.009661     0.014535     0.496264
C      7.120392    -0.008248    11.541761     0.426730
C      1.459725     8.854624     8.691749     0.535683
C      0.350707     8.350329     9.632871     0.530435
C      8.572614     5.118361     6.041589     0.496262
C      4.331852     5.883052     6.626611     0.426746
O      6.004603    10.563101     3.674856    -0.596732
O      5.463286     8.450481     4.161768    -0.593906
O      7.345958     7.585638     2.459998    -0.599592
O      8.004155     9.673515     2.105109    -0.586525
O      0.058328     0.187343     1.729629    -0.582611
O      1.712231    11.629426     0.279793    -0.532083
O      5.457065     1.399773     0.815154    -0.507090
O      1.998973     1.268986    11.278925    -0.519340
O      7.430011     4.671801     2.381268    -0.596813
O      7.971328     2.559181     1.894356    -0.593942
O      6.088656     1.694338     3.596126    -0.599544
O      5.430459     3.782215     3.951015    -0.586513
O      3.759086     6.078643     4.326495    -0.582611
O      2.105183     5.738126     5.776331    -0.532080
O      7.977550     7.291073     5.240970    -0.507088
O     -0.163929     7.160286     6.889447    -0.519332
O      1.630226     1.219499     8.437392    -0.596732
O      2.171543     3.332119     7.950480    -0.593906
O      0.288871     4.196962     9.652250    -0.599592
O     -0.369326     2.109085    10.007139    -0.586526
O      7.576501    11.595257    10.382619    -0.582611
O      5.922598     0.153174    11.832455    -0.532082
O      2.177764    10.382827    11.297094    -0.507090
O      5.635856    10.513614     0.833323    -0.519340
O      0.204818     7.110799     9.730980    -0.596812
O     -0.336499     9.223419    10.217892    -0.593942
O      1.546173    10.088262     8.516122    -0.599543
O      2.204370     8.000385     8.161233    -0.586513
O      3.875743     5.703957     7.785753    -0.582611
O      5.529646     6.044474     6.335917    -0.532080
O     -0.342721     4.491527     6.871278    -0.507088
O      7.798758     4.622314     5.222801    -0.519331
O      0.770831     3.309732     0.373057    -0.703574
O      5.436252    11.740183     6.160289    -0.660815
O      3.046584     9.201032     5.683067    -0.703587
O      6.015992     5.848883    12.008083    -0.660514
O      6.863998     8.472868    11.739191    -0.703574
O      2.198577     0.042417     5.951959    -0.660806
O      4.588245     2.581568     6.429181    -0.703586
O      1.618837     5.933717     0.104165    -0.660520
H      0.042160     3.597228     0.071462     0.442138
H     -0.944774     2.787763    11.895439     0.508639
H      0.546322     2.781872     0.975036     0.532625
H      5.322061    11.365496     5.435977     0.447047
H      4.819326    11.493926     6.650835     0.398977
H      5.231365     0.729343     5.931368     0.446807
H      3.775254     9.488528     5.984662     0.442099
H      2.779818     8.679063     6.272933     0.508674
H      3.271093     8.673172     5.081088     0.532666
H      8.112553     5.474196     0.620147     0.446994
H      6.632917     5.602626    11.517537     0.399127
H      8.203249     6.620643     0.124756     0.446730
H      7.592669     8.185372    12.040786     0.442141
H      8.579603     8.994837     0.216809     0.508639
H      7.088507     9.000728    11.137212     0.532624
H      2.312768     0.417104     6.676271     0.447041
H      2.815503     0.288674     5.461413     0.398960
H      2.403464    11.053257     6.180880     0.446798
H      3.859575     2.294072     6.127586     0.442094
H      4.855011     3.103537     5.839315     0.508673
H      4.363736     3.109428     7.031160     0.532663
H     -0.477724     6.308404    11.492101     0.446998
H      1.001912     6.179974     0.594711     0.399136
H     -0.568420     5.161957    11.987492     0.446736

The following XYZ coordinates are in angstroms. Other properties are in atomic units.
The sperically averaged electron density of each atom fit to a function of the form exp(a - br)
eigen_1, eigen_2 and eigen_3 are the three eigenvalues of traceless quadrupole moment tensor
  atom number  atomic symbol              X              Y              Z     net charge C6 coefficient C8 coefficient C10 coefficient fluctuating dipole atomic polarizability isotropic forcefield polarizability              a              b squared Pearson coefficient          <r^3>          <r^4>         wp_QDO          m_QDO          q_QDO       dipole_x       dipole_y       dipole_z         dipole            Qxy            Qxz            Qyz     Q(x^2-y^2)  Q(3z^2 - R^2)        eigen_1        eigen_2        eigen_3 static polarizability      alpha(xx)      alpha(xy)      alpha(xz)      alpha(yy)      alpha(yz)      alpha(zz) atomic spin moment
            1             Cd       7.227005       0.206431       2.066228       1.116774     153.044599 0.37018222E+04  0.13510056E+06                                21.720381                           18.912907       0.837863       2.009366                    0.996906      72.848177     190.893955       0.463161       0.362353      -1.212488       0.001779       0.006664       0.016287       0.017687      -0.001037       0.036660      -0.008865       0.020503       0.075884      -0.030359      -0.021116       0.051475             24.618139      22.652302      -0.010614      -2.564395      30.757791       0.883941      20.444323           0.009316
            2             Cd       6.207609       6.097731       3.989896       1.116759     153.042423 0.37017094E+04  0.13509583E+06                                21.720514                           18.912809       0.837762       2.009336                    0.996906      72.848636     190.896673       0.463154       0.362361      -1.212478      -0.001764       0.006656      -0.016293       0.017688       0.001031       0.036651       0.008869       0.020508       0.075808      -0.030356      -0.021098       0.051454             24.618683      22.650437       0.010376      -2.562641      30.764616      -0.883884      20.440997           0.009325
            3             Cd       0.407824      11.576169      10.046020       1.116773     153.044655 0.37018239E+04  0.13510064E+06                                21.720387                           18.912911       0.837863       2.009365                    0.996906      72.848190     190.894006       0.463161       0.362353      -1.212488      -0.001779      -0.006663      -0.016287       0.017687      -0.001037       0.036661      -0.008865       0.020503       0.075884      -0.030359      -0.021116       0.051475             24.618145      22.652307      -0.010615      -2.564396      30.757798       0.883939      20.444330           0.009316
            4             Cd       1.427220       5.684869       8.122352       1.116759     153.042441 0.37017101E+04  0.13509586E+06                                21.720516                           18.912811       0.837762       2.009336                    0.996906      72.848644     190.896699       0.463154       0.362361      -1.212478       0.001763      -0.006656       0.016293       0.017688       0.001031       0.036651       0.008869       0.020507       0.075809      -0.030356      -0.021098       0.051455             24.618685      22.650436       0.010375      -2.562642      30.764618      -0.883887      20.441000           0.009324
            5              C       7.259511       8.819276       2.635625       0.535668      25.061917 0.27181003E+03  0.57803285E+04                                 7.970603                            5.928444      -0.389564       1.923361                    0.998317      23.656363      68.398351       0.593980       0.484894      -1.007084       0.074800      -0.030332      -0.043430       0.091658       0.011203       0.133877      -0.029047       0.056593       0.129362      -0.120963      -0.040085       0.161048              9.237403       7.517945       0.259984      -2.883195      12.560273      -1.558695       7.633991           0.001345
            6              C       6.150493       9.323571       3.576747       0.530452      25.091540 0.27156526E+03  0.57594823E+04                                 7.897767                            5.877546      -0.302961       1.949013                    0.998278      23.492954      67.285049       0.605407       0.477034      -1.013725      -0.069955       0.031969       0.048389       0.090869       0.019705       0.147695      -0.016944       0.055030       0.142315      -0.132040      -0.042876       0.174916              9.139443       7.309461       0.071058      -2.847298      12.566261      -1.565396       7.542609           0.000722
            7              C       4.755199       0.772939      -0.014535       0.496266      25.503723 0.27358947E+03  0.58026407E+04                                 7.916093                            5.875005      -0.176869       1.990063                    0.998727      23.527975      66.987862       0.610424       0.473095      -1.017676      -0.003057       0.106992      -0.005830       0.107194       0.012409      -0.107927      -0.008622       0.143753       0.089080      -0.087797      -0.065293       0.153090              9.167652       9.742479      -0.256206       4.922002       8.765397       0.009835       8.995081           0.005993
            8              C       0.514437       0.008248       0.570487       0.426731      26.082614 0.30189026E+03  0.65680580E+04                                 8.003177                            6.140142       0.021945       2.034105                    0.999708      24.963827      72.189767       0.601145       0.468316      -1.019384       0.068461      -0.023520       0.087549       0.113600       0.013236      -0.012425      -0.032829      -0.170347      -0.166264      -0.070020      -0.050362       0.120382              9.114437      12.920156      -0.656427      -2.271179       4.940863       0.656100       9.482293          -0.000313
            9              C       6.175104       2.927976       3.420499       0.535683      25.060787 0.27179865E+03  0.57800946E+04                                 7.970639                            5.928508      -0.389414       1.923419                    0.998318      23.656739      68.402136       0.593941       0.484925      -1.007056      -0.074791      -0.030332       0.043434       0.091653      -0.011221       0.133883       0.029036       0.056559       0.129440      -0.120976      -0.040078       0.161053              9.237406       7.517917      -0.259837      -2.883163      12.560374       1.558456       7.633927           0.001344
           10              C       7.284122       3.432271       2.479377       0.530436      25.093677 0.27158573E+03  0.57600010E+04                                 7.898141                            5.877726      -0.303294       1.948891                    0.998277      23.493432      67.286008       0.605407       0.477027      -1.013733       0.069953       0.031964      -0.048375       0.090858      -0.019694       0.147696       0.016967       0.055044       0.142256      -0.132043      -0.042870       0.174913              9.139941       7.309724      -0.071451      -2.847350      12.567166       1.566115       7.542933           0.000727
           11              C      -0.937785       6.664239       6.070659       0.496263      25.503584 0.27358603E+03  0.58025354E+04                                 7.916042                            5.874951      -0.176906       1.990054                    0.998727      23.527578      66.986011       0.610431       0.473092      -1.017680       0.003055       0.106981       0.005826       0.107183      -0.012404      -0.107922       0.008621       0.143727       0.089060      -0.087780      -0.065296       0.153076              9.167621       9.742751       0.256293       4.921765       8.766028      -0.009791       8.994085           0.006002
           12              C       3.302977       5.899548       5.485637       0.426746      26.080900 0.30188266E+03  0.65678396E+04                                 8.002787                            6.140076       0.022146       2.034182                    0.999709      24.963124      72.187016       0.601148       0.468318      -1.019385      -0.068460      -0.023514      -0.087546       0.113596      -0.013244      -0.012424       0.032823      -0.170375      -0.166307      -0.070029      -0.050372       0.120401              9.113716      12.919143       0.656379      -2.270858       4.941109      -0.656050       9.480894          -0.000319
           13              C       0.375318       2.963324       9.476623       0.535668      25.061913 0.27180997E+03  0.57803268E+04                                 7.970601                            5.928442      -0.389564       1.923362                    0.998317      23.656359      68.398331       0.593980       0.484894      -1.007084      -0.074800       0.030332       0.043430       0.091658       0.011203       0.133877      -0.029047       0.056593       0.129362      -0.120963      -0.040085       0.161048              9.237401       7.517943       0.259984      -2.883194      12.560271      -1.558694       7.633989           0.001345
           14              C       1.484336       2.459029       8.535501       0.530451      25.091550 0.27156538E+03  0.57594854E+04                                 7.897769                            5.877548      -0.302961       1.949013                    0.998278      23.492958      67.285063       0.605407       0.477034      -1.013725       0.069955      -0.031969      -0.048389       0.090869       0.019705       0.147695      -0.016944       0.055030       0.142315      -0.132040      -0.042876       0.174916              9.139446       7.309463       0.071058      -2.847299      12.566266      -1.565396       7.542611           0.000722
           15              C       4.862001      11.009661       0.014535       0.496264      25.503747 0.27358976E+03  0.58026486E+04                                 7.916099                            5.875009      -0.176870       1.990063                    0.998727      23.527992      66.987929       0.610423       0.473095      -1.017676       0.003057      -0.106992       0.005830       0.107194       0.012409      -0.107927      -0.008622       0.143754       0.089080      -0.087797      -0.065293       0.153091              9.167659       9.742487      -0.256206       4.922007       8.765402       0.009835       8.995088           0.005993
           16              C       7.120392      -0.008248      11.541761       0.426730      26.082622 0.30189037E+03  0.65680610E+04                                 8.003178                            6.140144       0.021945       2.034105                    0.999708      24.963830      72.189776       0.601145       0.468316      -1.019384      -0.068461       0.023520      -0.087549       0.113600       0.013236      -0.012425      -0.032829      -0.170347      -0.166264      -0.070020      -0.050362       0.120382              9.114439      12.920159      -0.656428      -2.271179       4.940864       0.656101       9.482295          -0.000312
           17              C       1.459725       8.854624       8.691749       0.535683      25.060786 0.27179863E+03  0.57800943E+04                                 7.970639                            5.928509      -0.389414       1.923419                    0.998318      23.656740      68.402147       0.593941       0.484925      -1.007056       0.074791       0.030332      -0.043434       0.091653      -0.011221       0.133883       0.029036       0.056559       0.129440      -0.120976      -0.040078       0.161053              9.237406       7.517917      -0.259837      -2.883163      12.560374       1.558456       7.633928           0.001344
           18              C       0.350707       8.350329       9.632871       0.530435      25.093690 0.27158589E+03  0.57600055E+04                                 7.898143                            5.877728      -0.303294       1.948891                    0.998277      23.493441      67.286042       0.605407       0.477027      -1.013733      -0.069953      -0.031964       0.048375       0.090858      -0.019694       0.147696       0.016967       0.055044       0.142256      -0.132043      -0.042870       0.174913              9.139944       7.309727      -0.071451      -2.847351      12.567169       1.566117       7.542936           0.000727
           19              C       8.572614       5.118361       6.041589       0.496262      25.503588 0.27358610E+03  0.58025370E+04                                 7.916042                            5.874951      -0.176906       1.990054                    0.998727      23.527579      66.986007       0.610431       0.473092      -1.017680      -0.003055      -0.106980      -0.005826       0.107183      -0.012404      -0.107922       0.008621       0.143727       0.089060      -0.087780      -0.065296       0.153076              9.167621       9.742750       0.256293       4.921765       8.766029      -0.009791       8.994085           0.006002
           20              C       4.331852       5.883052       6.626611       0.426746      26.080914 0.30188286E+03  0.65678450E+04                                 8.002790                            6.140078       0.022146       2.034181                    0.999709      24.963132      72.187045       0.601148       0.468318      -1.019385       0.068460       0.023514       0.087546       0.113596      -0.013244      -0.012424       0.032823      -0.170375      -0.166307      -0.070029      -0.050372       0.120401              9.113719      12.919148       0.656379      -2.270859       4.941111      -0.656050       9.480898          -0.000319
           21              O       6.004603      10.563101       3.674856      -0.596732      43.910372 0.64404506E+03  0.16228627E+05                                 9.954744                            7.931952       0.134891       2.058311                    0.997667      29.487816      79.854925       0.663537       0.366332      -1.131079       0.033928      -0.042112      -0.056359       0.078109       0.021498       0.128635       0.001722      -0.150115       0.035101      -0.172462       0.065231       0.107231             11.391758       6.606699      -0.879135      -1.261733      18.710546      -0.396938       8.858030           0.004791
           22              O       5.463286       8.450481       4.161768      -0.593906      43.621255 0.63539152E+03  0.15942771E+05                                 9.871183                            7.851636       0.342867       2.123029                    0.998571      29.377958      79.165524       0.670924       0.363840      -1.133989       0.058720      -0.007446      -0.041984       0.072568       0.067885       0.080120      -0.068704       0.003810       0.048538      -0.144816       0.057613       0.087203             11.374010       9.972919       3.174071      -3.582600      14.633078      -4.663906       9.516033           0.002362
           23              O       7.345958       7.585638       2.459998      -0.599592      45.143352 0.66157865E+03  0.16814462E+05                                10.193219                            8.079942       0.162490       2.063046                    0.997044      29.888143      81.790596       0.651236       0.370055      -1.126096      -0.025978       0.040675       0.059558       0.076658       0.025049       0.125450      -0.004236      -0.160955       0.003302      -0.174009       0.074700       0.099308             11.729780       6.701273      -0.588017      -1.108144      19.758725      -0.980806       8.729343           0.005118
           24              O       8.004155       9.673515       2.105109      -0.586525      42.172718 0.61406956E+03  0.15309925E+05                                 9.729890                            7.764062       0.193883       2.085973                    0.997170      29.179608      78.936502       0.667358       0.368122      -1.128234      -0.029689       0.002327       0.056645       0.063996       0.074507       0.065870      -0.059906       0.011758       0.044903      -0.134845       0.060786       0.074060             11.194749       9.849409       3.413568      -3.381575      14.039885      -4.382832       9.694953           0.001856
           25              O       0.058328       0.187343       1.729629      -0.582611      37.310273 0.58396015E+03  0.14360633E+05                                 8.824553                            7.484876       0.141759       2.051430                    0.998305      29.387942      78.655753       0.692307       0.359764      -1.136055       0.009648      -0.044323      -0.044241       0.063362      -0.013439      -0.101015      -0.000028      -0.105925       0.018436      -0.131285       0.048574       0.082711              9.631494      10.160794      -0.410543      -3.929461       6.619440       0.810141      12.114249           0.003794
           26              O       1.712231      11.629426       0.279793      -0.532083      41.488992 0.58956952E+03  0.14570465E+05                                 9.676360                            7.659710       0.180609       2.086552                    0.998111      28.680860      77.598527       0.664120       0.373182      -1.122828      -0.027053      -0.013427       0.025435       0.039485      -0.001318      -0.061635      -0.008991      -0.007771      -0.218947      -0.101877       0.040591       0.061287             11.282741      19.390722      -1.162839      -3.833103       6.368881       0.401918       8.088620           0.013435
           27              O       5.457065       1.399773       0.815154      -0.507090      39.173393 0.55968812E+03  0.13617438E+05                                 9.259181                            7.421411       0.246827       2.121951                    0.997578      27.831178      74.074464       0.682179       0.369027      -1.128940      -0.021357      -0.012546      -0.036729       0.044300       0.028835       0.006607       0.032680       0.110680       0.133031      -0.091358       0.030824       0.060534             10.607327      11.451578       2.551164       5.689301       8.566408       3.430167      11.803995           0.114551
           28              O       1.998973       1.268986      11.278925      -0.519340      40.469866 0.56651004E+03  0.13827813E+05                                 9.459102                            7.465872       0.266295       2.124474                    0.998479      27.957478      74.575894       0.680104       0.368965      -1.128777       0.035342      -0.010592       0.026413       0.045375      -0.004653      -0.005743      -0.030580       0.131434       0.146852      -0.096855       0.040062       0.056793             10.993572      12.345780      -2.553424       6.273834       8.219652      -3.111886      12.415285           0.079765
           29              O       7.430011       4.671801       2.381268      -0.596813      43.897205 0.64382252E+03  0.16221413E+05                                 9.952066                            7.930023       0.135875       2.058593                    0.997676      29.486419      79.843884       0.663697       0.366281      -1.131133      -0.033887      -0.042138       0.056442       0.078164      -0.021442       0.128566      -0.001664      -0.150026       0.034747      -0.172365       0.065277       0.107088             11.388506       6.604841       0.878244      -1.260232      18.706803       0.398348       8.853872           0.004810
           30              O       7.971328       2.559181       1.894356      -0.593942      43.620363 0.63536240E+03  0.15941785E+05                                 9.870797                            7.851255       0.342974       2.123037                    0.998573      29.378234      79.164451       0.670969       0.363821      -1.134008      -0.058742      -0.007455       0.042008       0.072600      -0.067889       0.080145       0.068724       0.003772       0.048519      -0.144849       0.057625       0.087224             11.373597       9.973008      -3.174614      -3.582756      14.631444       4.664321       9.516340           0.002375
           31              O       6.088656       1.694338       3.596126      -0.599544      45.155457 0.66177973E+03  0.16820993E+05                                10.195471                            8.081539       0.161635       2.062784                    0.997035      29.889745      81.800687       0.651121       0.370089      -1.126061       0.026035       0.040652      -0.059506       0.076625      -0.025097       0.125520       0.004181      -0.161132       0.003700      -0.174132       0.074689       0.099443             11.732539       6.702766       0.588575      -1.109104      19.762811       0.980083       8.732041           0.005105
           32              O       5.430459       3.782215       3.951015      -0.586513      42.178795 0.61417687E+03  0.15313397E+05                                 9.731213                            7.765052       0.193737       2.085941                    0.997167      29.180487      78.943084       0.667270       0.368152      -1.128202       0.029698       0.002331      -0.056628       0.063986      -0.074532       0.065855       0.059888       0.011757       0.045025      -0.134848       0.060786       0.074062             11.196360       9.850162      -3.413810      -3.381778      14.043308       4.383242       9.695609           0.001851
           33              O       3.759086       6.078643       4.326495      -0.582611      37.305286 0.58388904E+03  0.14358455E+05                                 8.823669                            7.484375       0.141786       2.051444                    0.998304      29.387491      78.653510       0.692336       0.359759      -1.136058      -0.009644      -0.044317       0.044257       0.063369       0.013429      -0.101037       0.000026      -0.105939       0.018346      -0.131310       0.048595       0.082714              9.630179      10.159142       0.410406      -3.928628       6.619591      -0.809963      12.111804           0.003811
           34              O       2.105183       5.738126       5.776331      -0.532080      41.486279 0.58954340E+03  0.14569633E+05                                 9.675828                            7.659490       0.180738       2.086596                    0.998111      28.680424      77.596410       0.664138       0.373177      -1.122834       0.027054      -0.013419      -0.025436       0.039484       0.001315      -0.061632       0.008982      -0.007774      -0.218968      -0.101880       0.040595       0.061285             11.281845      19.389025       1.162773      -3.832311       6.369187      -0.401853       8.087324           0.013435
           35              O       7.977550       7.291073       5.240970      -0.507088      39.171309 0.55965751E+03  0.13616451E+05                                 9.258688                            7.421092       0.246862       2.121961                    0.997578      27.830623      74.071346       0.682213       0.369015      -1.128954       0.021361      -0.012545       0.036727       0.044301      -0.028822       0.006616      -0.032664       0.110643       0.133010      -0.091327       0.030802       0.060525             10.606649      11.451464      -2.551266       5.688722       8.566573      -3.429850      11.801911           0.114551
           36              O      -0.163929       7.160286       6.889447      -0.519332      40.467302 0.56647036E+03  0.13826571E+05                                 9.458642                            7.465572       0.266363       2.124502                    0.998480      27.956513      74.572031       0.680125       0.368961      -1.128782      -0.035341      -0.010581      -0.026413       0.045371       0.004645      -0.005740       0.030547       0.131337       0.146785      -0.096785       0.040025       0.056760             10.992951      12.345794       2.553713       6.273277       8.219945       3.111732      12.413112           0.079762
           37              O       1.630226       1.219499       8.437392      -0.596732      43.910374 0.64404501E+03  0.16228626E+05                                 9.954745                            7.931952       0.134891       2.058311                    0.997667      29.487815      79.854925       0.663537       0.366332      -1.131079      -0.033927       0.042113       0.056360       0.078109       0.021498       0.128634       0.001722      -0.150115       0.035100      -0.172462       0.065231       0.107231             11.391760       6.606700      -0.879137      -1.261735      18.710546      -0.396935       8.858034           0.004791
           38              O       2.171543       3.332119       7.950480      -0.593906      43.621191 0.63539041E+03  0.15942736E+05                                 9.871171                            7.851628       0.342870       2.123030                    0.998571      29.377939      79.165442       0.670925       0.363840      -1.133989      -0.058720       0.007445       0.041984       0.072568       0.067885       0.080120      -0.068704       0.003810       0.048538      -0.144816       0.057613       0.087203             11.373996       9.972907       3.174067      -3.582595      14.633061      -4.663900       9.516021           0.002362
           39              O       0.288871       4.196962       9.652250      -0.599592      45.143348 0.66157855E+03  0.16814459E+05                                10.193218                            8.079941       0.162490       2.063046                    0.997044      29.888142      81.790590       0.651236       0.370055      -1.126096       0.025978      -0.040675      -0.059558       0.076658       0.025049       0.125450      -0.004236      -0.160955       0.003302      -0.174009       0.074700       0.099309             11.729780       6.701272      -0.588016      -1.108143      19.758725      -0.980807       8.729341           0.005118
           40              O      -0.369326       2.109085      10.007139      -0.586526      42.172709 0.61406939E+03  0.15309920E+05                                 9.729889                            7.764061       0.193883       2.085973                    0.997170      29.179605      78.936490       0.667358       0.368122      -1.128234       0.029689      -0.002327      -0.056645       0.063996       0.074507       0.065870      -0.059906       0.011758       0.044903      -0.134845       0.060786       0.074060             11.194747       9.849407       3.413567      -3.381575      14.039883      -4.382832       9.694952           0.001856
           41              O       7.576501      11.595257      10.382619      -0.582611      37.310242 0.58395955E+03  0.14360615E+05                                 8.824547                            7.484871       0.141760       2.051431                    0.998305      29.387931      78.655708       0.692307       0.359764      -1.136055      -0.009648       0.044323       0.044241       0.063363      -0.013439      -0.101015      -0.000028      -0.105925       0.018436      -0.131284       0.048574       0.082711              9.631488      10.160786      -0.410542      -3.929458       6.619436       0.810141      12.114241           0.003794
           42              O       5.922598       0.153174      11.832455      -0.532082      41.488961 0.58956902E+03  0.14570449E+05                                 9.676354                            7.659706       0.180610       2.086552                    0.998111      28.680853      77.598492       0.664121       0.373182      -1.122829       0.027053       0.013427      -0.025435       0.039486      -0.001318      -0.061635      -0.008991      -0.007771      -0.218947      -0.101877       0.040591       0.061287             11.282733      19.390708      -1.162838      -3.833100       6.368877       0.401917       8.088614           0.013435
           43              O       2.177764      10.382827      11.297094      -0.507090      39.173409 0.55968834E+03  0.13617444E+05                                 9.259184                            7.421412       0.246827       2.121951                    0.997578      27.831182      74.074481       0.682179       0.369027      -1.128940       0.021357       0.012546       0.036729       0.044300       0.028835       0.006607       0.032680       0.110680       0.133031      -0.091358       0.030824       0.060534             10.607331      11.451583       2.551164       5.689304       8.566410       3.430168      11.803999           0.114550
           44              O       5.635856      10.513614       0.833323      -0.519340      40.469899 0.56651055E+03  0.13827829E+05                                 9.459108                            7.465876       0.266294       2.124473                    0.998479      27.957488      74.575936       0.680104       0.368965      -1.128777      -0.035341       0.010593      -0.026413       0.045375      -0.004653      -0.005743      -0.030580       0.131434       0.146852      -0.096855       0.040062       0.056793             10.993580      12.345789      -2.553426       6.273840       8.219656      -3.111887      12.415293           0.079765
           45              O       0.204818       7.110799       9.730980      -0.596812      43.897185 0.64382222E+03  0.16221403E+05                                 9.952062                            7.930020       0.135876       2.058593                    0.997676      29.486414      79.843862       0.663697       0.366281      -1.131133       0.033887       0.042137      -0.056442       0.078164      -0.021442       0.128566      -0.001664      -0.150026       0.034747      -0.172365       0.065277       0.107088             11.388500       6.604838       0.878243      -1.260231      18.706796       0.398350       8.853867           0.004810
           46              O      -0.336499       9.223419      10.217892      -0.593942      43.620373 0.63536256E+03  0.15941790E+05                                 9.870799                            7.851257       0.342973       2.123037                    0.998573      29.378236      79.164463       0.670969       0.363821      -1.134008       0.058742       0.007455      -0.042008       0.072600      -0.067889       0.080145       0.068724       0.003772       0.048519      -0.144849       0.057625       0.087224             11.373599       9.973010      -3.174615      -3.582757      14.631445       4.664322       9.516343           0.002375
           47              O       1.546173      10.088262       8.516122      -0.599543      45.155461 0.66177980E+03  0.16820995E+05                                10.195472                            8.081540       0.161635       2.062784                    0.997035      29.889745      81.800692       0.651121       0.370089      -1.126061      -0.026035      -0.040652       0.059506       0.076625      -0.025097       0.125520       0.004181      -0.161132       0.003700      -0.174132       0.074689       0.099443             11.732540       6.702767       0.588576      -1.109105      19.762811       0.980082       8.732043           0.005105
           48              O       2.204370       8.000385       8.161233      -0.586513      42.178806 0.61417709E+03  0.15313404E+05                                 9.731215                            7.765054       0.193737       2.085941                    0.997167      29.180491      78.943100       0.667270       0.368152      -1.128202      -0.029698      -0.002331       0.056628       0.063986      -0.074532       0.065855       0.059888       0.011757       0.045024      -0.134848       0.060786       0.074062             11.196362       9.850163      -3.413810      -3.381778      14.043311       4.383243       9.695610           0.001851
           49              O       3.875743       5.703957       7.785753      -0.582611      37.305274 0.58388882E+03  0.14358448E+05                                 8.823666                            7.484373       0.141787       2.051444                    0.998304      29.387490      78.653500       0.692336       0.359759      -1.136058       0.009645       0.044316      -0.044258       0.063369       0.013429      -0.101037       0.000026      -0.105939       0.018346      -0.131310       0.048595       0.082714              9.630176      10.159138       0.410406      -3.928626       6.619589      -0.809963      12.111801           0.003811
           50              O       5.529646       6.044474       6.335917      -0.532080      41.486258 0.58954303E+03  0.14569621E+05                                 9.675824                            7.659487       0.180739       2.086597                    0.998111      28.680418      77.596382       0.664138       0.373177      -1.122834      -0.027054       0.013419       0.025436       0.039484       0.001315      -0.061632       0.008982      -0.007774      -0.218967      -0.101879       0.040594       0.061285             11.281840      19.389016       1.162773      -3.832309       6.369184      -0.401853       8.087320           0.013435
           51              O      -0.342721       4.491527       6.871278      -0.507088      39.171275 0.55965695E+03  0.13616434E+05                                 9.258682                            7.421088       0.246863       2.121961                    0.997578      27.830613      74.071305       0.682213       0.369015      -1.128954      -0.021361       0.012545      -0.036727       0.044301      -0.028822       0.006616      -0.032664       0.110643       0.133010      -0.091326       0.030802       0.060524             10.606642      11.451456      -2.551265       5.688716       8.566568      -3.429848      11.801902           0.114551
           52              O       7.798758       4.622314       5.222801      -0.519331      40.467274 0.56646993E+03  0.13826558E+05                                 9.458637                            7.465569       0.266364       2.124503                    0.998480      27.956506      74.571999       0.680125       0.368961      -1.128782       0.035341       0.010581       0.026413       0.045371       0.004645      -0.005741       0.030547       0.131337       0.146785      -0.096785       0.040025       0.056760             10.992944      12.345786       2.553711       6.273272       8.219941       3.111730      12.413104           0.079762
           53              O       0.770831       3.309732       0.373057      -0.703574      19.772970 0.32981005E+03  0.71685718E+04                                 6.042039                            5.762800      -0.804206       1.865785                    0.987361      25.450582      68.220260       0.746282       0.377602      -1.100872       0.137005       0.054849       0.067684       0.162358       0.004325       0.058321       0.011983       0.120950      -0.005651      -0.062652      -0.034092       0.096745              6.095875       5.929451      -0.626889      -0.951324       6.540159      -0.297476       5.818016           0.024627
           54              O       5.436252      11.740183       6.160289      -0.660815      21.321549 0.35509647E+03  0.79614153E+04                                 6.623221                            6.216908      -1.011039       1.749634                    0.994382      27.671782      78.488764       0.669312       0.408163      -1.066185       0.290738      -0.027397       0.123586       0.317100       0.012367      -0.043462       0.006945      -0.146600       0.085973      -0.103274       0.042696       0.060578              6.672526       5.739253       0.079442      -0.983814       7.220580       0.256123       7.057747           0.075544
           55              O       3.046584       9.201032       5.683067      -0.703587      19.783788 0.33005700E+03  0.71756149E+04                                 6.045403                            5.765939      -0.805426       1.865169                    0.987377      25.460294      68.264607       0.745853       0.377731      -1.100727      -0.137138       0.054732      -0.067791       0.162475      -0.004643       0.058328      -0.012173       0.121401      -0.005721      -0.062890      -0.034075       0.096965              6.099341       5.933168       0.627794      -0.951194       6.545226       0.298007       5.819629           0.024679
           56              O       6.015992       5.848883      12.008083      -0.660514      21.270657 0.35395841E+03  0.79280237E+04                                 6.606476                            6.201118      -1.008820       1.750978                    0.994354      27.628210      78.277588       0.671235       0.407398      -1.066888      -0.289703      -0.027451      -0.123235       0.316020      -0.012428      -0.043532      -0.006730      -0.145858       0.085335      -0.102910       0.042662       0.060248              6.655685       5.723233      -0.078929      -0.980043       7.203455      -0.255583       7.040367           0.075292
           57              O       6.863998       8.472868      11.739191      -0.703574      19.772989 0.32981048E+03  0.71685836E+04                                 6.042045                            5.762805      -0.804207       1.865784                    0.987361      25.450593      68.220309       0.746281       0.377602      -1.100872      -0.137005      -0.054849      -0.067685       0.162358       0.004325       0.058321       0.011983       0.120950      -0.005651      -0.062652      -0.034092       0.096744              6.095881       5.929453      -0.626886      -0.951327       6.540168      -0.297478       5.818022           0.024627
           58              O       2.198577       0.042417       5.951959      -0.660806      21.321247 0.35508841E+03  0.79611901E+04                                 6.623136                            6.216811      -1.011038       1.749637                    0.994382      27.671651      78.488199       0.669321       0.408160      -1.066187      -0.290732       0.027396      -0.123584       0.317094       0.012368      -0.043464       0.006945      -0.146602       0.085974      -0.103276       0.042698       0.060578              6.672447       5.739178       0.079449      -0.983818       7.220496       0.256109       7.057668           0.075543
           59              O       4.588245       2.581568       6.429181      -0.703586      19.783731 0.33005557E+03  0.71755754E+04                                 6.045384                            5.765919      -0.805425       1.865170                    0.987377      25.460268      68.264479       0.745856       0.377730      -1.100728       0.137137      -0.054732       0.067791       0.162474      -0.004642       0.058328      -0.012172       0.121401      -0.005721      -0.062889      -0.034075       0.096964              6.099322       5.933153       0.627798      -0.951189       6.545201       0.298007       5.819612           0.024679
           60              O       1.618837       5.933717       0.104165      -0.660520      21.270841 0.35396329E+03  0.79281604E+04                                 6.606529                            6.201178      -1.008821       1.750976                    0.994354      27.628292      78.277948       0.671229       0.407400      -1.066887       0.289707       0.027451       0.123236       0.316023      -0.012428      -0.043531      -0.006730      -0.145856       0.085334      -0.102909       0.042661       0.060248              6.655734       5.723280      -0.078927      -0.980043       7.203505      -0.255592       7.040418           0.075293
           61              H       0.042160       3.597228       0.071462       0.442138       0.558661 0.36315264E+01  0.30288042E+02                                 1.269476                            1.229325      -1.864286       2.145888                    0.997063       2.610648       7.537755       0.470596       1.560542      -0.651808      -0.005376      -0.012238      -0.003136       0.013730       0.000504       0.012270       0.007249       0.030363      -0.004779      -0.018410      -0.004269       0.022678              1.278281       1.449266      -0.288231       0.069437       1.310549      -0.104928       1.075027           0.025533
           62              H      -0.944774       2.787763      11.895439       0.508639       0.273307 0.14218399E+01  0.95811675E+01                                 0.873926                            0.839647      -1.365574       2.482107                    0.999920       1.937499       5.388457       0.488837       1.859406      -0.610801       0.008481      -0.005822       0.009577       0.014055       0.000678       0.007162      -0.003379       0.004820      -0.027876      -0.012758       0.002965       0.009793              0.889209       0.839163      -0.129757      -0.171796       0.880790       0.139452       0.947675          -0.000105
           63              H       0.546322       2.781872       0.975036       0.532625       0.271683 0.14056905E+01  0.93083087E+01                                 0.830056                            0.804862      -1.487700       2.463349                    0.999943       1.664358       4.374677       0.535230       1.728161      -0.631239       0.010957      -0.007875       0.011953       0.018027      -0.002078       0.006369      -0.000284      -0.000909       0.010842      -0.006815      -0.001078       0.007894              0.838325       0.733463       0.018496      -0.070726       0.840871      -0.165256       0.940641          -0.000052
           64              H       5.322061      11.365496       5.435977       0.447047       0.469945 0.27561729E+01  0.21539098E+02                                 1.139233                            1.073979      -1.886742       2.119210                    0.997604       2.603990       7.370649       0.499423       1.569337      -0.648373       0.029056       0.001212       0.004860       0.029484       0.004694      -0.001987      -0.011293      -0.015504       0.004145      -0.010043      -0.006785       0.016828              1.166055       0.930890      -0.037878      -0.119252       1.185804       0.309813       1.381470           0.011812
           65              H       4.819326      11.493926       6.650835       0.398977       0.712515 0.47823506E+01  0.42279051E+02                                 1.418781                            1.352596      -1.745630       2.143553                    0.999403       2.909160       8.354712       0.482944       1.434583      -0.672734       0.039850      -0.002392       0.024543       0.046862      -0.004886       0.002621       0.008767      -0.031863       0.024411      -0.021285       0.002200       0.019086              1.433451       1.457115       0.174342      -0.340546       1.302488      -0.176813       1.540751           0.055308
           66              H       5.231365       0.729343       5.931368       0.446807       0.395213 0.22231529E+01  0.16485648E+02                                 1.033946                            0.981740      -1.586378       2.292640                    0.998782       2.334413       6.463209       0.508059       1.625754      -0.641860       0.029888       0.008896       0.003973       0.031436      -0.000735      -0.005636       0.001493      -0.015078       0.011779      -0.011556       0.004111       0.007444              1.054571       0.841953      -0.044447      -0.035156       1.454413      -0.056545       0.867347           0.014396
           67              H       3.775254       9.488528       5.984662       0.442099       0.560574 0.36474161E+01  0.30452211E+02                                 1.271747                            1.231457      -1.866809       2.143948                    0.997054       2.616431       7.557102       0.470531       1.559138      -0.651988       0.005337      -0.012379       0.003069       0.013825      -0.000546       0.012256      -0.007327       0.030529      -0.004854      -0.018516      -0.004233       0.022749              1.280588       1.451967       0.288971       0.069547       1.313043       0.105180       1.076755           0.025622
           68              H       2.779818       8.679063       6.272933       0.508674       0.273227 0.14213508E+01  0.95773189E+01                                 0.873862                            0.839589      -1.365580       2.482167                    0.999921       1.937441       5.388639       0.488764       1.859790      -0.610752      -0.008487      -0.005828      -0.009574       0.014058      -0.000697       0.007162       0.003373       0.004836      -0.027875      -0.012758       0.002960       0.009797              0.889146       0.839149       0.129782      -0.171757       0.880776      -0.139412       0.947514          -0.000109
           69              H       3.271093       8.673172       5.081088       0.532666       0.271578 0.14050550E+01  0.93033746E+01                                 0.829968                            0.804783      -1.487652       2.463446                    0.999943       1.664247       4.374715       0.535136       1.728602      -0.631176      -0.010953      -0.007875      -0.011959       0.018028       0.002072       0.006372       0.000276      -0.000895       0.010842      -0.006813      -0.001082       0.007895              0.838234       0.733382      -0.018453      -0.070656       0.840823       0.165232       0.940499          -0.000058
           70              H       8.112553       5.474196       0.620147       0.446994       0.469016 0.27491360E+01  0.21469488E+02                                 1.137733                            1.072625      -1.883481       2.121091                    0.997630       2.599908       7.355593       0.499747       1.569389      -0.648394      -0.028926       0.001230      -0.004858       0.029357      -0.004683      -0.001994       0.011298      -0.015401       0.004053      -0.009989      -0.006811       0.016801              1.164479       0.929658       0.037709      -0.118791       1.184197      -0.309365       1.379581           0.011775
           71              H       6.632917       5.602626      11.517537       0.399127       0.707045 0.47362121E+01  0.41778411E+02                                 1.413577                            1.347784      -1.740724       2.147635                    0.999416       2.895766       8.312626       0.482775       1.438272      -0.672164      -0.039439      -0.002459      -0.024493       0.046490       0.004802       0.002520      -0.008672      -0.031653       0.024182      -0.021092       0.002169       0.018923              1.428159       1.451811      -0.173547      -0.338968       1.297761       0.175996       1.534904           0.054999
           72              H       8.203249       6.620643       0.124756       0.446730       0.394592 0.22185133E+01  0.16441582E+02                                 1.032740                            0.980630      -1.583511       2.294295                    0.998808       2.331147       6.450899       0.508446       1.625473      -0.641929      -0.029753       0.008865      -0.003927       0.031293       0.000744      -0.005604      -0.001467      -0.014957       0.011674      -0.011471       0.004091       0.007380              1.053318       0.841020       0.044545      -0.035018       1.452604       0.056500       0.866331           0.014358
           73              H       7.592669       8.185372      12.040786       0.442141       0.558659 0.36315136E+01  0.30287908E+02                                 1.269473                            1.229322      -1.864282       2.145890                    0.997064       2.610643       7.537737       0.470597       1.560540      -0.651808       0.005376       0.012238       0.003136       0.013730       0.000504       0.012270       0.007249       0.030363      -0.004779      -0.018410      -0.004269       0.022678              1.278278       1.449262      -0.288230       0.069437       1.310546      -0.104928       1.075025           0.025533
           74              H       8.579603       8.994837       0.216809       0.508639       0.273307 0.14218409E+01  0.95811769E+01                                 0.873927                            0.839648      -1.365574       2.482107                    0.999920       1.937500       5.388462       0.488837       1.859407      -0.610801      -0.008481       0.005822      -0.009577       0.014055       0.000678       0.007162      -0.003379       0.004820      -0.027876      -0.012758       0.002965       0.009793              0.889210       0.839163      -0.129757      -0.171796       0.880791       0.139452       0.947676          -0.000105
           75              H       7.088507       9.000728      11.137212       0.532624       0.271684 0.14056946E+01  0.93083430E+01                                 0.830058                            0.804863      -1.487700       2.463349                    0.999943       1.664361       4.374687       0.535230       1.728162      -0.631239      -0.010957       0.007875      -0.011953       0.018027      -0.002078       0.006369      -0.000284      -0.000909       0.010842      -0.006815      -0.001078       0.007894              0.838326       0.733464       0.018496      -0.070727       0.840872      -0.165256       0.940643          -0.000052
           76              H       2.312768       0.417104       6.676271       0.447041       0.469953 0.27562304E+01  0.21539651E+02                                 1.139245                            1.073989      -1.886747       2.119205                    0.997604       2.604015       7.370728       0.499422       1.569333      -0.648373      -0.029056      -0.001211      -0.004859       0.029484       0.004694      -0.001987      -0.011293      -0.015505       0.004145      -0.010043      -0.006785       0.016828              1.166068       0.930897      -0.037879      -0.119255       1.185818       0.309820       1.381490           0.011812
           77              H       2.815503       0.288674       5.461413       0.398960       0.712545 0.47825964E+01  0.42281754E+02                                 1.418820                            1.352630      -1.745654       2.143536                    0.999403       2.909229       8.354953       0.482938       1.434583      -0.672734      -0.039850       0.002392      -0.024544       0.046863      -0.004886       0.002620       0.008767      -0.031864       0.024411      -0.021286       0.002200       0.019086              1.433492       1.457157       0.174351      -0.340564       1.302522      -0.176822       1.540798           0.055309
           78              H       2.403464      11.053257       6.180880       0.446798       0.395223 0.22232182E+01  0.16486254E+02                                 1.033964                            0.981755      -1.586398       2.292626                    0.998781       2.334449       6.463334       0.508055       1.625756      -0.641860      -0.029888      -0.008897      -0.003974       0.031436      -0.000735      -0.005636       0.001493      -0.015079       0.011779      -0.011556       0.004112       0.007445              1.054590       0.841964      -0.044448      -0.035157       1.454446      -0.056548       0.867360           0.014396
           79              H       3.859575       2.294072       6.127586       0.442094       0.560577 0.36474428E+01  0.30452493E+02                                 1.271754                            1.231463      -1.866814       2.143945                    0.997054       2.616441       7.557140       0.470529       1.559142      -0.651988      -0.005338       0.012378      -0.003069       0.013825      -0.000546       0.012256      -0.007326       0.030529      -0.004854      -0.018516      -0.004233       0.022749              1.280595       1.451976       0.288974       0.069548       1.313049       0.105181       1.076760           0.025622
           80              H       4.855011       3.103537       5.839315       0.508673       0.273228 0.14213557E+01  0.95773576E+01                                 0.873863                            0.839590      -1.365579       2.482167                    0.999921       1.937443       5.388642       0.488765       1.859787      -0.610752       0.008487       0.005828       0.009574       0.014058      -0.000696       0.007162       0.003373       0.004836      -0.027875      -0.012757       0.002960       0.009797              0.889147       0.839150       0.129783      -0.171758       0.880777      -0.139412       0.947515          -0.000109
           81              H       4.363736       3.109428       7.031160       0.532663       0.271579 0.14050614E+01  0.93034279E+01                                 0.829971                            0.804785      -1.487651       2.463446                    0.999943       1.664251       4.374729       0.535134       1.728605      -0.631176       0.010953       0.007875       0.011959       0.018028       0.002072       0.006372       0.000276      -0.000895       0.010842      -0.006813      -0.001082       0.007895              0.838237       0.733384      -0.018454      -0.070657       0.840825       0.165233       0.940502          -0.000058
           82              H      -0.477724       6.308404      11.492101       0.446998       0.469011 0.27491034E+01  0.21469172E+02                                 1.137725                            1.072619      -1.883478       2.121094                    0.997630       2.599893       7.355543       0.499748       1.569390      -0.648394       0.028926      -0.001230       0.004858       0.029357      -0.004683      -0.001994       0.011298      -0.015400       0.004053      -0.009989      -0.006811       0.016801              1.164470       0.929654       0.037708      -0.118790       1.184188      -0.309360       1.379569           0.011775
           83              H       1.001912       6.179974       0.594711       0.399136       0.707030 0.47360906E+01  0.41777082E+02                                 1.413558                            1.347768      -1.740714       2.147643                    0.999416       2.895732       8.312510       0.482777       1.438273      -0.672163       0.039439       0.002459       0.024492       0.046490       0.004802       0.002520      -0.008672      -0.031653       0.024182      -0.021092       0.002169       0.018923              1.428138       1.451791      -0.173542      -0.338959       1.297744       0.175991       1.534881           0.054999
           84              H      -0.568420       5.161957      11.987492       0.446736       0.394585 0.22184661E+01  0.16441145E+02                                 1.032728                            0.980620      -1.583496       2.294305                    0.998808       2.331121       6.450809       0.508449       1.625472      -0.641929       0.029753      -0.008865       0.003927       0.031293       0.000744      -0.005604      -0.001467      -0.014956       0.011674      -0.011471       0.004090       0.007380              1.053305       0.841012       0.044544      -0.035018       1.452581       0.056498       0.866322           0.014357

******************************************************
Auxiliary information for the entire system
The total spin magnetic moment of the unit cell is   1.798268
The total net atomic charge of the unit cell is   -0.000002
Accuracy of reproducing the electrostatic potential in the unit cell:
  The inner radius (bohr) =    5.0000
  The outer radius (bohr) =   12.0000
  Valid grid points have density less than (e/(bohr^3)) =    0.0001
  The number of valid grid points were=        28460
  The rms potential error without charges in kcal/mol is=      6.31833
  The rms potential error with partial charges in kcal/mol is=      2.90264
  The RRMSE value at monopole order=      0.45940
  The rms potential error with partial charges and cloud penetration in kcal/mol is=      2.88567
  The RRMSE value at monopole order with cloud penetration is=      0.45671
  The rms potential error with partial charges and atomic dipoles in kcal/mol is=      0.67407
  The RRMSE value at dipole order=      0.10668
  The rms potential error with partial charges, atomic dipoles and cloud penetration in kcal/mol is=      0.67134
  The RRMSE value at dipole order with cloud penetration=      0.10625

******************************************************
The electron densities and ab initio electrostatic potential were computed in VASP using the PBE functional and
projector augmented wave method. See the main text of the journal article for a description of computational details.
The atomic charges, dipoles, and quadrupoles were computed with the DDEC6 method as described in
(a) T. A. Manz and N. Gabaldon Limas, RSC Adv. 6 (2016) 47771-47801 DOI: 10.1039/c6ra04656h
(b) N. Gabaldon Limas and T. A. Manz, RSC Adv. 8 (2018) 2678-2707 DOI: 10.1039/c7ra11829e.
For each atom in the material, the electron cloud parameters were fit to the spherically averaged atom-in-material
electron density using radial positions for which this density was between 10^-4 and 10^-2 electrons per cubic bohr.
The polarizabilities, dispersion coefficients, and quantum Drude oscillator (QDO) parameters were fit using the MCLF method.
The magnetic structure of the system was optimized in VASP from the default ferromagnetic initial guess using spin polarization.
The atomic spin moments (ASMs) were computed on this optimized magnetic structure using the DDEC6 partition as inputs
to the method of T. A. Manz and D. S. Sholl, J. Chem. Theory Comput. 7 (2011) 4146-4164 DOI: 10.1021/ct200539n.
The RMSE and RRMSE were computed using a uniform grid with Ewald summation.
