# Supplementary material for: A collection of forcefield precursors for metal–organic frameworks
Source: RSC Adv. 2019 Nov 13;9(63):36492–507. doi: 10.1039/c9ra07327b (PMC9075174; doi:10.1039/c9ra07327b)
Supplement: RA-009-C9RA07327B-s5621 [file RA-009-C9RA07327B-s5621.xyz]

  200
jmolscript: load "" {1 1 1} spacegroup "x,y,z" unitcell [{     13.327000     0.000000     0.000000 }, {      0.000000    14.151000     0.000000 }, {     -5.295075     0.000000    25.998254 }]
Co    -1.197387    12.265379     6.995350     0.562556
Co    -1.151028     1.606422     6.341754     0.560991
Co    11.876850     5.189879     6.003777     0.562555
Co    11.830490     8.681922     6.657373     0.560991
Co     9.229312     1.885621    19.002904     0.562555
Co     9.182953    12.544578    19.656500     0.560991
Co    -3.844925     8.961121    19.994477     0.562555
Co    -3.798565     5.469078    19.340881     0.560991
H      2.030930    12.159954     7.682484     0.120522
H      1.995106     1.682554     6.052394     0.111955
H      9.019573    12.243445     7.656486     0.113092
H      8.985010     1.734913     5.974399     0.115180
H      6.660855    12.236370     7.773478     0.111885
H      4.352488    12.324106     7.872271     0.106029
H      4.331371     1.661327     5.888605     0.109333
H      6.637322     1.727837     5.971799     0.109141
H     11.003954     8.268429     9.783143     0.114546
H     -1.833225    12.206653    10.113321     0.113895
H      9.955347    12.117501    11.889002     0.114267
H      9.427565    12.234955    14.192447     0.113075
H     -2.768460     8.395788    14.613619     0.105948
H     -2.106551     8.319373    12.351770     0.116005
H     -3.347980     8.504751    16.896265     0.117129
H      9.057481    12.397691    16.428297     0.118785
H      8.648533     5.084454     5.316643     0.120522
H      8.684357     8.758054     6.946733     0.111955
H      1.659889     5.167945     5.342641     0.113092
H      1.694452     8.810413     7.024728     0.115180
H      4.018608     5.160870     5.225649     0.111885
H      6.326975     5.248606     5.126856     0.106029
H      6.348092     8.736827     7.110522     0.109333
H      4.042140     8.803337     7.027328     0.109141
H     -0.324491     1.192929     3.215984     0.114546
H     12.512688     5.131153     2.885806     0.113895
H      0.724115     5.042001     1.110125     0.114267
H     -4.043177     5.159455    24.804934     0.113074
H      8.152848     1.320288    24.383762     0.105948
H     12.786014     1.243873     0.647357     0.116005
H      8.732368     1.429251    22.101116     0.117129
H     -3.673094     5.322191    22.569084     0.118785
H      6.000995     1.991046    18.315770     0.120522
H      6.036819    12.468446    19.945860     0.111955
H     -0.987648     1.907555    18.341768     0.113092
H     -0.953085    12.416087    20.023855     0.115180
H      1.371070     1.914630    18.224776     0.111885
H      3.679437     1.826894    18.125983     0.106029
H      3.700554    12.489673    20.109649     0.109333
H      1.394603    12.423163    20.026455     0.109141
H     -2.972029     5.882571    16.215111     0.114546
H      9.865150     1.944347    15.884933     0.113895
H     -1.923422     2.033499    14.109252     0.114267
H     -1.395640     1.916045    11.805807     0.113074
H     10.800385     5.755212    11.384635     0.105948
H     10.138476     5.831627    13.646484     0.116005
H     11.379905     5.646249     9.101989     0.117129
H     -1.025556     1.753309     9.569957     0.118785
H     -0.616608     9.066546    20.681611     0.120522
H     -0.652432     5.392946    19.051521     0.111955
H      6.372036     8.983055    20.655613     0.113092
H      6.337473     5.340587    18.973526     0.115180
H      4.013317     8.990130    20.772605     0.111885
H      1.704950     8.902394    20.871398     0.106029
H      1.683833     5.414173    18.887732     0.109333
H      3.989785     5.347663    18.970926     0.109141
H      8.356416    12.958071    22.782270     0.114546
H     -4.480763     9.019847    23.112448     0.113895
H      7.307810     9.108999    24.888129     0.114267
H     12.075102     8.991545     1.193320     0.113074
H     -0.120923    12.830712     1.614492     0.105948
H     -4.754089    12.907127    25.350897     0.116005
H     -0.700443    12.721749     3.897138     0.117129
H     11.705019     8.828809     3.429170     0.118785
C      1.750527    12.980712     7.292510    -0.087582
C      2.593519    14.037792     6.850540    -0.030463
C      1.728519     0.841985     6.405970    -0.074302
C      9.290616    13.057128     7.248313    -0.054031
C      8.372290    14.064679     6.790744    -0.047396
C      9.256304     0.897173     6.330575    -0.048231
C      6.921105    14.059019     6.881738     0.084188
C      6.201924    12.990618     7.422502    -0.146688
C      4.821282    13.034486     7.448500    -0.143454
C      4.096602    14.054773     6.897337     0.083284
C      4.805324     0.953777     6.309776    -0.141071
C      6.178571     0.977834     6.333175    -0.145522
C     11.164395     9.181169     9.577757    -0.105271
C     11.042490    10.239664    10.477296    -0.009847
C     -1.891817    11.326460     9.759745    -0.101669
C     10.649208    10.226928    11.930599     0.089980
C     10.109376    11.366083    12.447964    -0.149893
C      9.773567    11.428348    13.828471    -0.145529
C      9.943380    10.358532    14.624018     0.091849
C     -2.863832     9.165603    14.067655    -0.146588
C     -2.485871     9.110414    12.715746    -0.148207
C      9.766549     9.416075    17.062654    -0.078244
C      9.666043    10.451929    16.077320    -0.042649
C      9.273623    11.551461    16.800072    -0.070566
C      8.928935     5.905212     5.706617    -0.087582
C      8.085944     6.962292     6.148587    -0.030463
C      8.950944     7.917484     6.593157    -0.074302
C      1.388846     5.981628     5.750814    -0.054031
C      2.307172     6.989179     6.208383    -0.047396
C      1.423158     7.972673     6.668552    -0.048231
C      3.758357     6.983519     6.117389     0.084188
C      4.477539     5.915118     5.576625    -0.146688
C      5.858180     5.958986     5.550627    -0.143454
C      6.582860     6.979273     6.101790     0.083284
C      5.874138     8.029277     6.689351    -0.141070
C      4.500892     8.053334     6.665952    -0.145522
C     -0.484933     2.105669     3.421370    -0.105272
C     -0.363027     3.164164     2.521831    -0.009847
C     12.571279     4.250960     3.239382    -0.101669
C      0.030255     3.151428     1.068528     0.089980
C      0.570087     4.290583     0.551163    -0.149893
C     -4.389179     4.352848    25.168910    -0.145529
C     -4.558992     3.283032    24.373363     0.091849
C     -5.078780     2.090103    24.929726    -0.146588
C     13.165333     2.034914     0.283381    -0.148207
C     -4.382162     2.340575    21.934727    -0.078244
C     -4.281655     3.376429    22.920061    -0.042649
C     -3.889235     4.475961    22.197309    -0.070566
C      6.281398     1.170288    18.705744    -0.087582
C      5.438406     0.113208    19.147714    -0.030463
C      6.303406    13.309016    19.592284    -0.074302
C     -1.258691     1.093872    18.749941    -0.054031
C     -0.340365     0.086321    19.207510    -0.047396
C     -1.224379    13.253827    19.667679    -0.048231
C      1.110820     0.091982    19.116516     0.084188
C      1.830001     1.160382    18.575752    -0.146688
C      3.210643     1.116514    18.549754    -0.143454
C      3.935323     0.096227    19.100917     0.083284
C      3.226601    13.197223    19.688478    -0.141070
C      1.853354    13.173166    19.665079    -0.145522
C     -3.132470     4.969831    16.420497    -0.105271
C     -3.010565     3.911336    15.520958    -0.009847
C      9.923742     2.824540    16.238509    -0.101669
C     -2.617283     3.924072    14.067655     0.089980
C     -2.077451     2.784917    13.550290    -0.149893
C     -1.741642     2.722652    12.169783    -0.145529
C     -1.911455     3.792468    11.374236     0.091849
C     -2.431243     4.985397    11.930599    -0.146588
C     10.517796     5.040586    13.282508    -0.148207
C     -1.734624     4.734925     8.935600    -0.078244
C     -1.634118     3.699071     9.920934    -0.042649
C     -1.241698     2.599539     9.198182    -0.070567
C     -0.897010     8.245788    20.291637    -0.087582
C     -0.054019     7.188708    19.849667    -0.030463
C     -0.919019     6.233516    19.405097    -0.074302
C      6.643079     8.169372    20.247440    -0.054032
C      5.724753     7.161821    19.789871    -0.047396
C      6.608767     6.178327    19.329702    -0.048231
C      4.273568     7.167482    19.880865     0.084188
C      3.554386     8.235882    20.421629    -0.146688
C      2.173745     8.192014    20.447627    -0.143454
C      1.449065     7.171727    19.896464     0.083284
C      2.157787     6.121723    19.308903    -0.141070
C      3.531033     6.097666    19.332302    -0.145522
C      8.516858    12.045331    22.576884    -0.105272
C      8.394952    10.986836    23.476423    -0.009847
C     -4.539354     9.900040    22.758872    -0.101669
C      8.001670    10.999572    24.929726     0.089980
C      7.461838     9.860417    25.447091    -0.149893
C     12.421104     9.798152     0.829344    -0.145529
C     12.590917    10.867968     1.624891     0.091849
C     -0.216295    12.060897     1.068528    -0.146588
C     -5.133408    12.116086    25.714873    -0.148207
C     12.414087    11.810425     4.063527    -0.078244
C     12.313580    10.774571     3.078193    -0.042649
C     11.921160     9.675039     3.800945    -0.070567
N      0.472676    13.364204     7.055926    -0.174230
N      0.452227     0.444341     6.528162    -0.168955
N     10.550791    13.386846     7.035128    -0.169936
N     10.525469     0.513681     6.452767    -0.192724
N     11.560081     9.667963     8.322041    -0.161471
N     -1.581531    10.985421     8.426034    -0.176443
N      9.510964     9.960889    18.245575    -0.156923
N      9.239152    11.259951    18.094785    -0.165747
N     10.206787     6.288704     5.943201    -0.174230
N     10.227236     7.519841     6.470965    -0.168955
N      0.128671     6.311346     5.963999    -0.169936
N      0.153993     7.589181     6.546360    -0.192724
N     -0.880618     2.592463     4.677086    -0.161471
N     12.260994     3.909921     4.573093    -0.176443
N     -4.126576     2.885389    20.751806    -0.156923
N     -3.854765     4.184451    20.902596    -0.165747
N      7.559249     0.786796    18.942328    -0.174230
N      7.579698    13.706659    19.470092    -0.168955
N     -2.518866     0.764154    18.963126    -0.169936
N     -2.493544    13.637319    19.545487    -0.192725
N     -3.528156     4.483037    17.676213    -0.161471
N      9.613456     3.165579    17.572220    -0.176442
N     -1.479039     4.190111     7.752679    -0.156923
N     -1.207227     2.891049     7.903469    -0.165747
N     -2.174862     7.862296    20.055053    -0.174230
N     -2.195311     6.631159    19.527289    -0.168955
N      7.903254     7.839654    20.034255    -0.169936
N      7.877932     6.561819    19.451894    -0.192725
N      8.912543    11.558537    21.321168    -0.161471
N     -4.229069    10.241079    21.425161    -0.176442
N     12.158501    11.265611     5.246448    -0.156923
N     11.886690     9.966549     5.095658    -0.165747

The following XYZ coordinates are in angstroms. Other properties are in atomic units.
The sperically averaged electron density of each atom fit to a function of the form exp(a - br)
eigen_1, eigen_2 and eigen_3 are the three eigenvalues of traceless quadrupole moment tensor
  atom number  atomic symbol              X              Y              Z     net charge C6 coefficient C8 coefficient C10 coefficient fluctuating dipole atomic polarizability isotropic forcefield polarizability              a              b squared Pearson coefficient          <r^3>          <r^4>         wp_QDO          m_QDO          q_QDO       dipole_x       dipole_y       dipole_z         dipole            Qxy            Qxz            Qyz     Q(x^2-y^2)  Q(3z^2 - R^2)        eigen_1        eigen_2        eigen_3 static polarizability      alpha(xx)      alpha(xy)      alpha(xz)      alpha(yy)      alpha(yz)      alpha(zz) atomic spin moment
            1             Co      -1.197387      12.265379       6.995350       0.562556     159.162151 0.30759813E+04  0.10934578E+06                                21.580362                           16.423340       0.621870       1.999382                    0.996120      54.269195     149.824790       0.523983       0.328829      -1.217680       0.007287       0.013603      -0.013284       0.020362       0.005279      -0.001719      -0.033710      -0.002429       0.039459      -0.031488      -0.007810       0.039298             28.651456      28.930982       3.100708      -4.595410      31.848165      -2.164278      25.175222           2.743976
            2             Co      -1.151028       1.606422       6.341754       0.560991     160.232158 0.31167997E+04  0.11109555E+06                                21.657555                           16.522133       0.666200       2.012228                    0.995960      54.241097     149.653884       0.523195       0.328439      -1.218777      -0.011709       0.008466       0.016335       0.021808      -0.016144      -0.006127      -0.025471      -0.000003      -0.012764      -0.033496       0.005838       0.027658             28.740158      27.976404       1.070542      -4.182630      32.269242      -1.270044      25.974827           2.752660
            3             Co      11.876850       5.189879       6.003777       0.562555     159.162350 0.30759857E+04  0.10934597E+06                                21.580370                           16.423344       0.621874       1.999383                    0.996120      54.269253     149.824942       0.523983       0.328829      -1.217680      -0.007286       0.013603       0.013284       0.020362      -0.005279      -0.001719       0.033710      -0.002430       0.039458      -0.031488      -0.007810       0.039298             28.651468      28.930990      -3.100697      -4.595417      31.848181       2.164281      25.175232           2.743974
            4             Co      11.830490       8.681922       6.657373       0.560991     160.232243 0.31168014E+04  0.11109562E+06                                21.657557                           16.522134       0.666202       2.012228                    0.995960      54.241123     149.653950       0.523195       0.328439      -1.218777       0.011709       0.008466      -0.016335       0.021808       0.016144      -0.006128       0.025471      -0.000003      -0.012765      -0.033496       0.005838       0.027658             28.740161      27.976407      -1.070527      -4.182626      32.269251       1.270046      25.974826           2.752659
            5             Co       9.229312       1.885621      19.002904       0.562555     159.162290 0.30759847E+04  0.10934593E+06                                21.580369                           16.423345       0.621871       1.999382                    0.996120      54.269232     149.824891       0.523983       0.328829      -1.217680      -0.007287      -0.013603       0.013283       0.020361       0.005279      -0.001719      -0.033710      -0.002430       0.039459      -0.031488      -0.007810       0.039298             28.651465      28.930990       3.100710      -4.595413      31.848176      -2.164279      25.175230           2.743974
            6             Co       9.182953      12.544578      19.656500       0.560991     160.232228 0.31168009E+04  0.11109560E+06                                21.657559                           16.522135       0.666202       2.012228                    0.995960      54.241111     149.653925       0.523195       0.328439      -1.218777       0.011709      -0.008466      -0.016335       0.021808      -0.016144      -0.006128      -0.025471      -0.000002      -0.012763      -0.033496       0.005839       0.027658             28.740165      27.976411       1.070541      -4.182631      32.269252      -1.270045      25.974831           2.752658
            7             Co      -3.844925       8.961121      19.994477       0.562555     159.162237 0.30759831E+04  0.10934586E+06                                21.580367                           16.423342       0.621870       1.999382                    0.996120      54.269220     149.824864       0.523983       0.328829      -1.217680       0.007287      -0.013603      -0.013283       0.020361      -0.005279      -0.001719       0.033711      -0.002430       0.039459      -0.031489      -0.007810       0.039299             28.651463      28.930985      -3.100696      -4.595415      31.848177       2.164280      25.175227           2.743973
            8             Co      -3.798565       5.469078      19.340881       0.560991     160.232325 0.31168031E+04  0.11109569E+06                                21.657560                           16.522135       0.666206       2.012229                    0.995960      54.241145     149.654004       0.523196       0.328439      -1.218777      -0.011709      -0.008466       0.016335       0.021808       0.016144      -0.006128       0.025470      -0.000003      -0.012764      -0.033496       0.005839       0.027657             28.740167      27.976413      -1.070528      -4.182628      32.269257       1.270047      25.974831           2.752658
            9              H       2.030930      12.159954       7.682484       0.120522       1.299012 0.95020284E+01  0.96334382E+02                                 1.899137                            1.757535      -0.956142       2.426512                    0.998215       3.410641       9.365675       0.495585       1.219054      -0.725407       0.018297      -0.037568       0.021006       0.046770      -0.004129       0.003895      -0.016064      -0.002346      -0.043622      -0.022889       0.003873       0.019016              1.956278       1.846283      -0.229456       0.116369       2.414985      -0.365786       1.607566           0.000411
           10              H       1.995106       1.682554       6.052394       0.111955       1.211564 0.88374176E+01  0.88740405E+02                                 1.863453                            1.730511      -0.993858       2.404943                    0.997600       3.544239       9.959553       0.480016       1.270733      -0.711820       0.018064       0.037938      -0.015057       0.044636       0.005675      -0.002352      -0.012175      -0.004565      -0.048928      -0.021022       0.002816       0.018207              1.927331       1.800846       0.179871      -0.049609       2.408448      -0.367769       1.572701           0.000402
           11              H       9.019573      12.243445       7.656486       0.113092       1.169549 0.85346697E+01  0.85070316E+02                                 1.829494                            1.707199      -0.995983       2.406050                    0.997535       3.526223       9.915593       0.479846       1.280598      -0.709497      -0.017291      -0.037725       0.020143       0.046129       0.004669      -0.004803      -0.012875      -0.004028      -0.041382      -0.019862       0.002088       0.017774              1.893404       1.760124       0.151295      -0.063928       2.299778      -0.411300       1.620311           0.000332
           12              H       8.985010       1.734913       5.974399       0.115180       1.211337 0.87955875E+01  0.87795565E+02                                 1.837440                            1.707945      -0.847949       2.476383                    0.999077       3.406539       9.396456       0.493383       1.243696      -0.719082      -0.017030       0.037809      -0.015690       0.044336      -0.004448       0.001569      -0.012413      -0.001342      -0.035673      -0.018135       0.003055       0.015080              1.894236       1.765527      -0.196715       0.076181       2.384710      -0.348230       1.532470           0.000596
           13              H       6.660855      12.236370       7.773478       0.111885       1.182577 0.85186841E+01  0.83701280E+02                                 1.753284                            1.635693      -0.839110       2.474467                    0.999035       3.317298       8.850884       0.529279       1.177775      -0.734626       0.017784      -0.029769       0.012831       0.036975      -0.001554      -0.000819      -0.014120       0.001723      -0.041339      -0.021195       0.007649       0.013546              1.816566       1.986603      -0.381615       0.175580       2.012859      -0.259224       1.450236          -0.000016
           14              H       4.352488      12.324106       7.872271       0.106029       1.226678 0.89926495E+01  0.89394902E+02                                 1.784945                            1.671793      -0.846236       2.466757                    0.998858       3.352885       8.943283       0.528655       1.165490      -0.737935      -0.017572      -0.025763       0.018355       0.036185       0.000239      -0.001938      -0.014877       0.003637      -0.034419      -0.020611       0.007376       0.013234              1.832863       2.030172       0.332648      -0.162657       1.964818      -0.280418       1.503600          -0.000025
           15              H       4.331371       1.661327       5.888605       0.109333       1.190802 0.86196187E+01  0.85171461E+02                                 1.779019                            1.658687      -0.846660       2.470653                    0.998917       3.371233       9.099719       0.517879       1.196939      -0.729703      -0.017833       0.026476      -0.017509       0.036408      -0.000576       0.001289      -0.014747       0.004506      -0.032414      -0.020164       0.007405       0.012758              1.842164       2.047979      -0.364570       0.220048       1.984213      -0.308168       1.494300          -0.000034
           16              H       6.637322       1.727837       5.971799       0.109141       1.184335 0.86254856E+01  0.85283380E+02                                 1.773396                            1.659705      -0.907626       2.441574                    0.998457       3.392850       9.174821       0.517268       1.197594      -0.729266       0.016571       0.029541      -0.012590       0.036135       0.001306       0.000904      -0.013573       0.002972      -0.038501      -0.020243       0.007857       0.012387              1.826417       2.006260       0.356203      -0.137440       2.038937      -0.264314       1.434055          -0.000022
           17              H      11.003954       8.268429       9.783143       0.114546       1.210043 0.86050368E+01  0.86182332E+02                                 1.888713                            1.725862      -1.018602       2.394326                    0.997056       3.601032      10.240854       0.471140       1.298048      -0.705177      -0.009155      -0.041189       0.017330       0.045615       0.005755      -0.009329      -0.003591      -0.032491       0.018904      -0.022966       0.005902       0.017064              1.985794       1.448452       0.151309      -0.049848       2.748291      -0.185450       1.760640           0.000418
           18              H      -1.833225      12.206653      10.113321       0.113895       1.319336 0.98352175E+01  0.10087229E+03                                 1.933978                            1.797388      -1.029867       2.384901                    0.997339       3.549154       9.897461       0.484827       1.231774      -0.721396       0.002919       0.038765       0.023586       0.045471       0.006135      -0.005121       0.008034      -0.033528       0.017109      -0.022262       0.003247       0.019014              2.001103       1.518914       0.097465      -0.060134       2.588530       0.281347       1.895865           0.000478
           19              H       9.955347      12.117501      11.889002       0.114267       1.245015 0.90628975E+01  0.90318840E+02                                 1.806924                            1.681488      -0.962264       2.417750                    0.998257       3.351261       8.966398       0.525343       1.169908      -0.736828      -0.008358       0.029930      -0.021548       0.037815      -0.011306      -0.004099      -0.004248      -0.022780       0.011038      -0.019177       0.004419       0.014758              1.877083       1.422821      -0.136824      -0.010764       2.064445      -0.461045       2.143982          -0.000010
           20              H       9.427565      12.234955      14.192447       0.113075       1.192870 0.86410080E+01  0.85003687E+02                                 1.748124                            1.635738      -0.853146       2.468209                    0.998890       3.296699       8.732933       0.536214       1.161166      -0.738997      -0.013597       0.030072       0.014222       0.035937      -0.010505      -0.005015      -0.001182      -0.024500       0.017402      -0.020050       0.006753       0.013297              1.802509       1.442341      -0.274582      -0.192971       2.078523       0.320981       1.886663          -0.000006
           21              H      -2.768460       8.395788      14.613619       0.105948       1.200162 0.86315519E+01  0.86123526E+02                                 1.847595                            1.703315      -0.956023       2.418351                    0.997731       3.554383       9.941071       0.487014       1.260469      -0.713600       0.004189      -0.029538       0.022285       0.037238      -0.007902      -0.005559      -0.005271      -0.020723       0.020431      -0.018384       0.006061       0.012323              1.938509       1.381323      -0.086823      -0.040491       2.281708      -0.461609       2.152497          -0.000015
           22              H      -2.106551       8.319373      12.351770       0.116005       1.272991 0.93078745E+01  0.94453585E+02                                 1.916444                            1.766990      -0.955745       2.426049                    0.997593       3.513816       9.847395       0.479832       1.257908      -0.715370       0.015847      -0.030036      -0.013877       0.036686      -0.008349      -0.005305      -0.000622      -0.018103       0.015231      -0.016117       0.005893       0.010224              1.994399       1.548764      -0.338328      -0.212124       2.471025       0.328649       1.963407           0.000000
           23              H      -3.347980       8.504751      16.896265       0.117129       1.149577 0.81194552E+01  0.80496256E+02                                 1.853974                            1.698169      -1.026149       2.392609                    0.996800       3.616375      10.378799       0.463864       1.331883      -0.697613       0.010701      -0.040476      -0.011930       0.043534      -0.007545      -0.004341       0.004219      -0.025776       0.018265      -0.018382       0.003356       0.015026              1.948496       1.466056      -0.252224      -0.066877       2.664458       0.116768       1.714973           0.000578
           24              H       9.057481      12.397691      16.428297       0.118785       1.219781 0.88903383E+01  0.88906319E+02                                 1.842903                            1.715528      -0.856705       2.473870                    0.999002       3.381343       9.310607       0.493382       1.241391      -0.720006      -0.012823       0.035635      -0.020707       0.043163      -0.010734      -0.000707      -0.006245      -0.023906       0.020906      -0.019873       0.003788       0.016085              1.898291       1.482193      -0.233379       0.019981       2.409631      -0.244616       1.803048           0.000445
           25              H       8.648533       5.084454       5.316643       0.120522       1.299013 0.95020296E+01  0.96334395E+02                                 1.899137                            1.757535      -0.956143       2.426512                    0.998215       3.410642       9.365677       0.495585       1.219054      -0.725407      -0.018297      -0.037568      -0.021006       0.046770       0.004129       0.003895       0.016064      -0.002346      -0.043622      -0.022889       0.003873       0.019016              1.956278       1.846282       0.229455       0.116369       2.414985       0.365786       1.607566           0.000411
           26              H       8.684357       8.758054       6.946733       0.111955       1.211564 0.88374244E+01  0.88740489E+02                                 1.863453                            1.730511      -0.993858       2.404943                    0.997600       3.544239       9.959553       0.480016       1.270733      -0.711820      -0.018064       0.037938       0.015057       0.044636      -0.005675      -0.002352       0.012175      -0.004565      -0.048928      -0.021022       0.002816       0.018207              1.927332       1.800846      -0.179872      -0.049609       2.408449       0.367769       1.572701           0.000402
           27              H       1.659889       5.167945       5.342641       0.113092       1.169549 0.85346691E+01  0.85070313E+02                                 1.829494                            1.707199      -0.995983       2.406050                    0.997535       3.526223       9.915595       0.479846       1.280598      -0.709497       0.017290      -0.037725      -0.020143       0.046129      -0.004669      -0.004803       0.012875      -0.004028      -0.041382      -0.019862       0.002088       0.017774              1.893405       1.760124      -0.151295      -0.063928       2.299778       0.411300       1.620312           0.000332
           28              H       1.694452       8.810413       7.024728       0.115180       1.211337 0.87955875E+01  0.87795561E+02                                 1.837440                            1.707945      -0.847949       2.476383                    0.999077       3.406539       9.396455       0.493383       1.243696      -0.719082       0.017030       0.037809       0.015690       0.044336       0.004448       0.001569       0.012413      -0.001342      -0.035673      -0.018135       0.003055       0.015080              1.894235       1.765527       0.196715       0.076181       2.384709       0.348230       1.532470           0.000596
           29              H       4.018608       5.160870       5.225649       0.111885       1.182578 0.85186855E+01  0.83701297E+02                                 1.753284                            1.635693      -0.839110       2.474467                    0.999035       3.317298       8.850884       0.529279       1.177775      -0.734626      -0.017784      -0.029769      -0.012831       0.036975       0.001554      -0.000819       0.014120       0.001723      -0.041339      -0.021195       0.007649       0.013546              1.816566       1.986603       0.381615       0.175580       2.012859       0.259224       1.450236          -0.000016
           30              H       6.326975       5.248606       5.126856       0.106029       1.226678 0.89926447E+01  0.89394832E+02                                 1.784943                            1.671791      -0.846236       2.466758                    0.998858       3.352884       8.943276       0.528656       1.165489      -0.737935       0.017572      -0.025763      -0.018355       0.036185      -0.000239      -0.001938       0.014877       0.003637      -0.034419      -0.020611       0.007376       0.013234              1.832862       2.030172      -0.332648      -0.162657       1.964816       0.280418       1.503599          -0.000025
           31              H       6.348092       8.736827       7.110522       0.109333       1.190802 0.86196208E+01  0.85171481E+02                                 1.779019                            1.658686      -0.846659       2.470654                    0.998917       3.371233       9.099717       0.517879       1.196938      -0.729703       0.017833       0.026476       0.017509       0.036408       0.000576       0.001289       0.014747       0.004506      -0.032414      -0.020164       0.007405       0.012758              1.842164       2.047979       0.364570       0.220048       1.984212       0.308168       1.494300          -0.000034
           32              H       4.042140       8.803337       7.027328       0.109141       1.184335 0.86254895E+01  0.85283431E+02                                 1.773397                            1.659706      -0.907626       2.441574                    0.998457       3.392850       9.174823       0.517268       1.197594      -0.729266      -0.016571       0.029541       0.012590       0.036135      -0.001306       0.000904       0.013573       0.002972      -0.038501      -0.020243       0.007857       0.012387              1.826418       2.006262      -0.356204      -0.137441       2.038938       0.264314       1.434055          -0.000022
           33              H      -0.324491       1.192929       3.215984       0.114546       1.210043 0.86050367E+01  0.86182331E+02                                 1.888713                            1.725862      -1.018602       2.394326                    0.997056       3.601032      10.240854       0.471140       1.298048      -0.705177       0.009155      -0.041189      -0.017330       0.045615      -0.005755      -0.009329       0.003591      -0.032491       0.018904      -0.022966       0.005902       0.017064              1.985794       1.448452      -0.151309      -0.049848       2.748291       0.185450       1.760640           0.000418
           34              H      12.512688       5.131153       2.885806       0.113895       1.319336 0.98352190E+01  0.10087232E+03                                 1.933978                            1.797389      -1.029867       2.384901                    0.997339       3.549154       9.897464       0.484827       1.231775      -0.721396      -0.002919       0.038765      -0.023586       0.045471      -0.006134      -0.005121      -0.008034      -0.033528       0.017109      -0.022262       0.003247       0.019014              2.001104       1.518915      -0.097465      -0.060134       2.588531      -0.281347       1.895866           0.000478
           35              H       0.724115       5.042001       1.110125       0.114267       1.245015 0.90628991E+01  0.90318860E+02                                 1.806924                            1.681488      -0.962264       2.417750                    0.998257       3.351262       8.966401       0.525343       1.169908      -0.736828       0.008358       0.029930       0.021548       0.037815       0.011306      -0.004099       0.004248      -0.022780       0.011038      -0.019177       0.004419       0.014758              1.877083       1.422821       0.136824      -0.010765       2.064445       0.461045       2.143982          -0.000010
           36              H      -4.043177       5.159455      24.804934       0.113074       1.192871 0.86410152E+01  0.85003781E+02                                 1.748125                            1.635739      -0.853146       2.468209                    0.998890       3.296700       8.732939       0.536214       1.161167      -0.738996       0.013597       0.030072      -0.014222       0.035937       0.010505      -0.005015       0.001182      -0.024501       0.017402      -0.020050       0.006753       0.013297              1.802510       1.442342       0.274583      -0.192972       2.078525      -0.320982       1.886664          -0.000006
           37              H       8.152848       1.320288      24.383762       0.105948       1.200162 0.86315505E+01  0.86123509E+02                                 1.847595                            1.703314      -0.956023       2.418351                    0.997731       3.554383       9.941071       0.487014       1.260469      -0.713600      -0.004189      -0.029538      -0.022285       0.037238       0.007902      -0.005559       0.005271      -0.020723       0.020431      -0.018384       0.006061       0.012323              1.938509       1.381323       0.086823      -0.040492       2.281707       0.461609       2.152496          -0.000015
           38              H      12.786014       1.243873       0.647357       0.116005       1.272992 0.93078769E+01  0.94453624E+02                                 1.916445                            1.766991      -0.955746       2.426049                    0.997593       3.513817       9.847401       0.479832       1.257909      -0.715370      -0.015847      -0.030036       0.013877       0.036686       0.008349      -0.005305       0.000622      -0.018103       0.015231      -0.016117       0.005893       0.010224              1.994400       1.548764       0.338328      -0.212124       2.471027      -0.328649       1.963408           0.000000
           39              H       8.732368       1.429251      22.101116       0.117129       1.149577 0.81194530E+01  0.80496233E+02                                 1.853974                            1.698169      -1.026149       2.392609                    0.996800       3.616375      10.378800       0.463864       1.331884      -0.697613      -0.010701      -0.040476       0.011930       0.043534       0.007545      -0.004341      -0.004219      -0.025776       0.018265      -0.018382       0.003356       0.015026              1.948496       1.466056       0.252223      -0.066877       2.664458      -0.116768       1.714973           0.000578
           40              H      -3.673094       5.322191      22.569084       0.118785       1.219781 0.88903353E+01  0.88906286E+02                                 1.842903                            1.715528      -0.856705       2.473870                    0.999002       3.381343       9.310608       0.493382       1.241392      -0.720006       0.012823       0.035635       0.020707       0.043163       0.010734      -0.000707       0.006245      -0.023906       0.020906      -0.019873       0.003788       0.016085              1.898291       1.482193       0.233379       0.019980       2.409631       0.244617       1.803048           0.000445
           41              H       6.000995       1.991046      18.315770       0.120522       1.299013 0.95020366E+01  0.96334493E+02                                 1.899139                            1.757536      -0.956143       2.426512                    0.998215       3.410642       9.365681       0.495585       1.219055      -0.725407      -0.018297       0.037568      -0.021006       0.046770      -0.004129       0.003895      -0.016064      -0.002346      -0.043623      -0.022889       0.003873       0.019016              1.956279       1.846285      -0.229456       0.116369       2.414987      -0.365786       1.607567           0.000411
           42              H       6.036819      12.468446      19.945860       0.111955       1.211564 0.88374197E+01  0.88740435E+02                                 1.863453                            1.730511      -0.993858       2.404943                    0.997600       3.544238       9.959552       0.480016       1.270734      -0.711820      -0.018064      -0.037938       0.015057       0.044636       0.005675      -0.002352      -0.012175      -0.004565      -0.048928      -0.021022       0.002816       0.018207              1.927332       1.800846       0.179871      -0.049609       2.408449      -0.367769       1.572701           0.000402
           43              H      -0.987648       1.907555      18.341768       0.113092       1.169549 0.85346705E+01  0.85070330E+02                                 1.829494                            1.707199      -0.995983       2.406050                    0.997535       3.526223       9.915595       0.479846       1.280598      -0.709497       0.017290       0.037725      -0.020143       0.046129       0.004669      -0.004803      -0.012875      -0.004028      -0.041382      -0.019862       0.002088       0.017774              1.893405       1.760124       0.151295      -0.063928       2.299779      -0.411300       1.620312           0.000332
           44              H      -0.953085      12.416087      20.023855       0.115180       1.211337 0.87955876E+01  0.87795568E+02                                 1.837440                            1.707946      -0.847949       2.476383                    0.999077       3.406539       9.396457       0.493383       1.243697      -0.719082       0.017030      -0.037809       0.015690       0.044336      -0.004448       0.001569      -0.012413      -0.001342      -0.035673      -0.018135       0.003055       0.015080              1.894236       1.765528      -0.196715       0.076181       2.384710      -0.348231       1.532470           0.000597
           45              H       1.371070       1.914630      18.224776       0.111885       1.182577 0.85186822E+01  0.83701262E+02                                 1.753284                            1.635693      -0.839110       2.474467                    0.999035       3.317297       8.850883       0.529278       1.177775      -0.734626      -0.017784       0.029769      -0.012831       0.036975      -0.001554      -0.000819      -0.014120       0.001723      -0.041339      -0.021195       0.007649       0.013546              1.816567       1.986603      -0.381615       0.175580       2.012860      -0.259224       1.450237          -0.000016
           46              H       3.679437       1.826894      18.125983       0.106029       1.226678 0.89926531E+01  0.89394943E+02                                 1.784945                            1.671793      -0.846236       2.466758                    0.998858       3.352886       8.943285       0.528655       1.165489      -0.737935       0.017572       0.025763      -0.018355       0.036185       0.000239      -0.001938      -0.014877       0.003637      -0.034419      -0.020611       0.007376       0.013234              1.832863       2.030172       0.332648      -0.162657       1.964818      -0.280418       1.503600          -0.000025
           47              H       3.700554      12.489673      20.109649       0.109333       1.190802 0.86196172E+01  0.85171440E+02                                 1.779018                            1.658686      -0.846659       2.470654                    0.998917       3.371233       9.099718       0.517879       1.196938      -0.729703       0.017833      -0.026476       0.017509       0.036408      -0.000576       0.001289      -0.014747       0.004506      -0.032414      -0.020164       0.007405       0.012758              1.842163       2.047978      -0.364570       0.220048       1.984212      -0.308168       1.494300          -0.000034
           48              H       1.394603      12.423163      20.026455       0.109141       1.184335 0.86254874E+01  0.85283410E+02                                 1.773397                            1.659706      -0.907626       2.441574                    0.998457       3.392850       9.174825       0.517268       1.197595      -0.729266      -0.016571      -0.029541       0.012590       0.036135       0.001306       0.000904      -0.013573       0.002972      -0.038501      -0.020243       0.007857       0.012387              1.826419       2.006262       0.356204      -0.137441       2.038938      -0.264315       1.434055          -0.000022
           49              H      -2.972029       5.882571      16.215111       0.114546       1.210042 0.86050303E+01  0.86182257E+02                                 1.888713                            1.725862      -1.018602       2.394326                    0.997056       3.601031      10.240853       0.471140       1.298049      -0.705177       0.009155       0.041189      -0.017330       0.045615       0.005755      -0.009329      -0.003591      -0.032491       0.018904      -0.022966       0.005902       0.017064              1.985794       1.448452       0.151309      -0.049848       2.748291      -0.185450       1.760640           0.000418
           50              H       9.865150       1.944347      15.884933       0.113895       1.319336 0.98352197E+01  0.10087233E+03                                 1.933979                            1.797389      -1.029867       2.384901                    0.997339       3.549154       9.897465       0.484827       1.231775      -0.721396      -0.002919      -0.038765      -0.023586       0.045471       0.006135      -0.005121       0.008034      -0.033528       0.017109      -0.022262       0.003247       0.019014              2.001104       1.518915       0.097465      -0.060134       2.588532       0.281347       1.895866           0.000478
           51              H      -1.923422       2.033499      14.109252       0.114267       1.245015 0.90628998E+01  0.90318866E+02                                 1.806924                            1.681488      -0.962264       2.417750                    0.998257       3.351262       8.966400       0.525343       1.169908      -0.736828       0.008358      -0.029930       0.021548       0.037815      -0.011306      -0.004099      -0.004248      -0.022780       0.011038      -0.019177       0.004419       0.014758              1.877082       1.422821      -0.136824      -0.010764       2.064444      -0.461045       2.143982          -0.000010
           52              H      -1.395640       1.916045      11.805807       0.113074       1.192871 0.86410152E+01  0.85003781E+02                                 1.748125                            1.635739      -0.853146       2.468209                    0.998890       3.296700       8.732939       0.536214       1.161167      -0.738996       0.013597      -0.030072      -0.014222       0.035937      -0.010505      -0.005015      -0.001182      -0.024500       0.017402      -0.020050       0.006753       0.013297              1.802510       1.442342      -0.274583      -0.192972       2.078525       0.320982       1.886664          -0.000006
           53              H      10.800385       5.755212      11.384635       0.105948       1.200162 0.86315514E+01  0.86123512E+02                                 1.847594                            1.703314      -0.956023       2.418351                    0.997731       3.554383       9.941068       0.487014       1.260468      -0.713600      -0.004189       0.029538      -0.022285       0.037238      -0.007902      -0.005559      -0.005271      -0.020723       0.020431      -0.018384       0.006061       0.012323              1.938508       1.381323      -0.086823      -0.040491       2.281706      -0.461609       2.152496          -0.000015
           54              H      10.138476       5.831627      13.646484       0.116005       1.272992 0.93078817E+01  0.94453683E+02                                 1.916445                            1.766991      -0.955745       2.426049                    0.997593       3.513817       9.847401       0.479832       1.257909      -0.715370      -0.015847       0.030036       0.013877       0.036686      -0.008349      -0.005305      -0.000622      -0.018103       0.015231      -0.016117       0.005893       0.010224              1.994400       1.548765      -0.338328      -0.212125       2.471027       0.328649       1.963408           0.000000
           55              H      11.379905       5.646249       9.101989       0.117129       1.149576 0.81194507E+01  0.80496203E+02                                 1.853974                            1.698169      -1.026148       2.392610                    0.996800       3.616374      10.378796       0.463864       1.331884      -0.697613      -0.010701       0.040476       0.011930       0.043534      -0.007545      -0.004341       0.004219      -0.025776       0.018265      -0.018382       0.003356       0.015026              1.948495       1.466056      -0.252224      -0.066877       2.664457       0.116768       1.714972           0.000578
           56              H      -1.025556       1.753309       9.569957       0.118785       1.219780 0.88903329E+01  0.88906255E+02                                 1.842902                            1.715528      -0.856705       2.473870                    0.999002       3.381342       9.310605       0.493382       1.241392      -0.720006       0.012823      -0.035635       0.020707       0.043163      -0.010734      -0.000707      -0.006245      -0.023906       0.020906      -0.019873       0.003788       0.016085              1.898290       1.482193      -0.233379       0.019980       2.409630      -0.244616       1.803048           0.000445
           57              H      -0.616608       9.066546      20.681611       0.120522       1.299013 0.95020386E+01  0.96334521E+02                                 1.899139                            1.757537      -0.956143       2.426512                    0.998215       3.410643       9.365685       0.495584       1.219055      -0.725407       0.018297       0.037568       0.021006       0.046770       0.004129       0.003895       0.016064      -0.002346      -0.043623      -0.022889       0.003873       0.019016              1.956280       1.846284       0.229456       0.116369       2.414988       0.365787       1.607567           0.000411
           58              H      -0.652432       5.392946      19.051521       0.111955       1.211564 0.88374197E+01  0.88740435E+02                                 1.863453                            1.730511      -0.993858       2.404943                    0.997600       3.544238       9.959552       0.480016       1.270734      -0.711820       0.018064      -0.037938      -0.015057       0.044636      -0.005675      -0.002352       0.012175      -0.004565      -0.048928      -0.021022       0.002816       0.018207              1.927332       1.800846      -0.179871      -0.049609       2.408449       0.367769       1.572701           0.000402
           59              H       6.372036       8.983055      20.655613       0.113092       1.169549 0.85346705E+01  0.85070330E+02                                 1.829494                            1.707199      -0.995983       2.406050                    0.997535       3.526223       9.915595       0.479846       1.280598      -0.709497      -0.017290       0.037725       0.020143       0.046129      -0.004669      -0.004803       0.012875      -0.004028      -0.041382      -0.019862       0.002088       0.017774              1.893405       1.760124      -0.151295      -0.063928       2.299779       0.411300       1.620312           0.000332
           60              H       6.337473       5.340587      18.973526       0.115180       1.211337 0.87955878E+01  0.87795575E+02                                 1.837441                            1.707946      -0.847949       2.476383                    0.999077       3.406539       9.396459       0.493382       1.243697      -0.719081      -0.017030      -0.037809      -0.015690       0.044336       0.004448       0.001569       0.012413      -0.001342      -0.035673      -0.018135       0.003055       0.015080              1.894236       1.765528       0.196715       0.076181       2.384711       0.348231       1.532470           0.000597
           61              H       4.013317       8.990130      20.772605       0.111885       1.182577 0.85186814E+01  0.83701255E+02                                 1.753284                            1.635693      -0.839109       2.474467                    0.999035       3.317297       8.850884       0.529278       1.177776      -0.734626       0.017784       0.029769       0.012831       0.036975       0.001554      -0.000819       0.014120       0.001723      -0.041339      -0.021195       0.007649       0.013546              1.816567       1.986604       0.381615       0.175580       2.012860       0.259224       1.450237          -0.000016
           62              H       1.704950       8.902394      20.871398       0.106029       1.226680 0.89926666E+01  0.89395116E+02                                 1.784947                            1.671794      -0.846236       2.466758                    0.998858       3.352887       8.943291       0.528655       1.165490      -0.737935      -0.017572       0.025763       0.018355       0.036185      -0.000239      -0.001938       0.014877       0.003637      -0.034419      -0.020611       0.007377       0.013234              1.832866       2.030176      -0.332649      -0.162658       1.964820       0.280419       1.503602          -0.000025
           63              H       1.683833       5.414173      18.887732       0.109333       1.190802 0.86196215E+01  0.85171497E+02                                 1.779019                            1.658687      -0.846659       2.470654                    0.998917       3.371233       9.099720       0.517879       1.196939      -0.729703      -0.017833      -0.026476      -0.017509       0.036408       0.000576       0.001289       0.014747       0.004506      -0.032414      -0.020164       0.007405       0.012758              1.842165       2.047980       0.364571       0.220048       1.984213       0.308168       1.494301          -0.000034
           64              H       3.989785       5.347663      18.970926       0.109141       1.184336 0.86254926E+01  0.85283478E+02                                 1.773398                            1.659707      -0.907625       2.441574                    0.998457       3.392850       9.174827       0.517267       1.197596      -0.729266       0.016571      -0.029541      -0.012590       0.036135      -0.001306       0.000904       0.013573       0.002972      -0.038501      -0.020243       0.007857       0.012387              1.826420       2.006264      -0.356205      -0.137441       2.038939       0.264315       1.434056          -0.000022
           65              H       8.356416      12.958071      22.782270       0.114546       1.210042 0.86050306E+01  0.86182258E+02                                 1.888712                            1.725862      -1.018602       2.394326                    0.997056       3.601031      10.240852       0.471140       1.298049      -0.705177      -0.009155       0.041189       0.017330       0.045615      -0.005755      -0.009329       0.003591      -0.032491       0.018904      -0.022966       0.005902       0.017064              1.985794       1.448452      -0.151309      -0.049848       2.748290       0.185450       1.760640           0.000418
           66              H      -4.480763       9.019847      23.112448       0.113895       1.319336 0.98352192E+01  0.10087233E+03                                 1.933979                            1.797389      -1.029867       2.384901                    0.997339       3.549154       9.897465       0.484827       1.231775      -0.721396       0.002919      -0.038765       0.023586       0.045471      -0.006135      -0.005121      -0.008034      -0.033528       0.017109      -0.022262       0.003247       0.019014              2.001104       1.518915      -0.097465      -0.060134       2.588532      -0.281347       1.895866           0.000478
           67              H       7.307810       9.108999      24.888129       0.114267       1.245015 0.90628978E+01  0.90318844E+02                                 1.806924                            1.681488      -0.962264       2.417750                    0.998257       3.351262       8.966401       0.525343       1.169908      -0.736828      -0.008358      -0.029930      -0.021548       0.037815       0.011306      -0.004099       0.004248      -0.022780       0.011038      -0.019177       0.004419       0.014758              1.877083       1.422821       0.136824      -0.010765       2.064445       0.461045       2.143982          -0.000010
           68              H      12.075102       8.991545       1.193320       0.113074       1.192871 0.86410152E+01  0.85003781E+02                                 1.748125                            1.635739      -0.853146       2.468209                    0.998890       3.296700       8.732939       0.536214       1.161167      -0.738996      -0.013597      -0.030072       0.014222       0.035937       0.010505      -0.005015       0.001182      -0.024501       0.017402      -0.020050       0.006753       0.013297              1.802510       1.442342       0.274583      -0.192972       2.078525      -0.320982       1.886664          -0.000006
           69              H      -0.120923      12.830712       1.614492       0.105948       1.200162 0.86315505E+01  0.86123509E+02                                 1.847595                            1.703314      -0.956023       2.418351                    0.997731       3.554383       9.941071       0.487014       1.260469      -0.713600       0.004189       0.029538       0.022285       0.037238       0.007902      -0.005559       0.005271      -0.020723       0.020431      -0.018384       0.006061       0.012323              1.938509       1.381323       0.086823      -0.040492       2.281707       0.461609       2.152496          -0.000015
           70              H      -4.754089      12.907127      25.350897       0.116005       1.272992 0.93078784E+01  0.94453647E+02                                 1.916445                            1.766991      -0.955746       2.426049                    0.997593       3.513817       9.847403       0.479831       1.257909      -0.715370       0.015847       0.030036      -0.013877       0.036686       0.008349      -0.005305       0.000622      -0.018103       0.015231      -0.016117       0.005893       0.010224              1.994400       1.548764       0.338328      -0.212124       2.471028      -0.328649       1.963409           0.000000
           71              H      -0.700443      12.721749       3.897138       0.117129       1.149576 0.81194486E+01  0.80496179E+02                                 1.853974                            1.698169      -1.026148       2.392610                    0.996800       3.616374      10.378797       0.463864       1.331884      -0.697613       0.010701       0.040476      -0.011930       0.043534       0.007545      -0.004341      -0.004219      -0.025776       0.018265      -0.018382       0.003356       0.015026              1.948495       1.466056       0.252223      -0.066877       2.664457      -0.116768       1.714972           0.000578
           72              H      11.705019       8.828809       3.429170       0.118785       1.219780 0.88903312E+01  0.88906235E+02                                 1.842902                            1.715528      -0.856705       2.473870                    0.999002       3.381342       9.310605       0.493382       1.241392      -0.720006      -0.012823      -0.035635      -0.020707       0.043163       0.010734      -0.000707       0.006245      -0.023906       0.020906      -0.019873       0.003788       0.016085              1.898290       1.482192       0.233378       0.019980       2.409630       0.244616       1.803048           0.000445
           73              C       1.750527      12.980712       7.292510      -0.087582      34.475265 0.43141722E+03  0.10163729E+05                                 9.275506                            6.967031       0.111638       1.997168                    0.999737      29.946856      87.316983       0.616199       0.421919      -1.056476      -0.038482       0.012367      -0.005258       0.040761      -0.029695       0.017877      -0.020554      -0.016093      -0.045804      -0.027239      -0.022532       0.049771             11.293938      16.776255       0.329497       0.660470      11.315932      -2.284572       5.789628           0.012725
           74              C       2.593519      14.037792       6.850540      -0.030463      50.732744 0.45967818E+03  0.10900107E+05                                11.941212                            7.107303      -0.011432       1.980948                    0.999473      28.264275      80.187861       0.626819       0.412085      -1.072724       0.011032       0.000693      -0.000841       0.011085       0.006644      -0.001282      -0.030626       0.029557      -0.118027      -0.055042       0.017993       0.037049             18.758719      39.369543      -0.384908       1.440977      10.175516      -1.378464       6.731099           0.006690
           75              C       1.728519       0.841985       6.405970      -0.074302      34.043003 0.40706972E+03  0.94808822E+04                                 9.262081                            6.800906       0.053678       1.986250                    0.999689      29.582934      86.626415       0.617206       0.426085      -1.050658      -0.045849      -0.015130       0.009339       0.049175       0.034998      -0.020483      -0.003633      -0.024476      -0.021925      -0.040430      -0.004714       0.045144             11.587156      17.712400      -0.842686       0.676871      11.283556      -2.305774       5.765513           0.010790
           76              C       9.290616      13.057128       7.248313      -0.054031      33.438644 0.41238541E+03  0.96154529E+04                                 9.135581                            6.833147       0.093743       2.001907                    0.999701      29.257898      85.130146       0.618686       0.424590      -1.053817       0.038257       0.019934      -0.013208       0.045116       0.029821      -0.017998      -0.004867      -0.039562       0.009793      -0.041710       0.002651       0.039060             11.269394      16.738867      -1.222022      -0.132841      11.083125      -2.590204       5.986190           0.011016
           77              C       8.372290      14.064679       6.790744      -0.047396      52.838273 0.47114791E+03  0.11231825E+05                                12.193461                            7.183366       0.009800       1.984173                    0.999489      28.485221      80.811593       0.625580       0.410705      -1.074514      -0.013985       0.001329      -0.001361       0.014114      -0.006598       0.000919      -0.037722       0.010412      -0.142463      -0.064641       0.025117       0.039524             18.935677      39.887511      -0.114613      -0.465294      10.137222      -1.412633       6.782297           0.010672
           78              C       9.256304       0.897173       6.330575      -0.048231      32.493833 0.39439479E+03  0.90929400E+04                                 8.931778                            6.667779       0.151296       2.023814                    0.999768      28.917965      83.636751       0.628450       0.422729      -1.055097       0.040898      -0.012451       0.006475       0.043239      -0.028862       0.018093      -0.001865      -0.036227       0.011106      -0.041074       0.005144       0.035930             10.936153      16.484711       0.714344      -0.389157      10.856831      -2.128343       5.466916           0.011024
           79              C       6.921105      14.059019       6.881738       0.084188      43.637083 0.41999436E+03  0.97536407E+04                                10.886914                            6.875031      -0.165369       1.950838                    0.999307      26.931112      76.040490       0.624951       0.422024      -1.064514       0.000953       0.000033      -0.001451       0.001736      -0.001751       0.000909      -0.013571       0.032914      -0.082822      -0.033565       0.003161       0.030404             16.103174      32.155169      -0.128178      -0.088110       9.801035      -1.796672       6.353319           0.000848
           80              C       6.201924      12.990618       7.422502      -0.146688      38.427683 0.44389547E+03  0.10501900E+05                                 9.946797                            7.043795       0.070012       1.986645                    0.999625      29.931908      86.629960       0.617668       0.419145      -1.061305      -0.025202       0.006206      -0.005592       0.026550      -0.026561       0.009406      -0.025352      -0.008325      -0.052504      -0.032834      -0.013167       0.046001             12.948818      23.265307       0.637104      -0.261381       9.670721      -1.845207       5.910426           0.002053
           81              C       4.821282      13.034486       7.448500      -0.143454      38.419675 0.43455189E+03  0.10243523E+05                                 9.977196                            6.987546       0.030066       1.973749                    0.999715      29.960978      87.033300       0.616679       0.421346      -1.058135       0.029057       0.010305      -0.004662       0.031181       0.029930      -0.016216      -0.021265      -0.017982      -0.033877      -0.025640      -0.023157       0.048798             13.152054      23.898439      -1.749338       0.973538       9.456371      -1.979814       6.101352           0.000496
           82              C       4.096602      14.054773       6.897337       0.083284      42.933936 0.41619562E+03  0.96440705E+04                                10.805872                            6.852392      -0.149361       1.958534                    0.999386      26.809327      75.627800       0.624777       0.423076      -1.063788      -0.003853       0.000652      -0.000929       0.004017       0.001233      -0.000763      -0.012366       0.035887      -0.077302      -0.031542       0.000646       0.030897             16.119126      32.073436      -0.373797       0.995401       9.807352      -1.917300       6.476591           0.002646
           83              C       4.805324       0.953777       6.309776      -0.141071      38.053287 0.44169662E+03  0.10450407E+05                                 9.918153                            7.046928       0.049752       1.981419                    0.999689      29.963180      87.089441       0.614031       0.421606      -1.058384       0.018666      -0.011485       0.003149       0.022141      -0.027120       0.015574      -0.019775      -0.015050      -0.035500      -0.023118      -0.022055       0.045173             12.889064      23.208117       1.108914       0.088390       9.505779      -1.945402       5.953297           0.000377
           84              C       6.178571       0.977834       6.333175      -0.145522      38.988048 0.45097967E+03  0.10721405E+05                                10.081877                            7.120638       0.041122       1.976622                    0.999605      30.121650      87.646652       0.611082       0.421611      -1.058802      -0.018490      -0.012930       0.007063       0.023642       0.025868      -0.011993      -0.023751      -0.012937      -0.044644      -0.028592      -0.016878       0.045471             13.223084      23.976717      -1.249862       1.020162       9.801082      -1.835859       5.891452           0.001855
           85              C      11.164395       9.181169       9.577757      -0.105271      37.628014 0.45786349E+03  0.10942312E+05                                 9.828329                            7.167255       0.154129       2.005105                    0.999800      30.447012      89.250344       0.609161       0.420728      -1.057813       0.021921       0.021960      -0.043382       0.053337       0.020211      -0.013443      -0.035133      -0.056863       0.023526      -0.038973      -0.019741       0.058715             12.298136       5.771810       0.748890      -2.600786      14.064580       0.694186      17.058018           0.015505
           86              C      11.042490      10.239664      10.477296      -0.009847      48.029156 0.43852529E+03  0.10280684E+05                                11.507996                            6.939490      -0.050962       1.974050                    0.999434      27.802070      78.525911       0.634435       0.411805      -1.072498      -0.003611      -0.003426       0.020029       0.020638      -0.012394      -0.013744      -0.004643      -0.036521       0.055225      -0.035197       0.012850       0.022347             17.734336       7.600198       0.558870      -6.828886      10.929158      -0.419994      34.673650           0.005039
           87              C      -1.891817      11.326460       9.759745      -0.101669      36.231631 0.44160280E+03  0.10480521E+05                                 9.641014                            7.069444       0.057149       1.977031                    0.999635      30.379866      89.349706       0.608114       0.424395      -1.053326       0.016596      -0.017147      -0.051997       0.057211      -0.006042      -0.000795       0.040713      -0.036691       0.034888      -0.030777      -0.022324       0.053101             12.117514       5.899334       1.129818      -2.976062      12.784455      -1.053142      17.668753           0.014537
           88              C      10.649208      10.226928      11.930599       0.089980      41.445370 0.40574098E+03  0.93464947E+04                                10.560307                            6.772157      -0.186378       1.950614                    0.999305      26.593462      74.909954       0.627292       0.423874      -1.062800       0.006991      -0.005306      -0.002867       0.009233       0.006776      -0.017061       0.001754      -0.015656       0.099486      -0.031261      -0.006577       0.037838             15.424496       6.933274      -1.360538      -4.961029      10.900919      -1.361012      28.439293           0.001360
           89              C      10.109376      11.366083      12.447964      -0.149893      38.350032 0.44373441E+03  0.10494149E+05                                 9.929968                            7.028795       0.052842       1.980322                    0.999674      29.967596      86.636350       0.620315       0.417513      -1.062643      -0.005681      -0.003765       0.031783       0.032505      -0.008339      -0.002944      -0.031815      -0.031829       0.016691      -0.028785      -0.012911       0.041696             12.942550       6.419949      -1.841918      -3.705869      10.162554       0.831037      22.245147           0.000601
           90              C       9.773567      11.428348      13.828471      -0.145529      37.839908 0.43394060E+03  0.10210931E+05                                 9.859069                            6.966105       0.039873       1.979589                    0.999614      29.768058      85.994180       0.620712       0.419354      -1.060903       0.008125      -0.005308      -0.029062       0.030640      -0.022696      -0.009198       0.026592      -0.020693       0.007518      -0.028789      -0.013838       0.042626             12.838194       5.958524      -1.247698      -2.980047       9.993043      -1.033197      22.563014           0.001254
           91              C       9.943380      10.358532      14.624018       0.091849      41.428860 0.40664166E+03  0.93765571E+04                                10.538487                            6.777189      -0.183024       1.948387                    0.999380      26.726013      75.428978       0.627128       0.423564      -1.062527       0.005633      -0.004915       0.004669       0.008814      -0.007357      -0.011789       0.005275      -0.012371       0.063596      -0.022059      -0.004179       0.026237             15.196357       6.496055      -1.610518      -4.203666      10.636910       0.799867      28.456108           0.001009
           92              C      -2.863832       9.165603      14.067655      -0.146588      39.805367 0.46939105E+03  0.11270315E+05                                10.224568                            7.268290       0.046909       1.976572                    0.999639      30.383580      88.822857       0.604427       0.422047      -1.058621       0.005665       0.014654      -0.019275       0.024867      -0.007936       0.001767      -0.034397      -0.037105       0.031831      -0.027849      -0.019185       0.047033             13.208903       6.369502      -1.798997      -3.815475      11.623042       1.198637      21.634166           0.001146
           93              C      -2.485871       9.110414      12.715746      -0.148207      38.528019 0.44568572E+03  0.10571411E+05                                 9.975295                            7.060164       0.136916       2.009095                    0.999672      30.083313      87.627271       0.615701       0.419404      -1.059481      -0.002599       0.012590       0.019311       0.023199      -0.016116      -0.007941       0.023274      -0.027330      -0.004072      -0.021499      -0.015820       0.037318             12.867347       6.043891      -1.365958      -3.046897      11.443144      -1.711322      21.115006           0.000377
           94              C       9.766549       9.416075      17.062654      -0.078244      33.974131 0.42495759E+03  0.99799575E+04                                 9.227367                            6.935044       0.188228       2.029520                    0.999724      29.558523      86.220624       0.614524       0.424408      -1.054279      -0.011124       0.017061       0.036322       0.041642      -0.011448      -0.016171       0.017274      -0.025177      -0.052031      -0.029705      -0.005475       0.035180             11.220633       5.297560      -1.451140      -1.501282      13.016285      -0.471870      15.348053           0.010603
           95              C       9.666043      10.451929      16.077320      -0.042649      50.151122 0.46557478E+03  0.11069100E+05                                11.800610                            7.140574      -0.006314       1.979503                    0.999508      28.403910      80.546135       0.627300       0.410684      -1.074226       0.007757      -0.000121      -0.009304       0.012114      -0.022461      -0.012741      -0.007209      -0.067205       0.116836      -0.061916       0.020459       0.041458             17.868590       7.086204      -1.285279      -5.217898      10.787610       1.838702      35.731957           0.008679
           96              C       9.273623      11.551461      16.800072      -0.070566      31.744837 0.38971097E+03  0.89612430E+04                                 8.786334                            6.618734       0.160672       2.025048                    0.999796      29.010453      83.887806       0.631891       0.421540      -1.055477      -0.007116      -0.009928       0.044580       0.046223      -0.002731       0.005822      -0.031168      -0.005857      -0.023237      -0.032725       0.000140       0.032585             10.651391       5.246997      -1.804904      -1.459687      11.500091       1.108737      15.207085           0.009322
           97              C       8.928935       5.905212       5.706617      -0.087582      34.475264 0.43141732E+03  0.10163732E+05                                 9.275506                            6.967032       0.111637       1.997168                    0.999737      29.946860      87.316999       0.616199       0.421919      -1.056476       0.038482       0.012367       0.005258       0.040761       0.029695       0.017877       0.020554      -0.016093      -0.045804      -0.027239      -0.022532       0.049771             11.293937      16.776246      -0.329500       0.660468      11.315937       2.284575       5.789628           0.012725
           98              C       8.085944       6.962292       6.148587      -0.030463      50.732724 0.45967802E+03  0.10900103E+05                                11.941209                            7.107301      -0.011432       1.980948                    0.999473      28.264276      80.187863       0.626819       0.412085      -1.072724      -0.011032       0.000693       0.000841       0.011085      -0.006644      -0.001282       0.030626       0.029557      -0.118027      -0.055042       0.017993       0.037049             18.758715      39.369529       0.384910       1.440978      10.175516       1.378465       6.731099           0.006690
           99              C       8.950944       7.917484       6.593157      -0.074302      34.043022 0.40706971E+03  0.94808821E+04                                 9.262084                            6.800906       0.053678       1.986250                    0.999689      29.582935      86.626419       0.617206       0.426085      -1.050658       0.045849      -0.015130      -0.009339       0.049175      -0.034998      -0.020483       0.003633      -0.024476      -0.021925      -0.040430      -0.004714       0.045144             11.587163      17.712416       0.842690       0.676873      11.283558       2.305774       5.765515           0.010790
          100              C       1.388846       5.981628       5.750814      -0.054031      33.438654 0.41238553E+03  0.96154565E+04                                 9.135582                            6.833147       0.093743       2.001907                    0.999701      29.257904      85.130165       0.618686       0.424590      -1.053817      -0.038258       0.019934       0.013208       0.045116      -0.029821      -0.017998       0.004867      -0.039562       0.009793      -0.041710       0.002651       0.039060             11.269396      16.738870       1.222023      -0.132840      11.083127       2.590205       5.986191           0.011016
          101              C       2.307172       6.989179       6.208383      -0.047396      52.838285 0.47114794E+03  0.11231826E+05                                12.193461                            7.183365       0.009800       1.984173                    0.999489      28.485223      80.811596       0.625580       0.410705      -1.074514       0.013985       0.001329       0.001361       0.014114       0.006598       0.000918       0.037722       0.010412      -0.142464      -0.064641       0.025117       0.039524             18.935680      39.887518       0.114615      -0.465294      10.137222       1.412633       6.782298           0.010672
          102              C       1.423158       7.972673       6.668552      -0.048231      32.493837 0.39439481E+03  0.90929405E+04                                 8.931778                            6.667779       0.151296       2.023814                    0.999768      28.917967      83.636754       0.628450       0.422729      -1.055097      -0.040898      -0.012451      -0.006475       0.043239       0.028862       0.018093       0.001865      -0.036227       0.011106      -0.041074       0.005144       0.035930             10.936153      16.484712      -0.714343      -0.389157      10.856831       2.128343       5.466916           0.011024
          103              C       3.758357       6.983519       6.117389       0.084188      43.637123 0.41999465E+03  0.97536490E+04                                10.886921                            6.875034      -0.165369       1.950838                    0.999307      26.931112      76.040490       0.624950       0.422024      -1.064514      -0.000953       0.000033       0.001451       0.001736       0.001751       0.000909       0.013571       0.032914      -0.082822      -0.033565       0.003161       0.030404             16.103190      32.155214       0.128178      -0.088110       9.801035       1.796670       6.353322           0.000848
          104              C       4.477539       5.915118       5.576625      -0.146688      38.427680 0.44389529E+03  0.10501895E+05                                 9.946796                            7.043793       0.070012       1.986645                    0.999625      29.931908      86.629957       0.617668       0.419145      -1.061305       0.025202       0.006206       0.005592       0.026551       0.026561       0.009406       0.025352      -0.008325      -0.052504      -0.032834      -0.013167       0.046001             12.948817      23.265311      -0.637100      -0.261379       9.670716       1.845205       5.910425           0.002053
          105              C       5.858180       5.958986       5.550627      -0.143454      38.419673 0.43455171E+03  0.10243517E+05                                 9.977194                            6.987544       0.030066       1.973749                    0.999715      29.960975      87.033281       0.616680       0.421346      -1.058135      -0.029057       0.010305       0.004662       0.031181      -0.029930      -0.016216       0.021265      -0.017982      -0.033877      -0.025640      -0.023157       0.048798             13.152052      23.898441       1.749335       0.973536       9.456367       1.979812       6.101350           0.000496
          106              C       6.582860       6.979273       6.101790       0.083284      42.933944 0.41619583E+03  0.96440763E+04                                10.805873                            6.852394      -0.149361       1.958534                    0.999386      26.809327      75.627794       0.624777       0.423076      -1.063788       0.003853       0.000652       0.000929       0.004017      -0.001233      -0.000762       0.012366       0.035887      -0.077302      -0.031542       0.000646       0.030896             16.119131      32.073445       0.373795       0.995401       9.807354       1.917300       6.476592           0.002646
          107              C       5.874138       8.029277       6.689351      -0.141070      38.053290 0.44169644E+03  0.10450402E+05                                 9.918153                            7.046927       0.049752       1.981419                    0.999689      29.963178      87.089433       0.614031       0.421606      -1.058384      -0.018666      -0.011485      -0.003149       0.022141       0.027120       0.015574       0.019775      -0.015050      -0.035500      -0.023118      -0.022055       0.045173             12.889065      23.208122      -1.108911       0.088392       9.505776       1.945401       5.953297           0.000377
          108              C       4.500892       8.053334       6.665952      -0.145522      38.988059 0.45097962E+03  0.10721404E+05                                10.081878                            7.120637       0.041122       1.976622                    0.999605      30.121649      87.646645       0.611082       0.421611      -1.058802       0.018490      -0.012930      -0.007063       0.023642      -0.025868      -0.011993       0.023751      -0.012937      -0.044645      -0.028593      -0.016878       0.045471             13.223087      23.976731       1.249856       1.020160       9.801077       1.835857       5.891451           0.001855
          109              C      -0.484933       2.105669       3.421370      -0.105272      37.628025 0.45786360E+03  0.10942315E+05                                 9.828332                            7.167257       0.154129       2.005105                    0.999800      30.447015      89.250360       0.609161       0.420728      -1.057813      -0.021921       0.021960       0.043382       0.053337      -0.020211      -0.013443       0.035133      -0.056863       0.023526      -0.038973      -0.019741       0.058715             12.298140       5.771812      -0.748891      -2.600788      14.064583      -0.694182      17.058026           0.015505
          110              C      -0.363027       3.164164       2.521831      -0.009847      48.029165 0.43852540E+03  0.10280687E+05                                11.507998                            6.939491      -0.050962       1.974050                    0.999434      27.802070      78.525914       0.634435       0.411805      -1.072498       0.003611      -0.003426      -0.020029       0.020638       0.012394      -0.013744       0.004643      -0.036521       0.055225      -0.035197       0.012850       0.022347             17.734339       7.600201      -0.558870      -6.828890      10.929157       0.419994      34.673660           0.005039
          111              C      12.571279       4.250960       3.239382      -0.101669      36.231637 0.44160294E+03  0.10480526E+05                                 9.641016                            7.069445       0.057148       1.977031                    0.999635      30.379871      89.349734       0.608114       0.424395      -1.053326      -0.016596      -0.017147       0.051997       0.057211       0.006042      -0.000795      -0.040713      -0.036691       0.034888      -0.030777      -0.022324       0.053101             12.117517       5.899335      -1.129818      -2.976062      12.784456       1.053140      17.668758           0.014537
          112              C       0.030255       3.151428       1.068528       0.089980      41.445369 0.40574101E+03  0.93464957E+04                                10.560307                            6.772158      -0.186378       1.950614                    0.999305      26.593462      74.909957       0.627292       0.423874      -1.062800      -0.006991      -0.005306       0.002867       0.009233      -0.006776      -0.017061      -0.001754      -0.015656       0.099486      -0.031261      -0.006577       0.037838             15.424495       6.933275       1.360540      -4.961028      10.900920       1.361010      28.439291           0.001360
          113              C       0.570087       4.290583       0.551163      -0.149893      38.350040 0.44373443E+03  0.10494150E+05                                 9.929971                            7.028796       0.052842       1.980322                    0.999674      29.967598      86.636369       0.620315       0.417513      -1.062643       0.005681      -0.003765      -0.031783       0.032505       0.008338      -0.002944       0.031815      -0.031829       0.016691      -0.028785      -0.012911       0.041696             12.942555       6.419951       1.841917      -3.705874      10.162556      -0.831037      22.245159           0.000601
          114              C      -4.389179       4.352848      25.168910      -0.145529      37.839922 0.43394072E+03  0.10210935E+05                                 9.859073                            6.966107       0.039873       1.979589                    0.999614      29.768062      85.994211       0.620712       0.419354      -1.060903      -0.008126      -0.005308       0.029062       0.030640       0.022696      -0.009198      -0.026592      -0.020693       0.007518      -0.028789      -0.013838       0.042626             12.838200       5.958526       1.247699      -2.980049       9.993047       1.033197      22.563026           0.001254
          115              C      -4.558992       3.283032      24.373363       0.091849      41.428860 0.40664165E+03  0.93765571E+04                                10.538487                            6.777190      -0.183024       1.948387                    0.999380      26.726013      75.428984       0.627128       0.423564      -1.062527      -0.005633      -0.004915      -0.004669       0.008814       0.007357      -0.011789      -0.005275      -0.012371       0.063596      -0.022059      -0.004179       0.026237             15.196358       6.496055       1.610518      -4.203665      10.636911      -0.799866      28.456109           0.001009
          116              C      -5.078780       2.090103      24.929726      -0.146588      39.805375 0.46939121E+03  0.11270320E+05                                10.224570                            7.268292       0.046909       1.976572                    0.999639      30.383582      88.822870       0.604427       0.422047      -1.058621      -0.005665       0.014654       0.019275       0.024867       0.007936       0.001767       0.034397      -0.037105       0.031831      -0.027849      -0.019185       0.047033             13.208906       6.369505       1.798998      -3.815478      11.623045      -1.198639      21.634169           0.001146
          117              C      13.165333       2.034914       0.283381      -0.148207      38.528016 0.44568579E+03  0.10571413E+05                                 9.975295                            7.060165       0.136916       2.009095                    0.999672      30.083317      87.627295       0.615701       0.419404      -1.059481       0.002599       0.012590      -0.019311       0.023199       0.016116      -0.007941      -0.023274      -0.027330      -0.004072      -0.021499      -0.015820       0.037318             12.867347       6.043892       1.365960      -3.046896      11.443147       1.711320      21.115001           0.000377
          118              C      -4.382162       2.340575      21.934727      -0.078244      33.974131 0.42495765E+03  0.99799591E+04                                 9.227367                            6.935044       0.188229       2.029520                    0.999724      29.558525      86.220631       0.614524       0.424408      -1.054279       0.011124       0.017061      -0.036322       0.041642       0.011448      -0.016171      -0.017274      -0.025177      -0.052031      -0.029705      -0.005475       0.035180             11.220633       5.297560       1.451141      -1.501280      13.016286       0.471869      15.348052           0.010603
          119              C      -4.281655       3.376429      22.920061      -0.042649      50.151125 0.46557483E+03  0.11069101E+05                                11.800611                            7.140575      -0.006314       1.979503                    0.999508      28.403911      80.546143       0.627300       0.410684      -1.074226      -0.007757      -0.000121       0.009304       0.012114       0.022461      -0.012741       0.007209      -0.067205       0.116836      -0.061916       0.020459       0.041458             17.868592       7.086203       1.285280      -5.217895      10.787611      -1.838704      35.731962           0.008679
          120              C      -3.889235       4.475961      22.197309      -0.070566      31.744832 0.38971090E+03  0.89612412E+04                                 8.786333                            6.618733       0.160672       2.025047                    0.999796      29.010454      83.887808       0.631891       0.421540      -1.055477       0.007116      -0.009928      -0.044580       0.046223       0.002731       0.005822       0.031168      -0.005857      -0.023237      -0.032725       0.000140       0.032585             10.651390       5.246995       1.804902      -1.459685      11.500090      -1.108735      15.207084           0.009322
          121              C       6.281398       1.170288      18.705744      -0.087582      34.475263 0.43141720E+03  0.10163728E+05                                 9.275505                            6.967031       0.111638       1.997168                    0.999737      29.946857      87.316986       0.616199       0.421919      -1.056476       0.038483      -0.012367       0.005258       0.040762      -0.029695       0.017877      -0.020554      -0.016093      -0.045804      -0.027239      -0.022532       0.049771             11.293937      16.776251       0.329496       0.660470      11.315934      -2.284574       5.789628           0.012726
          122              C       5.438406       0.113208      19.147714      -0.030463      50.732742 0.45967797E+03  0.10900101E+05                                11.941211                            7.107301      -0.011432       1.980948                    0.999473      28.264276      80.187862       0.626819       0.412085      -1.072724      -0.011032      -0.000693       0.000841       0.011085       0.006644      -0.001282      -0.030626       0.029557      -0.118027      -0.055042       0.017993       0.037049             18.758720      39.369546      -0.384910       1.440979      10.175514      -1.378463       6.731099           0.006690
          123              C       6.303406      13.309016      19.592284      -0.074302      34.043023 0.40706976E+03  0.94808836E+04                                 9.262085                            6.800907       0.053678       1.986250                    0.999689      29.582936      86.626426       0.617206       0.426085      -1.050658       0.045849       0.015130      -0.009339       0.049175       0.034998      -0.020483      -0.003633      -0.024476      -0.021925      -0.040430      -0.004714       0.045144             11.587164      17.712419      -0.842690       0.676873      11.283558      -2.305774       5.765515           0.010790
          124              C      -1.258691       1.093872      18.749941      -0.054031      33.438645 0.41238547E+03  0.96154547E+04                                 9.135580                            6.833146       0.093743       2.001907                    0.999701      29.257902      85.130153       0.618686       0.424590      -1.053817      -0.038258      -0.019934       0.013208       0.045116       0.029821      -0.017998      -0.004867      -0.039562       0.009793      -0.041710       0.002651       0.039060             11.269392      16.738865      -1.222020      -0.132841      11.083123      -2.590204       5.986189           0.011016
          125              C      -0.340365       0.086321      19.207510      -0.047396      52.838272 0.47114790E+03  0.11231825E+05                                12.193460                            7.183365       0.009801       1.984173                    0.999489      28.485221      80.811589       0.625580       0.410705      -1.074514       0.013985      -0.001329       0.001361       0.014114      -0.006598       0.000919      -0.037722       0.010412      -0.142463      -0.064641       0.025117       0.039524             18.935675      39.887507      -0.114604      -0.465297      10.137221      -1.412633       6.782297           0.010672
          126              C      -1.224379      13.253827      19.667679      -0.048231      32.493834 0.39439475E+03  0.90929389E+04                                 8.931778                            6.667778       0.151296       2.023814                    0.999768      28.917964      83.636747       0.628450       0.422729      -1.055097      -0.040898       0.012451      -0.006475       0.043239      -0.028862       0.018093      -0.001865      -0.036227       0.011106      -0.041074       0.005145       0.035930             10.936153      16.484710       0.714344      -0.389157      10.856833      -2.128344       5.466916           0.011024
          127              C       1.110820       0.091982      19.116516       0.084188      43.637080 0.41999432E+03  0.97536395E+04                                10.886913                            6.875031      -0.165368       1.950839                    0.999307      26.931111      76.040483       0.624951       0.422024      -1.064514      -0.000953      -0.000033       0.001451       0.001736      -0.001751       0.000909      -0.013571       0.032914      -0.082822      -0.033565       0.003161       0.030404             16.103172      32.155164      -0.128166      -0.088116       9.801035      -1.796672       6.353318           0.000848
          128              C       1.830001       1.160382      18.575752      -0.146688      38.427672 0.44389513E+03  0.10501890E+05                                 9.946794                            7.043791       0.070013       1.986646                    0.999625      29.931904      86.629940       0.617668       0.419145      -1.061305       0.025202      -0.006206       0.005592       0.026550      -0.026561       0.009406      -0.025352      -0.008325      -0.052504      -0.032834      -0.013167       0.046001             12.948816      23.265305       0.637105      -0.261382       9.670718      -1.845207       5.910425           0.002053
          129              C       3.210643       1.116514      18.549754      -0.143454      38.419680 0.43455185E+03  0.10243522E+05                                 9.977197                            6.987545       0.030067       1.973749                    0.999715      29.960976      87.033292       0.616679       0.421346      -1.058135      -0.029057      -0.010305       0.004662       0.031181       0.029930      -0.016216      -0.021265      -0.017981      -0.033877      -0.025640      -0.023157       0.048798             13.152057      23.898448      -1.749338       0.973537       9.456372      -1.979814       6.101352           0.000496
          130              C       3.935323       0.096227      19.100917       0.083284      42.933943 0.41619562E+03  0.96440705E+04                                10.805873                            6.852392      -0.149361       1.958534                    0.999386      26.809327      75.627797       0.624777       0.423076      -1.063788       0.003853      -0.000652       0.000929       0.004017       0.001233      -0.000762      -0.012366       0.035887      -0.077302      -0.031542       0.000646       0.030896             16.119129      32.073443      -0.373797       0.995402       9.807353      -1.917300       6.476591           0.002646
          131              C       3.226601      13.197223      19.688478      -0.141070      38.053279 0.44169659E+03  0.10450406E+05                                 9.918152                            7.046929       0.049752       1.981419                    0.999689      29.963178      87.089438       0.614031       0.421606      -1.058384      -0.018666       0.011485      -0.003149       0.022141      -0.027120       0.015574      -0.019775      -0.015050      -0.035500      -0.023118      -0.022055       0.045173             12.889062      23.208111       1.108917       0.088389       9.505778      -1.945402       5.953297           0.000377
          132              C       1.853354      13.173166      19.665079      -0.145522      38.988049 0.45097986E+03  0.10721411E+05                                10.081878                            7.120640       0.041122       1.976622                    0.999605      30.121649      87.646652       0.611081       0.421611      -1.058802       0.018490       0.012930      -0.007063       0.023642       0.025868      -0.011993      -0.023751      -0.012937      -0.044645      -0.028593      -0.016878       0.045471             13.223083      23.976713      -1.249858       1.020160       9.801084      -1.835859       5.891452           0.001855
          133              C      -3.132470       4.969831      16.420497      -0.105271      37.628023 0.45786362E+03  0.10942316E+05                                 9.828332                            7.167257       0.154128       2.005105                    0.999800      30.447015      89.250365       0.609161       0.420728      -1.057813      -0.021921      -0.021960       0.043382       0.053337       0.020211      -0.013443      -0.035133      -0.056863       0.023526      -0.038973      -0.019741       0.058715             12.298140       5.771812       0.748890      -2.600787      14.064584       0.694187      17.058026           0.015505
          134              C      -3.010565       3.911336      15.520958      -0.009847      48.029162 0.43852529E+03  0.10280684E+05                                11.507998                            6.939491      -0.050961       1.974050                    0.999434      27.802070      78.525919       0.634435       0.411805      -1.072498       0.003611       0.003426      -0.020029       0.020638      -0.012394      -0.013744      -0.004643      -0.036521       0.055225      -0.035197       0.012850       0.022347             17.734341       7.600200       0.558870      -6.828888      10.929160      -0.419994      34.673662           0.005039
          135              C       9.923742       2.824540      16.238509      -0.101669      36.231641 0.44160294E+03  0.10480526E+05                                 9.641016                            7.069445       0.057149       1.977031                    0.999635      30.379871      89.349733       0.608114       0.424395      -1.053326      -0.016596       0.017147       0.051997       0.057211      -0.006042      -0.000795       0.040713      -0.036691       0.034888      -0.030777      -0.022324       0.053101             12.117518       5.899336       1.129818      -2.976063      12.784459      -1.053142      17.668760           0.014537
          136              C      -2.617283       3.924072      14.067655       0.089980      41.445377 0.40574100E+03  0.93464956E+04                                10.560309                            6.772158      -0.186378       1.950614                    0.999305      26.593463      74.909966       0.627292       0.423874      -1.062800      -0.006991       0.005306       0.002867       0.009233       0.006776      -0.017061       0.001754      -0.015656       0.099486      -0.031261      -0.006577       0.037838             15.424500       6.933276      -1.360539      -4.961031      10.900921      -1.361012      28.439303           0.001360
          137              C      -2.077451       2.784917      13.550290      -0.149893      38.350050 0.44373459E+03  0.10494155E+05                                 9.929973                            7.028798       0.052842       1.980321                    0.999674      29.967601      86.636385       0.620314       0.417513      -1.062643       0.005681       0.003765      -0.031783       0.032505      -0.008338      -0.002944      -0.031815      -0.031829       0.016691      -0.028785      -0.012911       0.041696             12.942559       6.419953      -1.841919      -3.705873      10.162559       0.831039      22.245165           0.000601
          138              C      -1.741642       2.722652      12.169783      -0.145529      37.839922 0.43394074E+03  0.10210935E+05                                 9.859073                            6.966107       0.039873       1.979589                    0.999614      29.768063      85.994214       0.620712       0.419354      -1.060903      -0.008125       0.005308       0.029062       0.030640      -0.022696      -0.009198       0.026592      -0.020693       0.007518      -0.028789      -0.013838       0.042626             12.838200       5.958526      -1.247699      -2.980049       9.993047      -1.033196      22.563027           0.001254
          139              C      -1.911455       3.792468      11.374236       0.091849      41.428863 0.40664165E+03  0.93765571E+04                                10.538487                            6.777189      -0.183024       1.948387                    0.999380      26.726013      75.428981       0.627128       0.423564      -1.062527      -0.005633       0.004915      -0.004669       0.008814      -0.007357      -0.011789       0.005275      -0.012371       0.063596      -0.022059      -0.004179       0.026237             15.196360       6.496055      -1.610518      -4.203667      10.636910       0.799866      28.456114           0.001009
          140              C      -2.431243       4.985397      11.930599      -0.146588      39.805369 0.46939105E+03  0.11270315E+05                                10.224569                            7.268291       0.046909       1.976572                    0.999639      30.383580      88.822857       0.604427       0.422047      -1.058621      -0.005665      -0.014654       0.019275       0.024867      -0.007936       0.001767      -0.034397      -0.037105       0.031831      -0.027849      -0.019185       0.047033             13.208905       6.369503      -1.798997      -3.815476      11.623041       1.198637      21.634169           0.001146
          141              C      10.517796       5.040586      13.282508      -0.148207      38.528026 0.44568579E+03  0.10571413E+05                                 9.975297                            7.060165       0.136916       2.009095                    0.999672      30.083316      87.627291       0.615701       0.419404      -1.059481       0.002599      -0.012590      -0.019311       0.023199      -0.016116      -0.007941       0.023274      -0.027330      -0.004072      -0.021499      -0.015820       0.037318             12.867350       6.043893      -1.365959      -3.046898      11.443147      -1.711321      21.115011           0.000377
          142              C      -1.734624       4.734925       8.935600      -0.078244      33.974138 0.42495770E+03  0.99799608E+04                                 9.227369                            6.935045       0.188228       2.029520                    0.999724      29.558526      86.220640       0.614524       0.424409      -1.054279       0.011124      -0.017061      -0.036322       0.041642      -0.011448      -0.016171       0.017274      -0.025176      -0.052032      -0.029705      -0.005475       0.035180             11.220636       5.297561      -1.451140      -1.501282      13.016287      -0.471871      15.348059           0.010603
          143              C      -1.634118       3.699071       9.920934      -0.042649      50.151124 0.46557477E+03  0.11069099E+05                                11.800610                            7.140574      -0.006314       1.979503                    0.999508      28.403910      80.546136       0.627300       0.410684      -1.074226      -0.007757       0.000121       0.009304       0.012114      -0.022461      -0.012741      -0.007209      -0.067205       0.116836      -0.061916       0.020459       0.041458             17.868592       7.086204      -1.285278      -5.217899      10.787609       1.838701      35.731963           0.008679
          144              C      -1.241698       2.599539       9.198182      -0.070567      31.744844 0.38971108E+03  0.89612462E+04                                 8.786336                            6.618734       0.160672       2.025047                    0.999796      29.010457      83.887818       0.631891       0.421540      -1.055477       0.007116       0.009928      -0.044580       0.046223      -0.002731       0.005822      -0.031168      -0.005857      -0.023237      -0.032725       0.000139       0.032585             10.651393       5.246998      -1.804904      -1.459688      11.500092       1.108737      15.207089           0.009322
          145              C      -0.897010       8.245788      20.291637      -0.087582      34.475259 0.43141723E+03  0.10163729E+05                                 9.275505                            6.967031       0.111638       1.997168                    0.999737      29.946858      87.316990       0.616199       0.421919      -1.056476      -0.038483      -0.012367      -0.005258       0.040762       0.029695       0.017877       0.020554      -0.016093      -0.045804      -0.027239      -0.022532       0.049772             11.293936      16.776243      -0.329499       0.660468      11.315937       2.284575       5.789628           0.012726
          146              C      -0.054019       7.188708      19.849667      -0.030463      50.732728 0.45967805E+03  0.10900104E+05                                11.941210                            7.107302      -0.011432       1.980948                    0.999473      28.264277      80.187868       0.626819       0.412085      -1.072724       0.011032      -0.000693      -0.000841       0.011085      -0.006644      -0.001282       0.030626       0.029557      -0.118027      -0.055042       0.017993       0.037049             18.758716      39.369532       0.384910       1.440978      10.175518       1.378465       6.731099           0.006690
          147              C      -0.919019       6.233516      19.405097      -0.074302      34.043027 0.40706978E+03  0.94808843E+04                                 9.262086                            6.800907       0.053677       1.986250                    0.999689      29.582937      86.626433       0.617206       0.426085      -1.050658      -0.045849       0.015130       0.009339       0.049175      -0.034998      -0.020483       0.003633      -0.024476      -0.021925      -0.040430      -0.004714       0.045144             11.587165      17.712421       0.842691       0.676873      11.283560       2.305775       5.765515           0.010790
          148              C       6.643079       8.169372      20.247440      -0.054032      33.438649 0.41238550E+03  0.96154555E+04                                 9.135581                            6.833147       0.093743       2.001907                    0.999701      29.257903      85.130158       0.618686       0.424590      -1.053817       0.038258      -0.019934      -0.013208       0.045116      -0.029821      -0.017998       0.004867      -0.039562       0.009793      -0.041710       0.002651       0.039060             11.269394      16.738869       1.222022      -0.132841      11.083124       2.590204       5.986190           0.011016
          149              C       5.724753       7.161821      19.789871      -0.047396      52.838286 0.47114791E+03  0.11231826E+05                                12.193462                            7.183365       0.009801       1.984173                    0.999489      28.485222      80.811594       0.625580       0.410705      -1.074514      -0.013985      -0.001329      -0.001361       0.014114       0.006598       0.000919       0.037722       0.010412      -0.142463      -0.064641       0.025117       0.039524             18.935681      39.887521       0.114604      -0.465297      10.137223       1.412633       6.782298           0.010672
          150              C       6.608767       6.178327      19.329702      -0.048231      32.493841 0.39439481E+03  0.90929409E+04                                 8.931779                            6.667779       0.151296       2.023814                    0.999768      28.917967      83.636760       0.628450       0.422729      -1.055097       0.040898       0.012451       0.006475       0.043239       0.028862       0.018093       0.001865      -0.036227       0.011106      -0.041074       0.005145       0.035930             10.936155      16.484714      -0.714344      -0.389157      10.856835       2.128344       5.466917           0.011024
          151              C       4.273568       7.167482      19.880865       0.084188      43.637124 0.41999464E+03  0.97536486E+04                                10.886921                            6.875034      -0.165368       1.950839                    0.999307      26.931112      76.040490       0.624950       0.422024      -1.064514       0.000953      -0.000033      -0.001451       0.001736       0.001751       0.000909       0.013571       0.032914      -0.082822      -0.033565       0.003161       0.030404             16.103191      32.155215       0.128165      -0.088117       9.801035       1.796670       6.353322           0.000848
          152              C       3.554386       8.235882      20.421629      -0.146688      38.427677 0.44389503E+03  0.10501887E+05                                 9.946795                            7.043791       0.070013       1.986646                    0.999625      29.931906      86.629953       0.617668       0.419145      -1.061305      -0.025202      -0.006206      -0.005592       0.026550       0.026561       0.009406       0.025352      -0.008325      -0.052504      -0.032834      -0.013167       0.046001             12.948819      23.265317      -0.637104      -0.261382       9.670715       1.845205       5.910424           0.002053
          153              C       2.173745       8.192014      20.447627      -0.143454      38.419681 0.43455168E+03  0.10243517E+05                                 9.977197                            6.987544       0.030067       1.973749                    0.999715      29.960976      87.033298       0.616679       0.421346      -1.058135       0.029057      -0.010305      -0.004662       0.031181      -0.029930      -0.016216       0.021265      -0.017981      -0.033877      -0.025640      -0.023157       0.048798             13.152058      23.898451       1.749332       0.973534       9.456370       1.979813       6.101351           0.000496
          154              C       1.449065       7.171727      19.896464       0.083284      42.933947 0.41619586E+03  0.96440773E+04                                10.805874                            6.852394      -0.149361       1.958534                    0.999386      26.809328      75.627803       0.624777       0.423076      -1.063788      -0.003853      -0.000652      -0.000929       0.004017      -0.001233      -0.000762       0.012366       0.035887      -0.077302      -0.031542       0.000646       0.030896             16.119133      32.073449       0.373795       0.995401       9.807356       1.917301       6.476593           0.002646
          155              C       2.157787       6.121723      19.308903      -0.141070      38.053291 0.44169653E+03  0.10450405E+05                                 9.918154                            7.046928       0.049752       1.981419                    0.999689      29.963181      87.089454       0.614031       0.421606      -1.058384       0.018666       0.011485       0.003149       0.022141       0.027120       0.015574       0.019775      -0.015050      -0.035500      -0.023118      -0.022055       0.045173             12.889066      23.208121      -1.108912       0.088391       9.505778       1.945402       5.953297           0.000377
          156              C       3.531033       6.097666      19.332302      -0.145522      38.988066 0.45097990E+03  0.10721412E+05                                10.081881                            7.120641       0.041122       1.976622                    0.999605      30.121650      87.646662       0.611081       0.421611      -1.058802      -0.018490       0.012930       0.007063       0.023642      -0.025868      -0.011993       0.023751      -0.012937      -0.044645      -0.028593      -0.016878       0.045471             13.223089      23.976734       1.249853       1.020158       9.801081       1.835857       5.891452           0.001855
          157              C       8.516858      12.045331      22.576884      -0.105272      37.628030 0.45786366E+03  0.10942317E+05                                 9.828334                            7.167258       0.154128       2.005105                    0.999800      30.447016      89.250370       0.609161       0.420728      -1.057813       0.021921      -0.021960      -0.043382       0.053336      -0.020211      -0.013443       0.035133      -0.056863       0.023526      -0.038973      -0.019741       0.058715             12.298142       5.771813      -0.748891      -2.600789      14.064585      -0.694184      17.058030           0.015505
          158              C       8.394952      10.986836      23.476423      -0.009847      48.029161 0.43852534E+03  0.10280685E+05                                11.507998                            6.939491      -0.050961       1.974050                    0.999434      27.802068      78.525910       0.634435       0.411805      -1.072498      -0.003611       0.003426       0.020029       0.020638       0.012394      -0.013744       0.004643      -0.036521       0.055225      -0.035197       0.012850       0.022347             17.734339       7.600201      -0.558870      -6.828890      10.929157       0.419993      34.673659           0.005039
          159              C      -4.539354       9.900040      22.758872      -0.101669      36.231638 0.44160295E+03  0.10480526E+05                                 9.641016                            7.069445       0.057149       1.977031                    0.999635      30.379871      89.349733       0.608114       0.424395      -1.053326       0.016596       0.017147      -0.051997       0.057211       0.006042      -0.000795      -0.040713      -0.036691       0.034888      -0.030777      -0.022324       0.053101             12.117516       5.899335      -1.129818      -2.976062      12.784457       1.053139      17.668757           0.014537
          160              C       8.001670      10.999572      24.929726       0.089980      41.445372 0.40574104E+03  0.93464966E+04                                10.560308                            6.772158      -0.186378       1.950614                    0.999305      26.593463      74.909965       0.627292       0.423874      -1.062800       0.006991       0.005306      -0.002867       0.009233      -0.006776      -0.017061      -0.001754      -0.015656       0.099486      -0.031261      -0.006577       0.037838             15.424497       6.933275       1.360540      -4.961029      10.900921       1.361010      28.439294           0.001360
          161              C       7.461838       9.860417      25.447091      -0.149893      38.350049 0.44373453E+03  0.10494153E+05                                 9.929973                            7.028797       0.052842       1.980322                    0.999674      29.967601      86.636385       0.620314       0.417513      -1.062643      -0.005681       0.003765       0.031783       0.032505       0.008338      -0.002944       0.031815      -0.031829       0.016691      -0.028785      -0.012911       0.041696             12.942558       6.419952       1.841917      -3.705875      10.162558      -0.831038      22.245164           0.000601
          162              C      12.421104       9.798152       0.829344      -0.145529      37.839924 0.43394075E+03  0.10210936E+05                                 9.859073                            6.966107       0.039873       1.979589                    0.999614      29.768063      85.994217       0.620712       0.419354      -1.060903       0.008126       0.005308      -0.029062       0.030640       0.022696      -0.009198      -0.026592      -0.020693       0.007518      -0.028789      -0.013838       0.042626             12.838201       5.958527       1.247699      -2.980050       9.993048       1.033196      22.563028           0.001254
          163              C      12.590917      10.867968       1.624891       0.091849      41.428859 0.40664164E+03  0.93765569E+04                                10.538487                            6.777189      -0.183024       1.948387                    0.999380      26.726013      75.428981       0.627128       0.423564      -1.062527       0.005633       0.004915       0.004669       0.008814       0.007357      -0.011789      -0.005275      -0.012371       0.063596      -0.022059      -0.004179       0.026237             15.196357       6.496054       1.610518      -4.203665      10.636910      -0.799866      28.456107           0.001009
          164              C      -0.216295      12.060897       1.068528      -0.146588      39.805373 0.46939118E+03  0.11270319E+05                                10.224570                            7.268292       0.046909       1.976572                    0.999639      30.383581      88.822866       0.604427       0.422047      -1.058621       0.005665      -0.014654      -0.019275       0.024867       0.007936       0.001767       0.034397      -0.037105       0.031831      -0.027849      -0.019185       0.047033             13.208906       6.369504       1.798998      -3.815478      11.623044      -1.198639      21.634168           0.001146
          165              C      -5.133408      12.116086      25.714873      -0.148207      38.528015 0.44568579E+03  0.10571413E+05                                 9.975295                            7.060165       0.136916       2.009095                    0.999672      30.083317      87.627297       0.615701       0.419404      -1.059481      -0.002599      -0.012590       0.019311       0.023199       0.016116      -0.007941      -0.023274      -0.027330      -0.004072      -0.021499      -0.015820       0.037318             12.867346       6.043892       1.365960      -3.046896      11.443147       1.711319      21.115000           0.000377
          166              C      12.414087      11.810425       4.063527      -0.078244      33.974133 0.42495768E+03  0.99799602E+04                                 9.227368                            6.935044       0.188229       2.029520                    0.999724      29.558525      86.220633       0.614524       0.424408      -1.054279      -0.011124      -0.017061       0.036322       0.041642       0.011448      -0.016171      -0.017274      -0.025177      -0.052031      -0.029705      -0.005475       0.035180             11.220633       5.297560       1.451140      -1.501280      13.016287       0.471870      15.348053           0.010603
          167              C      12.313580      10.774571       3.078193      -0.042649      50.151120 0.46557479E+03  0.11069100E+05                                11.800610                            7.140575      -0.006314       1.979503                    0.999508      28.403910      80.546138       0.627300       0.410684      -1.074226       0.007757       0.000121      -0.009304       0.012114       0.022461      -0.012741       0.007209      -0.067205       0.116836      -0.061916       0.020459       0.041458             17.868591       7.086203       1.285279      -5.217895      10.787610      -1.838704      35.731959           0.008679
          168              C      11.921160       9.675039       3.800945      -0.070567      31.744838 0.38971099E+03  0.89612437E+04                                 8.786334                            6.618733       0.160672       2.025047                    0.999796      29.010457      83.887816       0.631891       0.421540      -1.055477      -0.007116       0.009928       0.044580       0.046223       0.002731       0.005822       0.031168      -0.005857      -0.023238      -0.032725       0.000140       0.032585             10.651391       5.246996       1.804902      -1.459686      11.500091      -1.108736      15.207086           0.009322
          169              N       0.472676      13.364204       7.055926      -0.174230      40.142660 0.49689359E+03  0.11891046E+05                                 9.809557                            7.150037       0.183977       2.061860                    0.999703      28.270950      77.909684       0.663384       0.385820      -1.101822       0.121047       0.103311      -0.055165       0.168431      -0.015215       0.034108      -0.016907      -0.057737      -0.091751      -0.057398       0.001409       0.055989             12.888926      20.187815       2.854523       0.484813      12.431436      -1.494416       6.047528           0.043647
          170              N       0.452227       0.444341       6.528162      -0.168955      40.302709 0.50064681E+03  0.12018602E+05                                 9.898534                            7.227940       0.227381       2.083395                    0.999503      28.141547      77.996430       0.652011       0.391317      -1.096545       0.117742      -0.090635       0.059394       0.160017       0.015414      -0.020629      -0.022478      -0.063896      -0.093208      -0.046759      -0.012303       0.059062             12.986645      19.892328      -2.445125       0.627534      12.876210      -1.795750       6.191399           0.044573
          171              N      10.550791      13.386846       7.035128      -0.169936      39.657045 0.50701871E+03  0.12201028E+05                                 9.754618                            7.257750       0.110417       2.042145                    0.999694      28.227094      78.137976       0.653315       0.389593      -1.098573      -0.110758       0.086250      -0.054206       0.150482       0.009682      -0.023617      -0.031963      -0.080194      -0.092539      -0.054865      -0.014243       0.069108             12.547801      18.693467      -2.760134      -0.652115      12.745258      -1.805634       6.204677           0.047223
          172              N      10.525469       0.513681       6.452767      -0.192724      41.203569 0.52284262E+03  0.12663179E+05                                 9.983634                            7.346861       0.167379       2.054133                    0.999697      28.559256      78.992710       0.653236       0.387136      -1.101674      -0.117924      -0.094990       0.063799       0.164315      -0.014466       0.028637      -0.030327      -0.082259      -0.150614      -0.069428      -0.009057       0.078485             13.015088      20.061301       2.742658      -0.878136      12.802585      -1.840515       6.181377           0.046610
          173              N      11.560081       9.667963       8.322041      -0.161471      41.180378 0.50438510E+03  0.12103049E+05                                 9.966148                            7.205877       0.196654       2.071522                    0.999666      28.056609      77.162813       0.661197       0.386049      -1.102797      -0.017168       0.104606       0.116445       0.157470       0.018079      -0.006365      -0.014222      -0.080762       0.000426      -0.044566      -0.004376       0.048941             13.110668       6.428824       0.273961      -3.140405      13.772484       2.521742      19.130694           0.042091
          174              N      -1.581531      10.985421       8.426034      -0.176443      41.933340 0.51107102E+03  0.12300813E+05                                10.094213                            7.250144       0.198352       2.069525                    0.999557      28.234006      77.704629       0.659797       0.385694      -1.103329      -0.056815      -0.110956       0.096060       0.157374      -0.007523       0.008152       0.022901      -0.096400       0.025775      -0.054758      -0.000501       0.055259             13.426002       6.689051       1.445341      -3.425651      14.839923      -3.402048      18.749031           0.042195
          175              N       9.510964       9.960889      18.245575      -0.156923      37.203543 0.47713761E+03  0.11301048E+05                                 9.298235                            7.010258       0.227490       2.082616                    0.999757      27.760700      76.065951       0.669538       0.386239      -1.101717      -0.016870       0.094078      -0.131204       0.162326      -0.011161      -0.006527       0.007549      -0.079925      -0.094249      -0.035289      -0.022697       0.057986             11.705993       5.588828      -0.895888      -1.675249      12.611314      -1.627744      16.917837           0.046810
          176              N       9.239152      11.259951      18.094785      -0.165747      37.847295 0.47785175E+03  0.11318743E+05                                 9.418413                            7.016735       0.240960       2.086241                    0.999772      27.794371      76.085015       0.669257       0.386374      -1.101957       0.045277      -0.114607      -0.109662       0.164956      -0.003090       0.022479      -0.027979      -0.088708      -0.034690      -0.052653      -0.009535       0.062188             12.050566       5.675098      -1.448879      -1.622201      13.410319       3.041927      17.066281           0.046070
          177              N      10.206787       6.288704       5.943201      -0.174230      40.142695 0.49689427E+03  0.11891066E+05                                 9.809562                            7.150042       0.183978       2.061860                    0.999703      28.270962      77.909726       0.663384       0.385820      -1.101822      -0.121047       0.103311       0.055166       0.168431       0.015215       0.034108       0.016907      -0.057737      -0.091751      -0.057398       0.001409       0.055988             12.888935      20.187828      -2.854530       0.484811      12.431444       1.494416       6.047531           0.043647
          178              N      10.227236       7.519841       6.470965      -0.168955      40.302717 0.50064683E+03  0.12018603E+05                                 9.898534                            7.227940       0.227382       2.083395                    0.999503      28.141555      77.996457       0.652011       0.391317      -1.096545      -0.117742      -0.090635      -0.059394       0.160017      -0.015414      -0.020629       0.022478      -0.063897      -0.093208      -0.046759      -0.012303       0.059062             12.986648      19.892336       2.445130       0.627534      12.876208       1.795749       6.191399           0.044573
          179              N       0.128671       6.311346       5.963999      -0.169936      39.657063 0.50701889E+03  0.12201034E+05                                 9.754621                            7.257751       0.110419       2.042145                    0.999694      28.227104      78.138011       0.653315       0.389593      -1.098573       0.110758       0.086250       0.054206       0.150482      -0.009682      -0.023617       0.031963      -0.080194      -0.092539      -0.054865      -0.014243       0.069108             12.547805      18.693474       2.760137      -0.652115      12.745264       1.805635       6.204678           0.047223
          180              N       0.153993       7.589181       6.546360      -0.192724      41.203586 0.52284285E+03  0.12663186E+05                                 9.983635                            7.346862       0.167379       2.054133                    0.999697      28.559264      78.992734       0.653236       0.387136      -1.101675       0.117924      -0.094990      -0.063799       0.164315       0.014466       0.028637       0.030327      -0.082259      -0.150614      -0.069428      -0.009057       0.078485             13.015091      20.061306      -2.742658      -0.878136      12.802588       1.840516       6.181378           0.046611
          181              N      -0.880618       2.592463       4.677086      -0.161471      41.180366 0.50438483E+03  0.12103041E+05                                 9.966147                            7.205876       0.196652       2.071522                    0.999666      28.056603      77.162797       0.661197       0.386049      -1.102797       0.017168       0.104606      -0.116445       0.157470      -0.018079      -0.006365       0.014222      -0.080762       0.000426      -0.044566      -0.004376       0.048941             13.110667       6.428823      -0.273960      -3.140404      13.772483      -2.521739      19.130694           0.042091
          182              N      12.260994       3.909921       4.573093      -0.176443      41.933358 0.51107121E+03  0.12300818E+05                                10.094215                            7.250145       0.198354       2.069526                    0.999557      28.234015      77.704656       0.659797       0.385694      -1.103330       0.056815      -0.110956      -0.096060       0.157374       0.007523       0.008152      -0.022901      -0.096401       0.025776      -0.054758      -0.000501       0.055259             13.426005       6.689050      -1.445340      -3.425650      14.839927       3.402051      18.749038           0.042195
          183              N      -4.126576       2.885389      20.751806      -0.156923      37.203546 0.47713763E+03  0.11301049E+05                                 9.298235                            7.010258       0.227490       2.082616                    0.999757      27.760701      76.065956       0.669538       0.386239      -1.101717       0.016870       0.094078       0.131204       0.162326       0.011161      -0.006528      -0.007549      -0.079925      -0.094249      -0.035289      -0.022697       0.057986             11.705994       5.588828       0.895887      -1.675250      12.611316       1.627744      16.917837           0.046810
          184              N      -3.854765       4.184451      20.902596      -0.165747      37.847303 0.47785180E+03  0.11318745E+05                                 9.418413                            7.016735       0.240961       2.086241                    0.999772      27.794376      76.085030       0.669257       0.386374      -1.101957      -0.045277      -0.114607       0.109662       0.164956       0.003090       0.022479       0.027979      -0.088708      -0.034690      -0.052653      -0.009535       0.062187             12.050567       5.675097       1.448878      -1.622198      13.410322      -3.041927      17.066284           0.046070
          185              N       7.559249       0.786796      18.942328      -0.174230      40.142662 0.49689363E+03  0.11891047E+05                                 9.809557                            7.150037       0.183977       2.061860                    0.999703      28.270952      77.909693       0.663384       0.385820      -1.101822      -0.121047      -0.103311       0.055165       0.168430      -0.015215       0.034108      -0.016907      -0.057737      -0.091751      -0.057398       0.001409       0.055988             12.888927      20.187818       2.854525       0.484812      12.431437      -1.494416       6.047528           0.043647
          186              N       7.579698      13.706659      19.470092      -0.168955      40.302727 0.50064696E+03  0.12018607E+05                                 9.898536                            7.227941       0.227381       2.083395                    0.999503      28.141556      77.996457       0.652011       0.391317      -1.096545      -0.117742       0.090635      -0.059394       0.160017       0.015414      -0.020629      -0.022478      -0.063897      -0.093208      -0.046759      -0.012303       0.059062             12.986650      19.892340      -2.445131       0.627535      12.876210      -1.795750       6.191400           0.044573
          187              N      -2.518866       0.764154      18.963126      -0.169936      39.657051 0.50701880E+03  0.12201031E+05                                 9.754619                            7.257751       0.110418       2.042145                    0.999694      28.227098      78.137989       0.653315       0.389593      -1.098573       0.110758      -0.086250       0.054206       0.150482       0.009682      -0.023617      -0.031963      -0.080194      -0.092539      -0.054865      -0.014243       0.069108             12.547802      18.693469      -2.760134      -0.652115      12.745259      -1.805635       6.204677           0.047223
          188              N      -2.493544      13.637319      19.545487      -0.192725      41.203588 0.52284289E+03  0.12663187E+05                                 9.983636                            7.346862       0.167379       2.054133                    0.999697      28.559265      78.992738       0.653236       0.387136      -1.101674       0.117924       0.094990      -0.063799       0.164315      -0.014466       0.028637      -0.030327      -0.082259      -0.150614      -0.069428      -0.009057       0.078485             13.015091      20.061307       2.742659      -0.878137      12.802589      -1.840516       6.181378           0.046611
          189              N      -3.528156       4.483037      17.676213      -0.161471      41.180401 0.50438539E+03  0.12103058E+05                                 9.966152                            7.205879       0.196655       2.071522                    0.999666      28.056619      77.162848       0.661197       0.386049      -1.102797       0.017169      -0.104606      -0.116446       0.157470       0.018079      -0.006365      -0.014222      -0.080762       0.000426      -0.044566      -0.004376       0.048942             13.110673       6.428827       0.273960      -3.140407      13.772489       2.521744      19.130704           0.042091
          190              N       9.613456       3.165579      17.572220      -0.176442      41.933344 0.51107106E+03  0.12300814E+05                                10.094214                            7.250144       0.198352       2.069525                    0.999557      28.234008      77.704638       0.659797       0.385694      -1.103329       0.056815       0.110956      -0.096060       0.157374      -0.007523       0.008152       0.022901      -0.096401       0.025776      -0.054758      -0.000501       0.055259             13.426003       6.689051       1.445341      -3.425652      14.839924      -3.402048      18.749034           0.042195
          191              N      -1.479039       4.190111       7.752679      -0.156923      37.203548 0.47713769E+03  0.11301050E+05                                 9.298235                            7.010258       0.227491       2.082617                    0.999757      27.760703      76.065956       0.669538       0.386238      -1.101717       0.016870      -0.094078       0.131204       0.162326      -0.011161      -0.006528       0.007549      -0.079925      -0.094249      -0.035289      -0.022697       0.057986             11.705993       5.588828      -0.895887      -1.675250      12.611313      -1.627744      16.917838           0.046810
          192              N      -1.207227       2.891049       7.903469      -0.165747      37.847281 0.47785154E+03  0.11318737E+05                                 9.418410                            7.016734       0.240960       2.086241                    0.999772      27.794364      76.084991       0.669257       0.386374      -1.101957      -0.045277       0.114606       0.109662       0.164956      -0.003090       0.022479      -0.027979      -0.088708      -0.034690      -0.052653      -0.009535       0.062187             12.050563       5.675096      -1.448878      -1.622200      13.410315       3.041926      17.066278           0.046070
          193              N      -2.174862       7.862296      20.055053      -0.174230      40.142677 0.49689400E+03  0.11891058E+05                                 9.809560                            7.150040       0.183977       2.061860                    0.999703      28.270953      77.909697       0.663384       0.385820      -1.101822       0.121047      -0.103311      -0.055165       0.168430       0.015215       0.034108       0.016907      -0.057737      -0.091751      -0.057398       0.001409       0.055988             12.888932      20.187824      -2.854528       0.484811      12.431442       1.494416       6.047530           0.043647
          194              N      -2.195311       6.631159      19.527289      -0.168955      40.302732 0.50064704E+03  0.12018610E+05                                 9.898536                            7.227941       0.227383       2.083395                    0.999503      28.141562      77.996476       0.652011       0.391317      -1.096545       0.117742       0.090635       0.059394       0.160017      -0.015414      -0.020629       0.022478      -0.063897      -0.093208      -0.046759      -0.012303       0.059062             12.986651      19.892341       2.445132       0.627535      12.876210       1.795750       6.191400           0.044573
          195              N       7.903254       7.839654      20.034255      -0.169936      39.657050 0.50701871E+03  0.12201029E+05                                 9.754619                            7.257750       0.110418       2.042144                    0.999694      28.227098      78.137992       0.653315       0.389593      -1.098573      -0.110758      -0.086250      -0.054206       0.150482      -0.009682      -0.023617       0.031963      -0.080194      -0.092539      -0.054865      -0.014243       0.069108             12.547803      18.693471       2.760136      -0.652115      12.745261       1.805635       6.204677           0.047223
          196              N       7.877932       6.561819      19.451894      -0.192725      41.203601 0.52284304E+03  0.12663192E+05                                 9.983638                            7.346863       0.167380       2.054133                    0.999697      28.559270      78.992756       0.653236       0.387136      -1.101674      -0.117924       0.094990       0.063799       0.164315       0.014466       0.028637       0.030327      -0.082259      -0.150614      -0.069428      -0.009057       0.078485             13.015095      20.061313      -2.742660      -0.878137      12.802593       1.840517       6.181380           0.046611
          197              N       8.912543      11.558537      21.321168      -0.161471      41.180384 0.50438509E+03  0.12103049E+05                                 9.966149                            7.205877       0.196653       2.071522                    0.999666      28.056611      77.162823       0.661197       0.386049      -1.102797      -0.017168      -0.104606       0.116446       0.157470      -0.018079      -0.006365       0.014222      -0.080762       0.000426      -0.044566      -0.004376       0.048942             13.110670       6.428825      -0.273960      -3.140405      13.772487      -2.521741      19.130699           0.042091
          198              N      -4.229069      10.241079      21.425161      -0.176442      41.933334 0.51107087E+03  0.12300808E+05                                10.094212                            7.250143       0.198352       2.069525                    0.999557      28.234004      77.704622       0.659797       0.385694      -1.103330      -0.056815       0.110956       0.096060       0.157374       0.007523       0.008152      -0.022901      -0.096401       0.025776      -0.054758      -0.000501       0.055259             13.426000       6.689048      -1.445339      -3.425648      14.839923       3.402048      18.749031           0.042195
          199              N      12.158501      11.265611       5.246448      -0.156923      37.203538 0.47713753E+03  0.11301046E+05                                 9.298234                            7.010257       0.227489       2.082616                    0.999757      27.760697      76.065939       0.669538       0.386239      -1.101717      -0.016870      -0.094078      -0.131204       0.162326       0.011161      -0.006527      -0.007549      -0.079925      -0.094249      -0.035289      -0.022697       0.057986             11.705991       5.588827       0.895887      -1.675250      12.611314       1.627744      16.917833           0.046810
          200              N      11.886690       9.966549       5.095658      -0.165747      37.847285 0.47785154E+03  0.11318737E+05                                 9.418411                            7.016733       0.240961       2.086241                    0.999772      27.794367      76.084999       0.669257       0.386374      -1.101957       0.045277       0.114606      -0.109662       0.164956       0.003090       0.022479       0.027979      -0.088708      -0.034690      -0.052653      -0.009535       0.062187             12.050563       5.675095       1.448877      -1.622198      13.410317      -3.041926      17.066278           0.046070

******************************************************
Auxiliary information for the entire system
The total spin magnetic moment of the unit cell is   24.000041
The total net atomic charge of the unit cell is   0.000004
Accuracy of reproducing the electrostatic potential in the unit cell:
  The inner radius (bohr) =    5.0000
  The outer radius (bohr) =   12.0000
  Valid grid points have density less than (e/(bohr^3)) =    0.0001
  The number of valid grid points were=       547452
  The rms potential error without charges in kcal/mol is=      2.59042
  The rms potential error with partial charges in kcal/mol is=      0.45208
  The RRMSE value at monopole order=      0.17452
  The rms potential error with partial charges and cloud penetration in kcal/mol is=      0.46040
  The RRMSE value at monopole order with cloud penetration is=      0.17773
  The rms potential error with partial charges and atomic dipoles in kcal/mol is=      0.26255
  The RRMSE value at dipole order=      0.10136
  The rms potential error with partial charges, atomic dipoles and cloud penetration in kcal/mol is=      0.26505
  The RRMSE value at dipole order with cloud penetration=      0.10232

******************************************************
The electron densities and ab initio electrostatic potential were computed in VASP using the PBE functional and
projector augmented wave method. See the main text of the journal article for a description of computational details.
The atomic charges, dipoles, and quadrupoles were computed with the DDEC6 method as described in
(a) T. A. Manz and N. Gabaldon Limas, RSC Adv. 6 (2016) 47771-47801 DOI: 10.1039/c6ra04656h
(b) N. Gabaldon Limas and T. A. Manz, RSC Adv. 8 (2018) 2678-2707 DOI: 10.1039/c7ra11829e.
For each atom in the material, the electron cloud parameters were fit to the spherically averaged atom-in-material
electron density using radial positions for which this density was between 10^-4 and 10^-2 electrons per cubic bohr.
The polarizabilities, dispersion coefficients, and quantum Drude oscillator (QDO) parameters were fit using the MCLF method.
The magnetic structure of the system was optimized in VASP from the default ferromagnetic initial guess using spin polarization.
The atomic spin moments (ASMs) were computed on this optimized magnetic structure using the DDEC6 partition as inputs
to the method of T. A. Manz and D. S. Sholl, J. Chem. Theory Comput. 7 (2011) 4146-4164 DOI: 10.1021/ct200539n.
The RMSE and RRMSE were computed using a uniform grid with Ewald summation.
