# Supplementary material for: A collection of forcefield precursors for metal–organic frameworks
Source: RSC Adv. 2019 Nov 13;9(63):36492–507. doi: 10.1039/c9ra07327b (PMC9075174; doi:10.1039/c9ra07327b)
Supplement: RA-009-C9RA07327B-s5622 [file RA-009-C9RA07327B-s5622.xyz]

  648
jmolscript: load "" {1 1 1} spacegroup "x,y,z" unitcell [{     13.823800     0.000000     0.000000 }, {      0.000000    28.174500     0.000000 }, {      0.000000     0.000000    45.199500 }]
Zn     1.999751    12.605835    26.165087     0.447535
Zn    11.531261     6.722436    36.862904     0.453408
Zn     1.761429    27.553252    26.515383     0.465722
Zn    11.824049     1.481415     3.565337     0.447537
Zn     2.292539     7.364814    14.263154     0.453417
Zn    12.062371    14.708498     3.915633     0.465723
Zn     8.911651    15.568665    41.634163     0.447538
Zn     4.619361    21.452064    30.936346     0.453415
Zn     8.673329     0.621248    41.283867     0.465720
Zn     4.912149    26.693085    19.034413     0.447535
Zn     9.204439    20.809686     8.336596     0.453407
Zn     5.150471    13.466002    18.684117     0.465722
Zn    11.824049    15.568665    19.034413     0.447535
Zn     2.292539    21.452064     8.336596     0.453408
Zn    12.062371     0.621248    18.684117     0.465722
Zn     1.999751    26.693085    41.634163     0.447539
Zn    11.531261    20.809686    30.936346     0.453415
Zn     1.761429    13.466002    41.283867     0.465720
Zn     4.912149    12.605835     3.565337     0.447535
Zn     9.204439     6.722436    14.263154     0.453417
Zn     5.150471    27.553252     3.915633     0.465723
Zn     8.911651     1.481415    26.165087     0.447535
Zn     4.619361     7.364814    36.862904     0.453408
Zn     8.673329    14.708498    26.515383     0.465722
H      1.249672     7.649377    26.622505     0.132022
H      1.739034     9.694845    25.573877     0.085046
H      0.933107    11.672695    28.728802     0.091494
H      0.396743     9.725837    29.903989     0.137692
H     13.727033     8.266398    32.670199     0.128390
H     13.033079     8.390366    34.875934     0.093003
H     12.369536     4.603713    34.966333     0.100820
H     13.096668     4.352960    32.869076     0.123566
H      0.511481     2.484991    30.261065     0.138151
H      0.930342     0.481784    29.180797     0.097788
H      1.625679     2.341301    25.795355     0.092978
H      1.094845     4.383952    26.721944     0.138391
H     12.032236    12.591184    22.943266     0.127299
H     13.183758    13.120865    24.882325     0.092510
H      2.708082    11.779758    23.363622     0.089537
H      1.636738    11.151467    21.442643     0.132804
H      1.606326    10.021670    18.287718     0.120074
H      2.717759     9.063737    16.606296     0.094202
H     13.210023     7.863503    15.006234     0.090445
H     12.025324     8.984848    16.597256     0.119536
H      9.350418    11.075396    17.469607     0.130244
H      7.169023    11.714957    17.243609     0.096026
H      7.116492    13.174396    20.909289     0.096476
H      9.325535    12.362971    21.243765     0.123584
H     12.574128     6.437873     4.022756     0.132014
H     12.084766     4.392405     2.974127     0.085042
H     12.890694     2.414555     6.129052     0.091487
H     13.427057     4.361413     7.304239     0.137683
H      0.096767     5.820852    10.070449     0.128398
H      0.790721     5.696884    12.276184     0.093005
H      1.454264     9.483537    12.366583     0.100816
H      0.727132     9.734290    10.269326     0.123559
H     13.312319    11.602259     7.661315     0.138135
H     12.893458    13.605466     6.581047     0.097783
H     12.198121    11.745949     3.195605     0.092975
H     12.728955     9.703298     4.122194     0.138382
H      1.791564     1.496066     0.343516     0.127298
H      0.640042     0.966385     2.282575     0.092511
H     11.115718     2.307492     0.763872     0.089532
H     12.187062     2.935783    44.042393     0.132801
H     12.217474     4.065580    40.887468     0.120081
H     11.106041     5.023513    39.206046     0.094202
H      0.613777     6.223747    37.605984     0.090438
H      1.798476     5.102402    39.197006     0.119536
H      4.473382     3.011854    40.069357     0.130241
H      6.654777     2.372293    39.843359     0.096024
H      6.707308     0.912854    43.509039     0.096479
H      4.498265     1.724279    43.843515     0.123588
H      8.161572    20.525123    41.176745     0.132029
H      8.650934    18.479655    42.225373     0.085059
H      7.845007    16.501805    39.070448     0.091497
H      7.308643    18.448663    37.895261     0.137693
H      6.815133    19.908102    35.129051     0.128392
H      6.121179    19.784134    32.923316     0.092999
H      5.457636    23.570787    32.832917     0.100806
H      6.184768    23.821540    34.930174     0.123561
H      7.423381    25.689509    37.538185     0.138141
H      7.842242    27.692716    38.618453     0.097785
H      8.537579    25.833199    42.003895     0.092984
H      8.006745    23.790548    41.077306     0.138394
H      5.120336    15.583316    44.855984     0.127297
H      6.271858    15.053635    42.916925     0.092505
H      9.619982    16.394742    44.435628     0.089537
H      8.548638    17.023033     1.157107     0.132803
H      8.518226    18.152830     4.312032     0.120073
H      9.629659    19.110763     5.993454     0.094198
H      6.298123    20.310997     7.593516     0.090438
H      5.113424    19.189652     6.002494     0.119535
H      2.438518    17.099104     5.130143     0.130241
H      0.257123    16.459543     5.356141     0.096021
H      0.204592    15.000104     1.690461     0.096473
H      2.413635    15.811529     1.355985     0.123581
H      5.662228    21.736627    18.576994     0.132004
H      5.172866    23.782095    19.625623     0.085038
H      5.978794    25.759945    16.470698     0.091504
H      6.515157    23.813087    15.295511     0.137702
H      7.008667    22.353648    12.529301     0.128392
H      7.702621    22.477616    10.323566     0.093005
H      8.366164    18.690963    10.233167     0.100822
H      7.639032    18.440210    12.330424     0.123560
H      6.400419    16.572241    14.938435     0.138149
H      5.981558    14.569034    16.018703     0.097787
H      5.286221    16.428551    19.404145     0.092978
H      5.817055    18.471202    18.477556     0.138382
H      8.703464    26.678434    22.256234     0.127298
H      7.551942    27.208115    20.317175     0.092511
H      4.203818    25.867008    21.835878     0.089537
H      5.275162    25.238717    23.756857     0.132809
H      5.305574    24.108920    26.911782     0.120077
H      4.194141    23.150987    28.593204     0.094198
H      7.525677    21.950753    30.193266     0.090441
H      8.710376    23.072098    28.602244     0.119533
H     11.385282    25.162646    27.729893     0.130242
H     13.566677    25.802207    27.955891     0.096025
H     13.619208    27.261646    24.290211     0.096477
H     11.410165    26.450221    23.955735     0.123586
H     12.574128    20.525123    18.576994     0.132004
H     12.084766    18.479655    19.625623     0.085038
H     12.890694    16.501805    16.470698     0.091503
H     13.427057    18.448663    15.295511     0.137702
H      0.096767    19.908102    12.529301     0.128391
H      0.790721    19.784134    10.323566     0.093005
H      1.454264    23.570787    10.233167     0.100821
H      0.727132    23.821540    12.330424     0.123560
H     13.312319    25.689509    14.938435     0.138149
H     12.893458    27.692716    16.018703     0.097787
H     12.198121    25.833199    19.404145     0.092978
H     12.728955    23.790548    18.477556     0.138382
H      1.791564    15.583316    22.256234     0.127298
H      0.640042    15.053635    20.317175     0.092511
H     11.115718    16.394742    21.835878     0.089537
H     12.187062    17.023033    23.756857     0.132809
H     12.217474    18.152830    26.911782     0.120077
H     11.106041    19.110763    28.593204     0.094198
H      0.613777    20.310997    30.193266     0.090441
H      1.798476    19.189652    28.602244     0.119533
H      4.473382    17.099104    27.729893     0.130242
H      6.654777    16.459543    27.955891     0.096025
H      6.707308    15.000104    24.290211     0.096477
H      4.498265    15.811529    23.955735     0.123586
H      1.249672    21.736627    41.176745     0.132028
H      1.739034    23.782095    42.225373     0.085059
H      0.933107    25.759945    39.070448     0.091497
H      0.396743    23.813087    37.895261     0.137693
H     13.727033    22.353648    35.129051     0.128392
H     13.033079    22.477616    32.923316     0.092999
H     12.369536    18.690963    32.832917     0.100806
H     13.096668    18.440210    34.930174     0.123561
H      0.511481    16.572241    37.538185     0.138142
H      0.930342    14.569034    38.618453     0.097785
H      1.625679    16.428551    42.003895     0.092984
H      1.094845    18.471202    41.077306     0.138393
H     12.032236    26.678434    44.855984     0.127296
H     13.183758    27.208115    42.916925     0.092504
H      2.708082    25.867008    44.435628     0.089536
H      1.636738    25.238717     1.157107     0.132803
H      1.606326    24.108920     4.312032     0.120073
H      2.717759    23.150987     5.993454     0.094198
H     13.210023    21.950753     7.593516     0.090438
H     12.025324    23.072098     6.002494     0.119535
H      9.350418    25.162646     5.130143     0.130242
H      7.169023    25.802207     5.356141     0.096022
H      7.116492    27.261646     1.690461     0.096473
H      9.325535    26.450221     1.355985     0.123581
H      5.662228     7.649377     4.022756     0.132013
H      5.172866     9.694845     2.974127     0.085042
H      5.978794    11.672695     6.129052     0.091488
H      6.515157     9.725837     7.304239     0.137683
H      7.008667     8.266398    10.070449     0.128397
H      7.702621     8.390366    12.276184     0.093005
H      8.366164     4.603713    12.366583     0.100816
H      7.639032     4.352960    10.269326     0.123559
H      6.400419     2.484991     7.661315     0.138134
H      5.981558     0.481784     6.581047     0.097784
H      5.286221     2.341301     3.195605     0.092976
H      5.817055     4.383952     4.122194     0.138381
H      8.703464    12.591184     0.343516     0.127299
H      7.551942    13.120865     2.282575     0.092511
H      4.203818    11.779758     0.763872     0.089532
H      5.275162    11.151467    44.042393     0.132802
H      5.305574    10.021670    40.887468     0.120081
H      4.194141     9.063737    39.206046     0.094202
H      7.525677     7.863503    37.605984     0.090438
H      8.710376     8.984848    39.197006     0.119536
H     11.385282    11.075396    40.069357     0.130241
H     13.566677    11.714957    39.843359     0.096024
H     13.619208    13.174396    43.509039     0.096479
H     11.410165    12.362971    43.843515     0.123588
H      8.161572     6.437873    26.622505     0.132022
H      8.650934     4.392405    25.573877     0.085046
H      7.845007     2.414555    28.728802     0.091494
H      7.308643     4.361413    29.903989     0.137692
H      6.815133     5.820852    32.670199     0.128390
H      6.121179     5.696884    34.875934     0.093004
H      5.457636     9.483537    34.966333     0.100820
H      6.184768     9.734290    32.869076     0.123566
H      7.423381    11.602259    30.261065     0.138151
H      7.842242    13.605466    29.180797     0.097788
H      8.537579    11.745949    25.795355     0.092978
H      8.006745     9.703298    26.721944     0.138391
H      5.120336     1.496066    22.943266     0.127299
H      6.271858     0.966385    24.882325     0.092510
H      9.619982     2.307492    23.363622     0.089537
H      8.548638     2.935783    21.442643     0.132803
H      8.518226     4.065580    18.287718     0.120074
H      9.629659     5.023513    16.606296     0.094202
H      6.298123     6.223747    15.006234     0.090445
H      5.113424     5.102402    16.597256     0.119536
H      2.438518     3.011854    17.469607     0.130244
H      0.257123     2.372293    17.243609     0.096026
H      0.204592     0.912854    20.909289     0.096476
H      2.413635     1.724279    21.243765     0.123584
C      0.619306     7.178863    29.153678     0.368979
C      0.109208     6.150493    31.101776     0.391665
C      0.598571     4.961529    29.289276     0.378714
C      0.844634     8.466437    28.385286     0.058588
C      1.192994     8.449533    27.097100    -0.163396
C      1.474999     9.706115    26.464307     0.104301
C      1.003608    10.850000    28.299407     0.086891
C      0.693955     9.680758    29.027119    -0.153243
C     13.536265     6.288548    32.466801     0.051182
C     13.471293     7.488782    33.113154    -0.145097
C     13.019255     7.564853    34.442019     0.109642
C     12.646012     5.355972    34.496258     0.087537
C     13.086991     5.206648    33.244232    -0.149909
C      0.796251     3.654233    28.629363     0.046668
C      0.724367     2.476539    29.352555    -0.142868
C      0.982872     1.265035    28.683603     0.107155
C      1.371321     2.369475    26.690305     0.084904
C      1.090698     3.611971    27.241739    -0.148483
C     12.885164    11.340236    20.769170     0.368298
C     12.843693    10.297780    18.739713     0.380478
C     10.977480    11.252895    19.544264     0.372181
C     13.612296    11.779758    21.975997     0.070888
C     12.937694    12.393963    23.015585    -0.150426
C     13.635796    12.709517    24.181733     0.072367
C      1.788800    11.909361    23.295822     0.089541
C      1.152905    11.548728    22.134195    -0.145414
C     13.580501     9.638496    17.654925     0.069106
C      1.125257     9.615957    17.600685    -0.134211
C      1.788800     9.038380    16.606296     0.099351
C     13.660679     8.353739    15.657107     0.093253
C     12.954283     8.990483    16.628896    -0.135520
C      9.564687    11.638886    19.390585     0.060734
C      8.910821    11.475474    18.183759    -0.134334
C      7.614149    11.900909    18.039120     0.090545
C      7.568531    12.746144    20.217736     0.082335
C      8.908057    12.258725    20.416614    -0.141873
C     13.204494     6.908387     6.553927     0.368985
C     13.714592     7.936757     8.502026     0.391656
C     13.225229     9.125721     6.689526     0.378720
C     12.979166     5.620813     5.785536     0.058580
C     12.630806     5.637717     4.497350    -0.163396
C     12.348801     4.381135     3.864557     0.104308
C     12.820192     3.237250     5.699657     0.086891
C     13.129845     4.406492     6.427369    -0.153255
C      0.287535     7.798702     9.867051     0.051200
C      0.352507     6.598468    10.513404    -0.145097
C      0.804545     6.522397    11.842269     0.109638
C      1.177788     8.731278    11.896508     0.087533
C      0.736809     8.880602    10.644482    -0.149901
C     13.027549    10.433017     6.029613     0.046657
C     13.099433    11.610711     6.752805    -0.142873
C     12.840928    12.822215     6.083853     0.107154
C     12.452479    11.717775     4.090555     0.084912
C     12.733102    10.475279     4.641989    -0.148477
C      0.938636     2.747014    43.368920     0.368300
C      0.980107     3.789470    41.339463     0.380478
C      2.846320     2.834355    42.144014     0.372183
C      0.211504     2.307492    44.575747     0.070886
C      0.886106     1.693287     0.415835    -0.150428
C      0.188004     1.377733     1.581983     0.072368
C     12.035000     2.177889     0.696072     0.089541
C     12.670895     2.538522    44.733945    -0.145417
C      0.243299     4.448754    40.254675     0.069110
C     12.698543     4.471293    40.200435    -0.134208
C     12.035000     5.048870    39.206046     0.099350
C      0.163121     5.733511    38.256857     0.093245
C      0.869517     5.096767    39.228646    -0.135524
C      4.259113     2.448364    41.990336     0.060738
C      4.912979     2.611776    40.783509    -0.134336
C      6.209651     2.186341    40.638870     0.090540
C      6.255270     1.341106    42.817486     0.082333
C      4.915743     1.828525    43.016364    -0.141872
C      7.531206    20.995637    38.645573     0.368983
C      7.021108    22.024007    36.697474     0.391656
C      7.510471    23.212971    38.509974     0.378721
C      7.756534    19.708063    39.413964     0.058584
C      8.104894    19.724967    40.702150    -0.163393
C      8.386899    18.468385    41.334943     0.104306
C      7.915508    17.324500    39.499843     0.086894
C      7.605855    18.493742    38.772131    -0.153252
C      6.624365    21.885952    35.332449     0.051192
C      6.559393    20.685718    34.686096    -0.145100
C      6.107355    20.609647    33.357231     0.109633
C      5.734112    22.818528    33.302992     0.087530
C      6.175091    22.967852    34.555018    -0.149908
C      7.708151    24.520267    39.169887     0.046660
C      7.636267    25.697961    38.446695    -0.142869
C      7.894772    26.909465    39.115647     0.107156
C      8.283221    25.805025    41.108945     0.084911
C      8.002598    24.562529    40.557511    -0.148481
C      5.973264    16.834264     1.830580     0.368296
C      5.931793    17.876720     3.860037     0.380473
C      4.065580    16.921605     3.055486     0.372178
C      6.700396    16.394742     0.623753     0.070888
C      6.025794    15.780537    44.783665    -0.150435
C      6.723896    15.464983    43.617517     0.072359
C      8.700700    16.265139    44.503428     0.089535
C      8.064805    16.625772     0.465555    -0.145415
C      6.668601    18.536004     4.944825     0.069106
C      8.037157    18.558543     4.999065    -0.134213
C      8.700700    19.136120     5.993454     0.099348
C      6.748779    19.820761     6.942643     0.093243
C      6.042383    19.184017     5.970854    -0.135528
C      2.652787    16.535614     3.209164     0.060735
C      1.998921    16.699026     4.415991    -0.134338
C      0.702249    16.273591     4.560630     0.090534
C      0.656631    15.428356     2.382014     0.082328
C      1.996157    15.915775     2.183136    -0.141880
C      6.292594    21.266113    16.045822     0.368975
C      6.802692    20.237743    14.097724     0.391663
C      6.313329    19.048779    15.910224     0.378712
C      6.067266    22.553687    16.814214     0.058588
C      5.718906    22.536783    18.102400    -0.163402
C      5.436901    23.793365    18.735193     0.104302
C      5.908292    24.937250    16.900093     0.086888
C      6.217945    23.768008    16.172381    -0.153246
C      7.199435    20.375798    12.732699     0.051179
C      7.264407    21.576032    12.086346    -0.145100
C      7.716445    21.652103    10.757481     0.109641
C      8.089688    19.443222    10.703242     0.087537
C      7.648709    19.293898    11.955268    -0.149911
C      6.115649    17.741483    16.570137     0.046670
C      6.187533    16.563789    15.846945    -0.142864
C      5.929028    15.352285    16.515897     0.107155
C      5.540579    16.456725    18.509195     0.084904
C      5.821202    17.699221    17.957761    -0.148479
C      7.850536    25.427486    24.430330     0.368303
C      7.892007    24.385030    26.459787     0.380484
C      9.758220    25.340145    25.655236     0.372187
C      7.123404    25.867008    23.223503     0.070888
C      7.798006    26.481213    22.183915    -0.150425
C      7.099904    26.796767    21.017768     0.072368
C      5.123100    25.996611    21.903678     0.089543
C      5.758995    25.635978    23.065305    -0.145413
C      7.155199    23.725746    27.544575     0.069105
C      5.786643    23.703207    27.598815    -0.134209
C      5.123100    23.125630    28.593204     0.099348
C      7.075021    22.440989    29.542393     0.093248
C      7.781417    23.077733    28.570604    -0.135524
C     11.171013    25.726136    25.808914     0.060738
C     11.824879    25.562724    27.015741    -0.134333
C     13.121551    25.988159    27.160380     0.090546
C     13.167169    26.833394    24.981764     0.082336
C     11.827643    26.345975    24.782886    -0.141871
C     13.204494    20.995637    16.045822     0.368975
C     13.714592    22.024007    14.097724     0.391663
C     13.225229    23.212971    15.910224     0.378712
C     12.979166    19.708063    16.814214     0.058588
C     12.630806    19.724967    18.102400    -0.163401
C     12.348801    18.468385    18.735193     0.104302
C     12.820192    17.324500    16.900093     0.086888
C     13.129845    18.493742    16.172381    -0.153247
C      0.287535    21.885952    12.732699     0.051179
C      0.352507    20.685718    12.086346    -0.145100
C      0.804545    20.609647    10.757481     0.109640
C      1.177788    22.818528    10.703242     0.087537
C      0.736809    22.967852    11.955268    -0.149911
C     13.027549    24.520267    16.570137     0.046670
C     13.099433    25.697961    15.846945    -0.142865
C     12.840928    26.909465    16.515897     0.107155
C     12.452479    25.805025    18.509195     0.084904
C     12.733102    24.562529    17.957761    -0.148478
C      0.938636    16.834264    24.430330     0.368303
C      0.980107    17.876720    26.459787     0.380484
C      2.846320    16.921605    25.655236     0.372187
C      0.211504    16.394742    23.223503     0.070889
C      0.886106    15.780537    22.183915    -0.150425
C      0.188004    15.464983    21.017768     0.072368
C     12.035000    16.265139    21.903678     0.089543
C     12.670895    16.625772    23.065305    -0.145413
C      0.243299    18.536004    27.544575     0.069105
C     12.698543    18.558543    27.598815    -0.134209
C     12.035000    19.136120    28.593204     0.099348
C      0.163121    19.820761    29.542393     0.093248
C      0.869517    19.184017    28.570604    -0.135524
C      4.259113    16.535614    25.808914     0.060738
C      4.912979    16.699026    27.015741    -0.134333
C      6.209651    16.273591    27.160380     0.090546
C      6.255270    15.428356    24.981764     0.082336
C      4.915743    15.915775    24.782886    -0.141871
C      0.619306    21.266113    38.645573     0.368983
C      0.109208    20.237743    36.697474     0.391656
C      0.598571    19.048779    38.509974     0.378721
C      0.844634    22.553687    39.413964     0.058584
C      1.192994    22.536783    40.702150    -0.163394
C      1.474999    23.793365    41.334943     0.104306
C      1.003608    24.937250    39.499843     0.086894
C      0.693955    23.768008    38.772131    -0.153252
C     13.536265    20.375798    35.332449     0.051192
C     13.471293    21.576032    34.686096    -0.145100
C     13.019255    21.652103    33.357231     0.109633
C     12.646012    19.443222    33.302992     0.087531
C     13.086991    19.293898    34.555018    -0.149908
C      0.796251    17.741483    39.169887     0.046660
C      0.724367    16.563789    38.446695    -0.142869
C      0.982872    15.352285    39.115647     0.107156
C      1.371321    16.456725    41.108945     0.084911
C      1.090698    17.699221    40.557511    -0.148481
C     12.885164    25.427486     1.830580     0.368295
C     12.843693    24.385030     3.860037     0.380472
C     10.977480    25.340145     3.055486     0.372178
C     13.612296    25.867008     0.623753     0.070887
C     12.937694    26.481213    44.783665    -0.150435
C     13.635796    26.796767    43.617517     0.072359
C      1.788800    25.996611    44.503428     0.089534
C      1.152905    25.635978     0.465555    -0.145415
C     13.580501    23.725746     4.944825     0.069107
C      1.125257    23.703207     4.999065    -0.134214
C      1.788800    23.125630     5.993454     0.099348
C     13.660679    22.440989     6.942643     0.093243
C     12.954283    23.077733     5.970854    -0.135528
C      9.564687    25.726136     3.209164     0.060735
C      8.910821    25.562724     4.415991    -0.134338
C      7.614149    25.988159     4.560630     0.090534
C      7.568531    26.833394     2.382014     0.082327
C      8.908057    26.345975     2.183136    -0.141880
C      6.292594     7.178863     6.553927     0.368985
C      6.802692     6.150493     8.502026     0.391655
C      6.313329     4.961529     6.689526     0.378720
C      6.067266     8.466437     5.785536     0.058580
C      5.718906     8.449533     4.497350    -0.163396
C      5.436901     9.706115     3.864557     0.104308
C      5.908292    10.850000     5.699657     0.086892
C      6.217945     9.680758     6.427369    -0.153254
C      7.199435     6.288548     9.867051     0.051199
C      7.264407     7.488782    10.513404    -0.145098
C      7.716445     7.564853    11.842269     0.109637
C      8.089688     5.355972    11.896508     0.087533
C      7.648709     5.206648    10.644482    -0.149901
C      6.115649     3.654233     6.029613     0.046657
C      6.187533     2.476539     6.752805    -0.142872
C      5.929028     1.265035     6.083853     0.107154
C      5.540579     2.369475     4.090555     0.084912
C      5.821202     3.611971     4.641989    -0.148476
C      7.850536    11.340236    43.368920     0.368300
C      7.892007    10.297780    41.339463     0.380479
C      9.758220    11.252895    42.144014     0.372183
C      7.123404    11.779758    44.575747     0.070887
C      7.798006    12.393963     0.415835    -0.150427
C      7.099904    12.709517     1.581983     0.072368
C      5.123100    11.909361     0.696072     0.089541
C      5.758995    11.548728    44.733945    -0.145417
C      7.155199     9.638496    40.254675     0.069110
C      5.786643     9.615957    40.200435    -0.134208
C      5.123100     9.038380    39.206046     0.099350
C      7.075021     8.353739    38.256857     0.093245
C      7.781417     8.990483    39.228646    -0.135524
C     11.171013    11.638886    41.990336     0.060738
C     11.824879    11.475474    40.783509    -0.134336
C     13.121551    11.900909    40.638870     0.090540
C     13.167169    12.746144    42.817486     0.082334
C     11.827643    12.258725    43.016364    -0.141871
C      7.531206     6.908387    29.153678     0.368979
C      7.021108     7.936757    31.101776     0.391665
C      7.510471     9.125721    29.289276     0.378714
C      7.756534     5.620813    28.385286     0.058588
C      8.104894     5.637717    27.097100    -0.163397
C      8.386899     4.381135    26.464307     0.104302
C      7.915508     3.237250    28.299407     0.086891
C      7.605855     4.406492    29.027119    -0.153243
C      6.624365     7.798702    32.466801     0.051182
C      6.559393     6.598468    33.113154    -0.145097
C      6.107355     6.522397    34.442019     0.109642
C      5.734112     8.731278    34.496258     0.087537
C      6.175091     8.880602    33.244232    -0.149909
C      7.708151    10.433017    28.629363     0.046668
C      7.636267    11.610711    29.352555    -0.142869
C      7.894772    12.822215    28.683603     0.107155
C      8.283221    11.717775    26.690305     0.084904
C      8.002598    10.475279    27.241739    -0.148483
C      5.973264     2.747014    20.769170     0.368299
C      5.931793     3.789470    18.739713     0.380477
C      4.065580     2.834355    19.544264     0.372181
C      6.700396     2.307492    21.975997     0.070888
C      6.025794     1.693287    23.015585    -0.150426
C      6.723896     1.377733    24.181733     0.072367
C      8.700700     2.177889    23.295822     0.089541
C      8.064805     2.538522    22.134195    -0.145414
C      6.668601     4.448754    17.654925     0.069106
C      8.037157     4.471293    17.600685    -0.134211
C      8.700700     5.048870    16.606296     0.099351
C      6.748779     5.733511    15.657107     0.093253
C      6.042383     5.096767    16.628896    -0.135520
C      2.652787     2.448364    19.390585     0.060734
C      1.998921     2.611776    18.183759    -0.134334
C      0.702249     2.186341    18.039120     0.090545
C      0.656631     1.341106    20.217736     0.082335
C      1.996157     1.828525    20.416614    -0.141873
I      4.504762    12.363534    25.929597    -0.469500
I      0.741232    14.432106    27.416661    -0.438674
I      9.304247     5.496000    36.570915    -0.468857
I     11.505411     9.175308    37.537281    -0.458911
I      2.809964    28.006862    24.225124    -0.449259
I      2.928710    26.214118    28.313871    -0.464407
I      9.319038     1.723716     3.329847    -0.469532
I     13.082568    27.829644     4.816911    -0.438721
I      4.519553     8.591250    13.971165    -0.468852
I      2.318389     4.911942    14.937531    -0.458866
I     11.013836    14.254888     1.625374    -0.449291
I     10.895090    16.047632     5.714121    -0.464421
I     11.416662    15.810966    41.869653    -0.469520
I      7.653132    13.742394    40.382589    -0.438725
I      2.392347    22.678500    31.228335    -0.468828
I      4.593511    18.999192    30.261969    -0.458868
I      9.721864     0.167638    43.574126    -0.449249
I      9.840610     1.960382    39.485379    -0.464417
I      2.407138    26.450784    19.269903    -0.469510
I      6.170668     0.344856    17.782839    -0.438678
I     11.431453    19.583250     8.628585    -0.468856
I      9.230289    23.262558     7.662219    -0.458910
I      4.101936    13.919612    20.974376    -0.449254
I      3.983190    12.126868    16.885629    -0.464405
I      9.319038    15.810966    19.269903    -0.469510
I     13.082568    13.742394    17.782839    -0.438678
I      4.519553    22.678500     8.628585    -0.468862
I      2.318389    18.999192     7.662219    -0.458911
I     11.013836     0.167638    20.974376    -0.449255
I     10.895090     1.960382    16.885629    -0.464405
I      4.504762    26.450784    41.869653    -0.469521
I      0.741232     0.344856    40.382589    -0.438728
I      9.304247    19.583250    31.228335    -0.468828
I     11.505411    23.262558    30.261969    -0.458867
I      2.809964    13.919612    43.574126    -0.449248
I      2.928710    12.126868    39.485379    -0.464418
I      2.407138    12.363534     3.329847    -0.469524
I      6.170668    14.432106     4.816911    -0.438714
I     11.431453     5.496000    13.971165    -0.468853
I      9.230289     9.175308    14.937531    -0.458869
I      4.101936    28.006862     1.625374    -0.449285
I      3.983190    26.214118     5.714121    -0.464412
I     11.416662     1.723716    25.929597    -0.469500
I      7.653132    27.829644    27.416661    -0.438674
I      2.392347     8.591250    36.570915    -0.468857
I      4.593511     4.911942    37.537281    -0.458910
I      9.721864    14.254888    24.225124    -0.449260
I      9.840610    16.047632    28.313871    -0.464407
N      0.294447     7.325370    30.445479    -0.399163
N      0.247446     4.984069    30.572942    -0.380654
N      0.816987     6.063152    28.512749    -0.387022
N      1.390674    10.827460    27.033821    -0.147799
N     12.587952     6.539301    35.081140    -0.147158
N      1.299437     1.163607    27.381857    -0.154668
N     13.550089    10.683770    19.833541    -0.391789
N     11.529049    10.511906    18.586034    -0.364564
N     11.573285    11.652973    20.692331    -0.387041
N      1.148758    12.427772    24.321851    -0.170064
N      1.163964     8.424175    15.620947    -0.164803
N      6.967195    12.574279    19.001870    -0.174853
N     13.529353     6.761880     7.845729    -0.399170
N     13.576354     9.103181     7.973192    -0.380658
N     13.006813     8.024098     5.912999    -0.387001
N     12.433126     3.259790     4.434071    -0.147793
N      1.235848     7.547949    12.481390    -0.147174
N     12.524363    12.923643     4.782107    -0.154660
N      0.273711     3.403480    42.433291    -0.391795
N      2.294751     3.575344    41.185784    -0.364576
N      2.250515     2.434277    43.292081    -0.387042
N     12.675042     1.659478     1.722101    -0.170066
N     12.659836     5.663074    38.220697    -0.164813
N      6.856605     1.512971    41.601620    -0.174857
N      7.206347    20.849130    37.353771    -0.399169
N      7.159346    23.190431    37.226308    -0.380657
N      7.728887    22.111348    39.286501    -0.387007
N      8.302574    17.347040    40.765429    -0.147790
N      5.676052    21.635199    32.718110    -0.147176
N      8.211337    27.010893    40.417393    -0.154659
N      6.638189    17.490730     2.766209    -0.391797
N      4.617149    17.662594     4.013716    -0.364572
N      4.661385    16.521527     1.907419    -0.387053
N      8.060658    15.746728    43.477399    -0.170073
N      8.075864    19.750324     6.978803    -0.164813
N      0.055295    15.600221     3.597880    -0.174857
N      6.617453    21.412620    14.754021    -0.399160
N      6.664454    19.071319    14.626558    -0.380651
N      6.094913    20.150402    16.686751    -0.387019
N      5.521226    24.914710    18.165679    -0.147800
N      8.147748    20.626551    10.118360    -0.147155
N      5.612463    15.250857    17.817643    -0.154670
N      7.185611    24.771020    25.365959    -0.391789
N      9.206651    24.599156    26.613466    -0.364568
N      9.162415    25.740223    24.507169    -0.387040
N      5.763142    26.515022    20.877649    -0.170061
N      5.747936    22.511425    29.578553    -0.164804
N     13.768505    26.661529    26.197630    -0.174853
N     13.529353    20.849130    14.754021    -0.399160
N     13.576354    23.190431    14.626558    -0.380652
N     13.006813    22.111348    16.686751    -0.387019
N     12.433126    17.347040    18.165679    -0.147801
N      1.235848    21.635199    10.118360    -0.147155
N     12.524363    27.010893    17.817643    -0.154670
N      0.273711    17.490730    25.365959    -0.391789
N      2.294751    17.662594    26.613466    -0.364568
N      2.250515    16.521527    24.507169    -0.387040
N     12.675042    15.746728    20.877649    -0.170061
N     12.659836    19.750324    29.578553    -0.164804
N      6.856605    15.600221    26.197630    -0.174853
N      0.294447    21.412620    37.353771    -0.399169
N      0.247446    19.071319    37.226308    -0.380657
N      0.816987    20.150402    39.286501    -0.387007
N      1.390674    24.914710    40.765429    -0.147790
N     12.587952    20.626551    32.718110    -0.147176
N      1.299437    15.250857    40.417393    -0.154659
N     13.550089    24.771020     2.766209    -0.391797
N     11.529049    24.599156     4.013716    -0.364573
N     11.573285    25.740223     1.907419    -0.387053
N      1.148758    26.515022    43.477399    -0.170073
N      1.163964    22.511425     6.978803    -0.164813
N      6.967195    26.661529     3.597880    -0.174857
N      6.617453     7.325370     7.845729    -0.399170
N      6.664454     4.984069     7.973192    -0.380657
N      6.094913     6.063152     5.912999    -0.387001
N      5.521226    10.827460     4.434071    -0.147793
N      8.147748     6.539301    12.481390    -0.147174
N      5.612463     1.163607     4.782107    -0.154660
N      7.185611    10.683770    42.433291    -0.391795
N      9.206651    10.511906    41.185784    -0.364576
N      9.162415    11.652973    43.292081    -0.387042
N      5.763142    12.427772     1.722101    -0.170066
N      5.747936     8.424175    38.220697    -0.164812
N     13.768505    12.574279    41.601620    -0.174858
N      7.206347     6.761880    30.445479    -0.399162
N      7.159346     9.103181    30.572942    -0.380654
N      7.728887     8.024098    28.512749    -0.387022
N      8.302574     3.259790    27.033821    -0.147799
N      5.676052     7.547949    35.081140    -0.147158
N      8.211337    12.923643    27.381857    -0.154668
N      6.638189     3.403480    19.833541    -0.391789
N      4.617149     3.575344    18.586034    -0.364564
N      4.661385     2.434277    20.692331    -0.387041
N      8.060658     1.659478    24.321851    -0.170064
N      8.075864     5.663074    15.620947    -0.164803
N      0.055295     1.512971    19.001870    -0.174853

The following XYZ coordinates are in angstroms. Other properties are in atomic units.
The sperically averaged electron density of each atom fit to a function of the form exp(a - br)
eigen_1, eigen_2 and eigen_3 are the three eigenvalues of traceless quadrupole moment tensor
  atom number  atomic symbol              X              Y              Z     net charge C6 coefficient C8 coefficient C10 coefficient fluctuating dipole atomic polarizability isotropic forcefield polarizability              a              b squared Pearson coefficient          <r^3>          <r^4>         wp_QDO          m_QDO          q_QDO       dipole_x       dipole_y       dipole_z         dipole            Qxy            Qxz            Qyz     Q(x^2-y^2)  Q(3z^2 - R^2)        eigen_1        eigen_2        eigen_3 static polarizability      alpha(xx)      alpha(xy)      alpha(xz)      alpha(yy)      alpha(yz)      alpha(zz) atomic spin moment
            1             Zn       1.999751      12.605835      26.165087       0.447535     131.994190 0.32812575E+04  0.12082021E+06                                21.163285                           18.674119       0.327878       1.856354                    0.998526      59.972052     179.317523       0.417384       0.398539      -1.138653       0.012945       0.015345      -0.002189       0.020195       0.011586      -0.019419      -0.012364      -0.009822       0.027668      -0.022355      -0.008247       0.030602             24.255800      22.244453       1.813447       2.940610      26.266876      -5.352978      24.256071          -0.000004
            2             Zn      11.531261       6.722436      36.862904       0.453408     141.029667 0.32949676E+04  0.12136522E+06                                22.087761                           18.724431       0.333591       1.859196                    0.998344      59.747394     178.260812       0.416740       0.399022      -1.139118      -0.007385       0.006397       0.010483       0.014330       0.027880      -0.029411      -0.001946      -0.001953       0.000307      -0.039862      -0.001408       0.041270             26.792078      25.127573      -3.285310      -0.189808      21.046439      -2.101842      34.202221          -0.000004
            3             Zn       1.761429      27.553252      26.515383       0.465722     139.940040 0.31945836E+04  0.11693359E+06                                22.069718                           18.490863       0.293703       1.849913                    0.998299      59.599124     178.119725       0.416917       0.401357      -1.135779       0.002146       0.007389      -0.016453       0.018164      -0.015425      -0.014503      -0.015774       0.004352       0.068646      -0.034953       0.004126       0.030827             26.655395      31.851800       0.308033      -0.287102      27.463604       3.640810      20.650781           0.000000
            4             Zn      11.824049       1.481415       3.565337       0.447537     131.993045 0.32812271E+04  0.12081880E+06                                21.163146                           18.674022       0.327884       1.856357                    0.998526      59.971820     179.316616       0.417385       0.398539      -1.138653      -0.012948      -0.015350      -0.002193       0.020201       0.011595       0.019418       0.012371      -0.009835       0.027653      -0.022359      -0.008249       0.030608             24.255622      22.244278       1.813444      -2.940560      26.266724       5.352973      24.255865          -0.000000
            5             Zn       2.292539       7.364814      14.263154       0.453417     141.029384 0.32949577E+04  0.12136475E+06                                22.087741                           18.724412       0.333584       1.859195                    0.998344      59.747263     178.260250       0.416740       0.399023      -1.139118       0.007384      -0.006403       0.010473       0.014325       0.027875       0.029387       0.001953      -0.001985       0.000292      -0.039842      -0.001407       0.041249             26.792057      25.127515      -3.285342       0.189781      21.046427       2.101824      34.202228           0.000001
            6             Zn      12.062371      14.708498       3.915633       0.465723     139.938732 0.31945456E+04  0.11693181E+06                                22.069559                           18.490731       0.293723       1.849921                    0.998298      59.598810     178.118284       0.416919       0.401357      -1.135780      -0.002146      -0.007384      -0.016456       0.018164      -0.015435       0.014505       0.015770       0.004343       0.068625      -0.034957       0.004138       0.030819             26.655218      31.851655       0.308060       0.287080      27.463404      -3.640808      20.650594          -0.000000
            7             Zn       8.911651      15.568665      41.634163       0.447538     131.993050 0.32812191E+04  0.12081844E+06                                21.163173                           18.674014       0.327877       1.856356                    0.998526      59.971725     179.316331       0.417385       0.398540      -1.138653       0.012947      -0.015353       0.002196       0.020203      -0.011596       0.019427      -0.012372      -0.009831       0.027629      -0.022364      -0.008250       0.030614             24.255683      22.244341      -1.813441      -2.940604      26.266717      -5.352976      24.255990           0.000001
            8             Zn       4.619361      21.452064      30.936346       0.453415     141.029561 0.32949670E+04  0.12136514E+06                                22.087737                           18.724424       0.333588       1.859196                    0.998344      59.747335     178.260292       0.416741       0.399022      -1.139118      -0.007383      -0.006400      -0.010471       0.014322      -0.027878       0.029386      -0.001953      -0.001988       0.000289      -0.039844      -0.001406       0.041250             26.792014      25.127482       3.285325       0.189771      21.046438      -2.101817      34.202121           0.000006
            9             Zn       8.673329       0.621248      41.283867       0.465720     139.940029 0.31945835E+04  0.11693358E+06                                22.069704                           18.490851       0.293715       1.849916                    0.998299      59.599156     178.119791       0.416918       0.401357      -1.135780       0.002145      -0.007384       0.016452       0.018160       0.015435       0.014502      -0.015769       0.004345       0.068622      -0.034956       0.004139       0.030816             26.655388      31.851814      -0.308035       0.287123      27.463566       3.640833      20.650783           0.000002
           10             Zn       4.912149      26.693085      19.034413       0.447535     131.994051 0.32812525E+04  0.12081997E+06                                21.163269                           18.674103       0.327879       1.856354                    0.998526      59.972012     179.317342       0.417384       0.398539      -1.138653      -0.012946       0.015345       0.002188       0.020196      -0.011585      -0.019414       0.012363      -0.009825       0.027681      -0.022353      -0.008246       0.030598             24.255780      22.244411      -1.813450       2.940596      26.267038       5.352945      24.255892          -0.000002
           11             Zn       9.204439      20.809686       8.336596       0.453407     141.029726 0.32949667E+04  0.12136517E+06                                22.087770                           18.724427       0.333596       1.859197                    0.998344      59.747365     178.260638       0.416741       0.399022      -1.139118       0.007385       0.006396      -0.010484       0.014331      -0.027881      -0.029411       0.001945      -0.001949       0.000317      -0.039863      -0.001407       0.041270             26.792101      25.127565       3.285318      -0.189807      21.046476       2.101855      34.202261          -0.000005
           12             Zn       5.150471      13.466002      18.684117       0.465722     139.939856 0.31945773E+04  0.11693331E+06                                22.069706                           18.490849       0.293701       1.849913                    0.998299      59.599056     178.119482       0.416917       0.401358      -1.135779      -0.002145       0.007389       0.016458       0.018167       0.015425      -0.014508       0.015775       0.004351       0.068654      -0.034956       0.004125       0.030832             26.655394      31.851833      -0.308033      -0.287078      27.463622      -3.640799      20.650727          -0.000001
           13             Zn      11.824049      15.568665      19.034413       0.447535     131.994068 0.32812529E+04  0.12081999E+06                                21.163271                           18.674104       0.327879       1.856354                    0.998526      59.972016     179.317358       0.417384       0.398539      -1.138653      -0.012946      -0.015345       0.002188       0.020195       0.011585      -0.019414      -0.012363      -0.009825       0.027681      -0.022353      -0.008246       0.030598             24.255783      22.244413       1.813451       2.940595      26.267041      -5.352948      24.255896          -0.000002
           14             Zn       2.292539      21.452064       8.336596       0.453408     141.029651 0.32949639E+04  0.12136503E+06                                22.087755                           18.724413       0.333598       1.859198                    0.998344      59.747351     178.260539       0.416741       0.399022      -1.139118       0.007385      -0.006397      -0.010484       0.014331       0.027880      -0.029411      -0.001945      -0.001950       0.000318      -0.039862      -0.001407       0.041269             26.792086      25.127547      -3.285318      -0.189801      21.046461      -2.101861      34.202248          -0.000005
           15             Zn      12.062371       0.621248      18.684117       0.465722     139.939807 0.31945760E+04  0.11693324E+06                                22.069700                           18.490846       0.293702       1.849913                    0.998299      59.599044     178.119433       0.416917       0.401358      -1.135779      -0.002145      -0.007389       0.016458       0.018167      -0.015425      -0.014508      -0.015775       0.004351       0.068653      -0.034956       0.004125       0.030832             26.655387      31.851826       0.308035      -0.287077      27.463613       3.640797      20.650721          -0.000002
           16             Zn       1.999751      26.693085      41.634163       0.447539     131.993041 0.32812187E+04  0.12081842E+06                                21.163169                           18.674010       0.327877       1.856356                    0.998526      59.971725     179.316315       0.417385       0.398539      -1.138653       0.012947       0.015352       0.002196       0.020203       0.011596       0.019427       0.012372      -0.009831       0.027628      -0.022363      -0.008251       0.030614             24.255679      22.244335       1.813441      -2.940603      26.266711       5.352976      24.255991           0.000001
           17             Zn      11.531261      20.809686      30.936346       0.453415     141.029570 0.32949679E+04  0.12136518E+06                                22.087738                           18.724427       0.333588       1.859196                    0.998344      59.747339     178.260309       0.416741       0.399022      -1.139118      -0.007383       0.006400      -0.010471       0.014322       0.027878       0.029386       0.001953      -0.001988       0.000289      -0.039843      -0.001406       0.041250             26.792014      25.127482      -3.285323       0.189776      21.046440       2.101815      34.202119           0.000006
           18             Zn       1.761429      13.466002      41.283867       0.465720     139.940023 0.31945830E+04  0.11693356E+06                                22.069705                           18.490851       0.293714       1.849916                    0.998299      59.599150     178.119777       0.416918       0.401357      -1.135780       0.002145       0.007384       0.016452       0.018160      -0.015435       0.014503       0.015769       0.004345       0.068623      -0.034956       0.004139       0.030817             26.655389      31.851814       0.308036       0.287124      27.463571      -3.640833      20.650783           0.000002
           19             Zn       4.912149      12.605835       3.565337       0.447535     131.993295 0.32812349E+04  0.12081917E+06                                21.163181                           18.674051       0.327882       1.856356                    0.998526      59.971881     179.316922       0.417385       0.398539      -1.138653      -0.012948       0.015350      -0.002193       0.020201      -0.011595       0.019418      -0.012371      -0.009835       0.027654      -0.022359      -0.008249       0.030609             24.255664      22.244315      -1.813447      -2.940562      26.266773      -5.352983      24.255904          -0.000000
           20             Zn       9.204439       6.722436      14.263154       0.453417     141.029286 0.32949551E+04  0.12136463E+06                                22.087731                           18.724404       0.333584       1.859195                    0.998344      59.747239     178.260149       0.416741       0.399023      -1.139118       0.007384       0.006403       0.010473       0.014325      -0.027875       0.029387      -0.001953      -0.001986       0.000291      -0.039842      -0.001407       0.041249             26.792044      25.127500       3.285340       0.189786      21.046419      -2.101823      34.202213           0.000001
           21             Zn       5.150471      27.553252       3.915633       0.465723     139.938950 0.31945514E+04  0.11693208E+06                                22.069581                           18.490747       0.293723       1.849921                    0.998299      59.598867     178.118513       0.416919       0.401357      -1.135780      -0.002146       0.007385      -0.016456       0.018165       0.015435       0.014505      -0.015771       0.004344       0.068626      -0.034958       0.004139       0.030819             26.655249      31.851701      -0.308062       0.287079      27.463428       3.640814      20.650616          -0.000000
           22             Zn       8.911651       1.481415      26.165087       0.447535     131.994173 0.32812570E+04  0.12082018E+06                                21.163283                           18.674117       0.327878       1.856354                    0.998526      59.972047     179.317503       0.417384       0.398539      -1.138653       0.012945      -0.015345      -0.002189       0.020195      -0.011586      -0.019419       0.012364      -0.009822       0.027667      -0.022355      -0.008247       0.030602             24.255798      22.244451      -1.813447       2.940609      26.266874       5.352978      24.256070          -0.000004
           23             Zn       4.619361       7.364814      36.862904       0.453408     141.029748 0.32949694E+04  0.12136531E+06                                22.087768                           18.724435       0.333591       1.859196                    0.998344      59.747415     178.260888       0.416740       0.399022      -1.139118      -0.007385      -0.006396       0.010483       0.014330      -0.027880      -0.029411       0.001947      -0.001952       0.000307      -0.039862      -0.001408       0.041270             26.792087      25.127583       3.285312      -0.189805      21.046444       2.101843      34.202235          -0.000004
           24             Zn       8.673329      14.708498      26.515383       0.465722     139.940020 0.31945833E+04  0.11693358E+06                                22.069716                           18.490862       0.293703       1.849913                    0.998299      59.599122     178.119716       0.416917       0.401357      -1.135779       0.002146      -0.007389      -0.016453       0.018164       0.015425      -0.014503       0.015774       0.004352       0.068646      -0.034953       0.004126       0.030827             26.655391      31.851793      -0.308031      -0.287101      27.463601      -3.640810      20.650779           0.000000
           25              H       1.249672       7.649377      26.622505       0.132022       1.113318 0.80250208E+01  0.77327657E+02                                 1.645074                            1.559535      -1.082424       2.370582                    0.998185       3.205280       8.343238       0.559297       1.136515      -0.744607       0.001541      -0.030774      -0.022514       0.038162      -0.000275      -0.006021       0.013951      -0.009572       0.041396      -0.014352      -0.008386       0.022738              1.654254       1.298022      -0.007807      -0.051038       2.088608       0.218352       1.576131          -0.000013
           26              H       1.739034       9.694845      25.573877       0.085046       1.395171 0.10301497E+02  0.10668507E+03                                 2.004325                            1.833761      -0.952418       2.417266                    0.997821       3.565156       9.929496       0.483155       1.224098      -0.723879       0.012492      -0.002219      -0.044517       0.046290       0.000146      -0.006704       0.008172      -0.029161       0.036239      -0.022044       0.002698       0.019347              2.080111       1.592283       0.043275      -0.333026       1.730159      -0.283547       2.917889          -0.000012
           27              H       0.933107      11.672695      28.728802       0.091494       1.632339 0.12660285E+02  0.13959499E+03                                 2.315114                            2.101040      -1.285680       2.255601                    0.994851       3.966351      11.820942       0.424838       1.307544      -0.704156      -0.003851       0.035269       0.029300       0.046014       0.002876      -0.010510       0.006240      -0.005076       0.062721      -0.018088      -0.006658       0.024746              2.384336       1.722510      -0.047256      -0.067907       3.343196       0.429534       2.087302          -0.000007
           28              H       0.396743       9.725837      29.903989       0.137692       1.065619 0.75347152E+01  0.71577120E+02                                 1.608307                            1.518940      -1.055425       2.388683                    0.998550       3.146412       8.172614       0.561504       1.148275      -0.741560      -0.013929       0.008735       0.035780       0.039377      -0.003713      -0.007530       0.016019      -0.008723       0.026591      -0.013260      -0.009898       0.023158              1.633418       1.355035       0.032919      -0.264181       1.471767      -0.116941       2.073452          -0.000007
           29              H      13.727033       8.266398      32.670199       0.128390       1.164373 0.85501836E+01  0.84498315E+02                                 1.767559                            1.666631      -1.034774       2.392488                    0.998520       3.326449       9.043557       0.508743       1.218245      -0.724913       0.009097       0.034447      -0.012043       0.037608       0.002390      -0.002911      -0.000115      -0.032272      -0.036340      -0.014226      -0.008146       0.022372              1.801226       1.473100       0.197387      -0.204530       1.972195      -0.335698       1.958383          -0.000007
           30              H      13.033079       8.390366      34.875934       0.093003       1.612480 0.12245288E+02  0.13445832E+03                                 2.328349                            2.088061      -1.336899       2.235732                    0.993337       4.025902      12.137678       0.417771       1.335207      -0.697565       0.007894       0.041924       0.017547       0.046129       0.011760      -0.001089      -0.006132      -0.030284       0.005991      -0.020214      -0.000037       0.020252              2.454914       1.798382      -0.017824      -0.089916       2.979771       0.797079       2.586589          -0.000006
           31              H      12.369536       4.603713      34.966333       0.100820       1.489485 0.10996062E+02  0.11589864E+03                                 2.124753                            1.920766      -0.985147       2.414244                    0.997754       3.508451       9.899005       0.461872       1.258180      -0.718010      -0.008758      -0.042647       0.020727       0.048219       0.000435      -0.003434      -0.000517      -0.046329       0.008520      -0.025011       0.003246       0.021765              2.241998       1.774914       0.349544      -0.348743       2.459148      -0.679095       2.491934          -0.000005
           32              H      13.096668       4.352960      32.869076       0.123566       1.145131 0.83301631E+01  0.81028834E+02                                 1.681412                            1.592387      -1.066639       2.373729                    0.997926       3.236972       8.468474       0.551627       1.141497      -0.743716      -0.002420      -0.036047      -0.008294       0.037068       0.006135      -0.000780      -0.002967      -0.032940      -0.023884      -0.013606      -0.008264       0.021870              1.701461       1.341868      -0.013798      -0.098387       1.983902       0.339309       1.778613          -0.000006
           33              H       0.511481       2.484991      30.261065       0.138151       1.090994 0.78254803E+01  0.75077746E+02                                 1.642113                            1.555693      -1.011488       2.409750                    0.998479       3.147199       8.226401       0.550475       1.159760      -0.739407      -0.009547      -0.006935       0.038738       0.040496       0.003399      -0.004665      -0.014162      -0.009021       0.037017      -0.011818      -0.010329       0.022147              1.663862       1.335727      -0.044703      -0.185436       1.541935       0.131742       2.113923          -0.000004
           34              H       0.930342       0.481784      29.180797       0.097788       1.454939 0.10971253E+02  0.11623756E+03                                 2.124746                            1.942068      -1.060186       2.373856                    0.997204       3.651096      10.523774       0.448448       1.289151      -0.709571      -0.007531      -0.036728       0.032032       0.049312       0.008092      -0.009803      -0.003017      -0.012781       0.052209      -0.020587      -0.000697       0.021284              2.213062       1.644339       0.010412      -0.012977       3.019998      -0.449488       1.974851           0.000001
           35              H       1.625679       2.341301      25.795355       0.092978       1.471905 0.11109253E+02  0.11811588E+03                                 2.117744                            1.932484      -1.293336       2.255484                    0.994209       3.854275      11.143779       0.456988       1.260602      -0.713266       0.009622       0.009764      -0.043861       0.045954       0.002690      -0.001945      -0.016654      -0.025451       0.012148      -0.015036      -0.009600       0.024637              2.217176       1.813785      -0.094857      -0.472598       1.852161       0.319214       2.985581          -0.000006
           36              H       1.094845       4.383952      26.721944       0.138391       1.132335 0.83061112E+01  0.81442162E+02                                 1.733196                            1.642327      -1.064692       2.387154                    0.998295       3.252323       8.788969       0.512982       1.217735      -0.725451      -0.001823       0.027998      -0.029292       0.040561      -0.001377      -0.006152      -0.013555      -0.005053       0.051445      -0.015848      -0.008263       0.024111              1.748941       1.377747      -0.028206      -0.033111       2.193630      -0.216030       1.675446          -0.000011
           37              H      12.032236      12.591184      22.943266       0.127299       1.157791 0.86759614E+01  0.88091030E+02                                 1.894708                            1.776422      -1.577559       2.134545                    0.992235       3.951099      11.752251       0.442269       1.363974      -0.688434      -0.033511       0.010673      -0.003079       0.035304      -0.005863      -0.002166      -0.000417       0.005315      -0.019650      -0.007265      -0.002604       0.009869              1.958433       2.560238      -0.184115       0.155218       1.580433       0.050737       1.734627          -0.000002
           38              H      13.183758      13.120865      24.882325       0.092510       1.372382 0.10672188E+02  0.11395722E+03                                 2.114956                            1.964804      -1.536782       2.138838                    0.991524       4.185450      12.708407       0.422865       1.356489      -0.690350      -0.027086       0.020705       0.028410       0.044379      -0.005239      -0.001331       0.001486       0.011376      -0.002438      -0.007453      -0.001030       0.008482              2.173826       1.994087      -0.244850      -0.376067       1.950048       0.429837       2.577342          -0.000002
           39              H       2.708082      11.779758      23.363622       0.089537       1.645949 0.12659830E+02  0.14015266E+03                                 2.351622                            2.115440      -1.469133       2.171064                    0.992144       4.122617      12.474616       0.417376       1.325577      -0.698925       0.043191      -0.004215      -0.005993       0.043808      -0.006284      -0.006304       0.012398       0.004408       0.001808      -0.013470      -0.003364       0.016834              2.495297       3.630882      -0.144225       0.309021       1.812407      -0.053309       2.042602          -0.000007
           40              H       1.636738      11.151467      21.442643       0.132804       1.309254 0.99359803E+01  0.10273820E+03                                 1.968839                            1.841168      -1.307073       2.271883                    0.994894       3.568743      10.176708       0.462996       1.279403      -0.710604       0.024004      -0.016161      -0.027159       0.039686      -0.014954      -0.007118       0.004673       0.011949      -0.010961      -0.014278      -0.006606       0.020885              2.015759       1.960161      -0.182449      -0.273592       1.742196       0.396537       2.344921          -0.000007
           41              H       1.606326      10.021670      18.287718       0.120074       1.341556 0.10031532E+02  0.10420103E+03                                 2.005099                            1.848826      -1.376724       2.227032                    0.993903       3.736185      10.754669       0.461472       1.277780      -0.709286       0.021512       0.015422       0.024117       0.035809      -0.002038       0.012944       0.003317       0.011978      -0.006774      -0.013157      -0.003043       0.016200              2.095339       2.022446       0.211750       0.281873       1.882578       0.557227       2.380994          -0.000003
           42              H       2.717759       9.063737      16.606296       0.094202       1.515716 0.11071333E+02  0.11852698E+03                                 2.229234                            1.979471      -1.316188       2.248814                    0.993312       3.944636      11.737773       0.431081       1.327179      -0.698713       0.044188       0.005233       0.006335       0.044946      -0.000578       0.007364       0.003298       0.016341       0.004904      -0.010400      -0.002085       0.012486              2.395189       3.556229      -0.052013      -0.166929       1.783153       0.147171       1.846184          -0.000002
           43              H      13.210023       7.863503      15.006234       0.090445       1.272532 0.90385149E+01  0.92864383E+02                                 2.037132                            1.824180      -1.440753       2.185170                    0.991832       4.080962      12.274361       0.431802       1.380606      -0.685256      -0.023536      -0.023178      -0.026200       0.042161      -0.000020      -0.000974       0.009262       0.014408       0.004350      -0.013633       0.005916       0.007718              2.203219       1.970476       0.350308       0.398262       2.031546       0.723324       2.607635           0.000000
           44              H      12.025324       8.984848      16.597256       0.119536       1.270632 0.94983545E+01  0.98597301E+02                                 2.013687                            1.856587      -1.567314       2.133578                    0.991920       4.042057      12.135431       0.433587       1.360860      -0.689192      -0.031985      -0.000516      -0.001868       0.032044       0.004815       0.001893       0.000663       0.006969      -0.005531      -0.005047      -0.002251       0.007298              2.098331       2.857492      -0.002367      -0.015675       1.667635       0.210666       1.769865          -0.000001
           45              H       9.350418      11.075396      17.469607       0.130244       1.131097 0.83019568E+01  0.83732199E+02                                 1.908023                            1.770928      -1.418306       2.215936                    0.993111       3.881774      11.671607       0.428688       1.416617      -0.678998       0.015557      -0.011836      -0.030944       0.036601       0.000691      -0.002522       0.003935       0.007194       0.046192      -0.012005      -0.004243       0.016248              1.975918       2.008510      -0.309160      -0.270016       1.796943       0.433494       2.122302          -0.000001
           46              H       7.169023      11.714957      17.243609       0.096026       1.357984 0.99997679E+01  0.10476121E+03                                 2.094139                            1.897378      -1.313724       2.250541                    0.993431       3.945038      11.757164       0.433059       1.350047      -0.693103      -0.014771      -0.015557      -0.040129       0.045504      -0.003876      -0.002997       0.008033       0.002402       0.033690      -0.010985      -0.004206       0.015191              2.208431       2.293072       0.073413       0.702959       1.776513       0.260138       2.555708          -0.000000
           47              H       7.116492      13.174396      20.909289       0.096476       1.362356 0.10062774E+02  0.10586209E+03                                 2.112527                            1.913655      -1.441084       2.190654                    0.991857       4.043813      12.179801       0.426621       1.364712      -0.689437      -0.014715       0.020245       0.039257       0.046556      -0.003758       0.005025       0.004775       0.003180       0.040881      -0.012648      -0.002841       0.015489              2.232171       2.362766      -0.435260      -0.570315       1.922834       0.423749       2.410913          -0.000002
           48              H       9.325535      12.362971      21.243765       0.123584       1.276985 0.96488867E+01  0.10018505E+03                                 1.998392                            1.856407      -1.520278       2.160084                    0.992266       3.927418      11.651831       0.440433       1.339370      -0.694491       0.014536       0.005357       0.031795       0.035368      -0.001407       0.001147       0.002527      -0.008727       0.025434      -0.008962      -0.000252       0.009213              2.067068       2.148223      -0.038869       0.421943       1.589789       0.119345       2.463193          -0.000003
           49              H      12.574128       6.437873       4.022756       0.132014       1.113357 0.80254189E+01  0.77332912E+02                                 1.645162                            1.559613      -1.082409       2.370590                    0.998185       3.205332       8.343612       0.559258       1.136573      -0.744594      -0.001541       0.030774      -0.022515       0.038162      -0.000275       0.006021      -0.013951      -0.009574       0.041394      -0.014352      -0.008386       0.022738              1.654343       1.298080      -0.007807       0.051042       2.088738      -0.218368       1.576212           0.000004
           50              H      12.084766       4.392405       2.974127       0.085042       1.395265 0.10302371E+02  0.10669731E+03                                 2.004498                            1.833904      -0.952426       2.417265                    0.997821       3.565254       9.930197       0.483106       1.224186      -0.723860      -0.012492       0.002219      -0.044518       0.046290       0.000147       0.006703      -0.008171      -0.029161       0.036241      -0.022045       0.002699       0.019346              2.080298       1.592401       0.043282       0.333072       1.730301       0.283590       2.918193           0.000003
           51              H      12.890694       2.414555       6.129052       0.091487       1.632501 0.12661834E+02  0.13961717E+03                                 2.315328                            2.101215      -1.285745       2.255568                    0.994850       3.966548      11.821974       0.424804       1.307602      -0.704144       0.003851      -0.035269       0.029299       0.046012       0.002876       0.010512      -0.006238      -0.005073       0.062720      -0.018088      -0.006658       0.024746              2.384565       1.722642      -0.047263       0.067918       3.343567      -0.429590       2.087486          -0.000000
           52              H      13.427057       4.361413       7.304239       0.137683       1.065665 0.75351301E+01  0.71582119E+02                                 1.608358                            1.518986      -1.055459       2.388660                    0.998550       3.146497       8.172922       0.561493       1.148281      -0.741558       0.013930      -0.008736       0.035778       0.039376      -0.003713       0.007531      -0.016019      -0.008725       0.026588      -0.013260      -0.009898       0.023158              1.633470       1.355073       0.032921       0.264193       1.471815       0.116949       2.073523           0.000002
           53              H       0.096767       5.820852      10.070449       0.128398       1.164323 0.85497014E+01  0.84492171E+02                                 1.767491                            1.666570      -1.034771       2.392494                    0.998521       3.326366       9.043192       0.508760       1.218225      -0.724918      -0.009097      -0.034446      -0.012045       0.037608       0.002390       0.002910       0.000115      -0.032270      -0.036342      -0.014225      -0.008146       0.022371              1.801155       1.473049       0.197376       0.204517       1.972117       0.335680       1.958299           0.000002
           54              H       0.790721       5.696884      12.276184       0.093005       1.612401 0.12244542E+02  0.13444746E+03                                 2.328228                            2.087963      -1.336829       2.235764                    0.993337       4.025787      12.137030       0.417793       1.335164      -0.697574      -0.007893      -0.041926       0.017546       0.046129       0.011758       0.001090       0.006132      -0.030286       0.005983      -0.020213      -0.000040       0.020252              2.454780       1.798301      -0.017822       0.089907       2.979602      -0.797016       2.586438           0.000002
           55              H       1.454264       9.483537      12.366583       0.100816       1.489507 0.10996259E+02  0.11590114E+03                                 2.124763                            1.920775      -0.985148       2.414238                    0.997754       3.508484       9.899087       0.461875       1.258170      -0.718012       0.008759       0.042647       0.020724       0.048218       0.000434       0.003435       0.000517      -0.046328       0.008519      -0.025010       0.003246       0.021764              2.242009       1.774921       0.349546       0.348746       2.459157       0.679099       2.491949           0.000001
           56              H       0.727132       9.734290      10.269326       0.123559       1.145163 0.83304805E+01  0.81033000E+02                                 1.681478                            1.592444      -1.066662       2.373723                    0.997926       3.237005       8.468721       0.551601       1.141536      -0.743706       0.002421       0.036048      -0.008296       0.037070       0.006134       0.000778       0.002966      -0.032939      -0.023884      -0.013605      -0.008264       0.021868              1.701528       1.341911      -0.013799       0.098394       1.983987      -0.339332       1.778687           0.000001
           57              H      13.312319      11.602259       7.661315       0.138135       1.091046 0.78259531E+01  0.75083437E+02                                 1.642164                            1.555738      -1.011532       2.409721                    0.998479       3.147310       8.226762       0.550468       1.159757      -0.739408       0.009547       0.006936       0.038737       0.040494       0.003398       0.004664       0.014163      -0.009022       0.037017      -0.011818      -0.010329       0.022147              1.663914       1.335763      -0.044705       0.185444       1.541984      -0.131749       2.113995          -0.000000
           58              H      12.893458      13.605466       6.581047       0.097783       1.454980 0.10971640E+02  0.11624280E+03                                 2.124790                            1.942105      -1.060236       2.373832                    0.997203       3.651176      10.524091       0.448442       1.289155      -0.709570       0.007532       0.036728       0.032030       0.049311       0.008093       0.009802       0.003015      -0.012781       0.052209      -0.020588      -0.000696       0.021283              2.213112       1.644369       0.010411       0.012977       3.020075       0.449499       1.974891          -0.000003
           59              H      12.198121      11.745949       3.195605       0.092975       1.471938 0.11109576E+02  0.11812061E+03                                 2.117811                            1.932539      -1.293352       2.255479                    0.994208       3.854332      11.144142       0.456970       1.260638      -0.713258      -0.009621      -0.009764      -0.043862       0.045954       0.002690       0.001945       0.016653      -0.025450       0.012146      -0.015036      -0.009600       0.024636              2.217249       1.813838      -0.094863       0.472623       1.852217      -0.319232       2.985692           0.000002
           60              H      12.728955       9.703298       4.122194       0.138382       1.132383 0.83065905E+01  0.81448539E+02                                 1.733298                            1.642417      -1.064678       2.387162                    0.998295       3.252390       8.789418       0.512944       1.217798      -0.725437       0.001823      -0.027997      -0.029293       0.040562      -0.001377       0.006152       0.013554      -0.005055       0.051441      -0.015848      -0.008262       0.024110              1.749045       1.377815      -0.028208       0.033114       2.193780       0.216051       1.675541           0.000004
           61              H       1.791564       1.496066       0.343516       0.127298       1.157791 0.86759705E+01  0.88091222E+02                                 1.894715                            1.776429      -1.577557       2.134547                    0.992235       3.951109      11.752321       0.442265       1.363983      -0.688432       0.033511      -0.010673      -0.003079       0.035304      -0.005863       0.002165       0.000416       0.005315      -0.019649      -0.007265      -0.002604       0.009869              1.958441       2.560251      -0.184116      -0.155219       1.580439      -0.050737       1.734634           0.000001
           62              H       0.640042       0.966385       2.282575       0.092511       1.372362 0.10672007E+02  0.11395485E+03                                 2.114940                            1.964791      -1.536780       2.138842                    0.991524       4.185424      12.708319       0.422865       1.356493      -0.690349       0.027086      -0.020707       0.028410       0.044379      -0.005239       0.001331      -0.001487       0.011375      -0.002439      -0.007452      -0.001030       0.008482              2.173808       1.994073      -0.244847       0.376063       1.950034      -0.429831       2.577318           0.000000
           63              H      11.115718       2.307492       0.763872       0.089532       1.645967 0.12660013E+02  0.14015549E+03                                 2.351663                            2.115473      -1.469135       2.171063                    0.992144       4.122651      12.474839       0.417367       1.325599      -0.698921      -0.043191       0.004214      -0.005992       0.043807      -0.006282       0.006304      -0.012397       0.004409       0.001812      -0.013469      -0.003363       0.016832              2.495342       3.630957      -0.144228      -0.309029       1.812433       0.053312       2.042636           0.000002
           64              H      12.187062       2.935783      44.042393       0.132801       1.309284 0.99362686E+01  0.10274189E+03                                 1.968865                            1.841191      -1.307086       2.271872                    0.994894       3.568790      10.176867       0.462995       1.279398      -0.710605      -0.024003       0.016160      -0.027157       0.039684      -0.014953       0.007118      -0.004674       0.011949      -0.010961      -0.014278      -0.006606       0.020884              2.015786       1.960187      -0.182452       0.273597       1.742217      -0.396544       2.344955           0.000002
           65              H      12.217474       4.065580      40.887468       0.120081       1.341511 0.10031096E+02  0.10419514E+03                                 2.005034                            1.848771      -1.376704       2.227043                    0.993903       3.736106      10.754292       0.461486       1.277759      -0.709290      -0.021512      -0.015423       0.024118       0.035809      -0.002038      -0.012945      -0.003316       0.011977      -0.006777      -0.013158      -0.003043       0.016200              2.095268       2.022377       0.211740      -0.281861       1.882518      -0.557198       2.380910           0.000001
           66              H      11.106041       5.023513      39.206046       0.094202       1.515686 0.11071068E+02  0.11852328E+03                                 2.229196                            1.979440      -1.316149       2.248833                    0.993312       3.944588      11.737540       0.431088       1.327169      -0.698715      -0.044188      -0.005233       0.006336       0.044946      -0.000579      -0.007363      -0.003298       0.016343       0.004903      -0.010402      -0.002084       0.012486              2.395144       3.556155      -0.052010       0.166921       1.783125      -0.147166       1.846153          -0.000000
           67              H       0.613777       6.223747      37.605984       0.090438       1.272537 0.90385516E+01  0.92864799E+02                                 2.037133                            1.824181      -1.440728       2.185178                    0.991832       4.080971      12.274367       0.431803       1.380601      -0.685257       0.023537       0.023178      -0.026198       0.042161      -0.000019       0.000974      -0.009263       0.014409       0.004347      -0.013634       0.005916       0.007718              2.203220       1.970477       0.350308      -0.398262       2.031547      -0.723325       2.607636          -0.000002
           68              H       1.798476       5.102402      39.197006       0.119536       1.270609 0.94981386E+01  0.98594300E+02                                 2.013648                            1.856554      -1.567300       2.133586                    0.991921       4.041997      12.135124       0.433596       1.360843      -0.689196       0.031986       0.000515      -0.001868       0.032044       0.004815      -0.001895      -0.000662       0.006969      -0.005534      -0.005047      -0.002252       0.007299              2.098288       2.857425      -0.002368       0.015675       1.667606      -0.210659       1.769833          -0.000000
           69              H       4.473382       3.011854      40.069357       0.130241       1.131083 0.83018277E+01  0.83730542E+02                                 1.908006                            1.770914      -1.418279       2.215948                    0.993111       3.881748      11.671491       0.428690       1.416616      -0.678998      -0.015557       0.011836      -0.030944       0.036601       0.000692       0.002522      -0.003937       0.007193       0.046193      -0.012006      -0.004244       0.016249              1.975900       2.008492      -0.309155       0.270012       1.796928      -0.433487       2.122281          -0.000000
           70              H       6.654777       2.372293      39.843359       0.096024       1.358009 0.99999910E+01  0.10476416E+03                                 2.094163                            1.897398      -1.313732       2.250533                    0.993431       3.945092      11.757367       0.433057       1.350045      -0.693103       0.014771       0.015557      -0.040128       0.045502      -0.003877       0.002997      -0.008034       0.002403       0.033687      -0.010986      -0.004205       0.015191              2.208458       2.293100       0.073414      -0.702971       1.776533      -0.260142       2.555741          -0.000001
           71              H       6.707308       0.912854      43.509039       0.096479       1.362342 0.10062655E+02  0.10586056E+03                                 2.112517                            1.913647      -1.441082       2.190657                    0.991857       4.043793      12.179743       0.426621       1.364717      -0.689436       0.014715      -0.020244       0.039258       0.046557      -0.003758      -0.005025      -0.004775       0.003179       0.040882      -0.012647      -0.002842       0.015489              2.232159       2.362751      -0.435256       0.570310       1.922825      -0.423746       2.410903           0.000001
           72              H       4.498265       1.724279      43.843515       0.123588       1.276968 0.96487270E+01  0.10018305E+03                                 1.998381                            1.856397      -1.520275       2.160089                    0.992266       3.927387      11.651745       0.440432       1.339378      -0.694490      -0.014536      -0.005357       0.031795       0.035369      -0.001407      -0.001147      -0.002527      -0.008727       0.025432      -0.008962      -0.000251       0.009213              2.067057       2.148210      -0.038868      -0.421941       1.589780      -0.119344       2.463181           0.000002
           73              H       8.161572      20.525123      41.176745       0.132029       1.113283 0.80246983E+01  0.77323705E+02                                 1.645033                            1.559498      -1.082383       2.370603                    0.998185       3.205224       8.343023       0.559306       1.136508      -0.744609       0.001541       0.030774       0.022516       0.038162       0.000274       0.006021       0.013951      -0.009573       0.041396      -0.014352      -0.008386       0.022738              1.654213       1.297994       0.007808       0.051035       2.088551       0.218346       1.576093           0.000007
           74              H       8.650934      18.479655      42.225373       0.085059       1.395111 0.10300949E+02  0.10667788E+03                                 2.004258                            1.833705      -0.952401       2.417279                    0.997821       3.565073       9.929164       0.483166       1.224089      -0.723881       0.012491       0.002219       0.044519       0.046291      -0.000146       0.006704       0.008172      -0.029159       0.036238      -0.022044       0.002696       0.019347              2.080038       1.592238      -0.043272       0.333009       1.730103      -0.283529       2.917772           0.000005
           75              H       7.845007      16.501805      39.070448       0.091497       1.632424 0.12661102E+02  0.13960662E+03                                 2.315218                            2.101125      -1.285732       2.255575                    0.994850       3.966462      11.821485       0.424823       1.307565      -0.704151      -0.003851      -0.035269      -0.029299       0.046012      -0.002876       0.010510       0.006239      -0.005073       0.062725      -0.018088      -0.006659       0.024747              2.384447       1.722574       0.047259       0.067912       3.343375       0.429560       2.087390           0.000007
           76              H       7.308643      18.448663      37.895261       0.137693       1.065631 0.75348181E+01  0.71578188E+02                                 1.608299                            1.518935      -1.055443       2.388668                    0.998550       3.146444       8.172645       0.561515       1.148250      -0.741565      -0.013930      -0.008736      -0.035778       0.039375       0.003713       0.007530       0.016020      -0.008725       0.026589      -0.013260      -0.009899       0.023159              1.633409       1.355029      -0.032919       0.264177       1.471763      -0.116940       2.073435           0.000006
           77              H       6.815133      19.908102      35.129051       0.128392       1.164297 0.85494394E+01  0.84488580E+02                                 1.767432                            1.666519      -1.034777       2.392490                    0.998520       3.326325       9.042903       0.508782       1.218187      -0.724926       0.009097      -0.034447       0.012045       0.037609      -0.002390       0.002910      -0.000115      -0.032272      -0.036345      -0.014226      -0.008146       0.022372              1.801093       1.473006      -0.197366       0.204505       1.972048      -0.335662       1.958227           0.000008
           78              H       6.121179      19.784134      32.923316       0.092999       1.612395 0.12244471E+02  0.13444623E+03                                 2.328206                            2.087945      -1.336830       2.235763                    0.993337       4.025771      12.136890       0.417800       1.335147      -0.697577       0.007893      -0.041926      -0.017545       0.046130      -0.011758       0.001090      -0.006133      -0.030288       0.005979      -0.020213      -0.000041       0.020254              2.454755       1.798285       0.017822       0.089905       2.979572       0.797004       2.586409           0.000007
           79              H       5.457636      23.570787      32.832917       0.100806       1.489461 0.10995829E+02  0.11589519E+03                                 2.124700                            1.920723      -0.985137       2.414244                    0.997754       3.508428       9.898788       0.461887       1.258151      -0.718017      -0.008759       0.042648      -0.020725       0.048219      -0.000435       0.003435      -0.000517      -0.046328       0.008518      -0.025010       0.003246       0.021765              2.241938       1.774872      -0.349530       0.348728       2.459080      -0.679068       2.491862           0.000007
           80              H       6.184768      23.821540      34.930174       0.123561       1.145120 0.83300606E+01  0.81027615E+02                                 1.681409                            1.592382      -1.066647       2.373731                    0.997926       3.236942       8.468393       0.551624       1.141505      -0.743714      -0.002421       0.036048       0.008296       0.037069      -0.006134       0.000778      -0.002966      -0.032938      -0.023886      -0.013604      -0.008265       0.021868              1.701457       1.341864       0.013798       0.098386       1.983900       0.339310       1.778608           0.000006
           81              H       7.423381      25.689509      37.538185       0.138141       1.091050 0.78259960E+01  0.75084024E+02                                 1.642175                            1.555749      -1.011525       2.409726                    0.998479       3.147301       8.226774       0.550462       1.159767      -0.739405      -0.009547       0.006936      -0.038737       0.040494      -0.003398       0.004664      -0.014162      -0.009021       0.037017      -0.011818      -0.010328       0.022146              1.663926       1.335771       0.044706       0.185446       1.541996       0.131751       2.114011           0.000005
           82              H       7.842242      27.692716      38.618453       0.097785       1.455026 0.10972084E+02  0.11624909E+03                                 2.124872                            1.942173      -1.060238       2.373831                    0.997203       3.651220      10.524413       0.448423       1.289193      -0.709562      -0.007532       0.036728      -0.032029       0.049311      -0.008093       0.009802      -0.003014      -0.012781       0.052203      -0.020587      -0.000694       0.021281              2.213200       1.644422      -0.010411       0.012978       3.020214      -0.449525       1.974963           0.000001
           83              H       8.537579      25.833199      42.003895       0.092984       1.471902 0.11109226E+02  0.11811573E+03                                 2.117757                            1.932494      -1.293340       2.255486                    0.994209       3.854272      11.143841       0.456981       1.260618      -0.713262       0.009621      -0.009764       0.043862       0.045954      -0.002690       0.001944      -0.016654      -0.025450       0.012148      -0.015036      -0.009601       0.024637              2.217190       1.813795       0.094858       0.472604       1.852171       0.319216       2.985605           0.000003
           84              H       8.006745      23.790548      41.077306       0.138394       1.132322 0.83059986E+01  0.81440846E+02                                 1.733190                            1.642322      -1.064652       2.387175                    0.998295       3.252301       8.788921       0.512979       1.217743      -0.725449      -0.001823      -0.027997       0.029293       0.040562       0.001377       0.006151      -0.013555      -0.005054       0.051445      -0.015848      -0.008263       0.024111              1.748935       1.377743       0.028205       0.033111       2.193621      -0.216030       1.675440           0.000006
           85              H       5.120336      15.583316      44.855984       0.127297       1.157796 0.86760223E+01  0.88091903E+02                                 1.894723                            1.776436      -1.577554       2.134547                    0.992235       3.951124      11.752386       0.442264       1.363985      -0.688431      -0.033511      -0.010673       0.003080       0.035304       0.005864       0.002166      -0.000416       0.005316      -0.019651      -0.007266      -0.002604       0.009870              1.958449       2.560260       0.184117      -0.155220       1.580445       0.050738       1.734642           0.000001
           86              H       6.271858      15.053635      42.916925       0.092505       1.372387 0.10672240E+02  0.11395792E+03                                 2.114961                            1.964809      -1.536778       2.138838                    0.991524       4.185469      12.708474       0.422864       1.356489      -0.690350      -0.027086      -0.020707      -0.028409       0.044379       0.005239       0.001331       0.001487       0.011376      -0.002438      -0.007453      -0.001029       0.008482              2.173831       1.994092       0.244850       0.376067       1.950052       0.429837       2.577349           0.000001
           87              H       9.619982      16.394742      44.435628       0.089537       1.645929 0.12659647E+02  0.14015003E+03                                 2.351597                            2.115419      -1.469115       2.171072                    0.992145       4.122594      12.474490       0.417380       1.325570      -0.698926       0.043191       0.004214       0.005993       0.043808       0.006285       0.006304       0.012398       0.004409       0.001807      -0.013471      -0.003363       0.016834              2.495268       3.630834       0.144223      -0.309015       1.812390      -0.053308       2.042580           0.000003
           88              H       8.548638      17.023033       1.157107       0.132803       1.309258 0.99360121E+01  0.10273857E+03                                 1.968839                            1.841168      -1.307083       2.271877                    0.994894       3.568750      10.176719       0.462998       1.279399      -0.710605       0.024004       0.016160       0.027159       0.039686       0.014954       0.007118       0.004673       0.011949      -0.010961      -0.014278      -0.006606       0.020884              2.015759       1.960162       0.182449       0.273592       1.742196       0.396537       2.344920           0.000001
           89              H       8.518226      18.152830       4.312032       0.120073       1.341533 0.10031320E+02  0.10419829E+03                                 2.005080                            1.848809      -1.376703       2.227043                    0.993903       3.736147      10.754536       0.461473       1.277784      -0.709285       0.021512      -0.015423      -0.024118       0.035809       0.002037      -0.012945       0.003317       0.011977      -0.006776      -0.013157      -0.003042       0.016200              2.095318       2.022426      -0.211747      -0.281870       1.882560       0.557218       2.380968          -0.000001
           90              H       9.629659      19.110763       5.993454       0.094198       1.515678 0.11071003E+02  0.11852250E+03                                 2.229197                            1.979441      -1.316142       2.248837                    0.993312       3.944580      11.737539       0.431085       1.327179      -0.698713       0.044189      -0.005233      -0.006336       0.044946       0.000579      -0.007363       0.003299       0.016344       0.004901      -0.010402      -0.002084       0.012485              2.395146       3.556158       0.052011       0.166923       1.783126       0.147166       1.846154          -0.000003
           91              H       6.298123      20.310997       7.593516       0.090438       1.272531 0.90385005E+01  0.92864133E+02                                 2.037127                            1.824176      -1.440723       2.185181                    0.991832       4.080958      12.274314       0.431804       1.380601      -0.685257      -0.023537       0.023179       0.026198       0.042161       0.000019       0.000974       0.009262       0.014409       0.004347      -0.013634       0.005916       0.007717              2.203213       1.970470      -0.350307      -0.398261       2.031542       0.723322       2.607627          -0.000002
           92              H       5.113424      19.189652       6.002494       0.119535       1.270602 0.94980733E+01  0.98593514E+02                                 2.013646                            1.856553      -1.567292       2.133590                    0.991921       4.041990      12.135121       0.433594       1.360850      -0.689194      -0.031986       0.000516       0.001867       0.032045      -0.004815      -0.001894       0.000663       0.006970      -0.005535      -0.005047      -0.002252       0.007299              2.098286       2.857421       0.002368       0.015674       1.667606       0.210659       1.769832          -0.000002
           93              H       2.438518      17.099104       5.130143       0.130241       1.131075 0.83017525E+01  0.83729594E+02                                 1.907998                            1.770906      -1.418272       2.215952                    0.993111       3.881730      11.671423       0.428691       1.416618      -0.678998       0.015556       0.011836       0.030944       0.036601      -0.000692       0.002522       0.003937       0.007193       0.046192      -0.012005      -0.004243       0.016249              1.975891       2.008481       0.309153       0.270010       1.796920       0.433484       2.122271          -0.000001
           94              H       0.257123      16.459543       5.356141       0.096021       1.357988 0.99998072E+01  0.10476174E+03                                 2.094143                            1.897382      -1.313716       2.250543                    0.993431       3.945055      11.757223       0.433058       1.350048      -0.693103      -0.014771       0.015558       0.040128       0.045503       0.003876       0.002997       0.008034       0.002402       0.033687      -0.010986      -0.004205       0.015191              2.208436       2.293077      -0.073413      -0.702960       1.776518       0.260138       2.555714          -0.000002
           95              H       0.204592      15.000104       1.690461       0.096473       1.362358 0.10062797E+02  0.10586240E+03                                 2.112530                            1.913658      -1.441085       2.190653                    0.991857       4.043823      12.179839       0.426621       1.364713      -0.689437      -0.014715      -0.020245      -0.039257       0.046556       0.003758      -0.005025       0.004776       0.003181       0.040881      -0.012648      -0.002842       0.015489              2.232174       2.362770       0.435261       0.570314       1.922837       0.423748       2.410915           0.000001
           96              H       2.413635      15.811529       1.355985       0.123581       1.276991 0.96489527E+01  0.10018594E+03                                 1.998402                            1.856416      -1.520274       2.160085                    0.992266       3.927434      11.651904       0.440431       1.339373      -0.694490       0.014537      -0.005357      -0.031794       0.035368       0.001407      -0.001147       0.002528      -0.008727       0.025435      -0.008962      -0.000252       0.009214              2.067079       2.148236       0.038869      -0.421947       1.589796       0.119346       2.463207           0.000001
           97              H       5.662228      21.736627      18.576994       0.132004       1.113413 0.80259510E+01  0.77339567E+02                                 1.645241                            1.559684      -1.082458       2.370566                    0.998184       3.205420       8.344010       0.559233       1.136601      -0.744586      -0.001541      -0.030775       0.022514       0.038162       0.000275      -0.006022      -0.013951      -0.009574       0.041395      -0.014352      -0.008386       0.022738              1.654424       1.298133       0.007807      -0.051046       2.088850      -0.218380       1.576287           0.000008
           98              H       5.172866      23.782095      19.625623       0.085038       1.395270 0.10302424E+02  0.10669787E+03                                 2.004489                            1.833899      -0.952424       2.417261                    0.997821       3.565277       9.930226       0.483111       1.224173      -0.723863      -0.012492      -0.002220       0.044517       0.046289      -0.000147      -0.006703      -0.008171      -0.029162       0.036242      -0.022045       0.002699       0.019347              2.080288       1.592396      -0.043283      -0.333068       1.730297       0.283594       2.918172           0.000008
           99              H       5.978794      25.759945      16.470698       0.091504       1.632113 0.12658106E+02  0.13956345E+03                                 2.314778                            2.100763      -1.285655       2.255612                    0.994851       3.966138      11.819571       0.424900       1.307425      -0.704179       0.003850       0.035270      -0.029301       0.046015      -0.002876      -0.010510      -0.006244      -0.005076       0.062731      -0.018090      -0.006660       0.024750              2.383977       1.722304       0.047250      -0.067892       3.342613      -0.429449       2.087014          -0.000004
          100              H       6.515157      23.813087      15.295511       0.137702       1.065569 0.75342361E+01  0.71571066E+02                                 1.608218                            1.518860      -1.055402       2.388695                    0.998550       3.146335       8.172192       0.561540       1.148226      -0.741571       0.013929       0.008735      -0.035780       0.039377       0.003713      -0.007530      -0.016020      -0.008723       0.026591      -0.013260      -0.009899       0.023159              1.633325       1.354968      -0.032914      -0.264158       1.471686       0.116925       2.073322          -0.000004
          101              H       7.008667      22.353648      12.529301       0.128392       1.164342 0.85498700E+01  0.84494072E+02                                 1.767490                            1.666571      -1.034766       2.392491                    0.998520       3.326404       9.043244       0.508768       1.218202      -0.724923      -0.009097       0.034446       0.012043       0.037608      -0.002390      -0.002911       0.000114      -0.032274      -0.036342      -0.014227      -0.008146       0.022373              1.801154       1.473050      -0.197374      -0.204516       1.972113       0.335675       1.958299          -0.000006
          102              H       7.702621      22.477616      10.323566       0.093005       1.612440 0.12244909E+02  0.13445268E+03                                 2.328274                            2.088001      -1.336903       2.235730                    0.993337       4.025867      12.137381       0.417787       1.335171      -0.697572      -0.007894       0.041925      -0.017547       0.046129      -0.011760      -0.001089       0.006134      -0.030287       0.005987      -0.020215      -0.000039       0.020254              2.454831       1.798333       0.017824      -0.089911       2.979664      -0.797039       2.586497          -0.000006
          103              H       8.366164      18.690963      10.233167       0.100822       1.489403 0.10995316E+02  0.11588828E+03                                 2.124625                            1.920661      -0.985146       2.414244                    0.997754       3.508392       9.898584       0.461901       1.258129      -0.718021       0.008758      -0.042648      -0.020727       0.048220      -0.000435      -0.003434       0.000517      -0.046332       0.008516      -0.025012       0.003245       0.021767              2.241855       1.774816      -0.349511      -0.348708       2.458986       0.679030       2.491764          -0.000009
          104              H       7.639032      18.440210      12.330424       0.123560       1.145129 0.83301292E+01  0.81028256E+02                                 1.681394                            1.592370      -1.066652       2.373721                    0.997926       3.236980       8.468425       0.551638       1.141477      -0.743720       0.002421      -0.036047       0.008294       0.037068      -0.006136      -0.000780       0.002967      -0.032940      -0.023885      -0.013606      -0.008264       0.021870              1.701442       1.341855       0.013797      -0.098385       1.983880      -0.339302       1.778591          -0.000006
          105              H       6.400419      16.572241      14.938435       0.138149       1.090993 0.78254620E+01  0.75077449E+02                                 1.642103                            1.555684      -1.011502       2.409743                    0.998479       3.147203       8.226377       0.550481       1.159749      -0.739410       0.009547      -0.006935      -0.038738       0.040496      -0.003399      -0.004665       0.014162      -0.009019       0.037017      -0.011818      -0.010329       0.022146              1.663852       1.335719       0.044702      -0.185434       1.541925      -0.131739       2.113910          -0.000004
          106              H       5.981558      14.569034      16.018703       0.097787       1.454953 0.10971384E+02  0.11623935E+03                                 2.124765                            1.942083      -1.060191       2.373854                    0.997204       3.651111      10.523852       0.448445       1.289156      -0.709570       0.007531      -0.036727      -0.032032       0.049312      -0.008093      -0.009802       0.003016      -0.012781       0.052207      -0.020587      -0.000696       0.021283              2.213084       1.644351      -0.010412      -0.012977       3.020032       0.449496       1.974869          -0.000002
          107              H       5.286221      16.428551      19.404145       0.092978       1.471921 0.11109414E+02  0.11811819E+03                                 2.117770                            1.932506      -1.293331       2.255485                    0.994209       3.854309      11.143955       0.456981       1.260614      -0.713263      -0.009621       0.009764       0.043861       0.045953      -0.002690      -0.001946       0.016654      -0.025451       0.012147      -0.015036      -0.009600       0.024636              2.217204       1.813806       0.094860      -0.472607       1.852185      -0.319222       2.985620           0.000003
          108              H       5.817055      18.471202      18.477556       0.138382       1.132400 0.83067451E+01  0.81450468E+02                                 1.733317                            1.642433      -1.064716       2.387143                    0.998294       3.252423       8.789541       0.512941       1.217799      -0.725436       0.001823       0.027998       0.029292       0.040561       0.001377      -0.006152       0.013554      -0.005054       0.051442      -0.015848      -0.008262       0.024110              1.749065       1.377828       0.028209      -0.033115       2.193808       0.216054       1.675559           0.000006
          109              H       8.703464      26.678434      22.256234       0.127298       1.157793 0.86759774E+01  0.88091179E+02                                 1.894705                            1.776420      -1.577562       2.134544                    0.992235       3.951096      11.752218       0.442271       1.363968      -0.688435       0.033511       0.010673       0.003079       0.035304       0.005863      -0.002165       0.000417       0.005315      -0.019649      -0.007265      -0.002603       0.009868              1.958431       2.560237       0.184115       0.155218       1.580431      -0.050736       1.734624           0.000000
          110              H       7.551942      27.208115      20.317175       0.092511       1.372373 0.10672108E+02  0.11395618E+03                                 2.114949                            1.964798      -1.536782       2.138840                    0.991524       4.185433      12.708349       0.422865       1.356491      -0.690349       0.027086       0.020705      -0.028410       0.044379       0.005238      -0.001332      -0.001486       0.011376      -0.002439      -0.007452      -0.001030       0.008482              2.173818       1.994081       0.244849      -0.376066       1.950042      -0.429834       2.577330          -0.000000
          111              H       4.203818      25.867008      21.835878       0.089537       1.645953 0.12659871E+02  0.14015340E+03                                 2.351639                            2.115454      -1.469136       2.171064                    0.992144       4.122626      12.474706       0.417371       1.325589      -0.698922      -0.043190      -0.004215       0.005992       0.043807       0.006283      -0.006305      -0.012397       0.004408       0.001810      -0.013469      -0.003364       0.016833              2.495316       3.630913       0.144227       0.309022       1.812419       0.053311       2.042615           0.000005
          112              H       5.275162      25.238717      23.756857       0.132809       1.309230 0.99357374E+01  0.10273477E+03                                 1.968788                            1.841124      -1.307064       2.271885                    0.994895       3.568705      10.176459       0.463011       1.279373      -0.710611      -0.024004      -0.016161       0.027158       0.039685       0.014954      -0.007118      -0.004674       0.011948      -0.010963      -0.014278      -0.006607       0.020885              2.015705       1.960109       0.182442      -0.273582       1.742154      -0.396520       2.344854           0.000008
          113              H       5.305574      24.108920      26.911782       0.120077       1.341532 0.10031283E+02  0.10419748E+03                                 2.005047                            1.848781      -1.376725       2.227032                    0.993903       3.736133      10.754360       0.461487       1.277750      -0.709292      -0.021512       0.015423      -0.024118       0.035809       0.002039       0.012945      -0.003316       0.011978      -0.006774      -0.013157      -0.003043       0.016200              2.095282       2.022390      -0.211742       0.281863       1.882529      -0.557203       2.380926           0.000006
          114              H       4.194141      23.150987      28.593204       0.094198       1.515731 0.11071460E+02  0.11852858E+03                                 2.229242                            1.979477      -1.316193       2.248811                    0.993312       3.944647      11.737784       0.431083       1.327172      -0.698714      -0.044188       0.005233      -0.006336       0.044946       0.000579       0.007364      -0.003297       0.016341       0.004906      -0.010400      -0.002085       0.012486              2.395197       3.556244       0.052012      -0.166928       1.783158      -0.147171       1.846188           0.000006
          115              H       7.525677      21.950753      30.193266       0.090441       1.272540 0.90385820E+01  0.92865205E+02                                 2.037138                            1.824185      -1.440747       2.185171                    0.991832       4.080969      12.274374       0.431802       1.380603      -0.685257       0.023536      -0.023177       0.026200       0.042161       0.000020      -0.000974      -0.009262       0.014408       0.004350      -0.013633       0.005916       0.007717              2.203225       1.970482      -0.350309       0.398263       2.031552      -0.723327       2.607641           0.000003
          116              H       8.710376      23.072098      28.602244       0.119533       1.270634 0.94983656E+01  0.98597307E+02                                 2.013678                            1.856580      -1.567314       2.133578                    0.991920       4.042045      12.135333       0.433591       1.360848      -0.689195       0.031985      -0.000515       0.001868       0.032044      -0.004815       0.001894      -0.000662       0.006968      -0.005531      -0.005047      -0.002250       0.007297              2.098321       2.857478       0.002368      -0.015675       1.667628      -0.210664       1.769857           0.000004
          117              H      11.385282      25.162646      27.729893       0.130242       1.131099 0.83019707E+01  0.83732346E+02                                 1.908023                            1.770928      -1.418299       2.215938                    0.993111       3.881772      11.671588       0.428689       1.416615      -0.678998      -0.015557      -0.011835       0.030945       0.036601      -0.000691      -0.002522      -0.003935       0.007194       0.046193      -0.012006      -0.004243       0.016249              1.975918       2.008510       0.309160      -0.270017       1.796943      -0.433493       2.122302           0.000002
          118              H      13.566677      25.802207      27.955891       0.096025       1.357998 0.99998968E+01  0.10476290E+03                                 2.094152                            1.897389      -1.313734       2.250535                    0.993431       3.945060      11.757246       0.433058       1.350045      -0.693103       0.014771      -0.015557       0.040129       0.045503       0.003876      -0.002997      -0.008033       0.002402       0.033690      -0.010985      -0.004206       0.015191              2.208446       2.293087      -0.073414       0.702965       1.776523      -0.260140       2.555727           0.000003
          119              H      13.619208      27.261646      24.290211       0.096477       1.362344 0.10062671E+02  0.10586077E+03                                 2.112519                            1.913649      -1.441086       2.190655                    0.991857       4.043795      12.179747       0.426621       1.364716      -0.689436       0.014715       0.020245      -0.039257       0.046557       0.003758       0.005025      -0.004775       0.003179       0.040881      -0.012648      -0.002842       0.015489              2.232162       2.362754       0.435257      -0.570311       1.922827      -0.423746       2.410904           0.000000
          120              H      11.410165      26.450221      23.955735       0.123586       1.276977 0.96488128E+01  0.10018406E+03                                 1.998381                            1.856398      -1.520283       2.160083                    0.992266       3.927398      11.651744       0.440435       1.339366      -0.694492      -0.014536       0.005357      -0.031795       0.035368       0.001407       0.001147      -0.002527      -0.008727       0.025433      -0.008962      -0.000251       0.009213              2.067057       2.148210       0.038868       0.421941       1.589781      -0.119345       2.463181           0.000002
          121              H      12.574128      20.525123      18.576994       0.132004       1.113412 0.80259448E+01  0.77339488E+02                                 1.645240                            1.559683      -1.082457       2.370566                    0.998184       3.205419       8.344005       0.559233       1.136601      -0.744587      -0.001541       0.030775       0.022514       0.038162      -0.000275      -0.006022       0.013951      -0.009574       0.041395      -0.014352      -0.008386       0.022738              1.654423       1.298133      -0.007807      -0.051046       2.088849       0.218380       1.576286           0.000008
          122              H      12.084766      18.479655      19.625623       0.085038       1.395269 0.10302423E+02  0.10669785E+03                                 2.004489                            1.833898      -0.952424       2.417261                    0.997821       3.565277       9.930224       0.483111       1.224172      -0.723863      -0.012492       0.002220       0.044517       0.046289       0.000147      -0.006703       0.008171      -0.029162       0.036242      -0.022045       0.002699       0.019347              2.080288       1.592396       0.043283      -0.333068       1.730297      -0.283593       2.918171           0.000008
          123              H      12.890694      16.501805      16.470698       0.091503       1.632113 0.12658115E+02  0.13956358E+03                                 2.314780                            2.100765      -1.285655       2.255612                    0.994851       3.966139      11.819579       0.424899       1.307426      -0.704179       0.003850      -0.035270      -0.029301       0.046015       0.002876      -0.010510       0.006244      -0.005076       0.062731      -0.018090      -0.006660       0.024750              2.383979       1.722306      -0.047250      -0.067892       3.342616       0.429449       2.087016          -0.000005
          124              H      13.427057      18.448663      15.295511       0.137702       1.065572 0.75342608E+01  0.71571374E+02                                 1.608222                            1.518863      -1.055404       2.388694                    0.998550       3.146339       8.172212       0.561538       1.148228      -0.741571       0.013929      -0.008735      -0.035780       0.039377      -0.003713      -0.007530       0.016020      -0.008723       0.026591      -0.013260      -0.009899       0.023159              1.633330       1.354971       0.032914      -0.264159       1.471690      -0.116925       2.073328          -0.000004
          125              H       0.096767      19.908102      12.529301       0.128391       1.164344 0.85498924E+01  0.84494354E+02                                 1.767493                            1.666574      -1.034768       2.392490                    0.998520       3.326408       9.043260       0.508768       1.218203      -0.724922      -0.009097      -0.034446       0.012043       0.037608       0.002390      -0.002911      -0.000114      -0.032274      -0.036342      -0.014227      -0.008146       0.022373              1.801157       1.473052       0.197375      -0.204517       1.972117      -0.335676       1.958303          -0.000007
          126              H       0.790721      19.784134      10.323566       0.093005       1.612438 0.12244896E+02  0.13445248E+03                                 2.328270                            2.087998      -1.336903       2.235730                    0.993337       4.025867      12.137372       0.417788       1.335169      -0.697572      -0.007894      -0.041925      -0.017547       0.046129       0.011760      -0.001089      -0.006134      -0.030288       0.005987      -0.020215      -0.000039       0.020254              2.454827       1.798330      -0.017824      -0.089911       2.979658       0.797037       2.586493          -0.000007
          127              H       1.454264      23.570787      10.233167       0.100821       1.489409 0.10995370E+02  0.11588902E+03                                 2.124633                            1.920668      -0.985149       2.414243                    0.997754       3.508397       9.898612       0.461900       1.258132      -0.718020       0.008758       0.042648      -0.020727       0.048220       0.000435      -0.003434      -0.000517      -0.046332       0.008516      -0.025011       0.003245       0.021767              2.241865       1.774822       0.349513      -0.348710       2.458997      -0.679034       2.491775          -0.000008
          128              H       0.727132      23.821540      12.330424       0.123560       1.145124 0.83300866E+01  0.81027717E+02                                 1.681387                            1.592364      -1.066649       2.373723                    0.997926       3.236974       8.468396       0.551640       1.141475      -0.743721       0.002421       0.036047       0.008294       0.037068       0.006136      -0.000779      -0.002967      -0.032940      -0.023885      -0.013606      -0.008264       0.021870              1.701435       1.341851      -0.013797      -0.098384       1.983871       0.339300       1.778584          -0.000005
          129              H      13.312319      25.689509      14.938435       0.138149       1.090992 0.78254570E+01  0.75077389E+02                                 1.642103                            1.555684      -1.011501       2.409744                    0.998479       3.147202       8.226374       0.550481       1.159749      -0.739410       0.009547       0.006935      -0.038738       0.040496       0.003399      -0.004665      -0.014162      -0.009019       0.037017      -0.011818      -0.010329       0.022146              1.663851       1.335719      -0.044702      -0.185434       1.541925       0.131739       2.113910          -0.000004
          130              H      12.893458      27.692716      16.018703       0.097787       1.454954 0.10971389E+02  0.11623942E+03                                 2.124765                            1.942083      -1.060191       2.373854                    0.997204       3.651112      10.523854       0.448445       1.289156      -0.709571       0.007531       0.036727      -0.032032       0.049312       0.008093      -0.009802      -0.003016      -0.012781       0.052206      -0.020587      -0.000696       0.021283              2.213084       1.644351       0.010412      -0.012977       3.020032      -0.449497       1.974869          -0.000002
          131              H      12.198121      25.833199      19.404145       0.092978       1.471921 0.11109420E+02  0.11811828E+03                                 2.117771                            1.932508      -1.293331       2.255485                    0.994209       3.854310      11.143963       0.456981       1.260615      -0.713263      -0.009621      -0.009764       0.043861       0.045953       0.002690      -0.001946      -0.016653      -0.025451       0.012147      -0.015036      -0.009600       0.024636              2.217205       1.813807      -0.094860      -0.472608       1.852186       0.319222       2.985623           0.000003
          132              H      12.728955      23.790548      18.477556       0.138382       1.132401 0.83067595E+01  0.81450651E+02                                 1.733319                            1.642435      -1.064717       2.387143                    0.998294       3.252425       8.789551       0.512941       1.217800      -0.725436       0.001824      -0.027998       0.029292       0.040561      -0.001377      -0.006152      -0.013554      -0.005054       0.051442      -0.015848      -0.008262       0.024110              1.749067       1.377829      -0.028209      -0.033115       2.193812      -0.216054       1.675561           0.000006
          133              H       1.791564      15.583316      22.256234       0.127298       1.157794 0.86759802E+01  0.88091210E+02                                 1.894705                            1.776420      -1.577562       2.134543                    0.992235       3.951096      11.752216       0.442271       1.363967      -0.688435       0.033511      -0.010673       0.003079       0.035304      -0.005863      -0.002165      -0.000417       0.005315      -0.019649      -0.007265      -0.002603       0.009868              1.958431       2.560237      -0.184115       0.155218       1.580431       0.050736       1.734624           0.000000
          134              H       0.640042      15.053635      20.317175       0.092511       1.372374 0.10672116E+02  0.11395627E+03                                 2.114949                            1.964798      -1.536782       2.138840                    0.991524       4.185434      12.708351       0.422865       1.356490      -0.690350       0.027086      -0.020705      -0.028410       0.044379      -0.005238      -0.001332       0.001486       0.011376      -0.002439      -0.007452      -0.001030       0.008482              2.173818       1.994081      -0.244849      -0.376066       1.950043       0.429834       2.577330          -0.000000
          135              H      11.115718      16.394742      21.835878       0.089537       1.645952 0.12659866E+02  0.14015334E+03                                 2.351639                            2.115454      -1.469136       2.171064                    0.992144       4.122625      12.474705       0.417371       1.325590      -0.698922      -0.043190       0.004215       0.005992       0.043807      -0.006283      -0.006305       0.012397       0.004408       0.001810      -0.013469      -0.003364       0.016833              2.495316       3.630914      -0.144227       0.309022       1.812419      -0.053311       2.042615           0.000005
          136              H      12.187062      17.023033      23.756857       0.132809       1.309230 0.99357351E+01  0.10273474E+03                                 1.968788                            1.841124      -1.307063       2.271886                    0.994895       3.568704      10.176459       0.463011       1.279374      -0.710610      -0.024004       0.016161       0.027158       0.039685      -0.014954      -0.007118       0.004674       0.011948      -0.010963      -0.014278      -0.006607       0.020885              2.015706       1.960109      -0.182442      -0.273582       1.742154       0.396521       2.344855           0.000008
          137              H      12.217474      18.152830      26.911782       0.120077       1.341532 0.10031284E+02  0.10419750E+03                                 2.005047                            1.848782      -1.376725       2.227032                    0.993903       3.736133      10.754362       0.461487       1.277751      -0.709292      -0.021512      -0.015423      -0.024118       0.035809      -0.002039       0.012945       0.003316       0.011978      -0.006774      -0.013157      -0.003043       0.016200              2.095282       2.022391       0.211742       0.281864       1.882530       0.557204       2.380926           0.000006
          138              H      11.106041      19.110763      28.593204       0.094198       1.515731 0.11071458E+02  0.11852854E+03                                 2.229241                            1.979476      -1.316192       2.248811                    0.993312       3.944647      11.737782       0.431083       1.327171      -0.698714      -0.044188      -0.005233      -0.006336       0.044946      -0.000579       0.007364       0.003297       0.016341       0.004906      -0.010400      -0.002085       0.012486              2.395196       3.556243      -0.052012      -0.166927       1.783158       0.147171       1.846188           0.000006
          139              H       0.613777      20.310997      30.193266       0.090441       1.272540 0.90385820E+01  0.92865205E+02                                 2.037138                            1.824185      -1.440747       2.185171                    0.991832       4.080969      12.274374       0.431802       1.380603      -0.685257       0.023536       0.023177       0.026200       0.042161      -0.000020      -0.000974       0.009262       0.014408       0.004350      -0.013633       0.005916       0.007717              2.203225       1.970482       0.350309       0.398263       2.031552       0.723327       2.607641           0.000003
          140              H       1.798476      19.189652      28.602244       0.119533       1.270633 0.94983616E+01  0.98597259E+02                                 2.013678                            1.856579      -1.567314       2.133578                    0.991920       4.042044      12.135331       0.433591       1.360848      -0.689195       0.031985       0.000515       0.001868       0.032044       0.004815       0.001894       0.000662       0.006968      -0.005531      -0.005047      -0.002250       0.007297              2.098321       2.857478      -0.002368      -0.015675       1.667628       0.210664       1.769857           0.000004
          141              H       4.473382      17.099104      27.729893       0.130242       1.131099 0.83019661E+01  0.83732292E+02                                 1.908023                            1.770928      -1.418299       2.215938                    0.993111       3.881771      11.671587       0.428689       1.416616      -0.678998      -0.015557       0.011835       0.030945       0.036601       0.000691      -0.002522       0.003935       0.007194       0.046193      -0.012006      -0.004243       0.016249              1.975918       2.008510      -0.309160      -0.270017       1.796943       0.433493       2.122302           0.000001
          142              H       6.654777      16.459543      27.955891       0.096025       1.357998 0.99998921E+01  0.10476284E+03                                 2.094152                            1.897388      -1.313733       2.250536                    0.993431       3.945059      11.757243       0.433058       1.350046      -0.693103       0.014771       0.015557       0.040129       0.045503      -0.003876      -0.002997       0.008033       0.002402       0.033690      -0.010985      -0.004206       0.015191              2.208445       2.293087       0.073414       0.702965       1.776523       0.260140       2.555727           0.000003
          143              H       6.707308      15.000104      24.290211       0.096477       1.362343 0.10062665E+02  0.10586070E+03                                 2.112519                            1.913648      -1.441086       2.190655                    0.991857       4.043795      12.179749       0.426621       1.364717      -0.689436       0.014715      -0.020245      -0.039257       0.046557      -0.003758       0.005025       0.004775       0.003179       0.040881      -0.012648      -0.002842       0.015489              2.232161       2.362753      -0.435256      -0.570310       1.922827       0.423747       2.410904           0.000000
          144              H       4.498265      15.811529      23.955735       0.123586       1.276978 0.96488193E+01  0.10018413E+03                                 1.998381                            1.856397      -1.520283       2.160083                    0.992266       3.927399      11.651743       0.440436       1.339365      -0.694492      -0.014536      -0.005357      -0.031795       0.035368      -0.001407       0.001147       0.002527      -0.008727       0.025433      -0.008962      -0.000251       0.009213              2.067057       2.148209      -0.038868       0.421941       1.589781       0.119345       2.463181           0.000002
          145              H       1.249672      21.736627      41.176745       0.132028       1.113284 0.80247105E+01  0.77323852E+02                                 1.645035                            1.559500      -1.082384       2.370603                    0.998185       3.205226       8.343030       0.559306       1.136508      -0.744609       0.001541      -0.030774       0.022516       0.038162      -0.000274       0.006021      -0.013951      -0.009573       0.041396      -0.014352      -0.008386       0.022738              1.654214       1.297995      -0.007808       0.051035       2.088553      -0.218346       1.576094           0.000007
          146              H       1.739034      23.782095      42.225373       0.085059       1.395106 0.10300908E+02  0.10667732E+03                                 2.004251                            1.833699      -0.952401       2.417280                    0.997822       3.565068       9.929135       0.483167       1.224086      -0.723882       0.012491      -0.002219       0.044519       0.046291       0.000146       0.006705      -0.008172      -0.029159       0.036238      -0.022043       0.002696       0.019347              2.080030       1.592233       0.043271       0.333007       1.730098       0.283527       2.917761           0.000006
          147              H       0.933107      25.759945      39.070448       0.091497       1.632427 0.12661126E+02  0.13960695E+03                                 2.315220                            2.101127      -1.285734       2.255574                    0.994850       3.966466      11.821501       0.424823       1.307565      -0.704151      -0.003851       0.035269      -0.029299       0.046012       0.002876       0.010510      -0.006239      -0.005073       0.062725      -0.018088      -0.006659       0.024747              2.384449       1.722576      -0.047259       0.067912       3.343379      -0.429560       2.087392           0.000007
          148              H       0.396743      23.813087      37.895261       0.137693       1.065632 0.75348199E+01  0.71578206E+02                                 1.608299                            1.518934      -1.055443       2.388668                    0.998550       3.146445       8.172646       0.561516       1.148250      -0.741565      -0.013930       0.008736      -0.035778       0.039375      -0.003713       0.007530      -0.016020      -0.008725       0.026589      -0.013260      -0.009899       0.023159              1.633409       1.355029       0.032919       0.264177       1.471763       0.116940       2.073434           0.000006
          149              H      13.727033      22.353648      35.129051       0.128392       1.164297 0.85494378E+01  0.84488559E+02                                 1.767432                            1.666518      -1.034777       2.392490                    0.998520       3.326325       9.042902       0.508782       1.218187      -0.724926       0.009097       0.034447       0.012045       0.037609       0.002390       0.002910       0.000115      -0.032272      -0.036345      -0.014226      -0.008146       0.022372              1.801093       1.473005       0.197366       0.204505       1.972047       0.335661       1.958226           0.000007
          150              H      13.033079      22.477616      32.923316       0.092999       1.612395 0.12244469E+02  0.13444621E+03                                 2.328205                            2.087945      -1.336830       2.235763                    0.993337       4.025771      12.136890       0.417800       1.335147      -0.697577       0.007893       0.041926      -0.017545       0.046130       0.011758       0.001090       0.006133      -0.030288       0.005979      -0.020213      -0.000041       0.020254              2.454755       1.798285      -0.017822       0.089905       2.979572      -0.797004       2.586408           0.000007
          151              H      12.369536      18.690963      32.832917       0.100806       1.489462 0.10995841E+02  0.11589534E+03                                 2.124701                            1.920723      -0.985137       2.414243                    0.997754       3.508430       9.898794       0.461887       1.258150      -0.718017      -0.008759      -0.042648      -0.020725       0.048219       0.000435       0.003435       0.000517      -0.046328       0.008518      -0.025010       0.003246       0.021765              2.241939       1.774873       0.349530       0.348728       2.459081       0.679068       2.491863           0.000007
          152              H      13.096668      18.440210      34.930174       0.123561       1.145120 0.83300575E+01  0.81027570E+02                                 1.681408                            1.592382      -1.066647       2.373730                    0.997926       3.236942       8.468390       0.551625       1.141504      -0.743714      -0.002421      -0.036048       0.008296       0.037069       0.006134       0.000778       0.002966      -0.032938      -0.023886      -0.013604      -0.008265       0.021869              1.701456       1.341863      -0.013798       0.098386       1.983898      -0.339309       1.778607           0.000006
          153              H       0.511481      16.572241      37.538185       0.138142       1.091048 0.78259787E+01  0.75083806E+02                                 1.642172                            1.555746      -1.011525       2.409726                    0.998479       3.147299       8.226762       0.550463       1.159766      -0.739406      -0.009547      -0.006936      -0.038737       0.040494       0.003398       0.004664       0.014162      -0.009021       0.037017      -0.011818      -0.010328       0.022146              1.663923       1.335769      -0.044706       0.185446       1.541993      -0.131751       2.114006           0.000005
          154              H       0.930342      14.569034      38.618453       0.097785       1.455024 0.10972071E+02  0.11624892E+03                                 2.124869                            1.942171      -1.060238       2.373831                    0.997203       3.651219      10.524404       0.448423       1.289192      -0.709563      -0.007532      -0.036728      -0.032030       0.049311       0.008093       0.009802       0.003014      -0.012781       0.052203      -0.020587      -0.000694       0.021281              2.213197       1.644421       0.010411       0.012978       3.020210       0.449524       1.974961           0.000001
          155              H       1.625679      16.428551      42.003895       0.092984       1.471900 0.11109212E+02  0.11811555E+03                                 2.117755                            1.932493      -1.293338       2.255487                    0.994209       3.854270      11.143835       0.456981       1.260619      -0.713262       0.009621       0.009764       0.043862       0.045954       0.002690       0.001944       0.016654      -0.025450       0.012148      -0.015036      -0.009601       0.024637              2.217189       1.813794      -0.094858       0.472603       1.852170      -0.319216       2.985603           0.000003
          156              H       1.094845      18.471202      41.077306       0.138393       1.132325 0.83060286E+01  0.81441234E+02                                 1.733196                            1.642326      -1.064653       2.387175                    0.998295       3.252305       8.788944       0.512978       1.217746      -0.725448      -0.001823       0.027997       0.029293       0.040562      -0.001377       0.006151       0.013555      -0.005054       0.051445      -0.015848      -0.008263       0.024111              1.748941       1.377747      -0.028206       0.033111       2.193629       0.216031       1.675445           0.000006
          157              H      12.032236      26.678434      44.855984       0.127296       1.157796 0.86760220E+01  0.88091896E+02                                 1.894723                            1.776436      -1.577554       2.134548                    0.992235       3.951124      11.752385       0.442264       1.363985      -0.688431      -0.033511       0.010673       0.003080       0.035304      -0.005864       0.002166       0.000416       0.005316      -0.019651      -0.007266      -0.002604       0.009870              1.958449       2.560260      -0.184117      -0.155220       1.580445      -0.050738       1.734642           0.000001
          158              H      13.183758      27.208115      42.916925       0.092504       1.372387 0.10672243E+02  0.11395796E+03                                 2.114962                            1.964809      -1.536779       2.138838                    0.991524       4.185470      12.708478       0.422864       1.356489      -0.690350      -0.027086       0.020707      -0.028409       0.044379      -0.005239       0.001331      -0.001487       0.011376      -0.002438      -0.007453      -0.001029       0.008482              2.173832       1.994092      -0.244850       0.376068       1.950053      -0.429838       2.577350           0.000001
          159              H       2.708082      25.867008      44.435628       0.089536       1.645934 0.12659689E+02  0.14015062E+03                                 2.351602                            2.115424      -1.469116       2.171071                    0.992144       4.122601      12.474520       0.417380       1.325571      -0.698926       0.043191      -0.004214       0.005993       0.043808      -0.006285       0.006304      -0.012398       0.004409       0.001807      -0.013471      -0.003363       0.016834              2.495274       3.630843      -0.144223      -0.309017       1.812393       0.053309       2.042584           0.000003
          160              H       1.636738      25.238717       1.157107       0.132803       1.309265 0.99360843E+01  0.10273954E+03                                 1.968849                            1.841177      -1.307086       2.271875                    0.994894       3.568762      10.176775       0.462996       1.279402      -0.710605       0.024004      -0.016160       0.027159       0.039685      -0.014954       0.007118      -0.004673       0.011949      -0.010961      -0.014278      -0.006606       0.020884              2.015770       1.960172      -0.182450       0.273594       1.742204      -0.396540       2.344933           0.000001
          161              H       1.606326      24.108920       4.312032       0.120073       1.341537 0.10031350E+02  0.10419871E+03                                 2.005085                            1.848813      -1.376704       2.227043                    0.993903       3.736154      10.754569       0.461472       1.277786      -0.709285       0.021512       0.015423      -0.024118       0.035809      -0.002037      -0.012944      -0.003317       0.011977      -0.006776      -0.013157      -0.003042       0.016200              2.095323       2.022430       0.211748      -0.281870       1.882565      -0.557220       2.380974          -0.000001
          162              H       2.717759      23.150987       5.993454       0.094198       1.515680 0.11071018E+02  0.11852271E+03                                 2.229199                            1.979442      -1.316143       2.248836                    0.993312       3.944584      11.737555       0.431085       1.327179      -0.698713       0.044189       0.005233      -0.006336       0.044946      -0.000579      -0.007363      -0.003299       0.016343       0.004901      -0.010402      -0.002084       0.012485              2.395148       3.556160      -0.052011       0.166924       1.783128      -0.147166       1.846155          -0.000002
          163              H      13.210023      21.950753       7.593516       0.090438       1.272533 0.90385215E+01  0.92864401E+02                                 2.037129                            1.824177      -1.440723       2.185181                    0.991832       4.080962      12.274329       0.431804       1.380600      -0.685257      -0.023537      -0.023179       0.026198       0.042161      -0.000019       0.000975      -0.009262       0.014409       0.004347      -0.013634       0.005916       0.007717              2.203216       1.970473       0.350307      -0.398261       2.031545      -0.723324       2.607631          -0.000002
          164              H      12.025324      23.072098       6.002494       0.119535       1.270602 0.94980767E+01  0.98593546E+02                                 2.013645                            1.856552      -1.567293       2.133590                    0.991921       4.041990      12.135116       0.433594       1.360849      -0.689195      -0.031986      -0.000515       0.001867       0.032045       0.004815      -0.001894      -0.000663       0.006970      -0.005535      -0.005047      -0.002252       0.007299              2.098285       2.857420      -0.002368       0.015674       1.667605      -0.210659       1.769831          -0.000002
          165              H       9.350418      25.162646       5.130143       0.130242       1.131074 0.83017403E+01  0.83729436E+02                                 1.907996                            1.770905      -1.418270       2.215953                    0.993111       3.881727      11.671410       0.428691       1.416617      -0.678998       0.015556      -0.011836       0.030944       0.036601       0.000692       0.002522      -0.003937       0.007193       0.046192      -0.012005      -0.004243       0.016249              1.975889       2.008479      -0.309152       0.270010       1.796918      -0.433483       2.122269          -0.000001
          166              H       7.169023      25.802207       5.356141       0.096022       1.357990 0.99998214E+01  0.10476193E+03                                 2.094145                            1.897383      -1.313716       2.250542                    0.993431       3.945058      11.757236       0.433058       1.350048      -0.693103      -0.014771      -0.015558       0.040128       0.045503      -0.003876       0.002997      -0.008034       0.002402       0.033687      -0.010986      -0.004205       0.015191              2.208438       2.293079       0.073413      -0.702961       1.776519      -0.260139       2.555716          -0.000002
          167              H       7.116492      27.261646       1.690461       0.096473       1.362357 0.10062792E+02  0.10586235E+03                                 2.112531                            1.913659      -1.441084       2.190653                    0.991857       4.043823      12.179845       0.426620       1.364715      -0.689437      -0.014715       0.020245      -0.039256       0.046556      -0.003758      -0.005026      -0.004776       0.003181       0.040881      -0.012648      -0.002842       0.015490              2.232174       2.362771      -0.435261       0.570315       1.922837      -0.423748       2.410915           0.000001
          168              H       9.325535      26.450221       1.355985       0.123581       1.276991 0.96489461E+01  0.10018588E+03                                 1.998403                            1.856417      -1.520273       2.160085                    0.992266       3.927434      11.651911       0.440430       1.339375      -0.694490       0.014537       0.005357      -0.031794       0.035368      -0.001407      -0.001147      -0.002528      -0.008727       0.025435      -0.008962      -0.000252       0.009214              2.067080       2.148237      -0.038869      -0.421947       1.589796      -0.119346       2.463208           0.000001
          169              H       5.662228       7.649377       4.022756       0.132013       1.113357 0.80254211E+01  0.77332945E+02                                 1.645163                            1.559614      -1.082409       2.370591                    0.998185       3.205332       8.343615       0.559257       1.136574      -0.744593      -0.001541      -0.030774      -0.022515       0.038163       0.000275       0.006021       0.013951      -0.009574       0.041394      -0.014352      -0.008386       0.022738              1.654344       1.298081       0.007807       0.051042       2.088739       0.218368       1.576213           0.000004
          170              H       5.172866       9.694845       2.974127       0.085042       1.395263 0.10302353E+02  0.10669706E+03                                 2.004495                            1.833901      -0.952425       2.417265                    0.997821       3.565252       9.930185       0.483107       1.224184      -0.723860      -0.012492      -0.002219      -0.044518       0.046290      -0.000147       0.006703       0.008171      -0.029162       0.036241      -0.022045       0.002699       0.019346              2.080295       1.592399      -0.043282       0.333071       1.730298      -0.283589       2.918187           0.000003
          171              H       5.978794      11.672695       6.129052       0.091488       1.632496 0.12661786E+02  0.13961647E+03                                 2.315321                            2.101209      -1.285743       2.255569                    0.994850       3.966542      11.821940       0.424805       1.307599      -0.704144       0.003851       0.035269       0.029299       0.046012      -0.002876       0.010512       0.006238      -0.005073       0.062720      -0.018088      -0.006658       0.024746              2.384557       1.722637       0.047263       0.067918       3.343554       0.429588       2.087479          -0.000001
          172              H       6.515157       9.725837       7.304239       0.137683       1.065664 0.75351252E+01  0.71582061E+02                                 1.608358                            1.518986      -1.055459       2.388660                    0.998550       3.146496       8.172919       0.561493       1.148281      -0.741558       0.013930       0.008736       0.035778       0.039376       0.003713       0.007531       0.016019      -0.008725       0.026588      -0.013260      -0.009898       0.023158              1.633470       1.355073      -0.032921       0.264193       1.471815      -0.116949       2.073522           0.000001
          173              H       7.008667       8.266398      10.070449       0.128397       1.164327 0.85497368E+01  0.84492621E+02                                 1.767496                            1.666575      -1.034773       2.392493                    0.998521       3.326372       9.043218       0.508759       1.218227      -0.724917      -0.009097       0.034446      -0.012045       0.037608      -0.002390       0.002910      -0.000115      -0.032270      -0.036342      -0.014225      -0.008146       0.022371              1.801160       1.473053      -0.197377       0.204518       1.972123      -0.335682       1.958305           0.000002
          174              H       7.702621       8.390366      12.276184       0.093005       1.612400 0.12244529E+02  0.13444728E+03                                 2.328227                            2.087963      -1.336828       2.235765                    0.993337       4.025786      12.137027       0.417793       1.335164      -0.697574      -0.007893       0.041926       0.017546       0.046129      -0.011758       0.001090      -0.006132      -0.030286       0.005983      -0.020213      -0.000040       0.020252              2.454779       1.798300       0.017822       0.089907       2.979600       0.797015       2.586437           0.000001
          175              H       8.366164       4.603713      12.366583       0.100816       1.489502 0.10996216E+02  0.11590055E+03                                 2.124757                            1.920770      -0.985146       2.414239                    0.997754       3.508479       9.899062       0.461876       1.258168      -0.718013       0.008759      -0.042647       0.020724       0.048218      -0.000434       0.003435      -0.000517      -0.046328       0.008519      -0.025010       0.003246       0.021764              2.242002       1.774916      -0.349544       0.348744       2.459149      -0.679096       2.491941           0.000001
          176              H       7.639032       4.352960      10.269326       0.123559       1.145164 0.83304837E+01  0.81033031E+02                                 1.681477                            1.592443      -1.066662       2.373723                    0.997926       3.237006       8.468721       0.551601       1.141535      -0.743707       0.002421      -0.036048      -0.008296       0.037070      -0.006134       0.000778      -0.002966      -0.032939      -0.023884      -0.013605      -0.008264       0.021868              1.701528       1.341911       0.013799       0.098394       1.983987       0.339332       1.778687           0.000001
          177              H       6.400419       2.484991       7.661315       0.138134       1.091054 0.78260278E+01  0.75084377E+02                                 1.642176                            1.555749      -1.011535       2.409720                    0.998479       3.147320       8.226816       0.550464       1.159763      -0.739406       0.009548      -0.006936       0.038737       0.040494      -0.003398       0.004664      -0.014162      -0.009022       0.037016      -0.011818      -0.010329       0.022147              1.663927       1.335772       0.044706       0.185447       1.541996       0.131751       2.114013           0.000000
          178              H       5.981558       0.481784       6.581047       0.097784       1.454985 0.10971696E+02  0.11624359E+03                                 2.124800                            1.942113      -1.060235       2.373832                    0.997203       3.651183      10.524135       0.448440       1.289159      -0.709569       0.007533      -0.036728       0.032030       0.049311      -0.008093       0.009802      -0.003015      -0.012781       0.052208      -0.020588      -0.000695       0.021283              2.213122       1.644375      -0.010411       0.012978       3.020091      -0.449502       1.974899          -0.000003
          179              H       5.286221       2.341301       3.195605       0.092976       1.471938 0.11109574E+02  0.11812061E+03                                 2.117812                            1.932540      -1.293351       2.255480                    0.994208       3.854332      11.144148       0.456969       1.260639      -0.713258      -0.009621       0.009764      -0.043862       0.045954      -0.002690       0.001945      -0.016653      -0.025450       0.012146      -0.015036      -0.009600       0.024636              2.217250       1.813838       0.094863       0.472623       1.852218       0.319233       2.985693           0.000002
          180              H       5.817055       4.383952       4.122194       0.138381       1.132386 0.83066224E+01  0.81448946E+02                                 1.733303                            1.642421      -1.064679       2.387162                    0.998295       3.252395       8.789442       0.512943       1.217800      -0.725437       0.001824       0.027997      -0.029293       0.040562       0.001377       0.006152      -0.013554      -0.005055       0.051441      -0.015848      -0.008262       0.024110              1.749051       1.377818       0.028209       0.033114       2.193788      -0.216052       1.675546           0.000004
          181              H       8.703464      12.591184       0.343516       0.127299       1.157791 0.86759645E+01  0.88091142E+02                                 1.894714                            1.776428      -1.577558       2.134547                    0.992235       3.951107      11.752312       0.442265       1.363982      -0.688432       0.033511       0.010673      -0.003079       0.035304       0.005863       0.002165      -0.000416       0.005315      -0.019649      -0.007265      -0.002604       0.009869              1.958440       2.560250       0.184116      -0.155219       1.580438       0.050737       1.734632           0.000001
          182              H       7.551942      13.120865       2.282575       0.092511       1.372362 0.10672001E+02  0.11395478E+03                                 2.114940                            1.964790      -1.536779       2.138842                    0.991524       4.185422      12.708311       0.422865       1.356493      -0.690349       0.027086       0.020707       0.028410       0.044379       0.005239       0.001331       0.001487       0.011375      -0.002439      -0.007452      -0.001030       0.008482              2.173808       1.994072       0.244847       0.376063       1.950033       0.429831       2.577317           0.000000
          183              H       4.203818      11.779758       0.763872       0.089532       1.645970 0.12660034E+02  0.14015578E+03                                 2.351665                            2.115475      -1.469136       2.171063                    0.992144       4.122654      12.474850       0.417367       1.325598      -0.698921      -0.043190      -0.004214      -0.005992       0.043807       0.006282       0.006304       0.012397       0.004409       0.001812      -0.013469      -0.003363       0.016832              2.495344       3.630960       0.144228      -0.309030       1.812434      -0.053312       2.042637           0.000002
          184              H       5.275162      11.151467      44.042393       0.132802       1.309282 0.99362436E+01  0.10274156E+03                                 1.968861                            1.841188      -1.307085       2.271872                    0.994894       3.568786      10.176850       0.462996       1.279397      -0.710606      -0.024003      -0.016160      -0.027157       0.039684       0.014953       0.007118       0.004674       0.011949      -0.010961      -0.014278      -0.006606       0.020884              2.015783       1.960184       0.182452       0.273596       1.742214       0.396543       2.344951           0.000002
          185              H       5.305574      10.021670      40.887468       0.120081       1.341511 0.10031102E+02  0.10419521E+03                                 2.005034                            1.848770      -1.376705       2.227042                    0.993903       3.736107      10.754292       0.461486       1.277758      -0.709291      -0.021512       0.015423       0.024118       0.035809       0.002038      -0.012945       0.003316       0.011977      -0.006777      -0.013158      -0.003043       0.016200              2.095268       2.022377      -0.211740      -0.281861       1.882518       0.557198       2.380910           0.000001
          186              H       4.194141       9.063737      39.206046       0.094202       1.515685 0.11071056E+02  0.11852314E+03                                 2.229195                            1.979439      -1.316148       2.248833                    0.993312       3.944586      11.737536       0.431087       1.327170      -0.698715      -0.044188       0.005233       0.006336       0.044946       0.000579      -0.007363       0.003298       0.016343       0.004903      -0.010402      -0.002084       0.012486              2.395144       3.556154       0.052010       0.166921       1.783124       0.147166       1.846152          -0.000000
          187              H       7.525677       7.863503      37.605984       0.090438       1.272537 0.90385516E+01  0.92864799E+02                                 2.037133                            1.824181      -1.440729       2.185178                    0.991832       4.080971      12.274367       0.431803       1.380601      -0.685257       0.023537      -0.023178      -0.026198       0.042161       0.000019       0.000974       0.009263       0.014409       0.004347      -0.013634       0.005916       0.007718              2.203220       1.970477      -0.350308      -0.398262       2.031547       0.723325       2.607636          -0.000002
          188              H       8.710376       8.984848      39.197006       0.119536       1.270609 0.94981386E+01  0.98594300E+02                                 2.013648                            1.856554      -1.567300       2.133586                    0.991921       4.041997      12.135124       0.433596       1.360843      -0.689196       0.031986      -0.000515      -0.001868       0.032044      -0.004815      -0.001894       0.000662       0.006969      -0.005534      -0.005047      -0.002252       0.007299              2.098288       2.857425       0.002368       0.015675       1.667606       0.210659       1.769833          -0.000000
          189              H      11.385282      11.075396      40.069357       0.130241       1.131083 0.83018289E+01  0.83730562E+02                                 1.908007                            1.770914      -1.418280       2.215947                    0.993111       3.881748      11.671493       0.428690       1.416617      -0.678998      -0.015557      -0.011836      -0.030944       0.036601      -0.000692       0.002522       0.003937       0.007193       0.046193      -0.012006      -0.004244       0.016249              1.975901       2.008492       0.309156       0.270012       1.796928       0.433487       2.122282          -0.000000
          190              H      13.566677      11.714957      39.843359       0.096024       1.358007 0.99999749E+01  0.10476396E+03                                 2.094162                            1.897397      -1.313731       2.250533                    0.993431       3.945089      11.757359       0.433056       1.350046      -0.693103       0.014771      -0.015557      -0.040128       0.045502       0.003877       0.002997       0.008034       0.002403       0.033687      -0.010986      -0.004205       0.015191              2.208457       2.293099      -0.073414      -0.702970       1.776532       0.260142       2.555740          -0.000001
          191              H      13.619208      13.174396      43.509039       0.096479       1.362342 0.10062656E+02  0.10586058E+03                                 2.112518                            1.913648      -1.441082       2.190657                    0.991857       4.043792      12.179740       0.426621       1.364717      -0.689436       0.014715       0.020244       0.039258       0.046557       0.003758      -0.005025       0.004775       0.003179       0.040882      -0.012647      -0.002842       0.015489              2.232160       2.362752       0.435256       0.570310       1.922825       0.423745       2.410902           0.000001
          192              H      11.410165      12.362971      43.843515       0.123588       1.276967 0.96487191E+01  0.10018294E+03                                 1.998380                            1.856396      -1.520276       2.160088                    0.992266       3.927385      11.651737       0.440432       1.339378      -0.694490      -0.014536       0.005357       0.031795       0.035369       0.001407      -0.001147       0.002527      -0.008727       0.025432      -0.008962      -0.000251       0.009213              2.067056       2.148209       0.038868      -0.421942       1.589779       0.119344       2.463180           0.000002
          193              H       8.161572       6.437873      26.622505       0.132022       1.113317 0.80250185E+01  0.77327624E+02                                 1.645073                            1.559534      -1.082424       2.370582                    0.998185       3.205280       8.343236       0.559297       1.136514      -0.744608       0.001541       0.030774      -0.022514       0.038162       0.000275      -0.006021      -0.013951      -0.009572       0.041396      -0.014352      -0.008386       0.022738              1.654253       1.298021       0.007807      -0.051037       2.088607      -0.218352       1.576130          -0.000013
          194              H       8.650934       4.392405      25.573877       0.085046       1.395171 0.10301496E+02  0.10668506E+03                                 2.004325                            1.833761      -0.952418       2.417266                    0.997821       3.565155       9.929496       0.483155       1.224099      -0.723879       0.012492       0.002219      -0.044517       0.046290      -0.000146      -0.006704      -0.008172      -0.029161       0.036239      -0.022044       0.002698       0.019347              2.080111       1.592284      -0.043275      -0.333027       1.730160       0.283547       2.917891          -0.000012
          195              H       7.845007       2.414555      28.728802       0.091494       1.632338 0.12660273E+02  0.13959481E+03                                 2.315113                            2.101038      -1.285680       2.255601                    0.994851       3.966350      11.820935       0.424838       1.307544      -0.704156      -0.003851      -0.035269       0.029300       0.046014      -0.002876      -0.010510      -0.006240      -0.005076       0.062721      -0.018088      -0.006658       0.024746              2.384334       1.722509       0.047256      -0.067907       3.343193      -0.429534       2.087301          -0.000007
          196              H       7.308643       4.361413      29.903989       0.137692       1.065619 0.75347147E+01  0.71577112E+02                                 1.608307                            1.518940      -1.055425       2.388683                    0.998550       3.146412       8.172613       0.561504       1.148274      -0.741560      -0.013929      -0.008735       0.035780       0.039377       0.003713      -0.007530      -0.016019      -0.008723       0.026591      -0.013260      -0.009898       0.023158              1.633418       1.355034      -0.032919      -0.264181       1.471767       0.116941       2.073451          -0.000007
          197              H       6.815133       5.820852      32.670199       0.128390       1.164373 0.85501841E+01  0.84498327E+02                                 1.767560                            1.666631      -1.034773       2.392488                    0.998520       3.326449       9.043559       0.508743       1.218246      -0.724913       0.009097      -0.034447      -0.012043       0.037608      -0.002390      -0.002911       0.000115      -0.032272      -0.036340      -0.014226      -0.008146       0.022372              1.801226       1.473100      -0.197387      -0.204530       1.972196       0.335698       1.958383          -0.000007
          198              H       6.121179       5.696884      34.875934       0.093004       1.612481 0.12245301E+02  0.13445849E+03                                 2.328350                            2.088062      -1.336899       2.235732                    0.993337       4.025904      12.137687       0.417771       1.335207      -0.697565       0.007894      -0.041924       0.017547       0.046129      -0.011761      -0.001089       0.006132      -0.030284       0.005991      -0.020214      -0.000037       0.020251              2.454915       1.798383       0.017824      -0.089916       2.979773      -0.797080       2.586590          -0.000006
          199              H       5.457636       9.483537      34.966333       0.100820       1.489486 0.10996067E+02  0.11589871E+03                                 2.124753                            1.920766      -0.985147       2.414244                    0.997754       3.508452       9.899007       0.461873       1.258180      -0.718010      -0.008758       0.042647       0.020727       0.048219      -0.000435      -0.003434       0.000517      -0.046329       0.008520      -0.025011       0.003246       0.021765              2.241999       1.774914      -0.349544      -0.348743       2.459148       0.679095       2.491934          -0.000005
          200              H       6.184768       9.734290      32.869076       0.123566       1.145131 0.83301618E+01  0.81028814E+02                                 1.681412                            1.592386      -1.066639       2.373729                    0.997926       3.236972       8.468472       0.551627       1.141496      -0.743716      -0.002420       0.036047      -0.008294       0.037068      -0.006135      -0.000780       0.002967      -0.032940      -0.023884      -0.013606      -0.008264       0.021870              1.701461       1.341867       0.013798      -0.098387       1.983902      -0.339309       1.778613          -0.000006
          201              H       7.423381      11.602259      30.261065       0.138151       1.090994 0.78254821E+01  0.75077769E+02                                 1.642113                            1.555693      -1.011489       2.409750                    0.998479       3.147199       8.226402       0.550475       1.159760      -0.739407      -0.009547       0.006935       0.038738       0.040496      -0.003399      -0.004665       0.014162      -0.009021       0.037017      -0.011818      -0.010329       0.022147              1.663862       1.335727       0.044703      -0.185436       1.541935      -0.131742       2.113924          -0.000004
          202              H       7.842242      13.605466      29.180797       0.097788       1.454939 0.10971258E+02  0.11623763E+03                                 2.124747                            1.942069      -1.060186       2.373856                    0.997204       3.651096      10.523779       0.448447       1.289152      -0.709571      -0.007531       0.036728       0.032032       0.049312      -0.008092      -0.009803       0.003017      -0.012781       0.052209      -0.020587      -0.000697       0.021284              2.213064       1.644340      -0.010412      -0.012977       3.020000       0.449488       1.974852           0.000001
          203              H       8.537579      11.745949      25.795355       0.092978       1.471906 0.11109259E+02  0.11811596E+03                                 2.117744                            1.932484      -1.293336       2.255484                    0.994209       3.854276      11.143784       0.456988       1.260603      -0.713266       0.009622      -0.009764      -0.043861       0.045954      -0.002690      -0.001945       0.016654      -0.025451       0.012148      -0.015036      -0.009600       0.024637              2.217177       1.813786       0.094857      -0.472599       1.852162      -0.319214       2.985583          -0.000006
          204              H       8.006745       9.703298      26.721944       0.138391       1.132335 0.83061099E+01  0.81442146E+02                                 1.733196                            1.642327      -1.064692       2.387154                    0.998295       3.252323       8.788969       0.512982       1.217735      -0.725451      -0.001823      -0.027998      -0.029292       0.040561       0.001377      -0.006152       0.013555      -0.005053       0.051445      -0.015848      -0.008263       0.024111              1.748941       1.377747       0.028206      -0.033111       2.193630       0.216030       1.675446          -0.000011
          205              H       5.120336       1.496066      22.943266       0.127299       1.157791 0.86759614E+01  0.88091030E+02                                 1.894708                            1.776422      -1.577559       2.134545                    0.992235       3.951099      11.752251       0.442269       1.363974      -0.688434      -0.033511      -0.010673      -0.003079       0.035304       0.005863      -0.002166       0.000417       0.005315      -0.019650      -0.007265      -0.002604       0.009869              1.958433       2.560239       0.184115       0.155218       1.580433      -0.050737       1.734627          -0.000002
          206              H       6.271858       0.966385      24.882325       0.092510       1.372382 0.10672192E+02  0.11395727E+03                                 2.114956                            1.964804      -1.536782       2.138838                    0.991524       4.185451      12.708409       0.422865       1.356488      -0.690350      -0.027086      -0.020705       0.028410       0.044379       0.005239      -0.001331      -0.001486       0.011376      -0.002438      -0.007453      -0.001030       0.008482              2.173826       1.994087       0.244850      -0.376067       1.950048      -0.429837       2.577342          -0.000002
          207              H       9.619982       2.307492      23.363622       0.089537       1.645949 0.12659829E+02  0.14015266E+03                                 2.351623                            2.115441      -1.469133       2.171064                    0.992144       4.122617      12.474618       0.417376       1.325577      -0.698925       0.043191       0.004215      -0.005993       0.043808       0.006284      -0.006304      -0.012398       0.004408       0.001808      -0.013470      -0.003364       0.016834              2.495297       3.630883       0.144225       0.309021       1.812407       0.053309       2.042602          -0.000007
          208              H       8.548638       2.935783      21.442643       0.132803       1.309255 0.99359877E+01  0.10273830E+03                                 1.968840                            1.841169      -1.307073       2.271882                    0.994894       3.568744      10.176713       0.462996       1.279403      -0.710604       0.024004       0.016161      -0.027159       0.039686       0.014954      -0.007118      -0.004673       0.011949      -0.010961      -0.014278      -0.006606       0.020885              2.015760       1.960162       0.182449      -0.273592       1.742197      -0.396537       2.344922          -0.000007
          209              H       8.518226       4.065580      18.287718       0.120074       1.341557 0.10031536E+02  0.10420109E+03                                 2.005100                            1.848826      -1.376724       2.227032                    0.993903       3.736186      10.754672       0.461472       1.277780      -0.709286       0.021512      -0.015422       0.024117       0.035809       0.002038       0.012944      -0.003317       0.011978      -0.006774      -0.013157      -0.003043       0.016200              2.095340       2.022446      -0.211750       0.281873       1.882578      -0.557227       2.380995          -0.000003
          210              H       9.629659       5.023513      16.606296       0.094202       1.515716 0.11071338E+02  0.11852704E+03                                 2.229235                            1.979471      -1.316189       2.248814                    0.993312       3.944637      11.737776       0.431081       1.327179      -0.698713       0.044188      -0.005233       0.006335       0.044946       0.000578       0.007364      -0.003298       0.016341       0.004904      -0.010400      -0.002085       0.012486              2.395189       3.556230       0.052013      -0.166929       1.783153      -0.147171       1.846184          -0.000002
          211              H       6.298123       6.223747      15.006234       0.090445       1.272532 0.90385163E+01  0.92864401E+02                                 2.037132                            1.824180      -1.440753       2.185170                    0.991832       4.080962      12.274361       0.431802       1.380606      -0.685256      -0.023536       0.023178      -0.026200       0.042161       0.000020      -0.000974      -0.009262       0.014408       0.004350      -0.013633       0.005916       0.007718              2.203219       1.970476      -0.350308       0.398262       2.031547      -0.723325       2.607635           0.000000
          212              H       5.113424       5.102402      16.597256       0.119536       1.270632 0.94983607E+01  0.98597379E+02                                 2.013687                            1.856587      -1.567314       2.133578                    0.991920       4.042058      12.135434       0.433587       1.360860      -0.689192      -0.031985       0.000516      -0.001868       0.032044      -0.004815       0.001893      -0.000663       0.006969      -0.005531      -0.005047      -0.002251       0.007298              2.098331       2.857493       0.002367      -0.015675       1.667635      -0.210666       1.769866          -0.000001
          213              H       2.438518       3.011854      17.469607       0.130244       1.131097 0.83019522E+01  0.83732146E+02                                 1.908023                            1.770928      -1.418305       2.215936                    0.993111       3.881773      11.671606       0.428688       1.416618      -0.678997       0.015557       0.011836      -0.030944       0.036601      -0.000691      -0.002522      -0.003935       0.007194       0.046192      -0.012005      -0.004243       0.016248              1.975918       2.008510       0.309160      -0.270016       1.796943      -0.433494       2.122302          -0.000001
          214              H       0.257123       2.372293      17.243609       0.096026       1.357985 0.99997741E+01  0.10476129E+03                                 2.094139                            1.897378      -1.313724       2.250541                    0.993431       3.945039      11.757167       0.433059       1.350047      -0.693103      -0.014771       0.015557      -0.040129       0.045504       0.003876      -0.002997      -0.008033       0.002402       0.033690      -0.010985      -0.004206       0.015191              2.208432       2.293073      -0.073413       0.702959       1.776513      -0.260138       2.555709          -0.000001
          215              H       0.204592       0.912854      20.909289       0.096476       1.362356 0.10062772E+02  0.10586207E+03                                 2.112527                            1.913655      -1.441084       2.190654                    0.991857       4.043813      12.179802       0.426621       1.364712      -0.689437      -0.014715      -0.020245       0.039257       0.046556       0.003758       0.005025      -0.004775       0.003180       0.040881      -0.012648      -0.002841       0.015489              2.232171       2.362766       0.435260      -0.570315       1.922834      -0.423749       2.410912          -0.000002
          216              H       2.413635       1.724279      21.243765       0.123584       1.276985 0.96488887E+01  0.10018508E+03                                 1.998392                            1.856407      -1.520278       2.160084                    0.992266       3.927418      11.651830       0.440433       1.339369      -0.694491       0.014536      -0.005357       0.031795       0.035368       0.001407       0.001147      -0.002527      -0.008727       0.025434      -0.008962      -0.000252       0.009213              2.067068       2.148223       0.038869       0.421943       1.589789      -0.119345       2.463193          -0.000003
          217              C       0.619306       7.178863      29.153678       0.368979      31.865369 0.30836428E+03  0.66598525E+04                                 9.130417                            6.047414      -0.162245       1.988191                    0.999205      23.617477      65.293182       0.637674       0.444740      -1.045772      -0.003240      -0.024858       0.015329       0.029384       0.004622       0.035809      -0.004000       0.134187      -0.114019      -0.052951      -0.042818       0.095770             12.352981       5.391293       1.406094      -2.275529      18.452245      -4.951774      13.215406          -0.000006
          218              C       0.109208       6.150493      31.101776       0.391665      32.686342 0.28873499E+03  0.61451602E+04                                 9.319342                            5.868642      -0.188086       1.986964                    0.999211      23.146399      63.894579       0.643376       0.447308      -1.042408       0.010491      -0.000166      -0.027214       0.029166       0.005910       0.038369      -0.005583       0.141213      -0.112108      -0.057301      -0.042822       0.100123             13.388733       6.332132      -0.489340      -5.107054      10.157704       2.104941      23.676364          -0.000009
          219              C       0.598571       4.961529      29.289276       0.378714      34.183951 0.31751293E+03  0.69123105E+04                                 9.626009                            6.166623      -0.138728       1.997020                    0.999305      23.649753      65.785307       0.626440       0.449122      -1.042523      -0.004892       0.034182       0.015616       0.037897       0.000668       0.039043      -0.003465       0.132048      -0.108058      -0.051325      -0.044290       0.095615             13.536004       5.693543      -1.640852      -2.372611      20.997124       6.459189      13.917344          -0.000016
          220              C       0.844634       8.466437      28.385286       0.058588      36.578102 0.39348012E+03  0.89680919E+04                                 9.691138                            6.621471      -0.108239       1.981429                    0.999263      26.151750      72.566586       0.643149       0.417847      -1.069787       0.004540       0.020378      -0.003804       0.021221       0.000322       0.007938       0.003011       0.030837      -0.041731      -0.016595      -0.007466       0.024061             12.827184       5.614792       1.922506      -2.311986      19.419897      -6.584889      13.446863          -0.000006
          221              C       1.192994       8.449533      27.097100      -0.163396      33.420283 0.41848920E+03  0.97356907E+04                                 9.047349                            6.838076       0.128566       2.016067                    0.999669      29.087541      82.914499       0.628360       0.419001      -1.063612       0.001847       0.009949      -0.004906       0.011245      -0.005657       0.006995       0.021317       0.015430      -0.007192      -0.028016       0.010766       0.017251             10.763088       5.347462       1.655660      -2.040893      14.792915      -4.524440      12.148887          -0.000025
          222              C       1.474999       9.706115      26.464307       0.104301      25.464030 0.30278640E+03  0.65372198E+04                                 7.658208                            5.868209       0.195296       2.090341                    0.999661      25.463018      71.363547       0.665186       0.426487      -1.052323      -0.007541       0.013841       0.036009       0.039308      -0.011138       0.014231       0.006179       0.060152       0.046738      -0.041223       0.007312       0.033911              8.871726       4.495180       1.052292      -1.500107      12.183955      -2.879583       9.936044          -0.000014
          223              C       1.003608      10.850000      28.299407       0.086891      27.400845 0.32772885E+03  0.72345729E+04                                 8.075972                            6.118289       0.110183       2.054456                    0.999548      26.314021      75.161299       0.647786       0.428328      -1.048660       0.014829      -0.019223      -0.041231       0.047848      -0.004933       0.008989       0.025240       0.063594       0.022089      -0.048063       0.016196       0.031866              9.343572       4.798108       1.106114      -1.773522      12.991375      -2.583712      10.241234          -0.000009
          224              C       0.693955       9.680758      29.027119      -0.153243      33.162949 0.41990489E+03  0.97629643E+04                                 8.985330                            6.826950       0.154705       2.026540                    0.999708      28.866265      81.878170       0.632909       0.416230      -1.066895      -0.000287      -0.003902      -0.002763       0.004790      -0.009996       0.002649       0.025802       0.033459       0.020144      -0.037693       0.014282       0.023411             10.605816       5.376075       1.418695      -1.892069      15.924309      -3.776093      10.517066          -0.000015
          225              C      13.536265       6.288548      32.466801       0.051182      40.314802 0.38899833E+03  0.88468146E+04                                10.352603                            6.592368      -0.059995       2.001562                    0.999226      25.969427      72.148583       0.642836       0.418954      -1.068328      -0.000292      -0.005189       0.023433       0.024003      -0.003024       0.007110      -0.006353       0.025000      -0.041876      -0.018030      -0.003580       0.021610             15.002988       7.357417       0.183874      -6.375981       9.550823       1.706186      28.100724          -0.000005
          226              C      13.471293       7.488782      33.113154      -0.145097      35.347728 0.43040833E+03  0.10125236E+05                                 9.564681                            7.023484       0.030286       1.990384                    0.999512      29.308174      85.150971       0.605795       0.429789      -1.052519      -0.004041      -0.002683       0.017505       0.018165      -0.003641       0.013706      -0.008122       0.006093      -0.112271      -0.041347       0.013995       0.027352             12.030301       6.403418       0.167754      -4.054500       9.423078       1.971626      20.264405          -0.000014
          227              C      13.019255       7.564853      34.442019       0.109642      27.293261 0.31291119E+03  0.68515027E+04                                 8.154537                            6.032682      -0.013169       2.023563                    0.999305      26.035340      74.898021       0.641373       0.436145      -1.040354       0.000743      -0.036461      -0.000920       0.036480      -0.005224       0.032676      -0.008846       0.026765      -0.091393      -0.045734       0.000964       0.044769              9.920455       5.627670       0.731006      -3.053464       9.003661       0.799888      15.130035          -0.000007
          228              C      12.646012       5.355972      34.496258       0.087537      26.457764 0.30214199E+03  0.65301438E+04                                 7.851437                            5.851933       0.203424       2.090756                    0.999732      25.671494      72.358048       0.666769       0.425029      -1.051561       0.006246       0.044577       0.012004       0.046586      -0.005962       0.027047      -0.010042      -0.019440      -0.068434      -0.040706       0.009868       0.030838              9.477419       5.385641       0.578171      -3.186554       8.376910       0.184047      14.669704          -0.000006
          229              C      13.086991       5.206648      33.244232      -0.149909      34.147766 0.40689345E+03  0.94147683E+04                                 9.229427                            6.768574       0.152815       2.029926                    0.999730      28.791083      82.277753       0.626949       0.422226      -1.059872       0.005196       0.018881      -0.002683       0.019766       0.001378       0.022785      -0.003188      -0.022476      -0.102459      -0.044637       0.016157       0.028480             11.543689       6.488382       0.712439      -4.613553       8.704803      -0.297000      19.437881          -0.000012
          230              C       0.796251       3.654233      28.629363       0.046668      41.090364 0.43022038E+03  0.10044035E+05                                10.535064                            6.973345      -0.148675       1.964113                    0.999127      26.891516      75.947644       0.618965       0.423860      -1.064138       0.000688      -0.026714      -0.021099       0.034049      -0.002197       0.003172       0.000267       0.026524      -0.011514      -0.011561      -0.004301       0.015862             14.512421       5.993332      -2.125458      -1.947969      23.629081       7.307808      13.914850          -0.000009
          231              C       0.724367       2.476539      29.352555      -0.142868      34.347263 0.42893577E+03  0.10058831E+05                                 9.305871                            6.984206       0.082160       2.007697                    0.999535      29.106317      83.800443       0.612460       0.426455      -1.056995      -0.002014      -0.009254      -0.004094       0.010318       0.010047       0.002388      -0.025815       0.035428       0.020333      -0.038349       0.014896       0.023452             11.178006       5.339348      -1.442295      -1.253629      17.938928       3.469047      10.255743          -0.000012
          232              C       0.982872       1.265035      28.683603       0.107155      27.424972 0.33161703E+03  0.73398394E+04                                 8.124064                            6.193862       0.089818       2.051609                    0.999357      26.159331      74.746003       0.637880       0.433828      -1.045631       0.007165       0.015582      -0.035727       0.039630       0.024262       0.008004      -0.017200       0.056767       0.010555      -0.046282       0.010613       0.035669              9.539460       4.847569      -1.134670      -1.182041      14.082875       2.559303       9.687935          -0.000003
          233              C       1.371321       2.369475      26.690305       0.084904      28.792220 0.35387283E+03  0.79612009E+04                                 8.408083                            6.414799       0.058452       2.032230                    0.999443      26.818310      77.273109       0.624345       0.436064      -1.044218      -0.014989      -0.034219       0.033654       0.050281       0.015249       0.021895      -0.032197       0.057397       0.003985      -0.056914       0.016453       0.040461              9.891834       5.439348      -1.314019      -1.874030      13.972167       2.894411      10.263986          -0.000008
          234              C       1.090698       3.611971      27.241739      -0.148483      35.328894 0.44911761E+03  0.10672080E+05                                 9.518846                            7.167153      -0.001762       1.974979                    0.999367      29.714726      86.600563       0.600970       0.428908      -1.053679      -0.013027      -0.002048      -0.000633       0.013203       0.010415       0.001178      -0.020712       0.046152       0.060759      -0.042191       0.014467       0.027724             11.487140       5.768183      -1.842496      -1.830608      16.277116       4.954711      12.416120          -0.000018
          235              C      12.885164      11.340236      20.769170       0.368298      34.403657 0.32494927E+03  0.71507603E+04                                 9.724185                            6.289488      -0.343348       1.922908                    0.998816      24.406028      69.373978       0.609710       0.456506      -1.033128      -0.012151      -0.001498      -0.022341       0.025476       0.031049      -0.016561      -0.047756      -0.084374      -0.061164      -0.044534      -0.041944       0.086478             13.506737      13.453941       0.596600       5.931517       7.928487       5.450164      19.137783          -0.000011
          236              C      12.843693      10.297780      18.739713       0.380478      36.098807 0.32713264E+03  0.72030728E+04                                10.047087                            6.313330      -0.337012       1.928433                    0.998826      24.193281      68.546971       0.608818       0.456903      -1.034021      -0.010937       0.018382       0.017683       0.027752       0.034508      -0.012183      -0.051212      -0.096511      -0.058732      -0.051366      -0.042134       0.093500             14.518167      14.366210      -4.816947      -4.805400      11.234306       8.246809      17.953985          -0.000011
          237              C      10.977480      11.252895      19.544264       0.372181      34.944392 0.33114204E+03  0.73294954E+04                                 9.860364                            6.373372      -0.392648       1.906322                    0.998714      24.564039      70.276030       0.601577       0.459997      -1.030038       0.029509       0.000177       0.002363       0.029604       0.029546      -0.014888      -0.053957      -0.084101      -0.018990      -0.048588      -0.039218       0.087805             13.856646      23.175672      -4.787428       1.845994       8.321967       2.294627      10.072299          -0.000010
          238              C      13.612296      11.779758      21.975997       0.070888      38.385817 0.40508460E+03  0.93298548E+04                                10.107469                            6.788869      -0.072326       2.000079                    0.999208      26.227158      73.930505       0.623299       0.426659      -1.060805       0.011184       0.018288       0.011547       0.024348       0.003740      -0.012332      -0.021524      -0.025857      -0.033335      -0.027049      -0.004925       0.031974             13.586732      14.008183       0.831781       6.398560       7.409939       4.804028      19.342075          -0.000008
          239              C      12.937694      12.393963      23.015585      -0.150426      34.646398 0.45876005E+03  0.11018566E+05                                 9.521819                            7.321336      -0.196595       1.915937                    0.998294      30.304243      90.372144       0.582023       0.438154      -1.042434       0.006128       0.003789      -0.007203       0.010188       0.011047      -0.007687      -0.028226      -0.053927      -0.069804      -0.034789      -0.017293       0.052082             11.166905      11.145927      -0.443416       2.922030       6.779713       3.242091      15.575076          -0.000010
          240              C      13.635796      12.709517      24.181733       0.072367      28.019219 0.36616786E+03  0.83313207E+04                                 8.310375                            6.559274      -0.068316       1.989504                    0.998541      27.371629      80.029296       0.610956       0.440618      -1.038650       0.046490      -0.007181      -0.013845       0.049037       0.001811      -0.018506      -0.025599      -0.024766      -0.068120      -0.040820       0.003340       0.037480              9.445762      10.472934      -0.953991       2.431069       5.855156       1.821248      12.009196          -0.000006
          241              C       1.788800      11.909361      23.295822       0.089541      26.555803 0.32215822E+03  0.71010345E+04                                 7.943149                            6.087198       0.060055       2.037531                    0.999433      26.483771      76.284183       0.644254       0.431317      -1.043912      -0.028949       0.035892       0.011434       0.047508       0.000827      -0.022391      -0.018327      -0.057422      -0.088693      -0.047821      -0.000639       0.048460              9.135094      10.679717      -0.279915       2.168002       5.037729       1.621429      11.687837          -0.000007
          242              C       1.152905      11.548728      22.134195      -0.145414      34.339558 0.43320137E+03  0.10229982E+05                                 9.356063                            7.039694      -0.079257       1.953546                    0.999330      29.665153      86.977669       0.604606       0.428992      -1.050687      -0.001740       0.014039      -0.000070       0.014147      -0.007860      -0.015285      -0.016469      -0.043843      -0.069704      -0.037945      -0.000321       0.038266             11.140466      13.172961       0.028565       4.409196       6.069828       2.456560      14.178607          -0.000015
          243              C      13.580501       9.638496      17.654925       0.069106      40.576225 0.38271295E+03  0.86821090E+04                                10.452496                            6.569906      -0.025863       2.020362                    0.999245      25.716174      71.722342       0.638378       0.422938      -1.064132       0.010275       0.004841      -0.017802       0.021117       0.004009       0.006464      -0.028763      -0.036442      -0.027271      -0.029659      -0.010058       0.039717             15.089156      14.932239      -3.904841      -5.612217      11.887922       9.217761      18.447307          -0.000006
          244              C       1.125257       9.615957      17.600685      -0.134211      34.875870 0.39898431E+03  0.92467186E+04                                 9.498199                            6.773239      -0.068267       1.966723                    0.999268      29.004129      84.740927       0.612923       0.431190      -1.047462      -0.009516       0.005597      -0.014428       0.018167       0.003223       0.026109      -0.041647      -0.059042      -0.036215      -0.055234      -0.005837       0.061072             11.942114      14.197909      -2.373337      -3.885413       8.608269       5.440957      13.020166          -0.000009
          245              C       1.788800       9.038380      16.606296       0.099351      27.889520 0.30396955E+03  0.66006333E+04                                 8.237839                            5.926974       0.050066       2.045160                    0.999238      25.798250      73.652144       0.650854       0.433378      -1.043118      -0.030868      -0.005675      -0.026708       0.041211       0.004990       0.022655      -0.043457      -0.044589      -0.037958      -0.053130      -0.003876       0.057006             10.136669      11.716482      -0.955101      -1.813593       7.460416       4.621419      11.233108          -0.000003
          246              C      13.660679       8.353739      15.657107       0.093253      29.011874 0.33013711E+03  0.73172634E+04                                 8.531393                            6.233053      -0.005595       2.025816                    0.998531      26.237746      75.639972       0.626200       0.441305      -1.038563       0.038266       0.003890       0.018671       0.042756       0.005166       0.014049      -0.031375      -0.035532      -0.025958      -0.037274      -0.004562       0.041836             10.495739      11.425820      -0.654325      -1.659142       7.944837       5.121633      12.116560          -0.000001
          247              C      12.954283       8.990483      16.628896      -0.135520      36.318030 0.41977353E+03  0.98683521E+04                                 9.827982                            6.991355      -0.151404       1.940476                    0.998574      29.447811      87.099592       0.596675       0.436655      -1.042528       0.016625       0.005947      -0.000764       0.017673       0.012653       0.000002      -0.044627      -0.050452      -0.054977      -0.045204      -0.016223       0.061426             12.503372      12.115440      -1.384226      -2.197971      10.159870       7.233018      15.234806          -0.000005
          248              C       9.564687      11.638886      19.390585       0.060734      39.216171 0.40390051E+03  0.93248550E+04                                10.309456                            6.815040      -0.235208       1.946281                    0.998983      26.592437      75.819407       0.615240       0.431215      -1.054692      -0.018971       0.008783      -0.006682       0.021947       0.013751      -0.000369      -0.007309      -0.055214      -0.025667      -0.026664      -0.009612       0.036277             14.175248      24.173428      -5.121561       2.414678       7.805662       1.442578      10.546654          -0.000007
          249              C       8.910821      11.475474      18.183759      -0.134334      36.463789 0.44305271E+03  0.10555324E+05                                 9.875408                            7.207594      -0.187920       1.926090                    0.998330      29.795117      88.666872       0.584700       0.439700      -1.040895       0.000480       0.008039       0.012101       0.014536       0.028166      -0.012283      -0.014653      -0.048621       0.013775      -0.040141      -0.003535       0.043676             12.140973      18.545877      -3.548816       3.142886       7.457934       1.509681      10.419108          -0.000005
          250              C       7.614149      11.900909      18.039120       0.090545      28.207910 0.33140632E+03  0.73465846E+04                                 8.300622                            6.197279       0.110928       2.057290                    0.999274      26.390923      75.889829       0.635783       0.434583      -1.043387      -0.011142       0.011639       0.045085       0.047877       0.022351      -0.016975      -0.013936      -0.058633       0.039482      -0.045923       0.003223       0.042700              9.887550      14.131798      -3.154256       1.655812       6.927277       1.679484       8.603574          -0.000003
          251              C       7.568531      12.746144      20.217736       0.082335      30.184245 0.37619564E+03  0.86120140E+04                                 8.771838                            6.667470      -0.043164       1.997509                    0.998758      27.389453      80.160173       0.603775       0.443139      -1.037829      -0.000488      -0.001391      -0.038651       0.038679       0.027341      -0.004288      -0.009042      -0.064312       0.015429      -0.044797       0.002487       0.042310             10.441832      14.982316      -3.541863       0.732540       6.658052       1.148810       9.685129          -0.000007
          252              C       8.908057      12.258725      20.416614      -0.141873      36.866876 0.46759183E+03  0.11289180E+05                                 9.948118                            7.398401      -0.230124       1.902011                    0.998547      30.530545      91.411370       0.577924       0.438975      -1.041501      -0.003418       0.014860      -0.012602       0.019781       0.026272      -0.004473      -0.019943      -0.066736      -0.024764      -0.038550      -0.014753       0.053302             12.194765      18.625344      -4.653647       0.379858       7.698814       1.445550      10.260136          -0.000013
          253              C      13.204494       6.908387       6.553927       0.368985      31.865190 0.30836227E+03  0.66597990E+04                                 9.130400                            6.047404      -0.162255       1.988190                    0.999205      23.617360      65.292844       0.637673       0.444742      -1.045771       0.003243       0.024857       0.015331       0.029384       0.004621      -0.035809       0.003995       0.134194      -0.114014      -0.052948      -0.042824       0.095772             12.352963       5.391280       1.406098       2.275516      18.452272       4.951782      13.215337           0.000001
          254              C      13.714592       7.936757       8.502026       0.391656      32.686318 0.28873536E+03  0.61451680E+04                                 9.319320                            5.868636      -0.188065       1.986970                    0.999211      23.146428      63.894589       0.643379       0.447307      -1.042409      -0.010485       0.000167      -0.027209       0.029160       0.005910      -0.038366       0.005582       0.141221      -0.112091      -0.057302      -0.042822       0.100124             13.388678       6.332112      -0.489324       5.107023      10.157697      -2.104882      23.676225           0.000004
          255              C      13.225229       9.125721       6.689526       0.378720      34.183716 0.31751037E+03  0.69122464E+04                                 9.626007                            6.166627      -0.138753       1.997014                    0.999305      23.649609      65.785037       0.626435       0.449126      -1.042520       0.004897      -0.034179       0.015618       0.037896       0.000669      -0.039046       0.003467       0.132066      -0.108063      -0.051333      -0.044292       0.095625             13.535991       5.693537      -1.640843       2.372601      20.997136      -6.459159      13.917300           0.000010
          256              C      12.979166       5.620813       5.785536       0.058580      36.578224 0.39348151E+03  0.89681309E+04                                 9.691151                            6.621473      -0.108212       1.981436                    0.999263      26.151827      72.566813       0.643150       0.417846      -1.069788      -0.004539      -0.020379      -0.003805       0.021222       0.000323      -0.007935      -0.003009       0.030829      -0.041730      -0.016592      -0.007465       0.024056             12.827200       5.614793       1.922498       2.311993      19.419925       6.584848      13.446882           0.000002
          257              C      12.630806       5.637717       4.497350      -0.163396      33.420360 0.41848938E+03  0.97357114E+04                                 9.047413                            6.838104       0.128579       2.016074                    0.999669      29.087538      82.914989       0.628354       0.419004      -1.063608      -0.001846      -0.009950      -0.004907       0.011247      -0.005658      -0.006994      -0.021318       0.015430      -0.007190      -0.028017       0.010766       0.017251             10.763172       5.347484       1.655672       2.040914      14.793061       4.524453      12.148971           0.000007
          258              C      12.348801       4.381135       3.864557       0.104308      25.463747 0.30278115E+03  0.65370876E+04                                 7.658174                            5.868154       0.195294       2.090345                    0.999661      25.462860      71.363342       0.665189       0.426487      -1.052322       0.007540      -0.013841       0.036008       0.039306      -0.011137      -0.014234      -0.006177       0.060154       0.046728      -0.041221       0.007307       0.033914              8.871692       4.495152       1.052281       1.500132      12.183831       2.879539       9.936093           0.000004
          259              C      12.820192       3.237250       5.699657       0.086891      27.400935 0.32772810E+03  0.72345683E+04                                 8.076023                            6.118288       0.110125       2.054439                    0.999548      26.314139      75.162238       0.647783       0.428329      -1.048657      -0.014828       0.019221      -0.041233       0.047848      -0.004932      -0.008990      -0.025236       0.063602       0.022076      -0.048062       0.016191       0.031871              9.343644       4.798117       1.106105       1.773529      12.991551       2.583653      10.241265           0.000001
          260              C      13.129845       4.406492       6.427369      -0.153255      33.163632 0.41991338E+03  0.97632216E+04                                 8.985483                            6.827033       0.154696       2.026534                    0.999708      28.866620      81.879720       0.632903       0.416232      -1.066893       0.000290       0.003902      -0.002765       0.004791      -0.009998      -0.002644      -0.025803       0.033455       0.020144      -0.037692       0.014277       0.023415             10.606026       5.376149       1.418735       1.892104      15.924699       3.776189      10.517229           0.000004
          261              C       0.287535       7.798702       9.867051       0.051200      40.314210 0.38899235E+03  0.88466443E+04                                10.352520                            6.592331      -0.060019       2.001558                    0.999226      25.969167      72.147722       0.642836       0.418956      -1.068326       0.000296       0.005188       0.023426       0.023996      -0.003024      -0.007116       0.006353       0.025009      -0.041903      -0.018038      -0.003582       0.021620             15.002843       7.357359       0.183892       6.375917       9.550742      -1.706103      28.100426           0.000001
          262              C       0.352507       6.598468      10.513404      -0.145097      35.347304 0.43040359E+03  0.10125082E+05                                 9.564571                            7.023429       0.030313       1.990394                    0.999512      29.307925      85.149676       0.605801       0.429787      -1.052522       0.004045       0.002681       0.017501       0.018161      -0.003640      -0.013707       0.008121       0.006105      -0.112260      -0.041344       0.013991       0.027353             12.030131       6.403349       0.167757       4.054426       9.422964      -1.971576      20.264080           0.000006
          263              C       0.804545       6.522397      11.842269       0.109638      27.293150 0.31291094E+03  0.68514788E+04                                 8.154448                            6.032641      -0.013080       2.023588                    0.999305      26.035260      74.897071       0.641382       0.436140      -1.040360      -0.000740       0.036460      -0.000922       0.036480      -0.005222      -0.032674       0.008843       0.026757      -0.091412      -0.045737       0.000972       0.044765              9.920323       5.627616       0.731002       3.053416       9.003539      -0.799837      15.129815           0.000002
          264              C       1.177788       8.731278      11.896508       0.087533      26.457886 0.30214369E+03  0.65301845E+04                                 7.851425                            5.851923       0.203465       2.090764                    0.999732      25.671620      72.358229       0.666775       0.425025      -1.051565      -0.006237      -0.044580       0.011999       0.046586      -0.005959      -0.027045       0.010040      -0.019447      -0.068444      -0.040707       0.009872       0.030835              9.477410       5.385631       0.578159       3.186555       8.376878      -0.184074      14.669721           0.000002
          265              C       0.736809       8.880602      10.644482      -0.149901      34.147321 0.40688650E+03  0.94145688E+04                                 9.229346                            6.768509       0.152802       2.029927                    0.999730      28.790854      82.276978       0.626953       0.422225      -1.059872      -0.005187      -0.018879      -0.002689       0.019763       0.001376      -0.022786       0.003186      -0.022462      -0.102450      -0.044634       0.016163       0.028471             11.543589       6.488317       0.712425       4.613502       8.704756       0.296958      19.437696           0.000004
          266              C      13.027549      10.433017       6.029613       0.046657      41.090482 0.43022224E+03  0.10044091E+05                                10.535088                            6.973362      -0.148666       1.964116                    0.999127      26.891580      75.947928       0.618964       0.423860      -1.064138      -0.000684       0.026714      -0.021100       0.034048      -0.002198      -0.003171      -0.000270       0.026520      -0.011522      -0.011559      -0.004303       0.015861             14.512435       5.993335      -2.125446       1.947972      23.629089      -7.307760      13.914882           0.000005
          267              C      13.099433      11.610711       6.752805      -0.142873      34.347797 0.42894220E+03  0.10059035E+05                                 9.306014                            6.984289       0.082134       2.007686                    0.999535      29.106579      83.801831       0.612451       0.426459      -1.056991       0.002019       0.009257      -0.004097       0.010322       0.010048      -0.002387       0.025816       0.035429       0.020330      -0.038350       0.014896       0.023454             11.178197       5.339418      -1.442324       1.253654      17.939256      -3.469123      10.255916           0.000003
          268              C      12.840928      12.822215       6.083853       0.107154      27.425137 0.33161830E+03  0.73398862E+04                                 8.124146                            6.193907       0.089771       2.051596                    0.999357      26.159415      74.746725       0.637871       0.433833      -1.045626      -0.007159      -0.015581      -0.035727       0.039629       0.024265      -0.008004       0.017196       0.056772       0.010543      -0.046281       0.010607       0.035675              9.539569       4.847610      -1.134688       1.182056      14.083060      -2.559342       9.688036          -0.000001
          269              C      12.452479      11.717775       4.090555       0.084912      28.791868 0.35386731E+03  0.79610511E+04                                 8.408038                            6.414757       0.058429       2.032229                    0.999443      26.818082      77.272499       0.624345       0.436065      -1.044217       0.014991       0.034218       0.033651       0.050279       0.015250      -0.021898       0.032195       0.057401       0.003969      -0.056914       0.016449       0.040466              9.891777       5.439313      -1.314008       1.874028      13.972069      -2.894375      10.263949           0.000002
          270              C      12.733102      10.475279       4.641989      -0.148477      35.328472 0.44911121E+03  0.10671898E+05                                 9.518777                            7.167096      -0.001756       1.974985                    0.999367      29.714556      86.600155       0.600972       0.428908      -1.053678       0.013031       0.002050      -0.000636       0.013206       0.010416      -0.001177       0.020711       0.046156       0.060760      -0.042192       0.014469       0.027724             11.487036       5.768126      -1.842467       1.830585      16.276984      -4.954572      12.415999           0.000007
          271              C       0.938636       2.747014      43.368920       0.368300      34.403300 0.32494610E+03  0.71506718E+04                                 9.724126                            6.289463      -0.343350       1.922910                    0.998816      24.405861      69.373374       0.609710       0.456507      -1.033127       0.012151       0.001497      -0.022343       0.025478       0.031048       0.016564       0.047758      -0.084376      -0.061170      -0.044539      -0.041942       0.086480             13.506636      13.453850       0.596592      -5.931466       7.928430      -5.450110      19.137629           0.000008
          272              C       0.980107       3.789470      41.339463       0.380478      36.098535 0.32713074E+03  0.72030149E+04                                10.047015                            6.313298      -0.337012       1.928434                    0.998826      24.193187      68.546454       0.608822       0.456901      -1.034023       0.010936      -0.018383       0.017679       0.027750       0.034506       0.012186       0.051212      -0.096516      -0.058729      -0.051363      -0.042137       0.093500             14.518037      14.366068      -4.816875       4.805317      11.234204      -8.246723      17.953840           0.000007
          273              C       2.846320       2.834355      42.144014       0.372183      34.944058 0.33113939E+03  0.73294164E+04                                 9.860281                            6.373335      -0.392643       1.906325                    0.998714      24.563901      70.275362       0.601580       0.459996      -1.030040      -0.029509      -0.000178       0.002361       0.029604       0.029546       0.014889       0.053959      -0.084100      -0.018994      -0.048587      -0.039220       0.087807             13.856501      23.175385      -4.787351      -1.845984       8.321889      -2.294610      10.072231           0.000006
          274              C       0.211504       2.307492      44.575747       0.070886      38.385683 0.40508392E+03  0.93298337E+04                                10.107439                            6.788860      -0.072314       2.000082                    0.999208      26.227133      73.930374       0.623300       0.426658      -1.060805      -0.011184      -0.018290       0.011545       0.024349       0.003740       0.012330       0.021523      -0.025857      -0.033332      -0.027045      -0.004927       0.031972             13.586671      14.008147       0.831760      -6.398509       7.409908      -4.803988      19.341957           0.000005
          275              C       0.886106       1.693287       0.415835      -0.150428      34.646423 0.45876099E+03  0.11018598E+05                                 9.521838                            7.321355      -0.196599       1.915936                    0.998294      30.304257      90.372339       0.582021       0.438155      -1.042433      -0.006129      -0.003793      -0.007204       0.010191       0.011045       0.007688       0.028224      -0.053928      -0.069805      -0.034788      -0.017293       0.052081             11.166917      11.145966      -0.443426      -2.922024       6.779720      -3.242081      15.575066           0.000004
          276              C       0.188004       1.377733       1.581983       0.072368      28.019084 0.36616616E+03  0.83312736E+04                                 8.310360                            6.559268      -0.068326       1.989503                    0.998541      27.371524      80.028983       0.610955       0.440620      -1.038649      -0.046491       0.007176      -0.013847       0.049037       0.001811       0.018504       0.025598      -0.024769      -0.068125      -0.040819       0.003338       0.037481              9.445738      10.472922      -0.953992      -2.431065       5.855144      -1.821232      12.009147           0.000002
          277              C      12.035000       2.177889       0.696072       0.089541      26.555682 0.32215643E+03  0.71009865E+04                                 7.943124                            6.087176       0.060070       2.037537                    0.999433      26.483706      76.283995       0.644255       0.431317      -1.043912       0.028949      -0.035893       0.011434       0.047509       0.000829       0.022390       0.018328      -0.057422      -0.088692      -0.047819      -0.000642       0.048461              9.135063      10.679697      -0.279920      -2.167993       5.037709      -1.621413      11.687783           0.000002
          278              C      12.670895       2.538522      44.733945      -0.145417      34.339702 0.43320352E+03  0.10230047E+05                                 9.356090                            7.039711      -0.079252       1.953546                    0.999330      29.665272      86.978141       0.604605       0.428992      -1.050687       0.001740      -0.014041      -0.000069       0.014148      -0.007860       0.015285       0.016468      -0.043843      -0.069704      -0.037944      -0.000321       0.038265             11.140494      13.172999       0.028556      -4.409199       6.069840      -2.456560      14.178644           0.000006
          279              C       0.243299       4.448754      40.254675       0.069110      40.575889 0.38271010E+03  0.86820268E+04                                10.452440                            6.569884      -0.025892       2.020354                    0.999245      25.716054      71.721902       0.638378       0.422938      -1.064132      -0.010275      -0.004843      -0.017803       0.021118       0.004010      -0.006467       0.028767      -0.036447      -0.027278      -0.029665      -0.010058       0.039723             15.089057      14.932107      -3.904808       5.612174      11.887857      -9.217702      18.447206           0.000003
          280              C      12.698543       4.471293      40.200435      -0.134208      34.875631 0.39898218E+03  0.92466494E+04                                 9.498145                            6.773221      -0.068265       1.966725                    0.999268      29.003970      84.740152       0.612924       0.431190      -1.047463       0.009516      -0.005599      -0.014427       0.018167       0.003222      -0.026109       0.041648      -0.059049      -0.036216      -0.055235      -0.005841       0.061075             11.942028      14.197801      -2.373316       3.885383       8.608214      -5.440903      13.020068           0.000003
          281              C      12.035000       5.048870      39.206046       0.099350      27.889404 0.30396882E+03  0.66006062E+04                                 8.237781                            5.926946       0.050106       2.045171                    0.999238      25.798193      73.651647       0.650859       0.433375      -1.043121       0.030869       0.005676      -0.026708       0.041212       0.004990      -0.022656       0.043455      -0.044583      -0.037965      -0.053131      -0.003872       0.057003             10.136583      11.716383      -0.955080       1.813559       7.460359      -4.621369      11.233008          -0.000000
          282              C       0.163121       5.733511      38.256857       0.093245      29.012022 0.33013942E+03  0.73173219E+04                                 8.531384                            6.233049      -0.005544       2.025827                    0.998532      26.237874      75.640192       0.626205       0.441301      -1.038566      -0.038267      -0.003888       0.018673       0.042757       0.005170      -0.014053       0.031369      -0.035529      -0.025970      -0.037276      -0.004555       0.041831             10.495725      11.425797      -0.654318       1.659131       7.944832      -5.121627      12.116546          -0.000002
          283              C       0.869517       5.096767      39.228646      -0.135524      36.318075 0.41977447E+03  0.98683760E+04                                 9.827987                            6.991366      -0.151397       1.940477                    0.998574      29.447815      87.099512       0.596674       0.436656      -1.042528      -0.016624      -0.005949      -0.000764       0.017673       0.012651      -0.000002       0.044625      -0.050453      -0.054986      -0.045203      -0.016222       0.061425             12.503379      12.115411      -1.384233       2.197978      10.159889      -7.233034      15.234835           0.000001
          284              C       4.259113       2.448364      41.990336       0.060738      39.215801 0.40389736E+03  0.93247567E+04                                10.309366                            6.814998      -0.235196       1.946286                    0.998983      26.592305      75.818725       0.615245       0.431213      -1.054694       0.018970      -0.008784      -0.006683       0.021947       0.013752       0.000370       0.007310      -0.055217      -0.025666      -0.026666      -0.009613       0.036279             14.175095      24.173130      -5.121487      -2.414652       7.805585      -1.442564      10.546570           0.000004
          285              C       4.912979       2.611776      40.783509      -0.134336      36.463895 0.44305457E+03  0.10555374E+05                                 9.875411                            7.207600      -0.187895       1.926097                    0.998330      29.795160      88.666892       0.584702       0.439699      -1.040896      -0.000482      -0.008041       0.012101       0.014537       0.028165       0.012284       0.014648      -0.048619       0.013774      -0.040140      -0.003532       0.043673             12.140976      18.545883      -3.548816      -3.142894       7.457935      -1.509675      10.419109           0.000003
          286              C       6.209651       2.186341      40.638870       0.090540      28.208110 0.33140914E+03  0.73466610E+04                                 8.300635                            6.197287       0.110944       2.057290                    0.999274      26.391102      75.890356       0.635785       0.434580      -1.043389       0.011142      -0.011640       0.045086       0.047878       0.022351       0.016974       0.013933      -0.058628       0.039485      -0.045922       0.003226       0.042696              9.887563      14.131800      -3.154254      -1.655819       6.927286      -1.679490       8.603603           0.000001
          287              C       6.255270       1.341106      42.817486       0.082333      30.184141 0.37619463E+03  0.86119858E+04                                 8.771827                            6.667469      -0.043162       1.997512                    0.998758      27.389390      80.159993       0.603774       0.443140      -1.037828       0.000487       0.001393      -0.038650       0.038679       0.027344       0.004288       0.009043      -0.064312       0.015434      -0.044800       0.002488       0.042311             10.441807      14.982248      -3.541836      -0.732548       6.658034      -1.148808       9.685139           0.000003
          288              C       4.915743       1.828525      43.016364      -0.141872      36.866473 0.46758652E+03  0.11289016E+05                                 9.948045                            7.398359      -0.230105       1.902021                    0.998547      30.530312      91.410436       0.577926       0.438975      -1.041501       0.003419      -0.014861      -0.012601       0.019782       0.026273       0.004475       0.019944      -0.066739      -0.024774      -0.038550      -0.014756       0.053306             12.194657      18.625147      -4.653583      -0.379872       7.698746      -1.445535      10.260077           0.000006
          289              C       7.531206      20.995637      38.645573       0.368983      31.865351 0.30836362E+03  0.66598366E+04                                 9.130431                            6.047418      -0.162261       1.988187                    0.999205      23.617430      65.293107       0.637672       0.444742      -1.045771      -0.003243       0.024858      -0.015332       0.029385      -0.004621      -0.035809      -0.003997       0.134193      -0.114014      -0.052949      -0.042823       0.095772             12.353014       5.391296      -1.406099       2.275513      18.452400      -4.951787      13.215345           0.000007
          290              C       7.021108      22.024007      36.697474       0.391656      32.686339 0.28873546E+03  0.61451707E+04                                 9.319328                            5.868639      -0.188072       1.986968                    0.999211      23.146427      63.894596       0.643378       0.447307      -1.042409       0.010486       0.000166       0.027209       0.029160      -0.005910      -0.038366      -0.005582       0.141221      -0.112090      -0.057302      -0.042822       0.100123             13.388689       6.332116       0.489332       5.107023      10.157720       2.104911      23.676229           0.000007
          291              C       7.510471      23.212971      38.509974       0.378721      34.183906 0.31751182E+03  0.69122859E+04                                 9.626041                            6.166638      -0.138752       1.997014                    0.999305      23.649677      65.785268       0.626435       0.449126      -1.042520      -0.004895      -0.034181      -0.015619       0.037898      -0.000669      -0.039044      -0.003467       0.132061      -0.108058      -0.051332      -0.044290       0.095622             13.536063       5.693557       1.640859       2.372604      20.997305       6.459206      13.917327           0.000009
          292              C       7.756534      19.708063      39.413964       0.058584      36.578310 0.39348240E+03  0.89681567E+04                                 9.691169                            6.621484      -0.108226       1.981431                    0.999263      26.151854      72.566924       0.643149       0.417846      -1.069788       0.004537      -0.020380       0.003806       0.021223      -0.000322      -0.007936       0.003008       0.030828      -0.041729      -0.016591      -0.007465       0.024056             12.827241       5.614807      -1.922518       2.311978      19.420073      -6.584921      13.446842           0.000005
          293              C       8.104894      19.724967      40.702150      -0.163393      33.420046 0.41848688E+03  0.97356183E+04                                 9.047295                            6.838052       0.128593       2.016077                    0.999669      29.087416      82.913922       0.628362       0.419000      -1.063613       0.001843      -0.009951       0.004909       0.011248       0.005659      -0.006995       0.021319       0.015431      -0.007182      -0.028018       0.010765       0.017253             10.763004       5.347433      -1.655639       2.040868      14.792806      -4.524377      12.148774           0.000014
          294              C       8.386899      18.468385      41.334943       0.104306      25.463881 0.30278500E+03  0.65371821E+04                                 7.658199                            5.868215       0.195285       2.090341                    0.999661      25.462860      71.363064       0.665183       0.426490      -1.052321      -0.007546      -0.013840      -0.036006       0.039305       0.011138      -0.014234       0.006178       0.060155       0.046729      -0.041222       0.007308       0.033915              8.871705       4.495177      -1.052283       1.500092      12.183947      -2.879557       9.935990           0.000007
          295              C       7.915508      17.324500      39.499843       0.086894      27.400964 0.32772951E+03  0.72346019E+04                                 8.076020                            6.118307       0.110135       2.054441                    0.999548      26.314135      75.162059       0.647782       0.428330      -1.048657       0.014825       0.019222       0.041233       0.047848       0.004931      -0.008993       0.025237       0.063601       0.022083      -0.048063       0.016190       0.031872              9.343641       4.798126      -1.106120       1.773524      12.991536      -2.583710      10.241261           0.000007
          296              C       7.605855      18.493742      38.772131      -0.153252      33.163593 0.41991372E+03  0.97632242E+04                                 8.985456                            6.827029       0.154700       2.026534                    0.999708      28.866612      81.879481       0.632905       0.416231      -1.066894      -0.000292       0.003901       0.002767       0.004791       0.009997      -0.002646       0.025805       0.033454       0.020150      -0.037693       0.014277       0.023416             10.605995       5.376141      -1.418733       1.892082      15.924685      -3.776192      10.517159           0.000013
          297              C       6.624365      21.885952      35.332449       0.051192      40.314173 0.38899211E+03  0.88466355E+04                                10.352508                            6.592325      -0.060025       2.001556                    0.999226      25.969159      72.147633       0.642837       0.418955      -1.068327      -0.000295       0.005188      -0.023427       0.023996       0.003024      -0.007116      -0.006353       0.025009      -0.041905      -0.018039      -0.003581       0.021621             15.002822       7.357354      -0.183876       6.375910       9.550707       1.706133      28.100406           0.000006
          298              C       6.559393      20.685718      34.686096      -0.145100      35.347187 0.43040228E+03  0.10125038E+05                                 9.564548                            7.023423       0.030315       1.990396                    0.999512      29.307831      85.149178       0.605800       0.429788      -1.052522      -0.004045       0.002681      -0.017501       0.018161       0.003640      -0.013707      -0.008121       0.006104      -0.112264      -0.041345       0.013991       0.027353             12.030099       6.403338      -0.167737       4.054410       9.422926       1.971620      20.264034           0.000014
          299              C       6.107355      20.609647      33.357231       0.109633      27.293037 0.31290970E+03  0.68514402E+04                                 8.154409                            6.032621      -0.013067       2.023592                    0.999305      26.035190      74.896646       0.641385       0.436138      -1.040361       0.000739       0.036460       0.000923       0.036479       0.005223      -0.032674      -0.008844       0.026755      -0.091420      -0.045740       0.000974       0.044765              9.920268       5.627591      -0.730993       3.053393       9.003496       0.799845      15.129718           0.000009
          300              C       5.734112      22.818528      33.302992       0.087530      26.457667 0.30214143E+03  0.65301166E+04                                 7.851365                            5.851895       0.203478       2.090770                    0.999732      25.671457      72.357419       0.666778       0.425025      -1.051566       0.006239      -0.044579      -0.012000       0.046585       0.005959      -0.027045      -0.010041      -0.019448      -0.068449      -0.040708       0.009872       0.030836              9.477322       5.385592      -0.578149       3.186513       8.376809       0.184081      14.669564           0.000009
          301              C       6.175091      22.967852      34.555018      -0.149908      34.147123 0.40688495E+03  0.94145133E+04                                 9.229284                            6.768485       0.152799       2.029926                    0.999730      28.790754      82.276295       0.626956       0.422224      -1.059874       0.005189      -0.018878       0.002689       0.019762      -0.001376      -0.022787      -0.003187      -0.022461      -0.102457      -0.044637       0.016165       0.028472             11.543494       6.488280      -0.712418       4.613458       8.704676      -0.296970      19.437525           0.000013
          302              C       7.708151      24.520267      39.169887       0.046660      41.090735 0.43022425E+03  0.10044153E+05                                10.535140                            6.973382      -0.148679       1.964111                    0.999127      26.891661      75.948291       0.618962       0.423861      -1.064137       0.000686       0.026715       0.021100       0.034049       0.002198      -0.003170       0.000270       0.026517      -0.011519      -0.011558      -0.004301       0.015859             14.512541       5.993368       2.125472       1.947977      23.629338       7.307839      13.914918           0.000007
          303              C       7.636267      25.697961      38.446695      -0.142869      34.347816 0.42894217E+03  0.10059034E+05                                 9.306015                            6.984283       0.082138       2.007687                    0.999535      29.106601      83.801911       0.612452       0.426458      -1.056991      -0.002018       0.009256       0.004097       0.010321      -0.010049      -0.002386      -0.025815       0.035428       0.020335      -0.038350       0.014895       0.023455             11.178213       5.339417       1.442331       1.253654      17.939320       3.469133      10.255903           0.000011
          304              C       7.894772      26.909465      39.115647       0.107156      27.425142 0.33161801E+03  0.73398823E+04                                 8.124146                            6.193895       0.089770       2.051595                    0.999357      26.159462      74.747015       0.637873       0.433831      -1.045627       0.007160      -0.015581       0.035728       0.039630      -0.024264      -0.008004      -0.017195       0.056770       0.010540      -0.046280       0.010605       0.035674              9.539579       4.847603       1.134687       1.182055      14.083107       2.559312       9.688026           0.000004
          305              C       8.283221      25.805025      41.108945       0.084911      28.792026 0.35386999E+03  0.79611263E+04                                 8.408074                            6.414792       0.058414       2.032223                    0.999443      26.818163      77.272805       0.624342       0.436066      -1.044216      -0.014990       0.034217      -0.033652       0.050279      -0.015251      -0.021899      -0.032197       0.057400       0.003970      -0.056917       0.016450       0.040466              9.891819       5.439341       1.314011       1.874034      13.972118       2.894389      10.263998           0.000006
          306              C       8.002598      24.562529      40.557511      -0.148481      35.328856 0.44911757E+03  0.10672082E+05                                 9.518853                            7.167163      -0.001768       1.974978                    0.999367      29.714690      86.600560       0.600968       0.428910      -1.053678      -0.013028       0.002050       0.000636       0.013204      -0.010415      -0.001177      -0.020713       0.046153       0.060769      -0.042193       0.014466       0.027727             11.487138       5.768186       1.842491       1.830608      16.277103       4.954691      12.416126           0.000011
          307              C       5.973264      16.834264       1.830580       0.368296      34.403505 0.32494749E+03  0.71507139E+04                                 9.724175                            6.289482      -0.343357       1.922907                    0.998816      24.405959      69.373832       0.609708       0.456507      -1.033126      -0.012150       0.001497       0.022341       0.025476      -0.031050       0.016561      -0.047757      -0.084375      -0.061163      -0.044534      -0.041945       0.086479             13.506722      13.453926      -0.596599      -5.931509       7.928479       5.450157      19.137760           0.000006
          308              C       5.931793      17.876720       3.860037       0.380473      36.098644 0.32713107E+03  0.72030300E+04                                10.047069                            6.313322      -0.337017       1.928433                    0.998826      24.193208      68.546747       0.608818       0.456904      -1.034020      -0.010936      -0.018382      -0.017681       0.027751      -0.034507       0.012185      -0.051211      -0.096515      -0.058732      -0.051364      -0.042136       0.093500             14.518135      14.366170       4.816933       4.805383      11.234290       8.246792      17.953946           0.000007
          309              C       4.065580      16.921605       3.055486       0.372178      34.944203 0.33113993E+03  0.73294391E+04                                 9.860346                            6.373362      -0.392659       1.906320                    0.998714      24.563955      70.275812       0.601575       0.459999      -1.030037       0.029509      -0.000178      -0.002362       0.029604      -0.029546       0.014888      -0.053958      -0.084101      -0.018994      -0.048587      -0.039219       0.087807             13.856619      23.175621       4.787414      -1.845988       8.321954       2.294624      10.072283           0.000005
          310              C       6.700396      16.394742       0.623753       0.070888      38.385789 0.40508395E+03  0.93298406E+04                                10.107483                            6.788876      -0.072341       2.000075                    0.999208      26.227138      73.930567       0.623297       0.426660      -1.060803       0.011184      -0.018291      -0.011545       0.024350      -0.003741       0.012333      -0.021524      -0.025858      -0.033338      -0.027050      -0.004925       0.031975             13.586753      14.008208      -0.831781      -6.398570       7.409947       4.804035      19.342103           0.000007
          311              C       6.025794      15.780537      44.783665      -0.150435      34.646749 0.45876532E+03  0.11018732E+05                                 9.521903                            7.321392      -0.196607       1.915931                    0.998294      30.304441      90.373107       0.582019       0.438155      -1.042432       0.006129      -0.003793       0.007206       0.010192      -0.011046       0.007685      -0.028223      -0.053924      -0.069806      -0.034787      -0.017291       0.052078             11.167012      11.146032       0.443415      -2.922077       6.779767       3.242124      15.575237           0.000004
          312              C       6.723896      15.464983      43.617517       0.072359      28.019416 0.36617081E+03  0.83314079E+04                                 8.310421                            6.559305      -0.068319       1.989501                    0.998541      27.371779      80.029932       0.610954       0.440619      -1.038649       0.046493       0.007175       0.013848       0.049039      -0.001808       0.018506      -0.025595      -0.024764      -0.068120      -0.040818       0.003342       0.037476              9.445819      10.472996       0.953992      -2.431100       5.855183       1.821258      12.009276           0.000003
          313              C       8.700700      16.265139      44.503428       0.089535      26.555912 0.32216005E+03  0.71010825E+04                                 7.943161                            6.087210       0.060070       2.037533                    0.999433      26.483843      76.284352       0.644254       0.431317      -1.043913      -0.028948      -0.035899      -0.011431       0.047512      -0.000827       0.022392      -0.018326      -0.057416      -0.088696      -0.047821      -0.000636       0.048457              9.135104      10.679723       0.279915      -2.168002       5.037736       1.621433      11.687854           0.000004
          314              C       8.064805      16.625772       0.465555      -0.145415      34.339576 0.43320174E+03  0.10229994E+05                                 9.356068                            7.039699      -0.079274       1.953541                    0.999330      29.665175      86.977779       0.604605       0.428992      -1.050687      -0.001739      -0.014045       0.000072       0.014152       0.007858       0.015285      -0.016468      -0.043843      -0.069703      -0.037944      -0.000321       0.038265             11.140466      13.172968      -0.028559      -4.409182       6.069832       2.456560      14.178598           0.000006
          315              C       6.668601      18.536004       4.944825       0.069106      40.576006 0.38271061E+03  0.86820456E+04                                10.452482                            6.569900      -0.025880       2.020358                    0.999245      25.716074      71.722107       0.638375       0.422940      -1.064130       0.010274      -0.004841       0.017801       0.021115      -0.004010      -0.006466      -0.028765      -0.036446      -0.027278      -0.029663      -0.010058       0.039721             15.089132      14.932190       3.904839       5.612211      11.887921       9.217755      18.447284           0.000001
          316              C       8.037157      18.558543       4.999065      -0.134213      34.875667 0.39898226E+03  0.92466579E+04                                 9.498168                            6.773228      -0.068269       1.966725                    0.999267      29.003996      84.740439       0.612923       0.431190      -1.047462      -0.009515      -0.005597       0.014426       0.018165      -0.003223      -0.026108      -0.041645      -0.059046      -0.036220      -0.055233      -0.005838       0.061072             11.942064      14.197840       2.373322       3.885385       8.608245       5.440931      13.020108          -0.000001
          317              C       8.700700      19.136120       5.993454       0.099348      27.889352 0.30396802E+03  0.66005860E+04                                 8.237784                            5.926944       0.050107       2.045173                    0.999238      25.798141      73.651533       0.650858       0.433376      -1.043120      -0.030869       0.005678       0.026706       0.041211      -0.004991      -0.022656      -0.043454      -0.044583      -0.037968      -0.053130      -0.003871       0.057001             10.136591      11.716380       0.955090       1.813569       7.460371       4.621382      11.233022          -0.000004
          318              C       6.748779      19.820761       6.942643       0.093243      29.011996 0.33013904E+03  0.73173114E+04                                 8.531385                            6.233049      -0.005546       2.025827                    0.998532      26.237847      75.640112       0.626204       0.441302      -1.038566       0.038267      -0.003885      -0.018675       0.042758      -0.005170      -0.014052      -0.031370      -0.035529      -0.025971      -0.037276      -0.004555       0.041831             10.495728      11.425791       0.654319       1.659131       7.944842       5.121634      12.116552          -0.000005
          319              C       6.042383      19.184017       5.970854      -0.135528      36.318123 0.41977498E+03  0.98683933E+04                                 9.828008                            6.991377      -0.151401       1.940476                    0.998574      29.447818      87.099611       0.596672       0.436657      -1.042527       0.016624      -0.005945       0.000762       0.017672      -0.012652      -0.000002      -0.044624      -0.050452      -0.054989      -0.045204      -0.016221       0.061425             12.503409      12.115428       1.384235       2.197980      10.159926       7.233062      15.234874          -0.000004
          320              C       2.652787      16.535614       3.209164       0.060735      39.216012 0.40389853E+03  0.93248003E+04                                10.309445                            6.815034      -0.235207       1.946283                    0.998983      26.592355      75.819195       0.615239       0.431216      -1.054691      -0.018970      -0.008783       0.006682       0.021947      -0.013752       0.000369      -0.007310      -0.055216      -0.025670      -0.026665      -0.009614       0.036279             14.175235      24.173416       5.121557      -2.414677       7.805654       1.442572      10.546635           0.000002
          321              C       1.998921      16.699026       4.415991      -0.134338      36.463761 0.44305272E+03  0.10555321E+05                                 9.875399                            7.207592      -0.187897       1.926098                    0.998330      29.795077      88.666657       0.584701       0.439700      -1.040895       0.000480      -0.008038      -0.012101       0.014536      -0.028166       0.012283      -0.014647      -0.048621       0.013772      -0.040141      -0.003531       0.043673             12.140960      18.545860       3.548805      -3.142898       7.457926       1.509671      10.419095          -0.000002
          322              C       0.702249      16.273591       4.560630       0.090534      28.208097 0.33140916E+03  0.73466633E+04                                 8.300651                            6.197302       0.110938       2.057289                    0.999274      26.391065      75.890320       0.635782       0.434582      -1.043388      -0.011142      -0.011637      -0.045086       0.047878      -0.022352       0.016974      -0.013932      -0.058630       0.039483      -0.045923       0.003227       0.042696              9.887583      14.131840       3.154261      -1.655827       6.927301       1.679489       8.603609          -0.000003
          323              C       0.656631      15.428356       2.382014       0.082328      30.184377 0.37619743E+03  0.86120693E+04                                 8.771882                            6.667499      -0.043177       1.997505                    0.998758      27.389526      80.160586       0.603772       0.443140      -1.037828      -0.000488       0.001392       0.038652       0.038680      -0.027343       0.004288      -0.009040      -0.064310       0.015428      -0.044797       0.002487       0.042310             10.441889      14.982412       3.541883      -0.732558       6.658081       1.148808       9.685173           0.000002
          324              C       1.996157      15.915775       2.183136      -0.141880      36.866908 0.46759202E+03  0.11289188E+05                                 9.948130                            7.398406      -0.230114       1.902014                    0.998547      30.530570      91.411530       0.577923       0.438976      -1.041500      -0.003417      -0.014861       0.012603       0.019782      -0.026271       0.004472      -0.019941      -0.066735      -0.024769      -0.038549      -0.014753       0.053301             12.194784      18.625390       4.653653      -0.379878       7.698818       1.445542      10.260143           0.000004
          325              C       6.292594      21.266113      16.045822       0.368975      31.865361 0.30836408E+03  0.66598496E+04                                 9.130428                            6.047421      -0.162241       1.988194                    0.999205      23.617467      65.293244       0.637672       0.444742      -1.045771       0.003240      -0.024857      -0.015328       0.029382      -0.004623       0.035809       0.004000       0.134186      -0.114020      -0.052951      -0.042818       0.095770             12.353001       5.391305      -1.406107      -2.275555      18.452193       4.951823      13.215504          -0.000001
          326              C       6.802692      20.237743      14.097724       0.391663      32.686328 0.28873458E+03  0.61451518E+04                                 9.319360                            5.868650      -0.188093       1.986962                    0.999211      23.146370      63.894582       0.643374       0.447310      -1.042406      -0.010490      -0.000167       0.027213       0.029166      -0.005910       0.038370       0.005583       0.141215      -0.112113      -0.057302      -0.042823       0.100125             13.388766       6.332146       0.489339      -5.107074      10.157699      -2.104936      23.676453          -0.000003
          327              C       6.313329      19.048779      15.910224       0.378712      34.183862 0.31751226E+03  0.69122937E+04                                 9.625999                            6.166623      -0.138730       1.997020                    0.999305      23.649723      65.785256       0.626439       0.449123      -1.042522       0.004893       0.034180      -0.015615       0.037895      -0.000668       0.039045       0.003464       0.132051      -0.108064      -0.051326      -0.044292       0.095618             13.535977       5.693536       1.640841      -2.372610      20.997060      -6.459152      13.917335          -0.000006
          328              C       6.067266      22.553687      16.814214       0.058588      36.578008 0.39347885E+03  0.89680604E+04                                 9.691138                            6.621472      -0.108234       1.981432                    0.999263      26.151699      72.566559       0.643147       0.417849      -1.069786      -0.004540       0.020378       0.003803       0.021221      -0.000322       0.007938      -0.003013       0.030840      -0.041734      -0.016597      -0.007466       0.024063             12.827182       5.614797      -1.922510      -2.312013      19.419790       6.584908      13.446960           0.000001
          329              C       5.718906      22.536783      18.102400      -0.163402      33.420789 0.41849424E+03  0.97358683E+04                                 9.047532                            6.838170       0.128541       2.016062                    0.999668      29.087747      82.916205       0.628347       0.419007      -1.063604      -0.001849       0.009948       0.004905       0.011244       0.005657       0.006994      -0.021315       0.015426      -0.007195      -0.028013       0.010764       0.017248             10.763349       5.347549      -1.655715      -2.040949      14.793353       4.524573      12.149146           0.000012
          330              C       5.436901      23.793365      18.735193       0.104302      25.463957 0.30278405E+03  0.65371646E+04                                 7.658200                            5.868173       0.195312       2.090347                    0.999661      25.463028      71.363850       0.665190       0.426485      -1.052323       0.007538       0.013842      -0.036010       0.039308       0.011137       0.014231      -0.006179       0.060152       0.046740      -0.041223       0.007312       0.033911              8.871743       4.495170      -1.052309      -1.500131      12.183969       2.879628       9.936091           0.000007
          331              C       5.908292      24.937250      16.900093       0.086888      27.401126 0.32773466E+03  0.72347228E+04                                 8.076049                            6.118391       0.110185       2.054454                    0.999548      26.314048      75.161134       0.647774       0.428335      -1.048657      -0.014831      -0.019223       0.041231       0.047848       0.004933       0.008989      -0.025242       0.063594       0.022094      -0.048065       0.016199       0.031866              9.343643       4.798177      -1.106140      -1.773553      12.991373       2.583833      10.241380          -0.000004
          332              C       6.217945      23.768008      16.172381      -0.153246      33.162899 0.41990592E+03  0.97629866E+04                                 8.985299                            6.826959       0.154702       2.026539                    0.999708      28.866251      81.877916       0.632909       0.416230      -1.066896       0.000286      -0.003902       0.002762       0.004790       0.009996       0.002649      -0.025804       0.033461       0.020142      -0.037694       0.014283       0.023411             10.605739       5.376068      -1.418664      -1.892055      15.924115       3.776018      10.517034          -0.000006
          333              C       7.199435      20.375798      12.732699       0.051179      40.314755 0.38899765E+03  0.88467970E+04                                10.352607                            6.592369      -0.059990       2.001565                    0.999226      25.969396      72.148543       0.642835       0.418955      -1.068327       0.000292      -0.005189      -0.023433       0.024003       0.003024       0.007110       0.006352       0.025003      -0.041875      -0.018029      -0.003582       0.021611             15.003006       7.357426      -0.183867      -6.375997       9.550794      -1.706191      28.100799          -0.000003
          334              C       7.264407      21.576032      12.086346      -0.145100      35.347842 0.43041028E+03  0.10125292E+05                                 9.564718                            7.023519       0.030277       1.990381                    0.999512      29.308177      85.150987       0.605791       0.429792      -1.052518       0.004040      -0.002683      -0.017506       0.018165       0.003641       0.013707       0.008122       0.006094      -0.112277      -0.041349       0.013996       0.027353             12.030352       6.403449      -0.167736      -4.054516       9.423083      -1.971677      20.264525          -0.000010
          335              C       7.716445      21.652103      10.757481       0.109641      27.293292 0.31291196E+03  0.68515231E+04                                 8.154554                            6.032706      -0.013181       2.023560                    0.999305      26.035330      74.897979       0.641369       0.436148      -1.040352      -0.000744      -0.036461       0.000920       0.036480       0.005224       0.032676       0.008847       0.026767      -0.091395      -0.045735       0.000964       0.044770              9.920477       5.627690      -0.731000      -3.053476       9.003648      -0.799885      15.130092          -0.000007
          336              C       8.089688      19.443222      10.703242       0.087537      26.457817 0.30214339E+03  0.65301779E+04                                 7.851455                            5.851964       0.203421       2.090756                    0.999732      25.671460      72.357831       0.666765       0.425032      -1.051561      -0.006245       0.044577      -0.012004       0.046585       0.005963       0.027048       0.010042      -0.019440      -0.068437      -0.040707       0.009868       0.030839              9.477438       5.385656      -0.578144      -3.186556       8.376887      -0.184111      14.669770          -0.000009
          337              C       7.648709      19.293898      11.955268      -0.149911      34.147728 0.40689353E+03  0.94147698E+04                                 9.229417                            6.768579       0.152807       2.029924                    0.999730      28.791079      82.277715       0.626948       0.422226      -1.059871      -0.005195       0.018881       0.002683       0.019766      -0.001378       0.022785       0.003189      -0.022476      -0.102462      -0.044638       0.016157       0.028481             11.543665       6.488372      -0.712428      -4.613529       8.704795       0.296974      19.437827          -0.000012
          338              C       6.115649      17.741483      16.570137       0.046670      41.090173 0.43021853E+03  0.10043979E+05                                10.535032                            6.973331      -0.148672       1.964115                    0.999127      26.891435      75.947337       0.618966       0.423860      -1.064139      -0.000687      -0.026713       0.021098       0.034047       0.002197       0.003174      -0.000266       0.026529      -0.011517      -0.011563      -0.004303       0.015866             14.512357       5.993307       2.125434      -1.947959      23.628961      -7.307722      13.914803          -0.000004
          339              C       6.187533      16.563789      15.846945      -0.142864      34.347032 0.42893232E+03  0.10058724E+05                                 9.305812                            6.984164       0.082167       2.007700                    0.999535      29.106204      83.799842       0.612464       0.426453      -1.056996       0.002015      -0.009254       0.004093       0.010318      -0.010047       0.002390       0.025814       0.035431       0.020328      -0.038349       0.014900       0.023450             11.177928       5.339312       1.442277      -1.253615      17.938810      -3.468984      10.255661          -0.000008
          340              C       5.929028      15.352285      16.515897       0.107155      27.424959 0.33161693E+03  0.73398355E+04                                 8.124050                            6.193852       0.089816       2.051607                    0.999357      26.159346      74.745993       0.637882       0.433827      -1.045632      -0.007163       0.015582       0.035727       0.039630      -0.024263       0.008005       0.017200       0.056767       0.010558      -0.046283       0.010614       0.035669              9.539437       4.847557       1.134660      -1.182032      14.082853      -2.559258       9.687901          -0.000004
          341              C       5.540579      16.456725      18.509195       0.084904      28.792292 0.35387343E+03  0.79612177E+04                                 8.408092                            6.414795       0.058471       2.032235                    0.999443      26.818358      77.273261       0.624347       0.436063      -1.044219       0.014990      -0.034219      -0.033654       0.050282      -0.015249       0.021894       0.032196       0.057396       0.003988      -0.056913       0.016453       0.040460              9.891852       5.439345       1.314024      -1.874024      13.972252      -2.894402      10.263959           0.000002
          342              C       5.821202      17.699221      17.957761      -0.148479      35.328704 0.44911380E+03  0.10671976E+05                                 9.518816                            7.167114      -0.001761       1.974981                    0.999367      29.714685      86.600639       0.600972       0.428907      -1.053678       0.013029      -0.002047       0.000633       0.013204      -0.010415       0.001178       0.020709       0.046152       0.060750      -0.042188       0.014469       0.027719             11.487100       5.768146       1.842481      -1.830586      16.277134      -4.954604      12.416022           0.000006
          343              C       7.850536      25.427486      24.430330       0.368303      34.403382 0.32494753E+03  0.71507048E+04                                 9.724103                            6.289454      -0.343343       1.922910                    0.998816      24.405911      69.373319       0.609715       0.456503      -1.033130       0.012152      -0.001498       0.022342       0.025477      -0.031048      -0.016564       0.047757      -0.084375      -0.061170      -0.044538      -0.041942       0.086479             13.506588      13.453799      -0.596580       5.931423       7.928413      -5.450090      19.137553           0.000002
          344              C       7.892007      24.385030      26.459787       0.380484      36.098512 0.32713113E+03  0.72030210E+04                                10.046987                            6.313288      -0.337004       1.928435                    0.998826      24.193185      68.546299       0.608825       0.456899      -1.034024       0.010936       0.018382      -0.017681       0.027751      -0.034507      -0.012184       0.051213      -0.096513      -0.058730      -0.051365      -0.042135       0.093500             14.517979      14.366030       4.816861      -4.805301      11.234158      -8.246676      17.953749           0.000002
          345              C       9.758220      25.340145      25.655236       0.372187      34.944144 0.33114068E+03  0.73294484E+04                                 9.860272                            6.373333      -0.392640       1.906324                    0.998714      24.563948      70.275393       0.601583       0.459994      -1.030041      -0.029509       0.000177      -0.002362       0.029604      -0.029546      -0.014888       0.053958      -0.084102      -0.018990      -0.048588      -0.039219       0.087807             13.856477      23.175327       4.787345       1.845970       8.321883      -2.294612      10.072220           0.000002
          346              C       7.123404      25.867008      23.223503       0.070888      38.385604 0.40508356E+03  0.93298171E+04                                10.107399                            6.788841      -0.072310       2.000083                    0.999208      26.227112      73.930115       0.623304       0.426656      -1.060807      -0.011184       0.018288      -0.011547       0.024349      -0.003740      -0.012331       0.021523      -0.025856      -0.033332      -0.027046      -0.004926       0.031972             13.586603      14.008061      -0.831762       6.398480       7.409881      -4.803963      19.341866          -0.000001
          347              C       7.798006      26.481213      22.183915      -0.150425      34.646229 0.45875788E+03  0.11018498E+05                                 9.521779                            7.321315      -0.196590       1.915939                    0.998294      30.304170      90.371790       0.582025       0.438153      -1.042435      -0.006129       0.003789       0.007203       0.010188      -0.011047      -0.007688       0.028227      -0.053928      -0.069805      -0.034790      -0.017294       0.052083             11.166842      11.145893       0.443420       2.922012       6.779681      -3.242054      15.574951           0.000002
          348              C       7.099904      26.796767      21.017768       0.072368      28.019099 0.36616618E+03  0.83312728E+04                                 8.310356                            6.559264      -0.068323       1.989504                    0.998541      27.371528      80.028950       0.610956       0.440619      -1.038649      -0.046489      -0.007181       0.013844       0.049036      -0.001813      -0.018506       0.025600      -0.024770      -0.068122      -0.040820       0.003337       0.037483              9.445733      10.472921       0.953994       2.431064       5.855147      -1.821232      12.009132          -0.000002
          349              C       5.123100      25.996611      21.903678       0.089543      26.555674 0.32215674E+03  0.71009952E+04                                 7.943128                            6.087188       0.060047       2.037531                    0.999433      26.483694      76.283977       0.644253       0.431318      -1.043912       0.028949       0.035890      -0.011435       0.047507      -0.000829      -0.022390       0.018328      -0.057427      -0.088692      -0.047820      -0.000643       0.048463              9.135060      10.679706       0.279924       2.167984       5.037717      -1.621403      11.687758           0.000003
          350              C       5.758995      25.635978      23.065305      -0.145413      34.339455 0.43320067E+03  0.10229952E+05                                 9.356025                            7.039680      -0.079239       1.953551                    0.999330      29.665097      86.977210       0.604608       0.428991      -1.050689       0.001741       0.014038       0.000069       0.014146       0.007861      -0.015286       0.016469      -0.043847      -0.069710      -0.037947      -0.000322       0.038269             11.140405      13.172906      -0.028561       4.409180       6.069801      -2.456522      14.178507           0.000009
          351              C       7.155199      23.725746      27.544575       0.069105      40.575925 0.38271120E+03  0.86820529E+04                                10.452417                            6.569876      -0.025869       2.020360                    0.999245      25.716100      71.721893       0.638382       0.422936      -1.064134      -0.010275       0.004842       0.017803       0.021118      -0.004010       0.006465       0.028766      -0.036443      -0.027270      -0.029662      -0.010058       0.039720             15.089000      14.932095       3.904784      -5.612138      11.887802      -9.217643      18.447104           0.000005
          352              C       5.786643      23.703207      27.598815      -0.134209      34.875631 0.39898185E+03  0.92466399E+04                                 9.498140                            6.773215      -0.068269       1.966724                    0.999268      29.003997      84.740217       0.612925       0.431189      -1.047463       0.009516       0.005598       0.014428       0.018167      -0.003222       0.026110       0.041651      -0.059045      -0.036210      -0.055236      -0.005840       0.061076             11.942017      14.197813       2.373315      -3.885379       8.608199      -5.440887      13.020038           0.000011
          353              C       5.123100      23.125630      28.593204       0.099348      27.889498 0.30396956E+03  0.66006315E+04                                 8.237819                            5.926966       0.050068       2.045160                    0.999238      25.798263      73.652090       0.650856       0.433377      -1.043119       0.030869      -0.005673       0.026708       0.041212      -0.004990       0.022657       0.043459      -0.044588      -0.037957      -0.053133      -0.003875       0.057008             10.136629      11.716467       0.955083      -1.813567       7.460383      -4.621380      11.233036           0.000009
          354              C       7.075021      22.440989      29.542393       0.093248      29.011911 0.33013769E+03  0.73172788E+04                                 8.531394                            6.233056      -0.005591       2.025816                    0.998531      26.237782      75.640070       0.626200       0.441304      -1.038563      -0.038267       0.003892      -0.018669       0.042756      -0.005166       0.014051       0.031376      -0.035532      -0.025957      -0.037276      -0.004562       0.041837             10.495731      11.425828       0.654319      -1.659132       7.944831      -5.121618      12.116534           0.000007
          355              C       7.781417      23.077733      28.570604      -0.135524      36.317949 0.41977282E+03  0.98683290E+04                                 9.827962                            6.991349      -0.151406       1.940475                    0.998574      29.447786      87.099430       0.596675       0.436656      -1.042528      -0.016625       0.005950       0.000765       0.017674      -0.012652       0.000002       0.044629      -0.050454      -0.054974      -0.045205      -0.016224       0.061429             12.503330      12.115413       1.384223      -2.197962      10.159836      -7.232979      15.234741           0.000010
          356              C      11.171013      25.726136      25.808914       0.060738      39.215861 0.40389848E+03  0.93247856E+04                                10.309354                            6.814995      -0.235200       1.946283                    0.998983      26.592355      75.818787       0.615247       0.431211      -1.054696       0.018971       0.008783       0.006682       0.021947      -0.013751      -0.000370       0.007310      -0.055215      -0.025666      -0.026665      -0.009613       0.036278             14.175065      24.173055       5.121473       2.414637       7.805577      -1.442570      10.546564           0.000004
          357              C      11.824879      25.562724      27.015741      -0.134333      36.463803 0.44305345E+03  0.10555342E+05                                 9.875393                            7.207590      -0.187908       1.926093                    0.998330      29.795138      88.666821       0.584702       0.439699      -1.040896      -0.000481       0.008041      -0.012101       0.014537      -0.028166      -0.012283       0.014653      -0.048620       0.013779      -0.040141      -0.003534       0.043676             12.140943      18.545809       3.548804       3.142866       7.457922      -1.509681      10.419097           0.000006
          358              C      13.121551      25.988159      27.160380       0.090546      28.207902 0.33140634E+03  0.73465836E+04                                 8.300606                            6.197270       0.110931       2.057290                    0.999274      26.390949      75.889848       0.635785       0.434582      -1.043388       0.011141       0.011641      -0.045084       0.047877      -0.022351      -0.016975       0.013937      -0.058631       0.039484      -0.045923       0.003222       0.042700              9.887522      14.131737       3.154239       1.655804       6.927259      -1.679485       8.603569           0.000006
          359              C      13.167169      26.833394      24.981764       0.082336      30.184147 0.37619452E+03  0.86119810E+04                                 8.771820                            6.667462      -0.043168       1.997509                    0.998758      27.389385      80.159921       0.603776       0.443139      -1.037829       0.000488      -0.001392       0.038650       0.038679      -0.027342      -0.004288       0.009044      -0.064313       0.015430      -0.044798       0.002486       0.042312             10.441799      14.982243       3.541838       0.732544       6.658032      -1.148807       9.685122           0.000005
          360              C      11.827643      26.345975      24.782886      -0.141871      36.866649 0.46758887E+03  0.11289086E+05                                 9.948065                            7.398371      -0.230119       1.902014                    0.998547      30.530432      91.410815       0.577926       0.438975      -1.041501       0.003419       0.014859       0.012601       0.019781      -0.026272      -0.004474       0.019945      -0.066739      -0.024768      -0.038551      -0.014755       0.053306             12.194681      18.625182       4.653597       0.379866       7.698765      -1.445541      10.260095           0.000008
          361              C      13.204494      20.995637      16.045822       0.368975      31.865356 0.30836403E+03  0.66598483E+04                                 9.130427                            6.047420      -0.162240       1.988194                    0.999205      23.617465      65.293237       0.637672       0.444742      -1.045771       0.003240       0.024857      -0.015328       0.029382       0.004623       0.035809      -0.004000       0.134186      -0.114020      -0.052952      -0.042818       0.095770             12.352999       5.391304       1.406107      -2.275555      18.452192      -4.951822      13.215502          -0.000002
          362              C      13.714592      22.024007      14.097724       0.391663      32.686326 0.28873455E+03  0.61451510E+04                                 9.319360                            5.868650      -0.188093       1.986962                    0.999211      23.146369      63.894580       0.643374       0.447310      -1.042406      -0.010490       0.000167       0.027213       0.029166       0.005910       0.038370      -0.005583       0.141215      -0.112113      -0.057302      -0.042823       0.100125             13.388766       6.332146      -0.489339      -5.107074      10.157700       2.104936      23.676453          -0.000003
          363              C      13.225229      23.212971      15.910224       0.378712      34.183849 0.31751215E+03  0.69122906E+04                                 9.625997                            6.166621      -0.138730       1.997020                    0.999305      23.649718      65.785236       0.626439       0.449123      -1.042522       0.004893      -0.034180      -0.015615       0.037895       0.000668       0.039045      -0.003464       0.132051      -0.108064      -0.051326      -0.044292       0.095618             13.535973       5.693534      -1.640840      -2.372609      20.997053       6.459150      13.917331          -0.000005
          364              C      12.979166      19.708063      16.814214       0.058588      36.578006 0.39347882E+03  0.89680597E+04                                 9.691139                            6.621472      -0.108234       1.981432                    0.999263      26.151697      72.566558       0.643146       0.417849      -1.069786      -0.004540      -0.020378       0.003803       0.021221       0.000322       0.007938       0.003013       0.030840      -0.041734      -0.016597      -0.007466       0.024063             12.827183       5.614797       1.922510      -2.312013      19.419792      -6.584907      13.446961           0.000000
          365              C      12.630806      19.724967      18.102400      -0.163401      33.420774 0.41849403E+03  0.97358619E+04                                 9.047529                            6.838168       0.128541       2.016062                    0.999668      29.087739      82.916169       0.628347       0.419007      -1.063604      -0.001849      -0.009948       0.004904       0.011244      -0.005657       0.006994       0.021315       0.015426      -0.007195      -0.028013       0.010764       0.017248             10.763345       5.347547       1.655714      -2.040948      14.793346      -4.524569      12.149142           0.000012
          366              C      12.348801      18.468385      18.735193       0.104302      25.463965 0.30278417E+03  0.65371678E+04                                 7.658202                            5.868174       0.195312       2.090347                    0.999661      25.463034      71.363869       0.665190       0.426485      -1.052323       0.007538      -0.013842      -0.036010       0.039308      -0.011137       0.014231       0.006179       0.060152       0.046740      -0.041223       0.007312       0.033911              8.871745       4.495171       1.052309      -1.500131      12.183970      -2.879628       9.936093           0.000007
          367              C      12.820192      17.324500      16.900093       0.086888      27.401138 0.32773482E+03  0.72347272E+04                                 8.076051                            6.118391       0.110185       2.054454                    0.999548      26.314057      75.161167       0.647774       0.428335      -1.048657      -0.014831       0.019223       0.041231       0.047848      -0.004933       0.008989       0.025242       0.063594       0.022094      -0.048065       0.016199       0.031866              9.343646       4.798178       1.106141      -1.773554      12.991377      -2.583836      10.241384          -0.000004
          368              C      13.129845      18.493742      16.172381      -0.153247      33.162910 0.41990601E+03  0.97629898E+04                                 8.985303                            6.826961       0.154701       2.026538                    0.999708      28.866256      81.877954       0.632909       0.416231      -1.066896       0.000286       0.003902       0.002762       0.004790      -0.009996       0.002649       0.025803       0.033461       0.020142      -0.037694       0.014283       0.023411             10.605745       5.376070       1.418665      -1.892058      15.924122      -3.776022      10.517042          -0.000006
          369              C       0.287535      21.885952      12.732699       0.051179      40.314761 0.38899768E+03  0.88467979E+04                                10.352609                            6.592369      -0.059990       2.001565                    0.999226      25.969397      72.148547       0.642835       0.418955      -1.068327       0.000292       0.005189      -0.023433       0.024002      -0.003024       0.007110      -0.006352       0.025003      -0.041875      -0.018029      -0.003582       0.021611             15.003010       7.357428       0.183867      -6.375999       9.550794       1.706190      28.100807          -0.000003
          370              C       0.352507      20.685718      12.086346      -0.145100      35.347844 0.43041026E+03  0.10125292E+05                                 9.564717                            7.023518       0.030278       1.990381                    0.999512      29.308182      85.151004       0.605791       0.429792      -1.052518       0.004041       0.002683      -0.017506       0.018165      -0.003641       0.013707      -0.008122       0.006094      -0.112277      -0.041349       0.013996       0.027353             12.030352       6.403449       0.167738      -4.054517       9.423083       1.971671      20.264524          -0.000011
          371              C       0.804545      20.609647      10.757481       0.109640      27.293324 0.31291238E+03  0.68515347E+04                                 8.154562                            6.032711      -0.013182       2.023560                    0.999305      26.035349      74.898050       0.641368       0.436148      -1.040352      -0.000743       0.036461       0.000920       0.036480      -0.005224       0.032676      -0.008847       0.026767      -0.091395      -0.045735       0.000964       0.044770              9.920487       5.627696       0.731002      -3.053481       9.003653       0.799881      15.130112          -0.000008
          372              C       1.177788      22.818528      10.703242       0.087537      26.457792 0.30214303E+03  0.65301682E+04                                 7.851449                            5.851960       0.203420       2.090755                    0.999732      25.671449      72.357797       0.666765       0.425032      -1.051561      -0.006244      -0.044577      -0.012004       0.046585      -0.005963       0.027048      -0.010042      -0.019440      -0.068438      -0.040707       0.009868       0.030839              9.477431       5.385653       0.578147      -3.186554       8.376885       0.184102      14.669755          -0.000008
          373              C       0.736809      22.967852      11.955268      -0.149911      34.147724 0.40689351E+03  0.94147684E+04                                 9.229416                            6.768578       0.152808       2.029924                    0.999730      28.791071      82.277671       0.626948       0.422226      -1.059872      -0.005195      -0.018881       0.002683       0.019766       0.001378       0.022785      -0.003189      -0.022476      -0.102463      -0.044639       0.016158       0.028481             11.543665       6.488373       0.712430      -4.613531       8.704790      -0.296982      19.437831          -0.000011
          374              C      13.027549      24.520267      16.570137       0.046670      41.090167 0.43021848E+03  0.10043978E+05                                10.535031                            6.973331      -0.148671       1.964115                    0.999127      26.891433      75.947327       0.618966       0.423860      -1.064139      -0.000687       0.026713       0.021098       0.034047      -0.002197       0.003174       0.000266       0.026529      -0.011517      -0.011563      -0.004303       0.015865             14.512354       5.993306      -2.125433      -1.947958      23.628955       7.307720      13.914802          -0.000004
          375              C      13.099433      25.697961      15.846945      -0.142865      34.347031 0.42893231E+03  0.10058724E+05                                 9.305813                            6.984165       0.082167       2.007700                    0.999535      29.106201      83.799839       0.612464       0.426453      -1.056996       0.002015       0.009254       0.004093       0.010318       0.010047       0.002390      -0.025814       0.035431       0.020328      -0.038349       0.014900       0.023450             11.177929       5.339313      -1.442277      -1.253615      17.938813       3.468984      10.255662          -0.000008
          376              C      12.840928      26.909465      16.515897       0.107155      27.424949 0.33161678E+03  0.73398312E+04                                 8.124048                            6.193851       0.089816       2.051608                    0.999357      26.159339      74.745970       0.637882       0.433827      -1.045632      -0.007163      -0.015582       0.035727       0.039630       0.024263       0.008005      -0.017200       0.056768       0.010557      -0.046283       0.010614       0.035669              9.539435       4.847556      -1.134659      -1.182032      14.082850       2.559257       9.687899          -0.000004
          377              C      12.452479      25.805025      18.509195       0.084904      28.792286 0.35387333E+03  0.79612149E+04                                 8.408091                            6.414794       0.058471       2.032235                    0.999443      26.818353      77.273250       0.624347       0.436063      -1.044219       0.014990       0.034219      -0.033654       0.050282       0.015249       0.021894      -0.032196       0.057396       0.003987      -0.056913       0.016453       0.040460              9.891852       5.439344      -1.314024      -1.874024      13.972251       2.894401      10.263959           0.000002
          378              C      12.733102      24.562529      17.957761      -0.148478      35.328690 0.44911357E+03  0.10671970E+05                                 9.518813                            7.167112      -0.001761       1.974982                    0.999367      29.714679      86.600618       0.600972       0.428907      -1.053678       0.013029       0.002047       0.000633       0.013204       0.010415       0.001178      -0.020709       0.046152       0.060750      -0.042188       0.014469       0.027719             11.487097       5.768144      -1.842480      -1.830585      16.277128       4.954601      12.416018           0.000005
          379              C       0.938636      16.834264      24.430330       0.368303      34.403380 0.32494753E+03  0.71507048E+04                                 9.724102                            6.289454      -0.343342       1.922910                    0.998816      24.405911      69.373317       0.609715       0.456503      -1.033130       0.012152       0.001498       0.022342       0.025477       0.031048      -0.016564      -0.047757      -0.084375      -0.061170      -0.044538      -0.041942       0.086479             13.506587      13.453798       0.596580       5.931422       7.928412       5.450089      19.137551           0.000002
          380              C       0.980107      17.876720      26.459787       0.380484      36.098507 0.32713109E+03  0.72030201E+04                                10.046987                            6.313288      -0.337004       1.928435                    0.998826      24.193183      68.546294       0.608825       0.456899      -1.034024       0.010936      -0.018382      -0.017681       0.027751       0.034507      -0.012184      -0.051213      -0.096513      -0.058730      -0.051366      -0.042135       0.093501             14.517977      14.366028      -4.816860      -4.805300      11.234157       8.246675      17.953747           0.000002
          381              C       2.846320      16.921605      25.655236       0.372187      34.944139 0.33114067E+03  0.73294480E+04                                 9.860271                            6.373332      -0.392639       1.906324                    0.998714      24.563947      70.275389       0.601583       0.459994      -1.030041      -0.029509      -0.000177      -0.002362       0.029604       0.029546      -0.014888      -0.053958      -0.084102      -0.018990      -0.048588      -0.039219       0.087807             13.856475      23.175323      -4.787344       1.845970       8.321882       2.294612      10.072219           0.000002
          382              C       0.211504      16.394742      23.223503       0.070889      38.385601 0.40508355E+03  0.93298165E+04                                10.107397                            6.788841      -0.072310       2.000083                    0.999208      26.227111      73.930107       0.623304       0.426656      -1.060807      -0.011184      -0.018288      -0.011547       0.024349       0.003740      -0.012331      -0.021523      -0.025856      -0.033332      -0.027046      -0.004926       0.031972             13.586601      14.008059       0.831761       6.398478       7.409880       4.803962      19.341863          -0.000001
          383              C       0.886106      15.780537      22.183915      -0.150425      34.646226 0.45875782E+03  0.11018496E+05                                 9.521777                            7.321314      -0.196589       1.915939                    0.998294      30.304169      90.371779       0.582025       0.438153      -1.042435      -0.006129      -0.003789       0.007203       0.010188       0.011047      -0.007688      -0.028227      -0.053928      -0.069805      -0.034790      -0.017294       0.052083             11.166840      11.145891      -0.443420       2.922011       6.779680       3.242054      15.574948           0.000002
          384              C       0.188004      15.464983      21.017768       0.072368      28.019101 0.36616620E+03  0.83312734E+04                                 8.310356                            6.559264      -0.068323       1.989504                    0.998541      27.371530      80.028955       0.610956       0.440619      -1.038649      -0.046489       0.007181       0.013844       0.049036       0.001813      -0.018506      -0.025600      -0.024770      -0.068122      -0.040820       0.003337       0.037483              9.445733      10.472920      -0.953994       2.431064       5.855147       1.821232      12.009132          -0.000001
          385              C      12.035000      16.265139      21.903678       0.089543      26.555673 0.32215674E+03  0.71009951E+04                                 7.943128                            6.087188       0.060047       2.037531                    0.999433      26.483693      76.283973       0.644253       0.431318      -1.043912       0.028949      -0.035890      -0.011435       0.047507       0.000829      -0.022390      -0.018328      -0.057427      -0.088692      -0.047820      -0.000643       0.048463              9.135060      10.679705      -0.279924       2.167983       5.037717       1.621403      11.687758           0.000003
          386              C      12.670895      16.625772      23.065305      -0.145413      34.339447 0.43320056E+03  0.10229949E+05                                 9.356024                            7.039679      -0.079238       1.953552                    0.999330      29.665092      86.977193       0.604608       0.428991      -1.050689       0.001741      -0.014038       0.000069       0.014146      -0.007861      -0.015286      -0.016469      -0.043847      -0.069710      -0.037947      -0.000322       0.038269             11.140403      13.172903       0.028561       4.409178       6.069800       2.456522      14.178505           0.000009
          387              C       0.243299      18.536004      27.544575       0.069105      40.575920 0.38271118E+03  0.86820522E+04                                10.452416                            6.569876      -0.025869       2.020360                    0.999245      25.716099      71.721887       0.638382       0.422936      -1.064134      -0.010275      -0.004842       0.017803       0.021118       0.004010       0.006465      -0.028765      -0.036443      -0.027270      -0.029662      -0.010058       0.039720             15.088998      14.932092      -3.904782      -5.612136      11.887800       9.217641      18.447101           0.000005
          388              C      12.698543      18.558543      27.598815      -0.134209      34.875630 0.39898186E+03  0.92466399E+04                                 9.498140                            6.773214      -0.068269       1.966724                    0.999268      29.003997      84.740215       0.612925       0.431189      -1.047463       0.009516      -0.005598       0.014428       0.018167       0.003222       0.026110      -0.041651      -0.059045      -0.036210      -0.055236      -0.005840       0.061076             11.942015      14.197810      -2.373314      -3.885378       8.608198       5.440887      13.020038           0.000011
          389              C      12.035000      19.136120      28.593204       0.099348      27.889487 0.30396938E+03  0.66006268E+04                                 8.237818                            5.926965       0.050069       2.045160                    0.999238      25.798259      73.652078       0.650856       0.433377      -1.043119       0.030869       0.005674       0.026708       0.041211       0.004990       0.022657      -0.043459      -0.044588      -0.037956      -0.053133      -0.003875       0.057008             10.136627      11.716465      -0.955082      -1.813564       7.460380       4.621378      11.233035           0.000009
          390              C       0.163121      19.820761      29.542393       0.093248      29.011910 0.33013769E+03  0.73172789E+04                                 8.531394                            6.233056      -0.005591       2.025816                    0.998531      26.237781      75.640066       0.626200       0.441304      -1.038563      -0.038267      -0.003892      -0.018669       0.042756       0.005166       0.014051      -0.031376      -0.035532      -0.025956      -0.037276      -0.004562       0.041837             10.495730      11.425827      -0.654316      -1.659129       7.944831       5.121618      12.116533           0.000007
          391              C       0.869517      19.184017      28.570604      -0.135524      36.317942 0.41977278E+03  0.98683278E+04                                 9.827960                            6.991349      -0.151406       1.940475                    0.998574      29.447784      87.099420       0.596675       0.436655      -1.042528      -0.016625      -0.005950       0.000765       0.017674       0.012652       0.000002      -0.044629      -0.050454      -0.054974      -0.045205      -0.016224       0.061429             12.503327      12.115411      -1.384221      -2.197961      10.159833       7.232976      15.234737           0.000010
          392              C       4.259113      16.535614      25.808914       0.060738      39.215853 0.40389847E+03  0.93247852E+04                                10.309352                            6.814994      -0.235200       1.946283                    0.998983      26.592355      75.818782       0.615247       0.431211      -1.054696       0.018971      -0.008783       0.006682       0.021947       0.013751      -0.000370      -0.007310      -0.055215      -0.025666      -0.026665      -0.009613       0.036278             14.175061      24.173045      -5.121470       2.414638       7.805574       1.442569      10.546562           0.000004
          393              C       4.912979      16.699026      27.015741      -0.134333      36.463799 0.44305340E+03  0.10555340E+05                                 9.875392                            7.207589      -0.187908       1.926093                    0.998330      29.795135      88.666808       0.584702       0.439699      -1.040896      -0.000481      -0.008041      -0.012101       0.014537       0.028166      -0.012283      -0.014653      -0.048620       0.013779      -0.040141      -0.003534       0.043676             12.140941      18.545807      -3.548804       3.142866       7.457921       1.509681      10.419096           0.000006
          394              C       6.209651      16.273591      27.160380       0.090546      28.207901 0.33140628E+03  0.73465820E+04                                 8.300606                            6.197270       0.110931       2.057290                    0.999274      26.390945      75.889835       0.635785       0.434582      -1.043388       0.011141      -0.011641      -0.045084       0.047877       0.022351      -0.016975      -0.013937      -0.058631       0.039484      -0.045923       0.003222       0.042700              9.887522      14.131737      -3.154239       1.655802       6.927260       1.679486       8.603569           0.000006
          395              C       6.255270      15.428356      24.981764       0.082336      30.184135 0.37619449E+03  0.86119805E+04                                 8.771818                            6.667462      -0.043168       1.997509                    0.998758      27.389387      80.159931       0.603776       0.443139      -1.037829       0.000488       0.001392       0.038650       0.038679       0.027342      -0.004288      -0.009044      -0.064313       0.015430      -0.044798       0.002486       0.042312             10.441794      14.982227      -3.541832       0.732543       6.658030       1.148809       9.685127           0.000005
          396              C       4.915743      15.915775      24.782886      -0.141871      36.866651 0.46758914E+03  0.11289094E+05                                 9.948066                            7.398374      -0.230119       1.902014                    0.998547      30.530433      91.410817       0.577926       0.438975      -1.041501       0.003419      -0.014859       0.012601       0.019781       0.026272      -0.004474      -0.019945      -0.066739      -0.024768      -0.038551      -0.014755       0.053306             12.194680      18.625180      -4.653595       0.379864       7.698765       1.445542      10.260096           0.000008
          397              C       0.619306      21.266113      38.645573       0.368983      31.865354 0.30836367E+03  0.66598377E+04                                 9.130431                            6.047418      -0.162262       1.988187                    0.999205      23.617432      65.293114       0.637672       0.444742      -1.045771      -0.003243      -0.024858      -0.015332       0.029385       0.004621      -0.035809       0.003997       0.134193      -0.114014      -0.052949      -0.042823       0.095772             12.353014       5.391297       1.406099       2.275513      18.452402       4.951787      13.215345           0.000007
          398              C       0.109208      20.237743      36.697474       0.391656      32.686341 0.28873548E+03  0.61451713E+04                                 9.319328                            5.868639      -0.188072       1.986968                    0.999211      23.146428      63.894598       0.643378       0.447307      -1.042409       0.010486      -0.000166       0.027209       0.029160       0.005910      -0.038366       0.005582       0.141221      -0.112090      -0.057302      -0.042822       0.100123             13.388689       6.332116      -0.489332       5.107023      10.157720      -2.104910      23.676231           0.000007
          399              C       0.598571      19.048779      38.509974       0.378721      34.183907 0.31751185E+03  0.69122866E+04                                 9.626040                            6.166638      -0.138752       1.997014                    0.999305      23.649679      65.785270       0.626435       0.449126      -1.042520      -0.004895       0.034181      -0.015619       0.037898       0.000669      -0.039044       0.003467       0.132061      -0.108058      -0.051331      -0.044290       0.095622             13.536062       5.693557      -1.640859       2.372604      20.997302      -6.459206      13.917327           0.000009
          400              C       0.844634      22.553687      39.413964       0.058584      36.578315 0.39348248E+03  0.89681588E+04                                 9.691169                            6.621485      -0.108226       1.981431                    0.999263      26.151857      72.566933       0.643149       0.417846      -1.069788       0.004537       0.020380       0.003806       0.021223       0.000322      -0.007936      -0.003008       0.030828      -0.041729      -0.016591      -0.007465       0.024056             12.827242       5.614807       1.922518       2.311978      19.420076       6.584920      13.446842           0.000005
          401              C       1.192994      22.536783      40.702150      -0.163394      33.420039 0.41848680E+03  0.97356157E+04                                 9.047293                            6.838051       0.128593       2.016077                    0.999669      29.087416      82.913917       0.628362       0.419000      -1.063613       0.001843       0.009951       0.004909       0.011248      -0.005659      -0.006995      -0.021319       0.015431      -0.007182      -0.028018       0.010765       0.017253             10.763001       5.347431       1.655637       2.040866      14.792803       4.524372      12.148768           0.000014
          402              C       1.474999      23.793365      41.334943       0.104306      25.463878 0.30278499E+03  0.65371813E+04                                 7.658197                            5.868215       0.195285       2.090342                    0.999661      25.462854      71.363031       0.665183       0.426490      -1.052321      -0.007546       0.013840      -0.036006       0.039305      -0.011138      -0.014234      -0.006178       0.060155       0.046729      -0.041222       0.007308       0.033915              8.871703       4.495176       1.052283       1.500090      12.183949       2.879557       9.935985           0.000007
          403              C       1.003608      24.937250      39.499843       0.086894      27.400962 0.32772946E+03  0.72346006E+04                                 8.076021                            6.118308       0.110133       2.054440                    0.999548      26.314134      75.162068       0.647782       0.428330      -1.048657       0.014825      -0.019222       0.041233       0.047848      -0.004931      -0.008993      -0.025237       0.063602       0.022083      -0.048063       0.016190       0.031872              9.343643       4.798127       1.106120       1.773524      12.991540       2.583711      10.241262           0.000008
          404              C       0.693955      23.768008      38.772131      -0.153252      33.163597 0.41991375E+03  0.97632251E+04                                 8.985457                            6.827029       0.154701       2.026534                    0.999708      28.866613      81.879486       0.632905       0.416231      -1.066894      -0.000292      -0.003901       0.002767       0.004791      -0.009997      -0.002646      -0.025805       0.033453       0.020150      -0.037693       0.014277       0.023416             10.605997       5.376142       1.418733       1.892082      15.924691       3.776194      10.517159           0.000013
          405              C      13.536265      20.375798      35.332449       0.051192      40.314173 0.38899210E+03  0.88466353E+04                                10.352508                            6.592325      -0.060025       2.001556                    0.999226      25.969159      72.147632       0.642837       0.418955      -1.068327      -0.000295      -0.005188      -0.023427       0.023996      -0.003024      -0.007116       0.006353       0.025009      -0.041905      -0.018039      -0.003581       0.021621             15.002822       7.357354       0.183876       6.375910       9.550707      -1.706132      28.100406           0.000006
          406              C      13.471293      21.576032      34.686096      -0.145100      35.347186 0.43040227E+03  0.10125038E+05                                 9.564548                            7.023423       0.030315       1.990396                    0.999512      29.307830      85.149176       0.605800       0.429788      -1.052522      -0.004045      -0.002680      -0.017501       0.018161      -0.003640      -0.013707       0.008121       0.006104      -0.112264      -0.041345       0.013991       0.027353             12.030100       6.403338       0.167737       4.054410       9.422926      -1.971620      20.264035           0.000014
          407              C      13.019255      21.652103      33.357231       0.109633      27.293039 0.31290973E+03  0.68514411E+04                                 8.154410                            6.032622      -0.013067       2.023592                    0.999305      26.035191      74.896654       0.641385       0.436139      -1.040361       0.000739      -0.036460       0.000923       0.036479      -0.005223      -0.032674       0.008844       0.026755      -0.091420      -0.045740       0.000974       0.044765              9.920270       5.627592       0.730993       3.053393       9.003497      -0.799845      15.129720           0.000009
          408              C      12.646012      19.443222      33.302992       0.087531      26.457666 0.30214140E+03  0.65301159E+04                                 7.851364                            5.851895       0.203478       2.090770                    0.999732      25.671457      72.357421       0.666778       0.425025      -1.051566       0.006239       0.044579      -0.012000       0.046585      -0.005959      -0.027045       0.010041      -0.019448      -0.068449      -0.040708       0.009872       0.030836              9.477322       5.385592       0.578149       3.186513       8.376809      -0.184080      14.669563           0.000009
          409              C      13.086991      19.293898      34.555018      -0.149908      34.147129 0.40688504E+03  0.94145157E+04                                 9.229285                            6.768485       0.152799       2.029926                    0.999730      28.790757      82.276303       0.626956       0.422224      -1.059874       0.005189       0.018878       0.002689       0.019762       0.001376      -0.022787       0.003187      -0.022461      -0.102457      -0.044637       0.016165       0.028472             11.543496       6.488281       0.712419       4.613459       8.704677       0.296971      19.437529           0.000014
          410              C       0.796251      17.741483      39.169887       0.046660      41.090732 0.43022420E+03  0.10044152E+05                                10.535140                            6.973382      -0.148679       1.964111                    0.999127      26.891659      75.948287       0.618962       0.423861      -1.064137       0.000686      -0.026715       0.021100       0.034049      -0.002198      -0.003170      -0.000270       0.026517      -0.011519      -0.011558      -0.004301       0.015859             14.512541       5.993368      -2.125472       1.947977      23.629337      -7.307838      13.914918           0.000007
          411              C       0.724367      16.563789      38.446695      -0.142869      34.347822 0.42894227E+03  0.10059037E+05                                 9.306016                            6.984284       0.082137       2.007687                    0.999535      29.106602      83.801909       0.612452       0.426458      -1.056991      -0.002018      -0.009256       0.004097       0.010321       0.010049      -0.002386       0.025815       0.035428       0.020335      -0.038350       0.014895       0.023454             11.178214       5.339417      -1.442331       1.253654      17.939323      -3.469133      10.255902           0.000012
          412              C       0.982872      15.352285      39.115647       0.107156      27.425151 0.33161815E+03  0.73398861E+04                                 8.124148                            6.193897       0.089769       2.051595                    0.999357      26.159467      74.747032       0.637873       0.433831      -1.045626       0.007160       0.015581       0.035728       0.039630       0.024264      -0.008004       0.017195       0.056770       0.010540      -0.046280       0.010606       0.035674              9.539581       4.847605      -1.134687       1.182055      14.083110      -2.559313       9.688027           0.000005
          413              C       1.371321      16.456725      41.108945       0.084911      28.792031 0.35387007E+03  0.79611283E+04                                 8.408074                            6.414792       0.058416       2.032223                    0.999443      26.818165      77.272806       0.624342       0.436066      -1.044216      -0.014990      -0.034217      -0.033652       0.050279       0.015251      -0.021899       0.032196       0.057400       0.003971      -0.056916       0.016450       0.040466              9.891819       5.439341      -1.314012       1.874034      13.972122      -2.894388      10.263995           0.000005
          414              C       1.090698      17.699221      40.557511      -0.148481      35.328850 0.44911743E+03  0.10672079E+05                                 9.518853                            7.167162      -0.001768       1.974978                    0.999367      29.714690      86.600573       0.600968       0.428910      -1.053678      -0.013028      -0.002050       0.000636       0.013203       0.010415      -0.001177       0.020713       0.046153       0.060769      -0.042193       0.014466       0.027727             11.487137       5.768185      -1.842490       1.830607      16.277104      -4.954686      12.416123           0.000011
          415              C      12.885164      25.427486       1.830580       0.368295      34.403513 0.32494751E+03  0.71507152E+04                                 9.724180                            6.289484      -0.343359       1.922906                    0.998816      24.405962      69.373863       0.609708       0.456508      -1.033126      -0.012150      -0.001496       0.022342       0.025476       0.031050       0.016561       0.047757      -0.084375      -0.061163      -0.044534      -0.041945       0.086479             13.506730      13.453937       0.596600      -5.931515       7.928482      -5.450159      19.137771           0.000007
          416              C      12.843693      24.385030       3.860037       0.380472      36.098647 0.32713104E+03  0.72030297E+04                                10.047072                            6.313322      -0.337018       1.928433                    0.998826      24.193209      68.546761       0.608818       0.456904      -1.034020      -0.010935       0.018382      -0.017681       0.027751       0.034506       0.012185       0.051211      -0.096515      -0.058732      -0.051364      -0.042136       0.093500             14.518141      14.366177      -4.816936       4.805387      11.234294      -8.246795      17.953952           0.000007
          417              C      10.977480      25.340145       3.055486       0.372178      34.944211 0.33113993E+03  0.73294398E+04                                 9.860350                            6.373364      -0.392660       1.906320                    0.998714      24.563956      70.275833       0.601575       0.459999      -1.030037       0.029509       0.000178      -0.002362       0.029604       0.029546       0.014888       0.053958      -0.084101      -0.018994      -0.048587      -0.039220       0.087807             13.856629      23.175643      -4.787420      -1.845990       8.321958      -2.294624      10.072286           0.000005
          418              C      13.612296      25.867008       0.623753       0.070887      38.385788 0.40508386E+03  0.93298386E+04                                10.107486                            6.788877      -0.072341       2.000074                    0.999208      26.227135      73.930571       0.623297       0.426660      -1.060803       0.011184       0.018291      -0.011545       0.024350       0.003741       0.012333       0.021524      -0.025858      -0.033339      -0.027050      -0.004925       0.031975             13.586757      14.008216       0.831780      -6.398572       7.409948      -4.804036      19.342107           0.000007
          419              C      12.937694      26.481213      44.783665      -0.150435      34.646733 0.45876506E+03  0.11018724E+05                                 9.521901                            7.321390      -0.196607       1.915931                    0.998294      30.304431      90.373070       0.582019       0.438155      -1.042432       0.006129       0.003793       0.007206       0.010192       0.011046       0.007685       0.028223      -0.053924      -0.069806      -0.034787      -0.017291       0.052078             11.167009      11.146030      -0.443415      -2.922074       6.779765      -3.242124      15.575233           0.000005
          420              C      13.635796      26.796767      43.617517       0.072359      28.019412 0.36617074E+03  0.83314059E+04                                 8.310420                            6.559305      -0.068320       1.989501                    0.998541      27.371776      80.029924       0.610954       0.440619      -1.038649       0.046493      -0.007175       0.013848       0.049039       0.001808       0.018506       0.025595      -0.024765      -0.068120      -0.040818       0.003342       0.037476              9.445818      10.472995      -0.953992      -2.431097       5.855183      -1.821259      12.009276           0.000004
          421              C       1.788800      25.996611      44.503428       0.089534      26.555923 0.32216012E+03  0.71010849E+04                                 7.943163                            6.087210       0.060070       2.037533                    0.999433      26.483853      76.284397       0.644254       0.431317      -1.043913      -0.028948       0.035899      -0.011431       0.047512       0.000827       0.022392       0.018327      -0.057416      -0.088696      -0.047821      -0.000636       0.048457              9.135109      10.679728      -0.279915      -2.168004       5.037737      -1.621435      11.687861           0.000004
          422              C       1.152905      25.635978       0.465555      -0.145415      34.339607 0.43320207E+03  0.10230005E+05                                 9.356077                            7.039703      -0.079275       1.953540                    0.999330      29.665197      86.977895       0.604604       0.428992      -1.050687      -0.001739       0.014045       0.000072       0.014152      -0.007858       0.015285       0.016468      -0.043843      -0.069703      -0.037943      -0.000322       0.038265             11.140478      13.172981       0.028558      -4.409185       6.069837      -2.456565      14.178616           0.000006
          423              C      13.580501      23.725746       4.944825       0.069107      40.575996 0.38271042E+03  0.86820408E+04                                10.452482                            6.569900      -0.025881       2.020358                    0.999245      25.716067      71.722093       0.638375       0.422940      -1.064130       0.010274       0.004841       0.017801       0.021116       0.004010      -0.006466       0.028765      -0.036447      -0.027278      -0.029663      -0.010058       0.039721             15.089134      14.932194      -3.904840       5.612212      11.887923      -9.217757      18.447286           0.000001
          424              C       1.125257      23.703207       4.999065      -0.134214      34.875707 0.39898269E+03  0.92466711E+04                                 9.498177                            6.773233      -0.068271       1.966724                    0.999267      29.004017      84.740543       0.612922       0.431191      -1.047462      -0.009515       0.005597       0.014426       0.018165       0.003223      -0.026108       0.041645      -0.059047      -0.036220      -0.055233      -0.005839       0.061072             11.942079      14.197856      -2.373326       3.885391       8.608256      -5.440940      13.020125          -0.000001
          425              C       1.788800      23.125630       5.993454       0.099348      27.889373 0.30396826E+03  0.66005928E+04                                 8.237791                            5.926948       0.050105       2.045172                    0.999238      25.798150      73.651586       0.650858       0.433376      -1.043120      -0.030869      -0.005678       0.026706       0.041211       0.004990      -0.022655       0.043454      -0.044583      -0.037968      -0.053130      -0.003872       0.057002             10.136601      11.716388      -0.955092       1.813574       7.460381      -4.621390      11.233035          -0.000004
          426              C      13.660679      22.440989       6.942643       0.093243      29.011997 0.33013903E+03  0.73173109E+04                                 8.531382                            6.233047      -0.005543       2.025828                    0.998532      26.237852      75.640111       0.626205       0.441301      -1.038566       0.038267       0.003885      -0.018675       0.042758       0.005170      -0.014052       0.031370      -0.035530      -0.025970      -0.037276      -0.004555       0.041831             10.495726      11.425787      -0.654321       1.659130       7.944840      -5.121634      12.116549          -0.000005
          427              C      12.954283      23.077733       5.970854      -0.135528      36.318130 0.41977501E+03  0.98683940E+04                                 9.828008                            6.991377      -0.151400       1.940476                    0.998574      29.447820      87.099610       0.596673       0.436657      -1.042527       0.016624       0.005945       0.000762       0.017672       0.012652      -0.000002       0.044624      -0.050453      -0.054990      -0.045204      -0.016221       0.061425             12.503412      12.115428      -1.384235       2.197980      10.159929      -7.233065      15.234878          -0.000004
          428              C       9.564687      25.726136       3.209164       0.060735      39.216019 0.40389849E+03  0.93247999E+04                                10.309450                            6.815036      -0.235207       1.946283                    0.998983      26.592353      75.819213       0.615238       0.431216      -1.054691      -0.018970       0.008783       0.006682       0.021947       0.013752       0.000369       0.007310      -0.055216      -0.025670      -0.026665      -0.009614       0.036279             14.175246      24.173442      -5.121564      -2.414679       7.805658      -1.442571      10.546638           0.000002
          429              C       8.910821      25.562724       4.415991      -0.134338      36.463762 0.44305270E+03  0.10555321E+05                                 9.875401                            7.207593      -0.187897       1.926098                    0.998330      29.795074      88.666656       0.584701       0.439700      -1.040895       0.000480       0.008039      -0.012101       0.014536       0.028166       0.012283       0.014647      -0.048621       0.013771      -0.040141      -0.003531       0.043673             12.140964      18.545870      -3.548807      -3.142901       7.457927      -1.509670      10.419096          -0.000002
          430              C       7.614149      25.988159       4.560630       0.090534      28.208118 0.33140944E+03  0.73466713E+04                                 8.300655                            6.197304       0.110938       2.057289                    0.999274      26.391081      75.890386       0.635782       0.434582      -1.043388      -0.011142       0.011637      -0.045086       0.047878       0.022352       0.016974       0.013932      -0.058630       0.039484      -0.045923       0.003227       0.042696              9.887589      14.131850      -3.154263      -1.655830       6.927304      -1.679489       8.603614          -0.000002
          431              C       7.568531      26.833394       2.382014       0.082327      30.184413 0.37619795E+03  0.86120853E+04                                 8.771892                            6.667507      -0.043179       1.997504                    0.998758      27.389547      80.160697       0.603771       0.443141      -1.037827      -0.000488      -0.001391       0.038652       0.038681       0.027342       0.004288       0.009040      -0.064310       0.015429      -0.044797       0.002488       0.042309             10.441903      14.982438      -3.541889      -0.732561       6.658089      -1.148808       9.685184           0.000002
          432              C       8.908057      26.345975       2.183136      -0.141880      36.866915 0.46759207E+03  0.11289191E+05                                 9.948135                            7.398408      -0.230116       1.902014                    0.998547      30.530569      91.411559       0.577923       0.438976      -1.041500      -0.003417       0.014861       0.012603       0.019783       0.026271       0.004472       0.019941      -0.066735      -0.024768      -0.038549      -0.014753       0.053301             12.194792      18.625408      -4.653658      -0.379880       7.698822      -1.445542      10.260147           0.000004
          433              C       6.292594       7.178863       6.553927       0.368985      31.865186 0.30836224E+03  0.66597982E+04                                 9.130398                            6.047403      -0.162254       1.988191                    0.999205      23.617360      65.292838       0.637673       0.444742      -1.045771       0.003243      -0.024857       0.015331       0.029384      -0.004621      -0.035809      -0.003996       0.134193      -0.114014      -0.052948      -0.042824       0.095772             12.352960       5.391279      -1.406098       2.275515      18.452266      -4.951779      13.215335           0.000001
          434              C       6.802692       6.150493       8.502026       0.391655      32.686313 0.28873530E+03  0.61451668E+04                                 9.319321                            5.868637      -0.188066       1.986970                    0.999211      23.146425      63.894589       0.643378       0.447307      -1.042409      -0.010485      -0.000167      -0.027209       0.029160      -0.005910      -0.038366      -0.005582       0.141221      -0.112092      -0.057302      -0.042822       0.100124             13.388679       6.332112       0.489324       5.107023      10.157699       2.104885      23.676226           0.000005
          435              C       6.313329       4.961529       6.689526       0.378720      34.183701 0.31751025E+03  0.69122433E+04                                 9.626005                            6.166626      -0.138753       1.997015                    0.999305      23.649603      65.785020       0.626435       0.449127      -1.042520       0.004897       0.034179       0.015618       0.037896      -0.000670      -0.039046      -0.003467       0.132066      -0.108063      -0.051334      -0.044292       0.095626             13.535988       5.693536       1.640842       2.372600      20.997133       6.459155      13.917294           0.000011
          436              C       6.067266       8.466437       5.785536       0.058580      36.578217 0.39348141E+03  0.89681281E+04                                 9.691152                            6.621474      -0.108212       1.981436                    0.999263      26.151821      72.566803       0.643150       0.417846      -1.069788      -0.004538       0.020379      -0.003805       0.021222      -0.000323      -0.007936       0.003009       0.030830      -0.041730      -0.016592      -0.007465       0.024057             12.827201       5.614794      -1.922499       2.311993      19.419925      -6.584849      13.446884           0.000002
          437              C       5.718906       8.449533       4.497350      -0.163396      33.420343 0.41848910E+03  0.97357034E+04                                 9.047411                            6.838103       0.128578       2.016074                    0.999669      29.087526      82.914956       0.628354       0.419004      -1.063608      -0.001846       0.009950      -0.004907       0.011247       0.005658      -0.006994       0.021318       0.015430      -0.007190      -0.028017       0.010766       0.017251             10.763170       5.347483      -1.655672       2.040913      14.793060      -4.524450      12.148967           0.000007
          438              C       5.436901       9.706115       3.864557       0.104308      25.463761 0.30278139E+03  0.65370941E+04                                 7.658177                            5.868156       0.195294       2.090345                    0.999661      25.462870      71.363375       0.665189       0.426487      -1.052322       0.007540       0.013841       0.036008       0.039306       0.011137      -0.014233       0.006177       0.060154       0.046729      -0.041221       0.007307       0.033914              8.871696       4.495153      -1.052282       1.500132      12.183839      -2.879542       9.936094           0.000004
          439              C       5.908292      10.850000       5.699657       0.086892      27.400950 0.32772837E+03  0.72345750E+04                                 8.076024                            6.118290       0.110128       2.054440                    0.999548      26.314148      75.162250       0.647783       0.428329      -1.048657      -0.014828      -0.019222      -0.041233       0.047848       0.004932      -0.008990       0.025236       0.063602       0.022076      -0.048062       0.016192       0.031871              9.343645       4.798118      -1.106106       1.773530      12.991550      -2.583657      10.241268           0.000000
          440              C       6.217945       9.680758       6.427369      -0.153254      33.163626 0.41991330E+03  0.97632193E+04                                 8.985483                            6.827033       0.154695       2.026533                    0.999708      28.866614      81.879709       0.632903       0.416232      -1.066893       0.000290      -0.003902      -0.002765       0.004791       0.009998      -0.002644       0.025803       0.033455       0.020143      -0.037692       0.014277       0.023415             10.606026       5.376149      -1.418735       1.892105      15.924696      -3.776189      10.517232           0.000003
          441              C       7.199435       6.288548       9.867051       0.051199      40.314214 0.38899241E+03  0.88466463E+04                                10.352522                            6.592332      -0.060019       2.001558                    0.999226      25.969169      72.147734       0.642836       0.418956      -1.068326       0.000296      -0.005188       0.023426       0.023996       0.003024      -0.007116      -0.006353       0.025009      -0.041903      -0.018038      -0.003582       0.021620             15.002844       7.357360      -0.183891       6.375917       9.550745       1.706106      28.100428           0.000002
          442              C       7.264407       7.488782      10.513404      -0.145098      35.347317 0.43040371E+03  0.10125087E+05                                 9.564575                            7.023430       0.030311       1.990394                    0.999512      29.307934      85.149728       0.605800       0.429788      -1.052522       0.004045      -0.002681       0.017501       0.018161       0.003640      -0.013707      -0.008121       0.006105      -0.112260      -0.041343       0.013991       0.027353             12.030137       6.403351      -0.167758       4.054429       9.422969       1.971575      20.264090           0.000006
          443              C       7.716445       7.564853      11.842269       0.109637      27.293147 0.31291088E+03  0.68514772E+04                                 8.154448                            6.032641      -0.013079       2.023588                    0.999305      26.035256      74.897060       0.641382       0.436140      -1.040360      -0.000740      -0.036460      -0.000922       0.036480       0.005222      -0.032674      -0.008843       0.026757      -0.091412      -0.045737       0.000972       0.044765              9.920325       5.627617      -0.731002       3.053418       9.003537       0.799836      15.129819           0.000002
          444              C       8.089688       5.355972      11.896508       0.087533      26.457886 0.30214374E+03  0.65301855E+04                                 7.851425                            5.851923       0.203465       2.090764                    0.999732      25.671617      72.358208       0.666775       0.425025      -1.051565      -0.006237       0.044580       0.011999       0.046586       0.005959      -0.027045      -0.010040      -0.019447      -0.068444      -0.040707       0.009872       0.030835              9.477409       5.385631      -0.578158       3.186554       8.376876       0.184076      14.669720           0.000002
          445              C       7.648709       5.206648      10.644482      -0.149901      34.147296 0.40688619E+03  0.94145595E+04                                 9.229341                            6.768506       0.152802       2.029927                    0.999730      28.790844      82.276931       0.626953       0.422225      -1.059872      -0.005187       0.018879      -0.002689       0.019763      -0.001376      -0.022786      -0.003186      -0.022462      -0.102450      -0.044634       0.016163       0.028471             11.543581       6.488312      -0.712424       4.613497       8.704752      -0.296956      19.437678           0.000004
          446              C       6.115649       3.654233       6.029613       0.046657      41.090463 0.43022206E+03  0.10044086E+05                                10.535084                            6.973360      -0.148665       1.964116                    0.999127      26.891573      75.947898       0.618964       0.423860      -1.064138      -0.000683      -0.026714      -0.021100       0.034049       0.002198      -0.003171       0.000270       0.026520      -0.011522      -0.011559      -0.004303       0.015861             14.512428       5.993332       2.125443       1.947970      23.629078       7.307748      13.914875           0.000005
          447              C       6.187533       2.476539       6.752805      -0.142872      34.347803 0.42894210E+03  0.10059033E+05                                 9.306018                            6.984289       0.082134       2.007686                    0.999535      29.106585      83.801894       0.612451       0.426459      -1.056991       0.002020      -0.009257      -0.004097       0.010323      -0.010048      -0.002387      -0.025816       0.035429       0.020329      -0.038350       0.014896       0.023454             11.178203       5.339419       1.442324       1.253657      17.939262       3.469126      10.255928           0.000004
          448              C       5.929028       1.265035       6.083853       0.107154      27.425155 0.33161847E+03  0.73398918E+04                                 8.124151                            6.193908       0.089771       2.051596                    0.999357      26.159430      74.746802       0.637871       0.433832      -1.045626      -0.007159       0.015581      -0.035728       0.039629      -0.024265      -0.008004      -0.017196       0.056773       0.010542      -0.046281       0.010606       0.035675              9.539576       4.847612       1.134689       1.182057      14.083072       2.559344       9.688044          -0.000000
          449              C       5.540579       2.369475       4.090555       0.084912      28.791863 0.35386724E+03  0.79610491E+04                                 8.408037                            6.414757       0.058430       2.032229                    0.999443      26.818078      77.272489       0.624345       0.436065      -1.044217       0.014992      -0.034218       0.033651       0.050280      -0.015250      -0.021898      -0.032195       0.057401       0.003968      -0.056914       0.016449       0.040466              9.891776       5.439312       1.314007       1.874028      13.972068       2.894372      10.263949           0.000002
          450              C       5.821202       3.611971       4.641989      -0.148476      35.328440 0.44911069E+03  0.10671883E+05                                 9.518772                            7.167092      -0.001756       1.974985                    0.999367      29.714541      86.600111       0.600972       0.428908      -1.053678       0.013031      -0.002050      -0.000637       0.013207      -0.010416      -0.001177      -0.020711       0.046156       0.060759      -0.042192       0.014469       0.027723             11.487029       5.768122       1.842465       1.830583      16.276975       4.954562      12.415990           0.000007
          451              C       7.850536      11.340236      43.368920       0.368300      34.403301 0.32494614E+03  0.71506726E+04                                 9.724124                            6.289463      -0.343349       1.922910                    0.998816      24.405861      69.373361       0.609710       0.456506      -1.033127       0.012151      -0.001497      -0.022343       0.025478      -0.031048       0.016564      -0.047758      -0.084376      -0.061170      -0.044538      -0.041942       0.086480             13.506633      13.453847      -0.596591      -5.931464       7.928429       5.450108      19.137623           0.000007
          452              C       7.892007      10.297780      41.339463       0.380479      36.098533 0.32713075E+03  0.72030149E+04                                10.047014                            6.313298      -0.337012       1.928434                    0.998826      24.193186      68.546446       0.608823       0.456901      -1.034023       0.010936       0.018383       0.017679       0.027750      -0.034506       0.012186      -0.051212      -0.096516      -0.058729      -0.051363      -0.042137       0.093501             14.518035      14.366067       4.816874       4.805316      11.234202       8.246720      17.953835           0.000007
          453              C       9.758220      11.252895      42.144014       0.372183      34.944061 0.33113942E+03  0.73294172E+04                                 9.860281                            6.373335      -0.392642       1.906325                    0.998714      24.563901      70.275357       0.601580       0.459996      -1.030040      -0.029509       0.000178       0.002361       0.029604      -0.029546       0.014889      -0.053959      -0.084100      -0.018994      -0.048587      -0.039220       0.087807             13.856501      23.175384       4.787352      -1.845984       8.321889       2.294610      10.072230           0.000006
          454              C       7.123404      11.779758      44.575747       0.070887      38.385675 0.40508386E+03  0.93298319E+04                                10.107436                            6.788858      -0.072314       2.000083                    0.999208      26.227130      73.930356       0.623300       0.426658      -1.060805      -0.011184       0.018290       0.011545       0.024349      -0.003740       0.012330      -0.021523      -0.025857      -0.033332      -0.027046      -0.004927       0.031972             13.586666      14.008143      -0.831760      -6.398508       7.409906       4.803986      19.341950           0.000005
          455              C       7.798006      12.393963       0.415835      -0.150427      34.646391 0.45876052E+03  0.11018584E+05                                 9.521831                            7.321351      -0.196600       1.915936                    0.998294      30.304238      90.372259       0.582021       0.438155      -1.042433      -0.006129       0.003793      -0.007204       0.010191      -0.011046       0.007688      -0.028224      -0.053928      -0.069805      -0.034788      -0.017293       0.052081             11.166909      11.145959       0.443426      -2.922021       6.779715       3.242077      15.575052           0.000004
          456              C       7.099904      12.709517       1.581983       0.072368      28.019069 0.36616593E+03  0.83312666E+04                                 8.310355                            6.559265      -0.068324       1.989504                    0.998541      27.371513      80.028927       0.610955       0.440619      -1.038649      -0.046491      -0.007176      -0.013847       0.049037      -0.001811       0.018504      -0.025598      -0.024769      -0.068125      -0.040819       0.003338       0.037481              9.445732      10.472916       0.953992      -2.431062       5.855141       1.821230      12.009138           0.000002
          457              C       5.123100      11.909361       0.696072       0.089541      26.555702 0.32215671E+03  0.71009943E+04                                 7.943128                            6.087179       0.060069       2.037537                    0.999433      26.483722      76.284058       0.644255       0.431317      -1.043912       0.028949       0.035893       0.011434       0.047509      -0.000829       0.022390      -0.018328      -0.057422      -0.088692      -0.047819      -0.000642       0.048461              9.135068      10.679703       0.279920      -2.167994       5.037711       1.621414      11.687788           0.000002
          458              C       5.758995      11.548728      44.733945      -0.145417      34.339699 0.43320348E+03  0.10230046E+05                                 9.356089                            7.039710      -0.079252       1.953546                    0.999330      29.665268      86.978116       0.604605       0.428992      -1.050687       0.001740       0.014041      -0.000069       0.014148       0.007860       0.015285      -0.016468      -0.043843      -0.069705      -0.037944      -0.000321       0.038266             11.140493      13.172998      -0.028557      -4.409201       6.069839       2.456559      14.178642           0.000006
          459              C       7.155199       9.638496      40.254675       0.069110      40.575890 0.38271015E+03  0.86820279E+04                                10.452439                            6.569884      -0.025891       2.020354                    0.999245      25.716056      71.721899       0.638379       0.422938      -1.064132      -0.010275       0.004843      -0.017803       0.021118      -0.004010      -0.006467      -0.028767      -0.036447      -0.027278      -0.029665      -0.010058       0.039723             15.089053      14.932105       3.904807       5.612172      11.887854       9.217699      18.447200           0.000003
          460              C       5.786643       9.615957      40.200435      -0.134208      34.875623 0.39898209E+03  0.92466466E+04                                 9.498143                            6.773220      -0.068264       1.966725                    0.999268      29.003968      84.740137       0.612925       0.431190      -1.047463       0.009516       0.005599      -0.014427       0.018167      -0.003222      -0.026109      -0.041648      -0.059049      -0.036216      -0.055235      -0.005841       0.061075             11.942024      14.197798       2.373315       3.885381       8.608212       5.440901      13.020063           0.000003
          461              C       5.123100       9.038380      39.206046       0.099350      27.889402 0.30396886E+03  0.66006072E+04                                 8.237781                            5.926946       0.050105       2.045171                    0.999238      25.798188      73.651630       0.650859       0.433375      -1.043121       0.030869      -0.005676      -0.026708       0.041212      -0.004990      -0.022656      -0.043455      -0.044583      -0.037965      -0.053131      -0.003872       0.057003             10.136583      11.716381       0.955080       1.813560       7.460360       4.621369      11.233007          -0.000000
          462              C       7.075021       8.353739      38.256857       0.093245      29.012018 0.33013936E+03  0.73173204E+04                                 8.531384                            6.233049      -0.005545       2.025827                    0.998532      26.237872      75.640190       0.626205       0.441301      -1.038566      -0.038267       0.003888       0.018673       0.042757      -0.005170      -0.014052      -0.031369      -0.035529      -0.025969      -0.037276      -0.004555       0.041831             10.495725      11.425798       0.654322       1.659134       7.944831       5.121626      12.116546          -0.000002
          463              C       7.781417       8.990483      39.228646      -0.135524      36.318074 0.41977442E+03  0.98683747E+04                                 9.827987                            6.991366      -0.151397       1.940477                    0.998574      29.447813      87.099505       0.596674       0.436656      -1.042528      -0.016624       0.005949      -0.000764       0.017673      -0.012651      -0.000002      -0.044625      -0.050453      -0.054986      -0.045203      -0.016222       0.061425             12.503379      12.115412       1.384234       2.197979      10.159890       7.233034      15.234834           0.000001
          464              C      11.171013      11.638886      41.990336       0.060738      39.215811 0.40389747E+03  0.93247595E+04                                10.309367                            6.814998      -0.235195       1.946286                    0.998983      26.592308      75.818730       0.615245       0.431213      -1.054694       0.018970       0.008784      -0.006683       0.021947      -0.013752       0.000370      -0.007310      -0.055216      -0.025666      -0.026666      -0.009613       0.036279             14.175097      24.173133       5.121489      -2.414651       7.805587       1.442565      10.546570           0.000004
          465              C      11.824879      11.475474      40.783509      -0.134336      36.463891 0.44305455E+03  0.10555374E+05                                 9.875410                            7.207599      -0.187895       1.926097                    0.998330      29.795160      88.666892       0.584702       0.439699      -1.040896      -0.000482       0.008041       0.012101       0.014537      -0.028165       0.012284      -0.014648      -0.048619       0.013773      -0.040141      -0.003532       0.043673             12.140974      18.545879       3.548816      -3.142892       7.457935       1.509675      10.419108           0.000002
          466              C      13.121551      11.900909      40.638870       0.090540      28.208106 0.33140914E+03  0.73466612E+04                                 8.300635                            6.197288       0.110944       2.057290                    0.999274      26.391100      75.890353       0.635785       0.434580      -1.043389       0.011142       0.011639       0.045086       0.047878      -0.022351       0.016974      -0.013933      -0.058628       0.039485      -0.045922       0.003226       0.042696              9.887562      14.131799       3.154254      -1.655819       6.927286       1.679489       8.603601           0.000001
          467              C      13.167169      12.746144      42.817486       0.082334      30.184145 0.37619458E+03  0.86119838E+04                                 8.771826                            6.667467      -0.043160       1.997512                    0.998758      27.389384      80.159959       0.603775       0.443140      -1.037829       0.000487      -0.001393      -0.038650       0.038678      -0.027344       0.004288      -0.009042      -0.064312       0.015435      -0.044799       0.002488       0.042311             10.441808      14.982256       3.541840      -0.732549       6.658034       1.148805       9.685132           0.000003
          468              C      11.827643      12.258725      43.016364      -0.141871      36.866445 0.46758590E+03  0.11288997E+05                                 9.948038                            7.398353      -0.230104       1.902021                    0.998547      30.530299      91.410375       0.577926       0.438975      -1.041501       0.003419       0.014861      -0.012601       0.019782      -0.026273       0.004475      -0.019944      -0.066739      -0.024774      -0.038550      -0.014756       0.053306             12.194649      18.625134       4.653582      -0.379872       7.698741       1.445534      10.260070           0.000006
          469              C       7.531206       6.908387      29.153678       0.368979      31.865371 0.30836429E+03  0.66598527E+04                                 9.130418                            6.047414      -0.162245       1.988191                    0.999205      23.617477      65.293186       0.637674       0.444740      -1.045772      -0.003240       0.024858       0.015329       0.029384      -0.004622       0.035809       0.004000       0.134187      -0.114019      -0.052951      -0.042818       0.095770             12.352983       5.391293      -1.406094      -2.275530      18.452247       4.951775      13.215408          -0.000006
          470              C       7.021108       7.936757      31.101776       0.391665      32.686345 0.28873501E+03  0.61451608E+04                                 9.319342                            5.868642      -0.188086       1.986964                    0.999211      23.146400      63.894580       0.643377       0.447308      -1.042408       0.010490       0.000166      -0.027214       0.029166      -0.005910       0.038369       0.005583       0.141213      -0.112108      -0.057301      -0.042822       0.100123             13.388733       6.332132       0.489340      -5.107054      10.157704      -2.104941      23.676364          -0.000009
          471              C       7.510471       9.125721      29.289276       0.378714      34.183953 0.31751295E+03  0.69123112E+04                                 9.626009                            6.166623      -0.138728       1.997020                    0.999305      23.649754      65.785309       0.626440       0.449122      -1.042523      -0.004892      -0.034182       0.015616       0.037897      -0.000668       0.039043       0.003465       0.132048      -0.108058      -0.051325      -0.044290       0.095615             13.536004       5.693544       1.640852      -2.372611      20.997125      -6.459189      13.917344          -0.000016
          472              C       7.756534       5.620813      28.385286       0.058588      36.578105 0.39348014E+03  0.89680926E+04                                 9.691139                            6.621472      -0.108239       1.981429                    0.999263      26.151751      72.566592       0.643149       0.417847      -1.069787       0.004540      -0.020378      -0.003804       0.021221      -0.000322       0.007938      -0.003011       0.030837      -0.041731      -0.016595      -0.007466       0.024061             12.827185       5.614793      -1.922506      -2.311986      19.419899       6.584890      13.446865          -0.000006
          473              C       8.104894       5.637717      27.097100      -0.163397      33.420287 0.41848925E+03  0.97356922E+04                                 9.047350                            6.838077       0.128566       2.016067                    0.999669      29.087543      82.914504       0.628360       0.419001      -1.063612       0.001847      -0.009949      -0.004906       0.011245       0.005657       0.006995      -0.021317       0.015430      -0.007192      -0.028016       0.010766       0.017251             10.763089       5.347462      -1.655660      -2.040894      14.792916       4.524441      12.148889          -0.000025
          474              C       8.386899       4.381135      26.464307       0.104302      25.464027 0.30278637E+03  0.65372189E+04                                 7.658207                            5.868209       0.195296       2.090341                    0.999661      25.463016      71.363541       0.665186       0.426487      -1.052323      -0.007541      -0.013841       0.036009       0.039308       0.011138       0.014231      -0.006179       0.060152       0.046738      -0.041223       0.007312       0.033911              8.871725       4.495180      -1.052292      -1.500107      12.183953       2.879582       9.936044          -0.000014
          475              C       7.915508       3.237250      28.299407       0.086891      27.400848 0.32772890E+03  0.72345744E+04                                 8.075973                            6.118291       0.110182       2.054455                    0.999548      26.314022      75.161304       0.647785       0.428328      -1.048660       0.014829       0.019223      -0.041231       0.047848       0.004933       0.008990      -0.025240       0.063594       0.022089      -0.048063       0.016196       0.031866              9.343574       4.798108      -1.106115      -1.773522      12.991376       2.583713      10.241236          -0.000009
          476              C       7.605855       4.406492      29.027119      -0.153243      33.162954 0.41990497E+03  0.97629665E+04                                 8.985331                            6.826951       0.154705       2.026540                    0.999708      28.866268      81.878181       0.632909       0.416230      -1.066895      -0.000287       0.003902      -0.002763       0.004790       0.009996       0.002648      -0.025802       0.033459       0.020144      -0.037693       0.014282       0.023411             10.605817       5.376075      -1.418695      -1.892069      15.924310       3.776094      10.517067          -0.000015
          477              C       6.624365       7.798702      32.466801       0.051182      40.314800 0.38899831E+03  0.88468138E+04                                10.352603                            6.592368      -0.059995       2.001562                    0.999226      25.969426      72.148580       0.642836       0.418954      -1.068328      -0.000292       0.005189       0.023433       0.024003       0.003024       0.007110       0.006353       0.025000      -0.041876      -0.018030      -0.003580       0.021610             15.002988       7.357417      -0.183874      -6.375981       9.550823      -1.706186      28.100724          -0.000005
          478              C       6.559393       6.598468      33.113154      -0.145097      35.347727 0.43040830E+03  0.10125236E+05                                 9.564681                            7.023483       0.030286       1.990384                    0.999512      29.308173      85.150970       0.605795       0.429789      -1.052519      -0.004041       0.002683       0.017505       0.018165       0.003641       0.013706       0.008122       0.006093      -0.112271      -0.041347       0.013995       0.027352             12.030301       6.403418      -0.167754      -4.054500       9.423078      -1.971626      20.264406          -0.000014
          479              C       6.107355       6.522397      34.442019       0.109642      27.293266 0.31291124E+03  0.68515042E+04                                 8.154538                            6.032682      -0.013170       2.023563                    0.999305      26.035344      74.898040       0.641372       0.436145      -1.040354       0.000743       0.036461      -0.000920       0.036480       0.005224       0.032676       0.008846       0.026765      -0.091393      -0.045734       0.000964       0.044769              9.920457       5.627671      -0.731006      -3.053465       9.003662      -0.799888      15.130038          -0.000007
          480              C       5.734112       8.731278      34.496258       0.087537      26.457767 0.30214203E+03  0.65301450E+04                                 7.851437                            5.851933       0.203424       2.090756                    0.999732      25.671497      72.358058       0.666769       0.425029      -1.051561       0.006246      -0.044577       0.012004       0.046586       0.005962       0.027047       0.010042      -0.019440      -0.068434      -0.040706       0.009868       0.030838              9.477419       5.385641      -0.578172      -3.186554       8.376911      -0.184048      14.669705          -0.000006
          481              C       6.175091       8.880602      33.244232      -0.149909      34.147767 0.40689346E+03  0.94147684E+04                                 9.229427                            6.768574       0.152815       2.029926                    0.999730      28.791083      82.277752       0.626949       0.422226      -1.059872       0.005196      -0.018881      -0.002683       0.019766      -0.001378       0.022785       0.003188      -0.022476      -0.102459      -0.044637       0.016157       0.028480             11.543689       6.488382      -0.712439      -4.613553       8.704803       0.297000      19.437881          -0.000012
          482              C       7.708151      10.433017      28.629363       0.046668      41.090362 0.43022035E+03  0.10044034E+05                                10.535063                            6.973344      -0.148675       1.964113                    0.999127      26.891515      75.947639       0.618965       0.423860      -1.064139       0.000689       0.026714      -0.021099       0.034049       0.002197       0.003172      -0.000267       0.026524      -0.011514      -0.011561      -0.004301       0.015863             14.512420       5.993331       2.125458      -1.947969      23.629080      -7.307808      13.914849          -0.000009
          483              C       7.636267      11.610711      29.352555      -0.142869      34.347261 0.42893573E+03  0.10058830E+05                                 9.305871                            6.984205       0.082160       2.007697                    0.999535      29.106316      83.800439       0.612460       0.426455      -1.056995      -0.002013       0.009254      -0.004094       0.010317      -0.010047       0.002388       0.025815       0.035428       0.020333      -0.038349       0.014896       0.023452             11.178006       5.339347       1.442295      -1.253629      17.938929      -3.469047      10.255743          -0.000012
          484              C       7.894772      12.822215      28.683603       0.107155      27.424973 0.33161704E+03  0.73398398E+04                                 8.124064                            6.193862       0.089818       2.051609                    0.999357      26.159332      74.746009       0.637880       0.433828      -1.045631       0.007165      -0.015582      -0.035727       0.039630      -0.024262       0.008004       0.017200       0.056767       0.010555      -0.046282       0.010613       0.035669              9.539460       4.847569       1.134671      -1.182041      14.082875      -2.559302       9.687935          -0.000004
          485              C       8.283221      11.717775      26.690305       0.084904      28.792220 0.35387284E+03  0.79612010E+04                                 8.408083                            6.414799       0.058453       2.032230                    0.999443      26.818311      77.273114       0.624345       0.436064      -1.044218      -0.014989       0.034219       0.033654       0.050281      -0.015249       0.021895       0.032197       0.057397       0.003985      -0.056914       0.016453       0.040461              9.891834       5.439348       1.314019      -1.874030      13.972166      -2.894411      10.263987          -0.000008
          486              C       8.002598      10.475279      27.241739      -0.148483      35.328896 0.44911764E+03  0.10672081E+05                                 9.518846                            7.167153      -0.001761       1.974979                    0.999367      29.714727      86.600564       0.600970       0.428908      -1.053679      -0.013027       0.002048      -0.000633       0.013203      -0.010415       0.001178       0.020712       0.046152       0.060759      -0.042191       0.014467       0.027724             11.487140       5.768183       1.842496      -1.830608      16.277116      -4.954711      12.416121          -0.000018
          487              C       5.973264       2.747014      20.769170       0.368299      34.403651 0.32494923E+03  0.71507591E+04                                 9.724183                            6.289487      -0.343349       1.922908                    0.998816      24.406026      69.373966       0.609710       0.456506      -1.033128      -0.012151       0.001498      -0.022341       0.025476      -0.031049      -0.016561       0.047756      -0.084374      -0.061164      -0.044534      -0.041944       0.086478             13.506734      13.453938      -0.596600       5.931516       7.928485      -5.450163      19.137779          -0.000011
          488              C       5.931793       3.789470      18.739713       0.380477      36.098808 0.32713264E+03  0.72030727E+04                                10.047088                            6.313330      -0.337013       1.928432                    0.998826      24.193281      68.546974       0.608818       0.456903      -1.034021      -0.010937      -0.018382       0.017683       0.027752      -0.034508      -0.012183       0.051212      -0.096512      -0.058732      -0.051366      -0.042134       0.093500             14.518168      14.366212       4.816948      -4.805400      11.234307      -8.246810      17.953987          -0.000011
          489              C       4.065580       2.834355      19.544264       0.372181      34.944390 0.33114201E+03  0.73294946E+04                                 9.860363                            6.373371      -0.392649       1.906322                    0.998714      24.564038      70.276026       0.601577       0.459997      -1.030038       0.029509      -0.000177       0.002363       0.029604      -0.029546      -0.014888       0.053957      -0.084101      -0.018990      -0.048588      -0.039218       0.087805             13.856646      23.175671       4.787428       1.845994       8.321966      -2.294627      10.072299          -0.000010
          490              C       6.700396       2.307492      21.975997       0.070888      38.385819 0.40508463E+03  0.93298556E+04                                10.107469                            6.788869      -0.072326       2.000078                    0.999208      26.227159      73.930506       0.623299       0.426658      -1.060805       0.011184      -0.018288       0.011547       0.024348      -0.003740      -0.012332       0.021524      -0.025857      -0.033335      -0.027049      -0.004925       0.031974             13.586732      14.008183      -0.831780       6.398559       7.409939      -4.804028      19.342074          -0.000008
          491              C       6.025794       1.693287      23.015585      -0.150426      34.646399 0.45876007E+03  0.11018566E+05                                 9.521819                            7.321336      -0.196595       1.915936                    0.998294      30.304244      90.372146       0.582023       0.438154      -1.042434       0.006128      -0.003789      -0.007203       0.010188      -0.011047      -0.007687       0.028226      -0.053927      -0.069804      -0.034789      -0.017293       0.052082             11.166905      11.145928       0.443416       2.922030       6.779713      -3.242091      15.575075          -0.000010
          492              C       6.723896       1.377733      24.181733       0.072367      28.019222 0.36616791E+03  0.83313223E+04                                 8.310376                            6.559274      -0.068316       1.989504                    0.998541      27.371632      80.029309       0.610956       0.440618      -1.038650       0.046490       0.007180      -0.013845       0.049037      -0.001811      -0.018506       0.025599      -0.024766      -0.068120      -0.040820       0.003340       0.037480              9.445763      10.472935       0.953991       2.431069       5.855157      -1.821248      12.009197          -0.000006
          493              C       8.700700       2.177889      23.295822       0.089541      26.555803 0.32215822E+03  0.71010346E+04                                 7.943149                            6.087197       0.060055       2.037531                    0.999433      26.483771      76.284183       0.644254       0.431317      -1.043912      -0.028949      -0.035892       0.011434       0.047508      -0.000827      -0.022391       0.018327      -0.057422      -0.088693      -0.047821      -0.000639       0.048460              9.135094      10.679716       0.279915       2.168002       5.037729      -1.621429      11.687837          -0.000007
          494              C       8.064805       2.538522      22.134195      -0.145414      34.339556 0.43320134E+03  0.10229981E+05                                 9.356063                            7.039693      -0.079258       1.953546                    0.999330      29.665153      86.977672       0.604606       0.428992      -1.050687      -0.001740      -0.014039      -0.000070       0.014147       0.007860      -0.015285       0.016469      -0.043843      -0.069704      -0.037945      -0.000321       0.038266             11.140465      13.172960      -0.028564       4.409195       6.069828      -2.456560      14.178607          -0.000015
          495              C       6.668601       4.448754      17.654925       0.069106      40.576224 0.38271293E+03  0.86821084E+04                                10.452497                            6.569906      -0.025864       2.020361                    0.999245      25.716173      71.722345       0.638377       0.422938      -1.064132       0.010275      -0.004841      -0.017802       0.021117      -0.004009       0.006464       0.028763      -0.036442      -0.027271      -0.029659      -0.010058       0.039717             15.089157      14.932240       3.904841      -5.612218      11.887923      -9.217761      18.447308          -0.000006
          496              C       8.037157       4.471293      17.600685      -0.134211      34.875872 0.39898433E+03  0.92467191E+04                                 9.498200                            6.773240      -0.068268       1.966723                    0.999268      29.004130      84.740932       0.612923       0.431190      -1.047462      -0.009516      -0.005597      -0.014428       0.018167      -0.003223       0.026109       0.041647      -0.059042      -0.036215      -0.055234      -0.005837       0.061072             11.942115      14.197908       2.373337      -3.885413       8.608269      -5.440957      13.020168          -0.000009
          497              C       8.700700       5.048870      16.606296       0.099351      27.889516 0.30396944E+03  0.66006306E+04                                 8.237838                            5.926973       0.050066       2.045160                    0.999238      25.798251      73.652149       0.650854       0.433378      -1.043118      -0.030868       0.005675      -0.026708       0.041211      -0.004990       0.022655       0.043457      -0.044588      -0.037958      -0.053130      -0.003876       0.057006             10.136668      11.716483       0.955101      -1.813591       7.460413      -4.621417      11.233107          -0.000003
          498              C       6.748779       5.733511      15.657107       0.093253      29.011880 0.33013720E+03  0.73172657E+04                                 8.531393                            6.233053      -0.005594       2.025816                    0.998531      26.237750      75.639982       0.626200       0.441305      -1.038563       0.038267      -0.003890       0.018671       0.042756      -0.005166       0.014049       0.031375      -0.035532      -0.025958      -0.037274      -0.004562       0.041836             10.495740      11.425820       0.654321      -1.659139       7.944838      -5.121633      12.116561          -0.000001
          499              C       6.042383       5.096767      16.628896      -0.135520      36.318035 0.41977364E+03  0.98683552E+04                                 9.827982                            6.991356      -0.151405       1.940476                    0.998574      29.447817      87.099612       0.596675       0.436655      -1.042528       0.016625      -0.005947      -0.000764       0.017673      -0.012653       0.000002       0.044627      -0.050452      -0.054977      -0.045204      -0.016223       0.061426             12.503372      12.115441       1.384226      -2.197971      10.159870      -7.233017      15.234806          -0.000005
          500              C       2.652787       2.448364      19.390585       0.060734      39.216173 0.40390053E+03  0.93248556E+04                                10.309456                            6.815040      -0.235208       1.946281                    0.998983      26.592438      75.819410       0.615240       0.431215      -1.054692      -0.018971      -0.008783      -0.006682       0.021947      -0.013751      -0.000369       0.007309      -0.055214      -0.025667      -0.026664      -0.009612       0.036277             14.175248      24.173429       5.121562       2.414678       7.805662      -1.442578      10.546654          -0.000007
          501              C       1.998921       2.611776      18.183759      -0.134334      36.463797 0.44305283E+03  0.10555327E+05                                 9.875409                            7.207595      -0.187920       1.926090                    0.998330      29.795121      88.666887       0.584700       0.439700      -1.040895       0.000480      -0.008039       0.012101       0.014536      -0.028166      -0.012283       0.014652      -0.048621       0.013775      -0.040141      -0.003535       0.043676             12.140975      18.545880       3.548816       3.142886       7.457935      -1.509681      10.419109          -0.000005
          502              C       0.702249       2.186341      18.039120       0.090545      28.207916 0.33140639E+03  0.73465866E+04                                 8.300623                            6.197280       0.110928       2.057290                    0.999274      26.390927      75.889846       0.635783       0.434583      -1.043387      -0.011142      -0.011639       0.045085       0.047877      -0.022351      -0.016975       0.013937      -0.058633       0.039482      -0.045923       0.003223       0.042700              9.887551      14.131801       3.154256       1.655813       6.927278      -1.679484       8.603576          -0.000003
          503              C       0.656631       1.341106      20.217736       0.082335      30.184246 0.37619566E+03  0.86120145E+04                                 8.771839                            6.667471      -0.043165       1.997509                    0.998758      27.389453      80.160177       0.603775       0.443139      -1.037829      -0.000488       0.001391      -0.038651       0.038679      -0.027341      -0.004288       0.009042      -0.064312       0.015429      -0.044797       0.002487       0.042310             10.441833      14.982317       3.541863       0.732540       6.658053      -1.148810       9.685130          -0.000007
          504              C       1.996157       1.828525      20.416614      -0.141873      36.866876 0.46759184E+03  0.11289180E+05                                 9.948118                            7.398401      -0.230124       1.902011                    0.998547      30.530546      91.411373       0.577924       0.438975      -1.041501      -0.003418      -0.014860      -0.012602       0.019782      -0.026272      -0.004473       0.019943      -0.066735      -0.024764      -0.038550      -0.014753       0.053302             12.194765      18.625344       4.653647       0.379858       7.698814      -1.445550      10.260136          -0.000013
          505              I       4.504762      12.363534      25.929597      -0.469500     458.172793 0.20056642E+05  0.11238946E+07                                36.648064                           35.354760       1.358591       1.796748                    0.999973     171.200749     567.576242       0.467703       0.233705      -1.344399       0.201901       0.118641      -0.039003       0.237405      -0.008032      -0.003473      -0.039075       0.604873      -0.582090      -0.239323      -0.160250       0.399573             38.993265      60.201661       2.959855       5.935193      30.836477      -3.972019      25.941656          -0.000020
          506              I       0.741232      14.432106      27.416661      -0.438674     419.219125 0.18711740E+05  0.10310312E+07                                34.414802                           34.135193       1.425817       1.822487                    0.999864     168.233285     554.006351       0.476022       0.233519      -1.343967      -0.126893       0.236993       0.091646       0.284018      -0.206647      -0.153884       0.182760      -0.263364      -0.295755      -0.245101      -0.159154       0.404256             35.115755      28.885316      -3.914991      -3.125377      48.325982       3.758639      28.135967           0.000003
          507              I       9.304247       5.496000      36.570915      -0.468857     485.542573 0.20320186E+05  0.11430089E+07                                38.123606                           35.677282       1.345083       1.791768                    0.999986     171.976214     572.254220       0.463550       0.234902      -1.341950      -0.221487      -0.151314       0.099518       0.286105       0.197207       0.069490      -0.020389       0.299448      -0.689924      -0.254401      -0.112964       0.367365             40.752595      57.172027       1.646890       2.943456      31.736480      -2.163708      33.349278          -0.000061
          508              I      11.505411       9.175308      37.537281      -0.458911     469.641229 0.18941066E+05  0.10472429E+07                                37.198608                           34.330129       1.494033       1.832386                    0.999936     169.942722     561.280580       0.474772       0.233334      -1.343730       0.011202       0.196944       0.114039       0.227854       0.003485      -0.098170       0.247934      -0.376015      -0.629062      -0.344146      -0.052909       0.397055             40.747624      34.498502      -6.265110      -4.954661      50.968439      15.183909      36.775932          -0.000050
          509              I       2.809964      28.006862      24.225124      -0.449259     497.742343 0.19180707E+05  0.10581306E+07                                38.277064                           34.220742       1.781935       1.909153                    0.999812     166.144805     538.589638       0.484938       0.228953      -1.357386       0.106311      -0.032205      -0.161219       0.195783       0.028647      -0.218443      -0.082462       0.221047       0.700628      -0.242214      -0.132781       0.374995             43.540504      53.899959       0.412013     -21.032722      26.844773      -0.355458      49.876781           0.000014
          510              I       2.928710      26.214118      28.313871      -0.464407     504.864785 0.20301760E+05  0.11422681E+07                                39.242584                           35.699376       1.279711       1.777067                    0.999989     171.931698     573.088573       0.462437       0.235407      -1.340580       0.152768      -0.168424       0.152338       0.273700      -0.161074       0.160898      -0.258613       0.050407       0.068914      -0.268138      -0.122487       0.390625             43.748362      49.711474     -16.601384      10.094533      46.888605     -12.623263      34.645006           0.000077
          511              I       9.319038       1.723716       3.329847      -0.469532     458.186036 0.20057420E+05  0.11239497E+07                                36.648928                           35.355598       1.358531       1.796731                    0.999973     171.201954     567.584200       0.467694       0.233707      -1.344396      -0.201897      -0.118680      -0.039017       0.237423      -0.008028       0.003476       0.039075       0.604883      -0.582116      -0.239327      -0.160255       0.399582             38.994190      60.203167       2.959922      -5.935314      30.837205       3.972120      25.942197           0.000016
          512              I      13.082568      27.829644       4.816911      -0.438721     419.232698 0.18712552E+05  0.10310877E+07                                34.415691                           34.136068       1.425739       1.822464                    0.999864     168.234875     554.015755       0.476012       0.233521      -1.343964       0.126880      -0.237034       0.091603       0.284033      -0.206655       0.153875      -0.182768      -0.263341      -0.295896      -0.245097      -0.159173       0.404270             35.116687      28.886087      -3.915126       3.125468      48.327412      -3.758668      28.136563          -0.000032
          513              I       4.519553       8.591250      13.971165      -0.468852     485.536629 0.20319875E+05  0.11429866E+07                                38.123175                           35.676904       1.345173       1.791789                    0.999986     171.976133     572.252060       0.463555       0.234901      -1.341953       0.221486       0.151325       0.099404       0.286071       0.197215      -0.069501       0.020375       0.299469      -0.689818      -0.254371      -0.112992       0.367363             40.752101      57.171246       1.646792      -2.943409      31.736093       2.163645      33.348964          -0.000025
          514              I       2.318389       4.911942      14.937531      -0.458866     469.624054 0.18940177E+05  0.10471804E+07                                37.197404                           34.329054       1.494112       1.832406                    0.999936     169.941899     561.272300       0.474786       0.233330      -1.343736      -0.011210      -0.196933       0.113944       0.227797       0.003474       0.098168      -0.247876      -0.376080      -0.628916      -0.344076      -0.052953       0.397029             40.746254      34.497325      -6.264915       4.954477      50.966707     -15.183285      36.774732           0.000037
          515              I      11.013836      14.254888       1.625374      -0.449291     497.748976 0.19181033E+05  0.10581533E+07                                38.277462                           34.221089       1.781920       1.909147                    0.999811     166.145478     538.593447       0.484934       0.228953      -1.357385      -0.106317       0.032227      -0.161212       0.195784       0.028635       0.218442       0.082472       0.221064       0.700583      -0.242221      -0.132768       0.374988             43.540976      53.900737       0.412010      21.032952      26.845020       0.355468      49.877172          -0.000027
          516              I      10.895090      16.047632       5.714121      -0.464421     504.867109 0.20301881E+05  0.11422771E+07                                39.242852                           35.699616       1.279663       1.777058                    0.999989     171.930992     573.087494       0.462433       0.235408      -1.340577      -0.152769       0.168458       0.152273       0.273685      -0.161031      -0.160855       0.258639       0.050445       0.068741      -0.268181      -0.122403       0.390584             43.748683      49.711910     -16.601493     -10.094571      46.888958      12.623363      34.645180          -0.000040
          517              I      11.416662      15.810966      41.869653      -0.469520     458.178140 0.20056950E+05  0.11239164E+07                                36.648382                           35.355064       1.358554       1.796737                    0.999973     171.201494     567.580092       0.467700       0.233706      -1.344398       0.201889      -0.118693       0.039054       0.237429       0.008036       0.003477      -0.039049       0.604886      -0.582064      -0.239299      -0.160276       0.399575             38.993609      60.202240      -2.959858      -5.935260      30.836722      -3.972028      25.941864          -0.000016
          518              I       7.653132      13.742394      40.382589      -0.438725     419.234017 0.18712626E+05  0.10310929E+07                                34.415775                           34.136145       1.425732       1.822462                    0.999864     168.235072     554.016796       0.476012       0.233521      -1.343964      -0.126885      -0.237029      -0.091583       0.284025       0.206650       0.153872       0.182770      -0.263354      -0.295902      -0.245098      -0.159172       0.404269             35.116776      28.886173       3.915121       3.125469      48.327447       3.758758      28.136707          -0.000013
          519              I       2.392347      22.678500      31.228335      -0.468828     485.520026 0.20318980E+05  0.11429229E+07                                38.122148                           35.675974       1.345211       1.791803                    0.999986     171.974432     572.241895       0.463564       0.234899      -1.341957      -0.221484       0.151334      -0.099395       0.286071      -0.197219      -0.069506      -0.020362       0.299471      -0.689801      -0.254363      -0.113003       0.367366             40.750963      57.169507      -1.646750      -2.943327      31.735283      -2.163572      33.348097           0.000123
          520              I       4.593511      18.999192      30.261969      -0.458868     469.616437 0.18939789E+05  0.10471533E+07                                37.196941                           34.328649       1.494138       1.832415                    0.999936     169.941054     561.267522       0.474790       0.233329      -1.343738       0.011203      -0.196958      -0.113945       0.227819      -0.003464       0.098163       0.247872      -0.376119      -0.628893      -0.344063      -0.052978       0.397041             40.745725      34.496830       6.264807       4.954371      50.966069      15.183042      36.774275           0.000127
          521              I       9.721864       0.167638      43.574126      -0.449249     497.738135 0.19180493E+05  0.10581158E+07                                38.276857                           34.220554       1.781960       1.909161                    0.999812     166.144035     538.586253       0.484939       0.228953      -1.357386       0.106325       0.032221       0.161253       0.195820      -0.028648       0.218442      -0.082480       0.221067       0.700668      -0.242236      -0.132773       0.375009             43.540279      53.899705      -0.412018      21.032638      26.844607      -0.355485      49.876526          -0.000004
          522              I       9.840610       1.960382      39.485379      -0.464417     504.874539 0.20302256E+05  0.11423036E+07                                39.243266                           35.699973       1.279663       1.777056                    0.999989     171.931943     573.092380       0.462430       0.235409      -1.340576       0.152772       0.168444      -0.152273       0.273678       0.161040      -0.160857      -0.258650       0.050448       0.068736      -0.268194      -0.122405       0.390599             43.749166      49.712408      16.601705     -10.094697      46.889516     -12.623570      34.645574          -0.000005
          523              I       2.407138      26.450784      19.269903      -0.469510     458.176897 0.20056885E+05  0.11239119E+07                                36.648359                           35.355047       1.358586       1.796747                    0.999973     171.200872     567.577991       0.467699       0.233706      -1.344398      -0.201906       0.118634       0.038983       0.237402       0.008030      -0.003468       0.039094       0.604869      -0.582112      -0.239341      -0.160233       0.399574             38.993575      60.202114      -2.959899       5.935221      30.836801       3.972061      25.941810           0.000007
          524              I       6.170668       0.344856      17.782839      -0.438678     419.217000 0.18711630E+05  0.10310235E+07                                34.414638                           34.135059       1.425815       1.822486                    0.999864     168.233262     554.005635       0.476023       0.233518      -1.343968       0.126885       0.237002      -0.091651       0.284024       0.206652      -0.153882      -0.182754      -0.263363      -0.295728      -0.245098      -0.159154       0.404253             35.115562      28.885194       3.914972      -3.125371      48.325690      -3.758657      28.135802           0.000008
          525              I      11.431453      19.583250       8.628585      -0.468856     485.537625 0.20319920E+05  0.11429900E+07                                38.123314                           35.677018       1.345079       1.791768                    0.999986     171.975642     572.251073       0.463553       0.234902      -1.341951       0.221488      -0.151307      -0.099522       0.286104      -0.197206       0.069485       0.020390       0.299434      -0.689899      -0.254392      -0.112963       0.367355             40.752263      57.171477      -1.646865       2.943439      31.736267       2.163675      33.349045          -0.000057
          526              I       9.230289      23.262558       7.662219      -0.458910     469.636992 0.18940845E+05  0.10472275E+07                                37.198341                           34.329888       1.494034       1.832386                    0.999936     169.942313     561.278024       0.474775       0.233333      -1.343731      -0.011209       0.196939      -0.114050       0.227855      -0.003487      -0.098160      -0.247919      -0.376004      -0.629073      -0.344134      -0.052905       0.397039             40.747331      34.498229       6.265090      -4.954630      50.968095     -15.183770      36.775668          -0.000103
          527              I       4.101936      13.919612      20.974376      -0.449254     497.741614 0.19180676E+05  0.10581284E+07                                38.277001                           34.220695       1.781942       1.909155                    0.999812     166.144852     538.589518       0.484938       0.228952      -1.357387      -0.106307      -0.032216       0.161194       0.195762      -0.028642      -0.218442       0.082459       0.221044       0.700578      -0.242204      -0.132779       0.374983             43.540427      53.899978      -0.411982     -21.032648      26.844743       0.355435      49.876560           0.000027
          528              I       3.983190      12.126868      16.885629      -0.464405     504.861570 0.20301589E+05  0.11422560E+07                                39.242421                           35.699224       1.279712       1.777069                    0.999989     171.931129     573.085958       0.462438       0.235407      -1.340580      -0.152759      -0.168447      -0.152348       0.273714       0.161070       0.160896       0.258615       0.050403       0.068920      -0.268139      -0.122485       0.390624             43.748200      49.711325      16.601362      10.094495      46.888441      12.623223      34.644833           0.000070
          529              I       9.319038      15.810966      19.269903      -0.469510     458.176874 0.20056884E+05  0.11239118E+07                                36.648357                           35.355045       1.358587       1.796747                    0.999973     171.200877     567.577995       0.467699       0.233706      -1.344398      -0.201906      -0.118633       0.038983       0.237402      -0.008029      -0.003468      -0.039094       0.604868      -0.582113      -0.239341      -0.160233       0.399574             38.993572      60.202110       2.959899       5.935221      30.836799      -3.972060      25.941809           0.000007
          530              I      13.082568      13.742394      17.782839      -0.438678     419.216902 0.18711624E+05  0.10310231E+07                                34.414632                           34.135052       1.425816       1.822486                    0.999864     168.233250     554.005562       0.476023       0.233518      -1.343968       0.126885      -0.237001      -0.091651       0.284023      -0.206652      -0.153882       0.182754      -0.263363      -0.295726      -0.245098      -0.159154       0.404252             35.115556      28.885188      -3.914971      -3.125370      48.325684       3.758655      28.135796           0.000009
          531              I       4.519553      22.678500       8.628585      -0.468862     485.539606 0.20320028E+05  0.11429977E+07                                38.123436                           35.677130       1.345071       1.791765                    0.999986     171.975853     572.252312       0.463552       0.234902      -1.341951       0.221489       0.151307      -0.099520       0.286104       0.197205       0.069485      -0.020391       0.299430      -0.689902      -0.254393      -0.112960       0.367353             40.752396      57.171667       1.646870       2.943451      31.736368      -2.163687      33.349152          -0.000077
          532              I       2.318389      18.999192       7.662219      -0.458911     469.637156 0.18940854E+05  0.10472281E+07                                37.198348                           34.329895       1.494033       1.832386                    0.999936     169.942357     561.278190       0.474775       0.233333      -1.343731      -0.011208      -0.196937      -0.114049       0.227853       0.003490      -0.098159       0.247918      -0.376002      -0.629067      -0.344132      -0.052904       0.397037             40.747337      34.498230      -6.265087      -4.954627      50.968110      15.183769      36.775671          -0.000101
          533              I      11.013836       0.167638      20.974376      -0.449255     497.741989 0.19180695E+05  0.10581297E+07                                38.277023                           34.220715       1.781941       1.909155                    0.999812     166.144895     538.589748       0.484938       0.228952      -1.357386      -0.106307       0.032216       0.161194       0.195762       0.028642      -0.218442      -0.082459       0.221044       0.700578      -0.242204      -0.132779       0.374983             43.540452      53.900010       0.411982     -21.032661      26.844758      -0.355436      49.876589           0.000024
          534              I      10.895090       1.960382      16.885629      -0.464405     504.861700 0.20301596E+05  0.11422565E+07                                39.242430                           35.699232       1.279712       1.777069                    0.999989     171.931135     573.086017       0.462438       0.235407      -1.340580      -0.152760       0.168446      -0.152347       0.273714      -0.161070       0.160896      -0.258615       0.050404       0.068919      -0.268139      -0.122484       0.390623             43.748209      49.711337     -16.601366      10.094498      46.888449     -12.623226      34.644842           0.000070
          535              I       4.504762      26.450784      41.869653      -0.469521     458.178501 0.20056971E+05  0.11239178E+07                                36.648403                           35.355083       1.358552       1.796737                    0.999973     171.201548     567.580365       0.467700       0.233706      -1.344398       0.201888       0.118694       0.039053       0.237428      -0.008035       0.003477       0.039048       0.604885      -0.582065      -0.239299      -0.160276       0.399575             38.993633      60.202281       2.959859      -5.935267      30.836738       3.972030      25.941880          -0.000014
          536              I       0.741232       0.344856      40.382589      -0.438728     419.234772 0.18712672E+05  0.10310960E+07                                34.415824                           34.136193       1.425729       1.822461                    0.999864     168.235173     554.017359       0.476011       0.233521      -1.343964      -0.126885       0.237030      -0.091583       0.284026      -0.206651       0.153872      -0.182770      -0.263354      -0.295903      -0.245097      -0.159172       0.404270             35.116826      28.886215      -3.915127       3.125474      48.327516      -3.758762      28.136746          -0.000015
          537              I       9.304247      19.583250      31.228335      -0.468828     485.520039 0.20318981E+05  0.11429230E+07                                38.122149                           35.675975       1.345211       1.791803                    0.999986     171.974433     572.241905       0.463564       0.234899      -1.341957      -0.221484      -0.151334      -0.099395       0.286071       0.197219      -0.069506       0.020362       0.299471      -0.689801      -0.254363      -0.113003       0.367366             40.750963      57.169507       1.646750      -2.943325      31.735284       2.163573      33.348098           0.000123
          538              I      11.505411      23.262558      30.261969      -0.458867     469.616285 0.18939781E+05  0.10471528E+07                                37.196932                           34.328641       1.494138       1.832415                    0.999936     169.941037     561.267427       0.474790       0.233329      -1.343738       0.011203       0.196959      -0.113945       0.227819       0.003463       0.098163      -0.247872      -0.376120      -0.628894      -0.344063      -0.052978       0.397041             40.745714      34.496821      -6.264804       4.954370      50.966054     -15.183039      36.774267           0.000127
          539              I       2.809964      13.919612      43.574126      -0.449248     497.737944 0.19180483E+05  0.10581151E+07                                38.276844                           34.220543       1.781962       1.909162                    0.999812     166.144023     538.586162       0.484939       0.228953      -1.357386       0.106324      -0.032220       0.161251       0.195818       0.028648       0.218441       0.082481       0.221067       0.700664      -0.242236      -0.132772       0.375008             43.540264      53.899682       0.412017      21.032630      26.844600       0.355483      49.876509          -0.000003
          540              I       2.928710      12.126868      39.485379      -0.464418     504.874792 0.20302269E+05  0.11423045E+07                                39.243280                           35.699985       1.279662       1.777055                    0.999989     171.931977     573.092554       0.462430       0.235409      -1.340576       0.152771      -0.168445      -0.152275       0.273679      -0.161040      -0.160857       0.258651       0.050448       0.068737      -0.268194      -0.122405       0.390599             43.749182      49.712423     -16.601712     -10.094701      46.889537      12.623575      34.645586          -0.000006
          541              I       2.407138      12.363534       3.329847      -0.469524     458.185663 0.20057397E+05  0.11239481E+07                                36.648903                           35.355573       1.358533       1.796732                    0.999973     171.201918     567.583973       0.467694       0.233707      -1.344396      -0.201898       0.118681      -0.039017       0.237424       0.008028       0.003476      -0.039076       0.604889      -0.582118      -0.239329      -0.160256       0.399586             38.994163      60.203128      -2.959920      -5.935308      30.837183      -3.972117      25.942179           0.000015
          542              I       6.170668      14.432106       4.816911      -0.438714     419.231212 0.18712462E+05  0.10310814E+07                                34.415596                           34.135973       1.425745       1.822466                    0.999864     168.234673     554.014646       0.476013       0.233520      -1.343964       0.126882       0.237034       0.091602       0.284033       0.206656       0.153877       0.182768      -0.263343      -0.295892      -0.245099      -0.159172       0.404271             35.116591      28.886001       3.915115       3.125460      48.327282       3.758663      28.136489          -0.000029
          543              I      11.431453       5.496000      13.971165      -0.468853     485.536634 0.20319876E+05  0.11429867E+07                                38.123176                           35.676905       1.345172       1.791789                    0.999986     171.976137     572.252076       0.463555       0.234901      -1.341953       0.221485      -0.151326       0.099404       0.286070      -0.197215      -0.069500      -0.020375       0.299467      -0.689817      -0.254371      -0.112991       0.367362             40.752101      57.171241      -1.646792      -2.943410      31.736096      -2.163645      33.348965          -0.000024
          544              I       9.230289       9.175308      14.937531      -0.458869     469.624896 0.18940221E+05  0.10471835E+07                                37.197457                           34.329102       1.494109       1.832405                    0.999936     169.941986     561.272820       0.474785       0.233330      -1.343736      -0.011211       0.196932       0.113943       0.227796      -0.003474       0.098168       0.247877      -0.376078      -0.628914      -0.344076      -0.052952       0.397028             40.746313      34.497377       6.264923       4.954484      50.966778      15.183309      36.774785           0.000036
          545              I       4.101936      28.006862       1.625374      -0.449285     497.748369 0.19181001E+05  0.10581511E+07                                38.277426                           34.221055       1.781925       1.909148                    0.999811     166.145396     538.593015       0.484934       0.228953      -1.357385      -0.106318      -0.032226      -0.161212       0.195784      -0.028635       0.218442      -0.082472       0.221068       0.700583      -0.242223      -0.132766       0.374989             43.540940      53.900700      -0.412011      21.032942      26.844993      -0.355468      49.877126          -0.000025
          546              I       3.983190      26.214118       5.714121      -0.464412     504.867172 0.20301883E+05  0.11422772E+07                                39.242856                           35.699617       1.279669       1.777059                    0.999989     171.930989     573.087499       0.462433       0.235408      -1.340577      -0.152769      -0.168458       0.152272       0.273685       0.161029      -0.160854      -0.258645       0.050449       0.068735      -0.268188      -0.122398       0.390586             43.748692      49.711928      16.601504     -10.094577      46.888964     -12.623366      34.645182          -0.000026
          547              I      11.416662       1.723716      25.929597      -0.469500     458.172894 0.20056648E+05  0.11238950E+07                                36.648071                           35.354767       1.358591       1.796748                    0.999973     171.200759     567.576309       0.467703       0.233705      -1.344399       0.201901      -0.118642      -0.039004       0.237405       0.008032      -0.003473       0.039075       0.604873      -0.582089      -0.239323      -0.160250       0.399573             38.993271      60.201669      -2.959856       5.935194      30.836484       3.972020      25.941662          -0.000020
          548              I       7.653132      27.829644      27.416661      -0.438674     419.219130 0.18711740E+05  0.10310312E+07                                34.414802                           34.135192       1.425817       1.822487                    0.999864     168.233290     554.006365       0.476022       0.233519      -1.343967      -0.126893      -0.236993       0.091645       0.284018       0.206647      -0.153884      -0.182760      -0.263364      -0.295754      -0.245101      -0.159154       0.404255             35.115755      28.885316       3.914991      -3.125377      48.325981      -3.758639      28.135967           0.000004
          549              I       2.392347       8.591250      36.570915      -0.468857     485.542500 0.20320181E+05  0.11430085E+07                                38.123601                           35.677277       1.345083       1.791768                    0.999986     171.976210     572.254183       0.463551       0.234902      -1.341951      -0.221487       0.151313       0.099518       0.286105      -0.197207       0.069490       0.020389       0.299448      -0.689924      -0.254401      -0.112964       0.367365             40.752589      57.172019      -1.646892       2.943455      31.736476       2.163706      33.349273          -0.000060
          550              I       4.593511       4.911942      37.537281      -0.458910     469.641347 0.18941071E+05  0.10472433E+07                                37.198615                           34.330135       1.494033       1.832386                    0.999936     169.942728     561.280635       0.474772       0.233334      -1.343730       0.011201      -0.196946       0.114040       0.227856      -0.003484      -0.098170      -0.247935      -0.376017      -0.629066      -0.344148      -0.052909       0.397056             40.747635      34.498509       6.265115      -4.954665      50.968454     -15.183916      36.775942          -0.000050
          551              I       9.721864      14.254888      24.225124      -0.449260     497.742447 0.19180712E+05  0.10581310E+07                                38.277070                           34.220748       1.781935       1.909153                    0.999812     166.144821     538.589713       0.484938       0.228953      -1.357386       0.106311       0.032205      -0.161219       0.195782      -0.028647      -0.218442       0.082462       0.221046       0.700627      -0.242213      -0.132781       0.374995             43.540510      53.899963      -0.412013     -21.032726      26.844777       0.355458      49.876791           0.000014
          552              I       9.840610      16.047632      28.313871      -0.464407     504.864959 0.20301769E+05  0.11422688E+07                                39.242595                           35.699386       1.279711       1.777067                    0.999989     171.931711     573.088666       0.462437       0.235407      -1.340580       0.152768       0.168424       0.152338       0.273700       0.161075       0.160898       0.258613       0.050407       0.068914      -0.268138      -0.122487       0.390626             43.748374      49.711486      16.601389      10.094536      46.888620      12.623268      34.645016           0.000076
          553              N       0.294447       7.325370      30.445479      -0.399163      40.905159 0.51177007E+03  0.12206880E+05                                 9.704141                            7.107213       0.586888       2.189733                    0.999710      28.606805      76.012341       0.693779       0.370131      -1.125248       0.021628      -0.129158      -0.058123       0.143276       0.025273       0.013366      -0.096735       0.188579       0.111573      -0.163685       0.078968       0.084717             12.306496       6.282805       1.488610      -3.800208      10.929004      -5.335053      19.707680          -0.000018
[truncated: 64,866 more chars]
