# Supplementary material for: A collection of forcefield precursors for metal–organic frameworks
Source: RSC Adv. 2019 Nov 13;9(63):36492–507. doi: 10.1039/c9ra07327b (PMC9075174; doi:10.1039/c9ra07327b)
Supplement: RA-009-C9RA07327B-s5623 [file RA-009-C9RA07327B-s5623.xyz]

  648
jmolscript: load "" {1 1 1} spacegroup "x,y,z" unitcell [{     13.829600     0.000000     0.000000 }, {      0.000000    28.180700     0.000000 }, {      0.000000     0.000000    44.309400 }]
Zn     7.889234     0.776660    41.255153     0.462438
Zn     5.159132     6.519605    36.646975     0.449747
Zn     8.452513     5.767744    29.152484     0.447027
Zn    12.855166    27.404040    19.100453     0.462432
Zn     1.755668    21.661095    14.492275     0.449746
Zn    12.291887    22.412956     6.997784     0.447028
Zn     5.940366    14.867010    25.208947     0.462439
Zn     8.670468    20.609955    29.817125     0.449745
Zn     5.377087    19.858094    37.311616     0.447026
Zn     0.974434    13.313690     3.054247     0.462435
Zn    12.073932     7.570745     7.662425     0.449746
Zn     1.537713     8.322606    15.156916     0.447030
Zn     7.760757    14.011726     3.089251     0.451351
Zn    12.272525     8.535934    36.898210     0.442821
Zn    11.992061    21.959247    37.563294     0.467330
Zn    12.983643    14.168974    25.243951     0.451353
Zn     8.471875    19.644766    14.743510     0.442826
Zn     8.752339     6.221453    15.408594     0.467330
Zn     6.068843    28.102076    19.065449     0.451352
Zn     1.557075    22.626284    29.565890     0.442823
Zn     1.837539     7.868897    28.900806     0.467330
Zn     0.845957     0.078624    41.220149     0.451356
Zn     5.357725     5.554416     7.411190     0.442822
Zn     5.077261    20.311803     6.746106     0.467332
H     11.038787     6.278660    30.515884     0.088190
H     12.181112     5.647412    32.390171     0.128857
H      7.625641     5.047163    32.009111     0.094324
H      8.673925     4.525820    34.051774     0.140807
H      7.501175     1.871198    38.562471     0.098255
H      8.650415     2.882886    36.874283     0.125077
H     10.780173     1.752840    40.755786     0.094821
H     11.955689     2.849069    39.085322     0.125635
H      3.168361     4.880897    38.203565     0.110134
H      0.880946     4.272194    37.968725     0.130588
H      3.175276     6.146211    34.428404     0.088725
H      1.015093     5.450147    34.069498     0.129687
H     11.937711     4.565273     8.250410     0.097773
H     11.637608     2.629259     7.093935     0.122801
H     11.171551     6.616828     4.993669     0.097664
H     10.792620     4.700541     3.784023     0.135442
H      8.473396     2.826524    43.378903     0.108203
H      9.712528     3.049152     1.027978     0.135967
H      9.376469    27.188739    43.104184     0.103495
H     10.409540    27.281736     0.926066     0.131613
H     11.078893    23.615427     4.528421     0.101082
H     10.899108    25.683890     3.527028     0.134785
H     12.042816    25.337267     7.922521     0.101264
H     11.749628    27.408549     6.992023     0.131147
H      9.705613    21.902040     8.361184     0.088189
H      8.563288    22.533288    10.235471     0.128854
H     13.118759    23.133537     9.854411     0.094324
H     12.070475    23.654880    11.897074     0.140800
H     13.243225    26.309502    16.407771     0.098252
H     12.093985    25.297814    14.719583     0.125078
H      9.964227    26.427860    18.601086     0.094814
H      8.788711    25.331631    16.930622     0.125635
H      3.746439    23.299803    16.048865     0.110126
H      6.033854    23.908506    15.814025     0.130583
H      3.739524    22.034489    12.273704     0.088724
H      5.899707    22.730553    11.914798     0.129686
H      8.806689    23.615427    30.405110     0.097774
H      9.106792    25.551441    29.248635     0.122803
H      9.572849    21.563872    27.148369     0.097666
H      9.951780    23.480159    25.938723     0.135446
H     12.271004    25.354176    21.224203     0.108205
H     11.031872    25.131548    23.182678     0.135961
H     11.367931     0.991961    20.949484     0.103494
H     10.334860     0.898964    23.080766     0.131609
H      9.665507     4.565273    26.683121     0.101095
H      9.845292     2.496810    25.681728     0.134793
H      8.701584     2.843433    30.077221     0.101258
H      8.994772     0.772151    29.146723     0.131143
H      2.790813    20.369010    35.948216     0.088190
H      1.648488    19.737762    34.073929     0.128856
H      6.203959    19.137513    34.454989     0.094325
H      5.155675    18.616170    32.412326     0.140803
H      6.328425    15.961548    27.901629     0.098254
H      5.179185    16.973236    29.589817     0.125079
H      3.049427    15.843190    25.708314     0.094819
H      1.873911    16.939419    27.378778     0.125634
H     10.661239    18.971247    28.260535     0.110131
H     12.948654    18.362544    28.495375     0.130586
H     10.654324    20.236561    32.035696     0.088726
H     12.814507    19.540497    32.394602     0.129689
H      1.891889    18.655623    13.904290     0.097775
H      2.191992    16.719609    15.060765     0.122806
H      2.658049    20.707178    17.161031     0.097663
H      3.036980    18.790891    18.370677     0.135438
H      5.356204    16.916874    23.085197     0.108203
H      4.117072    17.139502    21.126722     0.135965
H      4.453131    13.098389    23.359916     0.103494
H      3.420060    13.191386    21.228634     0.131614
H      2.750707     9.525077    17.626279     0.101083
H      2.930492    11.593540    18.627672     0.134781
H      1.786784    11.246917    14.232179     0.101268
H      2.079972    13.318199    15.162677     0.131150
H      4.123987     7.811690    13.793516     0.088184
H      5.266312     8.442938    11.919229     0.128852
H      0.710841     9.043187    12.300289     0.094322
H      1.759125     9.564530    10.257626     0.140802
H      0.586375    12.219152     5.746929     0.098249
H      1.735615    11.207464     7.435117     0.125076
H      3.865373    12.337510     3.553614     0.094812
H      5.040889    11.241281     5.224078     0.125633
H     10.083161     9.209453     6.105835     0.110127
H      7.795746     9.818156     6.340675     0.130585
H     10.090076     7.944139     9.880996     0.088721
H      7.929893     8.640203    10.239902     0.129684
H      5.022911     9.525077    36.058990     0.097771
H      4.722808    11.461091    37.215465     0.122802
H      4.256751     7.473522    39.315731     0.097668
H      3.877820     9.389809    40.525377     0.135450
H      1.558596    11.263826     0.930497     0.108202
H      2.797728    11.041198    43.281422     0.135960
H      2.461669    15.082311     1.205216     0.103494
H      3.494740    14.989314    43.383334     0.131607
H      4.164093    18.655623    39.780979     0.101095
H      3.984308    16.587160    40.782372     0.134797
H      5.128016    16.933783    36.386879     0.101257
H      4.834828    14.862501    37.317377     0.131143
H     11.442611     9.558893    39.515123     0.094949
H     10.868683    11.441364    40.578549     0.129973
H     12.045582    11.503362    36.222935     0.097332
H     11.640374    13.532372    37.286360     0.133508
H     12.049730    19.069880    36.666028     0.094807
H     11.741330    16.914056    37.578802     0.129169
H     10.953043    20.704360    40.002526     0.093025
H     10.540921    18.669714    40.964040     0.130157
H      8.513502    16.310989     1.262818     0.106885
H      9.460829    16.643521    43.609311     0.125821
H      9.576998    12.557320     1.116597     0.090622
H     10.409540    12.841945    43.343455     0.125731
H     10.599005    14.510242     3.753006     0.087613
H     11.921115    15.567019     5.334852     0.129170
H      7.372560    16.102452     5.139890     0.090251
H      8.550842    17.153592     6.819217     0.127339
H      7.661598    18.796527    11.963538     0.092942
H      8.697435    18.303365     9.965184     0.127178
H     11.033255    20.360556    13.257372     0.098212
H     12.176963    19.687037    11.285604     0.128990
H      3.314955    19.743398     9.087858     0.079366
H      1.100836    19.112151     9.641725     0.134579
H      2.742410    19.126241     5.321559     0.092342
H      0.620949    18.413269     5.658310     0.139733
H      9.301789    18.621807    17.360423     0.094938
H      9.875717    16.739336    18.423849     0.129957
H      8.698818    16.677338    14.068234     0.097337
H      9.104026    14.648328    15.131660     0.133510
H      8.694670     9.110820    14.511328     0.094813
H      9.003070    11.266644    15.424102     0.129173
H      9.791357     7.476340    17.847826     0.093019
H     10.203479     9.510986    18.809340     0.130140
H     12.230898    11.869711    23.417518     0.106887
H     11.283571    11.537179    21.454611     0.125824
H     11.167402    15.623380    23.271297     0.090620
H     10.334860    15.338755    21.188755     0.125734
H     10.145395    13.670458    25.907706     0.087616
H      8.823285    12.613681    27.489552     0.129172
H     13.371840    12.078248    27.294590     0.090251
H     12.193558    11.027108    28.973917     0.127339
H     13.082802     9.384173    34.118238     0.092944
H     12.046965     9.877335    32.119884     0.127180
H      9.711145     7.820144    35.412072     0.098216
H      8.567437     8.493663    33.440304     0.128992
H      3.599845     8.437302    31.242558     0.079368
H      5.813964     9.068549    31.796425     0.134583
H      4.172390     9.054459    27.476259     0.092344
H      6.293851     9.767431    27.813010     0.139736
H      2.386989    23.649243    26.948977     0.094950
H      2.960917    25.531714    25.885551     0.129970
H      1.784018    25.593712    30.241165     0.097336
H      2.189226    27.622722    29.177740     0.133508
H      1.779870     4.979530    29.798071     0.094809
H      2.088270     2.823706    28.885298     0.129171
H      2.876557     6.614010    26.461574     0.093023
H      3.288679     4.579364    25.500060     0.130155
H      5.316098     2.220639    20.891882     0.106888
H      4.368771     2.553171    22.854789     0.125823
H      4.252602    26.647670    21.038103     0.090621
H      3.420060    26.932295    23.120645     0.125732
H      3.230595     0.419892    18.401694     0.087609
H      1.908485     1.476669    16.819848     0.129169
H      6.457040     2.012102    17.014810     0.090250
H      5.278758     3.063242    15.335483     0.127341
H      6.168002     4.706177    10.191162     0.092944
H      5.132165     4.213015    12.189516     0.127176
H      2.796345     6.270206     8.897328     0.098216
H      1.652637     5.596687    10.869096     0.128991
H     10.514645     5.653048    13.066842     0.079367
H     12.728764     5.021801    12.512975     0.134580
H     11.087190     5.035891    16.833141     0.092339
H     13.208651     4.322919    16.496390     0.139730
H      4.527811     4.531457     4.794277     0.094938
H      3.953883     2.648986     3.730851     0.129958
H      5.130782     2.586988     8.086465     0.097336
H      4.725574     0.557978     7.023040     0.133503
H      5.134930    23.201170     7.643371     0.094812
H      4.826530    25.356994     6.730598     0.129170
H      4.038243    21.566690     4.306874     0.093022
H      3.626121    23.601336     3.345360     0.130141
H      1.598702    25.960061    43.046582     0.106885
H      2.546029    25.627529     0.700089     0.125822
H      2.662198     1.533030    43.192803     0.090620
H      3.494740     1.248405     0.965945     0.125733
H      3.684205    27.760808    40.556394     0.087615
H      5.006315    26.704031    38.974548     0.129169
H      0.457760    26.168598    39.169510     0.090250
H      1.636042    25.117458    37.490183     0.127336
H      0.746798    23.474523    32.345862     0.092943
H      1.782635    23.967685    34.344216     0.127180
H      4.118455    21.910494    31.052028     0.098213
H      5.262163    22.584013    33.023796     0.128992
H     10.229755    22.527652    35.221542     0.079366
H      8.015636    23.158899    34.667675     0.134580
H      9.657210    23.144809    38.987841     0.092346
H      7.535749    23.857781    38.651090     0.139736
C     10.568580     5.875676    31.207110     0.082259
C     11.258677     5.534689    32.337000    -0.153408
C      8.542544     5.171158    32.097729     0.079003
C      9.167642     4.844262    33.329531    -0.148516
C     10.521560     5.010528    33.418149     0.064777
C     11.210274     4.593454    34.632227     0.357829
C      8.404248     2.062827    38.673244     0.103976
C      9.091579     2.648986    37.658559    -0.139133
C     10.348690     2.006466    39.971510     0.085726
C     11.062297     2.623623    38.961255    -0.133834
C     10.438582     2.896976    37.787056     0.066866
C     11.208891     3.556404    36.652736     0.362328
C      2.714750     5.024619    37.405995     0.090960
C      1.341471     4.638543    37.250913    -0.127409
C      2.706453     5.760135    35.132923     0.084864
C      1.414768     5.365605    34.906945    -0.144714
C      0.702544     4.810445    36.050128     0.054008
C     13.082802     4.483549    35.837443     0.369527
C     11.727501     4.596272     7.342068     0.091335
C     11.551865     3.438045     6.641979    -0.149129
C     11.266975     5.796770     5.419040     0.098869
C     11.056765     4.649815     4.674642    -0.137993
C     11.254528     3.407047     5.303835     0.052626
C     11.024957     2.164278     4.550575     0.383906
C      8.928390     2.093826    43.720085     0.073486
C      9.581147     2.215003     0.638055    -0.145161
C      9.424872    27.994707    43.560571     0.104439
C     10.026460    28.045433     0.562729    -0.146941
C     10.034758     1.048322     1.271680     0.047586
C     10.495283     1.053958     2.667426     0.376219
C     11.275273    24.379124     5.020255     0.094913
C     11.096871    25.627529     4.430940    -0.146701
C     11.824308    25.399265     7.023040     0.076932
C     11.615481    26.647670     6.473603    -0.153013
C     11.210274    26.771665     5.175338     0.062433
C     11.045702    28.093340     4.506266     0.378344
C     10.175820    22.305024     9.052410     0.082258
C      9.485723    22.646011    10.182300    -0.153410
C     12.201856    23.009542     9.943029     0.078998
C     11.576758    23.336438    11.174831    -0.148518
C     10.222840    23.170172    11.263449     0.064771
C      9.534126    23.587246    12.477527     0.357833
C     12.340152    26.117873    16.518544     0.103974
C     11.652821    25.531714    15.503859    -0.139129
C     10.395710    26.174234    17.816810     0.085718
C      9.682103    25.557077    16.806555    -0.133837
C     10.305818    25.283724    15.632356     0.066871
C      9.535509    24.624296    14.498036     0.362324
C      4.200050    23.156081    15.251295     0.090949
C      5.573329    23.542157    15.096213    -0.127415
C      4.208347    22.420565    12.978223     0.084864
C      5.500032    22.815095    12.752245    -0.144712
C      6.212256    23.370255    13.895428     0.054008
C      7.661598    23.697151    13.682743     0.369527
C      9.016899    23.584428    29.496768     0.091334
C      9.192535    24.742655    28.796679    -0.149129
C      9.477425    22.383930    27.573740     0.098866
C      9.687635    23.530885    26.829342    -0.137988
C      9.489872    24.773653    27.458535     0.052635
C      9.719443    26.016422    26.705275     0.383900
C     11.816010    26.086874    21.565385     0.073488
C     11.163253    25.965697    22.792755    -0.145166
C     11.319528     0.185993    21.405871     0.104440
C     10.717940     0.135267    22.717429    -0.146941
C     10.709642    27.132378    23.426380     0.047581
C     10.249117    27.126742    24.822126     0.376219
C      9.469127     3.801576    27.174955     0.094906
C      9.647529     2.553171    26.585640    -0.146700
C      8.920092     2.781435    29.177740     0.076928
C      9.128919     1.533030    28.628303    -0.153017
C      9.534126     1.409035    27.330038     0.062436
C      9.698698     0.087360    26.660966     0.378338
C      3.261020    19.966026    35.256990     0.082263
C      2.570923    19.625039    34.127100    -0.153407
C      5.287056    19.261508    34.366371     0.079002
C      4.661958    18.934612    33.134569    -0.148518
C      3.308040    19.100878    33.045951     0.064772
C      2.619326    18.683804    31.831873     0.357835
C      5.425352    16.153177    27.790856     0.103977
C      4.738021    16.739336    28.805541    -0.139131
C      3.480910    16.096816    26.492590     0.085721
C      2.767303    16.713973    27.502845    -0.133836
C      3.391018    16.987326    28.677044     0.066871
C      2.620709    17.646754    29.811364     0.362325
C     11.114850    19.114969    29.058105     0.090955
C     12.488129    18.728893    29.213187    -0.127414
C     11.123147    19.850485    31.331177     0.084868
C     12.414832    19.455955    31.557155    -0.144709
C     13.127056    18.900795    30.413972     0.054008
C      0.746798    18.573899    30.626657     0.369528
C      2.102099    18.686622    14.812632     0.091339
C      2.277735    17.528395    15.512721    -0.149127
C      2.562625    19.887120    16.735660     0.098869
C      2.772835    18.740166    17.480058    -0.137992
C      2.575072    17.497397    16.850865     0.052628
C      2.804643    16.254628    17.604125     0.383905
C      4.901210    16.184176    22.744015     0.073488
C      4.248453    16.305353    21.516645    -0.145160
C      4.404728    13.904357    22.903529     0.104436
C      3.803140    13.955083    21.591971    -0.146943
C      3.794842    15.138672    20.883020     0.047590
C      3.334317    15.144308    19.487274     0.376216
C      2.554327    10.288774    17.134445     0.094911
C      2.732729    11.537179    17.723760    -0.146704
C      2.005292    11.308915    15.131660     0.076935
C      2.214119    12.557320    15.681097    -0.153014
C      2.619326    12.681315    16.979362     0.062429
C      2.783898    14.002990    17.648434     0.378345
C      3.653780     8.214674    13.102290     0.082253
C      4.343877     8.555661    11.972400    -0.153414
C      1.627744     8.919192    12.211671     0.078995
C      2.252842     9.246088    10.979869    -0.148518
C      3.606760     9.079822    10.891251     0.064773
C      4.295474     9.496896     9.677173     0.357829
C      1.489448    12.027523     5.636156     0.103974
C      2.176779    11.441364     6.650841    -0.139133
C      3.433890    12.083884     4.337890     0.085717
C      4.147497    11.466727     5.348145    -0.133838
C      3.523782    11.193374     6.522344     0.066867
C      4.294091    10.533946     7.656664     0.362326
C      9.629550     9.065731     6.903405     0.090952
C      8.256271     9.451807     7.058487    -0.127413
C      9.621253     8.330215     9.176477     0.084862
C      8.329568     8.724745     9.402455    -0.144716
C      7.617344     9.279905     8.259272     0.054007
C      6.168002     9.606801     8.471957     0.369526
C      4.812701     9.494078    36.967332     0.091330
C      4.637065    10.652305    37.667421    -0.149131
C      4.352175     8.293580    38.890360     0.098865
C      4.141965     9.440535    39.634758    -0.137987
C      4.339728    10.683303    39.005565     0.052636
C      4.110157    11.926072    39.758825     0.383900
C      2.013590    11.996524     0.589315     0.073489
C      2.666347    11.875347    43.671345    -0.145168
C      2.510072    14.276343     0.748829     0.104440
C      3.111660    14.225617    43.746671    -0.146940
C      3.119958    13.042028    43.037720     0.047576
C      3.580483    13.036392    41.641974     0.376223
C      4.360473    17.891926    39.289145     0.094910
C      4.182071    16.643521    39.878460    -0.146698
C      4.909508    16.871785    37.286360     0.076926
C      4.700681    15.623380    37.835797    -0.153017
C      4.295474    15.499385    39.134062     0.062436
C      4.130902    14.177710    39.803134     0.378342
C     11.435696    10.359225    39.041012     0.097467
C     11.148041    11.489271    39.692361    -0.145153
C     11.810478    11.500544    37.122415     0.087563
C     11.576758    12.737676    37.760471    -0.159412
C     11.257294    12.746131    39.076460     0.051942
C     11.023574    14.002990    39.882891     0.384073
C     11.742713    18.979701    37.538924     0.085326
C     11.553248    17.666481    38.088360    -0.153612
C     11.088573    19.937845    39.492968     0.105590
C     10.854853    18.706349    40.086714    -0.137965
C     11.084424    17.531213    39.391057     0.045871
C     11.011128    16.201084    39.998095     0.395324
C      8.895199    15.592381     0.810862     0.079160
C      9.437319    15.781192    43.954925    -0.151878
C      9.495403    13.394287     0.717812     0.118626
C     10.022311    13.563371    43.782118    -0.148850
C      9.987737    14.741324    43.201665     0.061022
C     10.469007    14.952679    41.788195     0.393376
C     10.196564    15.037222     4.408785     0.083049
C     11.000064    15.699468     5.317128    -0.140413
C      8.286696    15.958730     5.219647     0.107193
C      9.001687    16.643521     6.185592    -0.148382
C     10.372200    16.575888     6.216609     0.056841
C     11.159104    17.370583     7.275603     0.386246
C      8.566054    18.982520    11.852765     0.091159
C      9.191152    18.669714    10.660842    -0.151527
C     10.579644    19.878666    12.606024     0.063684
C     11.272507    19.509499    11.414101    -0.150367
C     10.536772    18.892341    10.501328     0.070105
C     11.229635    18.407633     9.225217     0.371904
C      2.747942    19.484136     8.396631     0.095157
C      1.414768    19.089606     8.764399    -0.148314
C      2.413265    19.109333     6.194454     0.090664
C      1.136793    18.686622     6.380554    -0.126747
C      0.614034    18.661260     7.656664     0.056317
C     13.092482    18.289274     7.913659     0.375801
C      9.308704    17.821475    16.886312     0.097469
C      9.596359    16.691429    17.537661    -0.145157
C      8.933922    16.680156    14.967715     0.087570
C      9.167642    15.443024    15.605771    -0.159409
C      9.487106    15.434569    16.921760     0.051935
C      9.720826    14.177710    17.728191     0.384077
C      9.001687     9.200999    15.384224     0.085335
C      9.191152    10.514219    15.933660    -0.153607
C      9.655827     8.242855    17.338268     0.105593
C      9.889547     9.474351    17.932014    -0.137972
C      9.659976    10.649487    17.236357     0.045865
C      9.733272    11.979616    17.843395     0.395326
C     11.849201    12.588319    22.965562     0.079157
C     11.307081    12.399508    21.800225    -0.151872
C     11.248997    14.786413    22.872512     0.118626
C     10.722089    14.617329    21.627418    -0.148850
C     10.756663    13.439376    21.046965     0.061035
C     10.275393    13.228021    19.633495     0.393369
C     10.547836    13.143478    26.563485     0.083054
C      9.744336    12.481232    27.471828    -0.140410
C     12.457704    12.221970    27.374347     0.107195
C     11.742713    11.537179    28.340292    -0.148380
C     10.372200    11.604812    28.371309     0.056842
C      9.585296    10.810117    29.430303     0.386243
C     12.178346     9.198180    34.007464     0.091164
C     11.553248     9.510986    32.815542    -0.151526
C     10.164756     8.302034    34.760724     0.063690
C      9.471893     8.671201    33.568801    -0.150364
C     10.207628     9.288359    32.656028     0.070103
C      9.514765     9.773067    31.379917     0.371907
C      4.166858     8.696564    30.551331     0.095160
C      5.500032     9.091094    30.919099    -0.148311
C      4.501535     9.071367    28.349154     0.090664
C      5.778007     9.494078    28.535254    -0.126750
C      6.300766     9.519440    29.811364     0.056316
C      7.651918     9.891426    30.068359     0.375802
C      2.393904    24.449575    27.423088     0.097467
C      2.681559    25.579621    26.771739    -0.145155
C      2.019122    25.590894    29.341685     0.087566
C      2.252842    26.828026    28.703629    -0.159411
C      2.572306    26.836481    27.387640     0.051939
C      2.806026    28.093340    26.581209     0.384074
C      2.086887     4.889351    28.925176     0.085327
C      2.276352     3.576131    28.375740    -0.153610
C      2.741027     5.847495    26.971132     0.105590
C      2.974747     4.615999    26.377386    -0.137966
C      2.745176     3.440863    27.073043     0.045871
C      2.818472     2.110734    26.466005     0.395324
C      4.934401     1.502031    21.343838     0.079163
C      4.392281     1.690842    22.509175    -0.151877
C      4.334197    27.484637    21.436888     0.118623
C      3.807289    27.653721    22.681982    -0.148851
C      3.841863     0.650974    23.262435     0.061026
C      3.360593     0.862329    24.675905     0.393374
C      3.633036     0.946872    17.745915     0.083045
C      2.829536     1.609118    16.837572    -0.140415
C      5.542904     1.868380    16.935053     0.107195
C      4.827913     2.553171    15.969108    -0.148377
C      3.457400     2.485538    15.938091     0.056846
C      2.670496     3.280233    14.879097     0.386243
C      5.263546     4.892170    10.301936     0.091161
C      4.638448     4.579364    11.493858    -0.151528
C      3.249956     5.788316     9.548676     0.063689
C      2.557093     5.419149    10.740599    -0.150364
C      3.292828     4.801991    11.653372     0.070103
C      2.599965     4.317283    12.929483     0.371907
C     11.081658     5.393786    13.758069     0.095158
C     12.414832     4.999256    13.390301    -0.148310
C     11.416335     5.018983    15.960246     0.090659
C     12.692807     4.596272    15.774146    -0.126752
C     13.215566     4.570910    14.498036     0.056316
C      0.737118     4.198924    14.241041     0.375802
C      4.520896     3.731125     5.268388     0.097472
C      4.233241     2.601079     4.617039    -0.145156
C      4.895678     2.589806     7.186985     0.087568
C      4.661958     1.352674     6.548929    -0.159409
C      4.342494     1.344219     5.232940     0.051935
C      4.108774     0.087360     4.426509     0.384076
C      4.827913    23.291349     6.770476     0.085331
C      4.638448    24.604569     6.221040    -0.153608
C      4.173773    22.333205     4.816432     0.105593
C      3.940053    23.564701     4.222686    -0.137972
C      4.169624    24.739837     4.918343     0.045868
C      4.096328    26.069966     4.311305     0.395324
C      1.980399    26.678669    43.498538     0.079158
C      2.522519    26.489858     0.354475    -0.151873
C      2.580603     0.696063    43.591588     0.118625
C      3.107511     0.526979     0.527282    -0.148850
C      3.072937    27.529726     1.107735     0.061031
C      3.554207    27.318371     2.521205     0.393371
C      3.281764    27.233828    39.900615     0.083053
C      4.085264    26.571582    38.992272    -0.140411
C      1.371896    26.312320    39.089753     0.107194
C      2.086887    25.627529    38.123808    -0.148382
C      3.457400    25.695162    38.092791     0.056840
C      4.244304    24.900467    37.033797     0.386246
C      1.651254    23.288530    32.456635     0.091161
C      2.276352    23.601336    33.648558    -0.151524
C      3.664844    22.392384    31.703376     0.063685
C      4.357707    22.761551    32.895299    -0.150366
C      3.621972    23.378709    33.808072     0.070106
C      4.314835    23.863417    35.084183     0.371904
C      9.662742    22.786914    35.912769     0.095156
C      8.329568    23.181444    35.545001    -0.148315
C      9.328065    23.161717    38.114946     0.090665
C      8.051593    23.584428    37.928846    -0.126747
C      7.528834    23.609790    36.652736     0.056317
C      6.177682    23.981776    36.395741     0.375802
I      7.832947    26.512121    40.519174    -0.470493
I      5.682998     2.034647    41.519237    -0.472620
I      6.072301     7.053347    34.321175    -0.441852
I      6.441689     5.124942    38.326302    -0.451943
I      5.907452     5.690811    29.314213    -0.478290
I      9.677816     7.531292    27.802819    -0.437003
I     12.911453     1.668579    18.364474    -0.470463
I      1.231802    26.146053    19.364537    -0.472571
I      0.842499    21.127353    12.166475    -0.441844
I      0.473111    23.055758    16.171602    -0.451963
I      1.007348    22.489889     7.159513    -0.478322
I     11.066584    20.649408     5.648119    -0.437062
I      5.996653    12.421771    25.944926    -0.470501
I      8.146602    16.124997    24.944863    -0.472617
I      7.757299    21.143697    32.142925    -0.441842
I      7.387911    19.215292    28.137798    -0.451951
I      7.922148    19.781161    37.149887    -0.478301
I      4.151784    21.621642    38.661281    -0.437053
I      0.918147    15.758929     3.790226    -0.470508
I     12.597798    12.055703     2.790163    -0.472617
I     12.987101     7.037003     9.988225    -0.441861
I     13.356489     8.965408     5.983098    -0.451969
I     12.822252     8.399539    14.995187    -0.478318
I      2.763016     6.559058    16.506581    -0.437074
I      7.871532    11.511816     3.607671    -0.459605
I      5.515521    15.157835     2.752500    -0.451616
I      1.007486     8.646402    36.723188    -0.486687
I     11.113328     6.710106    38.222175    -0.431729
I     13.247512    21.739719    35.338962    -0.452457
I     12.991665    23.179471    39.577156    -0.462248
I     12.872868    16.668884    25.762371    -0.459546
I      1.399279    13.022865    24.907200    -0.451544
I      5.907314    19.534298    14.568488    -0.486705
I      9.631072    21.470594    16.067475    -0.431761
I      7.496888     6.440981    13.184262    -0.452446
I      7.752735     5.001229    17.422456    -0.462282
I      5.958068    25.602166    18.547029    -0.459563
I      8.314079     1.067485    19.402200    -0.451610
I     12.822114    22.736752    29.740912    -0.486686
I      2.716272    20.800456    28.241925    -0.431744
I      0.582088     7.649369    31.125138    -0.452447
I      0.837935     9.089121    26.886944    -0.462277
I      0.956732     2.578534    40.701729    -0.459575
I     12.430321    27.113215    41.556900    -0.451614
I      7.922286     5.443948     7.586212    -0.486703
I      4.198528     7.380244     6.087225    -0.431749
I      6.332712    20.531331     8.970438    -0.452449
I      6.076865    19.091579     4.732244    -0.462267
N      9.253385     5.667139    31.034304    -0.173014
N      9.001687     1.764112    39.820858    -0.176717
N      3.342614     5.619232    36.324846    -0.181045
N     10.473156     3.942480    35.567155    -0.378171
N     12.507490     3.745215    36.834404    -0.361761
N     12.500575     4.903442    34.738570    -0.378046
N     11.593354     5.799588     6.704012    -0.151025
N      8.940836     0.915873    43.011135    -0.154566
N     11.723352    24.241038     6.291935    -0.161100
N     10.664005     2.277001     3.283327    -0.383860
N     10.691664    28.056705     3.221293    -0.385686
N     11.215806     1.008869     5.206354    -0.403680
N     11.491015    22.513561     8.879604    -0.173013
N     11.742713    26.416588    17.666158    -0.176727
N      3.572186    22.561468    14.170146    -0.181048
N     10.271244    24.238220    13.412455    -0.378176
N      8.236910    24.435485    14.679704    -0.361774
N      8.243825    23.277258    12.583870    -0.378045
N      9.151046    22.381112    28.858712    -0.151030
N     11.803564    27.264827    20.856435    -0.154558
N      9.021048     3.939662    28.446635    -0.161106
N     10.080395    25.903699    25.438027    -0.383860
N     10.052736     0.123995    25.375993    -0.385681
N      9.528594    27.171831    27.361054    -0.403685
N      4.576215    19.757489    35.429796    -0.173008
N      4.827913    15.854462    26.643242    -0.176719
N     10.486986    19.709582    30.139254    -0.181044
N      3.356444    18.032830    30.896945    -0.378170
N      1.322110    17.835565    29.629696    -0.361767
N      1.329025    18.993792    31.725530    -0.378040
N      2.236246    19.889938    15.450688    -0.151025
N      4.888764    15.006223    23.452965    -0.154565
N      2.106248    10.150688    15.862765    -0.161096
N      3.165595    16.367351    18.871373    -0.383862
N      3.137936    13.966355    18.933407    -0.385683
N      2.613794    15.099219    16.948345    -0.403673
N      2.338585     8.423211    13.275096    -0.173020
N      2.086887    12.326238     4.488542    -0.176725
N     10.257414     8.471118     7.984554    -0.181049
N      3.558356    10.147870     8.742245    -0.378178
N      5.592690    10.345135     7.474996    -0.361771
N      5.585775     9.186908     9.570830    -0.378051
N      4.678554     8.290762    37.605388    -0.151033
N      2.026036    13.174477     1.298265    -0.154556
N      4.808552    18.030012    38.017465    -0.161104
N      3.749205    11.813349    41.026073    -0.383858
N      3.776864    14.214345    41.088107    -0.385680
N      4.301006    13.081481    39.103045    -0.403691
N     11.708139    10.331045    37.751609    -0.150880
N     11.485483    20.081567    38.265598    -0.146292
N      8.878603    14.341158     1.386884    -0.161013
N     11.195061    15.169671    39.249267    -0.391737
N     10.625282    16.155995    41.291930    -0.395840
N     10.675068    13.859268    41.114692    -0.387806
N      8.870305    15.121764     4.435371    -0.162029
N      9.239556    19.540497    12.818709    -0.175862
N      3.237509    19.515135     7.191416    -0.159936
N     10.492518    17.782022     8.334598    -0.387050
N     12.486746    18.737347     9.092289    -0.391264
N     12.434193    17.550940     7.036333    -0.369842
N      9.036261    17.849655    15.596909    -0.150874
N      9.258917     8.099133    16.110898    -0.146286
N     11.865797    13.839542    23.541584    -0.161025
N      9.549339    13.011029    17.094567    -0.391722
N     10.119118    12.024705    19.137230    -0.395844
N     10.069332    14.321432    18.959992    -0.387813
N     11.874095    13.058936    26.590071    -0.162028
N     11.504844     8.640203    34.973409    -0.175855
N      3.677291     8.665565    29.346116    -0.159933
N     10.251882    10.398678    30.489298    -0.387044
N      8.257654     9.443353    31.246989    -0.391256
N      8.310207    10.629760    29.191033    -0.369840
N      2.121461    24.421395    28.712491    -0.150876
N      2.344117     5.991217    28.198502    -0.146292
N      4.950997     0.250808    20.767816    -0.161013
N      2.634539     1.079321    27.214833    -0.391732
N      3.204318     2.065645    25.172170    -0.395841
N      3.154532    27.949618    25.349408    -0.387806
N      4.959295     1.031414    17.719329    -0.162032
N      4.590044     5.450147     9.335991    -0.175858
N     10.592091     5.424785    14.963284    -0.159936
N      3.337082     3.691672    13.820102    -0.387049
N      1.342854     4.646997    13.062411    -0.391257
N      1.395407     3.460590    15.118367    -0.369849
N      4.793339     3.759305     6.557791    -0.150874
N      4.570683    22.189483     6.043802    -0.146288
N      1.963803    27.929892    42.922516    -0.161023
N      4.280261    27.101379     5.060133    -0.391728
N      3.710482    26.115055     3.017470    -0.395845
N      3.760268     0.231082     3.194708    -0.387811
N      1.955505    27.149286    39.874029    -0.162028
N      2.324756    22.730553    31.490691    -0.175861
N     10.152309    22.755915    37.117984    -0.159933
N      3.577718    24.489028    35.974802    -0.387046
N      5.571946    23.533703    35.217111    -0.391263
N      5.519393    24.720110    37.273067    -0.369838

The following XYZ coordinates are in angstroms. Other properties are in atomic units.
The sperically averaged electron density of each atom fit to a function of the form exp(a - br)
eigen_1, eigen_2 and eigen_3 are the three eigenvalues of traceless quadrupole moment tensor
  atom number  atomic symbol              X              Y              Z     net charge C6 coefficient C8 coefficient C10 coefficient fluctuating dipole atomic polarizability isotropic forcefield polarizability              a              b squared Pearson coefficient          <r^3>          <r^4>         wp_QDO          m_QDO          q_QDO       dipole_x       dipole_y       dipole_z         dipole            Qxy            Qxz            Qyz     Q(x^2-y^2)  Q(3z^2 - R^2)        eigen_1        eigen_2        eigen_3 static polarizability      alpha(xx)      alpha(xy)      alpha(xz)      alpha(yy)      alpha(yz)      alpha(zz) atomic spin moment
            1             Zn       7.889234       0.776660      41.255153       0.462438     139.827579 0.32535420E+04  0.11951010E+06                                21.985303                           18.603083       0.315806       1.855477                    0.998326      59.567076     177.717261       0.418036       0.398882      -1.138749       0.001171      -0.001855      -0.009434       0.009686      -0.015657       0.039830       0.002058       0.000825      -0.044434      -0.047231       0.005519       0.041712             26.570196      24.678373       2.354647       0.257948      20.768628      -3.143438      34.263585           0.000001
            2             Zn       5.159132       6.519605      36.646975       0.449747     142.124229 0.32809072E+04  0.12089558E+06                                22.310667                           18.735811       0.302292       1.847261                    0.998423      60.216714     180.560796       0.414293       0.401220      -1.135886      -0.000767       0.004931      -0.014246       0.015095      -0.007179      -0.020449      -0.020373       0.007774       0.081282      -0.034730      -0.005998       0.040728             26.914105      33.032975      -0.285785      -0.477702      26.336745       3.635980      21.372596           0.000001
            3             Zn       8.452513       5.767744      29.152484       0.447027     134.271688 0.33181079E+04  0.12258982E+06                                21.418199                           18.793349       0.314625       1.849638                    0.998600      60.336927     181.055959       0.415330       0.399162      -1.137548      -0.012369       0.012316       0.002972       0.017706      -0.007736      -0.015606       0.012200      -0.005854       0.031617      -0.017088      -0.009486       0.026575             24.637104      22.047506      -2.657776       2.908893      27.988522       4.956613      23.875284           0.000000
            4             Zn      12.855166      27.404040      19.100453       0.462432     139.828809 0.32535775E+04  0.11951174E+06                                21.985429                           18.603183       0.315808       1.855475                    0.998326      59.567395     177.718516       0.418034       0.398882      -1.138749      -0.001174       0.001848      -0.009439       0.009690      -0.015665      -0.039846      -0.002064       0.000837      -0.044430      -0.047247       0.005517       0.041730             26.570354      24.678548       2.354647      -0.257991      20.768755       3.143453      34.263758           0.000000
            5             Zn       1.755668      21.661095      14.492275       0.449746     142.123816 0.32808964E+04  0.12089507E+06                                22.310617                           18.735775       0.302299       1.847264                    0.998423      60.216629     180.560404       0.414293       0.401220      -1.135886       0.000767      -0.004924      -0.014241       0.015088      -0.007190       0.020446       0.020369       0.007771       0.081259      -0.034731      -0.005985       0.040716             26.914043      33.032903      -0.285789       0.477735      26.336653      -3.636002      21.372574           0.000002
            6             Zn      12.291887      22.412956       6.997784       0.447028     134.270671 0.33180819E+04  0.12258863E+06                                21.418082                           18.793271       0.314630       1.849641                    0.998600      60.336744     181.055280       0.415331       0.399162      -1.137548       0.012370      -0.012321       0.002973       0.017711      -0.007745       0.015605      -0.012206      -0.005861       0.031606      -0.017090      -0.009490       0.026579             24.636944      22.047397      -2.657752      -2.908862      27.988253      -4.956616      23.875183           0.000001
            7             Zn       5.940366      14.867010      25.208947       0.462439     139.827532 0.32535409E+04  0.11951005E+06                                21.985299                           18.603081       0.315804       1.855476                    0.998326      59.567070     177.717248       0.418036       0.398882      -1.138749      -0.001169      -0.001854       0.009435       0.009686       0.015657       0.039833      -0.002058       0.000818      -0.044426      -0.047234       0.005522       0.041712             26.570186      24.678371      -2.354654       0.257932      20.768633       3.143447      34.263555           0.000003
            8             Zn       8.670468      20.609955      29.817125       0.449745     142.124526 0.32809163E+04  0.12089600E+06                                22.310696                           18.735836       0.302292       1.847261                    0.998423      60.216796     180.561116       0.414292       0.401220      -1.135886       0.000767       0.004928       0.014242       0.015090       0.007183      -0.020446       0.020372       0.007773       0.081271      -0.034729      -0.005993       0.040722             26.914139      33.033005       0.285795      -0.477731      26.336772      -3.635990      21.372640           0.000001
            9             Zn       5.377087      19.858094      37.311616       0.447026     134.271316 0.33180986E+04  0.12258939E+06                                21.418160                           18.793323       0.314627       1.849639                    0.998600      60.336851     181.055681       0.415330       0.399162      -1.137548       0.012371       0.012317      -0.002970       0.017708       0.007740      -0.015601      -0.012203      -0.005852       0.031625      -0.017084      -0.009492       0.026576             24.637046      22.047455       2.657764       2.908869      27.988473      -4.956586      23.875209          -0.000001
           10             Zn       0.974434      13.313690       3.054247       0.462435     139.827513 0.32535401E+04  0.11951000E+06                                21.985289                           18.603071       0.315816       1.855479                    0.998326      59.567071     177.717201       0.418036       0.398882      -1.138749       0.001173       0.001850       0.009440       0.009691       0.015661      -0.039847       0.002062       0.000834      -0.044425      -0.047246       0.005518       0.041728             26.570178      24.678375      -2.354634      -0.257974      20.768630      -3.143430      34.263530          -0.000003
           11             Zn      12.073932       7.570745       7.662425       0.449746     142.123695 0.32808926E+04  0.12089489E+06                                22.310604                           18.735763       0.302299       1.847264                    0.998423      60.216598     180.560292       0.414294       0.401219      -1.135886      -0.000767      -0.004927       0.014246       0.015094       0.007186       0.020450      -0.020368       0.007769       0.081267      -0.034731      -0.005990       0.040721             26.914030      33.032885       0.285793       0.477712      26.336659       3.635997      21.372546           0.000001
           12             Zn       1.537713       8.322606      15.156916       0.447030     134.270346 0.33180696E+04  0.12258806E+06                                21.418056                           18.793242       0.314626       1.849640                    0.998600      60.336625     181.054843       0.415331       0.399162      -1.137548      -0.012369      -0.012322      -0.002974       0.017711       0.007744       0.015609       0.012206      -0.005861       0.031592      -0.017093      -0.009488       0.026581             24.636924      22.047377       2.657748      -2.908875      27.988203       4.956618      23.875191           0.000001
           13             Zn       7.760757      14.011726       3.089251       0.451351     138.864227 0.32898164E+04  0.12121151E+06                                21.911740                           18.746864       0.314995       1.852213                    0.998405      59.988621     179.410085       0.414970       0.400605      -1.137208      -0.007924      -0.012841       0.015009       0.021283      -0.035018      -0.030868       0.002512      -0.003945       0.018895      -0.047353       0.000497       0.046857             26.032266      26.314857       4.552468      -0.735977      22.251439       0.903134      29.530503          -0.000002
           14             Zn      12.272525       8.535934      36.898210       0.442821     135.487848 0.33837934E+04  0.12553045E+06                                21.544196                           18.976357       0.344267       1.856727                    0.998646      60.407803     181.167362       0.413721       0.399074      -1.138520       0.011664      -0.009065      -0.006608       0.016183      -0.015893      -0.007757      -0.003042      -0.000045       0.014395      -0.020618       0.005785       0.014833             24.739614      21.341162      -1.772263       2.302035      27.375288       6.207874      25.502394           0.000001
           15             Zn      11.992061      21.959247      37.563294       0.467330     139.824760 0.32158169E+04  0.11782281E+06                                22.075387                           18.564877       0.316936       1.857248                    0.998308      59.419627     177.259009       0.415953       0.401906      -1.136193       0.004929       0.005294      -0.015056       0.016703       0.004044      -0.026096       0.010564      -0.003150       0.050499      -0.029572      -0.004399       0.033971             26.639449      32.897208       0.818773       0.457372      26.856287      -3.064049      20.164852          -0.000000
           16             Zn      12.983643      14.168974      25.243951       0.451353     138.865424 0.32898518E+04  0.12121315E+06                                21.911882                           18.746981       0.314981       1.852207                    0.998405      59.988886     179.411193       0.414968       0.400606      -1.137207       0.007921       0.012842       0.015004       0.021279      -0.035024       0.030857      -0.002515      -0.003961       0.018877      -0.047350       0.000497       0.046853             26.032440      26.315031       4.552510       0.735968      22.251579      -0.903156      29.530709           0.000004
           17             Zn       8.471875      19.644766      14.743510       0.442826     135.486854 0.33837615E+04  0.12552898E+06                                21.544085                           18.976263       0.344269       1.856730                    0.998646      60.407567     181.166454       0.413722       0.399074      -1.138520      -0.011664       0.009071      -0.006611       0.016188      -0.015897       0.007765       0.003037      -0.000055       0.014367      -0.020619       0.005775       0.014844             24.739498      21.341051      -1.772258      -2.302018      27.375091      -6.207907      25.502352           0.000001
           18             Zn       8.752339       6.221453      15.408594       0.467330     139.824473 0.32158084E+04  0.11782242E+06                                22.075347                           18.564845       0.316941       1.857249                    0.998308      59.419586     177.258815       0.415953       0.401905      -1.136193      -0.004927      -0.005297      -0.015049       0.016698       0.004051       0.026090      -0.010564      -0.003154       0.050489      -0.029571      -0.004392       0.033963             26.639408      32.897154       0.818791      -0.457325      26.856224       3.064100      20.164848           0.000001
           19             Zn       6.068843      28.102076      19.065449       0.451352     138.864550 0.32898262E+04  0.12121196E+06                                21.911775                           18.746894       0.314992       1.852212                    0.998405      59.988703     179.410402       0.414970       0.400606      -1.137208       0.007924      -0.012841      -0.015010       0.021284       0.035019      -0.030871      -0.002509      -0.003956       0.018895      -0.047359       0.000501       0.046857             26.032308      26.314923      -4.552480      -0.735970      22.251459      -0.903143      29.530541           0.000000
           20             Zn       1.557075      22.626284      29.565890       0.442823     135.487563 0.33837828E+04  0.12552997E+06                                21.544171                           18.976331       0.344264       1.856727                    0.998646      60.407711     181.167030       0.413721       0.399074      -1.138520      -0.011663      -0.009067       0.006609       0.016184       0.015892      -0.007763       0.003041      -0.000046       0.014379      -0.020617       0.005779       0.014837             24.739592      21.341141       1.772259       2.302046      27.375233      -6.207871      25.502402           0.000000
           21             Zn       1.837539       7.868897      28.900806       0.467330     139.824761 0.32158173E+04  0.11782284E+06                                22.075390                           18.564882       0.316931       1.857246                    0.998308      59.419630     177.259059       0.415952       0.401906      -1.136193      -0.004928       0.005296       0.015051       0.016699      -0.004046      -0.026094      -0.010564      -0.003153       0.050504      -0.029572      -0.004398       0.033970             26.639448      32.897198      -0.818774       0.457352      26.856284       3.064051      20.164863           0.000001
           22             Zn       0.845957       0.078624      41.220149       0.451356     138.864165 0.32898135E+04  0.12121138E+06                                21.911751                           18.746871       0.314983       1.852210                    0.998405      59.988558     179.409923       0.414970       0.400606      -1.137207      -0.007923       0.012845      -0.015003       0.021281       0.035018       0.030856       0.002516      -0.003967       0.018876      -0.047345       0.000497       0.046849             26.032285      26.314861      -4.552491       0.735944      22.251446       0.903160      29.530550           0.000001
           23             Zn       5.357725       5.554416       7.411190       0.442822     135.487473 0.33837823E+04  0.12552995E+06                                21.544141                           18.976314       0.344274       1.856730                    0.998646      60.407763     181.167199       0.413722       0.399073      -1.138520       0.011665       0.009070       0.006611       0.016188       0.015900       0.007761      -0.003036      -0.000056       0.014375      -0.020621       0.005776       0.014845             24.739561      21.341100       1.772265      -2.302006      27.375191       6.207931      25.502391           0.000000
           24             Zn       5.077261      20.311803       6.746106       0.467332     139.824558 0.32158102E+04  0.11782250E+06                                22.075351                           18.564846       0.316943       1.857250                    0.998308      59.419611     177.258887       0.415953       0.401905      -1.136193       0.004928      -0.005295       0.015054       0.016701      -0.004049       0.026094       0.010563      -0.003154       0.050495      -0.029573      -0.004394       0.033968             26.639418      32.897151      -0.818800      -0.457342      26.856258      -3.064108      20.164844           0.000001
           25              H      11.038787       6.278660      30.515884       0.088190       1.358102 0.10542137E+02  0.11209516E+03                                 2.094315                            1.947876      -1.479947       2.164418                    0.992024       4.140884      12.499623       0.426798       1.349663      -0.692016       0.026138       0.020925      -0.026596       0.042760       0.002639      -0.000871      -0.002177       0.011650      -0.006982      -0.006231      -0.001503       0.007735              2.151287       1.998601       0.244257      -0.390342       1.915428      -0.416774       2.539832           0.000000
           26              H      12.181112       5.647412      32.390171       0.128857       1.216320 0.91524152E+01  0.93541203E+02                                 1.909918                            1.788816      -1.546290       2.146988                    0.992615       3.856571      11.256167       0.457101       1.311073      -0.700016       0.034769       0.005237      -0.000571       0.035166       0.001330      -0.002976      -0.000868       0.007953      -0.023126      -0.008305      -0.000322       0.008628              1.973967       2.629564       0.089008       0.146389       1.539203      -0.047708       1.753133           0.000000
           27              H       7.625641       5.047163      32.009111       0.094324       1.601983 0.12402525E+02  0.13662783E+03                                 2.310650                            2.095714      -1.462503       2.176396                    0.992383       4.086633      12.343130       0.418689       1.327961      -0.698474      -0.046133      -0.005485       0.005030       0.046730       0.006326      -0.005846      -0.010564       0.005331       0.000738      -0.012025      -0.003180       0.015205              2.442981       3.497565       0.121366       0.316856       1.807863       0.073544       2.023513           0.000000
           28              H       8.673925       4.525820      34.051774       0.140807       1.259424 0.95207249E+01  0.97909509E+02                                 1.951120                            1.826273      -1.373759       2.244739                    0.994237       3.622026      10.477832       0.453376       1.313690      -0.702243      -0.023899      -0.012608       0.028835       0.039517       0.014923      -0.007086      -0.000986       0.010926      -0.007362      -0.015555      -0.003481       0.019036              1.999385       1.983456       0.135180      -0.301564       1.667599      -0.327802       2.347101           0.000001
           29              H       7.501175       1.871198      38.562471       0.098255       1.509502 0.11113356E+02  0.11856396E+03                                 2.201383                            1.970416      -1.215995       2.304767                    0.994264       3.767698      11.031248       0.438225       1.310092      -0.704088      -0.045924      -0.006848      -0.012445       0.048071       0.008647       0.010896      -0.001259       0.019424       0.018946      -0.017422      -0.000864       0.018286              2.354163       3.366015       0.441711       0.029001       1.868834      -0.100286       1.827642           0.000001
           30              H       8.650415       2.882886      36.874283       0.125077       1.331118 0.99647867E+01  0.10292910E+03                                 1.970637                            1.826391      -1.318637       2.256302                    0.995026       3.616193      10.247501       0.472373       1.255309      -0.715249      -0.022400       0.009901      -0.027541       0.036855       0.004759       0.014622       0.002068       0.016105       0.009449      -0.011798      -0.008545       0.020343              2.044179       1.933226      -0.054437       0.286899       1.711131      -0.411933       2.488180           0.000001
           31              H      10.780173       1.752840      40.755786       0.094821       1.364103 0.98677140E+01  0.10312173E+03                                 2.105732                            1.888051      -1.332925       2.241922                    0.992855       3.964588      11.833350       0.432643       1.354697      -0.691924       0.026690      -0.011727       0.035580       0.045998       0.005720       0.004174      -0.006004       0.016748       0.016768      -0.015287       0.005525       0.009762              2.277304       1.972200      -0.180579       0.444807       1.795578      -0.585607       3.064135           0.000001
           32              H      11.955689       2.849069      39.085322       0.125635       1.134238 0.83628917E+01  0.84684540E+02                                 1.916575                            1.779898      -1.551284       2.143902                    0.992115       4.044152      12.270761       0.425788       1.420578      -0.677054       0.030574       0.011231       0.006342       0.033183       0.003927       0.006571       0.000081       0.005296      -0.006785      -0.007305      -0.001772       0.009077              1.984552       2.589168       0.258841       0.049241       1.618847      -0.157700       1.745641           0.000001
           33              H       3.168361       4.880897      38.203565       0.110134       1.248504 0.90710182E+01  0.92781296E+02                                 1.984830                            1.812282      -1.269189       2.282638                    0.994335       3.790649      11.177402       0.441037       1.357772      -0.691833       0.016246      -0.012356       0.044408       0.048874       0.003897      -0.001348      -0.005841       0.002526       0.041504      -0.011680      -0.003852       0.015533              2.086758       2.160954      -0.044649       0.631631       1.699490      -0.188243       2.399830           0.000000
           34              H       0.880946       4.272194      37.968725       0.130588       1.074102 0.78704392E+01  0.78456583E+02                                 1.851468                            1.730217      -1.423890       2.212858                    0.993012       3.890305      11.691622       0.430767       1.426373      -0.676720      -0.018098      -0.011521       0.031351       0.037989      -0.000175      -0.002803      -0.002016       0.007510       0.038241      -0.010329      -0.003076       0.013405              1.910194       1.958206       0.259989      -0.264759       1.704524      -0.380720       2.067853           0.000001
           35              H       3.175276       6.146211      34.428404       0.088725       1.395918 0.10358888E+02  0.10962880E+03                                 2.138046                            1.933704      -1.404957       2.202470                    0.992085       4.070547      12.245231       0.427559       1.353624      -0.691736       0.013093       0.017184      -0.038044       0.043750       0.003234       0.005919      -0.003011       0.005610       0.042888      -0.012508      -0.003665       0.016173              2.260590       2.466052       0.426152      -0.619776       1.857875      -0.387544       2.457842           0.000001
           36              H       1.015093       5.450147      34.069498       0.129687       1.246298 0.92944559E+01  0.95199844E+02                                 1.938940                            1.802895      -1.419498       2.212984                    0.993312       3.759021      10.923495       0.455980       1.311439      -0.701140      -0.011758       0.004566      -0.034575       0.036804       0.003484       0.000788       0.000967      -0.005434       0.028671      -0.009201      -0.000507       0.009708              2.003979       2.106086       0.031025       0.427259       1.519941      -0.063911       2.385910           0.000000
           37              H      11.937711       4.565273       8.250410       0.097773       1.489091 0.11047411E+02  0.11709927E+03                                 2.123374                            1.919788      -1.282170       2.262629                    0.994602       3.796380      10.900110       0.461886       1.251058      -0.715814       0.006376      -0.012891       0.043501       0.045817      -0.004852       0.001603      -0.015837      -0.029546       0.010891      -0.017430      -0.007934       0.025364              2.230087       1.768735       0.055025       0.440587       1.794343       0.257008       3.127185           0.000001
           38              H      11.637608       2.629259       7.093935       0.122801       1.155048 0.85242373E+01  0.83799872E+02                                 1.723886                            1.637111      -1.053334       2.378909                    0.998220       3.308020       8.838912       0.528428       1.179049      -0.734161       0.002151      -0.027722       0.024075       0.036780      -0.002304       0.005804      -0.012902      -0.005468       0.046224      -0.011901      -0.010924       0.022825              1.736859       1.371107      -0.044933       0.074260       2.210461      -0.171832       1.629008           0.000001
           39              H      11.171551       6.616828       4.993669       0.097664       1.384544 0.10260635E+02  0.10696826E+03                                 2.056397                            1.877571      -1.002926       2.401302                    0.997546       3.616212      10.359762       0.456011       1.288397      -0.709249      -0.009724       0.038836      -0.028104       0.048914      -0.008511       0.010467      -0.005196      -0.016296       0.047338      -0.021364      -0.000264       0.021629              2.149742       1.611624      -0.092557       0.027246       3.005096      -0.336495       1.832507          -0.000003
           40              H      10.792620       4.700541       3.784023       0.135442       1.091700 0.78373467E+01  0.75368535E+02                                 1.657118                            1.568259      -0.965565       2.430406                    0.998955       3.163256       8.331581       0.541237       1.176787      -0.735267      -0.012441       0.009184      -0.036808       0.039924      -0.004621       0.006819      -0.015215      -0.008961       0.028929      -0.011640      -0.011137       0.022777              1.681196       1.364855       0.027846       0.222792       1.551401       0.108777       2.127332          -0.000003
           41              H       8.473396       2.826524      43.378903       0.108203       1.535518 0.11654096E+02  0.12510444E+03                                 2.197651                            2.000518      -1.086682       2.368677                    0.996915       3.607648      10.400215       0.443072       1.287768      -0.711155      -0.021440       0.043063      -0.011027       0.049352      -0.004819       0.005017       0.006334      -0.040714      -0.003144      -0.022013      -0.000839       0.022852              2.294948       2.095491      -0.562275       0.417172       2.525351      -0.503498       2.264001          -0.000002
           42              H       9.712528       3.049152       1.027978       0.135967       1.092749 0.78190603E+01  0.74939786E+02                                 1.638315                            1.550357      -1.054416       2.391279                    0.998238       3.145707       8.196510       0.554381       1.152763      -0.741129       0.008967       0.038690       0.008344       0.040583      -0.002089       0.004022      -0.001661      -0.031512      -0.036994      -0.015211      -0.006957       0.022168              1.661360       1.342110       0.091648       0.143007       1.929760       0.309823       1.712210          -0.000002
           43              H       9.376469      27.188739      43.104184       0.103495       1.490067 0.11276802E+02  0.12156117E+03                                 2.225083                            2.015975      -1.329744       2.246100                    0.993591       3.949898      11.882584       0.420418       1.351498      -0.693956       0.002689      -0.044916      -0.017659       0.048338      -0.010629       0.001290      -0.006434      -0.028761      -0.002785      -0.017459      -0.002884       0.020343              2.335772       1.775539       0.086614       0.146648       2.752934       0.728476       2.478842          -0.000001
           44              H      10.409540      27.281736       0.926066       0.131613       1.169342 0.86683838E+01  0.86296858E+02                                 1.798276                            1.697827      -1.068817       2.381175                    0.998051       3.390368       9.369779       0.493366       1.247039      -0.717887       0.018748      -0.034382       0.007390       0.039853      -0.005085       0.006464       0.003373      -0.027513      -0.042462      -0.018649      -0.003233       0.021882              1.832895       1.594956      -0.299775       0.236764       1.980643      -0.275097       1.923087           0.000000
           45              H      11.078893      23.615427       4.528421       0.101082       1.547193 0.11958345E+02  0.12983919E+03                                 2.232284                            2.042028      -1.250603       2.282666                    0.995200       3.812111      11.231872       0.431408       1.307626      -0.704953      -0.014829      -0.030619      -0.031781       0.046556       0.000392       0.011877       0.001994      -0.001532       0.057456      -0.014546      -0.008920       0.023465              2.286438       1.717223       0.205920       0.147481       3.056098       0.473330       2.085993          -0.000002
           46              H      10.899108      25.683890       3.527028       0.134785       1.039789 0.72989499E+01  0.68793351E+02                                 1.581588                            1.493246      -1.012835       2.406510                    0.998750       3.136699       8.117207       0.567265       1.145602      -0.741940      -0.004586      -0.004650      -0.037235       0.037803       0.004575       0.003205       0.014326      -0.006680       0.040984      -0.013677      -0.008887       0.022564              1.613114       1.284135      -0.052318       0.180190       1.491158      -0.193565       2.064050          -0.000000
           47              H      12.042816      25.337267       7.922521       0.101264       1.260727 0.91369629E+01  0.91945918E+02                                 1.883613                            1.734579      -0.924796       2.443217                    0.998354       3.422502       9.435367       0.492899       1.234860      -0.721379       0.008270       0.003228       0.048054       0.048867       0.000737       0.005919       0.009621      -0.026501       0.038480      -0.020744       0.000157       0.020588              1.962633       1.483349      -0.058987       0.239826       1.706483      -0.411050       2.698066           0.000002
           48              H      11.749628      27.408549       6.992023       0.131147       1.111982 0.80618620E+01  0.77772335E+02                                 1.645866                            1.564514      -1.090841       2.369320                    0.997890       3.201690       8.338941       0.557650       1.138557      -0.744267       0.008655       0.027394       0.024193       0.037558       0.003467       0.008005       0.010583      -0.005063       0.044080      -0.012286      -0.009453       0.021738              1.651254       1.309437       0.058151       0.082135       2.051765       0.231053       1.592561           0.000002
           49              H       9.705613      21.902040       8.361184       0.088189       1.358094 0.10542060E+02  0.11209415E+03                                 2.094308                            1.947871      -1.479949       2.164418                    0.992024       4.140874      12.499587       0.426798       1.349665      -0.692015      -0.026138      -0.020926      -0.026596       0.042760       0.002639       0.000871       0.002177       0.011650      -0.006984      -0.006232      -0.001503       0.007735              2.151279       1.998594       0.244255       0.390340       1.915421       0.416771       2.539822           0.000001
           50              H       8.563288      22.533288      10.235471       0.128854       1.216328 0.91524894E+01  0.93542120E+02                                 1.909924                            1.788821      -1.546295       2.146985                    0.992614       3.856584      11.256202       0.457101       1.311070      -0.700017      -0.034769      -0.005238      -0.000572       0.035166       0.001330       0.002976       0.000868       0.007953      -0.023126      -0.008305      -0.000322       0.008627              1.973973       2.629575       0.089009      -0.146390       1.539207       0.047708       1.753137           0.000001
           51              H      13.118759      23.133537       9.854411       0.094324       1.601990 0.12402593E+02  0.13662882E+03                                 2.310659                            2.095722      -1.462503       2.176394                    0.992383       4.086649      12.343205       0.418688       1.327964      -0.698474       0.046133       0.005484       0.005030       0.046729       0.006325       0.005847       0.010564       0.005331       0.000739      -0.012025      -0.003179       0.015204              2.442990       3.497581       0.121367      -0.316858       1.807869      -0.073545       2.023522           0.000002
           52              H      12.070475      23.654880      11.897074       0.140800       1.259443 0.95208988E+01  0.97911709E+02                                 1.951137                            1.826288      -1.373767       2.244732                    0.994237       3.622057      10.477931       0.453375       1.313686      -0.702244       0.023899       0.012607       0.028834       0.039516       0.014922       0.007086       0.000986       0.010927      -0.007361      -0.015555      -0.003481       0.019036              1.999402       1.983473       0.135181       0.301567       1.667611       0.327806       2.347123           0.000002
           53              H      13.243225      26.309502      16.407771       0.098252       1.509491 0.11113254E+02  0.11856253E+03                                 2.201368                            1.970403      -1.215968       2.304779                    0.994265       3.767679      11.031150       0.438228       1.310087      -0.704089       0.045924       0.006848      -0.012446       0.048071       0.008648      -0.010895       0.001259       0.019426       0.018945      -0.017422      -0.000863       0.018286              2.354146       3.365988       0.441706      -0.029003       1.868821       0.100285       1.827629           0.000001
           54              H      12.093985      25.297814      14.719583       0.125078       1.331088 0.99645110E+01  0.10292554E+03                                 1.970611                            1.826368      -1.318621       2.256313                    0.995026       3.616143      10.247326       0.472375       1.255313      -0.715249       0.022400      -0.009901      -0.027542       0.036855       0.004758      -0.014623      -0.002068       0.016104       0.009448      -0.011797      -0.008546       0.020343              2.044152       1.933200      -0.054437      -0.286895       1.711110       0.411925       2.488145           0.000002
           55              H       9.964227      26.427860      18.601086       0.094814       1.364131 0.98679541E+01  0.10312484E+03                                 2.105757                            1.888072      -1.332922       2.241919                    0.992854       3.964637      11.833520       0.432642       1.354693      -0.691924      -0.026691       0.011727       0.035578       0.045997       0.005720      -0.004174       0.006004       0.016749       0.016767      -0.015287       0.005525       0.009761              2.277333       1.972223      -0.180582      -0.444815       1.795598       0.585619       3.064178           0.000000
           56              H       8.788711      25.331631      16.930622       0.125635       1.134228 0.83628016E+01  0.84683393E+02                                 1.916565                            1.779889      -1.551269       2.143910                    0.992115       4.044128      12.270668       0.425789       1.420579      -0.677054      -0.030574      -0.011231       0.006341       0.033184       0.003927      -0.006571      -0.000081       0.005297      -0.006788      -0.007306      -0.001772       0.009078              1.984541       2.589151       0.258839      -0.049239       1.618840       0.157698       1.745631           0.000000
           57              H       3.746439      23.299803      16.048865       0.110126       1.248534 0.90712869E+01  0.92784729E+02                                 1.984860                            1.812308      -1.269201       2.282627                    0.994335       3.790709      11.177619       0.441034       1.357770      -0.691833      -0.016245       0.012356       0.044406       0.048872       0.003898       0.001349       0.005841       0.002526       0.041503      -0.011680      -0.003852       0.015533              2.086791       2.160989      -0.044649      -0.631646       1.699514       0.188247       2.399870           0.000001
           58              H       6.033854      23.908506      15.814025       0.130583       1.074101 0.78704312E+01  0.78456426E+02                                 1.851462                            1.730212      -1.423863       2.212869                    0.993013       3.890298      11.691567       0.430769       1.426368      -0.676722       0.018099       0.011521       0.031351       0.037989      -0.000175       0.002803       0.002018       0.007509       0.038243      -0.010329      -0.003077       0.013406              1.910189       1.958201       0.259988       0.264758       1.704520       0.380717       2.067845           0.000001
           59              H       3.739524      22.034489      12.273704       0.088724       1.395912 0.10358836E+02  0.10962812E+03                                 2.138042                            1.933700      -1.404955       2.202472                    0.992085       4.070536      12.245193       0.427559       1.353626      -0.691736      -0.013092      -0.017184      -0.038045       0.043751       0.003234      -0.005919       0.003011       0.005610       0.042889      -0.012508      -0.003665       0.016172              2.260584       2.466045       0.426150       0.619774       1.857871       0.387542       2.457838           0.000001
           60              H       5.899707      22.730553      11.914798       0.129686       1.246294 0.92944106E+01  0.95199259E+02                                 1.938936                            1.802891      -1.419501       2.212983                    0.993312       3.759008      10.923448       0.455980       1.311439      -0.701140       0.011758      -0.004567      -0.034575       0.036804       0.003484      -0.000788      -0.000967      -0.005435       0.028670      -0.009201      -0.000506       0.009708              2.003975       2.106080       0.031024      -0.427259       1.519937       0.063911       2.385907           0.000001
           61              H       8.806689      23.615427      30.405110       0.097774       1.489069 0.11047208E+02  0.11709644E+03                                 2.123342                            1.919762      -1.282155       2.262636                    0.994603       3.796347      10.899939       0.461893       1.251047      -0.715817      -0.006376       0.012892       0.043501       0.045817      -0.004852      -0.001603       0.015837      -0.029546       0.010894      -0.017430      -0.007934       0.025364              2.230052       1.768710       0.055023      -0.440576       1.794317      -0.257000       3.127129          -0.000001
           62              H       9.106792      25.551441      29.248635       0.122803       1.155035 0.85241140E+01  0.83798311E+02                                 1.723869                            1.637096      -1.053341       2.378908                    0.998220       3.308001       8.838827       0.528433       1.179044      -0.734162      -0.002151       0.027723       0.024075       0.036780      -0.002304      -0.005803       0.012902      -0.005468       0.046224      -0.011901      -0.010924       0.022825              1.736841       1.371095      -0.044932      -0.074259       2.210436       0.171830       1.628993          -0.000003
           63              H       9.572849      21.563872      27.148369       0.097666       1.384536 0.10260553E+02  0.10696706E+03                                 2.056377                            1.877554      -1.002910       2.401308                    0.997547       3.616192      10.359643       0.456017       1.288384      -0.709252       0.009723      -0.038836      -0.028104       0.048914      -0.008511      -0.010467       0.005197      -0.016296       0.047339      -0.021364      -0.000265       0.021629              2.149720       1.611610      -0.092557      -0.027245       3.005060       0.336491       1.832491           0.000001
           64              H       9.951780      23.480159      25.938723       0.135446       1.091682 0.78371716E+01  0.75366377E+02                                 1.657096                            1.568239      -0.965561       2.430410                    0.998955       3.163213       8.331422       0.541242       1.176783      -0.735268       0.012441      -0.009183      -0.036809       0.039925      -0.004621      -0.006820       0.015215      -0.008959       0.028928      -0.011640      -0.011137       0.022777              1.681173       1.364838       0.027845      -0.222788       1.551379      -0.108774       2.127303           0.000001
           65              H      12.271004      25.354176      21.224203       0.108205       1.535496 0.11653897E+02  0.12510170E+03                                 2.197623                            2.000495      -1.086684       2.368678                    0.996915       3.607636      10.400138       0.443077       1.287761      -0.711157       0.021439      -0.043063      -0.011029       0.049353      -0.004820      -0.005017      -0.006335      -0.040715      -0.003143      -0.022014      -0.000839       0.022853              2.294917       2.095465      -0.562263      -0.417163       2.525316       0.503488       2.263972           0.000001
           66              H      11.031872      25.131548      23.182678       0.135961       1.092777 0.78193106E+01  0.74942835E+02                                 1.638348                            1.550386      -1.054428       2.391269                    0.998238       3.145747       8.196668       0.554373       1.152770      -0.741128      -0.008968      -0.038690       0.008343       0.040582      -0.002091      -0.004023       0.001661      -0.031512      -0.036993      -0.015212      -0.006957       0.022168              1.661395       1.342134       0.091650      -0.143012       1.929803      -0.309832       1.712246           0.000000
           67              H      11.367931       0.991961      20.949484       0.103494       1.490100 0.11277115E+02  0.12156559E+03                                 2.225129                            2.016013      -1.329784       2.246081                    0.993590       3.949960      11.882885       0.420411       1.351512      -0.693953      -0.002690       0.044916      -0.017660       0.048338      -0.010630      -0.001289       0.006434      -0.028761      -0.002781      -0.017460      -0.002883       0.020343              2.335822       1.775572       0.086617      -0.146654       2.752995      -0.728499       2.478900          -0.000001
           68              H      10.334860       0.898964      23.080766       0.131609       1.169372 0.86686840E+01  0.86300730E+02                                 1.798320                            1.697867      -1.068828       2.381169                    0.998051       3.390421       9.370022       0.493355       1.247054      -0.717883      -0.018748       0.034382       0.007389       0.039853      -0.005084      -0.006465      -0.003373      -0.027514      -0.042461      -0.018649      -0.003233       0.021882              1.832941       1.594993      -0.299785      -0.236773       1.980693       0.275106       1.923138          -0.000002
           69              H       9.665507       4.565273      26.683121       0.101095       1.546945 0.11955959E+02  0.12980531E+03                                 2.231922                            2.041728      -1.250544       2.282693                    0.995201       3.811847      11.230326       0.431475       1.307503      -0.704978       0.014830       0.030619      -0.031783       0.046558       0.000393      -0.011878      -0.001998      -0.001532       0.057462      -0.014547      -0.008921       0.023468              2.286056       1.716989       0.205870      -0.147443       3.055512      -0.473216       2.085667          -0.000002
           70              H       9.845292       2.496810      25.681728       0.134793       1.039753 0.72986044E+01  0.68789091E+02                                 1.581532                            1.493195      -1.012813       2.406524                    0.998750       3.136631       8.116899       0.567286       1.145578      -0.741946       0.004586       0.004649      -0.037235       0.037804       0.004575      -0.003205      -0.014326      -0.006680       0.040984      -0.013677      -0.008887       0.022564              1.613056       1.284096      -0.052315      -0.180181       1.491103       0.193551       2.063971          -0.000002
           71              H       8.701584       2.843433      30.077221       0.101258       1.260734 0.91370277E+01  0.91946740E+02                                 1.883621                            1.734587      -0.924793       2.443217                    0.998353       3.422516       9.435417       0.492897       1.234862      -0.721379      -0.008270      -0.003229       0.048054       0.048867       0.000738      -0.005919      -0.009621      -0.026501       0.038481      -0.020745       0.000157       0.020588              1.962642       1.483355      -0.058988      -0.239827       1.706492       0.411056       2.698078          -0.000002
           72              H       8.994772       0.772151      29.146723       0.131143       1.112000 0.80620408E+01  0.77774603E+02                                 1.645895                            1.564541      -1.090858       2.369313                    0.997890       3.201718       8.339082       0.557639       1.138570      -0.744264      -0.008655      -0.027394       0.024192       0.037558       0.003467      -0.008005      -0.010583      -0.005064       0.044080      -0.012286      -0.009453       0.021738              1.651284       1.309458       0.058152      -0.082137       2.051805      -0.231056       1.592589          -0.000003
           73              H       2.790813      20.369010      35.948216       0.088190       1.358087 0.10541986E+02  0.11209317E+03                                 2.094303                            1.947865      -1.479949       2.164420                    0.992024       4.140856      12.499527       0.426798       1.349667      -0.692015      -0.026138       0.020926       0.026597       0.042760      -0.002639      -0.000872       0.002177       0.011650      -0.006984      -0.006231      -0.001504       0.007735              2.151273       1.998589      -0.244255      -0.390339       1.915417       0.416771       2.539815          -0.000000
           74              H       1.648488      19.737762      34.073929       0.128856       1.216324 0.91524454E+01  0.93541552E+02                                 1.909919                            1.788816      -1.546295       2.146985                    0.992614       3.856574      11.256164       0.457102       1.311069      -0.700017      -0.034769       0.005238       0.000572       0.035166      -0.001330      -0.002976       0.000868       0.007953      -0.023125      -0.008305      -0.000322       0.008627              1.973967       2.629566      -0.089009       0.146389       1.539203       0.047708       1.753132          -0.000000
           75              H       6.203959      19.137513      34.454989       0.094325       1.601990 0.12402586E+02  0.13662866E+03                                 2.310655                            2.095719      -1.462508       2.176392                    0.992383       4.086644      12.343171       0.418689       1.327960      -0.698474       0.046133      -0.005484      -0.005030       0.046729      -0.006325      -0.005847       0.010564       0.005330       0.000739      -0.012025      -0.003180       0.015205              2.442986       3.497573      -0.121367       0.316857       1.807866      -0.073544       2.023518           0.000000
           76              H       5.155675      18.616170      32.412326       0.140803       1.259434 0.95208129E+01  0.97910578E+02                                 1.951125                            1.826277      -1.373763       2.244735                    0.994237       3.622042      10.477865       0.453377       1.313683      -0.702245       0.023899      -0.012608      -0.028834       0.039516      -0.014923      -0.007086       0.000986       0.010926      -0.007362      -0.015555      -0.003481       0.019036              1.999390       1.983460      -0.135180      -0.301564       1.667602       0.327803       2.347107           0.000001
           77              H       6.328425      15.961548      27.901629       0.098254       1.509499 0.11113322E+02  0.11856352E+03                                 2.201380                            1.970413      -1.215991       2.304770                    0.994264       3.767691      11.031223       0.438225       1.310093      -0.704087       0.045924      -0.006848       0.012445       0.048071      -0.008647       0.010896       0.001259       0.019424       0.018946      -0.017422      -0.000864       0.018286              2.354161       3.366012      -0.441710       0.029002       1.868831       0.100286       1.827639           0.000003
           78              H       5.179185      16.973236      29.589817       0.125079       1.331102 0.99646376E+01  0.10292721E+03                                 1.970625                            1.826381      -1.318628       2.256309                    0.995026       3.616166      10.247419       0.472373       1.255314      -0.715248       0.022400       0.009901       0.027541       0.036855      -0.004759       0.014623      -0.002068       0.016105       0.009449      -0.011798      -0.008545       0.020343              2.044167       1.933215       0.054437       0.286897       1.711122       0.411929       2.488164           0.000003
           79              H       3.049427      15.843190      25.708314       0.094819       1.364132 0.98679596E+01  0.10312491E+03                                 2.105756                            1.888071      -1.332930       2.241916                    0.992854       3.964634      11.833511       0.432643       1.354692      -0.691925      -0.026690      -0.011726      -0.035579       0.045997      -0.005720       0.004174       0.006004       0.016748       0.016768      -0.015287       0.005525       0.009762              2.277332       1.972222       0.180582       0.444814       1.795597       0.585618       3.064176           0.000002
           80              H       1.873911      16.939419      27.378778       0.125634       1.134244 0.83629459E+01  0.84685221E+02                                 1.916581                            1.779903      -1.551287       2.143899                    0.992115       4.044164      12.270805       0.425787       1.420577      -0.677054      -0.030574       0.011232      -0.006342       0.033183      -0.003927       0.006571      -0.000081       0.005297      -0.006786      -0.007305      -0.001772       0.009077              1.984558       2.589176      -0.258842       0.049240       1.618852       0.157701       1.745646           0.000001
           81              H      10.661239      18.971247      28.260535       0.110131       1.248515 0.90711198E+01  0.92782594E+02                                 1.984842                            1.812292      -1.269194       2.282634                    0.994335       3.790670      11.177479       0.441036       1.357772      -0.691833      -0.016246      -0.012356      -0.044407       0.048873      -0.003898      -0.001349       0.005841       0.002526       0.041504      -0.011680      -0.003852       0.015533              2.086771       2.160968       0.044649       0.631637       1.699499       0.188244       2.399845           0.000001
           82              H      12.948654      18.362544      28.495375       0.130586       1.074103 0.78704525E+01  0.78456722E+02                                 1.851467                            1.730216      -1.423878       2.212863                    0.993013       3.890305      11.691609       0.430768       1.426370      -0.676721       0.018098      -0.011521      -0.031351       0.037989       0.000175      -0.002803       0.002017       0.007510       0.038242      -0.010329      -0.003077       0.013405              1.910194       1.958206      -0.259989      -0.264759       1.704524       0.380719       2.067851           0.000001
           83              H      10.654324      20.236561      32.035696       0.088726       1.395908 0.10358798E+02  0.10962760E+03                                 2.138036                            1.933695      -1.404955       2.202473                    0.992085       4.070526      12.245149       0.427560       1.353624      -0.691736      -0.013093       0.017184       0.038045       0.043751      -0.003234       0.005919       0.003010       0.005609       0.042888      -0.012508      -0.003665       0.016172              2.260578       2.466038      -0.426149      -0.619773       1.857867       0.387542       2.457831           0.000000
           84              H      12.814507      19.540497      32.394602       0.129689       1.246292 0.92943897E+01  0.95198974E+02                                 1.938931                            1.802887      -1.419505       2.212982                    0.993312       3.759003      10.923423       0.455982       1.311437      -0.701141       0.011758       0.004566       0.034576       0.036804      -0.003484       0.000788      -0.000968      -0.005435       0.028670      -0.009201      -0.000507       0.009708              2.003970       2.106074      -0.031024       0.427257       1.519935       0.063911       2.385900           0.000000
           85              H       1.891889      18.655623      13.904290       0.097775       1.489071 0.11047231E+02  0.11709684E+03                                 2.123353                            1.919771      -1.282159       2.262636                    0.994603       3.796348      10.899979       0.461889       1.251056      -0.715815      -0.006376      -0.012892      -0.043501       0.045817       0.004852       0.001602       0.015837      -0.029545       0.010893      -0.017430      -0.007934       0.025364              2.230064       1.768718      -0.055024       0.440581       1.794325      -0.257002       3.127150           0.000001
           86              H       2.191992      16.719609      15.060765       0.122806       1.155023 0.85240058E+01  0.83796976E+02                                 1.723857                            1.637085      -1.053311       2.378922                    0.998220       3.307979       8.838752       0.528435       1.179044      -0.734162      -0.002151      -0.027723      -0.024076       0.036780       0.002304       0.005803       0.012902      -0.005469       0.046224      -0.011901      -0.010924       0.022825              1.736829       1.371088       0.044932       0.074258       2.210418       0.171829       1.628982           0.000001
           87              H       2.658049      20.707178      17.161031       0.097663       1.384560 0.10260781E+02  0.10697022E+03                                 2.056416                            1.877587      -1.002932       2.401298                    0.997546       3.616237      10.359870       0.456008       1.288400      -0.709248       0.009724       0.038836       0.028103       0.048914       0.008511       0.010468       0.005196      -0.016296       0.047337      -0.021364      -0.000264       0.021628              2.149763       1.611637       0.092558       0.027246       3.005130       0.336498       1.832522           0.000001
           88              H       3.036980      18.790891      18.370677       0.135438       1.091721 0.78375440E+01  0.75371003E+02                                 1.657150                            1.568287      -0.965574       2.430401                    0.998955       3.163284       8.331721       0.541227       1.176800      -0.735264       0.012442       0.009184       0.036808       0.039924       0.004621       0.006819       0.015214      -0.008961       0.028928      -0.011640      -0.011137       0.022777              1.681229       1.364878      -0.027847       0.222798       1.551431      -0.108782       2.127379           0.000003
           89              H       5.356204      16.916874      23.085197       0.108203       1.535507 0.11653993E+02  0.12510306E+03                                 2.197641                            2.000510      -1.086677       2.368680                    0.996915       3.607632      10.400154       0.443073       1.287769      -0.711155       0.021440       0.043063       0.011027       0.049353       0.004819       0.005017      -0.006334      -0.040714      -0.003143      -0.022013      -0.000839       0.022852              2.294937       2.095482       0.562271       0.417169       2.525339       0.503494       2.263990           0.000005
           90              H       4.117072      17.139502      21.126722       0.135965       1.092755 0.78191176E+01  0.74940531E+02                                 1.638328                            1.550369      -1.054419       2.391278                    0.998238       3.145711       8.196552       0.554375       1.152772      -0.741127      -0.008967       0.038690      -0.008345       0.040583       0.002089       0.004022       0.001661      -0.031512      -0.036994      -0.015211      -0.006957       0.022168              1.661374       1.342120      -0.091649       0.143009       1.929778      -0.309828       1.712224           0.000004
           91              H       4.453131      13.098389      23.359916       0.103494       1.490085 0.11276969E+02  0.12156350E+03                                 2.225107                            2.015995      -1.329749       2.246097                    0.993591       3.949925      11.882721       0.420414       1.351505      -0.693955      -0.002688      -0.044916       0.017659       0.048338       0.010630       0.001290       0.006434      -0.028760      -0.002784      -0.017459      -0.002884       0.020343              2.335799       1.775556      -0.086615       0.146651       2.752967      -0.728488       2.478872           0.000003
           92              H       3.420060      13.191386      21.228634       0.131614       1.169340 0.86683736E+01  0.86296811E+02                                 1.798282                            1.697833      -1.068813       2.381178                    0.998051       3.390366       9.369805       0.493362       1.247049      -0.717885      -0.018748      -0.034382      -0.007391       0.039853       0.005085       0.006464      -0.003373      -0.027512      -0.042462      -0.018649      -0.003233       0.021881              1.832902       1.594961       0.299776       0.236766       1.980650       0.275099       1.923094           0.000003
           93              H       2.750707       9.525077      17.626279       0.101083       1.547181 0.11958234E+02  0.12983760E+03                                 2.232265                            2.042013      -1.250606       2.282665                    0.995200       3.812104      11.231815       0.431411       1.307619      -0.704955       0.014830      -0.030619       0.031781       0.046556      -0.000392       0.011878      -0.001994      -0.001532       0.057456      -0.014546      -0.008920       0.023466              2.286418       1.717211      -0.205917       0.147479       3.056068      -0.473322       2.085976           0.000002
           94              H       2.930492      11.593540      18.627672       0.134781       1.039804 0.72990796E+01  0.68794901E+02                                 1.581605                            1.493261      -1.012847       2.406503                    0.998750       3.136726       8.117305       0.567261       1.145604      -0.741939       0.004586      -0.004650       0.037234       0.037803      -0.004575       0.003205      -0.014326      -0.006681       0.040983      -0.013677      -0.008887       0.022563              1.613132       1.284147       0.052319       0.180193       1.491174       0.193569       2.064075           0.000002
           95              H       1.786784      11.246917      14.232179       0.101268       1.260692 0.91366491E+01  0.91941832E+02                                 1.883565                            1.734539      -0.924788       2.443223                    0.998354       3.422453       9.435138       0.492910       1.234846      -0.721383      -0.008270       0.003228      -0.048055       0.048868      -0.000738       0.005920      -0.009621      -0.026500       0.038480      -0.020744       0.000156       0.020588              1.962581       1.483318       0.058984       0.239817       1.706440       0.411032       2.697986           0.000001
           96              H       2.079972      13.318199      15.162677       0.131150       1.111967 0.80617263E+01  0.77770651E+02                                 1.645847                            1.564497      -1.090827       2.369328                    0.997890       3.201668       8.338847       0.557655       1.138551      -0.744268      -0.008655       0.027394      -0.024193       0.037558      -0.003467       0.008005      -0.010583      -0.005064       0.044080      -0.012286      -0.009453       0.021738              1.651235       1.309425      -0.058150       0.082134       2.051737      -0.231049       1.592543           0.000001
           97              H       4.123987       7.811690      13.793516       0.088184       1.358101 0.10542128E+02  0.11209504E+03                                 2.094316                            1.947877      -1.479949       2.164417                    0.992024       4.140889      12.499640       0.426798       1.349665      -0.692015       0.026138      -0.020927       0.026596       0.042760      -0.002639       0.000871      -0.002178       0.011650      -0.006982      -0.006232      -0.001503       0.007735              2.151287       1.998601      -0.244256       0.390341       1.915427      -0.416773       2.539832           0.000001
           98              H       5.266312       8.442938      11.919229       0.128852       1.216328 0.91524929E+01  0.93542208E+02                                 1.909928                            1.788825      -1.546293       2.146986                    0.992614       3.856589      11.256237       0.457099       1.311075      -0.700016       0.034769      -0.005238       0.000571       0.035166      -0.001331       0.002976      -0.000868       0.007954      -0.023126      -0.008306      -0.000322       0.008628              1.973977       2.629580      -0.089009      -0.146390       1.539210      -0.047709       1.753142           0.000001
           99              H       0.710841       9.043187      12.300289       0.094322       1.601978 0.12402472E+02  0.13662704E+03                                 2.310640                            2.095706      -1.462498       2.176397                    0.992383       4.086630      12.343093       0.418691       1.327957      -0.698475      -0.046134       0.005484      -0.005031       0.046730      -0.006326       0.005846      -0.010565       0.005332       0.000738      -0.012026      -0.003179       0.015205              2.442969       3.497546      -0.121366      -0.316853       1.807856       0.073544       2.023505           0.000001
          100              H       1.759125       9.564530      10.257626       0.140802       1.259427 0.95207423E+01  0.97909602E+02                                 1.951112                            1.826266      -1.373766       2.244734                    0.994237       3.622029      10.477790       0.453381       1.313677      -0.702246      -0.023899       0.012607      -0.028835       0.039516      -0.014923       0.007086      -0.000986       0.010926      -0.007362      -0.015555      -0.003481       0.019036              1.999376       1.983447      -0.135179       0.301562       1.667592      -0.327800       2.347089           0.000001
          101              H       0.586375      12.219152       5.746929       0.098249       1.509493 0.11113267E+02  0.11856270E+03                                 2.201370                            1.970405      -1.215975       2.304776                    0.994264       3.767681      11.031159       0.438227       1.310088      -0.704089      -0.045924       0.006847       0.012445       0.048071      -0.008647      -0.010895      -0.001259       0.019425       0.018945      -0.017422      -0.000864       0.018285              2.354149       3.365993      -0.441707      -0.029003       1.868823      -0.100285       1.827631          -0.000001
          102              H       1.735615      11.207464       7.435117       0.125076       1.331096 0.99645821E+01  0.10292635E+03                                 1.970608                            1.826366      -1.318634       2.256305                    0.995026       3.616160      10.247343       0.472379       1.255301      -0.715251      -0.022400      -0.009901       0.027541       0.036855      -0.004759      -0.014623       0.002069       0.016105       0.009449      -0.011798      -0.008546       0.020343              2.044148       1.933198       0.054437      -0.286893       1.711108      -0.411923       2.488139          -0.000000
          103              H       3.865373      12.337510       3.553614       0.094812       1.364119 0.98678460E+01  0.10312343E+03                                 2.105746                            1.888063      -1.332913       2.241924                    0.992855       3.964618      11.833448       0.432643       1.354696      -0.691924       0.026691       0.011727      -0.035578       0.045997      -0.005720      -0.004174      -0.006004       0.016749       0.016767      -0.015287       0.005525       0.009762              2.277320       1.972212       0.180581      -0.444811       1.795590      -0.585614       3.064159          -0.000002
          104              H       5.040889      11.241281       5.224078       0.125633       1.134225 0.83627728E+01  0.84683045E+02                                 1.916563                            1.779888      -1.551271       2.143909                    0.992115       4.044126      12.270666       0.425788       1.420582      -0.677054       0.030575      -0.011231      -0.006342       0.033184      -0.003927      -0.006571       0.000080       0.005297      -0.006788      -0.007306      -0.001772       0.009078              1.984539       2.589148      -0.258838      -0.049240       1.618839      -0.157698       1.745630          -0.000001
          105              H      10.083161       9.209453       6.105835       0.110127       1.248513 0.90710977E+01  0.92782312E+02                                 1.984840                            1.812291      -1.269190       2.282635                    0.994335       3.790670      11.177476       0.441035       1.357773      -0.691833       0.016246       0.012357      -0.044407       0.048873      -0.003897       0.001348      -0.005841       0.002526       0.041503      -0.011680      -0.003852       0.015533              2.086769       2.160965       0.044649      -0.631636       1.699498      -0.188244       2.399844          -0.000001
          106              H       7.795746       9.818156       6.340675       0.130585       1.074091 0.78703370E+01  0.78455273E+02                                 1.851453                            1.730204      -1.423864       2.212870                    0.993013       3.890278      11.691501       0.430769       1.426371      -0.676721      -0.018098       0.011522      -0.031351       0.037989       0.000175       0.002803      -0.002017       0.007510       0.038242      -0.010329      -0.003077       0.013406              1.910179       1.958190      -0.259986       0.264756       1.704512      -0.380714       2.067835          -0.000001
          107              H      10.090076       7.944139       9.880996       0.088721       1.395927 0.10358969E+02  0.10962986E+03                                 2.138055                            1.933711      -1.404963       2.202466                    0.992085       4.070562      12.245283       0.427559       1.353623      -0.691736       0.013093      -0.017183       0.038045       0.043750      -0.003234      -0.005919      -0.003011       0.005610       0.042888      -0.012508      -0.003665       0.016173              2.260599       2.466062      -0.426154       0.619780       1.857882      -0.387546       2.457853           0.000000
          108              H       7.929893       8.640203      10.239902       0.129684       1.246303 0.92944913E+01  0.95200282E+02                                 1.938943                            1.802897      -1.419501       2.212982                    0.993312       3.759026      10.923508       0.455980       1.311438      -0.701141      -0.011758      -0.004567       0.034575       0.036804      -0.003484      -0.000788       0.000967      -0.005435       0.028672      -0.009201      -0.000507       0.009708              2.003983       2.106090      -0.031025      -0.427261       1.519943      -0.063911       2.385915           0.000001
          109              H       5.022911       9.525077      36.058990       0.097771       1.489081 0.11047322E+02  0.11709799E+03                                 2.123357                            1.919775      -1.282153       2.262635                    0.994603       3.796368      10.900028       0.461890       1.251050      -0.715816       0.006376       0.012891      -0.043501       0.045816       0.004852      -0.001603      -0.015837      -0.029546       0.010893      -0.017430      -0.007934       0.025364              2.230068       1.768721      -0.055024      -0.440581       1.794330       0.257004       3.127153           0.000001
          110              H       4.722808      11.461091      37.215465       0.122802       1.155048 0.85242384E+01  0.83799872E+02                                 1.723884                            1.637110      -1.053353       2.378901                    0.998220       3.308022       8.838912       0.528430       1.179047      -0.734162       0.002151       0.027723      -0.024074       0.036780       0.002304      -0.005803      -0.012902      -0.005468       0.046224      -0.011901      -0.010924       0.022825              1.736858       1.371106       0.044933      -0.074260       2.210460      -0.171832       1.629007          -0.000001
          111              H       4.256751       7.473522      39.315731       0.097668       1.384519 0.10260398E+02  0.10696498E+03                                 2.056356                            1.877537      -1.002895       2.401315                    0.997547       3.616165      10.359525       0.456021       1.288380      -0.709253      -0.009723      -0.038836       0.028105       0.048914       0.008511      -0.010467      -0.005197      -0.016296       0.047339      -0.021364      -0.000265       0.021629              2.149698       1.611596       0.092555      -0.027245       3.005022      -0.336488       1.832474          -0.000001
          112              H       3.877820       9.389809      40.525377       0.135450       1.091663 0.78369938E+01  0.75364165E+02                                 1.657069                            1.568215      -0.965551       2.430417                    0.998955       3.163182       8.331286       0.541250       1.176774      -0.735270      -0.012441      -0.009183       0.036809       0.039925       0.004621      -0.006819      -0.015215      -0.008959       0.028929      -0.011639      -0.011137       0.022777              1.681146       1.364819      -0.027844      -0.222783       1.551353       0.108770       2.127265          -0.000003
          113              H       1.558596      11.263826       0.930497       0.108202       1.535496 0.11653891E+02  0.12510162E+03                                 2.197622                            2.000495      -1.086696       2.368673                    0.996915       3.607639      10.400144       0.443077       1.287760      -0.711157      -0.021439      -0.043063       0.011029       0.049353       0.004820      -0.005017       0.006335      -0.040715      -0.003143      -0.022014      -0.000840       0.022853              2.294917       2.095464       0.562263      -0.417163       2.525315      -0.503487       2.263971          -0.000007
          114              H       2.797728      11.041198      43.281422       0.135960       1.092775 0.78192883E+01  0.74942514E+02                                 1.638340                            1.550380      -1.054426       2.391269                    0.998238       3.145746       8.196640       0.554377       1.152763      -0.741129       0.008968      -0.038690      -0.008342       0.040582       0.002091      -0.004023      -0.001661      -0.031513      -0.036993      -0.015212      -0.006957       0.022169              1.661386       1.342129      -0.091649      -0.143011       1.929793       0.309830       1.712237          -0.000005
          115              H       2.461669      15.082311       1.205216       0.103494       1.490077 0.11276905E+02  0.12156267E+03                                 2.225099                            2.015988      -1.329781       2.246084                    0.993591       3.949934      11.882747       0.420415       1.351504      -0.693955       0.002690       0.044916       0.017660       0.048338       0.010630      -0.001289      -0.006434      -0.028761      -0.002782      -0.017460      -0.002883       0.020343              2.335790       1.775551      -0.086615      -0.146650       2.752955       0.728484       2.478863          -0.000006
          116              H       3.494740      14.989314      43.383334       0.131607       1.169375 0.86687005E+01  0.86300845E+02                                 1.798314                            1.697861      -1.068831       2.381166                    0.998051       3.390422       9.369990       0.493359       1.247044      -0.717886       0.018748       0.034382      -0.007389       0.039853       0.005084      -0.006465       0.003373      -0.027515      -0.042461      -0.018649      -0.003233       0.021882              1.832935       1.594988       0.299784      -0.236772       1.980687      -0.275105       1.923131          -0.000006
          117              H       4.164093      18.655623      39.780979       0.101095       1.546944 0.11955944E+02  0.12980514E+03                                 2.231926                            2.041731      -1.250548       2.282694                    0.995201       3.811841      11.230323       0.431473       1.307508      -0.704977      -0.014830       0.030620       0.031783       0.046558      -0.000393      -0.011878       0.001998      -0.001532       0.057462      -0.014547      -0.008921       0.023468              2.286060       1.716991      -0.205871      -0.147444       3.055517       0.473219       2.085671          -0.000009
          118              H       3.984308      16.587160      40.782372       0.134797       1.039737 0.72984603E+01  0.68787333E+02                                 1.581510                            1.493175      -1.012799       2.406532                    0.998750       3.136602       8.116777       0.567293       1.145570      -0.741948      -0.004586       0.004649       0.037236       0.037804      -0.004575      -0.003205       0.014326      -0.006680       0.040984      -0.013677      -0.008887       0.022564              1.613033       1.284080       0.052313      -0.180177       1.491081      -0.193546       2.063938          -0.000006
          119              H       5.128016      16.933783      36.386879       0.101257       1.260747 0.91371445E+01  0.91948200E+02                                 1.883632                            1.734596      -0.924802       2.443211                    0.998353       3.422538       9.435489       0.492897       1.234859      -0.721380       0.008270      -0.003229      -0.048053       0.048867      -0.000738      -0.005919       0.009621      -0.026502       0.038481      -0.020745       0.000157       0.020588              1.962653       1.483362       0.058988      -0.239829       1.706502      -0.411060       2.698096          -0.000001
          120              H       4.834828      14.862501      37.317377       0.131143       1.112007 0.80621063E+01  0.77775364E+02                                 1.645898                            1.564544      -1.090868       2.369306                    0.997890       3.201733       8.339118       0.557641       1.138566      -0.744265       0.008655      -0.027394      -0.024192       0.037558      -0.003467      -0.008005       0.010583      -0.005063       0.044080      -0.012286      -0.009453       0.021738              1.651287       1.309460      -0.058152      -0.082138       2.051810       0.231057       1.592592          -0.000002
          121              H      11.442611       9.558893      39.515123       0.094949       1.600731 0.12306812E+02  0.13460133E+03                                 2.286048                            2.072994      -1.221321       2.291953                    0.995333       3.855324      11.405041       0.427681       1.309429      -0.704629       0.003562      -0.031692       0.031550       0.044861      -0.005505      -0.006274      -0.005836      -0.004978       0.064894      -0.018632      -0.004844       0.023476              2.355415       1.690469      -0.077563      -0.011555       3.276941      -0.467858       2.098834          -0.000004
          122              H      10.868683      11.441364      40.578549       0.129973       1.072250 0.75969303E+01  0.72291417E+02                                 1.612826                            1.522389      -1.041096       2.389875                    0.998586       3.172137       8.237069       0.562618       1.144048      -0.742503      -0.013791      -0.011324       0.033586       0.038032       0.003093      -0.006609      -0.015844      -0.008768       0.026225      -0.012946      -0.009500       0.022445              1.643189       1.345054      -0.048983      -0.258998       1.482928       0.145212       2.101585          -0.000004
          123              H      12.045582      11.503362      36.222935       0.097332       1.311840 0.95699870E+01  0.97292340E+02                                 1.927828                            1.771370      -0.916674       2.445762                    0.998322       3.434439       9.474578       0.490005       1.229528      -0.723143       0.012613       0.005108      -0.046342       0.048299       0.001685      -0.007520      -0.008016      -0.028892       0.036519      -0.022179       0.002455       0.019724              2.000189       1.521511      -0.045531      -0.277277       1.675196       0.300749       2.803860           0.000000
          124              H      11.640374      13.532372      37.286360       0.133508       1.100686 0.79310742E+01  0.76170507E+02                                 1.632307                            1.550513      -1.074146       2.378588                    0.998058       3.173695       8.237769       0.561050       1.136711      -0.744842       0.001733       0.029992      -0.022239       0.037377       0.000794      -0.005327      -0.012810      -0.008327       0.039135      -0.012670      -0.008419       0.021089              1.638101       1.290634       0.016569      -0.050884       2.057165      -0.221423       1.566505          -0.000002
          125              H      12.049730      19.069880      36.666028       0.094807       1.435334 0.10612704E+02  0.11132467E+03                                 2.062444                            1.873994      -1.306386       2.248612                    0.994497       3.790311      10.812285       0.470543       1.240914      -0.717553       0.011646      -0.004253      -0.043804       0.045525      -0.007683      -0.004878       0.015072      -0.023647       0.019378      -0.017340      -0.007316       0.024656              2.165276       1.824336       0.111709      -0.530082       1.806839      -0.341092       2.864653          -0.000001
          126              H      11.741330      16.914056      37.578802       0.129169       1.134041 0.83442351E+01  0.81596298E+02                                 1.702241                            1.619832      -1.109888       2.357945                    0.997845       3.275466       8.729622       0.531175       1.179192      -0.734116       0.007356      -0.027084      -0.026266       0.038440      -0.003787      -0.009422       0.010369      -0.000204       0.046897      -0.011727      -0.011189       0.022916              1.711671       1.395343      -0.101873      -0.126410       2.095931       0.204896       1.643739          -0.000002
          127              H      10.953043      20.704360      40.002526       0.093025       1.509720 0.11331830E+02  0.12123490E+03                                 2.187759                            1.980294      -1.077365       2.361061                    0.996634       3.745844      10.909114       0.441152       1.297749      -0.707209      -0.011602       0.034256       0.030412       0.047254      -0.008920      -0.013613       0.001145      -0.011316       0.047784      -0.022146       0.000089       0.022056              2.293690       1.707382      -0.149805      -0.069036       3.123200       0.489207       2.050487          -0.000005
          128              H      10.540921      18.669714      40.964040       0.130157       1.147160 0.83650085E+01  0.81856347E+02                                 1.721695                            1.627281      -1.033651       2.394473                    0.998417       3.240428       8.641329       0.527266       1.187107      -0.732835      -0.014394       0.005846       0.036457       0.039629      -0.002964      -0.009831       0.014678      -0.004891       0.032406      -0.014370      -0.008924       0.023294              1.748093       1.439858       0.045571      -0.272795       1.633745      -0.168384       2.170675          -0.000008
          129              H       8.513502      16.310989       1.262818       0.106885       1.343769 0.97841523E+01  0.10038531E+03                                 1.991026                            1.815501      -0.982072       2.419102                    0.997890       3.461040       9.706232       0.472561       1.263284      -0.715660      -0.013538       0.043316       0.018664       0.049070      -0.003916      -0.006217       0.000125      -0.043196       0.001396      -0.023760       0.002020       0.021740              2.091343       1.805435      -0.403555      -0.404991       2.195026       0.562385       2.273568          -0.000006
          130              H       9.460829      16.643521      43.609311       0.125821       1.122356 0.80707098E+01  0.77894399E+02                                 1.660852                            1.568691      -1.049841       2.386393                    0.998022       3.197068       8.334231       0.555031       1.143390      -0.743332       0.000077       0.035556      -0.005413       0.035966      -0.006760      -0.002799       0.004265      -0.031585      -0.023142      -0.013956      -0.007843       0.021800              1.681810       1.334006       0.029397      -0.110496       1.993156      -0.336432       1.718269          -0.000007
          131              H       9.576998      12.557320       1.116597       0.090622       1.549359 0.11762537E+02  0.12799951E+03                                 2.271635                            2.048887      -1.330855       2.237258                    0.993262       4.032209      12.143620       0.420564       1.338340      -0.696425       0.011206      -0.042717       0.014750       0.046560      -0.013369      -0.003151       0.004228      -0.025622       0.009047      -0.020092       0.001404       0.018688              2.387599       1.780594      -0.067886      -0.042793       2.927582      -0.749718       2.454621          -0.000004
          132              H      10.409540      12.841945      43.343455       0.125731       1.193007 0.87174969E+01  0.86760515E+02                                 1.810593                            1.693087      -1.019492       2.397858                    0.998438       3.390004       9.315420       0.499089       1.233100      -0.721135       0.014791      -0.030635      -0.010142       0.035498      -0.004453      -0.005994       0.000312      -0.026980      -0.039496      -0.016914      -0.003923       0.020837              1.855591       1.602806      -0.305717      -0.295209       1.957228       0.326030       2.006737          -0.000005
          133              H      10.599005      14.510242       3.753006       0.087613       1.251400 0.89794531E+01  0.92086879E+02                                 2.012671                            1.816897      -1.433814       2.187364                    0.991963       4.081032      12.254689       0.433228       1.378612      -0.685650       0.023658      -0.021503      -0.030933       0.044485      -0.000059      -0.001396       0.010509       0.015263       0.001662      -0.015030       0.006318       0.008712              2.162407       1.884861      -0.305436      -0.300103       2.063499       0.716575       2.538861          -0.000001
          134              H      11.921115      15.567019       5.334852       0.129170       1.277830 0.95650729E+01  0.99453845E+02                                 2.027401                            1.869619      -1.567693       2.143631                    0.991603       3.957426      11.887276       0.429856       1.370406      -0.688057       0.033944      -0.008899       0.002906       0.035211      -0.008517       0.002510       0.001067       0.007176       0.003494      -0.010282       0.001323       0.008959              2.111117       2.875321      -0.164492       0.064333       1.744253       0.183468       1.713778          -0.000001
          135              H       7.372560      16.102452       5.139890       0.090251       1.530930 0.11240600E+02  0.12073122E+03                                 2.229684                            1.983228      -1.421482       2.193428                    0.992711       4.023011      11.969338       0.434599       1.312161      -0.701082      -0.043129       0.012883      -0.002208       0.045066      -0.004143      -0.004323       0.005556       0.012678       0.000551      -0.009749      -0.001096       0.010845              2.384398       3.506454      -0.178716       0.249311       1.816435       0.122743       1.830306          -0.000001
          136              H       8.550842      17.153592       6.819217       0.127339       1.319077 0.98795781E+01  0.10280549E+03                                 2.030735                            1.872601      -1.333916       2.256370                    0.993894       3.746514      10.993130       0.442227       1.331016      -0.698167      -0.021582       0.017326       0.024083       0.036688      -0.000165      -0.011579       0.004771       0.013496      -0.010689      -0.012707      -0.003176       0.015883              2.122061       2.028428      -0.257266      -0.233468       2.050222       0.619443       2.287532          -0.000000
          137              H       7.661598      18.796527      11.963538       0.092942       1.647074 0.12616703E+02  0.13938117E+03                                 2.348338                            2.110459      -1.419733       2.197729                    0.992552       4.041658      12.166808       0.418802       1.323851      -0.700030      -0.042615      -0.007502      -0.004908       0.043548       0.007283       0.006877       0.009760       0.003595       0.004199      -0.010734      -0.005304       0.016039              2.486659       3.562473       0.256395      -0.396023       1.837233      -0.087565       2.060271           0.000001
          138              H       8.697435      18.303365       9.965184       0.127178       1.338247 0.10168855E+02  0.10592757E+03                                 1.995998                            1.859127      -1.434944       2.202081                    0.993611       3.722659      10.711269       0.461309       1.274611      -0.710125      -0.023982      -0.012833      -0.025403       0.037217       0.014113       0.005119       0.002863       0.010443      -0.015541      -0.012512      -0.006534       0.019046              2.050254       2.012682       0.170761       0.294753       1.736206       0.383490       2.401875           0.000001
          139              H      11.033255      20.360556      13.257372       0.098212       1.290893 0.99849547E+01  0.10480468E+03                                 2.032612                            1.903833      -1.458103       2.184050                    0.991949       4.029134      12.108553       0.428675       1.361266      -0.690104       0.028589       0.027290       0.025789       0.047193       0.008435       0.001613       0.004706       0.008756      -0.012951      -0.009567      -0.002988       0.012555              2.080750       1.913349       0.259046       0.332818       1.979344       0.433616       2.349556           0.000001
          140              H      12.176963      19.687037      11.285604       0.128990       1.179126 0.88057339E+01  0.89872573E+02                                 1.919789                            1.790149      -1.642595       2.097737                    0.991809       4.071807      12.200851       0.439744       1.364722      -0.687333       0.031141       0.007362      -0.005530       0.032474       0.005362       0.001779      -0.001101       0.005381      -0.022791      -0.008227      -0.001622       0.009849              1.990016       2.625376       0.176748      -0.176769       1.597386       0.050925       1.747287           0.000001
          141              H       3.314955      19.743398       9.087858       0.079366       1.513981 0.11398312E+02  0.12324199E+03                                 2.236042                            2.013577      -1.413624       2.191376                    0.992003       4.147137      12.508455       0.424679       1.333912      -0.695999       0.021024       0.010330       0.035020       0.042133       0.003552      -0.002444      -0.000682       0.004737       0.039694      -0.010898      -0.002730       0.013628              2.374386       2.731930       0.361004       0.735215       1.810809       0.268478       2.580419           0.000001
          142              H       1.100836      19.112151       9.641725       0.134579       1.293161 0.97675167E+01  0.10157045E+03                                 2.005779                            1.862866      -1.529265       2.163037                    0.992429       3.851939      11.379132       0.442092       1.332325      -0.696480      -0.011536       0.002272       0.035470       0.037368       0.003426      -0.000465      -0.002330      -0.005056       0.021078      -0.007799       0.000004       0.007796              2.068094       2.035580       0.045891      -0.346006       1.567050       0.034886       2.601650           0.000001
          143              H       2.742410      19.126241       5.321559       0.092342       1.406579 0.10474722E+02  0.11026021E+03                                 2.105482                            1.915896      -1.152519       2.327836                    0.995260       3.774619      11.026764       0.442789       1.314113      -0.702586       0.007153      -0.002909      -0.046570       0.047206       0.007070       0.007685       0.000586       0.007860       0.047984      -0.016475      -0.002399       0.018874              2.213003       2.140479       0.119950      -0.628802       1.755299      -0.018650       2.743230          -0.000002
          144              H       0.620949      18.413269       5.658310       0.139733       1.124901 0.83421289E+01  0.83869376E+02                                 1.885212                            1.766345      -1.293967       2.288903                    0.993963       3.646820      10.791561       0.434384       1.402508      -0.683699      -0.018734      -0.011029      -0.033096       0.039597       0.002360       0.002575       0.003937       0.009468       0.048172      -0.013685      -0.003308       0.016993              1.938548       2.031241       0.266494       0.314391       1.687062       0.299399       2.097342          -0.000001
          145              H       9.301789      18.621807      17.360423       0.094938       1.600928 0.12308682E+02  0.13462796E+03                                 2.286320                            2.073217      -1.221393       2.291916                    0.995332       3.855540      11.406237       0.427635       1.309512      -0.704612      -0.003562       0.031691       0.031548       0.044859      -0.005505       0.006274       0.005832      -0.004977       0.064885      -0.018630      -0.004842       0.023472              2.355705       1.690634      -0.077580       0.011558       3.277409       0.467933       2.099072           0.000003
          146              H       9.875717      16.739336      18.423849       0.129957       1.072329 0.75976614E+01  0.72300461E+02                                 1.612940                            1.522491      -1.041148       2.389844                    0.998585       3.172270       8.237663       0.562580       1.144091      -0.742492       0.013791       0.011324       0.033585       0.038031       0.003093       0.006609       0.015844      -0.008769       0.026224      -0.012945      -0.009499       0.022445              1.643308       1.345138      -0.048991       0.259027       1.483033      -0.145233       2.101752           0.000002
          147              H       8.698818      16.677338      14.068234       0.097337       1.311842 0.95700059E+01  0.97292819E+02                                 1.927854                            1.771390      -0.916670       2.445769                    0.998322       3.434427       9.474635       0.489993       1.229554      -0.723137      -0.012613      -0.005108      -0.046343       0.048300       0.001685       0.007520       0.008016      -0.028891       0.036519      -0.022178       0.002455       0.019723              2.000217       1.521528      -0.045532       0.277283       1.675216      -0.300755       2.803909           0.000001
          148              H       9.104026      14.648328      15.131660       0.133510       1.100678 0.79310068E+01  0.76169776E+02                                 1.632309                            1.550514      -1.074121       2.378602                    0.998058       3.173677       8.237745       0.561045       1.136721      -0.744839      -0.001733      -0.029992      -0.022240       0.037378       0.000794       0.005327       0.012810      -0.008328       0.039134      -0.012670      -0.008419       0.021089              1.638102       1.290635       0.016570       0.050884       2.057167       0.221424       1.566506           0.000001
          149              H       8.694670       9.110820      14.511328       0.094813       1.435306 0.10612443E+02  0.11132128E+03                                 2.062421                            1.873974      -1.306374       2.248621                    0.994497       3.790264      10.812129       0.470544       1.240918      -0.717552      -0.011646       0.004253      -0.043805       0.045526      -0.007683       0.004877      -0.015072      -0.023645       0.019380      -0.017340      -0.007316       0.024656              2.165251       1.824317       0.111707       0.530074       1.806817       0.341086       2.864620           0.000001
          150              H       9.003070      11.266644      15.424102       0.129173       1.134021 0.83440487E+01  0.81594038E+02                                 1.702224                            1.619816      -1.109854       2.357963                    0.997846       3.275432       8.729514       0.531177       1.179195      -0.734116      -0.007356       0.027084      -0.026268       0.038440      -0.003787       0.009422      -0.010369      -0.000205       0.046896      -0.011727      -0.011189       0.022916              1.711653       1.395331      -0.101872       0.126409       2.095906      -0.204894       1.643723           0.000001
          151              H       9.791357       7.476340      17.847826       0.093019       1.509788 0.11332475E+02  0.12124410E+03                                 2.187869                            1.980385      -1.077391       2.361049                    0.996634       3.745941      10.909665       0.441128       1.297794      -0.707200       0.011603      -0.034256       0.030410       0.047253      -0.008919       0.013613      -0.001143      -0.011317       0.047776      -0.022145       0.000091       0.022054              2.293811       1.707456      -0.149814       0.069041       3.123395      -0.489237       2.050583           0.000000
          152              H      10.203479       9.510986      18.809340       0.130140       1.147285 0.83662097E+01  0.81871719E+02                                 1.721889                            1.627453      -1.033689       2.394450                    0.998416       3.240605       8.642226       0.527207       1.187188      -0.732817       0.014394      -0.005846       0.036456       0.039628      -0.002964       0.009832      -0.014677      -0.004894       0.032403      -0.014370      -0.008924       0.023293              1.748293       1.440001       0.045579       0.272842       1.633932       0.168418       2.170946           0.000002
          153              H      12.230898      11.869711      23.417518       0.106887       1.343740 0.97838927E+01  0.10038167E+03                                 1.990969                            1.815454      -0.982047       2.419110                    0.997890       3.461007       9.705995       0.472578       1.263252      -0.715667       0.013537      -0.043316       0.018662       0.049069      -0.003917       0.006217      -0.000125      -0.043196       0.001393      -0.023760       0.002019       0.021741              2.091279       1.805385      -0.403536       0.404972       2.194957      -0.562359       2.273496           0.000003
          154              H      11.283571      11.537179      21.454611       0.125824       1.122356 0.80707153E+01  0.77894645E+02                                 1.660871                            1.568707      -1.049842       2.386398                    0.998022       3.197059       8.334281       0.555019       1.143413      -0.743327      -0.000077      -0.035556      -0.005415       0.035966      -0.006759       0.002799      -0.004265      -0.031585      -0.023142      -0.013956      -0.007843       0.021799              1.681831       1.334019       0.029398       0.110499       1.993183       0.336440       1.718290           0.000003
          155              H      11.167402      15.623380      23.271297       0.090620       1.549365 0.11762586E+02  0.12800021E+03                                 2.271647                            2.048897      -1.330818       2.237274                    0.993263       4.032193      12.143589       0.420561       1.338347      -0.696424      -0.011206       0.042717       0.014748       0.046560      -0.013368       0.003152      -0.004227      -0.025621       0.009045      -0.020091       0.001404       0.018688              2.387612       1.780601      -0.067887       0.042793       2.927601       0.749726       2.454635           0.000003
          156              H      10.334860      15.338755      21.188755       0.125734       1.192986 0.87173214E+01  0.86758528E+02                                 1.810592                            1.693087      -1.019484       2.397866                    0.998438       3.389972       9.315388       0.499080       1.233124      -0.721129      -0.014792       0.030635      -0.010144       0.035499      -0.004454       0.005993      -0.000312      -0.026977      -0.039496      -0.016913      -0.003923       0.020836              1.855591       1.602806      -0.305718       0.295209       1.957228      -0.326031       2.006737           0.000003
          157              H      10.145395      13.670458      25.907706       0.087616       1.251399 0.89794456E+01  0.92086811E+02                                 2.012672                            1.816898      -1.433827       2.187359                    0.991963       4.081030      12.254696       0.433227       1.378615      -0.685649      -0.023658       0.021502      -0.030934       0.044486      -0.000058       0.001396      -0.010509       0.015263       0.001662      -0.015030       0.006318       0.008712              2.162408       1.884862      -0.305437       0.300103       2.063500      -0.716576       2.538863           0.000002
          158              H       8.823285      12.613681      27.489552       0.129172       1.277840 0.95651655E+01  0.99455145E+02                                 2.027419                            1.869634      -1.567704       2.143625                    0.991603       3.957451      11.887409       0.429853       1.370414      -0.688056      -0.033944       0.008899       0.002906       0.035211      -0.008517      -0.002511      -0.001067       0.007176       0.003496      -0.010282       0.001323       0.008959              2.111136       2.875350      -0.164495      -0.064334       1.744266      -0.183471       1.713792           0.000002
          159              H      13.371840      12.078248      27.294590       0.090251       1.530971 0.11240969E+02  0.12073632E+03                                 2.229733                            1.983267      -1.421503       2.193417                    0.992711       4.023069      11.969610       0.434592       1.312170      -0.701080       0.043128      -0.012884      -0.002208       0.045066      -0.004144       0.004323      -0.005555       0.012677       0.000553      -0.009749      -0.001096       0.010845              2.384455       3.506550      -0.178722      -0.249321       1.816472      -0.122748       1.830343           0.000003
          160              H      12.193558      11.027108      28.973917       0.127339       1.319078 0.98795968E+01  0.10280582E+03                                 2.030744                            1.872608      -1.333919       2.256370                    0.993894       3.746519      10.993181       0.442223       1.331024      -0.698165       0.021583      -0.017326       0.024083       0.036688      -0.000165       0.011579      -0.004771       0.013496      -0.010687      -0.012707      -0.003176       0.015883              2.122070       2.028437      -0.257267       0.233469       2.050230      -0.619447       2.287543           0.000002
          161              H      13.082802       9.384173      34.118238       0.092944       1.647081 0.12616767E+02  0.13938198E+03                                 2.348339                            2.110460      -1.419740       2.197725                    0.992552       4.041660      12.166798       0.418803       1.323846      -0.700031       0.042615       0.007503      -0.004908       0.043548       0.007284      -0.006878      -0.009760       0.003593       0.004199      -0.010734      -0.005306       0.016039              2.486661       3.562476       0.256396       0.396025       1.837234       0.087565       2.060272           0.000002
          162              H      12.046965       9.877335      32.119884       0.127180       1.338235 0.10168731E+02  0.10592583E+03                                 1.995974                            1.859107      -1.434938       2.202083                    0.993611       3.722638      10.711143       0.461315       1.274598      -0.710128       0.023982       0.012833      -0.025402       0.037217       0.014114      -0.005119      -0.002863       0.010443      -0.015542      -0.012512      -0.006534       0.019046              2.050229       2.012657       0.170758      -0.294748       1.736187      -0.383484       2.401844           0.000002
          163              H       9.711145       7.820144      35.412072       0.098216       1.290889 0.99849136E+01  0.10480415E+03                                 2.032609                            1.903830      -1.458106       2.184050                    0.991949       4.029120      12.108509       0.428676       1.361267      -0.690104      -0.028590      -0.027289       0.025789       0.047193       0.008435      -0.001614      -0.004705       0.008756      -0.012953      -0.009566      -0.002989       0.012555              2.080747       1.913346       0.259046      -0.332818       1.979342      -0.433617       2.349552           0.000001
          164              H       8.567437       8.493663      33.440304       0.128992       1.179123 0.88057032E+01  0.89872132E+02                                 1.919781                            1.790142      -1.642597       2.097736                    0.991809       4.071795      12.200785       0.439747       1.364716      -0.687334      -0.031141      -0.007361      -0.005529       0.032474       0.005361      -0.001779       0.001101       0.005381      -0.022789      -0.008226      -0.001621       0.009848              1.990007       2.625363       0.176747       0.176768       1.597380      -0.050925       1.747279           0.000001
          165              H       3.599845       8.437302      31.242558       0.079368       1.513962 0.11398131E+02  0.12323952E+03                                 2.236022                            2.013560      -1.413617       2.191382                    0.992003       4.147102      12.508315       0.424681       1.333911      -0.695999      -0.021025      -0.010330       0.035021       0.042133       0.003552       0.002444       0.000682       0.004736       0.039693      -0.010898      -0.002730       0.013627              2.374364       2.731903       0.361000      -0.735207       1.810795      -0.268476       2.580395           0.000001
          166              H       5.813964       9.068549      31.796425       0.134583       1.293148 0.97673957E+01  0.10156890E+03                                 2.005767                            1.862855      -1.529264       2.163039                    0.992429       3.851918      11.379061       0.442093       1.332327      -0.696479       0.011536      -0.002272       0.035470       0.037368       0.003426       0.000465       0.002331      -0.005055       0.021077      -0.007799       0.000003       0.007796              2.068081       2.035567       0.045890       0.346001       1.567043      -0.034887       2.601633           0.000001
          167              H       4.172390       9.054459      27.476259       0.092344       1.406567 0.10474607E+02  0.11025863E+03                                 2.105464                            1.915882      -1.152523       2.327836                    0.995260       3.774594      11.026648       0.442793       1.314107      -0.702587      -0.007154       0.002909      -0.046571       0.047207       0.007070      -0.007686      -0.000585       0.007861       0.047988      -0.016476      -0.002399       0.018875              2.212983       2.140461       0.119948       0.628793       1.755285       0.018648       2.743204           0.000001
          168              H       6.293851       9.767431      27.813010       0.139736       1.124901 0.83421230E+01  0.83869253E+02                                 1.885206                            1.766339      -1.293973       2.288900                    0.993963       3.646817      10.791527       0.434387       1.402500      -0.683700       0.018733       0.011030      -0.033096       0.039597       0.002360      -0.002575      -0.003937       0.009468       0.048175      -0.013685      -0.003309       0.016994              1.938542       2.031234       0.266493      -0.314388       1.687057      -0.299397       2.097335           0.000001
          169              H       2.386989      23.649243      26.948977       0.094950       1.600749 0.12306977E+02  0.13460363E+03                                 2.286067                            2.073010      -1.221336       2.291945                    0.995333       3.855348      11.405145       0.427679       1.309431      -0.704628      -0.003562      -0.031692      -0.031550       0.044860       0.005505      -0.006274       0.005836      -0.004978       0.064894      -0.018632      -0.004844       0.023476              2.355434       1.690480       0.077565      -0.011555       3.276973       0.467862       2.098849           0.000001
          170              H       2.960917      25.531714      25.885551       0.129970       1.072265 0.75970676E+01  0.72293078E+02                                 1.612843                            1.522404      -1.041110       2.389867                    0.998586       3.172164       8.237170       0.562613       1.144051      -0.742502       0.013791      -0.011324      -0.033586       0.038032      -0.003093      -0.006609       0.015844      -0.008768       0.026225      -0.012946      -0.009500       0.022445              1.643207       1.345067       0.048985      -0.259003       1.482944      -0.145215       2.101611          -0.000001
          171              H       1.784018      25.593712      30.241165       0.097336       1.311823 0.95698281E+01  0.97290316E+02                                 1.927811                            1.771355      -0.916669       2.445767                    0.998322       3.434411       9.474479       0.490007       1.229528      -0.723143      -0.012613       0.005108       0.046342       0.048299      -0.001685      -0.007520       0.008016      -0.028891       0.036519      -0.022179       0.002455       0.019723              2.000171       1.521499       0.045530      -0.277273       1.675181      -0.300744       2.803831          -0.000002
          172              H       2.189226      27.622722      29.177740       0.133508       1.100685 0.79310643E+01  0.76170410E+02                                 1.632309                            1.550514      -1.074139       2.378591                    0.998058       3.173689       8.237761       0.561048       1.136714      -0.744841      -0.001733       0.029992       0.022239       0.037378      -0.000794      -0.005327       0.012810      -0.008327       0.039135      -0.012670      -0.008419       0.021089              1.638103       1.290635      -0.016570      -0.050884       2.057167       0.221424       1.566507          -0.000004
          173              H       1.779870       4.979530      29.798071       0.094809       1.435319 0.10612561E+02  0.11132279E+03                                 2.062430                            1.873982      -1.306379       2.248616                    0.994497       3.790287      10.812197       0.470544       1.240914      -0.717553      -0.011646      -0.004253       0.043804       0.045525       0.007683      -0.004878      -0.015072      -0.023646       0.019380      -0.017340      -0.007315       0.024656              2.165260       1.824324      -0.111708      -0.530076       1.806826       0.341088       2.864630          -0.000000
          174              H       2.088270       2.823706      28.885298       0.129171       1.134031 0.83441386E+01  0.81595126E+02                                 1.702233                            1.619824      -1.109877       2.357951                    0.997845       3.275446       8.729559       0.531176       1.179194      -0.734116      -0.007356      -0.027085       0.026267       0.038440       0.003787      -0.009422      -0.010369      -0.000205       0.046897      -0.011727      -0.011189       0.022916              1.711662       1.395337       0.101872      -0.126410       2.095919      -0.204895       1.643731          -0.000003
          175              H       2.876557       6.614010      26.461574       0.093023       1.509721 0.11331845E+02  0.12123522E+03                                 2.187770                            1.980304      -1.077359       2.361065                    0.996634       3.745844      10.909155       0.441147       1.297760      -0.707207       0.011602       0.034256      -0.030412       0.047254       0.008919      -0.013613      -0.001145      -0.011316       0.047782      -0.022145       0.000090       0.022056              2.293703       1.707390       0.149806      -0.069037       3.123222      -0.489210       2.050496           0.000001
          176              H       3.288679       4.579364      25.500060       0.130155       1.147187 0.83652665E+01  0.81859689E+02                                 1.721741                            1.627322      -1.033656       2.394470                    0.998417       3.240460       8.641522       0.527251       1.187130      -0.732830       0.014394       0.005846      -0.036457       0.039629       0.002965      -0.009832      -0.014678      -0.004892       0.032404      -0.014370      -0.008924       0.023294              1.748140       1.439892      -0.045573      -0.272806       1.633789       0.168392       2.170740          -0.000001
          177              H       5.316098       2.220639      20.891882       0.106888       1.343749 0.97839810E+01  0.10038311E+03                                 1.991008                            1.815485      -0.982056       2.419112                    0.997890       3.461012       9.706132       0.472563       1.263284      -0.715660       0.013538       0.043316      -0.018665       0.049071       0.003916      -0.006217      -0.000125      -0.043196       0.001396      -0.023760       0.002020       0.021740              2.091323       1.805418       0.403550      -0.404985       2.195005      -0.562377       2.273545          -0.000001
          178              H       4.368771       2.553171      22.854789       0.125823       1.122356 0.80707152E+01  0.77894538E+02                                 1.660860                            1.568698      -1.049836       2.386397                    0.998022       3.197065       8.334254       0.555026       1.143399      -0.743330      -0.000077       0.035556       0.005413       0.035966       0.006760      -0.002799      -0.004265      -0.031585      -0.023142      -0.013956      -0.007843       0.021800              1.681819       1.334011      -0.029397      -0.110497       1.993167       0.336434       1.718277          -0.000002
          179              H       4.252602      26.647670      21.038103       0.090621       1.549392 0.11762844E+02  0.12800376E+03                                 2.271673                            2.048918      -1.330859       2.237253                    0.993262       4.032249      12.143807       0.420560       1.338345      -0.696424      -0.011206      -0.042716      -0.014749       0.046559       0.013369      -0.003151      -0.004228      -0.025621       0.009048      -0.020092       0.001404       0.018688              2.387641       1.780620       0.067887      -0.042795       2.927636       0.749738       2.454666          -0.000000
          180              H       3.420060      26.932295      23.120645       0.125732       1.193005 0.87174850E+01  0.86760422E+02                                 1.810596                            1.693090      -1.019490       2.397859                    0.998438       3.390003       9.315438       0.499086       1.233106      -0.721133      -0.014791      -0.030634       0.010142       0.035498       0.004454      -0.005994      -0.000312      -0.026979      -0.039496      -0.016914      -0.003923       0.020837              1.855594       1.602809       0.305717      -0.295210       1.957231      -0.326030       2.006742          -0.000001
          181              H       3.230595       0.419892      18.401694       0.087609       1.251427 0.89796888E+01  0.92089873E+02                                 2.012695                            1.816918      -1.433819       2.187357                    0.991963       4.081083      12.254869       0.433227       1.378607      -0.685651      -0.023658      -0.021502       0.030933       0.044485       0.000059      -0.001396      -0.010509       0.015263       0.001661      -0.015030       0.006318       0.008712              2.162435       1.884884       0.305441      -0.300108       2.063525      -0.716590       2.538897           0.000000
          182              H       1.908485       1.476669      16.819848       0.129169       1.277848 0.95652352E+01  0.99455907E+02                                 2.027414                            1.869631      -1.567700       2.143625                    0.991603       3.957455      11.887367       0.429857       1.370400      -0.688059      -0.033943      -0.008899      -0.002907       0.035211       0.008517       0.002511      -0.001067       0.007177       0.003494      -0.010282       0.001323       0.008959              2.111131       2.875341       0.164493       0.064334       1.744263      -0.183470       1.713789           0.000001
          183              H       6.457040       2.012102      17.014810       0.090250       1.530923 0.11240538E+02  0.12073041E+03                                 2.229680                            1.983225      -1.421480       2.193430                    0.992711       4.022999      11.969302       0.434599       1.312164      -0.701081       0.043129       0.012884       0.002208       0.045067       0.004143      -0.004323      -0.005556       0.012678       0.000551      -0.009749      -0.001095       0.010845              2.384395       3.506449       0.178717       0.249310       1.816433      -0.122742       1.830302           0.000001
          184              H       5.278758       3.063242      15.335483       0.127341       1.319061 0.98794341E+01  0.10280370E+03                                 2.030728                            1.872594      -1.333909       2.256377                    0.993894       3.746487      10.993064       0.442225       1.331026      -0.698165       0.021582       0.017327      -0.024084       0.036688       0.000165      -0.011579      -0.004771       0.013495      -0.010689      -0.012707      -0.003176       0.015883              2.122053       2.028420       0.257266      -0.233468       2.050214      -0.619440       2.287524           0.000001
          185              H       6.168002       4.706177      10.191162       0.092944       1.647087 0.12616835E+02  0.13938307E+03                                 2.348355                            2.110473      -1.419739       2.197726                    0.992552       4.041678      12.166910       0.418799       1.323855      -0.700029       0.042615      -0.007502       0.004908       0.043547      -0.007283       0.006878      -0.009760       0.003595       0.004200      -0.010734      -0.005305       0.016038              2.486678       3.562503      -0.256397      -0.396030       1.837245       0.087567       2.060287           0.000001
          186              H       5.132165       4.213015      12.189516       0.127176       1.338263 0.10169005E+02  0.10592956E+03                                 1.996017                            1.859144      -1.434948       2.202078                    0.993611       3.722684      10.711377       0.461306       1.274614      -0.710124       0.023982      -0.012832       0.025403       0.037217      -0.014113       0.005119      -0.002863       0.010443      -0.015541      -0.012511      -0.006534       0.019045              2.050274       2.012701      -0.170763       0.294757       1.736220      -0.383496       2.401901           0.000001
          187              H       2.796345       6.270206       8.897328       0.098216       1.290880 0.99848311E+01  0.10480306E+03                                 2.032600                            1.903822      -1.458099       2.184054                    0.991949       4.029108      12.108460       0.428676       1.361267      -0.690104      -0.028590       0.027291      -0.025789       0.047193      -0.008435       0.001613      -0.004706       0.008756      -0.012952      -0.009567      -0.002988       0.012555              2.080737       1.913338      -0.259044       0.332815       1.979332      -0.433612       2.349540           0.000001
          188              H       1.652637       5.596687      10.869096       0.128991       1.179125 0.88057240E+01  0.89872429E+02                                 1.919787                            1.790147      -1.642596       2.097737                    0.991809       4.071803      12.200829       0.439745       1.364720      -0.687333      -0.031141       0.007362       0.005530       0.032474      -0.005362       0.001779       0.001101       0.005380      -0.022790      -0.008226      -0.001622       0.009848              1.990013       2.625373      -0.176748      -0.176769       1.597383      -0.050925       1.747284           0.000001
          189              H      10.514645       5.653048      13.066842       0.079367       1.513965 0.11398162E+02  0.12323999E+03                                 2.236029                            2.013567      -1.413621       2.191380                    0.992003       4.147110      12.508365       0.424679       1.333916      -0.695998      -0.021024       0.010330      -0.035021       0.042133      -0.003552      -0.002444       0.000681       0.004737       0.039693      -0.010898      -0.002729       0.013627              2.374372       2.731912      -0.361001       0.735210       1.810800      -0.268476       2.580404           0.000001
          190              H      12.728764       5.021801      12.512975       0.134580       1.293156 0.97674631E+01  0.10156978E+03                                 2.005776                            1.862863      -1.529269       2.163037                    0.992429       3.851928      11.379102       0.442092       1.332328      -0.696479       0.011536       0.002272      -0.035470       0.037368      -0.003426      -0.000465       0.002331      -0.005056       0.021076      -0.007799       0.000004       0.007795              2.068090       2.035576      -0.045891      -0.346005       1.567048      -0.034886       2.601647           0.000001
          191              H      11.087190       5.035891      16.833141       0.092339       1.406592 0.10474841E+02  0.11026177E+03                                 2.105494                            1.915906      -1.152526       2.327831                    0.995260       3.774640      11.026837       0.442788       1.314112      -0.702586      -0.007153      -0.002908       0.046570       0.047206      -0.007070       0.007686      -0.000586       0.007861       0.047984      -0.016475      -0.002399       0.018874              2.213016       2.140492      -0.119951      -0.628807       1.755308       0.018650       2.743246          -0.000000
          192              H      13.208651       4.322919      16.496390       0.139730       1.124912 0.83422291E+01  0.83870600E+02                                 1.885221                            1.766353      -1.293959       2.288904                    0.993963       3.646837      10.791610       0.434385       1.402503      -0.683699       0.018734      -0.011028       0.033095       0.039597      -0.002360       0.002575      -0.003938       0.009468       0.048173      -0.013685      -0.003308       0.016994              1.938558       2.031251      -0.266496       0.314393       1.687070      -0.299401       2.097352           0.000000
          193              H       4.527811       4.531457       4.794277       0.094938       1.600960 0.12308976E+02  0.13463217E+03                                 2.286366                            2.073254      -1.221401       2.291913                    0.995332       3.855568      11.406416       0.427627       1.309527      -0.704609       0.003562       0.031691      -0.031548       0.044859       0.005505       0.006274      -0.005832      -0.004977       0.064883      -0.018629      -0.004841       0.023471              2.355754       1.690662       0.077582       0.011559       3.277488      -0.467947       2.099113          -0.000002
          194              H       3.953883       2.648986       3.730851       0.129958       1.072328 0.75976602E+01  0.72300496E+02                                 1.612945                            1.522495      -1.041144       2.389847                    0.998585       3.172267       8.237676       0.562577       1.144098      -0.742491      -0.013791       0.011324      -0.033585       0.038031      -0.003093       0.006609      -0.015843      -0.008769       0.026224      -0.012945      -0.009499       0.022444              1.643313       1.345142       0.048991       0.259028       1.483038       0.145234       2.101760          -0.000000
          195              H       5.130782       2.586988       8.086465       0.097336       1.311876 0.95703171E+01  0.97296924E+02                                 1.927899                            1.771429      -0.916683       2.445761                    0.998322       3.434475       9.474861       0.489983       1.229567      -0.723134       0.012613      -0.005108       0.046342       0.048299      -0.001685       0.007520      -0.008016      -0.028892       0.036519      -0.022179       0.002456       0.019723              2.000267       1.521559       0.045534       0.277293       1.675254       0.300767       2.803987           0.000002
          196              H       4.725574       0.557978       7.023040       0.133503       1.100711 0.79313068E+01  0.76173470E+02                                 1.632350                            1.550551      -1.074147       2.378587                    0.998058       3.173726       8.237949       0.561033       1.136733      -0.744836       0.001733      -0.029991       0.022240       0.037378      -0.000794       0.005328      -0.012810      -0.008327       0.039134      -0.012670      -0.008419       0.021089              1.638145       1.290662      -0.016570       0.050886       2.057227      -0.221432       1.566545           0.000002
          197              H       5.134930      23.201170       7.643371       0.094812       1.435323 0.10612597E+02  0.11132333E+03                                 2.062438                            1.873988      -1.306383       2.248615                    0.994497       3.790295      10.812248       0.470542       1.240919      -0.717552       0.011646       0.004253       0.043804       0.045525       0.007683       0.004878       0.015072      -0.023646       0.019378      -0.017340      -0.007316       0.024656              2.165270       1.824331      -0.111709       0.530081       1.806833      -0.341091       2.864645           0.000002
          198              H       4.826530      25.356994       6.730598       0.129170       1.134039 0.83442155E+01  0.81596139E+02                                 1.702247                            1.619836      -1.109870       2.357954                    0.997845       3.275462       8.729641       0.531170       1.179202      -0.734114       0.007356       0.027084       0.026267       0.038440       0.003787       0.009422       0.010369      -0.000205       0.046895      -0.011727      -0.011189       0.022916              1.711677       1.395347       0.101874       0.126412       2.095939       0.204898       1.643745           0.000002
          199              H       4.038243      21.566690       4.306874       0.093022       1.509784 0.11332438E+02  0.12124363E+03                                 2.187867                            1.980384      -1.077386       2.361052                    0.996634       3.745933      10.909647       0.441127       1.297797      -0.707199      -0.011603      -0.034256      -0.030410       0.047253       0.008919       0.013613       0.001144      -0.011317       0.047776      -0.022145       0.000091       0.022054              2.293809       1.707455       0.149814       0.069041       3.123391       0.489237       2.050581          -0.000005
          200              H       3.626121      23.601336       3.345360       0.130141       1.147289 0.83662516E+01  0.81872304E+02                                 1.721900                            1.627463      -1.033689       2.394451                    0.998416       3.240606       8.642263       0.527202       1.187197      -0.732815      -0.014394      -0.005846      -0.036456       0.039628       0.002964       0.009832       0.014677      -0.004894       0.032403      -0.014370      -0.008924       0.023293              1.748306       1.440010      -0.045580       0.272845       1.633943      -0.168420       2.170964          -0.000004
          201              H       1.598702      25.960061      43.046582       0.106885       1.343744 0.97839228E+01  0.10038207E+03                                 1.990974                            1.815458      -0.982058       2.419105                    0.997890       3.461011       9.706015       0.472577       1.263254      -0.715667      -0.013538      -0.043316      -0.018663       0.049069       0.003916       0.006217       0.000125      -0.043196       0.001393      -0.023760       0.002019       0.021741              2.091285       1.805389       0.403538       0.404974       2.194963       0.562361       2.273503          -0.000002
          202              H       2.546029      25.627529       0.700089       0.125822       1.122364 0.80707871E+01  0.77895493E+02                                 1.660877                            1.568712      -1.049849       2.386393                    0.998022       3.197074       8.334322       0.555019       1.143410      -0.743328       0.000077      -0.035556       0.005415       0.035966       0.006759       0.002799       0.004265      -0.031585      -0.023142      -0.013956      -0.007843       0.021799              1.681836       1.334023      -0.029398       0.110499       1.993190      -0.336442       1.718297          -0.000002
          203              H       2.662198       1.533030      43.192803       0.090620       1.549351 0.11762453E+02  0.12799834E+03                                 2.271629                            2.048882      -1.330812       2.237277                    0.993263       4.032175      12.143497       0.420564       1.338343      -0.696425       0.011206       0.042717      -0.014749       0.046560       0.013368       0.003151       0.004227      -0.025620       0.009044      -0.020091       0.001404       0.018687              2.387593       1.780589       0.067886       0.042792       2.927575      -0.749717       2.454614          -0.000000
          204              H       3.494740       1.248405       0.965945       0.125733       1.192990 0.87173497E+01  0.86758830E+02                                 1.810591                            1.693085      -1.019487       2.397863                    0.998438       3.389978       9.315388       0.499083       1.233118      -0.721131       0.014791       0.030634       0.010143       0.035499       0.004454       0.005993       0.000312      -0.026977      -0.039496      -0.016913      -0.003923       0.020836              1.855589       1.602804       0.305717       0.295209       1.957227       0.326031       2.006735          -0.000000
          205              H       3.684205      27.760808      40.556394       0.087615       1.251397 0.89794306E+01  0.92086624E+02                                 2.012671                            1.816897      -1.433826       2.187360                    0.991963       4.081028      12.254690       0.433227       1.378616      -0.685649       0.023658       0.021502       0.030934       0.044486       0.000058       0.001396       0.010509       0.015262       0.001662      -0.015030       0.006318       0.008712              2.162407       1.884861       0.305436       0.300102       2.063498       0.716575       2.538861           0.000000
          206              H       5.006315      26.704031      38.974548       0.129169       1.277855 0.95653102E+01  0.99457030E+02                                 2.027435                            1.869648      -1.567715       2.143619                    0.991603       3.957481      11.887524       0.429851       1.370414      -0.688056       0.033944       0.008899      -0.002906       0.035211       0.008517      -0.002511       0.001067       0.007176       0.003496      -0.010282       0.001324       0.008959              2.111154       2.875378       0.164497      -0.064335       1.744279       0.183473       1.713804           0.000000
          207              H       0.457760      26.168598      39.169510       0.090250       1.530974 0.11240999E+02  0.12073684E+03                                 2.229746                            1.983278      -1.421505       2.193417                    0.992711       4.023078      11.969686       0.434588       1.312180      -0.701078      -0.043129      -0.012884       0.002209       0.045066       0.004144       0.004323       0.005555       0.012677       0.000553      -0.009749      -0.001096       0.010845              2.384470       3.506576       0.178723      -0.249323       1.816481       0.122749       1.830353           0.000000
          208              H       1.636042      25.117458      37.490183       0.127336       1.319090 0.98797049E+01  0.10280722E+03                                 2.030756                            1.872618      -1.333924       2.256366                    0.993894       3.746540      10.993256       0.442222       1.331023      -0.698165      -0.021582      -0.017326      -0.024083       0.036688       0.000165       0.011579       0.004771       0.013496      -0.010688      -0.012707      -0.003176       0.015883              2.122082       2.028449       0.257269       0.233471       2.050242       0.619453       2.287557          -0.000000
          209              H       0.746798      23.474523      32.345862       0.092943       1.647073 0.12616692E+02  0.13938091E+03                                 2.348330                            2.110452      -1.419735       2.197728                    0.992552       4.041651      12.166753       0.418805       1.323844      -0.700032      -0.042615       0.007503       0.004908       0.043548      -0.007284      -0.006878       0.009760       0.003594       0.004198      -0.010734      -0.005305       0.016039              2.486650       3.562459      -0.256394       0.396021       1.837228      -0.087564       2.060263          -0.000000
          210              H       1.782635      23.967685      34.344216       0.127180       1.338233 0.10168712E+02  0.10592563E+03                                 1.995977                            1.859109      -1.434941       2.202083                    0.993611       3.722635      10.711152       0.461313       1.274604      -0.710127      -0.023982       0.012833       0.025403       0.037217      -0.014114      -0.005119       0.002863       0.010442      -0.015541      -0.012512      -0.006534       0.019046              2.050232       2.012660      -0.170758      -0.294749       1.736189       0.383484       2.401847          -0.000000
          211              H       4.118455      21.910494      31.052028       0.098213       1.290894 0.99849635E+01  0.10480479E+03                                 2.032614                            1.903834      -1.458105       2.184049                    0.991949       4.029133      12.108552       0.428675       1.361266      -0.690104       0.028590      -0.027290      -0.025789       0.047193      -0.008435      -0.001613       0.004706       0.008756      -0.012951      -0.009567      -0.002988       0.012555              2.080751       1.913351      -0.259047      -0.332818       1.979346       0.433618       2.349558           0.000000
          212              H       5.262163      22.584013      33.023796       0.128992       1.179123 0.88057093E+01  0.89872234E+02                                 1.919784                            1.790145      -1.642595       2.097737                    0.991809       4.071799      12.200810       0.439746       1.364719      -0.687333       0.031141      -0.007361       0.005530       0.032474      -0.005362      -0.001779      -0.001102       0.005381      -0.022791      -0.008227      -0.001622       0.009848              1.990010       2.625367      -0.176747       0.176768       1.597382       0.050925       1.747282          -0.000000
          213              H      10.229755      22.527652      35.221542       0.079366       1.513976 0.11398260E+02  0.12324128E+03                                 2.236036                            2.013572      -1.413624       2.191377                    0.992003       4.147128      12.508417       0.424680       1.333911      -0.695999       0.021025      -0.010330      -0.035020       0.042133      -0.003552       0.002444      -0.000682       0.004737       0.039693      -0.010898      -0.002730       0.013628              2.374380       2.731923      -0.361003      -0.735213       1.810805       0.268478       2.580411           0.000000
          214              H       8.015636      23.158899      34.667675       0.134580       1.293156 0.97674628E+01  0.10156973E+03                                 2.005771                            1.862859      -1.529265       2.163038                    0.992429       3.851930      11.379088       0.442094       1.332323      -0.696480      -0.011536      -0.002272      -0.035470       0.037368      -0.003426       0.000465      -0.002331      -0.005055       0.021078      -0.007799       0.000004       0.007796              2.068085       2.035572      -0.045891       0.346002       1.567045       0.034887       2.601637          -0.000000
          215              H       9.657210      23.144809      38.987841       0.092346       1.406562 0.10474559E+02  0.11025795E+03                                 2.105455                            1.915874      -1.152519       2.327838                    0.995260       3.774582      11.026590       0.442795       1.314103      -0.702588       0.007153       0.002909       0.046571       0.047207      -0.007069      -0.007686       0.000585       0.007860       0.047988      -0.016476      -0.002400       0.018875              2.212974       2.140451      -0.119947       0.628789       1.755278      -0.018648       2.743192          -0.000001
          216              H       7.535749      23.857781      38.651090       0.139736       1.124895 0.83420670E+01  0.83868537E+02                                 1.885199                            1.766333      -1.293973       2.288901                    0.993963       3.646805      10.791477       0.434388       1.402500      -0.683700      -0.018734       0.011029       0.033097       0.039598      -0.002360      -0.002575       0.003937       0.009468       0.048175      -0.013685      -0.003308       0.016994              1.938534       2.031225      -0.266491      -0.314387       1.687051       0.299395       2.097327          -0.000001
          217              C      10.568580       5.875676      31.207110       0.082259      26.834920 0.34289335E+03  0.76908133E+04                                 8.092122                            6.363628      -0.074730       1.992842                    0.998373      27.040347      79.035542       0.616611       0.442876      -1.035153      -0.048318      -0.000989       0.014510       0.050459      -0.007756      -0.019906       0.027018      -0.038110      -0.076006      -0.043206      -0.003514       0.046720              9.201078      10.332713       0.703274       2.523870       5.573835      -1.707915      11.696685           0.000000
          218              C      11.258677       5.534689      32.337000      -0.153408      34.482818 0.45426389E+03  0.10876664E+05                                 9.466834                            7.276620      -0.192769       1.917130                    0.998349      30.198961      89.727179       0.585243       0.437102      -1.043740      -0.003894       0.003182       0.011780       0.012809      -0.005865      -0.010344       0.020896      -0.059613      -0.066742      -0.033418      -0.014915       0.048333             11.077386      11.248515       0.046400       2.763273       6.306536      -2.948771      15.677107          -0.000002
          219              C       8.542544       5.171158      32.097729       0.079003      28.040841 0.35992164E+03  0.81395080E+04                                 8.251233                            6.448480       0.041527       2.024631                    0.999202      27.104041      78.546703       0.625141       0.433249      -1.044902       0.030063       0.034913      -0.013846       0.048108       0.000854      -0.022046       0.013022      -0.045743      -0.080260      -0.043402       0.004282       0.039120              9.450637      11.093336       0.299313       2.203994       5.136162      -1.234487      12.122414          -0.000000
          220              C       9.167642       4.844262      33.329531      -0.148516      34.338110 0.44587738E+03  0.10607039E+05                                 9.368748                            7.149401      -0.125917       1.936620                    0.999065      29.945712      88.164974       0.598925       0.429888      -1.049989      -0.004065       0.012662       0.001997       0.013448       0.007589      -0.004517       0.016073      -0.057528      -0.074172      -0.031077      -0.014425       0.045502             11.085471      13.162727      -0.152222       3.985257       5.843745      -2.099817      14.249941           0.000000
          221              C      10.521560       5.010528      33.418149       0.064777      37.405410 0.40337690E+03  0.92809327E+04                                 9.904262                            6.755314      -0.104235       1.985511                    0.999207      26.321253      74.163086       0.627501       0.424240      -1.062289      -0.009764       0.018350      -0.019333       0.028387      -0.001043      -0.009850       0.014513      -0.033461      -0.029929      -0.022857      -0.005048       0.027905             13.139120      13.605846      -0.839995       5.673825       6.882889      -4.292159      18.928626          -0.000002
          222              C      11.210274       4.593454      34.632227       0.357829      33.775063 0.32403871E+03  0.71206637E+04                                 9.590527                            6.266749      -0.276918       1.946485                    0.999057      24.316931      68.911915       0.613287       0.454484      -1.035009       0.016746      -0.003015       0.024632       0.029937      -0.036838      -0.016869       0.050284      -0.078416      -0.067127      -0.048470      -0.041498       0.089968             13.199394      13.519474      -0.507592       5.918540       7.519948      -4.966619      18.558761          -0.000002
          223              C       8.404248       2.062827      38.673244       0.103976      27.995420 0.31816049E+03  0.69904019E+04                                 8.292466                            6.092726      -0.021645       2.019681                    0.998931      26.131834      75.126504       0.637150       0.437530      -1.040284       0.023147       0.008710       0.032675       0.040979      -0.020136       0.015474       0.031723      -0.042802      -0.066905      -0.049976       0.000307       0.049668             10.064354      11.405274       2.329360      -1.292375       7.084940      -3.946178      11.702849           0.000001
          224              C       9.091579       2.648986      37.658559      -0.139133      35.181696 0.41807634E+03  0.98017178E+04                                 9.567722                            6.948215      -0.106208       1.949317                    0.999307      29.453706      86.513565       0.603306       0.433034      -1.046490       0.000226       0.018209       0.018496       0.025956      -0.012351       0.014636       0.038291      -0.048244      -0.032755      -0.046755      -0.006028       0.052783             11.845646      13.959746       3.505487      -3.195388       8.416390      -4.887881      13.160801           0.000001
          225              C      10.348690       2.006466      39.971510       0.085726      29.742803 0.34908124E+03  0.78282328E+04                                 8.614160                            6.363643       0.075496       2.043726                    0.998905      26.602608      76.578198       0.627845       0.435027      -1.044633      -0.039451      -0.011175      -0.022526       0.046783      -0.010165       0.014247       0.021100      -0.024435      -0.047440      -0.035188       0.004956       0.030232             10.531733      10.909266       1.761393      -1.059073       7.208913      -4.666399      13.477019           0.000001
          226              C      11.062297       2.623623      38.961255      -0.133834      36.495717 0.43909834E+03  0.10448068E+05                                 9.915799                            7.192919      -0.242481       1.909976                    0.998209      29.822677      88.981799       0.582575       0.441855      -1.038591      -0.011314       0.004483      -0.000460       0.012178      -0.022805      -0.002534       0.029327      -0.059897      -0.084103      -0.039943      -0.020971       0.060914             12.378781      11.730121       2.462098      -1.845936       9.027986      -6.273177      16.378235           0.000001
          227              C      10.438582       2.896976      37.787056       0.066866      39.330140 0.40177845E+03  0.92412978E+04                                10.311465                            6.774084      -0.082635       1.997304                    0.999068      26.256654      74.134958       0.621747       0.428298      -1.059039      -0.011505       0.001213       0.022853       0.025614      -0.016281      -0.002667       0.015596      -0.033740      -0.053368      -0.023366      -0.013375       0.036741             14.356815      14.675628       4.470838      -4.481923      10.258241      -7.519432      18.136575           0.000000
          228              C      11.208891       3.556404      36.652736       0.362328      35.043494 0.34244753E+03  0.76260689E+04                                 9.854871                            6.452659      -0.338629       1.920343                    0.998767      24.688569      70.318057       0.603233       0.455947      -1.034693       0.009853       0.018606      -0.018963       0.028335      -0.025994      -0.006629       0.055331      -0.097465      -0.043806      -0.052327      -0.039123       0.091450             13.793466      14.049364       4.159615      -4.191851      10.148189      -7.260541      17.182846          -0.000001
          229              C       2.714750       5.024619      37.405995       0.090960      29.440604 0.36846618E+03  0.83716098E+04                                 8.584045                            6.573063       0.036084       2.030368                    0.998567      26.852261      77.690211       0.613092       0.439713      -1.042303       0.006680       0.009609      -0.033628       0.035606      -0.015886      -0.019367       0.012492      -0.062520       0.033361      -0.045424       0.005222       0.040202             10.133062      14.532052       2.674246       1.852411       6.680009      -1.509362       9.187126           0.000000
          230              C       1.341471       4.638543      37.250913      -0.127409      37.090334 0.47074550E+03  0.11389775E+05                                10.032463                            7.470921      -0.289626       1.889694                    0.997875      30.317219      91.009568       0.569356       0.444624      -1.037690       0.007682       0.010895      -0.002551       0.013573      -0.021075      -0.012851       0.015836      -0.051171      -0.007546      -0.033661      -0.009047       0.042708             12.221571      18.743538       2.978336       3.093147       7.242991      -1.518070      10.678182           0.000001
          231              C       2.706453       5.760135      35.132923       0.084864      29.505411 0.35212507E+03  0.79518182E+04                                 8.643081                            6.460756      -0.081134       1.986422                    0.999001      27.277980      80.045169       0.610148       0.444530      -1.034017       0.006758      -0.000053       0.050032       0.050486      -0.029513      -0.004473       0.009957      -0.073193       0.031996      -0.052360       0.007243       0.045117             10.334460      15.385983       3.127969       1.078693       5.971377      -0.777690       9.646021           0.000002
          232              C       1.414768       5.365605      34.906945      -0.144714      36.940376 0.47240876E+03  0.11417683E+05                                 9.919963                            7.421767      -0.189800       1.913940                    0.998496      30.485630      90.881576       0.579586       0.437248      -1.044085      -0.010949       0.010657       0.008376       0.017424      -0.020314      -0.013886       0.012578      -0.072358       0.002839      -0.044438      -0.002117       0.046555             12.081480      19.049418       3.938330       0.640911       6.878493      -0.936195      10.316528          -0.000000
          233              C       0.702544       4.810445      36.050128       0.054008      41.134358 0.44492744E+03  0.10498450E+05                                10.605102                            7.135730      -0.255243       1.930614                    0.998691      27.187319      77.757219       0.604855       0.429160      -1.058473       0.022658       0.016081       0.010268       0.029622      -0.002663      -0.010894      -0.000344      -0.051030      -0.034014      -0.027385      -0.003939       0.031324             14.494202      25.142662       4.192605       2.894586       7.308820      -1.214208      11.031124          -0.000001
          234              C      13.082802       4.483549      35.837443       0.369527      34.650569 0.33427934E+03  0.74136005E+04                                 9.799058                            6.399761      -0.370676       1.913362                    0.998619      24.614310      70.402747       0.601087       0.459462      -1.030727      -0.032785       0.000078      -0.000995       0.032800      -0.024064      -0.020884       0.057380      -0.092943      -0.019736      -0.052744      -0.040061       0.092805             13.627582      22.807072       3.562406       2.642240       7.662331      -2.223738      10.413344          -0.000001
          235              C      11.727501       4.596272       7.342068       0.091335      27.919914 0.33450964E+03  0.74224401E+04                                 8.225078                            6.228795       0.099141       2.052258                    0.999436      26.344281      75.451299       0.634654       0.434941      -1.044611      -0.016693       0.030322      -0.025833       0.043191      -0.010954      -0.018271      -0.032301       0.048073      -0.036928      -0.052588       0.015595       0.036993              9.670869       5.158054       0.669525       1.830519      12.847765       3.169764      11.006788           0.000002
          236              C      11.551865       3.438045       6.641979      -0.149129      34.778281 0.42371482E+03  0.99451306E+04                                 9.453086                            6.985740      -0.022319       1.970971                    0.999500      29.498165      86.066589       0.604208       0.431899      -1.049504      -0.010508       0.013121      -0.003502       0.017171      -0.007160      -0.006645      -0.031277       0.045249       0.007550      -0.046011       0.021421       0.024590             11.521031       5.615222       1.207494       2.035148      15.584565       5.680943      13.363305           0.000002
          237              C      11.266975       5.796770       5.419040       0.098869      27.227815 0.32670713E+03  0.72142833E+04                                 8.107330                            6.166727       0.024431       2.030755                    0.999285      26.220493      75.174215       0.635462       0.436498      -1.042576       0.005458      -0.015435       0.033273       0.037083      -0.019079      -0.007474      -0.024054       0.060064       0.002052      -0.048752       0.013506       0.035246              9.538357       4.878537       0.664683       1.235842      13.833647       2.883974       9.902886          -0.000002
          238              C      11.056765       4.649815       4.674642      -0.137993      34.420727 0.43134320E+03  0.10141344E+05                                 9.369724                            7.035404       0.045866       1.997574                    0.999417      29.131568      84.303633       0.605407       0.430315      -1.053379      -0.004941       0.006881       0.005664       0.010190      -0.008379      -0.005714      -0.030725       0.038122       0.011751      -0.043409       0.018801       0.024608             11.304752       5.411091       0.817117       1.391250      17.672442       4.203107      10.830722          -0.000002
          239              C      11.254528       3.407047       5.303835       0.052626      40.850597 0.41403607E+03  0.95820153E+04                                10.523899                            6.853370      -0.146457       1.970463                    0.999223      26.563499      74.899023       0.622137       0.425404      -1.062279       0.003217       0.019436       0.017901       0.026619      -0.001675      -0.008014      -0.004038       0.020570      -0.020555      -0.012808      -0.003661       0.016469             14.692713       6.051968       1.756083       2.277370      22.834580       8.539566      15.191590           0.000002
          240              C      11.024957       2.164278       4.550575       0.383906      33.367780 0.30809586E+03  0.66687964E+04                                 9.503608                            6.091535      -0.183303       1.984176                    0.999299      23.612232      65.871874       0.626535       0.451647      -1.039222      -0.007330      -0.029519      -0.009601       0.031895      -0.001498      -0.042323      -0.002170       0.124471      -0.116005      -0.052719      -0.042258       0.094977             13.361739       5.623675       1.435240       2.342809      20.506109       6.664299      13.955435           0.000004
          241              C       8.928390       2.093826      43.720085       0.073486      27.981251 0.33905893E+03  0.75246979E+04                                 8.117575                            6.176296       0.219419       2.083481                    0.999709      26.455434      74.987715       0.654154       0.421903      -1.055966       0.003827      -0.047946      -0.014463       0.050226       0.007670      -0.022602      -0.005629      -0.043841      -0.060802      -0.039028       0.003781       0.035248              9.610044       6.607232      -1.260410       3.799094       8.459664       0.385600      13.763236           0.000000
          242              C       9.581147       2.215003       0.638055      -0.145161      34.138780 0.42622369E+03  0.99613562E+04                                 9.202627                            6.917086       0.138527       2.021565                    0.999703      29.036006      82.964505       0.622566       0.420959      -1.062348       0.017162      -0.007405      -0.005940       0.019612      -0.004376      -0.015488      -0.000961      -0.022769      -0.089107      -0.035911       0.008788       0.027123             11.182742       7.209832      -0.836565       5.118017       9.198316      -0.706030      17.140080          -0.000001
          243              C       9.424872      27.994707      43.560571       0.104439      28.328698 0.34193226E+03  0.76453958E+04                                 8.377424                            6.322444      -0.046816       2.005215                    0.999131      26.610626      77.048382       0.624863       0.438390      -1.040299      -0.002106       0.029832      -0.001001       0.029923       0.002621      -0.036954      -0.012480       0.015436      -0.066939      -0.045860       0.003340       0.042520             10.066281       6.350983      -0.834088       3.581601       9.103709       0.754636      14.744152           0.000001
          244              C      10.026460      28.045433       0.562729      -0.146941      36.324581 0.45964894E+03  0.10996199E+05                                 9.767611                            7.276996      -0.074076       1.950295                    0.999278      29.952748      87.859995       0.592626       0.432025      -1.050778       0.004620       0.003491      -0.018761       0.019635       0.007837      -0.011367      -0.004322      -0.008107      -0.108920      -0.038862       0.010396       0.028467             12.149823       7.221995      -0.694152       4.570716       9.320107       1.810301      19.907367           0.000002
          245              C      10.034758       1.048322       1.271680       0.047586      39.628527 0.41083930E+03  0.94717203E+04                                10.235248                            6.777291      -0.092199       1.984769                    0.999112      26.488984      74.087678       0.633691       0.419249      -1.068173      -0.004619       0.007925      -0.027148       0.028655       0.006343      -0.003836      -0.003615       0.021907      -0.033431      -0.012906      -0.006045       0.018951             14.322411       7.490308      -0.969297       6.139893       9.821489       0.231130      25.655437           0.000003
          246              C      10.495283       1.053958       2.667426       0.376219      33.543446 0.31453018E+03  0.68246928E+04                                 9.464539                            6.111382      -0.153734       1.990395                    0.999212      23.614265      65.372708       0.633924       0.445295      -1.045758       0.010463       0.005406       0.032365       0.034441      -0.002267      -0.040460       0.002878       0.127685      -0.109694      -0.050029      -0.044641       0.094670             13.384039       6.603596      -0.061927       5.354431      10.416255       0.542956      23.132266           0.000004
          247              C      11.275273      24.379124       5.020255       0.094913      27.322013 0.32633398E+03  0.71871299E+04                                 8.041173                            6.097396       0.130571       2.063225                    0.999513      26.106941      74.180593       0.650961       0.427226      -1.050646       0.012297       0.011374       0.034708       0.038538       0.001686      -0.012922       0.017365       0.078543       0.040575      -0.051034       0.011465       0.039569              9.353273       4.799968      -0.688933       1.692429      13.565393      -2.691701       9.694458           0.000000
          248              C      11.096871      25.627529       4.430940      -0.146701      32.930456 0.40587853E+03  0.93600879E+04                                 8.947097                            6.712102       0.149117       2.028310                    0.999733      28.559439      80.763835       0.638072       0.416248      -1.066536       0.010490      -0.007833       0.006007       0.014404       0.012636      -0.003642       0.020253       0.056585       0.020084      -0.042869       0.015199       0.027670             10.670794       5.034609      -1.199488       1.287314      16.997343      -3.449577       9.980431           0.000002
          249              C      11.824308      25.399265       7.023040       0.076932      27.759269 0.33918436E+03  0.75184064E+04                                 8.100198                            6.211597       0.194083       2.076514                    0.999627      26.268157      74.096961       0.647760       0.426581      -1.054428      -0.006777      -0.027758      -0.034626       0.044893       0.011683      -0.006155       0.019524       0.030133       0.057238      -0.036184       0.009513       0.026671              9.490932       4.623890      -1.070170       1.286832      13.469845      -3.546783      10.379059           0.000004
          250              C      11.615481      26.647670       6.473603      -0.153013      33.571595 0.40894803E+03  0.94681248E+04                                 9.083543                            6.764899       0.092305       2.007614                    0.999635      28.941845      82.559997       0.630412       0.419649      -1.062180       0.006587      -0.006806      -0.008228       0.012546       0.009776      -0.007030       0.022389       0.034357       0.023917      -0.036199       0.015599       0.020600             10.930300       5.351476      -1.528207       2.051839      15.472154      -4.905124      11.967271           0.000005
          251              C      11.210274      26.771665       5.175338       0.062433      37.636097 0.39077784E+03  0.88853044E+04                                 9.861726                            6.592068      -0.090275       1.989448                    0.999182      25.977729      71.842814       0.645980       0.417008      -1.071031      -0.001932      -0.020886       0.015910       0.026327      -0.002743      -0.006725       0.004274       0.036086      -0.023007      -0.016328      -0.007351       0.023679             13.272860       5.729494      -2.225101       2.288529      21.063218      -6.578318      13.025868           0.000003
          252              C      11.045702      28.093340       4.506266       0.378344      32.559832 0.30288521E+03  0.65127327E+04                                 9.257932                            5.991923      -0.150536       1.993999                    0.999204      23.437714      64.668633       0.640819       0.444514      -1.045830      -0.002522       0.024754      -0.018706       0.031129      -0.002716      -0.035483      -0.004230       0.132452      -0.112585      -0.052064      -0.042477       0.094541             12.723603       5.466266      -1.664042       2.199029      20.187233      -4.789097      12.517309           0.000005
          253              C      10.175820      22.305024       9.052410       0.082258      26.834865 0.34289269E+03  0.76907948E+04                                 8.092114                            6.363625      -0.074738       1.992840                    0.998373      27.040300      79.035381       0.616610       0.442876      -1.035152       0.048318       0.000985       0.014511       0.050460      -0.007756       0.019905      -0.027018      -0.038111      -0.076008      -0.043205      -0.003515       0.046720              9.201063      10.332705       0.703273      -2.523865       5.573824       1.707906      11.696661           0.000002
          254              C       9.485723      22.646011      10.182300      -0.153410      34.482781 0.45426358E+03  0.10876654E+05                                 9.466819                            7.276612      -0.192771       1.917128                    0.998349      30.198969      89.727153       0.585244       0.437101      -1.043740       0.003895      -0.003185       0.011781       0.012810      -0.005865       0.010345      -0.020895      -0.059613      -0.066743      -0.033418      -0.014915       0.048333             11.077359      11.248509       0.046406      -2.763255       6.306520       2.948753      15.677049           0.000005
          255              C      12.201856      23.009542       9.943029       0.078998      28.040948 0.35992323E+03  0.81395544E+04                                 8.251256                            6.448495       0.041532       2.024631                    0.999202      27.104118      78.547016       0.625140       0.433250      -1.044902      -0.030063      -0.034916      -0.013845       0.048110       0.000853       0.022045      -0.013021      -0.045742      -0.080260      -0.043401       0.004282       0.039120              9.450663      11.093363       0.299315      -2.204002       5.136171       1.234490      12.122454           0.000002
          256              C      11.576758      23.336438      11.174831      -0.148518      34.338205 0.44587872E+03  0.10607080E+05                                 9.368764                            7.149411      -0.125922       1.936617                    0.999065      29.945798      88.165310       0.598924       0.429888      -1.049989       0.004065      -0.012665       0.001997       0.013450       0.007589       0.004517      -0.016071      -0.057526      -0.074170      -0.031076      -0.014424       0.045500             11.085487      13.162744      -0.152218      -3.985255       5.843751       2.099820      14.249966           0.000005
          257              C      10.222840      23.170172      11.263449       0.064771      37.405405 0.40337744E+03  0.92809466E+04                                 9.904252                            6.755314      -0.104235       1.985510                    0.999207      26.321273      74.163102       0.627501       0.424239      -1.062289       0.009764      -0.018352      -0.019332       0.028387      -0.001044       0.009849      -0.014512      -0.033461      -0.029927      -0.022855      -0.005049       0.027904             13.139094      13.605834      -0.839986      -5.673799       6.882876       4.292141      18.928573           0.000004
          258              C       9.534126      23.587246      12.477527       0.357833      33.774791 0.32403619E+03  0.71205939E+04                                 9.590483                            6.266730      -0.276924       1.946485                    0.999057      24.316801      68.911457       0.613287       0.454485      -1.035009      -0.016745       0.003015       0.024632       0.029937      -0.036837       0.016870      -0.050285      -0.078417      -0.067131      -0.048470      -0.041500       0.089970             13.199318      13.519402      -0.507588      -5.918502       7.519908       4.966581      18.558645           0.000007
          259              C      12.340152      26.117873      16.518544       0.103974      27.995297 0.31815935E+03  0.69903643E+04                                 8.292412                            6.092695      -0.021603       2.019694                    0.998931      26.131768      75.126019       0.637156       0.437528      -1.040287      -0.023148      -0.008710       0.032674       0.040979      -0.020135      -0.015477      -0.031723      -0.042798      -0.066906      -0.049977       0.000312       0.049666             10.064278      11.405192       2.329332       1.292344       7.084888       3.946137      11.702754           0.000002
          260              C      11.652821      25.531714      15.503859      -0.139129      35.181322 0.41807176E+03  0.98015802E+04                                 9.567655                            6.948180      -0.106213       1.949319                    0.999307      29.453466      86.512625       0.603307       0.433035      -1.046490      -0.000226      -0.018210       0.018494       0.025956      -0.012351      -0.014635      -0.038291      -0.048250      -0.032757      -0.046755      -0.006031       0.052785             11.845548      13.959627       3.505446       3.195343       8.416325       4.887830      13.160691           0.000005
          261              C      10.395710      26.174234      17.816810       0.085718      29.743028 0.34908416E+03  0.78283128E+04                                 8.614181                            6.363653       0.075524       2.043730                    0.998905      26.602785      76.578722       0.627847       0.435025      -1.044634       0.039452       0.011175      -0.022528       0.046785      -0.010166      -0.014251      -0.021098      -0.024429      -0.047440      -0.035189       0.004961       0.030228             10.531762      10.909287       1.761395       1.059071       7.208935       4.666420      13.477064           0.000001
          262              C       9.682103      25.557077      16.806555      -0.133837      36.495743 0.43909852E+03  0.10448072E+05                                 9.915804                            7.192920      -0.242476       1.909977                    0.998209      29.822667      88.981737       0.582575       0.441855      -1.038591       0.011313      -0.004485      -0.000461       0.012179      -0.022804       0.002536      -0.029325      -0.059897      -0.084109      -0.039942      -0.020972       0.060914             12.378791      11.730107       2.462103       1.845950       9.028003       6.273196      16.378263           0.000002
          263              C      10.305818      25.283724      15.632356       0.066871      39.329841 0.40177523E+03  0.92412059E+04                                10.311424                            6.774066      -0.082656       1.997300                    0.999068      26.256517      74.134512       0.621747       0.428299      -1.059039       0.011504      -0.001214       0.022853       0.025614      -0.016283       0.002664      -0.015599      -0.033745      -0.053375      -0.023371      -0.013375       0.036746             14.356746      14.675540       4.470805       4.481889      10.258198       7.519394      18.136498           0.000002
          264              C       9.535509      24.624296      14.498036       0.362324      35.043349 0.34244634E+03  0.76260339E+04                                 9.854839                            6.452645      -0.338624       1.920346                    0.998767      24.688518      70.317823       0.603234       0.455947      -1.034693      -0.009852      -0.018606      -0.018960       0.028333      -0.025992       0.006632      -0.055329      -0.097467      -0.043803      -0.052323      -0.039126       0.091449             13.793405      14.049297       4.159579       4.191805      10.148144       7.260500      17.182775           0.000003
          265              C       4.200050      23.156081      15.251295       0.090949      29.440884 0.36847009E+03  0.83717216E+04                                 8.584087                            6.573089       0.036091       2.030366                    0.998567      26.852473      77.690958       0.613092       0.439712      -1.042304      -0.006680      -0.009610      -0.033629       0.035608      -0.015886       0.019365      -0.012490      -0.062516       0.033365      -0.045422       0.005223       0.040199             10.133115      14.532129       2.674259      -1.852432       6.680039       1.509368       9.187178           0.000002
          266              C       5.573329      23.542157      15.096213      -0.127415      37.090477 0.47074750E+03  0.11389833E+05                                10.032477                            7.470929      -0.289604       1.889698                    0.997875      30.317302      91.009787       0.569357       0.444624      -1.037690      -0.007680      -0.010897      -0.002551       0.013573      -0.021074       0.012853      -0.015833      -0.051170      -0.007546      -0.033662      -0.009044       0.042705             12.221591      18.743586       2.978345      -3.093161       7.242999       1.518063      10.678187           0.000003
          267              C       4.208347      22.420565      12.978223       0.084864      29.505294 0.35212369E+03  0.79517792E+04                                 8.643064                            6.460748      -0.081134       1.986423                    0.999001      27.277899      80.044891       0.610148       0.444531      -1.034017      -0.006757       0.000053       0.050032       0.050486      -0.029515       0.004473      -0.009957      -0.073194       0.031998      -0.052362       0.007244       0.045119             10.334431      15.385916       3.127951      -1.078694       5.971361       0.777688       9.646015           0.000003
          268              C       5.500032      22.815095      12.752245      -0.144712      36.940021 0.47240382E+03  0.11417532E+05                                 9.919901                            7.421730      -0.189794       1.913944                    0.998496      30.485434      90.880815       0.579588       0.437248      -1.044085       0.010949      -0.010658       0.008376       0.017425      -0.020315       0.013887      -0.012579      -0.072362       0.002832      -0.044439      -0.002120       0.046559             12.081390      19.049244       3.938286      -0.640918       6.878445       0.936186      10.316480           0.000006
          269              C       6.212256      23.370255      13.895428       0.054008      41.134078 0.44492464E+03  0.10498364E+05                                10.605048                            7.135704      -0.255241       1.930616                    0.998691      27.187213      77.756757       0.604857       0.429159      -1.058474      -0.022658      -0.016083       0.010269       0.029622      -0.002664       0.010894       0.000343      -0.051033      -0.034016      -0.027386      -0.003940       0.031326             14.494110      25.142478       4.192568      -2.894572       7.308779       1.214199      11.031073           0.000003
          270              C       7.661598      23.697151      13.682743       0.369527      34.650321 0.33427712E+03  0.74135370E+04                                 9.799010                            6.399740      -0.370672       1.913365                    0.998619      24.614200      70.402302       0.601088       0.459462      -1.030727       0.032784      -0.000078      -0.000993       0.032800      -0.024064       0.020885      -0.057381      -0.092943      -0.019738      -0.052745      -0.040061       0.092806             13.627498      22.806904       3.562371      -2.642231       7.662291       2.223726      10.413299           0.000005
          271              C       9.016899      23.584428      29.496768       0.091334      27.919983 0.33451086E+03  0.74224699E+04                                 8.225074                            6.228797       0.099157       2.052261                    0.999436      26.344323      75.451296       0.634656       0.434940      -1.044613       0.016693      -0.030322      -0.025833       0.043191      -0.010953       0.018270       0.032304       0.048070      -0.036920      -0.052589       0.015598       0.036991              9.670866       5.158053       0.669525      -1.830512      12.847781      -3.169763      11.006763          -0.000002
          272              C       9.192535      24.742655      28.796679      -0.149129      34.778262 0.42371448E+03  0.99451175E+04                                 9.453076                            6.985734      -0.022318       1.970972                    0.999500      29.498133      86.066385       0.604209       0.431899      -1.049505       0.010508      -0.013120      -0.003502       0.017170      -0.007159       0.006646       0.031276       0.045248       0.007549      -0.046010       0.021419       0.024591             11.521024       5.615218       1.207496      -2.035144      15.584564      -5.680949      13.363291          -0.000005
          273              C       9.477425      22.383930      27.573740       0.098866      27.227873 0.32670840E+03  0.72143109E+04                                 8.107306                            6.166716       0.024456       2.030760                    0.999285      26.220545      75.174105       0.635467       0.436495      -1.042579      -0.005459       0.015435       0.033273       0.037083      -0.019078       0.007474       0.024057       0.060063       0.002059      -0.048754       0.013510       0.035244              9.538322       4.878525       0.664680      -1.235837      13.833588      -2.883961       9.902855           0.000001
          274              C       9.687635      23.530885      26.829342      -0.137988      34.420319 0.43133755E+03  0.10141165E+05                                 9.369607                            7.035327       0.045879       1.997580                    0.999417      29.131380      84.302559       0.605415       0.430311      -1.053383       0.004940      -0.006880       0.005662       0.010188      -0.008378       0.005715       0.030723       0.038124       0.011750      -0.043409       0.018803       0.024606             11.304601       5.411029       0.817104      -1.391233      17.672188      -4.203036      10.830585          -0.000002
          275              C       9.489872      24.773653      27.458535       0.052635      40.850428 0.41403398E+03  0.95819522E+04                                10.523866                            6.853351      -0.146466       1.970461                    0.999223      26.563414      74.898660       0.622138       0.425404      -1.062280      -0.003218      -0.019436       0.017901       0.026618      -0.001676       0.008016       0.004041       0.020576      -0.020553      -0.012812      -0.003660       0.016472             14.692669       6.051951       1.756083      -2.277364      22.834506      -8.539551      15.191549          -0.000005
          276              C       9.719443      26.016422      26.705275       0.383900      33.367941 0.30809755E+03  0.66688402E+04                                 9.503620                            6.091541      -0.183294       1.984177                    0.999299      23.612324      65.872107       0.626537       0.451645      -1.039223       0.007329       0.029518      -0.009601       0.031894      -0.001496       0.042323       0.002166       0.124464      -0.116008      -0.052718      -0.042256       0.094974             13.361758       5.623683       1.435243      -2.342819      20.506109      -6.664307      13.955482          -0.000005
          277              C      11.816010      26.086874      21.565385       0.073488      27.981295 0.33905934E+03  0.75247133E+04                                 8.117612                            6.176322       0.219398       2.083476                    0.999709      26.455411      74.987813       0.654149       0.421906      -1.055964      -0.003836       0.047943      -0.014469       0.050226       0.007672       0.022604       0.005631      -0.043841      -0.060796      -0.039029       0.003780       0.035249              9.610093       6.607259      -1.260403      -3.799117       8.459698      -0.385621      13.763322          -0.000000
          278              C      11.163253      25.965697      22.792755      -0.145166      34.139042 0.42622719E+03  0.99614645E+04                                 9.202681                            6.917119       0.138521       2.021561                    0.999703      29.036175      82.965259       0.622563       0.420960      -1.062347      -0.017169       0.007405      -0.005946       0.019621      -0.004377       0.015487       0.000962      -0.022778      -0.089107      -0.035911       0.008783       0.027127             11.182812       7.209864      -0.836563      -5.118043       9.198392       0.706012      17.140179          -0.000002
          279              C      11.319528       0.185993      21.405871       0.104440      28.328909 0.34193454E+03  0.76454707E+04                                 8.377506                            6.322491      -0.046870       2.005199                    0.999130      26.610754      77.049235       0.624856       0.438394      -1.040295       0.002103      -0.029833      -0.001003       0.029924       0.002621       0.036954       0.012483       0.015436      -0.066931      -0.045860       0.003339       0.042521             10.066398       6.351045      -0.834092      -3.581656       9.103801      -0.754661      14.744349          -0.000002
          280              C      10.717940       0.135267      22.717429      -0.146941      36.324877 0.45965219E+03  0.10996308E+05                                 9.767693                            7.277038      -0.074111       1.950284                    0.999278      29.952905      87.860891       0.592621       0.432027      -1.050776      -0.004624      -0.003493      -0.018764       0.019638       0.007839       0.011366       0.004322      -0.008113      -0.108927      -0.038865       0.010394       0.028470             12.149949       7.222056      -0.694158      -4.570778       9.320193      -1.810328      19.907599          -0.000005
          281              C      10.709642      27.132378      23.426380       0.047581      39.628839 0.41084227E+03  0.94718091E+04                                10.235306                            6.777317      -0.092187       1.984772                    0.999112      26.489103      74.088173       0.633690       0.419249      -1.068172       0.004615      -0.007926      -0.027151       0.028658       0.006344       0.003833       0.003614       0.021903      -0.033417      -0.012902      -0.006045       0.018947             14.322515       7.490349      -0.969300      -6.139940       9.821560      -0.231150      25.655636          -0.000002
          282              C      10.249117      27.126742      24.822126       0.376219      33.543592 0.31453114E+03  0.68247219E+04                                 9.464581                            6.111401      -0.153747       1.990391                    0.999212      23.614304      65.372950       0.633922       0.445296      -1.045757      -0.010466      -0.005408       0.032367       0.034444      -0.002267       0.040461      -0.002878       0.127681      -0.109699      -0.050030      -0.044639       0.094669             13.384124       6.603631      -0.061924      -5.354479      10.416278      -0.542965      23.132462          -0.000005
          283              C       9.469127       3.801576      27.174955       0.094906      27.322379 0.32634128E+03  0.71873154E+04                                 8.041244                            6.097495       0.130600       2.063229                    0.999513      26.107029      74.180451       0.650952       0.427230      -1.050645      -0.012298      -0.011375       0.034708       0.038539       0.001688       0.012919      -0.017371       0.078539       0.040589      -0.051037       0.011472       0.039565              9.353351       4.800034      -0.689001      -1.692449      13.565416       2.691897       9.694603          -0.000004
          284              C       9.647529       2.553171      26.585640      -0.146700      32.930246 0.40587714E+03  0.93600409E+04                                 8.947029                            6.712082       0.149105       2.028307                    0.999733      28.559370      80.763385       0.638075       0.416247      -1.066537      -0.010492       0.007832       0.006007       0.014405       0.012636       0.003642      -0.020252       0.056583       0.020087      -0.042868       0.015200       0.027668             10.670680       5.034592      -1.199482      -1.287318      16.997032       3.449544       9.980414          -0.000006
          285              C       8.920092       2.781435      29.177740       0.076928      27.759350 0.33918536E+03  0.75184346E+04                                 8.100209                            6.211602       0.194093       2.076516                    0.999627      26.268225      74.097195       0.647760       0.426581      -1.054428       0.006776       0.027760      -0.034628       0.044895       0.011683       0.006152      -0.019525       0.030131       0.057249      -0.036185       0.009511       0.026674              9.490959       4.623897      -1.070184      -1.286832      13.469908       3.546836      10.379073          -0.000003
          286              C       9.128919       1.533030      28.628303      -0.153017      33.571873 0.40895124E+03  0.94682259E+04                                 9.083620                            6.764943       0.092279       2.007606                    0.999635      28.941970      82.560703       0.630407       0.419651      -1.062177      -0.006587       0.006804      -0.008229       0.012546       0.009775       0.007029      -0.022388       0.034352       0.023915      -0.036196       0.015597       0.020599             10.930419       5.351519      -1.528235      -2.051864      15.472334       4.905221      11.967402          -0.000008
          287              C       9.534126       1.409035      27.330038       0.062436      37.636137 0.39077805E+03  0.88853127E+04                                 9.861738                            6.592076      -0.090278       1.989447                    0.999182      25.977735      71.842908       0.645979       0.417009      -1.071031       0.001931       0.020887       0.015910       0.026328      -0.002742       0.006725      -0.004277       0.036085      -0.022999      -0.016330      -0.007347       0.023678             13.272886       5.729509      -2.225123      -2.288551      21.063197       6.578402      13.025953          -0.000005
          288              C       9.698698       0.087360      26.660966       0.378338      32.560055 0.30288736E+03  0.65127904E+04                                 9.257963                            5.991938      -0.150523       1.994001                    0.999204      23.437825      64.668986       0.640819       0.444513      -1.045831       0.002521      -0.024756      -0.018705       0.031130      -0.002716       0.035481       0.004230       0.132442      -0.112580      -0.052062      -0.042473       0.094535             12.723652       5.466288      -1.664059      -2.199056      20.187245       4.789164      12.517423          -0.000006
          289              C       3.261020      19.966026      35.256990       0.082263      26.834715 0.34289042E+03  0.76907298E+04                                 8.092085                            6.363605      -0.074738       1.992843                    0.998373      27.040175      79.034905       0.616611       0.442876      -1.035153       0.048317      -0.000988      -0.014509       0.050458       0.007757      -0.019905      -0.027020      -0.038113      -0.076008      -0.043206      -0.003516       0.046722              9.201030      10.332663      -0.703271       2.523848       5.573811       1.707905      11.696615          -0.000001
          290              C       2.570923      19.625039      34.127100      -0.153407      34.482681 0.45426219E+03  0.10876610E+05                                 9.466799                            7.276600      -0.192763       1.917132                    0.998349      30.198905      89.726875       0.585245       0.437101      -1.043740       0.003895       0.003183      -0.011779       0.012808       0.005865      -0.010346      -0.020896      -0.059613      -0.066740      -0.033419      -0.014914       0.048333             11.077335      11.248477      -0.046406       2.763242       6.306513       2.948752      15.677014          -0.000003
          291              C       5.287056      19.261508      34.366371       0.079002      28.040862 0.35992190E+03  0.81395161E+04                                 8.251240                            6.448485       0.041525       2.024630                    0.999202      27.104053      78.546772       0.625140       0.433250      -1.044902      -0.030063       0.034913       0.013846       0.048108      -0.000853      -0.022045      -0.013022      -0.045745      -0.080259      -0.043402       0.004280       0.039121              9.450645      11.093341      -0.299313       2.203998       5.136167       1.234488      12.122427          -0.000001
          292              C       4.661958      18.934612      33.134569      -0.148518      34.338197 0.44587870E+03  0.10607078E+05                                 9.368760                            7.149410      -0.125914       1.936620                    0.999065      29.945783      88.165212       0.598925       0.429888      -1.049989       0.004064       0.012663      -0.001996       0.013448      -0.007590      -0.004517      -0.016072      -0.057527      -0.074171      -0.031077      -0.014424       0.045501             11.085483      13.162740       0.152222       3.985262       5.843752       2.099819      14.249958          -0.000000
          293              C       3.308040      19.100878      33.045951       0.064772      37.405459 0.40337810E+03  0.92809644E+04                                 9.904255                            6.755315      -0.104226       1.985513                    0.999207      26.321298      74.163149       0.627502       0.424239      -1.062290       0.009764       0.018351       0.019333       0.028388       0.001044      -0.009848      -0.014512      -0.033459      -0.029924      -0.022854      -0.005048       0.027903             13.139101      13.605832       0.839990       5.673805       6.882884       4.292150      18.928588          -0.000002
          294              C       2.619326      18.683804      31.831873       0.357835      33.774894 0.32403724E+03  0.71206217E+04                                 9.590495                            6.266735      -0.276918       1.946486                    0.999057      24.316848      68.911588       0.613287       0.454484      -1.035009      -0.016746      -0.003015      -0.024632       0.029938       0.036837      -0.016870      -0.050285      -0.078416      -0.067131      -0.048471      -0.041499       0.089970             13.199340      13.519416       0.507590       5.918510       7.519922       4.966597      18.558681          -0.000003
          295              C       5.425352      16.153177      27.790856       0.103977      27.995339 0.31815956E+03  0.69903753E+04                                 8.292445                            6.092713      -0.021637       2.019684                    0.998931      26.131786      75.126293       0.637152       0.437530      -1.040284      -0.023147       0.008710      -0.032675       0.040979       0.020135       0.015474      -0.031724      -0.042801      -0.066904      -0.049976       0.000308       0.049667             10.064325      11.405252      -2.329350      -1.292361       7.084919       3.946159      11.702806           0.000004
          296              C       4.738021      16.739336      28.805541      -0.139131      35.181583 0.41807505E+03  0.98016801E+04                                 9.567708                            6.948210      -0.106214       1.949317                    0.999307      29.453620      86.513284       0.603305       0.433035      -1.046489      -0.000226       0.018210      -0.018495       0.025956       0.012350       0.014636      -0.038291      -0.048246      -0.032755      -0.046755      -0.006029       0.052784             11.845624      13.959725      -3.505477      -3.195375       8.416375       4.887867      13.160772           0.000005
          297              C       3.480910      16.096816      26.492590       0.085721      29.743087 0.34908480E+03  0.78283335E+04                                 8.614207                            6.363669       0.075506       2.043725                    0.998905      26.602809      76.578916       0.627845       0.435026      -1.044633       0.039452      -0.011172       0.022525       0.046783       0.010164       0.014249      -0.021100      -0.024433      -0.047434      -0.035187       0.004957       0.030230             10.531796      10.909326      -1.761406      -1.059082       7.208956       4.666437      13.477107           0.000003
          298              C       2.767303      16.713973      27.502845      -0.133836      36.495893 0.43910033E+03  0.10448129E+05                                 9.915832                            7.192936      -0.242486       1.909973                    0.998209      29.822774      88.982198       0.582574       0.441855      -1.038591       0.011315       0.004486       0.000461       0.012181       0.022804      -0.002536      -0.029327      -0.059896      -0.084103      -0.039942      -0.020972       0.060914             12.378831      11.730157      -2.462114      -1.845957       9.028026       6.273215      16.378311           0.000003
          299              C       3.391018      16.987326      28.677044       0.066871      39.330074 0.40177742E+03  0.92412708E+04                                10.311466                            6.774084      -0.082651       1.997300                    0.999068      26.256612      74.134893       0.621746       0.428299      -1.059038       0.011505       0.001214      -0.022853       0.025614       0.016282      -0.002666      -0.015597      -0.033742      -0.053370      -0.023368      -0.013375       0.036742             14.356819      14.675625      -4.470837      -4.481923      10.258245       7.519437      18.136586           0.000001
          300              C       2.620709      17.646754      29.811364       0.362325      35.043523 0.34244784E+03  0.76260772E+04                                 9.854875                            6.452660      -0.338624       1.920344                    0.998767      24.688586      70.318109       0.603233       0.455947      -1.034693      -0.009853       0.018606       0.018962       0.028334       0.025993      -0.006630      -0.055330      -0.097465      -0.043804      -0.052325      -0.039124       0.091449             13.793470      14.049364      -4.159611      -4.191845      10.148191       7.260544      17.182856          -0.000001
          301              C      11.114850      19.114969      29.058105       0.090955      29.440767 0.36846840E+03  0.83716733E+04                                 8.584071                            6.573079       0.036084       2.030366                    0.998567      26.852375      77.690618       0.613092       0.439712      -1.042303      -0.006680       0.009610       0.033629       0.035607       0.015885      -0.019366      -0.012491      -0.062518       0.033364      -0.045423       0.005223       0.040200             10.133098      14.532113      -2.674260       1.852419       6.680030       1.509364       9.187150           0.000001
          302              C      12.488129      18.728893      29.213187      -0.127414      37.090548 0.47074852E+03  0.11389866E+05                                10.032498                            7.470943      -0.289620       1.889693                    0.997875      30.317337      91.010001       0.569355       0.444624      -1.037690      -0.007681       0.010896       0.002551       0.013573       0.021075      -0.012852      -0.015834      -0.051169      -0.007543      -0.033661      -0.009045       0.042706             12.221620      18.743637      -2.978356       3.093164       7.243017       1.518068      10.678206           0.000003
          303              C      11.123147      19.850485      31.331177       0.084868      29.505219 0.35212268E+03  0.79517481E+04                                 8.643038                            6.460731      -0.081129       1.986425                    0.999001      27.277849      80.044614       0.610150       0.444530      -1.034018      -0.006757      -0.000054      -0.050031       0.050486       0.029514      -0.004473      -0.009959      -0.073196       0.031997      -0.052362       0.007243       0.045119             10.334400      15.385872      -3.127945       1.078682       5.971348       0.777689       9.645981           0.000002
          304              C      12.414832      19.455955      31.557155      -0.144709      36.940019 0.47240385E+03  0.11417531E+05                                 9.919890                            7.421723      -0.189796       1.913943                    0.998496      30.485442      90.880763       0.579589       0.437248      -1.044085       0.010948       0.010657      -0.008376       0.017424       0.020315      -0.013888      -0.012580      -0.072361       0.002835      -0.044439      -0.002119       0.046558             12.081378      19.049223      -3.938286       0.640904       6.878443       0.936191      10.316467          -0.000000
          305              C      13.127056      18.900795      30.413972       0.054008      41.134289 0.44492693E+03  0.10498433E+05                                10.605084                            7.135722      -0.255243       1.930614                    0.998691      27.187298      77.757090       0.604856       0.429159      -1.058474      -0.022658       0.016082      -0.010269       0.029622       0.002663      -0.010894       0.000344      -0.051030      -0.034013      -0.027385      -0.003939       0.031324             14.494169      25.142595      -4.192595       2.894575       7.308808       1.214205      11.031104          -0.000001
          306              C       0.746798      18.573899      30.626657       0.369528      34.650483 0.33427864E+03  0.74135795E+04                                 9.799036                            6.399751      -0.370670       1.913365                    0.998619      24.614273      70.402568       0.601088       0.459461      -1.030728       0.032785       0.000078       0.000994       0.032800       0.024064      -0.020884      -0.057381      -0.092943      -0.019735      -0.052744      -0.040061       0.092805             13.627544      22.806993      -3.562392       2.642231       7.662315       2.223735      10.413325          -0.000002
          307              C       2.102099      18.686622      14.812632       0.091339      27.919787 0.33450816E+03  0.74223965E+04                                 8.225048                            6.228780       0.099143       2.052260                    0.999436      26.344188      75.450899       0.634656       0.434941      -1.044612       0.016695       0.030322       0.025833       0.043191       0.010954      -0.018272       0.032303       0.048073      -0.036929      -0.052590       0.015596       0.036994              9.670828       5.158038      -0.669520       1.830511      12.847698      -3.169740      11.006749           0.000002
          308              C       2.277735      17.528395      15.512721      -0.149127      34.778127 0.42371312E+03  0.99450768E+04                                 9.453053                            6.985724      -0.022312       1.970975                    0.999500      29.498058      86.066103       0.604210       0.431899      -1.049505       0.010510       0.013121       0.003501       0.017172       0.007160      -0.006645       0.031277       0.045251       0.007552      -0.046012       0.021421       0.024592             11.520983       5.615206      -1.207489       2.035140      15.584483      -5.680916      13.363259           0.000002
          309              C       2.562625      19.887120      16.735660       0.098869      27.227875 0.32670755E+03  0.72142959E+04                                 8.107341                            6.166728       0.024429       2.030753                    0.999285      26.220543      75.174410       0.635462       0.436497      -1.042576      -0.005456      -0.015434      -0.033274       0.037083       0.019079      -0.007473       0.024054       0.060064       0.002051      -0.048752       0.013506       0.035246              9.538376       4.878541      -0.664688       1.235848      13.833676      -2.883995       9.902910           0.000002
          310              C       2.772835      18.740166      17.480058      -0.137992      34.420769 0.43134322E+03  0.10141347E+05                                 9.369734                            7.035403       0.045858       1.997572                    0.999417      29.131605      84.303829       0.605407       0.430315      -1.053379       0.004943       0.006880      -0.005665       0.010191       0.008379      -0.005713       0.030724       0.038121       0.011751      -0.043408       0.018801       0.024607             11.304772       5.411095      -0.817124       1.391260      17.672461      -4.203135      10.830759           0.000005
          311              C       2.575072      17.497397      16.850865       0.052628      40.850600 0.41403621E+03  0.95820187E+04                                10.523898                            6.853371      -0.146457       1.970463                    0.999223      26.563494      74.898994       0.622137       0.425404      -1.062280      -0.003216       0.019436      -0.017902       0.026619       0.001675      -0.008014       0.004038       0.020571      -0.020554      -0.012808      -0.003661       0.016469             14.692712       6.051967      -1.756083       2.277367      22.834593      -8.539562      15.191577           0.000002
          312              C       2.804643      16.254628      17.604125       0.383905      33.367839 0.30809658E+03  0.66688157E+04                                 9.503617                            6.091541      -0.183298       1.984177                    0.999299      23.612259      65.871963       0.626535       0.451647      -1.039222       0.007331      -0.029518       0.009602       0.031895       0.001498      -0.042323       0.002169       0.124470      -0.116006      -0.052719      -0.042258       0.094977             13.361753       5.623679      -1.435241       2.342808      20.506141      -6.664302      13.955438           0.000002
          313              C       4.901210      16.184176      22.744015       0.073488      27.981163 0.33905774E+03  0.75246636E+04                                 8.117556                            6.176284       0.219422       2.083483                    0.999709      26.455368      74.987439       0.654155       0.421903      -1.055967      -0.003826      -0.047946       0.014463       0.050226      -0.007671      -0.022603       0.005629      -0.043842      -0.060800      -0.039029       0.003781       0.035248              9.610019       6.607214       1.260404       3.799079       8.459646      -0.385607      13.763196           0.000005
          314              C       4.248453      16.305353      21.516645      -0.145160      34.138677 0.42622221E+03  0.99613128E+04                                 9.202606                            6.917071       0.138529       2.021566                    0.999703      29.035960      82.964335       0.622567       0.420959      -1.062348      -0.017160      -0.007404       0.005939       0.019610       0.004376      -0.015489       0.000961      -0.022768      -0.089106      -0.035911       0.008789       0.027122             11.182712       7.209809       0.836557       5.117995       9.198309       0.706013      17.140019           0.000006
          315              C       4.404728      13.904357      22.903529       0.104436      28.328810 0.34193367E+03  0.76454366E+04                                 8.377444                            6.322454      -0.046808       2.005217                    0.999131      26.610711      77.048715       0.624863       0.438390      -1.040299       0.002111       0.029831       0.000999       0.029922      -0.002621      -0.036953       0.012480       0.015434      -0.066939      -0.045860       0.003341       0.042519             10.066309       6.350994       0.834087       3.581612       9.103736      -0.754647      14.744197           0.000004
          316              C       3.803140      13.955083      21.591971      -0.146943      36.324625 0.45964933E+03  0.10996210E+05                                 9.767612                            7.276993      -0.074064       1.950299                    0.999278      29.952770      87.860045       0.592627       0.432025      -1.050779      -0.004615       0.003490       0.018758       0.019631      -0.007837      -0.011366       0.004322      -0.008106      -0.108920      -0.038862       0.010396       0.028466             12.149830       7.221995       0.694149       4.570723       9.320111      -1.810308      19.907383           0.000005
          317              C       3.794842      15.138672      20.883020       0.047590      39.628500 0.41083890E+03  0.94717087E+04                                10.235243                            6.777288      -0.092200       1.984768                    0.999112      26.488968      74.087619       0.633691       0.419249      -1.068173       0.004621       0.007924       0.027146       0.028654      -0.006344      -0.003835       0.003614       0.021906      -0.033435      -0.012907      -0.006045       0.018952             14.322402       7.490301       0.969294       6.139885       9.821494      -0.231140      25.655413           0.000001
          318              C       3.334317      15.144308      19.487274       0.376216      33.543541 0.31453112E+03  0.68247179E+04                                 9.464549                            6.111387      -0.153726       1.990397                    0.999212      23.614314      65.372851       0.633925       0.445294      -1.045758      -0.010462       0.005407      -0.032365       0.034440       0.002266      -0.040458      -0.002879       0.127685      -0.109690      -0.050028      -0.044641       0.094668             13.384053       6.603601       0.061926       5.354433      10.416277      -0.542960      23.132282           0.000000
          319              C       2.554327      10.288774      17.134445       0.094911      27.322100 0.32633514E+03  0.71871624E+04                                 8.041197                            6.097414       0.130567       2.063224                    0.999513      26.106978      74.180756       0.650959       0.427227      -1.050645      -0.012296       0.011373      -0.034708       0.038538      -0.001687      -0.012922      -0.017365       0.078543       0.040573      -0.051034       0.011465       0.039569              9.353307       4.799982       0.688944       1.692434      13.565445       2.691741       9.694494           0.000002
          320              C       2.732729      11.537179      17.723760      -0.146704      32.930617 0.40588064E+03  0.93601515E+04                                 8.947128                            6.712121       0.149111       2.028307                    0.999733      28.559545      80.764275       0.638071       0.416248      -1.066535      -0.010490      -0.007833      -0.006008       0.014405      -0.012636      -0.003641      -0.020253       0.056583       0.020088      -0.042869       0.015200       0.027668             10.670837       5.034625       1.199496       1.287322      16.997406       3.449604       9.980480           0.000004
          321              C       2.005292      11.308915      15.131660       0.076935      27.759150 0.33918308E+03  0.75183691E+04                                 8.100181                            6.211594       0.194082       2.076516                    0.999627      26.268048      74.096554       0.647759       0.426583      -1.054427       0.006778      -0.027759       0.034625       0.044893      -0.011683      -0.006155      -0.019523       0.030135       0.057235      -0.036184       0.009515       0.026670              9.490906       4.623884       1.070166       1.286822      13.469821       3.546770      10.379014           0.000002
          322              C       2.214119      12.557320      15.681097      -0.153014      33.571611 0.40894881E+03  0.94681461E+04                                 9.083544                            6.764907       0.092309       2.007615                    0.999635      28.941855      82.560008       0.630411       0.419649      -1.062180      -0.006586      -0.006807       0.008227       0.012545      -0.009776      -0.007030      -0.022390       0.034356       0.023923      -0.036199       0.015598       0.020601             10.930294       5.351479       1.528204       2.051837      15.472134       4.905117      11.967270           0.000003
          323              C       2.619326      12.681315      16.979362       0.062429      37.636226 0.39077951E+03  0.88853516E+04                                 9.861741                            6.592078      -0.090266       1.989450                    0.999182      25.977803      71.843050       0.645980       0.417008      -1.071032       0.001932      -0.020887      -0.015911       0.026328       0.002743      -0.006724      -0.004273       0.036080      -0.023003      -0.016325      -0.007350       0.023675             13.272880       5.729501       2.225105       2.288530      21.063258       6.578327      13.025880           0.000001
          324              C       2.783898      14.002990      17.648434       0.378345      32.559915 0.30288612E+03  0.65127574E+04                                 9.257947                            5.991932      -0.150536       1.993999                    0.999204      23.437745      64.668747       0.640818       0.444514      -1.045830       0.002522       0.024755       0.018707       0.031131       0.002715      -0.035482       0.004228       0.132451      -0.112580      -0.052062      -0.042477       0.094539             12.723625       5.466274       1.664046       2.199031      20.187279       4.789110      12.517324           0.000001
          325              C       3.653780       8.214674      13.102290       0.082253      26.835004 0.34289464E+03  0.76908497E+04                                 8.092136                            6.363638      -0.074727       1.992841                    0.998374      27.040413      79.035777       0.616611       0.442875      -1.035153      -0.048319       0.000984      -0.014512       0.050461       0.007755       0.019906       0.027016      -0.038109      -0.076005      -0.043204      -0.003512       0.046716              9.201094      10.332734      -0.703272      -2.523882       5.573837      -1.707914      11.696710           0.000001
          326              C       4.343877       8.555661      11.972400      -0.153414      34.482960 0.45426608E+03  0.10876731E+05                                 9.466857                            7.276635      -0.192774       1.917126                    0.998349      30.199065      89.727577       0.585242       0.437101      -1.043740      -0.003894      -0.003185      -0.011782       0.012811       0.005865       0.010343       0.020894      -0.059610      -0.066744      -0.033417      -0.014914       0.048331             11.077412      11.248549      -0.046400      -2.763284       6.306545      -2.948773      15.677142           0.000004
          327              C       1.627744       8.919192      12.211671       0.078995      28.041017 0.35992444E+03  0.81395864E+04                                 8.251263                            6.448503       0.041535       2.024630                    0.999202      27.104161      78.547102       0.625140       0.433249      -1.044902       0.030063      -0.034918       0.013844       0.048111      -0.000854       0.022046       0.013020      -0.045738      -0.080262      -0.043401       0.004284       0.039117              9.450670      11.093371      -0.299313      -2.204004       5.136176      -1.234492      12.122462           0.000002
          328              C       2.252842       9.246088      10.979869      -0.148518      34.338170 0.44587825E+03  0.10607064E+05                                 9.368758                            7.149409      -0.125927       1.936616                    0.999065      29.945760      88.165127       0.598924       0.429888      -1.049989      -0.004065      -0.012666      -0.001998       0.013451      -0.007589       0.004517       0.016071      -0.057526      -0.074170      -0.031076      -0.014424       0.045500             11.085479      13.162741       0.152222      -3.985261       5.843748      -2.099816      14.249948           0.000003
          329              C       3.606760       9.079822      10.891251       0.064773      37.405436 0.40337721E+03  0.92809432E+04                                 9.904271                            6.755320      -0.104247       1.985507                    0.999207      26.321269      74.163179       0.627500       0.424240      -1.062288      -0.009764      -0.018352       0.019331       0.028387       0.001044       0.009850       0.014513      -0.033462      -0.029930      -0.022857      -0.005048       0.027905             13.139129      13.605856       0.839995      -5.673828       6.882891      -4.292160      18.928640           0.000004
          330              C       4.295474       9.496896       9.677173       0.357829      33.774956 0.32403760E+03  0.71206339E+04                                 9.590514                            6.266744      -0.276926       1.946484                    0.999057      24.316880      68.911763       0.613286       0.454485      -1.035009       0.016745       0.003015      -0.024632       0.029937       0.036838       0.016869       0.050284      -0.078416      -0.067127      -0.048469      -0.041499       0.089968             13.199370      13.519447       0.507591      -5.918527       7.519935      -4.966607      18.558729           0.000006
          331              C       1.489448      12.027523       5.636156       0.103974      27.995273 0.31815887E+03  0.69903527E+04                                 8.292417                            6.092697      -0.021616       2.019690                    0.998931      26.131745      75.126009       0.637154       0.437529      -1.040286       0.023147      -0.008711      -0.032675       0.040980       0.020135      -0.015475       0.031722      -0.042798      -0.066908      -0.049976       0.000310       0.049666             10.064286      11.405206      -2.329338       1.292351       7.084895      -3.946140      11.702758          -0.000002
          332              C       2.176779      11.441364       6.650841      -0.139133      35.181552 0.41807487E+03  0.98016720E+04                                 9.567698                            6.948208      -0.106216       1.949316                    0.999307      29.453603      86.513140       0.603305       0.433035      -1.046490       0.000226      -0.018211      -0.018495       0.025957       0.012351      -0.014635       0.038290      -0.048246      -0.032755      -0.046754      -0.006029       0.052784             11.845606      13.959704      -3.505474       3.195374       8.416369      -4.887857      13.160745          -0.000000
          333              C       3.433890      12.083884       4.337890       0.085717      29.742988 0.34908378E+03  0.78283016E+04                                 8.614177                            6.363652       0.075525       2.043731                    0.998905      26.602747      76.578586       0.627847       0.435025      -1.044634      -0.039451       0.011175       0.022527       0.046783       0.010166      -0.014251       0.021098      -0.024430      -0.047442      -0.035189       0.004961       0.030228             10.531755      10.909280      -1.761395       1.059072       7.208933      -4.666415      13.477051          -0.000003
          334              C       4.147497      11.466727       5.348145      -0.133838      36.495747 0.43909872E+03  0.10448079E+05                                 9.915806                            7.192924      -0.242477       1.909977                    0.998209      29.822671      88.981769       0.582575       0.441855      -1.038591      -0.011314      -0.004484       0.000461       0.012179       0.022805       0.002535       0.029325      -0.059896      -0.084108      -0.039942      -0.020971       0.060913             12.378792      11.730110      -2.462100       1.845943       9.028005      -6.273195      16.378261          -0.000002
          335              C       3.523782      11.193374       6.522344       0.066867      39.329973 0.40177669E+03  0.92412472E+04                                10.311439                            6.774072      -0.082648       1.997301                    0.999068      26.256582      74.134707       0.621747       0.428298      -1.059039      -0.011505      -0.001214      -0.022853       0.025614       0.016283       0.002665       0.015597      -0.033742      -0.053373      -0.023369      -0.013374       0.036743             14.356771      14.675566      -4.470818       4.481904      10.258219      -7.519412      18.136528           0.000000
          336              C       4.294091      10.533946       7.656664       0.362326      35.043354 0.34244622E+03  0.76260309E+04                                 9.854842                            6.452644      -0.338627       1.920344                    0.998767      24.688515      70.317824       0.603234       0.455947      -1.034693       0.009852      -0.018606       0.018961       0.028333       0.025993       0.006631       0.055330      -0.097466      -0.043804      -0.052325      -0.039125       0.091450             13.793415      14.049303      -4.159589       4.191820      10.148154      -7.260510      17.182787           0.000001
          337              C       9.629550       9.065731       6.903405       0.090952      29.440693 0.36846756E+03  0.83716473E+04                                 8.584049                            6.573065       0.036099       2.030371                    0.998567      26.852339      77.690416       0.613093       0.439712      -1.042304       0.006680      -0.009608       0.033629       0.035607       0.015886       0.019366       0.012489      -0.062518       0.033364      -0.045424       0.005224       0.040199             10.133065      14.532049      -2.674242      -1.852419       6.680011      -1.509361       9.187135          -0.000001
          338              C       8.256271       9.451807       7.058487      -0.127413      37.090345 0.47074586E+03  0.11389782E+05                                10.032454                            7.470917      -0.289603       1.889700                    0.997875      30.317218      91.009456       0.569357       0.444624      -1.037691       0.007681      -0.010895       0.002550       0.013572       0.021075       0.012852       0.015833      -0.051170      -0.007546      -0.033662      -0.009044       0.042706             12.221558      18.743522      -2.978330      -3.093153       7.242984      -1.518062      10.678167          -0.000001
          339              C       9.621253       8.330215       9.176477       0.084862      29.505381 0.35212465E+03  0.79518054E+04                                 8.643069                            6.460748      -0.081128       1.986423                    0.999001      27.277974      80.045106       0.610150       0.444529      -1.034018       0.006757       0.000053      -0.050033       0.050487       0.029514       0.004474       0.009956      -0.073192       0.031997      -0.052361       0.007244       0.045117             10.334443      15.385947      -3.127960      -1.078692       5.971367      -0.777688       9.646014           0.000000
          340              C       8.329568       8.724745       9.402455      -0.144716      36.940284 0.47240747E+03  0.11417643E+05                                 9.919940                            7.421753      -0.189791       1.913943                    0.998496      30.485591      90.881375       0.579587       0.437248      -1.044085      -0.010949      -0.010658      -0.008377       0.017426       0.020314       0.013886       0.012577      -0.072358       0.002836      -0.044437      -0.002118       0.046555             12.081447      19.049359      -3.938314      -0.640918       6.878475      -0.936188      10.316508           0.000003
          341              C       7.617344       9.279905       8.259272       0.054007      41.134182 0.44492564E+03  0.10498395E+05                                10.605067                            7.135713      -0.255238       1.930616                    0.998691      27.187253      77.756920       0.604856       0.429159      -1.058474       0.022658      -0.016082      -0.010269       0.029622       0.002663       0.010894      -0.000344      -0.051032      -0.034015      -0.027385      -0.003940       0.031325             14.494142      25.142546      -4.192582      -2.894575       7.308794      -1.214201      11.031087           0.000002
          342              C       6.168002       9.606801       8.471957       0.369526      34.650425 0.33427800E+03  0.74135625E+04                                 9.799031                            6.399749      -0.370675       1.913363                    0.998619      24.614250      70.402515       0.601087       0.459462      -1.030727      -0.032784      -0.000078       0.000994       0.032799       0.024064       0.020884       0.057381      -0.092942      -0.019738      -0.052744      -0.040061       0.092805             13.627535      22.806975      -3.562385      -2.642235       7.662310      -2.223732      10.413320           0.000004
          343              C       4.812701       9.494078      36.967332       0.091330      27.920083 0.33451216E+03  0.74225063E+04                                 8.225090                            6.228805       0.099164       2.052262                    0.999436      26.344401      75.451577       0.634656       0.434940      -1.044613      -0.016693      -0.030323       0.025834       0.043191       0.010953       0.018269      -0.032303       0.048070      -0.036916      -0.052587       0.015598       0.036989              9.670887       5.158061      -0.669527      -1.830514      12.847820       3.169774      11.006781           0.000001
          344              C       4.637065      10.652305      37.667421      -0.149131      34.778318 0.42371497E+03  0.99451336E+04                                 9.453089                            6.985739      -0.022320       1.970971                    0.999500      29.498172      86.066565       0.604209       0.431899      -1.049505      -0.010507      -0.013119       0.003503       0.017170       0.007160       0.006646      -0.031275       0.045248       0.007545      -0.046009       0.021419       0.024590             11.521044       5.615223      -1.207498      -2.035145      15.584606       5.680961      13.363302          -0.000001
          345              C       4.352175       8.293580      38.890360       0.098865      27.227812 0.32670796E+03  0.72142965E+04                                 8.107288                            6.166710       0.024467       2.030763                    0.999285      26.220499      75.173871       0.635467       0.436494      -1.042580       0.005460       0.015436      -0.033273       0.037083       0.019078       0.007474      -0.024058       0.060063       0.002060      -0.048755       0.013511       0.035244              9.538293       4.878517      -0.664674      -1.235832      13.833534       2.883940       9.902829          -0.000000
          346              C       4.141965       9.440535      39.634758      -0.137987      34.420087 0.43133472E+03  0.10141077E+05                                 9.369555                            7.035299       0.045893       1.997585                    0.999417      29.131251      84.301953       0.605417       0.430311      -1.053384      -0.004939      -0.006880      -0.005662       0.010187       0.008378       0.005717      -0.030723       0.038126       0.011748      -0.043409       0.018804       0.024605             11.304523       5.411002      -0.817093      -1.391220      17.672057       4.202987      10.830511          -0.000006
          347              C       4.339728      10.683303      39.005565       0.052636      40.850251 0.41403241E+03  0.95819050E+04                                10.523832                            6.853336      -0.146463       1.970462                    0.999223      26.563353      74.898396       0.622139       0.425403      -1.062280       0.003219      -0.019435      -0.017900       0.026618       0.001676       0.008017      -0.004041       0.020578      -0.020555      -0.012813      -0.003660       0.016474             14.692609       6.051933      -1.756073      -2.277355      22.834397       8.539507      15.191498          -0.000002
          348              C       4.110157      11.926072      39.758825       0.383900      33.367837 0.30809694E+03  0.66688217E+04                                 9.503591                            6.091529      -0.183290       1.984179                    0.999299      23.612291      65.871922       0.626539       0.451644      -1.039224      -0.007328       0.029518       0.009600       0.031893       0.001496       0.042323      -0.002166       0.124463      -0.116008      -0.052718      -0.042256       0.094974             13.361705       5.623667      -1.435235      -2.342814      20.505999       6.664269      13.955448          -0.000003
          349              C       2.013590      11.996524       0.589315       0.073489      27.981224 0.33905828E+03  0.75246852E+04                                 8.117609                            6.176321       0.219384       2.083473                    0.999709      26.455351      74.987665       0.654147       0.421907      -1.055963       0.003835       0.047943       0.014469       0.050226      -0.007673       0.022604      -0.005631      -0.043839      -0.060795      -0.039029       0.003780       0.035249              9.610089       6.607257       1.260404      -3.799115       8.459695       0.385616      13.763314          -0.000007
          350              C       2.666347      11.875347      43.671345      -0.145168      34.139071 0.42622780E+03  0.99614810E+04                                 9.202683                            6.917122       0.138526       2.021562                    0.999703      29.036200      82.965307       0.622563       0.420960      -1.062347       0.017170       0.007405       0.005947       0.019621       0.004377       0.015486      -0.000963      -0.022780      -0.089111      -0.035912       0.008783       0.027129             11.182812       7.209867       0.836568      -5.118043       9.198392      -0.706024      17.140178          -0.000009
          351              C       2.510072      14.276343       0.748829       0.104440      28.328816 0.34193348E+03  0.76454385E+04                                 8.377486                            6.322482      -0.046865       2.005202                    0.999130      26.610672      77.048871       0.624857       0.438394      -1.040295      -0.002104      -0.029832       0.001003       0.029923      -0.002622       0.036954      -0.012482       0.015439      -0.066930      -0.045859       0.003336       0.042523             10.066368       6.351032       0.834093      -3.581644       9.103773       0.754648      14.744300          -0.000007
          352              C       3.111660      14.225617      43.746671      -0.146940      36.324798 0.45965145E+03  0.10996284E+05                                 9.767669                            7.277028      -0.074104       1.950285                    0.999278      29.952890      87.860750       0.592622       0.432027      -1.050777       0.004624      -0.003493       0.018765       0.019639      -0.007839       0.011366      -0.004322      -0.008114      -0.108930      -0.038866       0.010394       0.028472             12.149908       7.222037       0.694160      -4.570755       9.320174       1.810315      19.907512          -0.000010
          353              C       3.119958      13.042028      43.037720       0.047576      39.628897 0.41084335E+03  0.94718389E+04                                10.235307                            6.777321      -0.092183       1.984772                    0.999112      26.489147      74.088277       0.633690       0.419248      -1.068173      -0.004615      -0.007926       0.027152       0.028659      -0.006344       0.003832      -0.003614       0.021903      -0.033412      -0.012900      -0.006045       0.018945             14.322510       7.490349       0.969304      -6.139937       9.821559       0.231138      25.655622          -0.000002
          354              C       3.580483      13.036392      41.641974       0.376223      33.543487 0.31453025E+03  0.68246975E+04                                 9.464565                            6.111395      -0.153753       1.990390                    0.999212      23.614254      65.372781       0.633922       0.445297      -1.045756       0.010467      -0.005408      -0.032367       0.034445       0.002266       0.040462       0.002878       0.127681      -0.109706      -0.050032      -0.044638       0.094671             13.384093       6.603619       0.061927      -5.354465      10.416252       0.542953      23.132408          -0.000002
          355              C       4.360473      17.891926      39.289145       0.094910      27.322189 0.32633878E+03  0.71872462E+04                                 8.041210                            6.097474       0.130593       2.063230                    0.999513      26.106902      74.180007       0.650953       0.427231      -1.050645       0.012298      -0.011374      -0.034707       0.038539      -0.001687       0.012920       0.017369       0.078541       0.040587      -0.051037       0.011470       0.039566              9.353303       4.800014       0.688990      -1.692439      13.565344      -2.691856       9.694551          -0.000008
          356              C       4.182071      16.643521      39.878460      -0.146698      32.930053 0.40587490E+03  0.93599722E+04                                 8.946985                            6.712059       0.149122       2.028313                    0.999733      28.559266      80.762895       0.638077       0.416246      -1.066538       0.010492       0.007833      -0.006006       0.014405      -0.012636       0.003642       0.020253       0.056585       0.020084      -0.042869       0.015199       0.027669             10.670617       5.034569       1.199471      -1.287306      16.996935      -3.449504       9.980347          -0.000011
          357              C       4.909508      16.871785      37.286360       0.076926      27.759488 0.33918713E+03  0.75184844E+04                                 8.100235                            6.211617       0.194087       2.076512                    0.999627      26.268319      74.097537       0.647760       0.426581      -1.054428      -0.006776       0.027759       0.034628       0.044895      -0.011683       0.006152       0.019524       0.030131       0.057248      -0.036184       0.009511       0.026674              9.490993       4.623910       1.070190      -1.286837      13.469963      -3.546851      10.379106          -0.000002
          358              C       4.700681      15.623380      37.835797      -0.153017      33.571945 0.40895203E+03  0.94682481E+04                                 9.083627                            6.764945       0.092277       2.007604                    0.999635      28.942024      82.560857       0.630408       0.419650      -1.062178       0.006588       0.006804       0.008229       0.012547      -0.009775       0.007030       0.022388       0.034353       0.023913      -0.036197       0.015598       0.020599             10.930431       5.351523       1.528239      -2.051866      15.472361      -4.905232      11.967409          -0.000004
          359              C       4.295474      15.499385      39.134062       0.062436      37.636118 0.39077795E+03  0.88853093E+04                                 9.861735                            6.592075      -0.090283       1.989446                    0.999182      25.977728      71.842874       0.645979       0.417009      -1.071031      -0.001931       0.020887      -0.015910       0.026327       0.002742       0.006725       0.004276       0.036087      -0.023002      -0.016331      -0.007348       0.023679             13.272880       5.729508       2.225123      -2.288551      21.063183      -6.578400      13.025949          -0.000003
          360              C       4.130902      14.177710      39.803134       0.378342      32.559959 0.30288658E+03  0.65127690E+04                                 9.257945                            5.991930      -0.150525       1.994001                    0.999204      23.437786      64.668848       0.640820       0.444513      -1.045831      -0.002520      -0.024755       0.018705       0.031129       0.002716       0.035482      -0.004231       0.132444      -0.112584      -0.052063      -0.042474       0.094537             12.723621       5.466280       1.664054      -2.199055      20.187172      -4.789146      12.517412          -0.000004
          361              C      11.435696      10.359225      39.041012       0.097467      26.423387 0.30212565E+03  0.65508202E+04                                 7.906305                            5.895552       0.066677       2.049006                    0.999488      25.841325      73.727446       0.654795       0.431412      -1.044273       0.012904       0.011177      -0.037329       0.041048       0.005445       0.009446      -0.023567       0.086108       0.014129      -0.055514       0.012484       0.043029              9.247088       4.581692      -1.433737      -1.452354      12.940383       2.805561      10.219190          -0.000003
          362              C      11.148041      11.489271      39.692361      -0.145153      32.955884 0.39930487E+03  0.91803702E+04                                 8.965954                            6.667867       0.148537       2.029941                    0.999688      28.482763      80.693310       0.638043       0.417542      -1.064618      -0.002714       0.004360      -0.014465       0.015350       0.011138       0.009695      -0.030356       0.053033       0.023462      -0.050054       0.021948       0.028106             10.762728       5.301218      -1.750362      -1.808229      16.593327       4.121114      10.393641          -0.000006
          363              C      11.810478      11.500544      37.122415       0.087563      26.707262 0.32668461E+03  0.71713868E+04                                 7.876894                            6.081421       0.239591       2.096703                    0.999673      25.886213      72.590268       0.657232       0.424534      -1.056034      -0.004170      -0.019080       0.034347       0.039512       0.011335       0.005414      -0.015557       0.039630       0.049773      -0.036234       0.014345       0.021888              9.105658       4.527774      -1.000757      -1.378529      12.373066       3.097222      10.416133           0.000000
          364              C      11.576758      12.737676      37.760471      -0.159412      33.130735 0.41557215E+03  0.96526247E+04                                 8.981720                            6.810661       0.101742       2.007801                    0.999656      29.088373      82.898970       0.630005       0.418565      -1.063702       0.001688      -0.012719      -0.002247       0.013025       0.003832       0.004134      -0.025644       0.027796      -0.001704      -0.034191       0.014648       0.019543             10.628501       5.223837      -1.463740      -1.885991      14.413446       4.470820      12.248222          -0.000004
          365              C      11.257294      12.746131      39.076460       0.051942      38.504179 0.40533004E+03  0.92868627E+04                                 9.984927                            6.696988      -0.067253       1.993045                    0.999143      26.193685      72.361637       0.644265       0.414936      -1.073977       0.005157      -0.021745      -0.010296       0.024606       0.001731       0.006027      -0.007936       0.025841      -0.037840      -0.019027      -0.001306       0.020333             13.449676       5.803264      -2.331993      -2.432264      20.299736       7.392823      14.246026          -0.000002
          366              C      11.023574      14.002990      39.882891       0.384073      31.921408 0.29787816E+03  0.63764274E+04                                 9.140297                            5.944651      -0.129256       2.004540                    0.999143      23.234572      63.898956       0.643164       0.444882      -1.045943      -0.003996       0.031238       0.012828       0.034005      -0.005144       0.040896       0.005018       0.127413      -0.125350      -0.056708      -0.040058       0.096766             12.522718       5.510358      -1.664160      -2.531231      18.558395       5.195585      13.499401          -0.000003
          367              C      11.742713      18.979701      37.538924       0.085326      28.373289 0.35092549E+03  0.78735161E+04                                 8.323941                            6.393177       0.104282       2.049672                    0.999302      26.652165      76.535060       0.625032       0.436767      -1.044445      -0.021617       0.023453       0.031179       0.044604      -0.015832       0.017382       0.023910       0.054184       0.017328      -0.048662       0.013964       0.034698              9.698558       5.596630       0.579411      -2.185501      13.395260      -2.554204      10.103786          -0.000001
          368              C      11.553248      17.666481      38.088360      -0.153612      35.076003 0.45489362E+03  0.10833062E+05                                 9.458804                            7.201303       0.033339       1.982253                    0.999441      29.828572      86.743405       0.601618       0.427507      -1.055598      -0.008946       0.010499      -0.000364       0.013798      -0.008093       0.002458       0.024839       0.036484       0.039315      -0.038476       0.012927       0.025549             11.346741       5.959955       1.191861      -2.253595      16.403242      -4.810723      11.677026          -0.000004
          369              C      11.088573      19.937845      39.492968       0.105590      27.001025 0.31559565E+03  0.69203349E+04                                 8.078640                            6.062856       0.006578       2.028154                    0.999213      26.085413      74.929568       0.639522       0.436772      -1.040690       0.009650      -0.012570      -0.033913       0.037433      -0.021105       0.010945       0.016058       0.067285       0.010569      -0.048128       0.008997       0.039131              9.561670       4.981407       0.698548      -1.426641      14.361792      -2.429899       9.341810          -0.000004
          370              C      10.854853      18.706349      40.086714      -0.137965      35.204202 0.42995305E+03  0.10114960E+05                                 9.532572                            7.038432       0.010123       1.985584                    0.999365      29.266115      85.116035       0.602561       0.432078      -1.050800       0.000095       0.005071      -0.011031       0.012141      -0.005836       0.003401       0.026539       0.051118       0.036140      -0.044825       0.020163       0.024662             11.591935       5.611582       0.737774      -1.509324      19.161330      -3.572872      10.002892          -0.000012
          371              C      11.084424      17.531213      39.391057       0.045871      40.966292 0.41593956E+03  0.96394936E+04                                10.533099                            6.867111      -0.169441       1.961837                    0.999179      26.676008      75.329459       0.621631       0.425157      -1.062171      -0.010448       0.021993      -0.011835       0.027073       0.009285       0.005518       0.004957       0.025411      -0.014358      -0.014436      -0.005571       0.020006             14.644270       6.124834       1.283217      -2.035765      25.090015      -7.178081      12.717959          -0.000003
          372              C      11.011128      16.201084      39.998095       0.395324      32.059573 0.29363133E+03  0.62824957E+04                                 9.268838                            5.950426      -0.183045       1.989610                    0.999283      23.244197      64.562338       0.633069       0.452194      -1.038455       0.001307      -0.024920       0.019073       0.031409       0.005270       0.036121      -0.005673       0.144447      -0.112087      -0.057854      -0.042610       0.100464             12.983649       5.372494       1.148113      -1.882859      21.447247      -5.707036      12.131206          -0.000004
          373              C       8.895199      15.592381       0.810862       0.079160      26.467030 0.31236971E+03  0.67956108E+04                                 7.824273                            5.942493       0.207559       2.087996                    0.999667      25.804967      72.553620       0.664120       0.423935      -1.054098       0.005479      -0.046914       0.018809       0.050840       0.005467       0.028057       0.010019      -0.032185      -0.079039      -0.045423       0.010480       0.034943              9.286590       6.034689      -0.768659      -3.717978       8.061494      -0.338288      13.763587          -0.000008
          374              C       9.437319      15.781192      43.954925      -0.151878      32.535199 0.38698527E+03  0.88514260E+04                                 8.916272                            6.599998       0.154434       2.033963                    0.999786      28.527705      81.322701       0.634400       0.422109      -1.058881       0.014660      -0.018483      -0.000403       0.023594      -0.003635       0.028955       0.008099      -0.025648      -0.108810      -0.052072       0.020149       0.031924             10.894241       6.919496      -0.771750      -5.006610       8.565752       0.034563      17.197475          -0.000012
          375              C       9.495403      13.394287       0.717812       0.118626      27.169596 0.31019176E+03  0.67797603E+04                                 8.140092                            6.018036      -0.026633       2.020204                    0.999429      25.925982      74.610096       0.640046       0.437835      -1.038949      -0.004461       0.038672      -0.004146       0.039149       0.011306       0.038652       0.016110       0.017277      -0.068777      -0.047084      -0.002677       0.049762              9.871557       6.257995      -0.920910      -3.603891       8.657998      -1.264532      14.698679          -0.000005
          376              C      10.022311      13.563371      43.782118      -0.148850      33.464467 0.39560723E+03  0.91424513E+04                                 9.242959                            6.750940      -0.027977       1.977605                    0.999420      29.002362      84.418153       0.613497       0.432012      -1.047712      -0.004167      -0.006587       0.021566       0.022931       0.010224       0.020035       0.014824       0.017927      -0.113875      -0.046043       0.005798       0.040245             11.482515       6.726556      -0.439667      -4.312550       9.254829      -2.441806      18.466160          -0.000008
          377              C       9.987737      14.741324      43.201665       0.061022      38.174372 0.38377103E+03  0.86913545E+04                                 9.990361                            6.547183       0.001152       2.024032                    0.999301      25.748227      71.193637       0.645688       0.418859      -1.069262      -0.005335       0.007115       0.027027       0.028453       0.008207       0.008816       0.013416       0.035031      -0.028046      -0.024627      -0.003260       0.027887             14.098497       7.540813      -0.426845      -6.311603       9.628217      -2.078316      25.126460          -0.000004
          378              C      10.469007      14.952679      41.788195       0.393376      31.926891 0.29134968E+03  0.62057941E+04                                 9.173630                            5.891605      -0.159659       1.997890                    0.999168      23.055253      63.367689       0.643634       0.446770      -1.044235       0.011011      -0.000350      -0.028930       0.030956      -0.010241       0.043919       0.002154       0.143558      -0.099442      -0.058212      -0.044875       0.103087             13.008999       6.467008       0.557163      -5.255118      10.286543      -2.133395      22.273446          -0.000003
          379              C      10.196564      15.037222       4.408785       0.083049      29.391681 0.34429592E+03  0.77094305E+04                                 8.599271                            6.364813      -0.012943       2.016892                    0.998549      26.647074      77.141773       0.619933       0.441236      -1.038899      -0.041049       0.012819       0.016650       0.046114      -0.014909      -0.018029      -0.028036      -0.022315      -0.011113      -0.041546       0.007597       0.033949             10.440946      11.758050       0.799350       1.896597       8.333049       4.976755      11.231739          -0.000003
          380              C      11.000064      15.699468       5.317128      -0.140413      36.705137 0.44609693E+03  0.10629632E+05                                 9.854872                            7.182642      -0.136528       1.938353                    0.998437      29.904010      88.550595       0.592716       0.433681      -1.046102      -0.007637       0.004958       0.003712       0.009833      -0.011644      -0.003527      -0.038445      -0.025162       0.007879      -0.036599      -0.009717       0.046315             12.252402      12.633390       0.994813       2.463638      11.152432       6.824888      12.971383          -0.000003
          381              C       8.286696      15.958730       5.219647       0.107193      27.345781 0.30301397E+03  0.65665924E+04                                 8.098898                            5.896743       0.078868       2.054233                    0.999514      25.676608      72.936018       0.656804       0.430321      -1.046257       0.030903      -0.007677      -0.017365       0.036270       0.003076      -0.022764      -0.049898      -0.030792       0.005664      -0.049555      -0.012845       0.062400              9.820853      11.433548       0.324035       1.898401       8.291125       4.560391       9.737886          -0.000003
          382              C       9.001687      16.643521       6.185592      -0.148382      35.828881 0.43080132E+03  0.10168757E+05                                 9.657913                            7.030611      -0.102576       1.948255                    0.999110      29.675914      87.257786       0.603080       0.430269      -1.048918      -0.000774      -0.003496      -0.011837       0.012366      -0.000614      -0.022708      -0.032295      -0.042981       0.000368      -0.042096      -0.005253       0.047349             11.965187      14.177201       2.185007       3.690379       9.614684       5.676799      12.103677          -0.000001
          383              C      10.372200      16.575888       6.216609       0.056841      41.482396 0.42269412E+03  0.98095154E+04                                10.586855                            6.887044      -0.052456       2.000352                    0.999067      26.441534      74.074298       0.627211       0.420795      -1.067741      -0.005250      -0.000151      -0.028372       0.028854       0.001568      -0.007940      -0.027428      -0.018751       0.002159      -0.024632      -0.008921       0.033554             14.987071      15.233197       3.925120       5.285169      13.571468       9.293070      16.156550          -0.000000
          384              C      11.159104      17.370583       7.275603       0.386246      33.949038 0.31922997E+03  0.69970999E+04                                 9.684833                            6.257567      -0.369954       1.919263                    0.998563      24.187273      68.722247       0.607509       0.459980      -1.030683       0.014922       0.022070       0.013853       0.030027      -0.038094       0.023795      -0.058234      -0.097632      -0.048690      -0.055435      -0.047676       0.103112             13.658072      14.171363       4.818705       3.578481      11.284061       7.499996      15.518793           0.000001
          385              C       8.566054      18.982520      11.852765       0.091159      25.780615 0.31475036E+03  0.68943777E+04                                 7.772019                            6.001632       0.137602       2.066345                    0.999482      26.241469      75.237584       0.651589       0.429145      -1.045707       0.022481       0.033731       0.009793       0.041702      -0.008841       0.022940      -0.022856      -0.048988      -0.070838      -0.043911      -0.004479       0.048390              8.882340      10.315473       0.687631      -2.293991       5.008450       1.380131      11.323098           0.000001
          386              C       9.191152      18.669714      10.660842      -0.151527      34.496117 0.43494064E+03  0.10294718E+05                                 9.417759                            7.080680      -0.123555       1.938061                    0.999290      29.871824      88.057470       0.598647       0.432266      -1.047330       0.002230       0.020097       0.002566       0.020383       0.000547       0.015389      -0.014749      -0.048921      -0.083648      -0.039092      -0.002588       0.041680             11.187642      13.135744       0.179557      -4.182150       5.975969       2.265326      14.451212           0.000002
          387              C      10.579644      19.878666      12.606024       0.063684      28.556398 0.38806007E+03  0.89413189E+04                                 8.404894                            6.749759      -0.010661       2.004196                    0.998421      27.622873      80.764761       0.603802       0.440260      -1.040862      -0.048708      -0.012168      -0.015681       0.052596      -0.001234       0.022851      -0.018821      -0.015947      -0.066236      -0.039854       0.009161       0.030692              9.465272      10.193606       1.102191      -2.458161       6.364518       2.017428      11.837691           0.000003
          388              C      11.272507      19.509499      11.414101      -0.150367      33.634262 0.45120645E+03  0.10811470E+05                                 9.368832                            7.288871      -0.325574       1.875211                    0.998088      30.404324      91.090911       0.578922       0.441547      -1.038577      -0.000662       0.005375      -0.000398       0.005430      -0.020233       0.005048      -0.031814      -0.070454      -0.041867      -0.034938      -0.026332       0.061270             10.847525      11.217340       0.614009      -2.449975       6.883232       3.232132      14.442004           0.000001
          389              C      10.536772      18.892341      10.501328       0.070105      35.421402 0.39007548E+03  0.89089931E+04                                 9.594454                            6.665285      -0.056927       2.006174                    0.999270      26.103063      73.520682       0.627923       0.427091      -1.059438      -0.014532       0.015146       0.015145       0.025884      -0.009251       0.007641      -0.026390      -0.028399      -0.025975      -0.024979      -0.012616       0.037595             12.523253      13.131807      -0.261648      -4.967504       7.223599       4.468502      17.214353           0.000001
          390              C      11.229635      18.407633       9.225217       0.371904      31.597738 0.31069458E+03  0.67583271E+04                                 9.205571                            6.149039      -0.255019       1.959489                    0.998866      23.979702      67.686645       0.617005       0.456365      -1.033590       0.009324      -0.007445      -0.025420       0.028081      -0.036021       0.017880      -0.048178      -0.102032      -0.057096      -0.053391      -0.041677       0.095068             12.515932      12.265219      -0.237100      -4.890073       7.721783       5.222242      17.560796           0.000001
          391              C       2.747942      19.484136       8.396631       0.095157      28.538508 0.34338769E+03  0.77053290E+04                                 8.460083                            6.376232      -0.078700       1.991565                    0.998938      26.993258      78.937339       0.614787       0.443992      -1.034414      -0.011575      -0.001903      -0.044583       0.046100      -0.030745       0.014442       0.000270      -0.087796      -0.029586      -0.053116      -0.005659       0.058774             10.056260      14.506605       2.888791      -0.991391       5.559933       0.010851      10.102241          -0.000000
          392              C       1.414768      19.089606       8.764399      -0.148314      37.630005 0.49329471E+03  0.12040532E+05                                10.035559                            7.574351      -0.193592       1.910117                    0.998389      30.721595      91.748468       0.575375       0.436130      -1.045759      -0.000592       0.017604       0.000914       0.017637      -0.015330       0.009950      -0.010279      -0.061920      -0.036023      -0.031622      -0.011690       0.043313             12.166550      18.602448       3.786877      -0.778706       6.758026       0.494664      11.139176           0.000005
          393              C       2.413265      19.109333       6.194454       0.090664      28.404821 0.33674968E+03  0.75022675E+04                                 8.384224                            6.279525       0.019481       2.027061                    0.999055      26.540193      76.753562       0.626099       0.439114      -1.039670       0.016208       0.005773       0.045148       0.048316      -0.021631       0.016307      -0.001989      -0.069112       0.042578      -0.051379       0.015534       0.035845              9.993927      14.426625       3.460763      -1.433597       6.288051       0.466443       9.267106          -0.000001
          394              C       1.136793      18.686622       6.380554      -0.126747      35.639872 0.43758778E+03  0.10412057E+05                                 9.782078                            7.206090      -0.281564       1.899794                    0.997938      29.784545      89.116263       0.578455       0.445006      -1.035862      -0.002659       0.000545       0.007270       0.007760      -0.027099       0.005571      -0.001874      -0.054961       0.022235      -0.042696       0.007274       0.035422             11.958567      18.017696       3.865456      -3.221751       7.112922       0.414891      10.745085          -0.000000
          395              C       0.614034      18.661260       7.656664       0.056317      40.885021 0.42106245E+03  0.98339081E+04                                10.626375                            6.989156      -0.293451       1.923933                    0.998776      26.997390      77.707569       0.602826       0.435045      -1.051167       0.024635       0.011266      -0.015335       0.031128      -0.009739       0.003115       0.005177      -0.051460      -0.047173      -0.022241      -0.013534       0.035775             14.666586      25.211208       5.397461      -3.249798       7.494570       0.167593      11.293980           0.000002
          396              C      13.092482      18.289274       7.913659       0.375801      35.496321 0.32695038E+03  0.72193364E+04                                 9.982978                            6.347105      -0.397889       1.908639                    0.998750      24.429854      69.986269       0.600330       0.462063      -1.028083      -0.028171      -0.000190       0.010070       0.029917      -0.034529       0.017265      -0.054256      -0.083133       0.000854      -0.054374      -0.035618       0.089992             14.099313      24.092392       5.114803      -2.890666       8.382110       1.741416       9.823438           0.000007
          397              C       9.308704      17.821475      16.886312       0.097469      26.423435 0.30212407E+03  0.65507935E+04                                 7.906341                            5.895532       0.066638       2.048995                    0.999488      25.841459      73.728464       0.654795       0.431412      -1.044271      -0.012903      -0.011175      -0.037331       0.041048       0.005444      -0.009447       0.023563       0.086110       0.014119      -0.055511       0.012479       0.043032              9.247155       4.581692      -1.433751       1.452358      12.940558      -2.805517      10.219216           0.000002
          398              C       9.596359      16.691429      17.537661      -0.145157      32.956465 0.39931051E+03  0.91805478E+04                                 8.966100                            6.667927       0.148523       2.029934                    0.999688      28.483074      80.694855       0.638037       0.417544      -1.064615       0.002717      -0.004360      -0.014467       0.015353       0.011139      -0.009693       0.030356       0.053029       0.023464      -0.050053       0.021950       0.028103             10.762952       5.301287      -1.750421       1.808276      16.593746      -4.121231      10.393823           0.000004
          399              C       8.933922      16.680156      14.967715       0.087570      26.707028 0.32668102E+03  0.71712903E+04                                 7.876863                            6.081393       0.239590       2.096708                    0.999672      25.886022      72.589713       0.657233       0.424535      -1.056033       0.004172       0.019080       0.034345       0.039510       0.011334      -0.005416       0.015556       0.039632       0.049764      -0.036233       0.014347       0.021886              9.105617       4.527754      -1.000744       1.378530      12.372967      -3.097176      10.416130           0.000002
          400              C       9.167642      15.443024      15.605771      -0.159409      33.130597 0.41557039E+03  0.96525737E+04                                 8.981699                            6.810648       0.101761       2.007809                    0.999656      29.088287      82.898690       0.630005       0.418566      -1.063702      -0.001686       0.012720      -0.002249       0.013027       0.003832      -0.004134       0.025645       0.027797      -0.001698      -0.034192       0.014648       0.019545             10.628465       5.223821      -1.463727       1.885985      14.413385      -4.470772      12.248189           0.000003
          401              C       9.487106      15.434569      16.921760       0.051935      38.504497 0.40533338E+03  0.92869586E+04                                 9.984977                            6.697009      -0.067244       1.993046                    0.999143      26.193821      72.362094       0.644265       0.414936      -1.073977      -0.005155       0.021745      -0.010297       0.024606       0.001730      -0.006025       0.007934       0.025834      -0.037837      -0.019022      -0.001306       0.020328             13.449756       5.803284      -2.332001       2.432269      20.299924      -7.392826      14.246059           0.000001
          402              C       9.720826      14.177710      17.728191       0.384077      31.921435 0.29787815E+03  0.63764296E+04                                 9.140319                            5.944660      -0.129275       2.004534                    0.999143      23.234563      63.899020       0.643162       0.444884      -1.045941       0.003998      -0.031238       0.012830       0.034006      -0.005144      -0.040896      -0.005016       0.127418      -0.125347      -0.056706      -0.040062       0.096768             12.522763       5.510366      -1.664174       2.531219      18.558559      -5.195618      13.499363           0.000001
          403              C       9.001687       9.200999      15.384224       0.085335      28.373017 0.35092182E+03  0.78734120E+04                                 8.323897                            6.393150       0.104273       2.049673                    0.999301      26.651955      76.534315       0.625033       0.436768      -1.044445       0.021619      -0.023452       0.031178       0.044603      -0.015833      -0.017386      -0.023911       0.054187       0.017322      -0.048664       0.013962       0.034703              9.698499       5.596605       0.579405       2.185497      13.395137       2.554179      10.103754           0.000001
          404              C       9.191152      10.514219      15.933660      -0.153607      35.075809 0.45489133E+03  0.10832991E+05                                 9.458767                            7.201284       0.033349       1.982258                    0.999441      29.828458      86.742958       0.601620       0.427507      -1.055598       0.008948      -0.010501      -0.000367       0.013801      -0.008092      -0.002457      -0.024841       0.036487       0.039323      -0.038478       0.012927       0.025551             11.346679       5.959936       1.191846       2.253594      16.403106       4.810668      11.676995           0.000002
          405              C       9.655827       8.242855      17.338268       0.105593      27.001064 0.31559450E+03  0.69203161E+04                                 8.078692                            6.062862       0.006553       2.028149                    0.999213      26.085455      74.930170       0.639518       0.436774      -1.040686      -0.009647       0.012568      -0.033915       0.037433      -0.021104      -0.010945      -0.016055       0.067284       0.010555      -0.048123       0.008992       0.039132              9.561765       4.981428       0.698570       1.426664      14.361974       2.429965       9.341893           0.000001
          406              C       9.889547       9.474351      17.932014      -0.137972      35.204922 0.42996064E+03  0.10115215E+05                                 9.532773                            7.038530       0.010079       1.985568                    0.999365      29.266546      85.118489       0.602550       0.432082      -1.050794      -0.000091      -0.005071      -0.011034       0.012144      -0.005836      -0.003395      -0.026538       0.051110       0.036137      -0.044821       0.020161       0.024659             11.592227       5.611686       0.737810       1.509395      19.161800       3.573019      10.003195           0.000004
          407              C       9.659976      10.649487      17.236357       0.045865      40.966660 0.41594309E+03  0.96396023E+04                                10.533178                            6.867149      -0.169437       1.961837                    0.999179      26.676147      75.330123       0.621628       0.425158      -1.062170       0.010450      -0.021994      -0.011836       0.027075       0.009285      -0.005516      -0.004954       0.025404      -0.014357      -0.014432      -0.005571       0.020002             14.644397       6.124873       1.283205       2.035781      25.090278       7.178088      12.718041           0.000002
          408              C       9.733272      11.979616      17.843395       0.395326      32.059636 0.29363140E+03  0.62825027E+04                                 9.268880                            5.950445      -0.183052       1.989609                    0.999283      23.244199      64.562548       0.633065       0.452197      -1.038453      -0.001305       0.024921       0.019076       0.031411       0.005269      -0.036120       0.005671       0.144452      -0.112081      -0.057854      -0.042612       0.100465             12.983726       5.372511       1.148108       1.882851      21.447470       5.707048      12.131198           0.000003
          409              C      11.849201      12.588319      22.965562       0.079157      26.467169 0.31237207E+03  0.67956670E+04                                 7.824268                            5.942495       0.207607       2.088006                    0.999667      25.805066      72.553647       0.664124       0.423933      -1.054101      -0.005477       0.046916       0.018807       0.050841       0.005463      -0.028056      -0.010018      -0.032192      -0.079045      -0.045424       0.010481       0.034943              9.286583       6.034679      -0.768633       3.717969       8.061468       0.338338      13.763601           0.000005
          410              C      11.307081      12.399508      21.800225      -0.151872      32.534951 0.38698162E+03  0.88513221E+04                                 8.916228                            6.599966       0.154422       2.033962                    0.999786      28.527547      81.322166       0.634401       0.422109      -1.058881      -0.014657       0.018482      -0.000407       0.023592      -0.003634      -0.028957      -0.008097      -0.025639      -0.108799      -0.052070       0.020153       0.031917             10.894183       6.919452      -0.771731       5.006567       8.565726      -0.034516      17.197371           0.000006
          411              C      11.248997      14.786413      22.872512       0.118626      27.169446 0.31019010E+03  0.67797066E+04                                 8.140015                            6.017984      -0.026570       2.020222                    0.999429      25.925919      74.609522       0.640056       0.437830      -1.038953       0.004462      -0.038672      -0.004147       0.039149       0.011303      -0.038652      -0.016109       0.017271      -0.068788      -0.047087      -0.002671       0.049758              9.871458       6.257931      -0.920899       3.603845       8.657925       1.264528      14.698519           0.000004
          412              C      10.722089      14.617329      21.627418      -0.148850      33.464171 0.39560330E+03  0.91423321E+04                                 9.242888                            6.750891      -0.027956       1.977614                    0.999420      29.002164      84.417273       0.613501       0.432010      -1.047714       0.004169       0.006589       0.021561       0.022928       0.010223      -0.020035      -0.014822       0.017934      -0.113863      -0.046039       0.005795       0.040244             11.482423       6.726503      -0.439664       4.312511       9.254766       2.441786      18.466001           0.000006
          413              C      10.756663      13.439376      21.046965       0.061035      38.174035 0.38376704E+03  0.86912429E+04                                 9.990320                            6.547162       0.001130       2.024028                    0.999301      25.748050      71.193097       0.645687       0.418861      -1.069261       0.005337      -0.007114       0.027024       0.028449       0.008207      -0.008821      -0.013418       0.035035      -0.028068      -0.024631      -0.003263       0.027894             14.098429       7.540776      -0.426840       6.311561       9.628191       2.078323      25.126320           0.000002
          414              C      10.275393      13.228021      19.633495       0.393369      31.926963 0.29135045E+03  0.62058141E+04                                 9.173629                            5.891603      -0.159635       1.997896                    0.999168      23.055323      63.367884       0.643636       0.446769      -1.044236      -0.011007       0.000351      -0.028927       0.030952      -0.010240      -0.043915      -0.002152       0.143562      -0.099424      -0.058214      -0.044871       0.103085             13.008988       6.466999       0.557161       5.255097      10.286589       2.133395      22.273375           0.000002
          415              C      10.547836      13.143478      26.563485       0.083054      29.391622 0.34429485E+03  0.77094038E+04                                 8.599279                            6.364816      -0.012967       2.016886                    0.998549      26.647027      77.141737       0.619931       0.441237      -1.038897       0.041049      -0.012822       0.016648       0.046115      -0.014908       0.018028       0.028038      -0.022313      -0.011106      -0.041545       0.007595       0.033949             10.440959      11.758073       0.799351      -1.896603       8.333052      -4.976759      11.231751           0.000003
          416              C       9.744336      12.481232      27.471828      -0.140410      36.705148 0.44609689E+03  0.10629633E+05                                 9.854878                            7.182642      -0.136533       1.938351                    0.998437      29.904018      88.550697       0.592716       0.433681      -1.046102       0.007637      -0.004958       0.003711       0.009833      -0.011645       0.003527       0.038445      -0.025161       0.007888      -0.036599      -0.009717       0.046316             12.252413      12.633422       0.994815      -2.463646      11.152429      -6.824887      12.971387           0.000005
          417              C      12.457704      12.221970      27.374347       0.107195      27.345833 0.30301419E+03  0.65666021E+04                                 8.098915                            5.896747       0.078855       2.054229                    0.999514      25.676667      72.936350       0.656803       0.430322      -1.046256      -0.030903       0.007675      -0.017365       0.036269       0.003076       0.022766       0.049899      -0.030793       0.005670      -0.049556      -0.012845       0.062401              9.820880      11.433612       0.324036      -1.898414       8.291129      -4.560393       9.737899           0.000004
          418              C      11.742713      11.537179      28.340292      -0.148380      35.828943 0.43080166E+03  0.10168771E+05                                 9.657937                            7.030620      -0.102589       1.948252                    0.999110      29.675924      87.257941       0.603078       0.430270      -1.048917       0.000775       0.003496      -0.011837       0.012367      -0.000615       0.022708       0.032296      -0.042978       0.000371      -0.042096      -0.005253       0.047349             11.965228      14.177264       2.185029      -3.690411       9.614704      -5.676818      12.103716           0.000005
          419              C      10.372200      11.604812      28.371309       0.056842      41.482558 0.42269540E+03  0.98095547E+04                                10.586888                            6.887057      -0.052451       2.000353                    0.999067      26.441582      74.074520       0.627210       0.420796      -1.067740       0.005249       0.000152      -0.028370       0.028852       0.001568       0.007939       0.027428      -0.018748       0.002163      -0.024631      -0.008921       0.033552             14.987133      15.233277       3.925149      -5.285207      13.571512      -9.293108      16.156611           0.000002
          420              C       9.585296      10.810117      29.430303       0.386243      33.949240 0.31923175E+03  0.69971499E+04                                 9.684871                            6.257584      -0.369949       1.919264                    0.998563      24.187360      68.722582       0.607509       0.459980      -1.030683      -0.014923      -0.022068       0.013855       0.030027      -0.038094      -0.023795       0.058234      -0.097630      -0.048689      -0.055434      -0.047677       0.103111             13.658141      14.171440       4.818743      -3.578518      11.284117      -7.500041      15.518867           0.000001
          421              C      12.178346       9.198180      34.007464       0.091164      25.780527 0.31474895E+03  0.68943390E+04                                 7.772004                            6.001622       0.137592       2.066343                    0.999481      26.241398      75.237338       0.651589       0.429145      -1.045707      -0.022482      -0.033727       0.009794       0.041700      -0.008841      -0.022940       0.022858      -0.048994      -0.070836      -0.043913      -0.004481       0.048394              8.882322      10.315458       0.687628       2.293994       5.008443      -1.380130      11.323065           0.000001
          422              C      11.553248       9.510986      32.815542      -0.151526      34.496064 0.43493987E+03  0.10294690E+05                                 9.417735                            7.080665      -0.123538       1.938066                    0.999290      29.871793      88.057200       0.598648       0.432265      -1.047331      -0.002230      -0.020095       0.002569       0.020380       0.000549      -0.015390       0.014749      -0.048920      -0.083652      -0.039094      -0.002587       0.041680             11.187612      13.135714       0.179550       4.182153       5.975957      -2.265320      14.451165           0.000002
          423              C      10.164756       8.302034      34.760724       0.063690      28.556182 0.38805663E+03  0.89412183E+04                                 8.404853                            6.749729      -0.010660       2.004199                    0.998421      27.622720      80.764177       0.603803       0.440260      -1.040862       0.048705       0.012173      -0.015678       0.052594      -0.001236      -0.022852       0.018825      -0.015949      -0.066237      -0.039855       0.009158       0.030697              9.465222      10.193551       1.102185       2.458136       6.364495      -2.017425      11.837621          -0.000000
          424              C       9.471893       8.671201      33.568801      -0.150364      33.634139 0.45120469E+03  0.10811414E+05                                 9.368801                            7.288852      -0.325566       1.875214                    0.998088      30.404249      91.090532       0.578924       0.441546      -1.038577       0.000661      -0.005371      -0.000395       0.005426      -0.020234      -0.005050       0.031815      -0.070454      -0.041864      -0.034938      -0.026333       0.061271             10.847487      11.217296       0.614006       2.449957       6.883217      -3.232127      14.441949           0.000002
          425              C      10.207628       9.288359      32.656028       0.070103      35.421445 0.39007621E+03  0.89090107E+04                                 9.594446                            6.665281      -0.056911       2.006178                    0.999270      26.103089      73.520663       0.627924       0.427089      -1.059439       0.014532      -0.015144       0.015147       0.025883      -0.009251      -0.007640       0.026389      -0.028397      -0.025971      -0.024977      -0.012616       0.037593             12.523243      13.131787      -0.261653       4.967501       7.223600      -4.468505      17.214342          -0.000000
          426              C       9.514765       9.773067      31.379917       0.371907      31.597755 0.31069474E+03  0.67583310E+04                                 9.205573                            6.149039      -0.255012       1.959491                    0.998866      23.979701      67.686628       0.617005       0.456365      -1.033590      -0.009325       0.007448      -0.025419       0.028081      -0.036021      -0.017881       0.048179      -0.102032      -0.057100      -0.053390      -0.041678       0.095069             12.515938      12.265215      -0.237102       4.890070       7.721791      -5.222254      17.560808           0.000001
          427              C       4.166858       8.696564      30.551331       0.095160      28.538369 0.34338598E+03  0.77052782E+04                                 8.460050                            6.376213      -0.078696       1.991568                    0.998938      26.993151      78.936868       0.614789       0.443991      -1.034414       0.011574       0.001905      -0.044581       0.046099      -0.030745      -0.014441      -0.000269      -0.087800      -0.029589      -0.053116      -0.005660       0.058776             10.056217      14.506540       2.888777       0.991379       5.559914      -0.010857      10.102196           0.000004
          428              C       5.500032       9.091094      30.919099      -0.148311      37.629947 0.49329414E+03  0.12040515E+05                                10.035553                            7.574351      -0.193604       1.910114                    0.998389      30.721549      91.748315       0.575375       0.436130      -1.045759       0.000591      -0.017601       0.000915       0.017635      -0.015331      -0.009951       0.010280      -0.061921      -0.036024      -0.031623      -0.011691       0.043314             12.166540      18.602425       3.786872       0.778685       6.758026      -0.494673      11.139169           0.000002
          429              C       4.501535       9.071367      28.349154       0.090664      28.404893 0.33675056E+03  0.75022938E+04                                 8.384253                            6.279545       0.019455       2.027053                    0.999055      26.540218      76.753736       0.626096       0.439116      -1.039668      -0.016210      -0.005772       0.045148       0.048315      -0.021630      -0.016308       0.001991      -0.069111       0.042579      -0.051378       0.015533       0.035845              9.993966      14.426701       3.460780       1.433596       6.288073      -0.466450       9.267123           0.000001
          430              C       5.778007       9.494078      28.535254      -0.126750      35.640118 0.43759122E+03  0.10412161E+05                                 9.782128                            7.206123      -0.281581       1.899787                    0.997938      29.784687      89.116844       0.578453       0.445006      -1.035861       0.002657      -0.000542       0.007270       0.007759      -0.027097      -0.005571       0.001875      -0.054960       0.022246      -0.042696       0.007277       0.035419             11.958633      18.017812       3.865478       3.221775       7.112957      -0.414894      10.745131           0.000002
          431              C       6.300766       9.519440      29.811364       0.056316      40.885221 0.42106445E+03  0.98339680E+04                                10.626410                            6.989173      -0.293450       1.923932                    0.998776      26.997475      77.707910       0.602825       0.435045      -1.051167      -0.024637      -0.011263      -0.015334       0.031128      -0.009738      -0.003114      -0.005178      -0.051458      -0.047170      -0.022240      -0.013534       0.035773             14.666643      25.211324       5.397490       3.249803       7.494598      -0.167597      11.294006           0.000001
          432              C       7.651918       9.891426      30.068359       0.375802      35.496466 0.32695156E+03  0.72193697E+04                                 9.983003                            6.347114      -0.397880       1.908641                    0.998750      24.429914      69.986493       0.600330       0.462062      -1.028083       0.028170       0.000194       0.010072       0.029917      -0.034529      -0.017264       0.054255      -0.083134       0.000856      -0.054374      -0.035617       0.089992             14.099357      24.092476       5.114828       2.890665       8.382135      -1.741424       9.823460          -0.000002
          433              C       2.393904      24.449575      27.423088       0.097467      26.423468 0.30212643E+03  0.65508433E+04                                 7.906325                            5.895562       0.066667       2.049003                    0.999488      25.841384      73.727719       0.654794       0.431413      -1.044272      -0.012903       0.011176       0.037330       0.041048      -0.005445       0.009446       0.023567       0.086108       0.014127      -0.055513       0.012483       0.043030              9.247117       4.581702       1.433744      -1.452359      12.940431      -2.805579      10.219219          -0.000001
          434              C       2.681559      25.579621      26.771739      -0.145155      32.956060 0.39930696E+03  0.91804329E+04                                 8.965989                            6.667885       0.148532       2.029938                    0.999688      28.482870      80.693752       0.638042       0.417542      -1.064617       0.002715       0.004361       0.014467       0.015352      -0.011139       0.009694       0.030356       0.053031       0.023463      -0.050054       0.021949       0.028104             10.762777       5.301236       1.750374      -1.808240      16.593408      -4.121143      10.393688          -0.000004
          435              C       2.019122      25.590894      29.341685       0.087566      26.707135 0.32668301E+03  0.71713414E+04                                 7.876870                            6.081407       0.239596       2.096707                    0.999673      25.886115      72.589900       0.657233       0.424534      -1.056034       0.004171      -0.019081      -0.034346       0.039511      -0.011335       0.005415       0.015557       0.039631       0.049771      -0.036234       0.014346       0.021888              9.105626       4.527762       1.000751      -1.378522      12.373020      -3.097204      10.416095          -0.000004
          436              C       2.252842      26.828026      28.703629      -0.159411      33.130638 0.41557102E+03  0.96525909E+04                                 8.981698                            6.810649       0.101750       2.007804                    0.999656      29.088333      82.898799       0.630006       0.418565      -1.063703      -0.001688      -0.012719       0.002248       0.013026      -0.003832       0.004134       0.025644       0.027795      -0.001701      -0.034191       0.014647       0.019544             10.628468       5.223824       1.463730      -1.885984      14.413392      -4.470787      12.248187          -0.000008
          437              C       2.572306      26.836481      27.387640       0.051939      38.504303 0.40533158E+03  0.92869066E+04                                 9.984944                            6.696998      -0.067249       1.993046                    0.999143      26.193746      72.361838       0.644265       0.414936      -1.073977      -0.005157      -0.021746       0.010296       0.024607      -0.001731       0.006026       0.007936       0.025837      -0.037838      -0.019025      -0.001306       0.020330             13.449697       5.803272       2.331996      -2.432268      20.299774      -7.392831      14.246046          -0.000005
          438              C       2.806026      28.093340      26.581209       0.384074      31.921439 0.29787847E+03  0.63764363E+04                                 9.140306                            5.944656      -0.129260       2.004539                    0.999143      23.234582      63.899012       0.643164       0.444883      -1.045942       0.003997       0.031239      -0.012829       0.034006       0.005144       0.040896      -0.005017       0.127413      -0.125348      -0.056707      -0.040058       0.096765             12.522730       5.510362       1.664164      -2.531231      18.558423      -5.195598      13.499404          -0.000006
          439              C       2.086887       4.889351      28.925176       0.085327      28.373222 0.35092480E+03  0.78734950E+04                                 8.323924                            6.393168       0.104287       2.049674                    0.999302      26.652128      76.534872       0.625033       0.436767      -1.044446       0.021618       0.023452      -0.031179       0.044603       0.015832       0.017383      -0.023911       0.054184       0.017330      -0.048663       0.013964       0.034699              9.698534       5.596620      -0.579408      -2.185496      13.395218       2.554192      10.103763          -0.000001
          440              C       2.276352       3.576131      28.375740      -0.153610      35.075825 0.45489118E+03  0.10832985E+05                                 9.458763                            7.201277       0.033349       1.982257                    0.999441      29.828478      86.742964       0.601621       0.427507      -1.055599       0.008946       0.010499       0.000365       0.013799       0.008092       0.002459      -0.024839       0.036485       0.039317      -0.038476       0.012927       0.025549             11.346682       5.959931      -1.191852      -2.253587      16.403139       4.810684      11.676977          -0.000005
          441              C       2.741027       5.847495      26.971132       0.105590      27.001007 0.31559521E+03  0.69203234E+04                                 8.078637                            6.062849       0.006583       2.028156                    0.999213      26.085397      74.929524       0.639522       0.436772      -1.040690      -0.009651      -0.012569       0.033913       0.037433       0.021104       0.010946      -0.016058       0.067283       0.010567      -0.048126       0.008997       0.039130              9.561671       4.981404      -0.698554      -1.426644      14.361795       2.429914       9.341815          -0.000001
          442              C       2.974747       4.615999      26.377386      -0.137966      35.204294 0.42995393E+03  0.10114991E+05                                 9.532596                            7.038441       0.010120       1.985583                    0.999365      29.266186      85.116427       0.602560       0.432078      -1.050799      -0.000095       0.005071       0.011031       0.012141       0.005835       0.003400      -0.026539       0.051116       0.036138      -0.044824       0.020163       0.024661             11.591971       5.611594      -0.737781      -1.509339      19.161374       3.572897      10.002944          -0.000005
          443              C       2.745176       3.440863      27.073043       0.045871      40.966297 0.41593974E+03  0.96394978E+04                                10.533095                            6.867109      -0.169437       1.961837                    0.999179      26.676015      75.329454       0.621632       0.425156      -1.062172       0.010448       0.021993       0.011835       0.027073      -0.009285       0.005518      -0.004957       0.025410      -0.014357      -0.014436      -0.005570       0.020006             14.644261       6.124831      -1.283212      -2.035765      25.089997       7.178063      12.717954          -0.000004
          444              C       2.818472       2.110734      26.466005       0.395324      32.059591 0.29363155E+03  0.62825017E+04                                 9.268841                            5.950428      -0.183041       1.989611                    0.999283      23.244208      64.562383       0.633069       0.452194      -1.038455      -0.001307      -0.024920      -0.019074       0.031409      -0.005270       0.036121       0.005673       0.144446      -0.112086      -0.057854      -0.042610       0.100464             12.983652       5.372494      -1.148110      -1.882856      21.447265       5.707030      12.131198          -0.000005
          445              C       4.934401       1.502031      21.343838       0.079163      26.466922 0.31236840E+03  0.67955731E+04                                 7.824248                            5.942477       0.207569       2.088000                    0.999667      25.804884      72.553266       0.664122       0.423935      -1.054099      -0.005478      -0.046914      -0.018809       0.050841      -0.005467       0.028057      -0.010019      -0.032186      -0.079038      -0.045423       0.010479       0.034943              9.286556       6.034667       0.768652      -3.717959       8.061467       0.338299      13.763535          -0.000002
          446              C       4.392281       1.690842      22.509175      -0.151877      32.535142 0.38698462E+03  0.88514084E+04                                 8.916266                            6.599995       0.154438       2.033965                    0.999786      28.527667      81.322611       0.634399       0.422109      -1.058880      -0.014659      -0.018482       0.000404       0.023593       0.003635       0.028955      -0.008099      -0.025647      -0.108807      -0.052072       0.020149       0.031923             10.894230       6.919486       0.771746      -5.006597       8.565755      -0.034548      17.197449          -0.000004
          447              C       4.334197      27.484637      21.436888       0.118623      27.169696 0.31019288E+03  0.67797917E+04                                 8.140105                            6.018039      -0.026622       2.020206                    0.999429      25.926080      74.610452       0.640047       0.437834      -1.038949       0.004463       0.038672       0.004147       0.039149      -0.011306       0.038652      -0.016110       0.017275      -0.068778      -0.047085      -0.002677       0.049761              9.871577       6.258000       0.920909      -3.603895       8.658021       1.264550      14.698711          -0.000001
          448              C       3.807289      27.653721      22.681982      -0.148851      33.464505 0.39560744E+03  0.91424570E+04                                 9.242963                            6.750937      -0.027970       1.977606                    0.999420      29.002375      84.418183       0.613497       0.432011      -1.047713       0.004170      -0.006588      -0.021564       0.022930      -0.010223       0.020034      -0.014824       0.017929      -0.113873      -0.046043       0.005797       0.040245             11.482527       6.726557       0.439661      -4.312556       9.254833       2.441824      18.466192          -0.000003
          449              C       3.841863       0.650974      23.262435       0.061026      38.174347 0.38377050E+03  0.86913410E+04                                 9.990365                            6.547183       0.001147       2.024031                    0.999301      25.748202      71.193597       0.645687       0.418860      -1.069261       0.005336       0.007115      -0.027026       0.028452      -0.008207       0.008817      -0.013417       0.035031      -0.028050      -0.024628      -0.003261       0.027889             14.098503       7.540813       0.426840      -6.311602       9.628226       2.078334      25.126471          -0.000002
          450              C       3.360593       0.862329      24.675905       0.393374      31.926958 0.29135025E+03  0.62058096E+04                                 9.173641                            5.891610      -0.159654       1.997891                    0.999168      23.055290      63.367825       0.643634       0.446770      -1.044235      -0.011010      -0.000350       0.028930       0.030956       0.010240       0.043918      -0.002154       0.143559      -0.099439      -0.058212      -0.044874       0.103086             13.009015       6.467014      -0.557165      -5.255122      10.286564       2.133402      22.273467          -0.000003
          451              C       3.633036       0.946872      17.745915       0.083045      29.391924 0.34429885E+03  0.77095129E+04                                 8.599308                            6.364831      -0.012930       2.016892                    0.998549      26.647255      77.142401       0.619934       0.441235      -1.038899       0.041050       0.012821      -0.016649       0.046116       0.014910      -0.018030       0.028034      -0.022314      -0.011109      -0.041546       0.007599       0.033947             10.440998      11.758102      -0.799357       1.896610       8.333090      -4.976790      11.231802           0.000000
          452              C       2.829536       1.609118      16.837572      -0.140415      36.705341 0.44609920E+03  0.10629701E+05                                 9.854909                            7.182661      -0.136528       1.938351                    0.998437      29.904128      88.551066       0.592715       0.433681      -1.046102       0.007637       0.004960      -0.003713       0.009834       0.011644      -0.003525       0.038446      -0.025160       0.007880      -0.036598      -0.009718       0.046316             12.252459      12.633439      -0.994830       2.463663      11.152485      -6.824932      12.971453           0.000002
          453              C       5.542904       1.868380      16.935053       0.107195      27.345670 0.30301271E+03  0.65665569E+04                                 8.098870                            5.896726       0.078873       2.054236                    0.999514      25.676538      72.935715       0.656806       0.430321      -1.046257      -0.030903      -0.007676       0.017366       0.036270      -0.003075      -0.022765       0.049898      -0.030792       0.005664      -0.049556      -0.012844       0.062399              9.820816      11.433514      -0.324025       1.898386       8.291089      -4.560366       9.737843           0.000001
          454              C       4.827913       2.553171      15.969108      -0.148377      35.828608 0.43079775E+03  0.10168651E+05                                 9.657870                            7.030586      -0.102580       1.948257                    0.999110      29.675739      87.257168       0.603081       0.430270      -1.048918       0.000774      -0.003494       0.011837       0.012366       0.000613      -0.022707       0.032296      -0.042983       0.000367      -0.042096      -0.005255       0.047351             11.965127      14.177131      -2.184985       3.690346       9.614635      -5.676765      12.103617           0.000003
          455              C       3.457400       2.485538      15.938091       0.056846      41.482313 0.42269283E+03  0.98094809E+04                                10.586857                            6.887044      -0.052470       2.000349                    0.999067      26.441479      74.074197       0.627210       0.420796      -1.067740       0.005249      -0.000150       0.028372       0.028854      -0.001567      -0.007941       0.027430      -0.018753       0.002158      -0.024635      -0.008921       0.033556             14.987077      15.233190      -3.925118       5.285165      13.571478      -9.293081      16.156564           0.000002
          456              C       2.670496       3.280233      14.879097       0.386243      33.949071 0.31923032E+03  0.69971096E+04                                 9.684837                            6.257570      -0.369952       1.919264                    0.998563      24.187296      68.722326       0.607509       0.459980      -1.030683      -0.014922       0.022071      -0.013851       0.030027       0.038093       0.023797       0.058233      -0.097633      -0.048689      -0.055437      -0.047674       0.103111             13.658078      14.171362      -4.818701       3.578472      11.284066      -7.500002      15.518808           0.000004
          457              C       5.263546       4.892170      10.301936       0.091161      25.780622 0.31475025E+03  0.68943761E+04                                 7.772025                            6.001633       0.137598       2.066344                    0.999481      26.241474      75.237655       0.651588       0.429145      -1.045707      -0.022481       0.033732      -0.009792       0.041703       0.008842       0.022940       0.022857      -0.048991      -0.070836      -0.043911      -0.004481       0.048392              8.882350      10.315480      -0.687628      -2.294004       5.008451      -1.380132      11.323118           0.000001
          458              C       4.638448       4.579364      11.493858      -0.151528      34.496180 0.43494119E+03  0.10294736E+05                                 9.417770                            7.080683      -0.123553       1.938061                    0.999290      29.871879      88.057701       0.598646       0.432266      -1.047330      -0.002230       0.020099      -0.002567       0.020385      -0.000547       0.015389       0.014749      -0.048919      -0.083647      -0.039092      -0.002587       0.041679             11.187658      13.135758      -0.179558      -4.182158       5.975974      -2.265331      14.451242           0.000004
          459              C       3.249956       5.788316       9.548676       0.063689      28.556226 0.38805759E+03  0.89412466E+04                                 8.404866                            6.749742      -0.010667       2.004196                    0.998421      27.622744      80.764298       0.603802       0.440260      -1.040862       0.048707      -0.012167       0.015681       0.052595       0.001235       0.022851       0.018824      -0.015949      -0.066240      -0.039855       0.009160       0.030695              9.465234      10.193570      -1.102189      -2.458145       6.364498      -2.017416      11.837635           0.000002
          460              C       2.557093       5.419149      10.740599      -0.150364      33.634116 0.45120440E+03  0.10811407E+05                                 9.368801                            7.288853      -0.325577       1.875211                    0.998087      30.404240      91.090551       0.578923       0.441546      -1.038577       0.000662       0.005377       0.000398       0.005432       0.020233       0.005049       0.031814      -0.070456      -0.041865      -0.034938      -0.026333       0.061271             10.847483      11.217311      -0.614014      -2.449952       6.883209      -3.232112      14.441930           0.000001
          461              C       3.292828       4.801991      11.653372       0.070103      35.421412 0.39007597E+03  0.89090045E+04                                 9.594443                            6.665281      -0.056917       2.006176                    0.999270      26.103079      73.520657       0.627924       0.427090      -1.059439       0.014532       0.015148      -0.015145       0.025884       0.009251       0.007640       0.026389      -0.028398      -0.025972      -0.024978      -0.012616       0.037594             12.523234      13.131798       0.261642      -4.967489       7.223589      -4.468489      17.214314           0.000002
          462              C       2.599965       4.317283      12.929483       0.371907      31.597612 0.31069342E+03  0.67582945E+04                                 9.205546                            6.149028      -0.255018       1.959490                    0.998866      23.979634      67.686383       0.617005       0.456365      -1.033590      -0.009324      -0.007445       0.025421       0.028082       0.036021       0.017882       0.048179      -0.102033      -0.057100      -0.053391      -0.041678       0.095069             12.515894      12.265185       0.237100      -4.890059       7.721759      -5.222221      17.560738           0.000003
          463              C      11.081658       5.393786      13.758069       0.095158      28.538399 0.34338637E+03  0.77052920E+04                                 8.460068                            6.376225      -0.078709       1.991565                    0.998937      26.993169      78.937038       0.614787       0.443992      -1.034413       0.011575      -0.001902       0.044582       0.046099       0.030746       0.014441      -0.000270      -0.087799      -0.029587      -0.053117      -0.005660       0.058776             10.056238      14.506561      -2.888780      -0.991388       5.559923      -0.010852      10.102229           0.000002
          464              C      12.414832       4.999256      13.390301      -0.148310      37.629771 0.49329129E+03  0.12040428E+05                                10.035523                            7.574329      -0.193603       1.910116                    0.998389      30.721459      91.747975       0.575376       0.436130      -1.045759       0.000592       0.017605      -0.000915       0.017639       0.015331       0.009951       0.010280      -0.061923      -0.036029      -0.031624      -0.011692       0.043316             12.166499      18.602344      -3.786853      -0.778700       6.758000      -0.494665      11.139151           0.000006
          465              C      11.416335       5.018983      15.960246       0.090659      28.404983 0.33675173E+03  0.75023256E+04                                 8.384254                            6.279542       0.019475       2.027057                    0.999055      26.540310      76.753998       0.626098       0.439114      -1.039670      -0.016208       0.005776      -0.045148       0.048316       0.021631       0.016306       0.001990      -0.069109       0.042580      -0.051377       0.015533       0.035844              9.993967      14.426691      -3.460781      -1.433602       6.288072      -0.466444       9.267137           0.000001
          466              C      12.692807       4.596272      15.774146      -0.126752      35.640052 0.43759008E+03  0.10412125E+05                                 9.782104                            7.206104      -0.281556       1.899795                    0.997938      29.784663      89.116670       0.578455       0.445005      -1.035862       0.002661       0.000549      -0.007270       0.007761       0.027098       0.005572       0.001873      -0.054959       0.022238      -0.042695       0.007275       0.035420             11.958604      18.017764      -3.865475      -3.221760       7.112940      -0.414891      10.745107           0.000002
          467              C      13.215566       4.570910      14.498036       0.056316      40.884995 0.42106239E+03  0.98339036E+04                                10.626359                            6.989148      -0.293452       1.923932                    0.998776      26.997387      77.707478       0.602828       0.435044      -1.051168      -0.024634       0.011268       0.015336       0.031129       0.009739       0.003115      -0.005177      -0.051460      -0.047172      -0.022241      -0.013534       0.035774             14.666559      25.211152      -5.397452      -3.249786       7.494559      -0.167594      11.293966           0.000003
          468              C       0.737118       4.198924      14.241041       0.375802      35.496270 0.32695001E+03  0.72193253E+04                                 9.982965                            6.347099      -0.397892       1.908638                    0.998750      24.429835      69.986167       0.600331       0.462062      -1.028083       0.028171      -0.000190      -0.010069       0.029917       0.034529       0.017266       0.054257      -0.083134       0.000854      -0.054374      -0.035619       0.089993             14.099290      24.092344      -5.114794      -2.890660       8.382099      -1.741414       9.823426           0.000007
          469              C       4.520896       3.731125       5.268388       0.097472      26.423343 0.30212263E+03  0.65507561E+04                                 7.906323                            5.895514       0.066638       2.048996                    0.999488      25.841421      73.728383       0.654797       0.431411      -1.044271       0.012903      -0.011176       0.037330       0.041048      -0.005444      -0.009446      -0.023563       0.086111       0.014118      -0.055510       0.012478       0.043032              9.247132       4.581677       1.433743       1.452350      12.940535       2.805476      10.219183          -0.000001
          470              C       4.233241       2.601079       4.617039      -0.145156      32.956400 0.39930944E+03  0.91805178E+04                                 8.966094                            6.667919       0.148526       2.029936                    0.999688      28.483023      80.694701       0.638037       0.417544      -1.064615      -0.002717      -0.004360       0.014467       0.015352      -0.011139      -0.009693      -0.030356       0.053031       0.023461      -0.050053       0.021950       0.028103             10.762945       5.301281       1.750420       1.808275      16.593742       4.121218      10.393811           0.000001
          471              C       4.895678       2.589806       7.186985       0.087568      26.707161 0.32668236E+03  0.71713304E+04                                 7.876891                            6.081402       0.239583       2.096704                    0.999672      25.886141      72.590210       0.657233       0.424534      -1.056033      -0.004172       0.019080      -0.034345       0.039510      -0.011334      -0.005416      -0.015556       0.039630       0.049766      -0.036232       0.014346       0.021887              9.105656       4.527765       1.000751       1.378542      12.373020       3.097193      10.416184           0.000003
          472              C       4.661958       1.352674       6.548929      -0.159409      33.130704 0.41557113E+03  0.96525998E+04                                 8.981726                            6.810655       0.101753       2.007805                    0.999656      29.088357      82.899054       0.630004       0.418566      -1.063701       0.001687       0.012720       0.002249       0.013027      -0.003833      -0.004134      -0.025644       0.027797      -0.001701      -0.034192       0.014648       0.019544             10.628505       5.223830       1.463734       1.885992      14.413464       4.470784      12.248223           0.000005
          473              C       4.342494       1.344219       5.232940       0.051935      38.504449 0.40533269E+03  0.92869390E+04                                 9.984972                            6.697005      -0.067246       1.993046                    0.999143      26.193793      72.362007       0.644265       0.414936      -1.073977       0.005156       0.021744       0.010296       0.024605      -0.001730      -0.006026      -0.007934       0.025836      -0.037840      -0.019023      -0.001307       0.020330             13.449750       5.803280       2.331998       2.432270      20.299907       7.392810      14.246063           0.000003
          474              C       4.108774       0.087360       4.426509       0.384076      31.921392 0.29787771E+03  0.63764178E+04                                 9.140312                            5.944656      -0.129277       2.004534                    0.999143      23.234544      63.898957       0.643162       0.444884      -1.045941      -0.003997      -0.031237      -0.012830       0.034005       0.005144      -0.040897       0.005016       0.127419      -0.125350      -0.056707      -0.040062       0.096769             12.522755       5.510362       1.664173       2.531219      18.558541       5.195616      13.499361           0.000005
          475              C       4.827913      23.291349       6.770476       0.085331      28.373168 0.35092376E+03  0.78734684E+04                                 8.323927                            6.393167       0.104275       2.049672                    0.999301      26.652080      76.534807       0.625032       0.436768      -1.044445      -0.021618      -0.023452      -0.031179       0.044603       0.015833      -0.017384       0.023910       0.054185       0.017323      -0.048663       0.013963       0.034701              9.698539       5.596624      -0.579410       2.185507      13.395205      -2.554196      10.103789           0.000003
          476              C       4.638448      24.604569       6.221040      -0.153608      35.075925 0.45489253E+03  0.10833031E+05                                 9.458795                            7.201296       0.033344       1.982256                    0.999441      29.828524      86.743292       0.601618       0.427508      -1.055598      -0.008947      -0.010501       0.000365       0.013800       0.008093      -0.002457       0.024840       0.036486       0.039318      -0.038477       0.012927       0.025550             11.346719       5.959948      -1.191848       2.253600      16.403183      -4.810682      11.677024           0.000003
          477              C       4.173773      22.333205       4.816432       0.105593      27.001072 0.31559467E+03  0.69203209E+04                                 8.078694                            6.062863       0.006561       2.028151                    0.999213      26.085460      74.930193       0.639517       0.436774      -1.040686       0.009648       0.012569       0.033915       0.037433       0.021104      -0.010945       0.016056       0.067284       0.010556      -0.048124       0.008992       0.039132              9.561766       4.981429      -0.698571       1.426666      14.361971      -2.429965       9.341898          -0.000003
          478              C       3.940053      23.564701       4.222686      -0.137972      35.204839 0.42995941E+03  0.10115179E+05                                 9.532760                            7.038520       0.010086       1.985571                    0.999365      29.266504      85.118366       0.602551       0.432082      -1.050794       0.000092      -0.005071       0.011033       0.012143       0.005837      -0.003395       0.026537       0.051110       0.036134      -0.044820       0.020162       0.024658             11.592208       5.611678      -0.737807       1.509398      19.161750      -3.573008      10.003195          -0.000003
          479              C       4.169624      24.739837       4.918343       0.045868      40.966573 0.41594204E+03  0.96395725E+04                                10.533168                            6.867143      -0.169435       1.961838                    0.999179      26.676106      75.330000       0.621628       0.425158      -1.062170      -0.010449      -0.021993       0.011836       0.027073      -0.009285      -0.005517       0.004955       0.025406      -0.014358      -0.014433      -0.005571       0.020003             14.644380       6.124866      -1.283201       2.035781      25.090240      -7.178069      12.718033           0.000002
          480              C       4.096328      26.069966       4.311305       0.395324      32.059620 0.29363129E+03  0.62824997E+04                                 9.268874                            5.950441      -0.183051       1.989609                    0.999283      23.244202      64.562543       0.633066       0.452197      -1.038453       0.001306       0.024921      -0.019075       0.031410      -0.005270      -0.036120      -0.005672       0.144451      -0.112083      -0.057854      -0.042611       0.100465             12.983716       5.372508      -1.148106       1.882851      21.447446      -5.707039      12.131194           0.000003
          481              C       1.980399      26.678669      43.498538       0.079158      26.467121 0.31237125E+03  0.67956459E+04                                 7.824267                            5.942493       0.207595       2.088004                    0.999667      25.805022      72.553548       0.664123       0.423933      -1.054100       0.005474       0.046916      -0.018806       0.050841      -0.005464      -0.028055       0.010018      -0.032189      -0.079045      -0.045423       0.010481       0.034942              9.286584       6.034680       0.768633       3.717972       8.061464      -0.338335      13.763608          -0.000000
          482              C       2.522519      26.489858       0.354475      -0.151873      32.534990 0.38698211E+03  0.88513359E+04                                 8.916232                            6.599968       0.154426       2.033963                    0.999786      28.527583      81.322280       0.634401       0.422108      -1.058881       0.014656       0.018482       0.000408       0.023591       0.003634      -0.028956       0.008097      -0.025641      -0.108802      -0.052070       0.020152       0.031918             10.894191       6.919456       0.771732       5.006572       8.565730       0.034519      17.197387          -0.000001
          483              C       2.580603       0.696063      43.591588       0.118625      27.169413 0.31018975E+03  0.67796952E+04                                 8.140005                            6.017979      -0.026561       2.020225                    0.999429      25.925881      74.609323       0.640056       0.437830      -1.038954      -0.004463      -0.038671       0.004147       0.039148      -0.011304      -0.038652       0.016108       0.017273      -0.068788      -0.047086      -0.002673       0.049759              9.871444       6.257924       0.920898       3.603840       8.657908      -1.264520      14.698500           0.000001
          484              C       3.107511       0.526979       0.527282      -0.148850      33.464180 0.39560360E+03  0.91423394E+04                                 9.242883                            6.750890      -0.027953       1.977614                    0.999420      29.002188      84.417309       0.613502       0.432009      -1.047714      -0.004170       0.006589      -0.021562       0.022928      -0.010222      -0.020035       0.014823       0.017934      -0.113864      -0.046040       0.005795       0.040244             11.482413       6.726499       0.439666       4.312504       9.254762      -2.441779      18.465979           0.000001
          485              C       3.072937      27.529726       1.107735       0.061031      38.174142 0.38376837E+03  0.86912800E+04                                 9.990333                            6.547170       0.001130       2.024027                    0.999301      25.748106      71.193265       0.645687       0.418860      -1.069261      -0.005337      -0.007114      -0.027024       0.028450      -0.008207      -0.008820       0.013418       0.035034      -0.028064      -0.024630      -0.003262       0.027893             14.098448       7.540786       0.426842       6.311571       9.628202      -2.078320      25.126357           0.000002
          486              C       3.554207      27.318371       2.521205       0.393371      31.926920 0.29135002E+03  0.62058028E+04                                 9.173624                            5.891601      -0.159643       1.997894                    0.999168      23.055299      63.367815       0.643636       0.446769      -1.044235       0.011007       0.000351       0.028927       0.030953       0.010240      -0.043916       0.002153       0.143562      -0.099429      -0.058213      -0.044872       0.103085             13.008981       6.466996      -0.557160       5.255096      10.286578      -2.133388      22.273368           0.000002
          487              C       3.281764      27.233828      39.900615       0.083053      29.391683 0.34429562E+03  0.77094261E+04                                 8.599293                            6.364824      -0.012967       2.016886                    0.998549      26.647061      77.141881       0.619930       0.441238      -1.038897      -0.041048      -0.012823      -0.016646       0.046114       0.014907       0.018029      -0.028037      -0.022315      -0.011109      -0.041545       0.007595       0.033950             10.440979      11.758100      -0.799356      -1.896612       8.333065       4.976767      11.231771           0.000000
          488              C       4.085264      26.571582      38.992272      -0.140411      36.705249 0.44609806E+03  0.10629669E+05                                 9.854896                            7.182651      -0.136538       1.938349                    0.998437      29.904089      88.550989       0.592715       0.433681      -1.046102      -0.007637      -0.004961      -0.003708       0.009833       0.011645       0.003528      -0.038445      -0.025161       0.007885      -0.036599      -0.009716       0.046315             12.252438      12.633458      -0.994814      -2.463652      11.152446       6.824899      12.971409           0.000000
          489              C       1.371896      26.312320      39.089753       0.107194      27.345840 0.30301418E+03  0.65666035E+04                                 8.098922                            5.896749       0.078844       2.054226                    0.999514      25.676669      72.936418       0.656802       0.430322      -1.046256       0.030903       0.007674       0.017368       0.036270      -0.003077       0.022764      -0.049899      -0.030794       0.005670      -0.049554      -0.012847       0.062401              9.820891      11.433632      -0.324038      -1.898420       8.291134       4.560397       9.737908           0.000000
          490              C       2.086887      25.627529      38.123808      -0.148382      35.829019 0.43080256E+03  0.10168797E+05                                 9.657946                            7.030623      -0.102585       1.948252                    0.999110      29.675982      87.258136       0.603079       0.430270      -1.048918      -0.000774       0.003493       0.011839       0.012368       0.000614       0.022708      -0.032294      -0.042979       0.000370      -0.042096      -0.005252       0.047348             11.965244      14.177282      -2.185032      -3.690417       9.614715       5.676829      12.103734          -0.000000
          491              C       3.457400      25.695162      38.092791       0.056840      41.482605 0.42269585E+03  0.98095675E+04                                10.586895                            6.887059      -0.052452       2.000352                    0.999067      26.441601      74.074578       0.627210       0.420795      -1.067740      -0.005250       0.000149       0.028373       0.028855      -0.001568       0.007939      -0.027427      -0.018749       0.002162      -0.024630      -0.008922       0.033552             14.987148      15.233291      -3.925149      -5.285209      13.571524       9.293119      16.156628          -0.000000
          492              C       4.244304      24.900467      37.033797       0.386246      33.949190 0.31923110E+03  0.69971335E+04                                 9.684871                            6.257584      -0.369963       1.919260                    0.998563      24.187333      68.722542       0.607508       0.459981      -1.030682       0.014922      -0.022071      -0.013853       0.030029       0.038095      -0.023794      -0.058234      -0.097630      -0.048688      -0.055434      -0.047677       0.103112             13.658146      14.171440      -4.818747      -3.578526      11.284122       7.500048      15.518877          -0.000001
          493              C       1.651254      23.288530      32.456635       0.091161      25.780611 0.31475035E+03  0.68943771E+04                                 7.772019                            6.001635       0.137592       2.066342                    0.999481      26.241465      75.237564       0.651588       0.429145      -1.045707       0.022481      -0.033729      -0.009793       0.041701       0.008840      -0.022940      -0.022857      -0.048990      -0.070837      -0.043912      -0.004479       0.048391              8.882340      10.315473      -0.687630       2.293990       5.008453       1.380135      11.323093           0.000000
          494              C       2.276352      23.601336      33.648558      -0.151524      34.496025 0.43493938E+03  0.10294677E+05                                 9.417735                            7.080665      -0.123551       1.938063                    0.999290      29.871759      88.057130       0.598648       0.432266      -1.047331       0.002230      -0.020097      -0.002567       0.020382      -0.000548      -0.015389      -0.014750      -0.048921      -0.083648      -0.039093      -0.002588       0.041681             11.187612      13.135709      -0.179551       4.182147       5.975957       2.265323      14.451170          -0.000002
          495              C       3.664844      22.392384      31.703376       0.063685      28.556358 0.38805933E+03  0.89412969E+04                                 8.404885                            6.749751      -0.010659       2.004197                    0.998421      27.622845      80.764639       0.603803       0.440259      -1.040862      -0.048706       0.012171       0.015680       0.052596       0.001234      -0.022852      -0.018822      -0.015947      -0.066235      -0.039854       0.009161       0.030693              9.465263      10.193593      -1.102188       2.458154       6.364516       2.017434      11.837678          -0.000002
          496              C       4.357707      22.761551      32.895299      -0.150366      33.634232 0.45120590E+03  0.10811452E+05                                 9.368822                            7.288864      -0.325571       1.875212                    0.998088      30.404300      91.090765       0.578923       0.441546      -1.038577      -0.000661      -0.005373       0.000397       0.005428       0.020234      -0.005049      -0.031815      -0.070454      -0.041864      -0.034938      -0.026332       0.061270             10.847517      11.217320      -0.614003       2.449973       6.883231       3.232140      14.442001          -0.000001
          497              C       3.621972      23.378709      33.808072       0.070106      35.421420 0.39007557E+03  0.89089944E+04                                 9.594452                            6.665282      -0.056924       2.006174                    0.999270      26.103065      73.520647       0.627923       0.427090      -1.059438      -0.014532      -0.015146      -0.015146       0.025884       0.009251      -0.007642      -0.026391      -0.028399      -0.025973      -0.024979      -0.012616       0.037596             12.523258      13.131795       0.261657       4.967512       7.223605       4.468515      17.214373          -0.000002
          498              C       4.314835      23.863417      35.084183       0.371904      31.597838 0.31069547E+03  0.67583518E+04                                 9.205589                            6.149046      -0.255020       1.959488                    0.998866      23.979748      67.686810       0.617005       0.456365      -1.033590       0.009324       0.007445       0.025420       0.028081       0.036022      -0.017880      -0.048178      -0.102031      -0.057095      -0.053390      -0.041677       0.095067             12.515966      12.265239       0.237103       4.890083       7.721806       5.222269      17.560854          -0.000001
          499              C       9.662742      22.786914      35.912769       0.095156      28.538516 0.34338782E+03  0.77053321E+04                                 8.460083                            6.376233      -0.078702       1.991565                    0.998938      26.993257      78.937317       0.614787       0.443992      -1.034414      -0.011574       0.001904       0.044582       0.046100       0.030744      -0.014441       0.000270      -0.087797      -0.029589      -0.053115      -0.005660       0.058775             10.056263      14.506621      -2.888795       0.991385       5.559936       0.010856      10.102231           0.000000
          500              C       8.329568      23.181444      35.545001      -0.148315      37.630119 0.49329645E+03  0.12040585E+05                                10.035577                            7.574363      -0.193595       1.910115                    0.998389      30.721654      91.748670       0.575375       0.436129      -1.045759      -0.000592      -0.017603      -0.000915       0.017636       0.015330      -0.009950      -0.010279      -0.061918      -0.036018      -0.031622      -0.011689       0.043311             12.166578      18.602507      -3.786892       0.778691       6.758043       0.494671      11.139184          -0.000003
          501              C       9.328065      23.161717      38.114946       0.090665      28.404836 0.33674988E+03  0.75022740E+04                                 8.384241                            6.279538       0.019460       2.027055                    0.999055      26.540177      76.753560       0.626097       0.439116      -1.039668       0.016209      -0.005772      -0.045147       0.048315       0.021631      -0.016309      -0.001991      -0.069113       0.042579      -0.051380       0.015533       0.035846              9.993949      14.426672      -3.460771       1.433590       6.288063       0.466451       9.267112          -0.000001
          502              C       8.051593      23.584428      37.928846      -0.126747      35.639946 0.43758885E+03  0.10412090E+05                                 9.782099                            7.206106      -0.281583       1.899788                    0.997938      29.784580      89.116438       0.578453       0.445006      -1.035861      -0.002658      -0.000544      -0.007269       0.007759       0.027099      -0.005571      -0.001876      -0.054960       0.022243      -0.042696       0.007276       0.035420             11.958595      18.017749      -3.865463       3.221760       7.112935       0.414894      10.745102          -0.000001
          503              C       7.528834      23.609790      36.652736       0.056317      40.885227 0.42106429E+03  0.98339648E+04                                10.626418                            6.989176      -0.293458       1.923930                    0.998776      26.997468      77.707923       0.602825       0.435046      -1.051166       0.024636      -0.011266       0.015335       0.031129       0.009738      -0.003115       0.005178      -0.051458      -0.047171      -0.022240      -0.013533       0.035773             14.666661      25.211368      -5.397501       3.249804       7.494605       0.167597      11.294009          -0.000000
          504              C       6.177682      23.981776      36.395741       0.375802      35.496487 0.32695158E+03  0.72193717E+04                                 9.983015                            6.347119      -0.397895       1.908637                    0.998750      24.429921      69.986568       0.600329       0.462063      -1.028082      -0.028171       0.000190      -0.010070       0.029918       0.034529      -0.017265      -0.054256      -0.083132       0.000856      -0.054374      -0.035618       0.089992             14.099379      24.092520      -5.114839       2.890665       8.382146       1.741426       9.823470          -0.000003
          505              I       7.832947      26.512121      40.519174      -0.470493     480.222463 0.19502080E+05  0.10858126E+07                                37.791806                           34.856359       1.432165       1.815101                    0.999967     170.890925     565.796606       0.470888       0.233622      -1.343742       0.018579      -0.182084      -0.118777       0.218191       0.005231       0.109003       0.233156      -0.345805      -0.672893      -0.349644      -0.030627       0.380272             41.492562      35.547663       7.422848       5.417580      53.453941      15.475412      35.476081           0.000004
          506              I       5.682998       2.034647      41.519237      -0.472620     485.922628 0.20427798E+05  0.11508294E+07                                38.151186                           35.781703       1.342504       1.789380                    0.999978     172.516275     574.898803       0.462578       0.235035      -1.341471      -0.211022       0.151091      -0.121104       0.286400      -0.190299      -0.066938      -0.037441       0.303938      -0.642743      -0.251654      -0.102471       0.354125             40.635476      56.319578      -2.578724      -2.644139      32.783252      -3.256683      32.803598           0.000007
          507              I       6.072301       7.053347      34.321175      -0.441852     499.462216 0.19054569E+05  0.10492147E+07                                38.344927                           34.092190       1.762375       1.907456                    0.999869     165.369320     535.201614       0.486294       0.228740      -1.357992       0.077540      -0.027812      -0.164496       0.183970       0.030226      -0.198081      -0.110562       0.217364       0.716042      -0.254065      -0.114835       0.368900             43.669991      52.974437       1.159994     -20.684009      26.303528      -1.730239      51.732008           0.000005
          508              I       6.441689       5.124942      38.326302      -0.451943     504.742374 0.20349061E+05  0.11446822E+07                                39.200570                           35.698677       1.320956       1.787603                    0.999990     171.192038     569.076528       0.463633       0.234850      -1.342444       0.169896      -0.164759       0.165474       0.288776      -0.180820       0.171749      -0.254520       0.082860       0.025840      -0.276527      -0.128937       0.405464             43.944827      52.536264     -17.613048       9.969087      45.745414     -12.516343      33.552803           0.000025
          509              I       5.907452       5.690811      29.314213      -0.478290     465.783444 0.20608525E+05  0.11620553E+07                                37.066283                           35.845813       1.327097       1.787516                    0.999985     171.773671     570.249447       0.464585       0.233809      -1.344977      -0.190806       0.133171       0.025683       0.234096      -0.024789       0.009969       0.047872       0.614856      -0.561387      -0.251219      -0.150882       0.402100             39.504897      60.528309      -3.831040       6.542987      32.331380       4.009942      25.655003           0.000025
          510              I       9.677816       7.531292      27.802819      -0.437003     418.457275 0.18726783E+05  0.10327868E+07                                34.416015                           34.189749       1.404365       1.815754                    0.999780     168.844856     557.537635       0.474459       0.234078      -1.342229       0.105191       0.253556      -0.111065       0.296127       0.201565      -0.171864      -0.211239      -0.249777      -0.235399      -0.254046      -0.167252       0.421298             34.865100      29.275729       4.104665      -3.904431      45.826285      -4.603121      29.493286           0.000042
          511              I      12.911453       1.668579      18.364474      -0.470463     480.216777 0.19501773E+05  0.10857912E+07                                37.791533                           34.856100       1.432184       1.815110                    0.999967     170.889752     565.791629       0.470890       0.233623      -1.343742      -0.018588       0.182100      -0.118845       0.218243       0.005230      -0.109011      -0.233181      -0.345821      -0.672922      -0.349670      -0.030629       0.380299             41.492288      35.547392       7.422813      -5.417562      53.453619     -15.475364      35.475853           0.000030
          512              I       1.231802      26.146053      19.364537      -0.472571     485.917602 0.20427515E+05  0.11508093E+07                                38.150896                           35.781427       1.342482       1.789378                    0.999978     172.515538     574.895067       0.462580       0.235034      -1.341472       0.211014      -0.151099      -0.121179       0.286430      -0.190293       0.066928       0.037448       0.303952      -0.642757      -0.251656      -0.102469       0.354125             40.635175      56.319196      -2.578701       2.644095      32.783024       3.256680      32.803305           0.000050
          513              I       0.842499      21.127353      12.166475      -0.441844     499.457675 0.19054347E+05  0.10491993E+07                                38.344698                           34.091991       1.762392       1.907462                    0.999869     165.368574     535.198273       0.486295       0.228740      -1.357993      -0.077550       0.027820      -0.164538       0.184012       0.030226       0.198084       0.110577       0.217377       0.716087      -0.254085      -0.114834       0.368918             43.669724      52.974088       1.159983      20.683878      26.303350       1.730217      51.731735           0.000005
          514              I       0.473111      23.055758      16.171602      -0.451963     504.749710 0.20349440E+05  0.11447091E+07                                39.201019                           35.699077       1.320938       1.787598                    0.999990     171.192693     569.080580       0.463629       0.234851      -1.342442      -0.169906       0.164748       0.165409       0.288739      -0.180808      -0.171733       0.254524       0.082887       0.025747      -0.276541      -0.128905       0.405446             43.945345      52.536953     -17.613247      -9.969195      45.745938      12.516479      33.553145           0.000019
          515              I       1.007348      22.489889       7.159513      -0.478322     465.795159 0.20609208E+05  0.11621039E+07                                37.067005                           35.846501       1.327058       1.787503                    0.999985     171.775087     570.257398       0.464578       0.233810      -1.344975       0.190797      -0.133209       0.025681       0.234110      -0.024789      -0.009970      -0.047874       0.614875      -0.561370      -0.251226      -0.150881       0.402107             39.505690      60.529646      -3.831053      -6.543150      32.331941      -4.010036      25.655484          -0.000021
          516              I      11.066584      20.649408       5.648119      -0.437062     418.473286 0.18727739E+05  0.10328535E+07                                34.417093                           34.190801       1.404297       1.815734                    0.999780     168.846591     557.548455       0.474448       0.234080      -1.342224      -0.105182      -0.253577      -0.111045       0.296134       0.201569       0.171864       0.211252      -0.249774      -0.235533      -0.254058      -0.167259       0.421317             34.866216      29.276711       4.104853       3.904577      45.827834       4.603210      29.494103          -0.000025
          517              I       5.996653      12.421771      25.944926      -0.470501     480.225759 0.19502254E+05  0.10858247E+07                                37.791964                           34.856503       1.432169       1.815101                    0.999967     170.891589     565.799419       0.470887       0.233622      -1.343743      -0.018567      -0.182083       0.118786       0.218196      -0.005232       0.109010      -0.233157      -0.345863      -0.672813      -0.349631      -0.030659       0.380290             41.492739      35.547768      -7.422873       5.417593      53.454211     -15.475498      35.476238           0.000047
          518              I       8.146602      16.124997      24.944863      -0.472617     485.921514 0.20427738E+05  0.11508250E+07                                38.151094                           35.781621       1.342513       1.789383                    0.999978     172.516317     574.898503       0.462579       0.235034      -1.341472       0.211016       0.151103       0.121114       0.286406       0.190305      -0.066938       0.037440       0.303956      -0.642709      -0.251648      -0.102482       0.354130             40.635373      56.319413       2.578716      -2.644151      32.783192       3.256680      32.803513           0.000042
          519              I       7.757299      21.143697      32.142925      -0.441842     499.458731 0.19054400E+05  0.10492030E+07                                38.344745                           34.092034       1.762384       1.907459                    0.999869     165.368799     535.199233       0.486295       0.228740      -1.357993      -0.077545      -0.027809       0.164525       0.183998      -0.030226      -0.198083       0.110570       0.217369       0.716084      -0.254077      -0.114837       0.368913             43.669776      52.974130      -1.159987     -20.683902      26.303403       1.730234      51.731795           0.000000
          520              I       7.387911      19.215292      28.137798      -0.451951     504.744498 0.20349169E+05  0.11446897E+07                                39.200666                           35.698761       1.320953       1.787602                    0.999990     171.192456     569.078259       0.463633       0.234850      -1.342444      -0.169899      -0.164751      -0.165452       0.288761       0.180819       0.171749       0.254518       0.082861       0.025827      -0.276525      -0.128937       0.405461             43.944940      52.536417      17.613105       9.969108      45.745539      12.516368      33.552866           0.000034
          521              I       7.922148      19.781161      37.149887      -0.478301     465.786837 0.20608725E+05  0.11620695E+07                                37.066484                           35.846006       1.327085       1.787512                    0.999985     171.774150     570.251931       0.464583       0.233809      -1.344976       0.190799       0.133185      -0.025659       0.234096       0.024789       0.009970      -0.047880       0.614861      -0.561380      -0.251228      -0.150874       0.402102             39.505110      60.528657       3.831037       6.543002      32.331548      -4.009969      25.655125           0.000015
          522              I       4.151784      21.621642      38.661281      -0.437053     418.463696 0.18727171E+05  0.10328140E+07                                34.416444                           34.190175       1.404340       1.815745                    0.999780     168.845624     557.542251       0.474454       0.234079      -1.342227      -0.105191       0.253565       0.111079       0.296140      -0.201569      -0.171865       0.211245      -0.249774      -0.235411      -0.254048      -0.167258       0.421306             34.865533      29.276118      -4.104743      -3.904496      45.826845       4.603174      29.493638          -0.000023
          523              I       0.918147      15.758929       3.790226      -0.470508     480.226182 0.19502270E+05  0.10858263E+07                                37.792147                           34.856658       1.432119       1.815092                    0.999967     170.890517     565.796909       0.470883       0.233624      -1.343739       0.018582       0.182079       0.118828       0.218216      -0.005223      -0.108993       0.233173      -0.345741      -0.672953      -0.349664      -0.030596       0.380260             41.492966      35.547992      -7.422909      -5.417634      53.454517      15.475611      35.476388          -0.000065
          524              I      12.597798      12.055703       2.790163      -0.472617     485.923268 0.20427828E+05  0.11508317E+07                                38.151307                           35.781806       1.342447       1.789368                    0.999978     172.515730     574.897603       0.462576       0.235036      -1.341469      -0.211021      -0.151106       0.121180       0.286440       0.190290       0.066928      -0.037461       0.303911      -0.642810      -0.251675      -0.102444       0.354118             40.635619      56.319806       2.578755       2.644138      32.783396      -3.256722      32.803655          -0.000062
          525              I      12.987101       7.037003       9.988225      -0.441861     499.462573 0.19054583E+05  0.10492157E+07                                38.344963                           34.092218       1.762372       1.907455                    0.999869     165.369243     535.201495       0.486293       0.228740      -1.357992       0.077548       0.027829       0.164512       0.183990      -0.030223       0.198082      -0.110570       0.217377       0.716063      -0.254078      -0.114831       0.368909             43.670037      52.974504      -1.159985      20.684032      26.303524      -1.730221      51.732084          -0.000005
          526              I      13.356489       8.965408       5.983098      -0.451969     504.749495 0.20349429E+05  0.11447085E+07                                39.201058                           35.699111       1.320930       1.787596                    0.999990     171.192321     569.079608       0.463628       0.234852      -1.342441       0.169899       0.164765      -0.165434       0.288759       0.180804      -0.171721      -0.254541       0.082893       0.025762      -0.276560      -0.128887       0.405448             43.945389      52.536979      17.613263      -9.969203      45.746002     -12.516512      33.553186          -0.000033
          527              I      12.822252       8.399539      14.995187      -0.478318     465.792829 0.20609072E+05  0.11620942E+07                                37.066869                           35.846370       1.327057       1.787504                    0.999985     171.774765     570.255726       0.464579       0.233810      -1.344975      -0.190794      -0.133209      -0.025706       0.234111       0.024788      -0.009966       0.047863       0.614875      -0.561354      -0.251216      -0.150889       0.402105             39.505544      60.529402       3.831038      -6.543124      32.331822       4.010016      25.655407           0.000010
          528              I       2.763016       6.559058      16.506581      -0.437074     418.475827 0.18727892E+05  0.10328641E+07                                34.417247                           34.190955       1.404276       1.815728                    0.999780     168.846998     557.550510       0.474446       0.234080      -1.342224       0.105191      -0.253570       0.111024       0.296123      -0.201567       0.171864      -0.211243      -0.249763      -0.235545      -0.254056      -0.167252       0.421308             34.866372      29.276841      -4.104857       3.904589      45.828029      -4.603232      29.494245           0.000012
          529              I       7.871532      11.511816       3.607671      -0.459605     469.495456 0.18867749E+05  0.10421291E+07                                37.186221                           34.256417       1.521007       1.839107                    0.999920     169.853671     560.614751       0.475455       0.233236      -1.343935       0.021253      -0.200397       0.097924       0.224053      -0.013770      -0.091931      -0.224298      -0.386690      -0.692374      -0.343223      -0.047317       0.390540             40.819759      34.336989       6.022191      -4.746160      52.303822     -14.778012      35.818467          -0.000073
          530              I       5.515521      15.157835       2.752500      -0.451616     484.539436 0.20195072E+05  0.11327364E+07                                37.973321                           35.475001       1.415158       1.811350                    0.999970     170.376570     563.710553       0.467296       0.233685      -1.345453      -0.220655       0.149330       0.096836       0.283488      -0.177384       0.088592       0.023801       0.285786      -0.725616      -0.271365      -0.085555       0.356919             40.815666      58.991456      -0.043580       4.328699      31.440408       2.243690      32.015134          -0.000077
          531              I       1.007486       8.646402      36.723188      -0.486687     466.471108 0.20791657E+05  0.11750457E+07                                37.120927                           36.020601       1.327963       1.785932                    0.999987     172.417674     573.146006       0.463123       0.234015      -1.344602       0.196815      -0.144962      -0.018772       0.245158      -0.015821      -0.001688       0.050054       0.623177      -0.566981      -0.255235      -0.151267       0.406502             39.405146      61.295700      -3.214525       5.138591      31.482921       4.462975      25.436816           0.000019
          532              I      11.113328       6.710106      38.222175      -0.431729     420.716336 0.18743214E+05  0.10334073E+07                                34.519976                           34.175591       1.419620       1.820272                    0.999869     168.341898     554.900781       0.475400       0.233679      -1.343467      -0.095364      -0.258190       0.110556       0.296612       0.204798      -0.149484      -0.217703      -0.252225      -0.255963      -0.234827      -0.185387       0.420214             35.205760      28.876014       4.903982      -3.529279      47.971334      -4.141170      28.769933           0.000018
          533              I      13.247512      21.739719      35.338962      -0.452457     486.978754 0.18671010E+05  0.10239883E+07                                37.733827                           33.752324       1.810705       1.914432                    0.999679     166.395304     539.347938       0.488099       0.228808      -1.356424       0.122989       0.055590      -0.136517       0.191972      -0.004887      -0.245541       0.051293       0.272572       0.572962      -0.241941      -0.133931       0.375872             43.013824      56.536050       1.008652     -20.882631      26.406879      -0.316977      46.098542           0.000008
          534              I      12.991665      23.179471      39.577156      -0.462248     496.253905 0.20311101E+05  0.11435209E+07                                38.841280                           35.764770       1.265798       1.772839                    0.999973     172.377711     575.737287       0.460667       0.236161      -1.338810       0.142407       0.198208       0.175165       0.300415       0.136287       0.171026       0.245302      -0.023394       0.262182      -0.224794      -0.163216       0.388010             42.709536      44.250446      14.434858       9.692813      47.087120      13.118564      36.791041           0.000013
          535              I      12.872868      16.668884      25.762371      -0.459546     469.480543 0.18866978E+05  0.10420751E+07                                37.185230                           34.255531       1.521093       1.839131                    0.999920     169.852572     560.606705       0.475466       0.233233      -1.343939      -0.021268       0.200402       0.097877       0.224039      -0.013755       0.091941       0.224268      -0.386770      -0.692279      -0.343187      -0.047359       0.390547             40.818638      34.336031       6.022060       4.746037      52.302332      14.777541      35.817552           0.000038
          536              I       1.399279      13.022865      24.907200      -0.451544     484.522672 0.20194162E+05  0.11326716E+07                                37.972205                           35.473981       1.415253       1.811378                    0.999970     170.375383     563.701631       0.467307       0.233682      -1.345458       0.220654      -0.149351       0.096785       0.283481      -0.177398      -0.088599      -0.023771       0.285827      -0.725581      -0.271346      -0.085596       0.356942             40.814447      58.989684      -0.043538      -4.328577      31.439398      -2.243581      32.014260           0.000084
          537              I       5.907314      19.534298      14.568488      -0.486705     466.479815 0.20792168E+05  0.11750821E+07                                37.121472                           36.021121       1.327928       1.785921                    0.999987     172.418654     573.151717       0.463118       0.234016      -1.344601      -0.196804       0.144991      -0.018817       0.245170      -0.015824       0.001694      -0.050038       0.623188      -0.566969      -0.255222      -0.151283       0.406505             39.405745      61.296721      -3.214575      -5.138668      31.483335      -4.463039      25.437180           0.000011
          538              I       9.631072      21.470594      16.067475      -0.431761     420.729784 0.18744003E+05  0.10334623E+07                                34.520860                           34.176440       1.419551       1.820252                    0.999869     168.343474     554.910058       0.475391       0.233681      -1.343464       0.095362       0.258200       0.110503       0.296601       0.204798       0.149477       0.217703      -0.252217      -0.256085      -0.234835      -0.185383       0.420217             35.206697      28.876793       4.904152       3.529371      47.972706       4.141241      28.770592           0.000013
          539              I       7.496888       6.440981      13.184262      -0.452446     486.974181 0.18670780E+05  0.10239724E+07                                37.733593                           33.752112       1.810730       1.914439                    0.999679     166.394540     539.344469       0.488101       0.228808      -1.356424      -0.122997      -0.055582      -0.136560       0.192006      -0.004891       0.245546      -0.051310       0.272593       0.573021      -0.241964      -0.133927       0.375891             43.013564      56.535657       1.008645      20.882538      26.406692       0.316986      46.098344           0.000005
          540              I       7.752735       5.001229      17.422456      -0.462282     496.272140 0.20312062E+05  0.11435892E+07                                38.842409                           35.765781       1.265735       1.772821                    0.999973     172.379447     575.747974       0.460657       0.236163      -1.338806      -0.142410      -0.198197       0.175114       0.300379       0.136277      -0.171015      -0.245315      -0.023390       0.262015      -0.224811      -0.163184       0.387996             42.710812      44.251777      14.435318      -9.693094      47.088622     -13.119010      36.792038          -0.000001
          541              I       5.958068      25.602166      18.547029      -0.459563     469.487654 0.18867344E+05  0.10421007E+07                                37.185718                           34.255964       1.521051       1.839120                    0.999920     169.852981     560.610234       0.475460       0.233235      -1.343937      -0.021240      -0.200392      -0.097932       0.224051       0.013760      -0.091932       0.224297      -0.386736      -0.692327      -0.343210      -0.047345       0.390556             40.819199      34.336487      -6.022114      -4.746088      52.303097      14.777806      35.818014           0.000015
          542              I       8.314079       1.067485      19.402200      -0.451610     484.538597 0.20195027E+05  0.11327332E+07                                37.973254                           35.474941       1.415165       1.811352                    0.999970     170.376580     563.710282       0.467297       0.233685      -1.345453       0.220650       0.149355      -0.096841       0.283498       0.177387       0.088594      -0.023796       0.285789      -0.725597      -0.271359      -0.085562       0.356920             40.815591      58.991344       0.043549       4.328708      31.440344      -2.243697      32.015086          -0.000048
          543              I      12.822114      22.736752      29.740912      -0.486686     466.471405 0.20791672E+05  0.11750466E+07                                37.120942                           36.020612       1.327960       1.785931                    0.999987     172.417739     573.146265       0.463123       0.234015      -1.344603      -0.196812      -0.144964       0.018798       0.245159       0.015819      -0.001691      -0.050043       0.623181      -0.566971      -0.255225      -0.151277       0.406502             39.405167      61.295750       3.214515       5.138613      31.482917      -4.462970      25.436835           0.000026
          544              I       2.716272      20.800456      28.241925      -0.431744     420.719918 0.18743424E+05  0.10334219E+07                                34.520187                           34.175795       1.419597       1.820265                    0.999869     168.342507     554.903725       0.475398       0.233679      -1.343467       0.095369      -0.258187      -0.110532       0.296602      -0.204796      -0.149482       0.217699      -0.252222      -0.255969      -0.234825      -0.185384       0.420210             35.205981      28.876198      -4.904015      -3.529299      47.971649       4.141202      28.770097           0.000021
          545              I       0.582088       7.649369      31.125138      -0.452447     486.975237 0.18670841E+05  0.10239766E+07                                37.733628                           33.752153       1.810723       1.914437                    0.999679     166.394887     539.345792       0.488101       0.228808      -1.356424      -0.122984       0.055586       0.136544       0.191987       0.004889      -0.245546      -0.051298       0.272561       0.572998      -0.241942      -0.133938       0.375881             43.013582      56.535671      -1.008630     -20.882509      26.406747       0.316958      46.098327           0.000014
          546              I       0.837935       9.089121      26.886944      -0.462277     496.262081 0.20311536E+05  0.11435517E+07                                38.841735                           35.765182       1.265773       1.772830                    0.999973     172.378887     575.743138       0.460663       0.236162      -1.338809      -0.142400       0.198189      -0.175155       0.300393      -0.136299       0.171027      -0.245286      -0.023393       0.262194      -0.224779      -0.163226       0.388006             42.710040      44.250987     -14.435042       9.692931      47.087677     -13.118720      36.791455           0.000041
          547              I       0.956732       2.578534      40.701729      -0.459575     469.488393 0.18867388E+05  0.10421036E+07                                37.185692                           34.255949       1.521056       1.839119                    0.999920     169.853589     560.612023       0.475462       0.233234      -1.343938       0.021258       0.200383      -0.097856       0.224011       0.013761       0.091933      -0.224260      -0.386728      -0.692285      -0.343181      -0.047343       0.390524             40.819148      34.336473      -6.022108       4.746087      52.302987     -14.777733      35.817984           0.000001
          548              I      12.430321      27.113215      41.556900      -0.451614     484.536181 0.20194896E+05  0.11327237E+07                                37.973064                           35.474766       1.415197       1.811359                    0.999970     170.376715     563.709885       0.467299       0.233684      -1.345455      -0.220654      -0.149347      -0.096779       0.283477       0.177392      -0.088599       0.023783       0.285800      -0.725609      -0.271358      -0.085574       0.356932             40.815387      58.991077       0.043540      -4.328696      31.440113       2.243644      32.014970          -0.000029
          549              I       7.922286       5.443948       7.586212      -0.486703     466.481748 0.20792280E+05  0.11750901E+07                                37.121590                           36.021232       1.327921       1.785919                    0.999987     172.418870     573.152961       0.463117       0.234016      -1.344600       0.196809       0.145003       0.018799       0.245180       0.015825       0.001692       0.050047       0.623203      -0.566973      -0.255236      -0.151277       0.406513             39.405877      61.296955       3.214592      -5.138676      31.483432       4.463060      25.437244          -0.000022
          550              I       4.198528       7.380244       6.087225      -0.431749     420.727305 0.18743854E+05  0.10334520E+07                                34.520727                           34.176305       1.419566       1.820257                    0.999869     168.342948     554.907735       0.475392       0.233681      -1.343464      -0.095362       0.258214      -0.110516       0.296618      -0.204802       0.149482      -0.217713      -0.252217      -0.256092      -0.234842      -0.185388       0.420230             35.206567      28.876674      -4.904148       3.529360      47.972563      -4.141216      28.770465          -0.000021
          551              I       6.332712      20.531331       8.970438      -0.452449     486.976824 0.18670908E+05  0.10239812E+07                                37.733726                           33.752226       1.810721       1.914436                    0.999679     166.394991     539.346447       0.488100       0.228808      -1.356424       0.122992      -0.055591       0.136536       0.191988       0.004889       0.245544       0.051301       0.272583       0.572987      -0.241952      -0.133930       0.375882             43.013723      56.535897      -1.008662      20.882611      26.406787      -0.317000      46.098485           0.000001
          552              I       6.076865      19.091579       4.732244      -0.462267     496.269763 0.20311935E+05  0.11435803E+07                                38.842298                           35.765680       1.265746       1.772825                    0.999973     172.378961     575.745942       0.460657       0.236164      -1.338805       0.142403      -0.198211      -0.175133       0.300396      -0.136277      -0.171012       0.245321      -0.023388       0.262033      -0.224817      -0.163182       0.388000             42.710693      44.251642     -14.435287      -9.693064      47.088511      13.118971      36.791926          -0.000045
          553              N       9.253385       5.667139      31.034304      -0.173014      34.375031 0.51515436E+03  0.12464463E+05                                 8.994593                            7.454242      -0.218974       1.975050                    0.996814      27.383462      76.373316       0.625848       0.404484      -1.086729       0.051021      -0.015853       0.095677       0.109583       0.022471      -0.038846       0.017562       0.027725      -0.065321      -0.056943       0.007538       0.049406             10.091028      11.579564       1.381921       1.736288       6.087390      -0.326625      12.606130          -0.000003
[truncated: 64,866 more chars]
