# Supplementary material for: A collection of forcefield precursors for metal–organic frameworks
Source: RSC Adv. 2019 Nov 13;9(63):36492–507. doi: 10.1039/c9ra07327b (PMC9075174; doi:10.1039/c9ra07327b)
Supplement: RA-009-C9RA07327B-s5624 [file RA-009-C9RA07327B-s5624.xyz]

  108
jmolscript: load "" {1 1 1} spacegroup "x,y,z" unitcell [{     11.396600     0.000000     0.000000 }, {      0.000000    11.478700     0.000000 }, {      0.000000     0.000000    16.877500 }]
Cr     0.000000     5.739350     8.438750     1.187902
Cr     0.000000     0.000000     0.000000     1.187903
Cr     5.698300     5.739350     0.000000     1.187906
Cr     5.698300     0.000000     8.438750     1.187895
C      8.793617     6.930839     9.869962     0.364184
C      7.227724     8.707742     9.962788     0.332776
C      8.046000     5.882834    12.322263     0.253156
C      6.246476     7.092689    14.026890     0.375938
C      5.696021     8.834008    12.452219     0.266615
C      7.774761     7.573646    10.600758    -0.142712
C      7.397533     7.113350    11.869946     0.070783
C      6.458453     7.658589    12.737449    -0.114903
C      2.602983    10.287211     1.431212     0.364184
C      4.168876     8.510308     1.524038     0.332769
C      3.350600    11.335216     3.883513     0.253157
C      5.150124    10.125361     5.588140     0.375944
C      5.700579     8.384042     4.013470     0.266617
C      3.621839     9.644404     2.162008    -0.142705
C      3.999067    10.104700     3.431196     0.070779
C      4.938147     9.559461     4.298699    -0.114906
C      3.095317     4.547861    15.446288     0.364180
C      1.529424     2.770958    15.353462     0.332764
C      2.347700     5.595866    12.993987     0.253157
C      0.548176     4.386011    11.289360     0.375939
C     -0.002279     2.644692    12.864030     0.266615
C      2.076461     3.905054    14.715492    -0.142707
C      1.699233     4.365350    13.446304     0.070786
C      0.760153     3.820111    12.578801    -0.114904
C      8.301283     1.191489     7.007538     0.364186
C      9.867176     2.968392     6.914712     0.332755
C      9.048900     0.143484     4.555237     0.253154
C     10.848424     1.353339     2.850610     0.375941
C      0.002279     3.094658     4.425281     0.266613
C      9.320139     1.834296     6.276742    -0.142705
C      9.697367     1.374000     5.007554     0.070787
C     10.636447     1.919239     4.140051    -0.114900
C      2.602983     4.547861     7.007538     0.364183
C      4.168876     2.770958     6.914712     0.332776
C      3.350600     5.595866     4.555237     0.253156
C      5.150124     4.386011     2.850610     0.375938
C      5.700579     2.644692     4.425281     0.266615
C      3.621839     3.905054     6.276742    -0.142713
C      3.999067     4.365350     5.007554     0.070783
C      4.938147     3.820111     4.140051    -0.114903
C      8.793617     1.191489    15.446288     0.364183
C      7.227724     2.968392    15.353462     0.332768
C      8.046000     0.143484    12.993987     0.253157
C      6.246476     1.353339    11.289360     0.375944
C      5.696021     3.094658    12.864030     0.266616
C      7.774761     1.834296    14.715492    -0.142705
C      7.397533     1.374000    13.446304     0.070779
C      6.458453     1.919239    12.578801    -0.114905
C      8.301283     6.930839     1.431212     0.364180
C      9.867176     8.707742     1.524038     0.332764
C      9.048900     5.882834     3.883513     0.253157
C     10.848424     7.092689     5.588140     0.375939
C      0.002279     8.834008     4.013470     0.266615
C      9.320139     7.573646     2.162008    -0.142708
C      9.697367     7.113350     3.431196     0.070786
C     10.636447     7.658589     4.298699    -0.114904
C      3.095317    10.287211     9.869962     0.364186
C      1.529424     8.510308     9.962788     0.332754
C      2.347700    11.335216    12.322263     0.253153
C      0.548176    10.125361    14.026890     0.375941
C     -0.002279     8.384042    12.452219     0.266613
C      2.076461     9.644404    10.600758    -0.142705
C      1.699233    10.104700    11.869946     0.070787
C      0.760153     9.559461    12.737449    -0.114900
N      9.634686     6.445290     9.257309    -0.444274
N      6.818586     9.615707     9.373764    -0.429176
N      8.529215     4.910588    12.666564    -0.329022
N      6.077807     6.684047    15.075489    -0.436764
N      5.057811     9.761486    12.259816    -0.360551
N      1.761914    10.772760     0.818559    -0.444271
N      4.578014     7.602343     0.935013    -0.429189
N      2.867385     0.828762     4.227814    -0.329028
N      5.318793    10.534003     6.636739    -0.436764
N      6.338789     7.456564     3.821066    -0.360551
N      3.936386     5.033410    16.058941    -0.444268
N      1.120286     1.862993    15.942486    -0.429180
N      2.830915     6.568112    12.649686    -0.329023
N      0.379507     4.794653    10.240761    -0.436765
N     10.756111     1.717214    13.056434    -0.360550
N      7.460214     0.705940     7.620191    -0.444267
N     10.276314     3.876357     7.503737    -0.429166
N      8.565685    10.649938     4.210936    -0.329022
N     11.017093     0.944697     1.802011    -0.436760
N      0.640489     4.022136     4.617684    -0.360549
N      1.761914     5.033410     7.620191    -0.444274
N      4.578014     1.862993     7.503737    -0.429175
N      2.867385     6.568112     4.210936    -0.329021
N      5.318793     4.794653     1.802011    -0.436764
N      6.338789     1.717214     4.617684    -0.360551
N      9.634686     0.705940    16.058941    -0.444271
N      6.818586     3.876357    15.942486    -0.429189
N      8.529215    10.649938    12.649686    -0.329028
N      6.077807     0.944697    10.240761    -0.436764
N      5.057811     4.022136    13.056434    -0.360551
N      7.460214     6.445290     0.818559    -0.444268
N     10.276314     9.615707     0.935013    -0.429180
N      8.565685     4.910588     4.227814    -0.329022
N     11.017093     6.684047     6.636739    -0.436765
N      0.640489     9.761486     3.821066    -0.360550
N      3.936386    10.772760     9.257309    -0.444267
N      1.120286     7.602343     9.373764    -0.429166
N      2.830915     0.828762    12.666564    -0.329022
N      0.379507    10.534003    15.075489    -0.436760
N     10.756111     7.456564    12.259816    -0.360549

The following XYZ coordinates are in angstroms. Other properties are in atomic units.
The sperically averaged electron density of each atom fit to a function of the form exp(a - br)
eigen_1, eigen_2 and eigen_3 are the three eigenvalues of traceless quadrupole moment tensor
  atom number  atomic symbol              X              Y              Z     net charge C6 coefficient C8 coefficient C10 coefficient fluctuating dipole atomic polarizability isotropic forcefield polarizability              a              b squared Pearson coefficient          <r^3>          <r^4>         wp_QDO          m_QDO          q_QDO       dipole_x       dipole_y       dipole_z         dipole            Qxy            Qxz            Qyz     Q(x^2-y^2)  Q(3z^2 - R^2)        eigen_1        eigen_2        eigen_3 static polarizability      alpha(xx)      alpha(xy)      alpha(xz)      alpha(yy)      alpha(yz)      alpha(zz) atomic spin moment
            1             Cr       0.000000       5.739350       8.438750       1.187902     160.209673 0.20567255E+04  0.65958170E+05                                22.855212                           14.511034       1.552397       2.330006                    0.997561      46.135879     120.049495       0.497465       0.383930      -1.174187      -0.000000       0.000000       0.000000       0.000000      -0.039799      -0.023051      -0.040320       0.070297       0.106871      -0.088194       0.034373       0.053821             31.624614      27.056493      -4.849645      -2.015366      24.805844       4.321640      43.011506           3.514389
            2             Cr       0.000000       0.000000       0.000000       1.187903     160.214870 0.20568151E+04  0.65961456E+05                                22.855173                           14.510991       1.552437       2.330017                    0.997561      46.137230     120.051578       0.497486       0.383911      -1.174207       0.000000       0.000000       0.000000       0.000000      -0.039882       0.023094       0.040375       0.070403       0.106982      -0.088337       0.034447       0.053890             31.624570      27.056485      -4.849677       2.015406      24.805784      -4.321623      43.011441           3.514682
            3             Cr       5.698300       5.739350       0.000000       1.187906     160.218209 0.20568780E+04  0.65963729E+05                                22.855065                           14.510923       1.552473       2.330029                    0.997561      46.138186     120.052815       0.497504       0.383895      -1.174223      -0.000000       0.000000       0.000000       0.000000       0.039953       0.023127      -0.040420       0.070474       0.107064      -0.088448       0.034508       0.053940             31.624408      27.056312       4.849624       2.015338      24.805669       4.321569      43.011241           3.514561
            4             Cr       5.698300       0.000000       8.438750       1.187895     160.217146 0.20568521E+04  0.65962875E+05                                22.855260                           14.511041       1.552500       2.330032                    0.997561      46.137743     120.052739       0.497490       0.383906      -1.174211       0.000000      -0.000000       0.000000       0.000000       0.039883      -0.023102       0.040412       0.070407       0.106963      -0.088360       0.034456       0.053904             31.624690      27.056545       4.849696      -2.015375      24.805850      -4.321585      43.011673           3.513865
            5              C       8.793617       6.930839       9.869962       0.364184      38.223785 0.31174428E+03  0.67679890E+04                                10.088577                            6.225169       0.109503       2.073567                    0.999761      23.941246      66.900499       0.605215       0.466160      -1.030987      -0.019604       0.019079       0.017559       0.032506       0.040912       0.060241      -0.074232      -0.109051       0.079670      -0.127882       0.018665       0.109216             12.952783      17.372136      -6.808812      -7.996503       9.690358       4.638868      11.795857           0.040079
            6              C       7.227724       8.707742       9.962788       0.332776      36.236667 0.32072540E+03  0.70027441E+04                                 9.700314                            6.288198       0.100068       2.068449                    0.999401      24.170454      67.423592       0.606765       0.462328      -1.034568       0.022707      -0.032364       0.033194       0.051622       0.037351      -0.063028       0.056007       0.100157       0.113376      -0.118145       0.018890       0.099256             11.996304       8.975210      -6.281133       3.338475      16.939322      -6.805456      10.074381           0.015494
            7              C       8.046000       5.882834      12.322263       0.253156      34.526699 0.37335026E+03  0.85006332E+04                                 9.555212                            6.899727      -0.293712       1.928609                    0.998492      25.796710      74.431689       0.562591       0.478166      -1.021875      -0.019122       0.061420      -0.017545       0.066678       0.054002      -0.031056       0.044359       0.082512       0.178934      -0.114294       0.036627       0.077667             10.954851       8.769196      -5.093823       1.206867      16.948905      -4.029208       7.146451          -0.000502
            8              C       6.246476       7.092689      14.026890       0.375938      37.292252 0.31182423E+03  0.67892935E+04                                10.058977                            6.306396       0.068739       2.068839                    0.999495      23.875804      67.432811       0.588176       0.478282      -1.021504      -0.005013       0.013314      -0.030297       0.033471      -0.049891       0.010317       0.058120       0.018746      -0.298443      -0.124576       0.019343       0.105233             12.745550       6.617217       1.512449      -3.697731       9.379024      -7.336297      22.240409           0.041184
            9              C       5.696021       8.834008      12.452219       0.266615      35.822431 0.35782992E+03  0.80580239E+04                                 9.724244                            6.715856      -0.055204       2.002427                    0.999208      25.568566      73.272919       0.575436       0.472669      -1.025242       0.038497      -0.057993       0.008695       0.070148       0.049041      -0.040331       0.016983       0.052361       0.224648      -0.100382       0.009527       0.090855             11.459583      11.043734      -7.225870       1.770538      16.690540      -3.272808       6.644475           0.000907
           10              C       7.774761       7.573646      10.600758      -0.142712      51.959352 0.46898296E+03  0.11151861E+05                                11.628419                            7.119715       0.013184       1.998670                    0.997982      28.622628      80.731566       0.635501       0.405321      -1.079561      -0.002479       0.020935       0.013517       0.025042      -0.060145      -0.041111      -0.022305      -0.011171       0.011398      -0.085596       0.024037       0.061560             14.946845      13.849256      -5.240204      -4.333000      14.099126      -3.377780      16.892154           0.004621
           11              C       7.397533       7.113350      11.869946       0.070783      46.157038 0.45066093E+03  0.10684657E+05                                11.163103                            7.182360      -0.092227       1.963534                    0.999376      27.936295      80.503805       0.601838       0.429255      -1.056747       0.007127       0.011816      -0.005349       0.014800      -0.019877       0.026769      -0.016662      -0.024710      -0.083723      -0.044020      -0.003926       0.047947             14.090331      12.570745      -3.416378      -5.829870      12.636448      -2.725047      17.063801           0.003967
           12              C       6.458453       7.658589      12.737449      -0.114903      51.086099 0.47850277E+03  0.11453442E+05                                11.580327                            7.243600       0.030781       2.010219                    0.997857      28.535493      81.165069       0.622299       0.411203      -1.073999      -0.015617       0.023491      -0.009448       0.029749      -0.039695      -0.022480      -0.039845      -0.027041       0.094145      -0.074463       0.016461       0.058003             14.629955      12.704280      -4.449181      -4.457277      14.248827      -3.554920      16.936757           0.007282
           13              C       2.602983      10.287211       1.431212       0.364184      38.223943 0.31174529E+03  0.67680181E+04                                10.088610                            6.225185       0.109504       2.073567                    0.999761      23.941285      66.900704       0.605214       0.466161      -1.030986       0.019603      -0.019079       0.017558       0.032505       0.040912      -0.060242       0.074233      -0.109054       0.079670      -0.127883       0.018665       0.109218             12.952833      17.372207      -6.808846       7.996534       9.690396      -4.638886      11.795895           0.040120
           14              C       4.168876       8.510308       1.524038       0.332769      36.236959 0.32072799E+03  0.70028179E+04                                 9.700380                            6.288234       0.100052       2.068443                    0.999401      24.170553      67.424046       0.606762       0.462330      -1.034567      -0.022707       0.032365       0.033194       0.051623       0.037351       0.063028      -0.056006       0.100157       0.113375      -0.118144       0.018889       0.099255             11.996392       8.975277      -6.281187      -3.338502      16.939447       6.805511      10.074453           0.015539
           15              C       3.350600      11.335216       3.883513       0.253157      34.526700 0.37335017E+03  0.85006327E+04                                 9.555221                            6.899732      -0.293720       1.928606                    0.998492      25.796719      74.431786       0.562590       0.478167      -1.021875       0.019123      -0.061420      -0.017545       0.066678       0.054002       0.031056      -0.044359       0.082513       0.178931      -0.114295       0.036628       0.077667             10.954862       8.769209      -5.093832      -1.206867      16.948921       4.029209       7.146458          -0.000504
           16              C       5.150124      10.125361       5.588140       0.375944      37.292312 0.31182462E+03  0.67893056E+04                                10.058997                            6.306404       0.068727       2.068835                    0.999495      23.875820      67.432919       0.588175       0.478282      -1.021503       0.005014      -0.013312      -0.030298       0.033471      -0.049892      -0.010316      -0.058121       0.018745      -0.298443      -0.124576       0.019342       0.105234             12.745581       6.617229       1.512452       3.697741       9.379044       7.336320      22.240469           0.041146
           17              C       5.700579       8.384042       4.013470       0.266617      35.822556 0.35783117E+03  0.80580613E+04                                 9.724274                            6.715873      -0.055221       2.002420                    0.999208      25.568622      73.273188       0.575434       0.472670      -1.025241      -0.038496       0.057993       0.008693       0.070148       0.049041       0.040331      -0.016983       0.052362       0.224651      -0.100383       0.009527       0.090856             11.459621      11.043768      -7.225896      -1.770545      16.690598       3.272823       6.644497           0.000899
           18              C       3.621839       9.644404       2.162008      -0.142705      51.959063 0.46897932E+03  0.11151753E+05                                11.628378                            7.119687       0.013200       1.998677                    0.997982      28.622506      80.731134       0.635503       0.405321      -1.079562       0.002480      -0.020936       0.013515       0.025043      -0.060144       0.041112       0.022305      -0.011169       0.011399      -0.085596       0.024037       0.061559             14.946798      13.849215      -5.240193       4.332986      14.099083       3.377768      16.892098           0.004652
           19              C       3.999067      10.104700       3.431196       0.070779      46.157123 0.45066138E+03  0.10684672E+05                                11.163126                            7.182369      -0.092223       1.963535                    0.999376      27.936307      80.503900       0.601837       0.429256      -1.056747      -0.007126      -0.011816      -0.005347       0.014798      -0.019876      -0.026770       0.016662      -0.024710      -0.083725      -0.044022      -0.003926       0.047947             14.090367      12.570777      -3.416391       5.829888      12.636477       2.725054      17.063847           0.003974
           20              C       4.938147       9.559461       4.298699      -0.114906      51.086288 0.47850435E+03  0.11453492E+05                                11.580362                            7.243616       0.030773       2.010216                    0.997857      28.535555      81.165357       0.622297       0.411203      -1.073998       0.015618      -0.023490      -0.009449       0.029749      -0.039695       0.022480       0.039846      -0.027041       0.094144      -0.074464       0.016461       0.058004             14.630005      12.704324      -4.449202       4.457295      14.248876       3.554931      16.936813           0.007279
           21              C       3.095317       4.547861      15.446288       0.364180      38.223653 0.31174270E+03  0.67679480E+04                                10.088567                            6.225164       0.109510       2.073571                    0.999761      23.941165      66.900304       0.605214       0.466162      -1.030985      -0.019605      -0.019080      -0.017556       0.032506      -0.040915      -0.060243      -0.074230      -0.109054       0.079663      -0.127884       0.018669       0.109215             12.952769      17.372117       6.808807       7.996487       9.690353       4.638861      11.795836           0.040123
           22              C       1.529424       2.770958      15.353462       0.332764      36.236823 0.32072712E+03  0.70027916E+04                                 9.700343                            6.288216       0.100062       2.068447                    0.999401      24.170528      67.423863       0.606764       0.462328      -1.034568       0.022710       0.032368      -0.033194       0.051626      -0.037352       0.063026       0.056006       0.100155       0.113371      -0.118143       0.018892       0.099252             11.996341       8.975241       6.281157      -3.338485      16.939375      -6.805475      10.074408           0.015540
           23              C       2.347700       5.595866      12.993987       0.253157      34.526563 0.37334862E+03  0.85005874E+04                                 9.555196                            6.899717      -0.293719       1.928608                    0.998492      25.796639      74.431472       0.562591       0.478167      -1.021875      -0.019124      -0.061421       0.017546       0.066679      -0.054003       0.031053       0.044359       0.082512       0.178926      -0.114294       0.036630       0.077664             10.954833       8.769185       5.093815      -1.206865      16.948875      -4.029198       7.146438          -0.000497
           24              C       0.548176       4.386011      11.289360       0.375939      37.292248 0.31182467E+03  0.67893049E+04                                10.058983                            6.306400       0.068740       2.068839                    0.999495      23.875809      67.432819       0.588176       0.478282      -1.021504      -0.005014      -0.013315       0.030300       0.033474       0.049885      -0.010320       0.058119       0.018746      -0.298439      -0.124575       0.019349       0.105226             12.745558       6.617218      -1.512448       3.697729       9.379033      -7.336307      22.240423           0.041161
           25              C      -0.002279       2.644692      12.864030       0.266615      35.822405 0.35782964E+03  0.80580174E+04                                 9.724248                            6.715858      -0.055210       2.002425                    0.999208      25.568555      73.272933       0.575435       0.472670      -1.025241       0.038497       0.057994      -0.008695       0.070149      -0.049041       0.040329       0.016982       0.052361       0.224646      -0.100382       0.009528       0.090853             11.459587      11.043738       7.225873      -1.770539      16.690546      -3.272810       6.644478           0.000899
           26              C       2.076461       3.905054      14.715492      -0.142707      51.958881 0.46897797E+03  0.11151713E+05                                11.628361                            7.119683       0.013192       1.998675                    0.997982      28.622441      80.730930       0.635502       0.405322      -1.079561      -0.002481      -0.020937      -0.013513       0.025043       0.060140       0.041110      -0.022304      -0.011169       0.011399      -0.085592       0.024036       0.061555             14.946770      13.849189       5.240182       4.332973      14.099059      -3.377760      16.892060           0.004656
           27              C       1.699233       4.365350      13.446304       0.070786      46.156777 0.45065812E+03  0.10684576E+05                                11.163081                            7.182349      -0.092224       1.963536                    0.999376      27.936175      80.503455       0.601837       0.429257      -1.056746       0.007126      -0.011814       0.005348       0.014797       0.019871      -0.026774      -0.016659      -0.024709      -0.083731      -0.044026      -0.003917       0.047943             14.090301      12.570720       3.416374       5.829853      12.636423      -2.725039      17.063759           0.003995
           28              C       0.760153       3.820111      12.578801      -0.114904      51.086029 0.47850216E+03  0.11453427E+05                                11.580336                            7.243607       0.030765       2.010215                    0.997857      28.535466      81.165081       0.622296       0.411204      -1.073998      -0.015620      -0.023491       0.009446       0.029749       0.039692       0.022479      -0.039842      -0.027039       0.094144      -0.074459       0.016459       0.058000             14.629964      12.704294       4.449192       4.457276      14.248844      -3.554917      16.936755           0.007278
           29              C       8.301283       1.191489       7.007538       0.364186      38.223815 0.31174403E+03  0.67679845E+04                                10.088596                            6.225177       0.109491       2.073564                    0.999761      23.941223      66.900518       0.605213       0.466162      -1.030985       0.019603       0.019080      -0.017557       0.032505      -0.040914       0.060243       0.074230      -0.109054       0.079660      -0.127883       0.018669       0.109214             12.952812      17.372179       6.808837      -7.996518       9.690384      -4.638879      11.795873           0.040066
           30              C       9.867176       2.968392       6.914712       0.332755      36.237231 0.32073132E+03  0.70029053E+04                                 9.700403                            6.288249       0.100058       2.068442                    0.999401      24.170696      67.424413       0.606764       0.462327      -1.034569      -0.022713      -0.032370      -0.033195       0.051630      -0.037352      -0.063026      -0.056006       0.100155       0.113372      -0.118144       0.018891       0.099252             11.996422       8.975299       6.281205       3.338511      16.939490       6.805529      10.074478           0.015495
           31              C       9.048900       0.143484       4.555237       0.253154      34.526699 0.37335028E+03  0.85006351E+04                                 9.555221                            6.899733      -0.293723       1.928605                    0.998492      25.796708      74.431737       0.562590       0.478167      -1.021875       0.019123       0.061421       0.017546       0.066679      -0.054003      -0.031054      -0.044359       0.082513       0.178926      -0.114294       0.036630       0.077664             10.954862       8.769208       5.093831       1.206868      16.948920       4.029212       7.146460          -0.000505
           32              C      10.848424       1.353339       2.850610       0.375941      37.292330 0.31182520E+03  0.67893190E+04                                10.058988                            6.306402       0.068742       2.068839                    0.999495      23.875839      67.432905       0.588177       0.478281      -1.021504       0.005014       0.013314       0.030299       0.033473       0.049887       0.010319      -0.058120       0.018745      -0.298440      -0.124575       0.019347       0.105229             12.745565       6.617222      -1.512450      -3.697733       9.379035       7.336310      22.240439           0.041188
           33              C       0.002279       3.094658       4.425281       0.266613      35.822581 0.35783169E+03  0.80580759E+04                                 9.724279                            6.715879      -0.055221       2.002420                    0.999208      25.568637      73.273243       0.575434       0.472670      -1.025241      -0.038497      -0.057993      -0.008694       0.070148      -0.049041      -0.040331      -0.016983       0.052361       0.224649      -0.100382       0.009527       0.090855             11.459625      11.043775       7.225898       1.770542      16.690601       3.272819       6.644498           0.000906
           34              C       9.320139       1.834296       6.276742      -0.142705      51.959032 0.46897913E+03  0.11151749E+05                                11.628383                            7.119692       0.013179       1.998670                    0.997982      28.622497      80.731154       0.635501       0.405322      -1.079561       0.002481       0.020940      -0.013513       0.025045       0.060141      -0.041110       0.022304      -0.011169       0.011398      -0.085592       0.024036       0.061556             14.946802      13.849218       5.240196      -4.332982      14.099091       3.377770      16.892098           0.004623
           35              C       9.697367       1.374000       5.007554       0.070787      46.156933 0.45065947E+03  0.10684616E+05                                11.163102                            7.182358      -0.092227       1.963534                    0.999376      27.936229      80.503647       0.601837       0.429256      -1.056746      -0.007127       0.011814       0.005347       0.014797       0.019873       0.026773       0.016660      -0.024710      -0.083731      -0.044025      -0.003920       0.047945             14.090333      12.570745       3.416382      -5.829868      12.636450       2.725050      17.063803           0.003978
           36              C      10.636447       1.919239       4.140051      -0.114900      51.085985 0.47850149E+03  0.11453405E+05                                11.580316                            7.243594       0.030777       2.010219                    0.997857      28.535451      81.164951       0.622298       0.411203      -1.073999       0.015619       0.023491       0.009447       0.029749       0.039693      -0.022480       0.039844      -0.027041       0.094145      -0.074462       0.016460       0.058002             14.629941      12.704270       4.449181      -4.457270      14.248816       3.554915      16.936736           0.007284
           37              C       2.602983       4.547861       7.007538       0.364183      38.223791 0.31174435E+03  0.67679908E+04                                10.088578                            6.225170       0.109503       2.073567                    0.999761      23.941249      66.900509       0.605215       0.466160      -1.030987       0.019604      -0.019079      -0.017559       0.032506       0.040912       0.060241      -0.074232      -0.109051       0.079670      -0.127882       0.018665       0.109216             12.952784      17.372138      -6.808812      -7.996503       9.690358       4.638868      11.795858           0.040079
           38              C       4.168876       2.770958       6.914712       0.332776      36.236689 0.32072566E+03  0.70027508E+04                                 9.700317                            6.288200       0.100068       2.068449                    0.999401      24.170457      67.423600       0.606765       0.462328      -1.034568      -0.022707       0.032364      -0.033194       0.051622       0.037351      -0.063028       0.056007       0.100157       0.113376      -0.118145       0.018890       0.099256             11.996309       8.975212      -6.281134       3.338478      16.939325      -6.805462      10.074390           0.015494
           39              C       3.350600       5.595866       4.555237       0.253156      34.526702 0.37335030E+03  0.85006342E+04                                 9.555213                            6.899727      -0.293712       1.928609                    0.998492      25.796711      74.431695       0.562591       0.478166      -1.021875       0.019122      -0.061420       0.017545       0.066678       0.054002      -0.031056       0.044359       0.082512       0.178934      -0.114294       0.036627       0.077667             10.954852       8.769197      -5.093823       1.206867      16.948907      -4.029209       7.146452          -0.000502
           40              C       5.150124       4.386011       2.850610       0.375938      37.292258 0.31182429E+03  0.67892952E+04                                10.058977                            6.306396       0.068738       2.068838                    0.999495      23.875807      67.432820       0.588176       0.478282      -1.021504       0.005013      -0.013314       0.030297       0.033471      -0.049891       0.010317       0.058120       0.018746      -0.298443      -0.124576       0.019343       0.105233             12.745551       6.617217       1.512449      -3.697731       9.379025      -7.336298      22.240410           0.041184
           41              C       5.700579       2.644692       4.425281       0.266615      35.822434 0.35782995E+03  0.80580247E+04                                 9.724245                            6.715857      -0.055204       2.002427                    0.999208      25.568567      73.272924       0.575436       0.472669      -1.025242      -0.038497       0.057993      -0.008695       0.070148       0.049041      -0.040331       0.016983       0.052361       0.224648      -0.100382       0.009527       0.090855             11.459584      11.043735      -7.225871       1.770538      16.690541      -3.272808       6.644475           0.000907
           42              C       3.621839       3.905054       6.276742      -0.142713      51.959346 0.46898289E+03  0.11151859E+05                                11.628419                            7.119715       0.013184       1.998670                    0.997982      28.622626      80.731562       0.635501       0.405321      -1.079561       0.002479      -0.020935      -0.013517       0.025042      -0.060145      -0.041111      -0.022305      -0.011171       0.011398      -0.085596       0.024037       0.061560             14.946845      13.849255      -5.240203      -4.333000      14.099124      -3.377781      16.892156           0.004620
           43              C       3.999067       4.365350       5.007554       0.070783      46.157035 0.45066088E+03  0.10684656E+05                                11.163103                            7.182360      -0.092227       1.963534                    0.999376      27.936293      80.503799       0.601838       0.429255      -1.056747      -0.007127      -0.011816       0.005349       0.014800      -0.019877       0.026769      -0.016662      -0.024710      -0.083723      -0.044020      -0.003926       0.047947             14.090331      12.570744      -3.416378      -5.829870      12.636447      -2.725047      17.063802           0.003967
           44              C       4.938147       3.820111       4.140051      -0.114903      51.086102 0.47850279E+03  0.11453442E+05                                11.580327                            7.243600       0.030781       2.010219                    0.997857      28.535494      81.165073       0.622299       0.411203      -1.073999       0.015617      -0.023491       0.009448       0.029749      -0.039695      -0.022480      -0.039845      -0.027041       0.094145      -0.074463       0.016461       0.058003             14.629956      12.704280      -4.449181      -4.457278      14.248828      -3.554920      16.936758           0.007282
           45              C       8.793617       1.191489      15.446288       0.364183      38.223951 0.31174533E+03  0.67680193E+04                                10.088611                            6.225185       0.109504       2.073567                    0.999761      23.941287      66.900710       0.605214       0.466161      -1.030986      -0.019603       0.019079      -0.017558       0.032505       0.040912      -0.060242       0.074233      -0.109054       0.079670      -0.127883       0.018665       0.109218             12.952835      17.372209      -6.808847       7.996536       9.690398      -4.638888      11.795897           0.040120
           46              C       7.227724       2.968392      15.353462       0.332768      36.236946 0.32072783E+03  0.70028136E+04                                 9.700377                            6.288233       0.100052       2.068443                    0.999401      24.170554      67.424049       0.606762       0.462330      -1.034567       0.022707      -0.032365      -0.033194       0.051623       0.037351       0.063028      -0.056006       0.100158       0.113375      -0.118144       0.018889       0.099255             11.996389       8.975275      -6.281187      -3.338500      16.939445       6.805506      10.074446           0.015539
           47              C       8.046000       0.143484      12.993987       0.253157      34.526700 0.37335018E+03  0.85006329E+04                                 9.555221                            6.899732      -0.293720       1.928606                    0.998492      25.796719      74.431786       0.562590       0.478167      -1.021875      -0.019123       0.061420       0.017545       0.066678       0.054002       0.031056      -0.044359       0.082513       0.178931      -0.114295       0.036628       0.077667             10.954863       8.769209      -5.093832      -1.206867      16.948921       4.029209       7.146458          -0.000504
           48              C       6.246476       1.353339      11.289360       0.375944      37.292318 0.31182468E+03  0.67893071E+04                                10.058998                            6.306405       0.068727       2.068835                    0.999495      23.875822      67.432929       0.588175       0.478283      -1.021503      -0.005014       0.013311       0.030298       0.033471      -0.049892      -0.010316      -0.058121       0.018745      -0.298443      -0.124576       0.019342       0.105234             12.745583       6.617230       1.512452       3.697741       9.379046       7.336322      22.240473           0.041145
           49              C       5.696021       3.094658      12.864030       0.266616      35.822561 0.35783122E+03  0.80580628E+04                                 9.724276                            6.715874      -0.055221       2.002420                    0.999208      25.568624      73.273198       0.575434       0.472670      -1.025241       0.038496      -0.057993      -0.008693       0.070148       0.049041       0.040331      -0.016983       0.052362       0.224651      -0.100383       0.009527       0.090856             11.459623      11.043769      -7.225897      -1.770545      16.690600       3.272824       6.644498           0.000899
           50              C       7.774761       1.834296      14.715492      -0.142705      51.959062 0.46897928E+03  0.11151752E+05                                11.628378                            7.119687       0.013200       1.998677                    0.997982      28.622504      80.731129       0.635502       0.405321      -1.079562      -0.002480       0.020936      -0.013515       0.025043      -0.060144       0.041112       0.022305      -0.011169       0.011399      -0.085596       0.024037       0.061559             14.946799      13.849215      -5.240194       4.332986      14.099085       3.377767      16.892096           0.004651
           51              C       7.397533       1.374000      13.446304       0.070779      46.157119 0.45066135E+03  0.10684671E+05                                11.163125                            7.182368      -0.092222       1.963535                    0.999376      27.936306      80.503892       0.601837       0.429256      -1.056747       0.007126       0.011816       0.005347       0.014798      -0.019876      -0.026770       0.016662      -0.024710      -0.083725      -0.044022      -0.003926       0.047947             14.090365      12.570776      -3.416391       5.829888      12.636476       2.725053      17.063845           0.003974
           52              C       6.458453       1.919239      12.578801      -0.114905      51.086287 0.47850434E+03  0.11453492E+05                                11.580361                            7.243616       0.030773       2.010216                    0.997857      28.535555      81.165354       0.622297       0.411203      -1.073999      -0.015618       0.023490       0.009449       0.029749      -0.039695       0.022480       0.039846      -0.027041       0.094144      -0.074464       0.016461       0.058004             14.630003      12.704323      -4.449201       4.457294      14.248876       3.554931      16.936812           0.007278
           53              C       8.301283       6.930839       1.431212       0.364180      38.223658 0.31174276E+03  0.67679495E+04                                10.088568                            6.225165       0.109510       2.073571                    0.999761      23.941167      66.900313       0.605214       0.466162      -1.030985       0.019605       0.019080       0.017556       0.032506      -0.040915      -0.060243      -0.074230      -0.109054       0.079663      -0.127884       0.018669       0.109215             12.952770      17.372119       6.808808       7.996487       9.690354       4.638861      11.795836           0.040123
           54              C       9.867176       8.707742       1.524038       0.332764      36.236847 0.32072739E+03  0.70027988E+04                                 9.700347                            6.288219       0.100061       2.068446                    0.999401      24.170531      67.423876       0.606764       0.462328      -1.034568      -0.022710      -0.032368       0.033194       0.051626      -0.037352       0.063025       0.056006       0.100155       0.113371      -0.118143       0.018892       0.099252             11.996348       8.975244       6.281159      -3.338488      16.939381      -6.805482      10.074418           0.015540
           55              C       9.048900       5.882834       3.883513       0.253157      34.526566 0.37334866E+03  0.85005884E+04                                 9.555197                            6.899718      -0.293719       1.928608                    0.998492      25.796640      74.431477       0.562590       0.478167      -1.021875       0.019124       0.061421      -0.017545       0.066679      -0.054003       0.031053       0.044359       0.082512       0.178926      -0.114294       0.036630       0.077664             10.954834       8.769186       5.093816      -1.206865      16.948877      -4.029199       7.146439          -0.000497
           56              C      10.848424       7.092689       5.588140       0.375939      37.292248 0.31182467E+03  0.67893050E+04                                10.058983                            6.306400       0.068740       2.068839                    0.999495      23.875809      67.432819       0.588176       0.478282      -1.021504       0.005014       0.013315      -0.030300       0.033474       0.049885      -0.010320       0.058119       0.018746      -0.298439      -0.124575       0.019349       0.105226             12.745558       6.617218      -1.512448       3.697729       9.379033      -7.336307      22.240424           0.041161
           57              C       0.002279       8.834008       4.013470       0.266615      35.822410 0.35782969E+03  0.80580188E+04                                 9.724249                            6.715859      -0.055210       2.002425                    0.999208      25.568557      73.272939       0.575435       0.472670      -1.025241      -0.038497      -0.057994       0.008695       0.070149      -0.049041       0.040329       0.016982       0.052361       0.224646      -0.100382       0.009528       0.090853             11.459588      11.043739       7.225873      -1.770539      16.690547      -3.272810       6.644478           0.000899
           58              C       9.320139       7.573646       2.162008      -0.142708      51.958889 0.46897805E+03  0.11151716E+05                                11.628364                            7.119684       0.013191       1.998675                    0.997982      28.622444      80.730947       0.635502       0.405322      -1.079561       0.002481       0.020938       0.013513       0.025043       0.060140       0.041110      -0.022304      -0.011169       0.011399      -0.085592       0.024037       0.061555             14.946773      13.849191       5.240182       4.332974      14.099061      -3.377762      16.892065           0.004656
           59              C       9.697367       7.113350       3.431196       0.070786      46.156781 0.45065814E+03  0.10684577E+05                                11.163081                            7.182349      -0.092223       1.963536                    0.999376      27.936176      80.503457       0.601837       0.429257      -1.056746      -0.007126       0.011814      -0.005348       0.014797       0.019871      -0.026774      -0.016659      -0.024709      -0.083731      -0.044026      -0.003917       0.047943             14.090301      12.570720       3.416374       5.829854      12.636423      -2.725039      17.063760           0.003995
           60              C      10.636447       7.658589       4.298699      -0.114904      51.086030 0.47850216E+03  0.11453427E+05                                11.580337                            7.243608       0.030765       2.010215                    0.997857      28.535466      81.165083       0.622296       0.411204      -1.073998       0.015620       0.023491      -0.009446       0.029749       0.039692       0.022479      -0.039842      -0.027039       0.094144      -0.074459       0.016459       0.058000             14.629965      12.704295       4.449192       4.457277      14.248845      -3.554917      16.936756           0.007278
           61              C       3.095317      10.287211       9.869962       0.364186      38.223821 0.31174406E+03  0.67679854E+04                                10.088597                            6.225178       0.109490       2.073564                    0.999761      23.941224      66.900524       0.605213       0.466162      -1.030985      -0.019603      -0.019080       0.017557       0.032505      -0.040914       0.060243       0.074230      -0.109054       0.079660      -0.127883       0.018669       0.109214             12.952814      17.372182       6.808838      -7.996520       9.690386      -4.638880      11.795875           0.040066
           62              C       1.529424       8.510308       9.962788       0.332754      36.237223 0.32073120E+03  0.70029021E+04                                 9.700401                            6.288248       0.100058       2.068442                    0.999401      24.170699      67.424421       0.606764       0.462327      -1.034569       0.022713       0.032370       0.033195       0.051630      -0.037352      -0.063026      -0.056006       0.100155       0.113372      -0.118144       0.018891       0.099252             11.996419       8.975298       6.281206       3.338509      16.939489       6.805524      10.074471           0.015495
           63              C       2.347700      11.335216      12.322263       0.253153      34.526701 0.37335030E+03  0.85006358E+04                                 9.555222                            6.899734      -0.293723       1.928605                    0.998492      25.796709      74.431741       0.562590       0.478167      -1.021875      -0.019123      -0.061421      -0.017546       0.066679      -0.054003      -0.031054      -0.044359       0.082513       0.178926      -0.114294       0.036630       0.077664             10.954863       8.769208       5.093831       1.206868      16.948921       4.029213       7.146460          -0.000506
           64              C       0.548176      10.125361      14.026890       0.375941      37.292330 0.31182520E+03  0.67893190E+04                                10.058988                            6.306402       0.068742       2.068839                    0.999495      23.875839      67.432903       0.588177       0.478281      -1.021504      -0.005014      -0.013314      -0.030299       0.033473       0.049887       0.010319      -0.058120       0.018745      -0.298440      -0.124575       0.019347       0.105229             12.745565       6.617222      -1.512450      -3.697733       9.379035       7.336310      22.240438           0.041188
           65              C      -0.002279       8.384042      12.452219       0.266613      35.822584 0.35783173E+03  0.80580770E+04                                 9.724279                            6.715879      -0.055221       2.002420                    0.999208      25.568639      73.273245       0.575434       0.472670      -1.025241       0.038498       0.057993       0.008694       0.070149      -0.049041      -0.040331      -0.016983       0.052361       0.224649      -0.100382       0.009527       0.090855             11.459624      11.043775       7.225897       1.770542      16.690600       3.272819       6.644498           0.000906
           66              C       2.076461       9.644404      10.600758      -0.142705      51.959036 0.46897914E+03  0.11151749E+05                                11.628384                            7.119692       0.013179       1.998670                    0.997982      28.622497      80.731155       0.635501       0.405322      -1.079561      -0.002481      -0.020940       0.013513       0.025045       0.060141      -0.041110       0.022304      -0.011169       0.011398      -0.085592       0.024036       0.061556             14.946803      13.849219       5.240197      -4.332982      14.099093       3.377770      16.892097           0.004622
           67              C       1.699233      10.104700      11.869946       0.070787      46.156930 0.45065945E+03  0.10684616E+05                                11.163102                            7.182357      -0.092226       1.963534                    0.999376      27.936228      80.503643       0.601837       0.429256      -1.056746       0.007127      -0.011814      -0.005347       0.014797       0.019873       0.026773       0.016660      -0.024710      -0.083731      -0.044025      -0.003920       0.047945             14.090332      12.570744       3.416382      -5.829867      12.636450       2.725049      17.063801           0.003978
           68              C       0.760153       9.559461      12.737449      -0.114900      51.085981 0.47850146E+03  0.11453404E+05                                11.580315                            7.243593       0.030778       2.010219                    0.997857      28.535450      81.164945       0.622298       0.411203      -1.073999      -0.015619      -0.023491      -0.009446       0.029749       0.039693      -0.022480       0.039844      -0.027041       0.094145      -0.074462       0.016460       0.058002             14.629939      12.704269       4.449180      -4.457269      14.248815       3.554915      16.936735           0.007283
           69              N       9.634686       6.445290       9.257309      -0.444274      58.528936 0.62510287E+03  0.15738070E+05                                12.265366                            8.080109       0.406974       2.107243                    0.999334      30.938911      85.580432       0.621143       0.391665      -1.104988      -0.005963      -0.006228      -0.003155       0.009182       0.054638       0.089287      -0.082747      -0.123664       0.081266      -0.165385       0.041899       0.123486             15.636713      20.191336      -7.323100      -8.840683      11.754468       5.697673      14.964336          -0.013673
           70              N       6.818586       9.615707       9.373764      -0.429176      50.905849 0.61296787E+03  0.15302878E+05                                11.109696                            7.937011       0.696519       2.194366                    0.999693      30.704388      83.602624       0.636595       0.385396      -1.113385       0.012205       0.001816       0.006709       0.014045       0.059367      -0.078550       0.105750       0.134872       0.106462      -0.182850       0.055450       0.127400             13.468754       9.913882      -5.643551       3.728925      17.981787      -7.522897      12.510593           0.036065
           71              N       8.529215       4.910588      12.666564      -0.329022      36.921812 0.52897960E+03  0.12749981E+05                                 8.974722                            7.405709       0.897599       2.275839                    0.998893      29.294804      78.809427       0.653597       0.388799      -1.109062       0.004281       0.020837      -0.001450       0.021322       0.102130      -0.044349       0.074002       0.156529       0.229156      -0.194205       0.087699       0.106506              9.742041       8.470606      -3.068002       0.806521      14.199231      -2.864712       6.556285          -0.000520
           72              N       6.077807       6.684047      15.075489      -0.436764      57.191396 0.61911466E+03  0.15569165E+05                                12.141792                            8.081464       0.374655       2.104408                    0.998948      30.739352      85.324364       0.615703       0.395585      -1.100872      -0.003968      -0.003688       0.005220       0.007523      -0.038133       0.027502       0.076631       0.027948      -0.414084      -0.170664       0.058458       0.112206             15.275067       8.379994       1.829941      -3.877053      10.744768      -7.074055      26.700439          -0.011702
           73              N       5.057811       9.761486      12.259816      -0.360551      40.172255 0.56538808E+03  0.13863163E+05                                 9.561195                            7.708678       0.789410       2.242696                    0.998246      29.735061      80.814921       0.633791       0.394134      -1.104735       0.002277      -0.004101      -0.003215       0.005687       0.101845      -0.043792       0.018157       0.094588       0.315509      -0.170420       0.048200       0.122220             10.604972      11.422529      -5.201406       1.521132      13.778562      -2.079502       6.613826           0.003429
           74              N       1.761914      10.772760       0.818559      -0.444271      58.529514 0.62510891E+03  0.15738264E+05                                12.265452                            8.080157       0.406943       2.107231                    0.999334      30.939047      85.581009       0.621140       0.391665      -1.104987       0.005960       0.006229      -0.003156       0.009181       0.054635      -0.089283       0.082745      -0.123658       0.081257      -0.165377       0.041895       0.123482             15.636834      20.191501      -7.323169       8.840761      11.754554      -5.697721      14.964447          -0.013624
           75              N       4.578014       7.602343       0.935013      -0.429189      50.906528 0.61297756E+03  0.15303176E+05                                11.109764                            7.937053       0.696586       2.194381                    0.999693      30.704683      83.603498       0.636596       0.385394      -1.113387      -0.012209      -0.001809       0.006712       0.014049       0.059371       0.078551      -0.105753       0.134877       0.106463      -0.182857       0.055455       0.127402             13.468844       9.913946      -5.643597      -3.728955      17.981909       7.522956      12.510677           0.036124
           76              N       2.867385       0.828762       4.227814      -0.329028      36.922147 0.52898577E+03  0.12750167E+05                                 8.974773                            7.405749       0.897599       2.275837                    0.998893      29.294973      78.810009       0.653595       0.388799      -1.109063      -0.004281      -0.020838      -0.001451       0.021323       0.102130       0.044349      -0.074003       0.156530       0.229154      -0.194205       0.087700       0.106506              9.742097       8.470656      -3.068023      -0.806525      14.199316       2.864730       6.556319          -0.000533
           77              N       5.318793      10.534003       6.636739      -0.436764      57.191437 0.61911528E+03  0.15569182E+05                                12.141788                            8.081458       0.374689       2.104417                    0.998948      30.739388      85.324430       0.615705       0.395584      -1.100873       0.003969       0.003689       0.005220       0.007524      -0.038133      -0.027502      -0.076634       0.027949      -0.414083      -0.170666       0.058460       0.112206             15.275067       8.379991       1.829943       3.877052      10.744762       7.074061      26.700447          -0.011752
           78              N       6.338789       7.456564       3.821066      -0.360551      40.172501 0.56539234E+03  0.13863293E+05                                 9.561226                            7.708700       0.789414       2.242695                    0.998246      29.735189      80.815327       0.633791       0.394134      -1.104736      -0.002277       0.004103      -0.003216       0.005689       0.101845       0.043793      -0.018157       0.094589       0.315509      -0.170420       0.048200       0.122220             10.605008      11.422566      -5.201427      -1.521139      13.778612       2.079514       6.613847           0.003424
           79              N       3.936386       5.033410      16.058941      -0.444268      58.529366 0.62510726E+03  0.15738213E+05                                12.265436                            8.080152       0.406921       2.107225                    0.999334      30.938993      85.580844       0.621140       0.391666      -1.104987      -0.005960       0.006229       0.003158       0.009181      -0.054635      -0.089283      -0.082742      -0.123656       0.081248      -0.165375       0.041897       0.123477             15.636805      20.191456       7.323150       8.840733      11.754539       5.697708      14.964419          -0.013624
           80              N       1.120286       1.862993      15.942486      -0.429180      50.906159 0.61297245E+03  0.15303024E+05                                11.109750                            7.937047       0.696533       2.194367                    0.999693      30.704478      83.603017       0.636593       0.385397      -1.113384       0.012206      -0.001817      -0.006706       0.014045      -0.059367       0.078548       0.105750       0.134873       0.106455      -0.182849       0.055452       0.127397             13.468821       9.913933       5.643584      -3.728944      17.981879      -7.522936      12.510652           0.036135
           81              N       2.830915       6.568112      12.649686      -0.329023      36.921788 0.52897940E+03  0.12749975E+05                                 8.974724                            7.405711       0.897595       2.275838                    0.998893      29.294781      78.809382       0.653596       0.388800      -1.109062       0.004280      -0.020836       0.001449       0.021320      -0.102132       0.044347       0.074003       0.156530       0.229154      -0.194206       0.087702       0.106504              9.742042       8.470609       3.068001      -0.806520      14.199231      -2.864713       6.556286          -0.000522
           82              N       0.379507       4.794653      10.240761      -0.436765      57.190606 0.61910628E+03  0.15568896E+05                                12.141678                            8.081397       0.374713       2.104428                    0.998948      30.739156      85.323562       0.615708       0.395584      -1.100873      -0.003968       0.003688      -0.005220       0.007523       0.038130      -0.027506       0.076636       0.027950      -0.414089      -0.170670       0.058466       0.112203             15.274915       8.379917      -1.829919       3.877004      10.744668      -7.073980      26.700160          -0.011742
           83              N      10.756111       1.717214      13.056434      -0.360550      40.172387 0.56539055E+03  0.13863240E+05                                 9.561221                            7.708697       0.789399       2.242691                    0.998246      29.735105      80.815116       0.633790       0.394135      -1.104735       0.002277       0.004103       0.003216       0.005688      -0.101846       0.043791       0.018157       0.094591       0.315507      -0.170421       0.048202       0.122219             10.605001      11.422561       5.201421      -1.521138      13.778598      -2.079511       6.613844           0.003418
           84              N       7.460214       0.705940       7.620191      -0.444267      58.529344 0.62510720E+03  0.15738206E+05                                12.265411                            8.080134       0.406970       2.107239                    0.999334      30.939039      85.580867       0.621143       0.391664      -1.104988       0.005961      -0.006228       0.003154       0.009180      -0.054637       0.089286       0.082743      -0.123660       0.081254      -0.165380       0.041900       0.123480             15.636776      20.191423       7.323140      -8.840722      11.754513      -5.697695      14.964391          -0.013684
           85              N      10.276314       3.876357       7.503737      -0.429166      50.905695 0.61296509E+03  0.15302803E+05                                11.109724                            7.937027       0.696475       2.194353                    0.999693      30.704211      83.602334       0.636590       0.385400      -1.113382      -0.012201       0.001830      -0.006697       0.014038      -0.059357      -0.078541      -0.105738       0.134859       0.106445      -0.182828       0.055442       0.127386             13.468794       9.913910       5.643573       3.728939      17.981841       7.522925      12.510631           0.036072
           86              N       8.565685      10.649938       4.210936      -0.329022      36.921875 0.52898088E+03  0.12750019E+05                                 8.974732                            7.405717       0.897600       2.275839                    0.998893      29.294837      78.809547       0.653596       0.388799      -1.109062      -0.004281       0.020838       0.001450       0.021323      -0.102131      -0.044347      -0.074002       0.156532       0.229153      -0.194206       0.087702       0.106504              9.742052       8.470619       3.068008       0.806522      14.199244       2.864716       6.556293          -0.000521
           87              N      11.017093       0.944697       1.802011      -0.436760      57.191006 0.61911041E+03  0.15569029E+05                                12.141735                            8.081431       0.374677       2.104416                    0.998948      30.739254      85.323971       0.615705       0.395585      -1.100872       0.003969      -0.003689      -0.005221       0.007524       0.038130       0.027504      -0.076633       0.027948      -0.414081      -0.170665       0.058462       0.112203             15.274992       8.379956      -1.829932      -3.877025      10.744716       7.074019      26.700303          -0.011695
           88              N       0.640489       4.022136       4.617684      -0.360549      40.172430 0.56539119E+03  0.13863259E+05                                 9.561219                            7.708696       0.789406       2.242693                    0.998246      29.735149      80.815224       0.633791       0.394134      -1.104735      -0.002278      -0.004102       0.003215       0.005688      -0.101845      -0.043792      -0.018157       0.094589       0.315510      -0.170420       0.048201       0.122220             10.604999      11.422559       5.201421       1.521133      13.778598       2.079505       6.613839           0.003434
           89              N       1.761914       5.033410       7.620191      -0.444274      58.528929 0.62510282E+03  0.15738068E+05                                12.265365                            8.080109       0.406974       2.107243                    0.999334      30.938910      85.580428       0.621143       0.391665      -1.104988       0.005963       0.006228       0.003155       0.009182       0.054638       0.089287      -0.082747      -0.123664       0.081266      -0.165384       0.041899       0.123486             15.636712      20.191335      -7.323099      -8.840682      11.754466       5.697671      14.964334          -0.013673
           90              N       4.578014       1.862993       7.503737      -0.429175      50.905865 0.61296814E+03  0.15302886E+05                                11.109698                            7.937012       0.696519       2.194366                    0.999693      30.704387      83.602620       0.636595       0.385396      -1.113385      -0.012205      -0.001816      -0.006709       0.014045       0.059367      -0.078550       0.105750       0.134872       0.106462      -0.182850       0.055450       0.127400             13.468758       9.913883      -5.643551       3.728928      17.981787      -7.522903      12.510602           0.036065
           91              N       2.867385       6.568112       4.210936      -0.329021      36.921812 0.52897961E+03  0.12749981E+05                                 8.974722                            7.405708       0.897599       2.275839                    0.998893      29.294805      78.809429       0.653597       0.388799      -1.109063      -0.004281      -0.020838       0.001450       0.021322       0.102130      -0.044349       0.074002       0.156529       0.229156      -0.194205       0.087699       0.106506              9.742040       8.470606      -3.068002       0.806521      14.199231      -2.864712       6.556284          -0.000520
           92              N       5.318793       4.794653       1.802011      -0.436764      57.191397 0.61911469E+03  0.15569165E+05                                12.141792                            8.081465       0.374655       2.104408                    0.998948      30.739352      85.324367       0.615703       0.395585      -1.100872       0.003968       0.003688      -0.005219       0.007523      -0.038133       0.027502       0.076631       0.027948      -0.414084      -0.170664       0.058458       0.112206             15.275067       8.379994       1.829942      -3.877053      10.744768      -7.074056      26.700440          -0.011702
           93              N       6.338789       1.717214       4.617684      -0.360551      40.172256 0.56538808E+03  0.13863163E+05                                 9.561195                            7.708678       0.789410       2.242696                    0.998246      29.735061      80.814921       0.633791       0.394134      -1.104735      -0.002277       0.004101       0.003215       0.005687       0.101845      -0.043792       0.018157       0.094588       0.315509      -0.170420       0.048200       0.122220             10.604972      11.422529      -5.201406       1.521132      13.778562      -2.079502       6.613825           0.003430
           94              N       9.634686       0.705940      16.058941      -0.444271      58.529512 0.62510883E+03  0.15738262E+05                                12.265452                            8.080157       0.406943       2.107231                    0.999334      30.939045      85.581003       0.621140       0.391665      -1.104987      -0.005960      -0.006229       0.003156       0.009181       0.054635      -0.089283       0.082745      -0.123658       0.081257      -0.165377       0.041895       0.123482             15.636834      20.191500      -7.323170       8.840761      11.754555      -5.697722      14.964448          -0.013624
           95              N       6.818586       3.876357      15.942486      -0.429189      50.906505 0.61297718E+03  0.15303164E+05                                11.109761                            7.937051       0.696586       2.194382                    0.999693      30.704682      83.603494       0.636596       0.385394      -1.113387       0.012209       0.001809      -0.006712       0.014049       0.059371       0.078551      -0.105753       0.134878       0.106463      -0.182857       0.055455       0.127402             13.468839       9.913943      -5.643597      -3.728952      17.981907       7.522950      12.510666           0.036124
           96              N       8.529215      10.649938      12.649686      -0.329028      36.922143 0.52898569E+03  0.12750165E+05                                 8.974772                            7.405749       0.897600       2.275837                    0.998893      29.294972      78.810003       0.653595       0.388799      -1.109063       0.004281       0.020838       0.001451       0.021323       0.102130       0.044349      -0.074003       0.156530       0.229154      -0.194205       0.087700       0.106506              9.742096       8.470655      -3.068023      -0.806525      14.199314       2.864729       6.556318          -0.000534
           97              N       6.077807       0.944697      10.240761      -0.436764      57.191441 0.61911530E+03  0.15569182E+05                                12.141788                            8.081458       0.374689       2.104417                    0.998948      30.739389      85.324432       0.615705       0.395584      -1.100873      -0.003969      -0.003689      -0.005219       0.007524      -0.038133      -0.027502      -0.076634       0.027949      -0.414083      -0.170666       0.058460       0.112206             15.275067       8.379991       1.829943       3.877053      10.744763       7.074060      26.700449          -0.011752
           98              N       5.057811       4.022136      13.056434      -0.360551      40.172502 0.56539236E+03  0.13863294E+05                                 9.561226                            7.708700       0.789414       2.242695                    0.998246      29.735189      80.815329       0.633791       0.394134      -1.104736       0.002277      -0.004104       0.003216       0.005689       0.101845       0.043793      -0.018157       0.094589       0.315508      -0.170420       0.048200       0.122220             10.605009      11.422566      -5.201427      -1.521139      13.778612       2.079514       6.613847           0.003424
           99              N       7.460214       6.445290       0.818559      -0.444268      58.529353 0.62510712E+03  0.15738209E+05                                12.265434                            8.080151       0.406922       2.107226                    0.999334      30.938990      85.580832       0.621140       0.391666      -1.104987       0.005960      -0.006229      -0.003158       0.009181      -0.054635      -0.089283      -0.082742      -0.123656       0.081247      -0.165375       0.041897       0.123477             15.636802      20.191454       7.323149       8.840732      11.754536       5.697706      14.964415          -0.013624
          100              N      10.276314       9.615707       0.935013      -0.429180      50.906167 0.61297258E+03  0.15303028E+05                                11.109751                            7.937048       0.696533       2.194367                    0.999693      30.704473      83.603001       0.636592       0.385397      -1.113384      -0.012206       0.001817       0.006706       0.014045      -0.059367       0.078548       0.105750       0.134873       0.106455      -0.182849       0.055452       0.127397             13.468824       9.913934       5.643583      -3.728947      17.981878      -7.522941      12.510661           0.036135
          101              N       8.565685       4.910588       4.227814      -0.329022      36.921786 0.52897935E+03  0.12749974E+05                                 8.974723                            7.405710       0.897595       2.275838                    0.998893      29.294780      78.809378       0.653596       0.388800      -1.109062      -0.004280       0.020836      -0.001449       0.021320      -0.102132       0.044347       0.074003       0.156530       0.229154      -0.194206       0.087702       0.106504              9.742042       8.470609       3.068001      -0.806520      14.199230      -2.864713       6.556286          -0.000522
          102              N      11.017093       6.684047       6.636739      -0.436765      57.190594 0.61910616E+03  0.15568892E+05                                12.141675                            8.081395       0.374713       2.104428                    0.998948      30.739154      85.323551       0.615708       0.395584      -1.100873       0.003968      -0.003688       0.005220       0.007523       0.038129      -0.027506       0.076636       0.027950      -0.414089      -0.170670       0.058466       0.112203             15.274912       8.379915      -1.829919       3.877003      10.744666      -7.073979      26.700155          -0.011742
          103              N       0.640489       9.761486       3.821066      -0.360550      40.172385 0.56539050E+03  0.13863239E+05                                 9.561220                            7.708697       0.789399       2.242691                    0.998246      29.735104      80.815112       0.633790       0.394135      -1.104735      -0.002277      -0.004103      -0.003216       0.005688      -0.101846       0.043791       0.018157       0.094591       0.315507      -0.170421       0.048202       0.122219             10.605000      11.422560       5.201421      -1.521138      13.778597      -2.079511       6.613843           0.003418
          104              N       3.936386      10.772760       9.257309      -0.444267      58.529342 0.62510714E+03  0.15738204E+05                                12.265411                            8.080133       0.406970       2.107239                    0.999334      30.939038      85.580862       0.621143       0.391664      -1.104988      -0.005961       0.006228      -0.003154       0.009180      -0.054637       0.089286       0.082743      -0.123660       0.081253      -0.165379       0.041899       0.123480             15.636775      20.191422       7.323140      -8.840722      11.754514      -5.697696      14.964391          -0.013683
          105              N       1.120286       7.602343       9.373764      -0.429166      50.905669 0.61296466E+03  0.15302790E+05                                11.109720                            7.937024       0.696475       2.194353                    0.999693      30.704209      83.602326       0.636590       0.385400      -1.113382       0.012201      -0.001830       0.006697       0.014038      -0.059357      -0.078541      -0.105738       0.134859       0.106445      -0.182828       0.055442       0.127386             13.468788       9.913907       5.643573       3.728936      17.981838       7.522919      12.510619           0.036072
          106              N       2.830915       0.828762      12.666564      -0.329022      36.921876 0.52898090E+03  0.12750020E+05                                 8.974733                            7.405717       0.897600       2.275839                    0.998893      29.294838      78.809550       0.653596       0.388799      -1.109062       0.004281      -0.020838      -0.001450       0.021323      -0.102131      -0.044347      -0.074002       0.156532       0.229153      -0.194206       0.087702       0.106504              9.742052       8.470619       3.068008       0.806522      14.199244       2.864716       6.556293          -0.000522
          107              N       0.379507      10.534003      15.075489      -0.436760      57.191001 0.61911033E+03  0.15569026E+05                                12.141734                            8.081430       0.374677       2.104416                    0.998948      30.739253      85.323964       0.615706       0.395585      -1.100872      -0.003969       0.003689       0.005221       0.007524       0.038130       0.027504      -0.076633       0.027948      -0.414081      -0.170665       0.058462       0.112203             15.274991       8.379956      -1.829931      -3.877026      10.744715       7.074017      26.700301          -0.011695
          108              N      10.756111       7.456564      12.259816      -0.360549      40.172426 0.56539112E+03  0.13863256E+05                                 9.561218                            7.708695       0.789406       2.242693                    0.998246      29.735148      80.815219       0.633791       0.394134      -1.104735       0.002278       0.004102      -0.003215       0.005688      -0.101845      -0.043792      -0.018157       0.094589       0.315510      -0.170420       0.048201       0.122220             10.604998      11.422558       5.201420       1.521133      13.778597       2.079505       6.613839           0.003434

******************************************************
Auxiliary information for the entire system
The total spin magnetic moment of the unit cell is   15.071168
The total net atomic charge of the unit cell is   -0.000004
Accuracy of reproducing the electrostatic potential in the unit cell:
  The inner radius (bohr) =    5.0000
  The outer radius (bohr) =   12.0000
  Valid grid points have density less than (e/(bohr^3)) =    0.0001
  The number of valid grid points were=        76668
  The rms potential error without charges in kcal/mol is=      2.43390
  The rms potential error with partial charges in kcal/mol is=      0.78907
  The RRMSE value at monopole order=      0.32420
  The rms potential error with partial charges and cloud penetration in kcal/mol is=      0.77203
  The RRMSE value at monopole order with cloud penetration is=      0.31720
  The rms potential error with partial charges and atomic dipoles in kcal/mol is=      1.09717
  The RRMSE value at dipole order=      0.45079
  The rms potential error with partial charges, atomic dipoles and cloud penetration in kcal/mol is=      1.08426
  The RRMSE value at dipole order with cloud penetration=      0.44548

******************************************************
The electron densities and ab initio electrostatic potential were computed in VASP using the PBE functional and
projector augmented wave method. See the main text of the journal article for a description of computational details.
The atomic charges, dipoles, and quadrupoles were computed with the DDEC6 method as described in
(a) T. A. Manz and N. Gabaldon Limas, RSC Adv. 6 (2016) 47771-47801 DOI: 10.1039/c6ra04656h
(b) N. Gabaldon Limas and T. A. Manz, RSC Adv. 8 (2018) 2678-2707 DOI: 10.1039/c7ra11829e.
For each atom in the material, the electron cloud parameters were fit to the spherically averaged atom-in-material
electron density using radial positions for which this density was between 10^-4 and 10^-2 electrons per cubic bohr.
The polarizabilities, dispersion coefficients, and quantum Drude oscillator (QDO) parameters were fit using the MCLF method.
The magnetic structure of the system was optimized in VASP from the default ferromagnetic initial guess using spin polarization.
The atomic spin moments (ASMs) were computed on this optimized magnetic structure using the DDEC6 partition as inputs
to the method of T. A. Manz and D. S. Sholl, J. Chem. Theory Comput. 7 (2011) 4146-4164 DOI: 10.1021/ct200539n.
The RMSE and RRMSE were computed using a uniform grid with Ewald summation.
