# Supplementary material for: A collection of forcefield precursors for metal–organic frameworks
Source: RSC Adv. 2019 Nov 13;9(63):36492–507. doi: 10.1039/c9ra07327b (PMC9075174; doi:10.1039/c9ra07327b)
Supplement: RA-009-C9RA07327B-s5625 [file RA-009-C9RA07327B-s5625.xyz]

  176
jmolscript: load "" {1 1 1} spacegroup "x,y,z" unitcell [{     13.506500     0.000000     0.000000 }, {      0.000000    13.506500     0.000000 }, {      0.000000     0.000000    15.907600 }]
S      2.698194     3.570038     6.752935     0.154287
S      9.935652     9.804638    14.620993     0.139154
S      9.528836     3.054225     2.724654     0.142826
S      3.322329    10.303974    10.744470     0.147110
S      9.910394     3.764802     9.340625     0.136449
S      2.756271     9.860015     1.256382     0.133882
S      3.452667     3.358391    13.308139     0.152378
S      9.393501    10.256431     5.371042     0.137024
O      1.679128     5.962039     8.327310    -0.524540
O      0.175720     6.769458     6.814975    -0.650307
O      3.823420     1.614567     3.487105    -0.560765
O      4.045332     1.047969     5.489236    -0.572263
O     10.931756     7.377791     0.224456    -0.582363
O     12.535383     6.687203    14.666330    -0.608305
O      8.986145    11.935964    11.419112    -0.560125
O      8.635651    12.376141    13.438900    -0.564403
O      7.175463     1.995856     4.313664    -0.568740
O      6.351837     0.507439     2.798465    -0.631686
O     11.517668     4.130693    15.367219    -0.557420
O     12.007684     4.465249     1.468749    -0.571396
O      5.622216    11.486468    12.340321    -0.569956
O      6.408564    12.966915    10.794102    -0.638953
O      1.263398     9.326914     7.493275    -0.571098
O      0.773247     8.994519     9.504791    -0.556308
O     10.749418     6.355213     7.979093    -0.550729
O     12.588463     6.798362     9.252019    -0.614131
O      9.034363     1.582557    12.525803    -0.569221
O      8.622279     1.161154    10.511265    -0.565492
O      1.683450     7.482871    15.599629    -0.533041
O      0.133714     6.739203     1.192275    -0.654879
O      3.796002    11.855195     4.523962    -0.563057
O      4.083150    12.400048     2.521196    -0.575875
O      5.934756     2.367554    11.864206    -0.551482
O      6.446247     0.604416    13.217307    -0.643838
O      1.210182     4.168376     0.555175    -0.571008
O      0.761091     4.507794    14.441556    -0.557620
O      6.823754    11.111527     3.973718    -0.541759
O      6.343328    12.940172     5.247758    -0.641129
O     11.566291     9.377293     8.566561    -0.568767
O     12.025917     9.018425     6.553772    -0.570191
C      2.786526     3.067461     5.116839    -0.160365
C      1.697632     4.874766     6.264413    -0.098214
C      1.198162     5.894507     7.208529     0.558609
C      3.564230     1.888884     4.688129     0.557566
C      1.434525     4.893135     4.908449    -0.104828
C      2.067710     3.866641     4.250511    -0.084405
C      6.725562     2.950900     8.085197     0.007459
C      5.465675     2.225601     8.556698    -0.411329
C      9.932005    10.394737    13.015121    -0.156095
C     10.973896     8.540700    14.115768    -0.101363
C     11.460670     7.503266    15.040636     0.569103
C      9.171589    11.590333    12.615522     0.555035
C     11.305616     8.592700    12.776348    -0.088983
C     10.700795     9.649989    12.144180    -0.083673
C      6.248917    10.711060     0.562175     0.002858
C      7.634414    11.285086     0.873009    -0.403744
C     10.030737     3.143368     1.089352    -0.144102
C      8.234103     2.041237     2.238836    -0.107809
C      7.227598     1.528936     3.189156     0.575222
C     11.206208     3.926204     0.662711     0.555290
C      8.214788     1.778266     0.882713    -0.095814
C      9.236825     2.417934     0.223979    -0.083359
C     10.367319     6.876294     4.448083     0.003372
C     10.933782     5.503494     4.819048    -0.402077
C      2.774100    10.275745     9.119986    -0.127969
C      4.568844    11.381387    10.262947    -0.126596
C      5.561436    11.929346    11.205632     0.576812
C      1.583907     9.516545     8.696526     0.571149
C      4.548854    11.690686     8.916846    -0.098043
C      3.527763    11.050343     8.260976    -0.090822
C      7.240294     8.207900    11.598231    -0.008885
C      7.757053     8.644970    10.224292    -0.397074
C      9.979683     3.108386    10.920408    -0.144490
C     10.993751     4.991462     9.846645    -0.101809
C     11.420016     6.084678     8.960274     0.554646
C      9.199277     1.928053    11.326370     0.564759
C     11.405429     4.869093    11.158386    -0.097115
C     10.814519     3.797082    11.776874    -0.085894
C      5.974330     5.120179     7.190076    -0.009094
C      7.095910     6.093457     7.566132    -0.396842
C      2.791658    10.399465     2.883253    -0.140711
C      1.695201     8.599589     1.738223    -0.094567
C      1.186141     7.579713     0.801584     0.563439
C      3.571254    11.572234     3.318007     0.568001
C      1.381445     8.620118     3.082893    -0.107576
C      2.019087     9.642155     3.740195    -0.084117
C      6.735692     8.428326    15.670418    -0.004544
C      5.625457     7.565261     0.369534    -0.406118
C      2.760323     3.237103    14.870902    -0.129319
C      4.638132     2.214256    13.790458    -0.116632
C      5.709062     1.751118    12.891042     0.569542
C      1.555949     3.985498    15.266365     0.570838
C      4.489696     1.769352    15.089313    -0.103955
C      3.422547     2.365799    15.712414    -0.093829
C      7.319848     5.747556    11.597913    -0.011037
C      7.664669     5.364242    13.041369    -0.391971
C     10.045189    10.334498     6.954485    -0.132477
C      8.164544    11.350592     5.860837    -0.099940
C      7.075650    11.778749     4.961899     0.567644
C     11.235247     9.565168     7.366332     0.568362
C      8.279214    11.763486     7.173691    -0.104117
C      9.347443    11.171361     7.802519    -0.092074
C      8.176430     6.377634     3.428724    -0.005539
C      7.255287     7.509074     3.894658    -0.403129
H      0.819709     5.632481     4.413245     0.137755
H      2.001123     3.705778     3.182315     0.142778
H     11.955414     7.887796    12.275259     0.149914
H     10.820732     9.870685    11.092529     0.143344
H      7.480305     1.156697     0.388464     0.139219
H      9.397688     2.353913    15.064020     0.141303
H      5.246600    12.358718     8.429755     0.134507
H      3.331108    11.160826     7.202802     0.143516
H     12.091829     5.542392    11.653749     0.149736
H     10.985242     3.529789    12.811027     0.142331
H      0.722463     7.914539     3.571256     0.134565
H      1.914546     9.832732     4.800596     0.142054
H      5.132335     1.041756    15.567336     0.133268
H      3.127700     2.156178     0.824650     0.140181
H      7.603349    12.453398     7.662055     0.139447
H      9.610415    11.349917     8.836513     0.137363
H      7.495162     2.179949     7.855968     0.110766
H      7.111172     3.565581     8.923527     0.076423
H      5.720138     1.561757     9.403778     0.179396
H      5.052241     1.594307     7.746047     0.139829
H      4.699587     2.952386     8.897280     0.113678
H      5.576429    11.565211     0.324833     0.118294
H      5.841561    10.218208     1.470499     0.099978
H      8.055952    11.787393    -0.019884     0.132356
H      8.326487    10.491849     1.221545     0.098383
H      7.554185    12.044556     1.673957     0.175282
H     11.227548     7.566206     4.297438     0.115654
H      9.776545     7.271629     5.301526     0.091646
H     11.623019     5.604117     5.679331     0.177223
H     11.513346     5.079525     3.974196     0.135735
H     10.121366     4.805478     5.107135     0.093943
H      6.585229     9.016669    11.988604     0.087223
H      8.094310     8.118892    12.302938     0.091632
H      6.908170     8.803267     9.525630     0.123207
H      8.451017     7.889012     9.802899     0.139308
H      8.303391     9.603662    10.320215     0.169354
H      5.458517     5.526725     6.291456     0.095448
H      5.221883     5.086953     8.008204     0.104137
H      6.671671     7.111442     7.696892     0.147815
H      7.861999     6.134787     6.764707     0.135652
H      7.581063     5.791452     8.514702     0.107124
H      7.090507     7.921292    14.747300     0.062915
H      7.598757     8.462227     0.460843     0.094323
H      4.761852     7.498944    15.581812     0.140815
H      5.284823     7.979910     1.339897     0.131191
H      6.010798     6.539037     0.547062     0.149750
H      6.778372     4.892459    11.136434     0.103710
H      8.258955     5.884647    11.019513     0.098739
H      8.309064     6.136003    13.510325     0.123814
H      8.215869     4.401498    13.049959     0.176093
H      6.740284     5.237551    13.643630     0.122763
H      7.770965     5.984055     2.470132     0.087097
H      8.135910     5.543608     4.161905     0.086217
H      7.268523     8.345666     3.164340     0.135023
H      7.563640     7.886040     4.890314     0.122063
H      6.214611     7.129676     3.974037     0.152782
H      5.805094     3.287887     6.252323     0.302975
H      5.302922     9.728327    14.916557     0.303313
H      9.553283     7.793251     2.783353     0.300007
H      5.917063     6.924512    10.637253     0.302510
H     10.022093     6.204481     2.515628     0.304980
H      7.383193     3.853540     6.344746     0.294975
H      5.771192     6.936938    12.309301     0.300902
H      6.882912    10.173096    14.568498     0.295166
In    13.151684     8.309739     8.026816     1.565229
In    13.112380     5.188387    -0.006045     1.565709
In     4.816553    -0.026203     4.014124     1.562769
In     7.947765     0.019314    11.984945     1.561079
N      6.487442     3.771555     6.880991    -0.165820
N      6.267286     9.784379    15.320928    -0.171786
N      9.562602     6.837260     3.210790    -0.167057
N      6.467993     6.951525    11.527760    -0.162538

The following XYZ coordinates are in angstroms. Other properties are in atomic units.
The sperically averaged electron density of each atom fit to a function of the form exp(a - br)
eigen_1, eigen_2 and eigen_3 are the three eigenvalues of traceless quadrupole moment tensor
  atom number  atomic symbol              X              Y              Z     net charge C6 coefficient C8 coefficient C10 coefficient fluctuating dipole atomic polarizability isotropic forcefield polarizability              a              b squared Pearson coefficient          <r^3>          <r^4>         wp_QDO          m_QDO          q_QDO       dipole_x       dipole_y       dipole_z         dipole            Qxy            Qxz            Qyz     Q(x^2-y^2)  Q(3z^2 - R^2)        eigen_1        eigen_2        eigen_3 static polarizability      alpha(xx)      alpha(xy)      alpha(xz)      alpha(yy)      alpha(yz)      alpha(zz) atomic spin moment
            1              S       2.698194       3.570038       6.752935       0.154287     109.570206 0.26339444E+04  0.92296599E+05                                16.048776                           14.204733       1.019670       2.004490                    0.999817      65.459707     194.323649       0.608466       0.287270      -1.229131      -0.097539      -0.006289      -0.042132       0.106436      -0.260824      -0.014873       0.140419      -0.260622       0.282262      -0.347644       0.029096       0.318548             17.501368      17.564482      -7.574049       0.893459      18.139890       1.848858      16.799732           0.000007
            2              S       9.935652       9.804638      14.620993       0.139154     110.928837 0.27016254E+04  0.95213571E+05                                16.127416                           14.367239       1.072825       2.016637                    0.999673      65.792607     195.490976       0.606568       0.286519      -1.230673       0.118878       0.027122      -0.039956       0.128312      -0.249117      -0.011798      -0.152334      -0.244623       0.182500      -0.330412       0.019395       0.311017             17.486878      15.595307      -6.568230      -1.030376      18.134299      -2.241722      18.731027           0.000002
            3              S       9.528836       3.054225       2.724654       0.142826     111.455763 0.26735501E+04  0.93987324E+05                                16.195689                           14.293066       1.019933       2.001634                    0.999698      65.735757     195.137304       0.608039       0.286546      -1.230526       0.011068      -0.092855      -0.058441       0.110272       0.262274      -0.127393      -0.019997       0.237476       0.221131      -0.331905       0.021144       0.310761             17.634691      17.732236       7.235838      -2.105741      16.750053       1.103000      18.421783           0.000003
            4              S       3.322329      10.303974      10.744470       0.147110     109.408550 0.26463838E+04  0.92961376E+05                                16.027284                           14.235668       0.882703       1.956366                    0.999245      66.440771     198.311446       0.607187       0.287167      -1.227660      -0.048665       0.094390      -0.059557       0.121757       0.320615       0.123745       0.029744       0.213354       0.195657      -0.376039       0.022165       0.353875             17.399560      20.372770       6.284314       4.279463      13.824164       0.745149      18.001747           0.000005
            5              S       9.910394       3.764802       9.340625       0.136449     108.090089 0.26457953E+04  0.92791863E+05                                15.833505                           14.208693       1.143968       2.036537                    0.999476      65.698067     194.949830       0.610336       0.286143      -1.230659       0.098051      -0.017972       0.053711       0.113234       0.258376       0.014645      -0.188374      -0.211513       0.123563      -0.339654       0.001333       0.338321             17.122130      15.159193       5.937415       0.548933      18.152850      -3.253815      18.054348           0.000003
            6              S       2.756271       9.860015       1.256382       0.133882     110.447342 0.26772365E+04  0.94248112E+05                                16.131758                           14.327940       1.035163       2.004193                    0.999750      66.176589     197.257210       0.605073       0.287549      -1.228163      -0.089260      -0.005097       0.071680       0.114592       0.257911       0.025894       0.157170      -0.226749       0.181536      -0.323859      -0.007856       0.331716             17.504770      17.469624       7.127208      -0.608629      18.125644       2.680758      16.919043           0.000006
            7              S       3.452667       3.358391      13.308139       0.152378     108.612854 0.26078557E+04  0.91231760E+05                                15.927953                           14.111411       0.892569       1.960875                    0.999178      66.054620     196.465389       0.611442       0.286344      -1.229092      -0.039865      -0.089298       0.048006       0.108940      -0.306696      -0.159921      -0.014240       0.241580       0.152806      -0.380430       0.023389       0.357041             17.332740      20.261888      -5.906957      -4.954882      13.944855       0.190096      17.791477           0.000004
            8              S       9.393501      10.256431       5.371042       0.137024     109.434840 0.26419562E+04  0.92604046E+05                                15.965972                           14.191735       1.099513       2.023421                    0.999572      65.698679     194.761395       0.611259       0.285875      -1.231207      -0.005125       0.080829       0.074027       0.109725      -0.247481       0.184878       0.013796       0.242296       0.092824      -0.328373      -0.009423       0.337796             17.279692      17.548019      -6.316152       3.514585      16.174455       0.982364      18.116603           0.000002
            9              O       1.679128       5.962039       8.327310      -0.524540      28.801861 0.46696151E+03  0.10865875E+05                                 7.413782                            6.690670       0.566622       2.218021                    0.998830      27.569723      71.923074       0.732206       0.359492      -1.135567      -0.060746       0.007404       0.003229       0.061281       0.094463      -0.015603      -0.024914       0.007024       0.103317      -0.112103       0.020501       0.091603              7.691387       7.206797      -0.629296       1.391037       5.873133       1.234779       9.994230           0.000001
           10              O       0.175720       6.769458       6.814975      -0.650307      44.274270 0.69854563E+03  0.17834256E+05                                 9.958144                            8.139384       0.412760       2.160033                    0.997846      29.120210      77.534214       0.674569       0.355647      -1.147709       0.019174      -0.033723       0.029625       0.048811      -0.065987       0.003043      -0.032543      -0.007482      -0.223240      -0.085140      -0.021874       0.107014             11.867620      14.069255      -6.383550      -1.442578      13.267419       2.075332       8.266186          -0.000000
           11              O       3.823420       1.614567       3.487105      -0.560765      31.205932 0.48533793E+03  0.11373861E+05                                 7.874713                            6.795955       0.441025       2.203368                    0.998000      26.905097      69.852564       0.732410       0.356852      -1.140574      -0.012424       0.010016       0.010128       0.018901       0.018292      -0.044849       0.060186       0.038624       0.046532      -0.087314       0.015301       0.072012              8.734168       6.696503      -2.604466      -1.489307       9.033350       1.790998      10.472652           0.000001
           12              O       4.045332       1.047969       5.489236      -0.572263      33.605305 0.50440562E+03  0.11962189E+05                                 8.382386                            6.986019       0.379218       2.181380                    0.997077      27.316737      71.873958       0.711811       0.362836      -1.133274      -0.017583      -0.007325      -0.004775       0.019637      -0.019649       0.035640      -0.048071      -0.008815      -0.188861      -0.088522       0.011370       0.077152              9.685183       7.686872      -3.973972       0.990602      12.668839      -0.946122       8.699839           0.000001
           13              O      10.931756       7.377791       0.224456      -0.582363      33.849029 0.53976024E+03  0.12994686E+05                                 8.265732                            7.179352       0.703729       2.248370                    0.999133      28.455651      74.971494       0.710461       0.358097      -1.139156       0.070592       0.000021      -0.023213       0.074310       0.094120       0.013099       0.024551      -0.000504       0.076140      -0.107314       0.015202       0.092112              8.973438       7.545227      -0.397312      -2.074467       6.464783      -2.153248      12.910305          -0.000001
           14              O      12.535383       6.687203      14.666330      -0.608305      40.173103 0.62877754E+03  0.15671978E+05                                 9.402606                            7.762020       0.316937       2.139225                    0.998034      28.509430      75.562753       0.683905       0.359322      -1.142154       0.009770       0.039579       0.021031       0.045872      -0.059418      -0.002670       0.038706       0.001683      -0.229281      -0.090452      -0.012056       0.102507             11.120502      13.292398      -5.984127       2.253096      12.060436      -1.793236       8.008672          -0.000001
           15              O       8.986145      11.935964      11.419112      -0.560125      31.419726 0.49085636E+03  0.11539895E+05                                 7.936820                            6.851922       0.454280       2.211034                    0.997402      26.895642      70.021558       0.726369       0.358675      -1.138712       0.012990      -0.004119       0.014084       0.019598       0.022768       0.045163      -0.060617       0.032088       0.049894      -0.089362       0.018071       0.071291              8.914893       6.122554      -2.273258       1.012300      10.246632      -1.476600      10.375493           0.000000
           16              O       8.635651      12.376141      13.438900      -0.564403      33.932971 0.50392572E+03  0.11942977E+05                                 8.432147                            6.979468       0.376381       2.182519                    0.997155      27.182263      71.399248       0.712936       0.362501      -1.134009       0.013281       0.009246      -0.003006       0.016459      -0.020402      -0.033158       0.055033       0.004330      -0.179684      -0.090257       0.011517       0.078741              9.799056       7.260976      -3.837724      -1.101036      12.953044       1.177214       9.183148          -0.000000
           17              O       7.175463       1.995856       4.313664      -0.568740      34.489298 0.53234855E+03  0.12777474E+05                                 8.414512                            7.152501       0.687767       2.250733                    0.998563      28.201249      74.292188       0.708119       0.360372      -1.136869       0.000316      -0.073734      -0.019196       0.076192      -0.091034       0.026148      -0.014703      -0.009951       0.093411      -0.107326       0.017612       0.089714              9.272851       6.224973       0.491742      -1.829868       7.918948       2.675812      13.674632          -0.000001
           18              O       6.351837       0.507439       2.798465      -0.631686      43.297285 0.68948024E+03  0.17548408E+05                                 9.815184                            8.105050       0.373712       2.155210                    0.997204      28.807590      76.625812       0.673549       0.357290      -1.146193       0.029671       0.010635       0.022909       0.038965       0.061137       0.036494       0.003329       0.009924      -0.220806      -0.086243      -0.016793       0.103036             11.511739      12.605667       5.933774      -1.669681      13.604866      -0.798136       8.324685          -0.000001
           19              O      11.517668       4.130693      15.367219      -0.557420      31.139666 0.48543199E+03  0.11377986E+05                                 7.865324                            6.801956       0.460405       2.210855                    0.997974      26.870135      69.795120       0.731137       0.357413      -1.139989      -0.008726      -0.008533       0.012700       0.017614      -0.024005      -0.059771      -0.045352      -0.028464       0.051614      -0.089031       0.018338       0.070693              8.698116       8.843293       2.265115      -1.292735       6.416182      -1.135902      10.834872           0.000000
           20              O      12.007684       4.465249       1.468749      -0.571396      33.946119 0.51067800E+03  0.12147647E+05                                 8.435215                            7.032149       0.387943       2.182899                    0.997170      27.362464      72.088344       0.709089       0.363128      -1.133118       0.011741      -0.015843      -0.007887       0.021238       0.021134       0.053281       0.033102       0.004062      -0.193648      -0.091961       0.011809       0.080152              9.704871      12.327030       3.888664       1.074507       7.739333       1.187132       9.048249           0.000001
           21              O       5.622216      11.486468      12.340321      -0.569956      33.190557 0.52330105E+03  0.12513160E+05                                 8.203945                            7.093494       0.754142       2.274217                    0.998349      28.176065      74.213294       0.710380       0.360579      -1.136111      -0.014958       0.078018      -0.018071       0.081468      -0.092117      -0.026420       0.016329       0.000301       0.079340      -0.105738       0.013001       0.092736              8.992943       6.225287      -0.100962       1.904673       7.692585      -1.955736      13.060957          -0.000000
           22              O       6.408564      12.966915      10.794102      -0.638953      42.779311 0.69334798E+03  0.17674857E+05                                 9.727832                            8.124382       0.352360       2.145096                    0.997573      28.949044      77.110348       0.673040       0.356994      -1.146215      -0.043001      -0.002706       0.024665       0.049646       0.061972      -0.034817      -0.006097       0.017357      -0.216941      -0.083213      -0.020794       0.104007             11.310240      11.802735       5.698333       1.659686      13.896772       1.093064       8.231211          -0.000001
           23              O       1.263398       9.326914       7.493275      -0.571098      31.207515 0.48466377E+03  0.11352563E+05                                 7.871378                            6.776680       0.478411       2.212486                    0.998142      27.005477      70.064875       0.735916       0.355324      -1.141955       0.014773       0.001735       0.013834       0.020313      -0.021055       0.064448       0.042778      -0.028991       0.045688      -0.089842       0.017407       0.072436              8.822008       9.752929       2.844546       1.807264       6.686012       1.415050      10.027083           0.000001
           24              O       0.773247       8.994519       9.504791      -0.556308      33.133583 0.48190002E+03  0.11303721E+05                                 8.328706                            6.824277       0.339258       2.170804                    0.997465      27.066243      70.926178       0.720533       0.362400      -1.133121       0.009543      -0.009351      -0.000843       0.013387       0.015531      -0.046374      -0.034141       0.009852      -0.223015      -0.096458       0.020876       0.075582              9.862934      13.814968       4.806529      -1.489131       7.865922      -0.646001       7.907912           0.000001
           25              O      10.749418       6.355213       7.979093      -0.550729      34.285658 0.55603553E+03  0.13455317E+05                                 8.329975                            7.303990       0.703990       2.271962                    0.996911      27.665916      72.530900       0.703503       0.359790      -1.140434       0.046887       0.005706       0.005956       0.047607      -0.087187       0.003685       0.030208      -0.015842       0.114263      -0.110240       0.031372       0.078867              9.011533       8.128134      -0.079870       2.257035       6.739817      -2.228647      12.166648          -0.000001
           26              O      12.588463       6.798362       9.252019      -0.614131      40.664302 0.63651477E+03  0.15914272E+05                                 9.476179                            7.810977       0.298591       2.130627                    0.998028      28.647556      76.060608       0.681545       0.359446      -1.141994       0.001271      -0.035341      -0.018348       0.039841       0.060518      -0.007971       0.035333       0.027702      -0.217572      -0.090321      -0.009544       0.099865             11.260711      14.327981       5.870901      -2.534574      11.428274      -1.940073       8.025878          -0.000000
           27              O       9.034363       1.582557      12.525803      -0.569221      31.449809 0.49392754E+03  0.11633148E+05                                 7.935308                            6.867680       0.407445       2.190181                    0.997537      27.093816      70.659496       0.726246       0.358087      -1.138893       0.006275       0.010530      -0.011622       0.016892      -0.023222      -0.047169      -0.060661       0.026125       0.053868      -0.089901       0.016757       0.073144              8.892465       6.298474       2.389251      -0.941977      10.046127      -1.791002      10.332795          -0.000000
           28              O       8.622279       1.161154      10.511265      -0.565492      33.651088 0.50411519E+03  0.11951893E+05                                 8.386730                            6.987952       0.368736       2.180863                    0.996669      27.203771      71.533528       0.711210       0.363246      -1.133114      -0.000949       0.006076       0.006344       0.008836       0.014451       0.040569       0.045473      -0.005940      -0.220313      -0.098253       0.021999       0.076254              9.726596       7.737814       4.003278       1.245420      12.836446       1.223651       8.605527          -0.000000
           29              O       1.683450       7.482871      15.599629      -0.533041      29.277985 0.47877180E+03  0.11212944E+05                                 7.514993                            6.791917       0.632406       2.240290                    0.998691      27.688264      72.518292       0.723815       0.361316      -1.133881      -0.055279      -0.011019       0.001880       0.056398      -0.099428       0.018757      -0.022104       0.009857       0.092732      -0.115072       0.018345       0.096728              7.800318       7.504826       0.570707      -1.405401       5.965985       1.330752       9.930142           0.000001
           30              O       0.133714       6.739203       1.192275      -0.654879      43.536940 0.68568263E+03  0.17438453E+05                                 9.855048                            8.060243       0.363691       2.136834                    0.998780      29.325869      78.132349       0.677824       0.355308      -1.147078       0.016080       0.037967      -0.033141       0.052900       0.063863       0.008083      -0.037237      -0.009230      -0.229365      -0.093360      -0.011619       0.104978             11.748333      14.093209       6.550032       1.809848      13.035844       1.827560       8.115947          -0.000000
           31              O       3.796002      11.855195       4.523962      -0.563057      30.954537 0.48725249E+03  0.11430288E+05                                 7.821900                            6.806425       0.413534       2.192862                    0.998003      26.948843      70.007835       0.732298       0.356546      -1.140788      -0.002878      -0.017288      -0.010983       0.020683      -0.023606       0.047633       0.059007       0.028184       0.048034      -0.089352       0.018014       0.071339              8.616435       6.666696       2.430607       1.346818       8.883386       1.777548      10.299223           0.000000
           32              O       4.083150      12.400048       2.521196      -0.575875      33.769488 0.51378165E+03  0.12246535E+05                                 8.414270                            7.065207       0.260802       2.141705                    0.996312      27.458721      72.542414       0.705292       0.364336      -1.131573      -0.003979      -0.005706       0.008945       0.011331       0.016157      -0.040802      -0.045467      -0.011675      -0.232989      -0.101457       0.021907       0.079550              9.667886       8.041539       3.969547      -1.097512      12.531229      -1.055418       8.430889           0.000001
           33              O       5.934756       2.367554      11.864206      -0.551482      34.474473 0.54013848E+03  0.12979724E+05                                 8.388114                            7.192563       0.728054       2.281774                    0.996649      27.561985      72.070815       0.709663       0.359165      -1.140620      -0.006115      -0.046858       0.008832       0.048073       0.092479       0.032663       0.002178       0.015754       0.091432      -0.111092       0.021982       0.089110              9.276921       6.830766       0.715657      -2.634700       8.424538      -2.702013      12.575460          -0.000001
           34              O       6.446247       0.604416      13.217307      -0.643838      42.763027 0.68689951E+03  0.17477322E+05                                 9.726948                            8.081040       0.349471       2.136744                    0.998591      29.149297      77.682055       0.675230       0.356511      -1.146098      -0.040310       0.012229      -0.023574       0.048272      -0.063633       0.036426       0.011517      -0.013284      -0.222805      -0.093651      -0.008957       0.102608             11.401883      11.337540      -5.832405      -1.776884      14.572887       1.859990       8.295222          -0.000001
           35              O       1.210182       4.168376       0.555175      -0.571008      31.138049 0.48403766E+03  0.11330660E+05                                 7.850196                            6.765634       0.485218       2.215158                    0.998208      26.961864      69.857405       0.737838       0.354625      -1.142878       0.017373      -0.000770      -0.014611       0.022713       0.020654      -0.064648       0.044164      -0.024920       0.041856      -0.089918       0.016787       0.073131              8.793062       9.751813      -2.746391      -1.881544       6.600955       1.332528      10.026418           0.000001
           36              O       0.761091       4.507794      14.441556      -0.557620      32.963507 0.48125665E+03  0.11282048E+05                                 8.290304                            6.815084       0.357889       2.177383                    0.997474      27.041184      70.782181       0.721935       0.361907      -1.133788       0.012150       0.009452       0.000527       0.015403      -0.016641       0.048462      -0.036191       0.013645      -0.212935      -0.095547       0.017553       0.077995              9.749644      13.471579      -4.584970       1.662629       7.736733      -0.732948       8.040620           0.000001
           37              O       6.823754      11.111527       3.973718      -0.541759      33.750962 0.52581525E+03  0.12556142E+05                                 8.274247                            7.106155       0.702581       2.277495                    0.996821      27.379054      71.464264       0.712222       0.360137      -1.139375      -0.010701       0.035026       0.012283       0.038629       0.087632      -0.035526      -0.003992       0.001367       0.114712      -0.110172       0.024247       0.085925              9.074823       6.509898      -0.070572       2.194622       8.313700       2.900123      12.400872          -0.000001
           38              O       6.343328      12.940172       5.247758      -0.641129      43.453618 0.69053383E+03  0.17590369E+05                                 9.840601                            8.106978       0.366378       2.142708                    0.998540      29.138311      77.660466       0.673677       0.356915      -1.145944       0.031019      -0.016650      -0.021729       0.041371      -0.060575      -0.036302      -0.020158      -0.022899      -0.222286      -0.097305      -0.001756       0.099061             11.640808      11.764517      -6.098456       1.789995      14.841723      -1.712233       8.316184          -0.000001
           39              O      11.566291       9.377293       8.566561      -0.568767      31.225487 0.49622321E+03  0.11699473E+05                                 7.879305                            6.883106       0.448394       2.203278                    0.997938      27.100518      70.688368       0.725594       0.358033      -1.139062      -0.009614       0.001487      -0.011257       0.014878       0.023919       0.059790      -0.046907      -0.026137       0.049019      -0.089521       0.018157       0.071365              8.671214       9.162688      -2.192706       1.181559       6.384373      -0.973699      10.466582           0.000000
           40              O      12.025917       9.018425       6.553772      -0.570191      33.695553 0.51158401E+03  0.12186162E+05                                 8.410656                            7.059610       0.247829       2.137971                    0.996201      27.443108      72.576020       0.703850       0.365322      -1.130339      -0.002389       0.000683       0.011254       0.011525      -0.013808      -0.049206       0.040874       0.008094      -0.238904      -0.105302       0.025471       0.079832              9.646706      12.349480      -3.879687      -1.423607       7.948606       1.342446       8.642034           0.000001
           41              C       2.786526       3.067461       5.116839      -0.160365      52.619656 0.58532093E+03  0.14738270E+05                                12.161385                            8.048625      -0.133501       1.914390                    0.999171      31.071960      90.731116       0.586102       0.415031      -1.071209      -0.051557       0.014089       0.014761       0.055448      -0.016291      -0.013287       0.003156      -0.031499       0.054229      -0.034080       0.008442       0.025638             16.359687      15.222489     -12.008199      -1.289942      22.910768       3.293543      10.945804           0.000001
           42              C       1.697632       4.874766       6.264413      -0.098214      46.600399 0.55000538E+03  0.13639929E+05                                11.260600                            7.824395      -0.174763       1.914048                    0.999103      30.020165      87.093432       0.591691       0.417413      -1.069309       0.005332      -0.036587      -0.013214       0.039264       0.008685       0.000964      -0.003919      -0.002058      -0.020003      -0.009568      -0.002796       0.012364             14.315217      11.170194      -6.947535      -3.553483      15.494491       6.970543      16.280966           0.000000
           43              C       1.198162       5.894507       7.208529       0.558609      26.340097 0.29049800E+03  0.62448277E+04                                 8.192471                            6.050811      -0.123062       1.996646                    0.999484      23.595965      67.300627       0.602856       0.472623      -1.019478      -0.052334       0.037945       0.014350       0.066216       0.066161      -0.043114      -0.044224       0.010611      -0.090820      -0.058789      -0.050075       0.108864              9.825673       9.336534      -4.485487      -1.228232       9.942601       3.633617      10.197885           0.000003
           44              C       3.564230       1.888884       4.688129       0.557566      26.178243 0.26107730E+03  0.54669309E+04                                 8.149049                            5.689182      -0.005036       2.040341                    0.999703      23.064793      65.020808       0.629173       0.464902      -1.023236      -0.000677      -0.040866      -0.020188       0.045585       0.075121       0.016543      -0.017564       0.083261      -0.084174      -0.082126      -0.018016       0.100142             10.411791       8.706587      -6.459355      -1.340327      14.389326       2.016371       8.139459           0.000003
           45              C       1.434525       4.893135       4.908449      -0.104828      37.427755 0.48008128E+03  0.11573155E+05                                 9.731001                            7.292830       0.122616       2.004063                    0.999694      30.047994      87.549243       0.611590       0.415440      -1.064542      -0.000397      -0.024063      -0.001377       0.024105       0.029999      -0.002521       0.001737       0.013822      -0.014955      -0.028655      -0.004643       0.033298             11.461053       9.903688      -5.746130      -0.143860      12.539672       1.786809      11.939799           0.000001
           46              C       2.067710       3.866641       4.250511      -0.084405      36.513254 0.45468145E+03  0.10812680E+05                                 9.536146                            7.078319       0.095409       1.998969                    0.999629      29.633200      85.749324       0.623298       0.413223      -1.065989      -0.020615       0.002356       0.021760       0.030067       0.026215      -0.002968      -0.015232       0.011017      -0.058864      -0.029609      -0.009478       0.039086             11.251669       9.407482      -5.564723       0.108725      12.289959       1.606816      12.057568           0.000002
           47              C       6.725562       2.950900       8.085197       0.007459      26.612526 0.43639121E+03  0.10297166E+05                                 7.849412                            7.003733      -0.052218       1.994127                    0.998853      27.966571      81.265362       0.615815       0.421516      -1.058088      -0.107222       0.003800      -0.045126       0.116393      -0.011669       0.003276      -0.069525      -0.103801       0.176042      -0.082739      -0.030202       0.112942              8.364059       7.100405       0.802203       0.274905       9.090365      -1.699492       8.901408          -0.000001
           48              C       5.465675       2.225601       8.556698      -0.411329      32.049873 0.56099753E+03  0.13988170E+05                                 8.418181                            7.527778       0.248634       2.033033                    0.997294      32.873126      95.777730       0.648488       0.378795      -1.095059       0.056365       0.024479      -0.005269       0.061677       0.048917      -0.047951       0.007446       0.062025      -0.092129      -0.071386      -0.015245       0.086631              8.909853       8.044871       1.165546      -0.080779       9.541786      -1.281612       9.142900          -0.000000
           49              C       9.932005      10.394737      13.015121      -0.156095      49.360769 0.57626531E+03  0.14459626E+05                                11.655552                            8.000481      -0.103104       1.928456                    0.999233      30.834401      89.998627       0.586044       0.416525      -1.069816       0.056537      -0.011524       0.020862       0.061355      -0.011501       0.012228      -0.002403      -0.013887       0.040719      -0.022843       0.002333       0.020510             15.234920      12.824412      -9.995392       1.085339      21.831665      -3.071227      11.048682           0.000000
           50              C      10.973896       8.540700      14.115768      -0.101363      47.648232 0.55284780E+03  0.13738350E+05                                11.471042                            7.868613      -0.176634       1.914236                    0.999098      30.087913      87.592153       0.586888       0.419974      -1.066879       0.012106       0.049000      -0.008153       0.051127       0.006949      -0.004960       0.002861       0.005062      -0.022495      -0.011284      -0.000201       0.011485             14.871633      10.329186      -6.206884       3.806650      15.738555      -8.102236      18.547159          -0.000001
           51              C      11.460670       7.503266      15.040636       0.569103      26.553513 0.28719012E+03  0.61642127E+04                                 8.273227                            6.036403      -0.164164       1.985685                    0.999404      23.575102      67.480158       0.599763       0.475793      -1.016431       0.052184      -0.024778       0.028257       0.064309       0.067697       0.039534       0.046533       0.000396      -0.081368      -0.058887      -0.049691       0.108578             10.090002       9.070449      -4.117795       1.407056       9.914099      -4.230664      11.285459           0.000003
           52              C       9.171589      11.590333      12.615522       0.555035      25.616343 0.26043985E+03  0.54518306E+04                                 8.025591                            5.686238       0.013648       2.047009                    0.999703      23.056174      65.047618       0.628488       0.465558      -1.022579       0.000195       0.041399      -0.015840       0.044326       0.076471      -0.005850       0.020601       0.090155      -0.095392      -0.081576      -0.023287       0.104864             10.151893       7.692722      -5.794942       0.924382      14.670600      -1.603283       8.092356           0.000002
           53              C      11.305616       8.592700      12.776348      -0.088983      34.981036 0.45046534E+03  0.10682959E+05                                 9.260848                            7.033879       0.207159       2.038804                    0.999640      29.362142      84.730426       0.627070       0.411869      -1.067317       0.023419       0.039344       0.005069       0.046066       0.031061       0.012081       0.001054       0.032607      -0.024136      -0.032321      -0.009191       0.041512             10.769396       8.490849      -4.497876       0.080924      11.466420      -2.079472      12.350920           0.000001
           54              C      10.700795       9.649989      12.144180      -0.083673      35.022908 0.45263290E+03  0.10760299E+05                                 9.315056                            7.092215       0.171781       2.029006                    0.999658      29.463808      85.464428       0.618271       0.416724      -1.062905       0.034620       0.003155       0.023975       0.042229       0.029335       0.004659       0.022598       0.022634      -0.072835      -0.039971      -0.007669       0.047640             10.842992       8.564331      -4.418703      -0.203836      11.513037      -1.859505      12.451607           0.000001
           55              C       6.248917      10.711060       0.562175       0.002858      26.858510 0.44379568E+03  0.10522895E+05                                 7.941342                            7.104344      -0.128721       1.972132                    0.998168      28.072839      81.947260       0.605700       0.426478      -1.054309       0.103720      -0.018856      -0.049591       0.116502       0.003930       0.011445       0.077820      -0.114139       0.149775      -0.083126      -0.036835       0.119961              8.457683       7.380938       0.531932      -0.199632       9.219996       1.997208       8.772116          -0.000000
           56              C       7.634414      11.285086       0.873009      -0.403744      31.937643 0.56647508E+03  0.14196846E+05                                 8.455370                            7.610664       0.118158       1.986554                    0.997605      33.375572      98.340928       0.637382       0.383438      -1.088826      -0.067292      -0.015713       0.002352       0.069142       0.038184       0.031992      -0.018233       0.085889      -0.114578      -0.068641      -0.012781       0.081422              8.872472       7.968293       0.751681       0.073243       9.485563       0.952037       9.163559          -0.000001
           57              C      10.030737       3.143368       1.089352      -0.144102      50.245104 0.56754796E+03  0.14169736E+05                                11.765482                            7.913854      -0.124453       1.922429                    0.999150      30.567321      88.648253       0.592846       0.413814      -1.072849      -0.014694      -0.046238       0.016305       0.051183       0.009286      -0.004170      -0.011954       0.024474       0.043577      -0.025258       0.003908       0.021350             15.435170      21.083855      10.881091      -3.011962      14.048374      -1.198849      11.173281          -0.000000
           58              C       8.234103       2.041237       2.238836      -0.107809      47.701959 0.55277766E+03  0.13724761E+05                                11.421209                            7.837323      -0.173126       1.913691                    0.999089      30.123734      87.420982       0.592019       0.416693      -1.069861       0.037982       0.006760      -0.015922       0.041735      -0.006870       0.003622      -0.000505       0.003163      -0.017986      -0.007549      -0.003103       0.010652             14.657236      14.951470       6.431373      -7.421961      10.714502      -3.586412      18.305736          -0.000001
           59              C       7.227598       1.528936       3.189156       0.575222      26.718566 0.28425258E+03  0.60830467E+04                                 8.273362                            5.991441      -0.189632       1.976880                    0.999397      23.486841      67.039287       0.604366       0.473576      -1.018029      -0.035829      -0.049199       0.023968       0.065412      -0.068270       0.046728      -0.042547      -0.009222      -0.095496      -0.061775      -0.050190       0.111965             10.036784       9.527336       4.108314      -3.702616       9.062833      -0.783674      11.520184           0.000003
           60              C      11.206208       3.926204       0.662711       0.555290      25.854024 0.26230344E+03  0.54991090E+04                                 8.067767                            5.703025      -0.054838       2.023338                    0.999654      23.114949      65.203281       0.628319       0.464984      -1.023179       0.038267       0.004368      -0.017921       0.042480      -0.079229       0.022287       0.008210      -0.074729      -0.101691      -0.081909      -0.022822       0.104731             10.107180      13.642645       6.054857      -1.748858       8.379356      -1.097632       8.299540           0.000003
           61              C       8.214788       1.778266       0.882713      -0.095814      37.406478 0.47573681E+03  0.11441481E+05                                 9.729616                            7.265650       0.110273       2.003036                    0.999670      29.857973      86.870800       0.612036       0.416115      -1.064195       0.025485      -0.000385      -0.001358       0.025524      -0.033668      -0.000064      -0.002549      -0.018537      -0.024995      -0.030868      -0.008302       0.039170             11.490808      11.823480       5.362016      -1.913155       9.652248      -0.241694      12.996696          -0.000000
           62              C       9.236825       2.417934       0.223979      -0.083359      36.307831 0.45127899E+03  0.10705846E+05                                 9.493578                            7.041637       0.157193       2.020740                    0.999680      29.439210      84.934983       0.626609       0.412034      -1.067334      -0.001281      -0.022140       0.022247       0.031413      -0.028271       0.013820       0.000023      -0.014306      -0.065821      -0.031740      -0.009565       0.041304             11.219978      11.573639       5.166097      -1.512986       9.096427      -0.076210      12.989868           0.000000
           63              C      10.367319       6.876294       4.448083       0.003372      26.634768 0.44099071E+03  0.10436515E+05                                 7.877494                            7.068281      -0.096884       1.982007                    0.998404      28.011241      81.605150       0.609187       0.424844      -1.055655      -0.012393      -0.101978      -0.050483       0.114462      -0.003590       0.075736      -0.009782       0.094340       0.199777      -0.081150      -0.039778       0.120927              8.357467       8.681005      -0.744270       1.837924       7.406877      -0.074336       8.984519          -0.000001
           64              C      10.933782       5.503494       4.819048      -0.402077      31.903077 0.56474459E+03  0.14138344E+05                                 8.443405                            7.595775       0.132515       1.992159                    0.997497      33.283390      97.919291       0.638611       0.383110      -1.089392      -0.016165       0.066411      -0.002101       0.068382      -0.035153      -0.014432      -0.036124      -0.088198      -0.118161      -0.066970      -0.016451       0.083420              8.859915       9.259199      -0.838907       0.914352       8.238899      -0.227491       9.081647          -0.000000
           65              C       2.774100      10.275745       9.119986      -0.127969      53.293474 0.56195689E+03  0.14010706E+05                                12.352505                            7.917381      -0.199022       1.906711                    0.998862      30.343661      88.251853       0.587297       0.418303      -1.068794       0.018017       0.033574       0.019744       0.042914       0.011618      -0.000005       0.008754      -0.003385       0.035845      -0.018847       0.001997       0.016850             17.280955      25.807209      12.559013       4.723310      14.724140       2.171824      11.311516           0.000001
           66              C       4.568844      11.381387      10.262947      -0.126596      48.521539 0.57266048E+03  0.14369500E+05                                11.623770                            8.017724      -0.146566       1.917374                    0.999231      30.695876      90.062312       0.579863       0.420956      -1.065293      -0.046880       0.004629      -0.014969       0.049429      -0.003633      -0.000443       0.002996      -0.000701       0.000700      -0.004490      -0.000479       0.004969             15.067706      16.472050       6.125075       8.620223      10.307417       3.672981      18.423650          -0.000000
           67              C       5.561436      11.929346      11.205632       0.576812      25.958448 0.28348387E+03  0.60677021E+04                                 8.153193                            6.003263      -0.085440       2.013329                    0.999654      23.456854      67.148003       0.600251       0.476736      -1.015465       0.024838       0.062522       0.025601       0.071981      -0.069231      -0.044535       0.033702      -0.007150      -0.105008      -0.062808      -0.045310       0.108118              9.858636       9.401985       3.667538       3.883155       8.892451       0.953479      11.281473           0.000003
           68              C       1.583907       9.516545       8.696526       0.571149      27.321661 0.25926756E+03  0.54250230E+04                                 8.473616                            5.709295      -0.071700       2.025966                    0.999463      22.880684      64.688852       0.620876       0.471463      -1.018638      -0.026169      -0.015656      -0.017072       0.034949      -0.076143      -0.015011      -0.014273      -0.092817      -0.093066      -0.081645      -0.023232       0.104877             11.297705      16.728125       7.369596       2.354330       9.055473       1.592111       8.109517           0.000004
           69              C       4.548854      11.690686       8.916846      -0.098043      37.315571 0.47551511E+03  0.11436902E+05                                 9.705569                            7.253621       0.138342       2.008744                    0.999633      29.979960      87.280559       0.613741       0.414932      -1.064758      -0.031366       0.007161       0.001743       0.032221      -0.029175      -0.004883       0.009512      -0.021170      -0.013245      -0.028922      -0.007098       0.036020             11.543027      12.666345       5.277069       2.614232       9.438919       0.165612      12.523816           0.000000
           70              C       3.527763      11.050343       8.260976      -0.090822      36.537538 0.45508617E+03  0.10823131E+05                                 9.544799                            7.076331       0.125944       2.008361                    0.999675      29.648357      85.755516       0.624156       0.412623      -1.066532       0.003863       0.018813       0.022305       0.029434      -0.022703      -0.017755       0.003661      -0.015418      -0.046099      -0.029616      -0.005752       0.035369             11.359458      12.829543       5.364752       2.323651       8.988071       0.103979      12.260761           0.000002
           71              C       7.240294       8.207900      11.598231      -0.008885      26.222588 0.45328652E+03  0.10797465E+05                                 7.770175                            7.151842      -0.069491       1.982554                    0.998854      28.382012      82.852911       0.607663       0.423150      -1.057107      -0.006440      -0.060800      -0.104744       0.121282       0.062066      -0.005940      -0.015610      -0.096617      -0.215647      -0.073429      -0.042635       0.116064              8.084411       6.253276       0.710514      -0.394269       9.775362      -0.434985       8.224594          -0.000001
           72              C       7.757053       8.644970      10.224292      -0.397074      31.041812 0.59066743E+03  0.14881258E+05                                 8.194511                            7.729127       0.295083       2.047900                    0.997541      32.690342      94.951535       0.641003       0.379271      -1.097489      -0.016663      -0.000890       0.063573       0.065727      -0.017328      -0.032478      -0.034183       0.014658       0.149602      -0.063046      -0.006703       0.069749              8.383039       6.999314       0.484136      -0.749254       8.515158      -0.792403       9.634644          -0.000001
           73              C       9.979683       3.108386      10.920408      -0.144490      49.952135 0.57126730E+03  0.14314806E+05                                11.818062                            8.004776      -0.121222       1.928912                    0.999023      30.629326      89.579915       0.581125       0.420620      -1.066325       0.040808       0.018045      -0.025945       0.051614       0.010846      -0.003428      -0.006018      -0.004770       0.031616      -0.016423       0.000980       0.015443             15.647338      13.578929      10.480092      -1.139017      22.475700      -3.623604      10.887386           0.000000
           74              C      10.993751       4.991462       9.846645      -0.101809      46.912043 0.55163756E+03  0.13697362E+05                                11.337624                            7.851513      -0.146062       1.923111                    0.999247      30.066398      87.423642       0.588625       0.419068      -1.067721       0.009345      -0.048072       0.008507       0.049705      -0.005156       0.003608      -0.000382       0.012983      -0.027606      -0.009861      -0.003582       0.013443             14.595941       9.839277       5.576432      -2.973643      16.084751      -8.437827      17.863796          -0.000000
           75              C      11.420016       6.084678       8.960274       0.554646      26.341551 0.28735197E+03  0.61630511E+04                                 8.178970                            6.005547      -0.074527       2.010341                    0.999573      23.652030      67.477850       0.606739       0.470676      -1.020093       0.048192       0.027695      -0.023355       0.060291      -0.054218      -0.038394       0.061212      -0.016440      -0.006419      -0.061261      -0.042970       0.104231              9.927925       9.369467       3.563145      -0.954464       9.844625      -4.448204      10.569683           0.000003
           76              C       9.199277       1.928053      11.326370       0.564759      25.871032 0.25993097E+03  0.54419053E+04                                 8.112533                            5.695895      -0.057225       2.025466                    0.999589      23.018969      65.079205       0.625052       0.468055      -1.020576      -0.013456      -0.033610       0.014933       0.039162      -0.079601       0.012168       0.013102       0.078813      -0.087769      -0.080241      -0.023298       0.103539             10.366854       8.179540       6.179001      -0.965152      14.923688      -1.833973       7.997334           0.000002
           77              C      11.405429       4.869093      11.158386      -0.097115      35.349658 0.45624839E+03  0.10862709E+05                                 9.340997                            7.091614       0.194373       2.032586                    0.999670      29.618224      85.844898       0.622371       0.413352      -1.065570       0.019964      -0.038029      -0.006391       0.043424      -0.029828      -0.012945       0.000462       0.033619      -0.019720      -0.032514      -0.007819       0.040332             10.861772       8.724932       4.386021       0.374934      11.705990      -2.465879      12.154395           0.000001
           78              C      10.814519       3.797082      11.776874      -0.085894      35.195927 0.45222843E+03  0.10747362E+05                                 9.325267                            7.071542       0.173391       2.026657                    0.999701      29.560915      85.708930       0.621528       0.414669      -1.064310       0.029827       0.001512      -0.025623       0.039351      -0.025267      -0.002526       0.019756       0.022264      -0.054602      -0.034723      -0.005070       0.039793             10.862650       8.765444       4.353196       0.670153      11.736562      -2.291683      12.085943           0.000002
           79              C       5.974330       5.120179       7.190076      -0.009094      25.623560 0.42868824E+03  0.10018123E+05                                 7.441508                            6.783718       0.054189       2.015832                    0.999181      27.799211      79.032762       0.651083       0.402555      -1.075926       0.105593      -0.030513       0.012968       0.110676      -0.047731      -0.007017       0.014143      -0.138649      -0.107838      -0.066410      -0.037469       0.103879              7.726255       7.234425       0.780354       0.541747       9.409291       0.285138       6.535049          -0.000001
           80              C       7.095910       6.093457       7.566132      -0.396842      32.827856 0.59803138E+03  0.15116488E+05                                 8.534914                            7.799008       0.298716       2.037857                    0.998815      33.104536      96.374705       0.635321       0.381405      -1.095736      -0.043901      -0.038409      -0.021852       0.062291       0.029536       0.006705       0.003934       0.012945      -0.143879      -0.048566      -0.006227       0.054793              8.866706       8.174266       1.960475       0.584791       9.482504       0.701764       8.943347          -0.000002
           81              C       2.791658      10.399465       2.883253      -0.140711      51.681399 0.56846173E+03  0.14214090E+05                                12.063634                            7.955852      -0.155560       1.916687                    0.998982      30.552529      88.995942       0.586658       0.417545      -1.069252      -0.034886      -0.023828      -0.019251       0.046427       0.008919       0.011188       0.004427      -0.011932       0.039911      -0.019458      -0.000697       0.020155             16.213061      15.335060      11.905729       1.367758      22.454593       3.526345      10.849530           0.000001
           82              C       1.695201       8.599589       1.738223      -0.094567      46.602832 0.54715808E+03  0.13558443E+05                                11.288994                            7.819594      -0.169080       1.918342                    0.999075      29.950794      86.998151       0.589824       0.419070      -1.067721       0.012746       0.036052       0.013726       0.040628      -0.006064      -0.000136      -0.003994       0.005022      -0.028668      -0.011006      -0.000555       0.011561             14.359218      11.043656       6.761523       3.504132      15.469906       7.297018      16.564092           0.000000
           83              C       1.186141       7.579713       0.801584       0.563439      26.193286 0.28884664E+03  0.62030652E+04                                 8.180901                            6.043253      -0.106783       2.004449                    0.999586      23.532923      67.178188       0.601536       0.474139      -1.018239      -0.053135      -0.036816      -0.016625       0.066747      -0.067162       0.042613      -0.045315       0.011135      -0.086719      -0.059319      -0.050332       0.109651              9.820411       9.397273       4.457358       1.311967       9.944275       3.732673      10.119685           0.000003
           84              C       3.571254      11.572234       3.318007       0.568001      25.991029 0.26010876E+03  0.54480332E+04                                 8.152109                            5.705785      -0.101233       2.011715                    0.999522      23.030428      65.183602       0.623038       0.469361      -1.019590       0.014817       0.029735       0.016589       0.037133      -0.078372      -0.018001      -0.016373       0.076297      -0.089363      -0.082690      -0.019703       0.102393             10.374349       8.857026       6.464172       1.320261      14.184732       2.026435       8.081290           0.000003
           85              C       1.381445       8.620118       3.082893      -0.107576      37.791259 0.47960252E+03  0.11567951E+05                                 9.801720                            7.293162       0.072988       1.984850                    0.999637      30.261777      88.426324       0.610590       0.415893      -1.063404       0.002797       0.023325       0.001692       0.023553      -0.028005       0.004880      -0.002538       0.009085      -0.008505      -0.027017      -0.003631       0.030648             11.558351       9.895573       5.722886      -0.043743      12.603560       1.985236      12.175921           0.000001
           86              C       2.019087       9.642155       3.740195      -0.084117      36.457057 0.45247232E+03  0.10749342E+05                                 9.531601                            7.060665       0.130280       2.010472                    0.999682      29.591803      85.646138       0.624002       0.413172      -1.065795      -0.012047      -0.007247      -0.020528       0.024881      -0.025554       0.000962      -0.016676       0.017097      -0.049467      -0.031401      -0.005967       0.037368             11.240550       9.518433       5.515276      -0.266440      12.209792       1.850479      11.993424           0.000002
           87              C       6.735692       8.428326      15.670418      -0.004544      26.956030 0.45704917E+03  0.10914812E+05                                 7.898590                            7.155433      -0.113585       1.958942                    0.999218      28.728194      84.100893       0.610538       0.420088      -1.058524      -0.102517       0.041756       0.029305       0.114508      -0.038183       0.016097      -0.015096      -0.144059      -0.100535      -0.069053      -0.031800       0.100853              8.259360       7.169385       0.172760      -0.882907       9.706388      -0.183583       7.902309          -0.000001
           88              C       5.625457       7.565261       0.369534      -0.406118      30.802214 0.56908118E+03  0.14214790E+05                                 8.122092                            7.577151       0.310356       2.041153                    0.999006      33.038989      95.777289       0.648143       0.378328      -1.097383       0.039335       0.026910      -0.016345       0.050384       0.052131      -0.030295      -0.033542       0.018645      -0.095493      -0.051274      -0.034659       0.085932              8.225992       8.348196       1.186620      -0.811137       8.367357      -0.602201       7.962421          -0.000001
           89              C       2.760323       3.237103      14.870902      -0.129319      53.334388 0.56272178E+03  0.14039975E+05                                12.370614                            7.934510      -0.189661       1.910021                    0.998870      30.360274      88.443869       0.585134       0.419544      -1.067590       0.023546      -0.027782      -0.019185       0.041162      -0.011933      -0.001255       0.007694       0.002201       0.039914      -0.019387       0.002260       0.017127             17.222238      25.676451     -12.347399      -4.804308      14.847596       1.712553      11.142665           0.000001
           90              C       4.638132       2.214256      13.790458      -0.116632      49.083523 0.56546421E+03  0.14139549E+05                                11.712535                            7.961078      -0.191369       1.905554                    0.999057      30.486115      89.196470       0.582782       0.420310      -1.066048      -0.041695       0.000224       0.011835       0.043342       0.003854      -0.000388       0.003243      -0.004400      -0.006376      -0.005060      -0.001284       0.006344             15.325459      17.669697      -5.703577      -9.570543       9.865219       2.724180      18.441460           0.000000
           91              C       5.709062       1.751118      12.891042       0.569542      26.529141 0.28402247E+03  0.60787935E+04                                 8.249148                            5.991874      -0.075088       2.013476                    0.999560      23.514744      67.191275       0.603723       0.474028      -1.017468       0.029704      -0.051050      -0.024350       0.063886       0.058282       0.061853       0.037241       0.003727      -0.034505      -0.067240      -0.039326       0.106566             10.070775      10.024936      -3.310060      -4.619151       9.238679       0.454358      10.948710           0.000002
           92              C       1.555949       3.985498      15.266365       0.570838      27.143133 0.25904594E+03  0.54184595E+04                                 8.426783                            5.702366      -0.089536       2.019536                    0.999488      22.878149      64.640274       0.622074       0.470722      -1.019183      -0.025571       0.018229       0.013309       0.034107       0.078660       0.013090      -0.015465      -0.096837      -0.090656      -0.083984      -0.023864       0.107849             11.157059      16.512692      -7.175672      -2.189121       8.890709       1.435405       8.067776           0.000003
           93              C       4.489696       1.769352      15.089313      -0.103955      38.281945 0.47908691E+03  0.11558176E+05                                 9.899362                            7.295093       0.077144       1.985926                    0.999654      30.289243      88.661241       0.609470       0.416561      -1.062447      -0.026423      -0.000212      -0.003388       0.026641       0.024205       0.007246       0.010766      -0.016938       0.005916      -0.026634      -0.003914       0.030548             11.851554      13.274506      -5.229345      -3.130358       9.597571      -0.452389      12.682586           0.000001
           94              C       3.422547       2.365799      15.712414      -0.093829      37.030977 0.45762399E+03  0.10910030E+05                                 9.648924                            7.104564       0.117137       2.003445                    0.999673      29.864436      86.781697       0.621143       0.413616      -1.064778       0.010497      -0.011181      -0.022737       0.027425       0.020574       0.021426       0.007786      -0.014048      -0.028108      -0.029298      -0.005707       0.035005             11.503162      13.095682      -5.208073      -2.858717       9.229314      -0.511832      12.184492           0.000002
           95              C       7.319848       5.747556      11.597913      -0.011037      26.371175 0.45527228E+03  0.10853636E+05                                 7.810643                            7.179779      -0.115961       1.969895                    0.998405      28.346557      82.708833       0.605090       0.424602      -1.056493      -0.024917       0.062487       0.099535       0.120136      -0.063651       0.021683      -0.028277      -0.066053      -0.200039      -0.074098      -0.037975       0.112074              8.133822       6.194648      -0.827930       0.277204       9.753811      -0.562934       8.453008          -0.000001
           96              C       7.664669       5.364242      13.041369      -0.391971      30.467544 0.57253648E+03  0.14307761E+05                                 8.070835                            7.585231       0.436394       2.089115                    0.999028      32.557012      94.079577       0.650387       0.376848      -1.099611      -0.005940      -0.002209      -0.068022       0.068316       0.020038       0.021756      -0.032356       0.017301       0.177121      -0.063728      -0.007697       0.071424              8.246702       6.726604      -0.334341       0.352932       8.528592      -0.733743       9.484910          -0.000001
           97              C      10.045189      10.334498       6.954485      -0.132477      49.934781 0.56432944E+03  0.14088348E+05                                11.794381                            7.942893      -0.115691       1.931367                    0.999115      30.393938      88.531295       0.585225       0.419233      -1.067923      -0.024912       0.031653      -0.020524       0.045208      -0.007282       0.004773      -0.008151       0.011915       0.033135      -0.016106      -0.000589       0.016695             15.457738      21.297524     -10.704715       3.280289      14.079823      -0.937775      10.995867          -0.000000
           98              C       8.164544      11.350592       5.860837      -0.099940      47.381200 0.54961168E+03  0.13626631E+05                                11.387466                            7.824161      -0.184957       1.911422                    0.999018      29.996909      86.991861       0.591456       0.417687      -1.069220       0.035008      -0.010305       0.014885       0.039412       0.005631       0.000342       0.001720      -0.012203      -0.037671      -0.012675      -0.002015       0.014690             14.602042      15.631884      -5.754780       8.283114      10.030268      -2.705854      18.143974          -0.000001
           99              C       7.075650      11.778749       4.961899       0.567644      26.607049 0.28345865E+03  0.60557353E+04                                 8.224965                            5.964043      -0.099798       2.006080                    0.999556      23.409114      66.542045       0.609264       0.470569      -1.020676      -0.040580       0.041664      -0.018108       0.060915       0.054252      -0.063150      -0.043549       0.005906      -0.020982      -0.064338      -0.043781       0.108120              9.996193       9.717853      -3.639452       4.300741       9.477592      -0.445320      10.793133           0.000003
          100              C      11.235247       9.565168       7.366332       0.568362      25.526878 0.26052693E+03  0.54595094E+04                                 8.043118                            5.711361      -0.095720       2.013024                    0.999480      23.043225      65.256582       0.622511       0.469524      -1.019403       0.031711      -0.013947       0.017468       0.038797       0.079437      -0.015547       0.013756      -0.077110      -0.102010      -0.080356      -0.025030       0.105386             10.060791      13.825122      -6.022590       1.526689       8.322159      -0.948147       8.035092           0.000003
          101              C       8.279214      11.763486       7.173691      -0.104117      37.403144 0.47437983E+03  0.11402146E+05                                 9.714401                            7.243205       0.142849       2.009873                    0.999677      30.008306      87.318706       0.614439       0.414731      -1.064946       0.026421      -0.001250      -0.001715       0.026506       0.024894      -0.001633      -0.006484      -0.013178      -0.015835      -0.023517      -0.005961       0.029478             11.468810      11.932850      -5.054940       2.530562       9.585630       0.284971      12.887949          -0.000001
          102              C       9.347443      11.171361       7.802519      -0.092074      36.325730 0.45688425E+03  0.10888087E+05                                 9.521813                            7.103987       0.160549       2.019949                    0.999726      29.755743      86.451251       0.620485       0.414218      -1.064381      -0.007289       0.014814      -0.023797       0.028963       0.024538      -0.015828      -0.002200      -0.018082      -0.051360      -0.030011      -0.006985       0.036996             11.200654      11.679524      -4.859162       2.062120       9.207104       0.434024      12.715335           0.000000
          103              C       8.176430       6.377634       3.428724      -0.005539      25.969753 0.44266785E+03  0.10461512E+05                                 7.605646                            6.973663      -0.037798       1.983556                    0.999296      28.327920      81.838517       0.629092       0.411979      -1.066308       0.040733       0.101740       0.024057       0.112201       0.039068      -0.008929      -0.008267       0.151366      -0.108125      -0.068264      -0.035737       0.104000              7.839405       9.045374      -0.642802      -0.048689       7.393456       0.145160       7.079385          -0.000001
          104              C       7.255287       7.509074       3.894658      -0.403129      31.780523 0.58645716E+03  0.14760333E+05                                 8.342213                            7.728301       0.225681       2.014287                    0.998699      33.183740      96.582789       0.637211       0.381912      -1.094729       0.025862      -0.041046      -0.014744       0.050705      -0.047723      -0.027912       0.022293      -0.007037      -0.116167      -0.050580      -0.027358       0.077938              8.533235       8.438938      -1.677530      -0.069364       8.710783      -0.070911       8.449984          -0.000002
          105              H       0.819709       5.632481       4.413245       0.137755       1.252748 0.93334527E+01  0.96176122E+02                                 1.985044                            1.829789      -1.283283       2.255680                    0.992690       3.968570      11.756459       0.441866       1.345212      -0.693244      -0.028846       0.029083      -0.026119       0.048581      -0.013931       0.009318      -0.003140      -0.004063       0.010863      -0.017242      -0.000421       0.017662              2.081922       2.147311      -0.553399       0.293839       2.223078      -0.361588       1.875377           0.000001
          106              H       2.001123       3.705778       3.182315       0.142778       1.429806 0.10963069E+02  0.11604925E+03                                 2.062844                            1.905950      -1.302563       2.245133                    0.994029       3.850413      11.068497       0.465665       1.242573      -0.716623      -0.009358      -0.003843      -0.049257       0.050285      -0.007158       0.003675       0.002058      -0.006407       0.023162      -0.012574       0.003967       0.008607              2.123362       1.693223      -0.101290       0.123074       1.695969       0.171451       2.980894           0.000001
          107              H      11.955414       7.887796      12.275259       0.149914       1.458725 0.11349051E+02  0.12162617E+03                                 2.132458                            1.973129      -1.328331       2.244865                    0.992694       3.840919      11.244054       0.444279       1.286419      -0.707824       0.038300      -0.026452      -0.026555       0.053589      -0.013927      -0.009623       0.002576       0.002154       0.002181      -0.015877      -0.002341       0.018219              2.208848       2.170410      -0.535788      -0.345347       2.343337       0.391287       2.112795           0.000000
          108              H      10.820732       9.870685      11.092529       0.143344       1.463460 0.11297178E+02  0.12081915E+03                                 2.121432                            1.954956      -1.320315       2.237805                    0.993901       3.897907      11.364438       0.451445       1.268631      -0.710953       0.016001       0.007426      -0.047227       0.050414      -0.005380      -0.005392      -0.003741      -0.006809       0.016975      -0.011661       0.003456       0.008205              2.208958       1.780866      -0.024144      -0.182219       1.750772      -0.229473       3.095236           0.000001
          109              H       7.480305       1.156697       0.388464       0.139219       1.239654 0.92787491E+01  0.95532324E+02                                 1.973576                            1.826422      -1.388728       2.208973                    0.991494       3.987178      11.831009       0.441267       1.348168      -0.692427      -0.029647      -0.030502      -0.026800       0.050275       0.014110       0.002502       0.009202       0.002593       0.006271      -0.016779      -0.000767       0.017545              2.061731       2.147692       0.523823       0.350321       2.122970       0.288785       1.914531          -0.000000
          110              H       9.397688       2.353913      15.064020       0.141303       1.428137 0.10833197E+02  0.11472960E+03                                 2.089576                            1.914779      -1.315408       2.238317                    0.994105       3.902830      11.349413       0.455696       1.269147      -0.710380       0.004676      -0.010147      -0.047989       0.049272       0.006399      -0.001534       0.004190       0.005252       0.020428      -0.011360       0.003283       0.008077              2.183560       1.686309       0.086722      -0.136231       1.717827       0.074944       3.146543           0.000000
          111              H       5.246600      12.358718       8.429755       0.134507       1.251056 0.94078273E+01  0.97054222E+02                                 1.972900                            1.829126      -1.367096       2.213648                    0.991786       4.002452      11.831440       0.445197       1.333610      -0.695326       0.025861       0.033034      -0.026470       0.049606       0.013190      -0.002997      -0.009034       0.002582       0.012775      -0.016574      -0.000303       0.016877              2.057281       2.125467       0.520695      -0.310051       2.166273      -0.317713       1.880104           0.000000
          112              H       3.331108      11.160826       7.202802       0.143516       1.442205 0.11058933E+02  0.11731558E+03                                 2.077688                            1.916842      -1.305103       2.247066                    0.993851       3.835250      11.035672       0.463418       1.245922      -0.716162      -0.005895       0.011674      -0.049139       0.050849       0.006882       0.002788      -0.005927       0.004358       0.025235      -0.013334       0.002828       0.010506              2.145683       1.749675       0.088514       0.223782       1.688627      -0.144629       2.998745           0.000001
          113              H      12.091829       5.542392      11.653749       0.149736       1.488247 0.11638422E+02  0.12545690E+03                                 2.160675                            1.998582      -1.310859       2.254489                    0.992645       3.835907      11.245196       0.441493       1.287008      -0.708070       0.040021       0.024778       0.025477       0.053523       0.014585       0.011651       0.001269       0.002153      -0.001177      -0.017769      -0.001818       0.019587              2.238888       2.263622       0.532895       0.379346       2.316081       0.364442       2.136960           0.000000
          114              H      10.985242       3.529789      12.811027       0.142331       1.545578 0.11992134E+02  0.12975409E+03                                 2.177083                            1.997527      -1.312087       2.241546                    0.994176       3.884186      11.269334       0.453692       1.247729      -0.716255       0.017409      -0.009530       0.046952       0.050974       0.005666       0.008789      -0.006155      -0.005868       0.016557      -0.014792       0.003577       0.011215              2.270112       1.822596       0.010638       0.278653       1.832305      -0.307659       3.155436           0.000001
          115              H       0.722463       7.914539       3.571256       0.134565       1.362336 0.10228061E+02  0.10740208E+03                                 2.067818                            1.891832      -1.283301       2.250104                    0.993569       3.991575      11.781202       0.444512       1.312210      -0.700368      -0.030340      -0.027514       0.025927       0.048475       0.014203      -0.011175      -0.002632      -0.002678       0.012138      -0.018443      -0.000396       0.018839              2.178192       2.249834       0.627595      -0.364252       2.308728      -0.381266       1.976015           0.000001
          116              H       1.914546       9.832732       4.800596       0.142054       1.474049 0.11381546E+02  0.12160834E+03                                 2.108709                            1.945337      -1.311793       2.243258                    0.993782       3.863977      11.158139       0.459752       1.246866      -0.716030      -0.010596       0.005085       0.049396       0.050774       0.007128      -0.006587       0.003279      -0.005071       0.024017      -0.013982       0.003409       0.010573              2.171021       1.738952       0.095939      -0.174040       1.741743       0.205475       3.032367           0.000001
          117              H       5.132335       1.041756      15.567336       0.133268       1.362911 0.10323912E+02  0.10864722E+03                                 2.070197                            1.903220      -1.341067       2.234467                    0.993739       3.971540      11.729861       0.442351       1.315724      -0.699993       0.023954      -0.035038       0.025136       0.049328      -0.014016       0.000748      -0.012091      -0.001106       0.007628      -0.018629      -0.000070       0.018699              2.168357       2.210483      -0.589875       0.320465       2.295699      -0.389546       1.998887           0.000000
          118              H       3.127700       2.156178       0.824650       0.140181       1.579038 0.12318434E+02  0.13383412E+03                                 2.187612                            2.009570      -1.292738       2.249222                    0.994045       3.869175      11.153862       0.458577       1.229369      -0.720784      -0.009787      -0.015643       0.046817       0.050323      -0.006229      -0.007592      -0.010476       0.005339       0.019249      -0.017096       0.003548       0.013548              2.264763       1.877149      -0.058754      -0.342554       1.802975      -0.261925       3.114165           0.000001
          119              H       7.603349      12.453398       7.662055       0.139447       1.296389 0.97313980E+01  0.10101254E+03                                 2.011297                            1.854796      -1.235236       2.279056                    0.994092       3.902820      11.486096       0.445100       1.325709      -0.697959      -0.026464       0.033980       0.025673       0.050140      -0.014781      -0.000893       0.012531      -0.000033       0.004832      -0.019302      -0.000290       0.019592              2.105626       2.130068      -0.570934      -0.326857       2.233030       0.347572       1.953779           0.000000
          120              H       9.610415      11.349917       8.836513       0.137363       1.587125 0.12394430E+02  0.13519136E+03                                 2.213047                            2.028627      -1.306551       2.239541                    0.993928       3.936633      11.460280       0.450998       1.245114      -0.716771       0.010279       0.015537       0.045625       0.049282      -0.005945       0.006685       0.009699       0.005634       0.017705      -0.015891       0.003611       0.012279              2.307021       1.822324      -0.031200       0.237676       1.864537       0.193050       3.234202           0.000001
          121              H       7.495162       2.179949       7.855968       0.110766       1.520898 0.13162150E+02  0.14515516E+03                                 2.136938                            2.080843      -1.028655       2.365851                    0.994512       3.896472      11.257554       0.450212       1.233625      -0.721321       0.026223      -0.056144      -0.004699       0.062144      -0.012789      -0.008359      -0.001878      -0.008660      -0.007329      -0.016742       0.001303       0.015439              2.155782       2.139205      -0.495207      -0.076152       2.451479       0.097783       1.876663           0.000000
          122              H       7.111172       3.565581       8.923527       0.076423       1.465777 0.12490085E+02  0.13829875E+03                                 2.171211                            2.083276      -1.578664       2.074687                    0.990754       4.737586      14.504331       0.424516       1.303045      -0.699434       0.000853       0.010119       0.051773       0.052760      -0.001044       0.003386      -0.002319      -0.020692       0.056423      -0.020079       0.000664       0.019415              2.231360       1.877247       0.307178       0.425031       2.259787       0.452435       2.557045          -0.000000
          123              H       5.720138       1.561757       9.403778       0.179396       1.264393 0.96822072E+01  0.10056906E+03                                 1.991463                            1.853885      -1.527251       2.146871                    0.994933       3.928120      11.637721       0.442990       1.331137      -0.695899       0.006575      -0.019136       0.026473       0.033320       0.003386      -0.002982      -0.006954       0.014290      -0.001228      -0.011447       0.001075       0.010372              2.091217       1.563687      -0.101740       0.196221       2.227319      -0.655036       2.482645           0.000000
          124              H       5.052241       1.594307       7.746047       0.139829       1.422950 0.11653216E+02  0.12601772E+03                                 2.098403                            1.991527      -1.309292       2.216027                    0.997988       4.159103      12.327244       0.443775       1.276314      -0.707513      -0.008398      -0.027358      -0.016651       0.033110       0.009502      -0.007434       0.009009       0.003671      -0.008238      -0.017531       0.006481       0.011051              2.160763       1.830351       0.305119       0.387706       2.235071       0.441886       2.416868           0.000000
          125              H       4.699587       2.952386       8.897280       0.113678       1.840372 0.17087634E+02  0.20058936E+03                                 2.372472                            2.322973      -1.309024       2.188842                    0.998477       4.360014      12.877759       0.440598       1.184234      -0.730775      -0.020441       0.011441       0.019915       0.030746       0.000657      -0.014108       0.007671       0.003673      -0.038639      -0.021883       0.005752       0.016131              2.367006       2.481257      -0.484445      -0.197244       2.487464       0.110021       2.132298           0.000001
          126              H       5.576429      11.565211       0.324833       0.118294       1.376721 0.11431176E+02  0.12216308E+03                                 2.023600                            1.956038      -0.937383       2.412513                    0.996000       3.826901      11.020181       0.456627       1.255149      -0.715481      -0.020640       0.059062      -0.004886       0.062755      -0.010609       0.010406       0.000782      -0.013553      -0.006971      -0.017583       0.002504       0.015080              2.063860       1.981971      -0.490618       0.038770       2.451205      -0.085028       1.758404           0.000000
          127              H       5.841561      10.218208       1.470499       0.099978       1.398317 0.11978539E+02  0.13115968E+03                                 2.110233                            2.048920      -1.520380       2.125451                    0.989181       4.454364      13.529006       0.425630       1.314248      -0.698447      -0.005357      -0.007677       0.058332       0.059079       0.003712      -0.010557      -0.003156      -0.015295       0.049607      -0.019433      -0.001032       0.020465              2.149978       1.886704       0.160807      -0.370512       2.032534      -0.249232       2.530695          -0.000000
          128              H       8.055952      11.787393      -0.019884       0.132356       1.521876 0.12668966E+02  0.13941330E+03                                 2.164285                            2.053024      -1.331715       2.197212                    0.998201       4.219093      12.473413       0.446133       1.247609      -0.714004       0.008800       0.026360      -0.019563       0.033985       0.007633       0.004494      -0.009463       0.011620      -0.013143      -0.016475       0.004689       0.011786              2.226054       1.843575       0.239691      -0.428484       2.139555      -0.412210       2.695033          -0.000000
          129              H       8.326487      10.491849       1.221545       0.098383       1.963781 0.18238456E+02  0.21771243E+03                                 2.472291                            2.392708      -1.317127       2.170655                    0.998132       4.562537      13.608892       0.435901       1.177125      -0.731551       0.017290      -0.011023       0.017075       0.026683      -0.000930       0.010901      -0.008387       0.008141      -0.043854      -0.020984       0.004440       0.016544              2.494982       2.403144      -0.578502       0.248910       2.834058      -0.248555       2.247744           0.000000
          130              H       7.554185      12.044556       1.673957       0.175282       1.379533 0.10869910E+02  0.11567556E+03                                 2.078661                            1.940707      -1.431131       2.185023                    0.995919       3.929688      11.605117       0.442961       1.299347      -0.703409      -0.002467       0.022566       0.025592       0.034209       0.007681       0.005622       0.009406       0.013176      -0.000602      -0.013789      -0.002044       0.015833              2.179809       1.576127      -0.046292      -0.086373       2.499125       0.710013       2.464174          -0.000000
          131              H      11.227548       7.566206       4.297438       0.115654       1.417166 0.11911725E+02  0.12854930E+03                                 2.058550                            1.993557      -0.958659       2.399589                    0.995887       3.870035      11.180074       0.453625       1.251163      -0.716421       0.058490       0.020758       0.001270       0.062077       0.010951       0.002353      -0.009276       0.013352      -0.006716      -0.017409       0.003001       0.014409              2.090894       2.474938       0.496140      -0.024951       2.024444      -0.012730       1.773301           0.000000
          132              H       9.776545       7.271629       5.301526       0.091646       1.421909 0.12246632E+02  0.13477201E+03                                 2.126076                            2.064893      -1.569947       2.095985                    0.989530       4.530805      13.773402       0.426298       1.305599      -0.699950      -0.011478       0.004053       0.055353       0.056675      -0.004418      -0.001757       0.008256       0.017458       0.055701      -0.020575      -0.000105       0.020680              2.162946       2.116570      -0.213048      -0.343190       1.876893       0.329953       2.495374          -0.000000
          133              H      11.623019       5.604117       5.679331       0.177223       1.364401 0.10787398E+02  0.11460889E+03                                 2.065360                            1.935539      -1.439565       2.183531                    0.995837       3.915655      11.564019       0.442676       1.302323      -0.702823       0.021045       0.003178       0.027806       0.035016      -0.007148       0.009277      -0.005078      -0.015150       0.004007      -0.014544      -0.000666       0.015210              2.152150       2.336012       0.040741       0.660027       1.581000       0.094614       2.539436           0.000000
          134              H      11.513346       5.079525       3.974196       0.135735       1.515731 0.12660163E+02  0.13935667E+03                                 2.165618                            2.058454      -1.332898       2.201907                    0.997810       4.191137      12.411293       0.443346       1.255089      -0.712609       0.027862      -0.009619      -0.017749       0.034407      -0.007873      -0.010778      -0.004925      -0.009226      -0.015542      -0.017696       0.005856       0.011841              2.224055       2.229892      -0.289435      -0.443411       1.880075       0.400449       2.562198           0.000000
          135              H      10.121366       4.805478       5.107135       0.093943       1.956363 0.18104358E+02  0.21561192E+03                                 2.454986                            2.374010      -1.295532       2.172470                    0.998699       4.601147      13.687131       0.440558       1.167383      -0.733417      -0.011376      -0.017768       0.016294       0.026658       0.001590      -0.007915      -0.012272      -0.008038      -0.041603      -0.020854       0.003354       0.017500              2.476892       2.797268       0.597334      -0.211299       2.453990      -0.210407       2.179419           0.000000
          136              H       6.585229       9.016669      11.988604       0.087223       1.484226 0.12781730E+02  0.14134078E+03                                 2.144548                            2.075477      -1.305835       2.204899                    0.993856       4.422029      13.219361       0.438279       1.263797      -0.709820      -0.020926       0.050862       0.003272       0.055096       0.004494      -0.010570       0.002321      -0.012727      -0.010822      -0.015657       0.005900       0.009757              2.182341       1.962363      -0.540828      -0.226757       2.600158       0.331082       1.984501          -0.000000
          137              H       8.094310       8.118892      12.302938       0.091632       1.349679 0.12022220E+02  0.13195797E+03                                 2.062304                            2.053074      -1.616850       2.069060                    0.990159       4.619449      14.117284       0.424423       1.314788      -0.697316       0.051456       0.002952       0.016719       0.054185       0.000655       0.011473      -0.003947       0.007864      -0.014178      -0.013130      -0.000545       0.013675              2.057836       2.122144       0.024625       0.472724       1.829224      -0.025341       2.222141          -0.000000
          138              H       6.908170       8.803267       9.525630       0.123207       1.449480 0.12774868E+02  0.13999133E+03                                 2.049255                            2.029130      -1.092507       2.300920                    0.998940       4.074911      11.778322       0.462452       1.208633      -0.724218      -0.018668       0.017481      -0.018802       0.031743      -0.003170       0.005428      -0.007151       0.017011       0.025216      -0.015018       0.000666       0.014352              2.044153       2.094120      -0.132843       0.471568       1.812843      -0.105365       2.225495          -0.000000
          139              H       8.451017       7.889012       9.802899       0.139308       1.203462 0.10099402E+02  0.10578283E+03                                 1.905377                            1.880451      -1.239761       2.262588                    0.996525       4.041289      11.937463       0.445376       1.312985      -0.699822       0.028688      -0.014547      -0.012704       0.034583      -0.011987      -0.007223       0.000670       0.006338       0.011758      -0.015209       0.000942       0.014267              1.910612       1.847289      -0.310933      -0.267087       2.063576       0.278706       1.820970          -0.000000
          140              H       8.303391       9.603662      10.320215       0.169354       1.135577 0.91631542E+01  0.94780023E+02                                 1.914440                            1.854088      -1.547617       2.135172                    0.992748       4.137103      12.620383       0.420908       1.406847      -0.679792       0.013621       0.028920       0.002113       0.032037       0.003920      -0.003645      -0.000724      -0.006614      -0.001803      -0.006474       0.000246       0.006229              1.942832       1.758663       0.455782       0.020212       2.410942       0.041971       1.658890          -0.000000
          141              H       5.458517       5.526725       6.291456       0.095448       1.509253 0.13024687E+02  0.14268057E+03                                 2.087852                            2.037923      -0.899496       2.409244                    0.997146       3.902883      11.089911       0.467594       1.195748      -0.729932      -0.022186       0.033565      -0.040310       0.056953      -0.013537       0.010425       0.000738      -0.013533       0.013557      -0.020864       0.005226       0.015638              2.099635       1.997543      -0.146197       0.433467       1.894810      -0.380505       2.406552          -0.000000
          142              H       5.221883       5.086953       8.008204       0.104137       1.562134 0.14196027E+02  0.16013315E+03                                 2.186594                            2.167155      -1.381990       2.194412                    0.992080       4.199459      12.419168       0.437670       1.240636      -0.717653      -0.031001       0.011760       0.046254       0.056911      -0.008229      -0.017703       0.002018      -0.011884       0.016600      -0.022007       0.002048       0.019960              2.171590       2.335428       0.045436      -0.444483       1.898357      -0.036828       2.280983          -0.000000
          143              H       6.671671       7.111442       7.696892       0.147815       1.290979 0.10607631E+02  0.11001571E+03                                 1.850938                            1.814688      -0.990490       2.376365                    0.999424       3.564118       9.745388       0.507286       1.164171      -0.737331      -0.013956       0.030014      -0.003013       0.033237      -0.002761       0.002156      -0.001990      -0.005664      -0.046933      -0.015977       0.003943       0.012034              1.854931       1.536610      -0.208736      -0.019855       2.347425       0.190336       1.680759          -0.000000
          144              H       7.861999       6.134787       6.764707       0.135652       1.210352 0.97984579E+01  0.10214799E+03                                 1.936166                            1.867037      -1.298553       2.238346                    0.994287       4.093517      12.176033       0.440407       1.334072      -0.695058       0.023564       0.004600      -0.019515       0.030940       0.006868      -0.009122       0.002989       0.009113       0.003321      -0.012871       0.000373       0.012498              1.976122       2.020215       0.152537      -0.561486       1.585033      -0.141303       2.323118          -0.000000
          145              H       7.581063       5.791452       8.514702       0.107124       1.510603 0.13159219E+02  0.14730243E+03                                 2.174108                            2.102123      -1.836712       1.948395                    0.993874       4.898757      14.973450       0.434519       1.259266      -0.706963       0.010246      -0.006189       0.018991       0.022449       0.008238       0.002356       0.000478       0.007718       0.023099      -0.012983       0.003927       0.009056              2.213026       1.871248      -0.006787       0.466361       1.897438      -0.113609       2.870394          -0.000000
          146              H       7.090507       7.921292      14.747300       0.062915       1.561384 0.13093301E+02  0.14591834E+03                                 2.226451                            2.101258      -1.467995       2.118726                    0.991043       4.670648      14.098276       0.434615       1.264564      -0.708459       0.007432      -0.035975      -0.033013       0.049389      -0.011210      -0.000358       0.001467      -0.012762       0.023995      -0.016906       0.006937       0.009968              2.315821       1.811475      -0.238802      -0.466706       2.152291       0.656867       2.983696          -0.000000
          147              H       7.598757       8.462227       0.460843       0.094323       1.390070 0.12194496E+02  0.13377563E+03                                 2.084656                            2.053827      -1.447519       2.156239                    0.990183       4.406643      13.283945       0.430425       1.297165      -0.702550       0.033123      -0.010262       0.040978       0.053681      -0.006551       0.017444      -0.003479      -0.007127      -0.013153      -0.020527       0.001872       0.018655              2.090227       2.220944      -0.018817       0.479347       1.814669      -0.008428       2.235069          -0.000000
          148              H       4.761852       7.498944      15.581812       0.140815       1.534937 0.13502034E+02  0.15023755E+03                                 2.149149                            2.102738      -1.278505       2.228476                    0.997200       4.065355      11.896491       0.448254       1.228011      -0.720308      -0.027244      -0.007030      -0.016199       0.032467       0.011109       0.005380      -0.007320       0.007421       0.022690      -0.018643       0.007929       0.010715              2.146859       2.561712       0.185732       0.434848       1.776069       0.100467       2.102797           0.000000
          149              H       5.284823       7.979910       1.339897       0.131191       1.560146 0.13829567E+02  0.15480656E+03                                 2.155206                            2.111565      -1.504510       2.121468                    0.996918       4.244395      12.457593       0.452578       1.209015      -0.723122      -0.010464       0.006176       0.029756       0.032141       0.012790      -0.011911       0.005717       0.001058       0.037250      -0.023373       0.005029       0.018344              2.161108       1.929962      -0.098138      -0.304030       1.903426       0.277280       2.649937          -0.000000
          150              H       6.010798       6.539037       0.547062       0.149750       1.250098 0.10076503E+02  0.10274992E+03                                 1.785353                            1.748136      -0.868175       2.433563                    0.999676       3.438878       9.199043       0.528156       1.137292      -0.744708       0.006818      -0.029539       0.004871       0.030704      -0.000968      -0.005257      -0.006233      -0.008358      -0.034889      -0.015005       0.003323       0.011682              1.784358       1.538877      -0.233404       0.070856       2.236874      -0.148271       1.577324          -0.000000
          151              H       6.778372       4.892459      11.136434       0.103710       1.426431 0.11967707E+02  0.12997762E+03                                 2.091863                            2.012851      -1.176268       2.284597                    0.993766       4.139129      12.200596       0.444227       1.269532      -0.710121      -0.021185      -0.054948      -0.009601       0.059668      -0.001960       0.016775       0.010755      -0.012025      -0.017638      -0.023979       0.006358       0.017621              2.140583       1.775506       0.426405       0.218044       2.598824       0.412233       2.047420          -0.000000
          152              H       8.258955       5.884647      11.019513       0.098739       1.336716 0.11889970E+02  0.13009400E+03                                 2.050000                            2.043474      -1.614622       2.078668                    0.989633       4.527704      13.797016       0.425051       1.317009      -0.697300       0.054546      -0.000656      -0.010390       0.055531      -0.000851      -0.007792      -0.008721       0.014066      -0.024316      -0.016343       0.002178       0.014164              2.040105       2.228236       0.009967      -0.438876       1.822272      -0.050000       2.069807          -0.000001
          153              H       8.309064       6.136003      13.510325       0.123814       1.342256 0.11439750E+02  0.12229531E+03                                 1.965520                            1.933556      -1.070080       2.313577                    0.999155       4.031591      11.617036       0.467503       1.225542      -0.719659       0.028376       0.012592       0.012177       0.033347       0.010586       0.007568       0.001616       0.006838       0.019816      -0.014938       0.000471       0.014468              1.970342       1.836635       0.308871       0.262933       2.168543       0.326799       1.905848          -0.000000
          154              H       8.215869       4.401498      13.049959       0.176093       1.138424 0.91258781E+01  0.93933856E+02                                 1.900922                            1.838657      -1.395824       2.217456                    0.993227       3.923266      11.788768       0.428352       1.389178      -0.684589       0.014598      -0.031937       0.000944       0.035128      -0.005298       0.003668      -0.002600      -0.013409       0.002319      -0.009638      -0.000082       0.009720              1.928337       1.753778      -0.458979       0.010599       2.431918      -0.032352       1.599315          -0.000000
          155              H       6.740284       5.237551      13.643630       0.122763       1.484145 0.13082910E+02  0.14432466E+03                                 2.087213                            2.057125      -1.115506       2.289404                    0.998782       4.122683      11.983553       0.457743       1.212965      -0.723063      -0.019676      -0.016743       0.016430       0.030618       0.001518      -0.005762      -0.006627       0.009323       0.028683      -0.011533      -0.002598       0.014131              2.080611       2.235282       0.124515      -0.517024       1.832972      -0.084351       2.173578          -0.000000
          156              H       7.770965       5.984055       2.470132       0.087097       1.542921 0.13371389E+02  0.14784297E+03                                 2.131294                            2.072932      -1.027184       2.342424                    0.995552       4.059853      11.692353       0.459682       1.205105      -0.726544      -0.032054      -0.013210      -0.043909       0.055946       0.012484      -0.000442       0.008071       0.016196       0.024370      -0.020810       0.007019       0.013791              2.151895       1.911411       0.086713       0.442705       1.877814       0.304987       2.666461          -0.000000
          157              H       8.135910       5.543608       4.161905       0.086217       1.532828 0.13531311E+02  0.15185312E+03                                 2.196886                            2.139795      -1.453697       2.143456                    0.991165       4.498344      13.569316       0.430117       1.268924      -0.708746      -0.015444      -0.030725       0.038468       0.051597       0.010290      -0.002455      -0.017423       0.013934      -0.015430      -0.023170       0.002574       0.020596              2.222552       1.854859       0.056618      -0.057698       2.445694      -0.592339       2.367103          -0.000000
          158              H       7.268523       8.345666       3.164340       0.135023       1.306229 0.10703954E+02  0.11400761E+03                                 2.026515                            1.942426      -1.436037       2.168860                    0.994238       4.224499      12.674521       0.435051       1.321832      -0.697109      -0.004781       0.024786      -0.017767       0.030869      -0.008173      -0.004661      -0.011520      -0.006547       0.011167      -0.016516       0.002112       0.014404              2.077751       1.617952      -0.164407       0.138111       2.340531      -0.608298       2.274771          -0.000000
          159              H       7.563640       7.886040       4.890314       0.122063       1.661251 0.14881813E+02  0.16945052E+03                                 2.220909                            2.166295      -1.635484       2.047808                    0.996822       4.455766      13.134979       0.454892       1.182526      -0.728069       0.000349       0.010057       0.026940       0.028758      -0.013572      -0.002813       0.009413       0.000741       0.037072      -0.020513       0.001324       0.019189              2.236087       1.862830       0.032284       0.236859       1.979659       0.285498       2.865773          -0.000000
          160              H       6.214611       7.129676       3.974037       0.152782       1.210029 0.97597951E+01  0.98668592E+02                                 1.743794                            1.719035      -0.821265       2.459387                    0.999725       3.377572       8.978307       0.533590       1.135430      -0.745470      -0.030163      -0.008139       0.001997       0.031306       0.000961      -0.002454       0.005466       0.008641      -0.036316      -0.014285       0.003630       0.010656              1.735401       2.161623       0.200046      -0.057559       1.505683      -0.092839       1.538896          -0.000000
          161              H       5.805094       3.287887       6.252323       0.302975       0.801034 0.58365827E+01  0.54682891E+02                                 1.624293                            1.569090      -1.654988       2.188901                    0.991698       3.258476       9.896368       0.413281       1.581860      -0.651108      -0.028894      -0.023948      -0.024729       0.044943       0.003072       0.010857      -0.000145      -0.008360       0.017148      -0.013752       0.001635       0.012117              1.658675       1.640600       0.268584       0.306060       1.604623       0.267610       1.730803          -0.000000
          162              H       5.302922       9.728327      14.916557       0.303313       0.851662 0.65211469E+01  0.62004513E+02                                 1.636990                            1.621167      -1.222991       2.414009                    0.995952       2.926469       8.582276       0.426230       1.511342      -0.667174      -0.048182       0.000766      -0.015405       0.050591      -0.002835       0.012244       0.001634       0.007896      -0.023587      -0.015069       0.000304       0.014765              1.630183       1.878336       0.039620       0.231588       1.433087      -0.002891       1.579125          -0.000000
          163              H       9.553283       7.793251       2.783353       0.300007       0.829101 0.61815046E+01  0.57948707E+02                                 1.601205                            1.571561      -1.172905       2.433538                    0.996849       2.902388       8.429871       0.436071       1.498303      -0.669148       0.003111       0.048239      -0.015428       0.050742       0.005292       0.000365      -0.008326      -0.011717      -0.027070      -0.012568      -0.002340       0.014908              1.611173       1.406474      -0.074735       0.020114       1.843502      -0.321052       1.583543          -0.000000
          164              H       5.917063       6.924512      10.637253       0.302510       0.794973 0.58320679E+01  0.53439183E+02                                 1.517980                            1.496559      -0.956628       2.542011                    0.999543       2.691235       7.521768       0.464165       1.440113      -0.681424      -0.024147      -0.004841      -0.046719       0.052813       0.005696       0.012691       0.005925       0.007735       0.013849      -0.009804      -0.008789       0.018593              1.520717       1.414819       0.021280       0.303252       1.311817       0.032686       1.835514          -0.000000
          165              H      10.022093       6.204481       2.515628       0.304980       0.740391 0.52966668E+01  0.48558158E+02                                 1.555665                            1.506485      -1.565557       2.233774                    0.992686       3.220694       9.756768       0.415804       1.606787      -0.646919       0.022191      -0.027296      -0.027718       0.044786      -0.000686      -0.000104       0.008388       0.008094       0.014384      -0.010945       0.001651       0.009294              1.584407       1.485264      -0.214562      -0.248914       1.512162       0.278957       1.755795          -0.000000
          166              H       7.383193       3.853540       6.344746       0.294975       0.793969 0.58442750E+01  0.54302605E+02                                 1.576919                            1.542864      -1.245538       2.389760                    0.995888       3.017147       8.871986       0.431579       1.527410      -0.662525       0.045412       0.001873      -0.016567       0.048376      -0.002937      -0.004839      -0.003304       0.016390      -0.021902      -0.010909      -0.002346       0.013255              1.591865       1.721488       0.118123      -0.356387       1.423888      -0.041284       1.630219          -0.000000
          167              H       5.771192       6.936938      12.309301       0.300902       0.852145 0.63819869E+01  0.59696885E+02                                 1.583975                            1.561832      -0.949619       2.545252                    0.999568       2.708683       7.601714       0.456842       1.433323      -0.683527      -0.031172       0.001421       0.040252       0.050931      -0.001852      -0.011369       0.006769       0.012169       0.006470      -0.012016      -0.004515       0.016530              1.582240       1.590536      -0.005570      -0.357602       1.361402      -0.007773       1.794783          -0.000000
          168              H       6.882912      10.173096      14.568498       0.295166       0.729835 0.52111367E+01  0.47631412E+02                                 1.542579                            1.494884      -1.633492       2.191027                    0.991601       3.307047      10.038747       0.416707       1.608103      -0.646088       0.025468       0.023314      -0.028745       0.044927       0.002761      -0.008032      -0.002810      -0.010742       0.018101      -0.012108       0.000932       0.011176              1.574495       1.444097       0.142711      -0.310429       1.437843      -0.183443       1.841545          -0.000000
          169             In      13.151684       8.309739       8.026816       1.565229     139.220650 0.29098027E+04  0.10002399E+06                                17.773583                           14.134017       0.648908       1.984457                    0.998270      68.181319     173.574590       0.692096       0.257454      -1.320228       0.005758      -0.020209      -0.001383       0.021059      -0.011044       0.022905      -0.004350      -0.010711       0.090376      -0.032709      -0.007572       0.040281             22.733707      32.912457       1.744018       0.973079      22.386005       0.692771      12.902659          -0.000002
          170             In      13.112380       5.188387      -0.006045       1.565709     139.519208 0.29131858E+04  0.10017304E+06                                17.815611                           14.159406       0.636153       1.980757                    0.998153      68.191039     173.648452       0.690193       0.258079      -1.319378       0.004091       0.019796       0.002400       0.020356       0.009008      -0.020671      -0.008053      -0.012126       0.100520      -0.031489      -0.010871       0.042360             22.711611      32.684439      -1.059463      -1.043060      22.547847       0.137021      12.902546           0.000001
          171             In       4.816553      -0.026203       4.014124       1.562769     135.749947 0.28872836E+04  0.99069008E+05                                17.454694                           14.095923       0.669535       1.989115                    0.998312      68.221497     173.585435       0.691718       0.258065      -1.319289       0.014093      -0.000357      -0.000346       0.014102       0.002108      -0.001730       0.017976       0.020042       0.097071      -0.031524      -0.005938       0.037462             21.841005      21.885901      -0.679612      -0.267350      30.430215       2.467647      13.206900          -0.000002
          172             In       7.947765       0.019314      11.984945       1.561079     138.024994 0.28703116E+04  0.98379596E+05                                17.758744                           14.135333       0.636659       1.978764                    0.998332      68.312867     173.942668       0.684567       0.261044      -1.315001      -0.013850      -0.000525       0.001917       0.013992       0.000001       0.003531      -0.021921       0.025822       0.099581      -0.036446      -0.003909       0.040355             22.718517      20.332395      -0.272208       0.128215      34.687424      -1.499184      13.135733          -0.000003
          173              N       6.487442       3.771555       6.880991      -0.165820      25.438123 0.40989958E+03  0.94204385E+04                                 7.320973                            6.553706      -0.349668       1.961339                    0.993834      25.958153      71.883961       0.678242       0.392941      -1.088409      -0.013774       0.027466       0.111683       0.115832      -0.005814      -0.007785      -0.010219      -0.078998      -0.039446      -0.036593      -0.011442       0.048035              7.788089       5.829201       0.041020       0.094563       9.429188      -0.682484       8.105877          -0.000000
          174              N       6.267286       9.784379      15.320928      -0.171786      25.552649 0.41241645E+03  0.95012490E+04                                 7.348547                            6.576187      -0.358542       1.956155                    0.993734      26.135983      72.674975       0.676111       0.393227      -1.087243       0.028535      -0.020729       0.113469       0.118824       0.004614       0.022482      -0.002492      -0.087460      -0.055611      -0.050611      -0.002656       0.053267              7.831147       5.753622      -0.249142      -0.184483       9.499205       0.966998       8.240616          -0.000000
          175              N       9.562602       6.837260       3.210790      -0.167057      25.134811 0.40675114E+03  0.93279962E+04                                 7.251526                            6.524314      -0.265978       1.991502                    0.993489      25.850187      71.455944       0.680572       0.392439      -1.089000      -0.032608      -0.024440       0.105412       0.113014       0.001613       0.007785      -0.017318       0.080226      -0.036869      -0.043860      -0.003421       0.047281              7.665340       8.925804      -0.166889       0.912770       5.827059      -0.193175       8.243158          -0.000000
          176              N       6.467993       6.951525      11.527760      -0.162538      22.858118 0.36858947E+03  0.81786786E+04                                 6.559373                            6.014814       0.222360       2.153418                    0.998337      24.762074      65.519102       0.749951       0.368072      -1.115862       0.114823       0.000457       0.007756       0.115085       0.007317       0.002338      -0.015635      -0.025648      -0.045349      -0.022410      -0.005002       0.027411              6.787244       5.582826      -0.051575       0.042533       8.880988      -0.341180       5.897919          -0.000001

******************************************************
Auxiliary information for the entire system
The total spin magnetic moment of the unit cell is   0.000070
The total net atomic charge of the unit cell is   -0.000001
Accuracy of reproducing the electrostatic potential in the unit cell:
  The inner radius (bohr) =    5.0000
  The outer radius (bohr) =   12.0000
  Valid grid points have density less than (e/(bohr^3)) =    0.0001
  The number of valid grid points were=       108428
  The rms potential error without charges in kcal/mol is=      4.73227
  The rms potential error with partial charges in kcal/mol is=      2.08210
  The RRMSE value at monopole order=      0.43998
  The rms potential error with partial charges and cloud penetration in kcal/mol is=      2.08214
  The RRMSE value at monopole order with cloud penetration is=      0.43999
  The rms potential error with partial charges and atomic dipoles in kcal/mol is=      0.75966
  The RRMSE value at dipole order=      0.16053
  The rms potential error with partial charges, atomic dipoles and cloud penetration in kcal/mol is=      0.74725
  The RRMSE value at dipole order with cloud penetration=      0.15791

******************************************************
The electron densities and ab initio electrostatic potential were computed in VASP using the PBE functional and
projector augmented wave method. See the main text of the journal article for a description of computational details.
The atomic charges, dipoles, and quadrupoles were computed with the DDEC6 method as described in
(a) T. A. Manz and N. Gabaldon Limas, RSC Adv. 6 (2016) 47771-47801 DOI: 10.1039/c6ra04656h
(b) N. Gabaldon Limas and T. A. Manz, RSC Adv. 8 (2018) 2678-2707 DOI: 10.1039/c7ra11829e.
For each atom in the material, the electron cloud parameters were fit to the spherically averaged atom-in-material
electron density using radial positions for which this density was between 10^-4 and 10^-2 electrons per cubic bohr.
The polarizabilities, dispersion coefficients, and quantum Drude oscillator (QDO) parameters were fit using the MCLF method.
The magnetic structure of the system was optimized in VASP from the default ferromagnetic initial guess using spin polarization.
The atomic spin moments (ASMs) were computed on this optimized magnetic structure using the DDEC6 partition as inputs
to the method of T. A. Manz and D. S. Sholl, J. Chem. Theory Comput. 7 (2011) 4146-4164 DOI: 10.1021/ct200539n.
The RMSE and RRMSE were computed using a uniform grid with Ewald summation.
