# Supplementary material for: A collection of forcefield precursors for metal–organic frameworks
Source: RSC Adv. 2019 Nov 13;9(63):36492–507. doi: 10.1039/c9ra07327b (PMC9075174; doi:10.1039/c9ra07327b)
Supplement: RA-009-C9RA07327B-s5626 [file RA-009-C9RA07327B-s5626.xyz]

  648
jmolscript: load "" {1 1 1} spacegroup "x,y,z" unitcell [{     13.816400     0.000000     0.000000 }, {      0.000000    27.998700     0.000000 }, {      0.000000     0.000000    44.158900 }]
Zn     1.918822    15.341608    40.213302     0.446295
Zn     2.607569    20.677320     7.902235     0.461692
Zn     5.270818    14.685598     3.823719     0.458277
Zn    11.897578    26.656442    18.133852     0.446295
Zn    11.208831    21.320730    29.981685     0.461692
Zn     8.545582    27.312452    25.903169     0.458278
Zn     8.827022    12.657092    26.025048     0.446295
Zn     9.515769     7.321380    14.177215     0.461692
Zn    12.179018    13.313102    18.255731     0.458278
Zn     4.989378     1.342258     3.945598     0.446295
Zn     4.300631     6.677970    36.256665     0.461692
Zn     1.637382     0.686248    40.335181     0.458278
Zn    11.897578    12.657092     3.945598     0.446295
Zn    11.208831     7.321380    36.256665     0.461692
Zn     8.545582    13.313102    40.335181     0.458278
Zn     1.918822     1.342258    26.025048     0.446295
Zn     2.607569     6.677970    14.177215     0.461692
Zn     5.270818     0.686248    18.255731     0.458278
Zn     4.989378    15.341608    18.133852     0.446295
Zn     4.300631    20.677320    29.981685     0.461692
Zn     1.637382    14.685598    25.903169     0.458278
Zn     8.827022    26.656442    40.213302     0.446295
Zn     9.515769    21.320730     7.902235     0.461692
Zn    12.179018    27.312452     3.823719     0.458278
H      3.028555    19.221108     5.378554     0.094503
H      1.852779    18.129158     3.704932     0.126657
H     13.549743    19.876277     7.405448     0.087540
H     12.268963    18.742330     5.806895     0.125764
H      7.460856    16.110452     5.299068     0.093619
H      9.663190    16.793620     5.007619     0.132295
H      7.180383    15.015703     1.523482     0.087119
H      9.350940    15.766068     1.108388     0.119769
H     13.154594    14.772114    41.593268     0.093127
H     12.064480    15.351687    43.567171     0.123668
H      2.784005    16.048855    43.037264     0.089893
H      1.785079    16.636828     0.883178     0.134387
H      1.664876    18.288751    41.067777     0.096197
H      1.228278    20.352255    40.118361     0.135150
H      0.794443    16.418438    37.707285     0.095549
H      0.407584    18.420345    36.629808     0.139080
H     12.886556    19.719484    31.869478     0.097728
H     -0.031778    19.890276    34.024432     0.132385
H     11.855853    23.513308    31.887142     0.099291
H     12.800895    23.843693    34.006769     0.136969
H      0.746086    27.645916    37.689621     0.098771
H      0.331594    25.652409    36.581233     0.134775
H      1.517041    25.739205    41.036866     0.088028
H      1.190974    23.692500    40.016795     0.128099
H     10.787845    22.776942    27.458004     0.094503
H     11.963621    23.868892    25.784382     0.126657
H      0.266657    22.121773    29.484898     0.087540
H      1.547437    23.255720    27.886345     0.125764
H      6.355544    25.887598    27.378518     0.093620
H      4.153210    25.204430    27.087069     0.132295
H      6.636017    26.982347    23.602932     0.087119
H      4.465460    26.231982    23.187838     0.119769
H      0.661806    27.225936    19.513818     0.093127
H      1.751920    26.646363    21.487721     0.123668
H     11.032395    25.949195    20.957814     0.089893
H     12.031321    25.361222    22.962628     0.134387
H     12.151524    23.709299    18.988327     0.096197
H     12.588122    21.645795    18.038911     0.135148
H     13.021957    25.579612    15.627835     0.095550
H     13.408816    23.577705    14.550358     0.139081
H      0.929844    22.278566     9.790028     0.097728
H      0.031778    22.107774    11.944982     0.132385
H      1.960547    18.484742     9.807692     0.099291
H      1.015505    18.154357    11.927319     0.136970
H     13.070314    14.352134    15.610171     0.098772
H     13.484806    16.345641    14.501783     0.134777
H     12.299359    16.258845    18.957416     0.088028
H     12.625426    18.305550    17.937345     0.128099
H      9.936755     8.777592    16.700896     0.094503
H      8.760979     9.869542    18.374518     0.126657
H      6.641543     8.122423    14.674002     0.087540
H      5.360763     9.256370    16.272555     0.125764
H      0.552656    11.888248    16.780382     0.093620
H      2.754990    11.205080    17.071831     0.132295
H      0.272183    12.982997    20.555968     0.087119
H      2.442740    12.232632    20.971062     0.119769
H      6.246394    13.226586    24.645082     0.093127
H      5.156280    12.647013    22.671179     0.123668
H      9.692205    11.949845    23.201086     0.089893
H      8.693279    11.361872    21.196272     0.134387
H      8.573076     9.709949    25.170573     0.096197
H      8.136478     7.646445    26.119989     0.135148
H      7.702643    11.580262    28.531065     0.095550
H      7.315784     9.578355    29.608542     0.139081
H      5.978356     8.279216    34.368872     0.097728
H      6.876422     8.108424    32.213918     0.132385
H      4.947653     4.485392    34.351208     0.099291
H      5.892695     4.155007    32.231581     0.136970
H      7.654286     0.352784    28.548729     0.098772
H      7.239794     2.346291    29.657117     0.134776
H      8.425241     2.259495    25.201484     0.088028
H      8.099174     4.306200    26.221555     0.128099
H      3.879645     5.221758    38.780346     0.094503
H      5.055421     4.129808    40.453968     0.126657
H      7.174857     5.876927    36.753452     0.087540
H      8.455637     4.742980    38.352005     0.125764
H     13.263744     2.111102    38.859832     0.093620
H     11.061410     2.794270    39.151281     0.132295
H     13.544217     1.016353    42.635418     0.087119
H     11.373660     1.766718    43.050512     0.119769
H      7.570006     0.772764     2.565632     0.093127
H      8.660120     1.352337     0.591729     0.123668
H      4.124195     2.049505     1.121636     0.089893
H      5.123121     2.637478    43.275722     0.134387
H      5.243324     4.289401     3.091123     0.096197
H      5.679922     6.352905     4.040539     0.135149
H      6.113757     2.419088     6.451615     0.095549
H      6.500616     4.420995     7.529092     0.139080
H      7.838044     5.720134    12.289422     0.097728
H      6.939978     5.890926    10.134468     0.132385
H      8.868747     9.513958    12.271758     0.099291
H      7.923705     9.844343    10.152131     0.136969
H      6.162114    13.646566     6.469279     0.098771
H      6.576606    11.653059     7.577667     0.134775
H      5.391159    11.739855     3.122034     0.088027
H      5.717226     9.693150     4.142105     0.128099
H     10.787845     8.777592    38.780346     0.094503
H     11.963621     9.869542    40.453968     0.126657
H      0.266657     8.122423    36.753452     0.087540
H      1.547437     9.256370    38.352005     0.125764
H      6.355544    11.888248    38.859832     0.093619
H      4.153210    11.205080    39.151281     0.132295
H      6.636017    12.982997    42.635418     0.087119
H      4.465460    12.232632    43.050512     0.119769
H      0.661806    13.226586     2.565632     0.093127
H      1.751920    12.647013     0.591729     0.123668
H     11.032395    11.949845     1.121636     0.089893
H     12.031321    11.361872    43.275722     0.134387
H     12.151524     9.709949     3.091123     0.096197
H     12.588122     7.646445     4.040539     0.135149
H     13.021957    11.580262     6.451615     0.095549
H     13.408816     9.578355     7.529092     0.139080
H      0.929844     8.279216    12.289422     0.097728
H      0.031778     8.108424    10.134468     0.132385
H      1.960547     4.485392    12.271758     0.099291
H      1.015505     4.155007    10.152131     0.136969
H     13.070314     0.352784     6.469279     0.098771
H     13.484806     2.346291     7.577667     0.134775
H     12.299359     2.259495     3.122034     0.088027
H     12.625426     4.306200     4.142105     0.128099
H      3.028555     5.221758    16.700896     0.094503
H      1.852779     4.129808    18.374518     0.126657
H     13.549743     5.876927    14.674002     0.087540
H     12.268963     4.742980    16.272555     0.125764
H      7.460856     2.111102    16.780382     0.093620
H      9.663190     2.794270    17.071831     0.132295
H      7.180383     1.016353    20.555968     0.087119
H      9.350940     1.766718    20.971062     0.119769
H     13.154594     0.772764    24.645082     0.093127
H     12.064480     1.352337    22.671179     0.123668
H      2.784005     2.049505    23.201086     0.089893
H      1.785079     2.637478    21.196272     0.134387
H      1.664876     4.289401    25.170573     0.096197
H      1.228278     6.352905    26.119989     0.135148
H      0.794443     2.419088    28.531065     0.095550
H      0.407584     4.420995    29.608542     0.139081
H     12.886556     5.720134    34.368872     0.097728
H     -0.031778     5.890926    32.213918     0.132385
H     11.855853     9.513958    34.351208     0.099291
H     12.800895     9.844343    32.231581     0.136970
H      0.746086    13.646566    28.548729     0.098772
H      0.331594    11.653059    29.657117     0.134777
H      1.517041    11.739855    25.201484     0.088028
H      1.190974     9.693150    26.221555     0.128099
H      3.879645    19.221108    27.458004     0.094503
H      5.055421    18.129158    25.784382     0.126657
H      7.174857    19.876277    29.484898     0.087540
H      8.455637    18.742330    27.886345     0.125764
H     13.263744    16.110452    27.378518     0.093620
H     11.061410    16.793620    27.087069     0.132295
H     13.544217    15.015703    23.602932     0.087119
H     11.373660    15.766068    23.187838     0.119769
H      7.570006    14.772114    19.513818     0.093127
H      8.660120    15.351687    21.487721     0.123668
H      4.124195    16.048855    20.957814     0.089893
H      5.123121    16.636828    22.962628     0.134387
H      5.243324    18.288751    18.988327     0.096197
H      5.679922    20.352255    18.038911     0.135148
H      6.113757    16.418438    15.627835     0.095550
H      6.500616    18.420345    14.550358     0.139081
H      7.838044    19.719484     9.790028     0.097728
H      6.939978    19.890276    11.944982     0.132385
H      8.868747    23.513308     9.807692     0.099291
H      7.923705    23.843693    11.927319     0.136970
H      6.162114    27.645916    15.610171     0.098772
H      6.576606    25.652409    14.501783     0.134776
H      5.391159    25.739205    18.957416     0.088028
H      5.717226    23.692500    17.937345     0.128099
H      9.936755    22.776942     5.378554     0.094503
H      8.760979    23.868892     3.704932     0.126657
H      6.641543    22.121773     7.405448     0.087540
H      5.360763    23.255720     5.806895     0.125764
H      0.552656    25.887598     5.299068     0.093619
H      2.754990    25.204430     5.007619     0.132295
H      0.272183    26.982347     1.523482     0.087119
H      2.442740    26.231982     1.108388     0.119769
H      6.246394    27.225936    41.593268     0.093127
H      5.156280    26.646363    43.567171     0.123668
H      9.692205    25.949195    43.037264     0.089893
H      8.693279    25.361222     0.883178     0.134387
H      8.573076    23.709299    41.067777     0.096197
H      8.136478    21.645795    40.118361     0.135150
H      7.702643    25.579612    37.707285     0.095549
H      7.315784    23.577705    36.629808     0.139080
H      5.978356    22.278566    31.869478     0.097728
H      6.876422    22.107774    34.024432     0.132385
H      4.947653    18.484742    31.887142     0.099291
H      5.892695    18.154357    34.006769     0.136969
H      7.654286    14.352134    37.689621     0.098771
H      7.239794    16.345641    36.581233     0.134775
H      8.425241    16.258845    41.036866     0.088027
H      8.099174    18.305550    40.016795     0.128099
C      2.086276    19.137111     5.461131     0.096769
C      1.391311    18.476342     4.460490    -0.136935
C      0.165797    19.509494     6.643707     0.090376
C     13.205715    18.840325     5.690316    -0.135384
C      0.017961    18.327949     4.573096     0.057964
C     13.081368    17.613982     3.532712     0.377760
C      7.857387    16.026456     4.440619     0.095454
C      9.168563    16.440837     4.277673    -0.130360
C      7.686063    15.399285     2.230908     0.082307
C      8.984805    15.822065     1.982293    -0.145051
C      9.736417    16.328842     3.027976     0.057513
C     11.170559    16.687225     2.804532     0.373699
C     13.646458    15.186495    42.290095     0.080281
C     12.994324    15.519679    43.467372    -0.151341
C      1.845871    15.931260    43.135738     0.086037
C      1.261437    16.281244     0.177077    -0.148707
C     13.711395    16.096453     0.328984     0.061349
C     13.020575    16.530432     1.567199     0.368659
C      1.407891    18.325149    40.153246     0.090561
C      1.161959    19.559892    39.596844    -0.155195
C      0.910501    17.227600    38.189941     0.098736
C      0.668714    18.411945    37.541689    -0.146970
C      0.812404    19.613089    38.255297     0.055792
C      0.592724    20.903829    37.547871     0.372850
C     12.853397    20.553846    32.322548     0.098445
C     13.399145    20.649041    33.601832    -0.147380
C     12.260673    22.776942    32.327848     0.096153
C     12.807803    22.984133    33.600949    -0.155183
C     13.365985    21.880984    34.249643     0.049543
C      0.035923    21.981779    35.655221     0.381508
C      0.831747    26.828354    38.164329     0.099865
C      0.595487    25.646809    37.492231    -0.141155
C      1.290452    25.716806    40.116594     0.101162
C      1.091496    24.493263    39.516033    -0.149284
C      0.750231    24.440065    38.185967     0.049659
C      0.562327    23.135326    37.498855     0.383149
C     11.730124    22.860939    27.540581     0.096769
C     12.425089    23.521708    26.539940    -0.136935
C     13.650603    22.488556    28.723157     0.090376
C      0.610685    23.157725    27.769766    -0.135384
C     -0.017961    23.670101    26.652546     0.057965
C      0.735032    24.384068    25.612162     0.377760
C      5.959013    25.971594    26.520069     0.095454
C      4.647837    25.557213    26.357123    -0.130360
C      6.130337    26.598765    24.310358     0.082307
C      4.831595    26.175985    24.061743    -0.145050
C      4.079983    25.669208    25.107426     0.057513
C      2.645841    25.310825    24.883982     0.373699
C      0.169942    26.811555    20.210645     0.080281
C      0.822076    26.478371    21.387922    -0.151340
C     11.970529    26.066790    21.056288     0.086037
C     12.554963    25.716806    22.256527    -0.148707
C      0.105005    25.901597    22.408434     0.061348
C      0.795825    25.467618    23.646649     0.368659
C     12.408509    23.672901    18.073796     0.090561
C     12.654441    22.438158    17.517394    -0.155195
C     12.905899    24.770450    16.110491     0.098735
C     13.147686    23.586105    15.462239    -0.146971
C     13.003996    22.384961    16.175847     0.055792
C     13.223676    21.094221    15.468421     0.372850
C      0.963003    21.444204    10.243098     0.098444
C      0.417255    21.349009    11.522382    -0.147381
C      1.555727    19.221108    10.248398     0.096153
C      1.008597    19.013917    11.521499    -0.155184
C      0.450415    20.117066    12.170193     0.049543
C     -0.035923    20.016271    13.575771     0.381508
C     12.984653    15.169696    16.084879     0.099865
C     13.220913    16.351241    15.412781    -0.141155
C     12.525948    16.281244    18.037144     0.101162
C     12.724904    17.504787    17.436583    -0.149284
C     13.066169    17.557985    16.106517     0.049659
C     13.254073    18.862724    15.419405     0.383149
C      8.994476     8.861589    16.618319     0.096769
C      8.299511     9.522358    17.618960    -0.136935
C      7.073997     8.489206    15.435743     0.090376
C      6.297515     9.158375    16.389134    -0.135384
C      6.926161     9.670751    17.506354     0.057965
C      6.173168    10.384718    18.546738     0.377760
C      0.949187    11.972244    17.638831     0.095454
C      2.260363    11.557863    17.801777    -0.130360
C      0.777863    12.599415    19.848542     0.082307
C      2.076605    12.176635    20.097157    -0.145050
C      2.828217    11.669858    19.051474     0.057513
C      4.262359    11.311475    19.274918     0.373699
C      6.738258    12.812205    23.948255     0.080281
C      6.086124    12.479021    22.770978    -0.151340
C      8.754071    12.067440    23.102612     0.086037
C      8.169637    11.717456    21.902373    -0.148707
C      6.803195    11.902247    21.750466     0.061349
C      6.112375    11.468268    20.512251     0.368659
C      8.316091     9.673551    26.085104     0.090561
C      8.070159     8.438808    26.641506    -0.155195
C      7.818701    10.771100    28.048409     0.098735
C      7.576914     9.586755    28.696661    -0.146971
C      7.720604     8.385611    27.983053     0.055792
C      7.500924     7.094871    28.690479     0.372850
C      5.945197     7.444854    33.915802     0.098444
C      6.490945     7.349659    32.636518    -0.147381
C      5.352473     5.221758    33.910502     0.096153
C      5.899603     5.014567    32.637401    -0.155184
C      6.457785     6.117716    31.988707     0.049543
C      6.944123     6.016921    30.583129     0.381508
C      7.739947     1.170346    28.074021     0.099865
C      7.503687     2.351891    28.746119    -0.141155
C      8.198652     2.281894    26.121756     0.101162
C      7.999696     3.505437    26.722317    -0.149284
C      7.658431     3.558635    28.052383     0.049659
C      7.470527     4.863374    28.739495     0.383149
C      4.821924     5.137761    38.697769     0.096769
C      5.516889     4.476992    39.698410    -0.136935
C      6.742403     5.510144    37.515193     0.090376
C      7.518885     4.840975    38.468584    -0.135384
C      6.890239     4.328599    39.585804     0.057964
C      7.643232     3.614632    40.626188     0.377760
C     12.867213     2.027106    39.718281     0.095454
C     11.556037     2.441487    39.881227    -0.130360
C     13.038537     1.399935    41.927992     0.082307
C     11.739795     1.822715    42.176607    -0.145051
C     10.988183     2.329492    41.130924     0.057513
C      9.554041     2.687875    41.354368     0.373699
C      7.078142     1.187145     1.868805     0.080281
C      7.730276     1.520329     0.691528    -0.151341
C      5.062329     1.931910     1.023162     0.086037
C      5.646763     2.281894    43.981823    -0.148707
C      7.013205     2.097103    43.829916     0.061349
C      7.704025     2.531082    42.591701     0.368659
C      5.500309     4.325799     4.005654     0.090561
C      5.746241     5.560542     4.562056    -0.155195
C      5.997699     3.228250     5.968959     0.098736
C      6.239486     4.412595     6.617211    -0.146970
C      6.095796     5.613739     5.903603     0.055792
C      6.315476     6.904479     6.611029     0.372850
C      7.871203     6.554496    11.836352     0.098445
C      7.325455     6.649691    10.557068    -0.147380
C      8.463927     8.777592    11.831052     0.096153
C      7.916797     8.984783    10.557951    -0.155183
C      7.358615     7.881634     9.909257     0.049542
C      6.872277     7.982429     8.503679     0.381508
C      6.076453    12.829004     5.994571     0.099865
C      6.312713    11.647459     6.666669    -0.141155
C      5.617748    11.717456     4.042306     0.101162
C      5.816704    10.493913     4.642867    -0.149284
C      6.157969    10.440715     5.972933     0.049659
C      6.345873     9.135976     6.660045     0.383149
C     11.730124     8.861589    38.697769     0.096769
C     12.425089     9.522358    39.698410    -0.136935
C     13.650603     8.489206    37.515193     0.090376
C      0.610685     9.158375    38.468584    -0.135384
C     -0.017961     9.670751    39.585804     0.057964
C      0.735032    10.384718    40.626188     0.377760
C      5.959013    11.972244    39.718281     0.095454
C      4.647837    11.557863    39.881227    -0.130360
C      6.130337    12.599415    41.927992     0.082307
C      4.831595    12.176635    42.176607    -0.145051
C      4.079983    11.669858    41.130924     0.057513
C      2.645841    11.311475    41.354368     0.373699
C      0.169942    12.812205     1.868805     0.080281
C      0.822076    12.479021     0.691528    -0.151341
C     11.970529    12.067440     1.023162     0.086037
C     12.554963    11.717456    43.981823    -0.148707
C      0.105005    11.902247    43.829916     0.061349
C      0.795825    11.468268    42.591701     0.368659
C     12.408509     9.673551     4.005654     0.090561
C     12.654441     8.438808     4.562056    -0.155195
C     12.905899    10.771100     5.968959     0.098736
C     13.147686     9.586755     6.617211    -0.146970
C     13.003996     8.385611     5.903603     0.055792
C     13.223676     7.094871     6.611029     0.372850
C      0.963003     7.444854    11.836352     0.098445
C      0.417255     7.349659    10.557068    -0.147380
C      1.555727     5.221758    11.831052     0.096153
C      1.008597     5.014567    10.557951    -0.155183
C      0.450415     6.117716     9.909257     0.049542
C     -0.035923     6.016921     8.503679     0.381508
C     12.984653     1.170346     5.994571     0.099865
C     13.220913     2.351891     6.666669    -0.141155
C     12.525948     2.281894     4.042306     0.101162
C     12.724904     3.505437     4.642867    -0.149284
C     13.066169     3.558635     5.972933     0.049659
C     13.254073     4.863374     6.660045     0.383149
C      2.086276     5.137761    16.618319     0.096769
C      1.391311     4.476992    17.618960    -0.136935
C      0.165797     5.510144    15.435743     0.090376
C     13.205715     4.840975    16.389134    -0.135384
C      0.017961     4.328599    17.506354     0.057965
C     13.081368     3.614632    18.546738     0.377760
C      7.857387     2.027106    17.638831     0.095454
C      9.168563     2.441487    17.801777    -0.130360
C      7.686063     1.399935    19.848542     0.082307
C      8.984805     1.822715    20.097157    -0.145050
C      9.736417     2.329492    19.051474     0.057513
C     11.170559     2.687875    19.274918     0.373699
C     13.646458     1.187145    23.948255     0.080281
C     12.994324     1.520329    22.770978    -0.151340
C      1.845871     1.931910    23.102612     0.086037
C      1.261437     2.281894    21.902373    -0.148707
C     13.711395     2.097103    21.750466     0.061349
C     13.020575     2.531082    20.512251     0.368659
C      1.407891     4.325799    26.085104     0.090561
C      1.161959     5.560542    26.641506    -0.155195
C      0.910501     3.228250    28.048409     0.098735
C      0.668714     4.412595    28.696661    -0.146971
C      0.812404     5.613739    27.983053     0.055792
C      0.592724     6.904479    28.690479     0.372850
C     12.853397     6.554496    33.915802     0.098444
C     13.399145     6.649691    32.636518    -0.147381
C     12.260673     8.777592    33.910502     0.096153
C     12.807803     8.984783    32.637401    -0.155184
C     13.365985     7.881634    31.988707     0.049543
C      0.035923     7.982429    30.583129     0.381508
C      0.831747    12.829004    28.074021     0.099865
C      0.595487    11.647459    28.746119    -0.141155
C      1.290452    11.717456    26.121756     0.101162
C      1.091496    10.493913    26.722317    -0.149284
C      0.750231    10.440715    28.052383     0.049659
C      0.562327     9.135976    28.739495     0.383149
C      4.821924    19.137111    27.540581     0.096769
C      5.516889    18.476342    26.539940    -0.136935
C      6.742403    19.509494    28.723157     0.090376
C      7.518885    18.840325    27.769766    -0.135384
C      6.890239    18.327949    26.652546     0.057965
C      7.643232    17.613982    25.612162     0.377760
C     12.867213    16.026456    26.520069     0.095454
C     11.556037    16.440837    26.357123    -0.130360
C     13.038537    15.399285    24.310358     0.082307
C     11.739795    15.822065    24.061743    -0.145050
C     10.988183    16.328842    25.107426     0.057513
C      9.554041    16.687225    24.883982     0.373699
C      7.078142    15.186495    20.210645     0.080281
C      7.730276    15.519679    21.387922    -0.151340
C      5.062329    15.931260    21.056288     0.086037
C      5.646763    16.281244    22.256527    -0.148707
C      7.013205    16.096453    22.408434     0.061348
C      7.704025    16.530432    23.646649     0.368659
C      5.500309    18.325149    18.073796     0.090561
C      5.746241    19.559892    17.517394    -0.155195
C      5.997699    17.227600    16.110491     0.098735
C      6.239486    18.411945    15.462239    -0.146971
C      6.095796    19.613089    16.175847     0.055792
C      6.315476    20.903829    15.468421     0.372850
C      7.871203    20.553846    10.243098     0.098444
C      7.325455    20.649041    11.522382    -0.147381
C      8.463927    22.776942    10.248398     0.096153
C      7.916797    22.984133    11.521499    -0.155184
C      7.358615    21.880984    12.170193     0.049543
C      6.872277    21.981779    13.575771     0.381508
C      6.076453    26.828354    16.084879     0.099865
C      6.312713    25.646809    15.412781    -0.141155
C      5.617748    25.716806    18.037144     0.101162
C      5.816704    24.493263    17.436583    -0.149284
C      6.157969    24.440065    16.106517     0.049659
C      6.345873    23.135326    15.419405     0.383149
C      8.994476    22.860939     5.461131     0.096769
C      8.299511    23.521708     4.460490    -0.136935
C      7.073997    22.488556     6.643707     0.090376
C      6.297515    23.157725     5.690316    -0.135384
C      6.926161    23.670101     4.573096     0.057964
C      6.173168    24.384068     3.532712     0.377760
C      0.949187    25.971594     4.440619     0.095454
C      2.260363    25.557213     4.277673    -0.130360
C      0.777863    26.598765     2.230908     0.082307
C      2.076605    26.175985     1.982293    -0.145051
C      2.828217    25.669208     3.027976     0.057513
C      4.262359    25.310825     2.804532     0.373699
C      6.738258    26.811555    42.290095     0.080281
C      6.086124    26.478371    43.467372    -0.151340
C      8.754071    26.066790    43.135738     0.086037
C      8.169637    25.716806     0.177077    -0.148707
C      6.803195    25.901597     0.328984     0.061349
C      6.112375    25.467618     1.567199     0.368659
C      8.316091    23.672901    40.153246     0.090561
C      8.070159    22.438158    39.596844    -0.155195
C      7.818701    24.770450    38.189941     0.098736
C      7.576914    23.586105    37.541689    -0.146970
C      7.720604    22.384961    38.255297     0.055792
C      7.500924    21.094221    37.547871     0.372850
C      5.945197    21.444204    32.322548     0.098445
C      6.490945    21.349009    33.601832    -0.147380
C      5.352473    19.221108    32.327848     0.096153
C      5.899603    19.013917    33.600949    -0.155183
C      6.457785    20.117066    34.249643     0.049543
C      6.944123    20.016271    35.655221     0.381508
C      7.739947    15.169696    38.164329     0.099865
C      7.503687    16.351241    37.492231    -0.141155
C      8.198652    16.281244    40.116594     0.101162
C      7.999696    17.504787    39.516033    -0.149284
C      7.658431    17.557985    38.185967     0.049659
C      7.470527    18.862724    37.498855     0.383149
I      4.462974    15.507640    40.372716    -0.479349
I      0.752994    13.542971    38.873080    -0.431209
I      2.576068    23.165004     7.329494    -0.459711
I      4.850800    19.499975     8.157474    -0.460495
I      4.125163    16.059494     5.602440    -0.453422
I      4.211653    14.229499     1.533197    -0.446280
I      9.353426    26.490410    18.293266    -0.479348
I     13.063406     0.456379    16.793630    -0.431207
I     11.240332    18.833046    29.408944    -0.459711
I      8.965600    22.498075    30.236924    -0.460495
I      9.691237    25.938556    27.681890    -0.453422
I      9.604747    27.768551    23.612647    -0.446286
I     11.371174    12.491060    25.865634    -0.479348
I      7.661194    14.455729    27.365270    -0.431208
I      9.484268     4.833696    14.749956    -0.459711
I     11.759000     8.498725    13.921976    -0.460495
I     11.033363    11.939206    16.477010    -0.453422
I     11.119853    13.769201    20.546253    -0.446286
I      2.445226     1.508290     3.786184    -0.479349
I      6.155206    27.542321     5.285820    -0.431209
I      4.332132     9.165654    36.829406    -0.459712
I      2.057400     5.500625    36.001426    -0.460495
I      2.783037     2.060144    38.556460    -0.453422
I      2.696547     0.230149    42.625703    -0.446282
I      9.353426    12.491060     3.786184    -0.479349
I     13.063406    14.455729     5.285820    -0.431209
I     11.240332     4.833696    36.829406    -0.459712
I      8.965600     8.498725    36.001426    -0.460495
I      9.691237    11.939206    38.556460    -0.453422
I      9.604747    13.769201    42.625703    -0.446281
I      4.462974     1.508290    25.865634    -0.479348
I      0.752994    27.542321    27.365270    -0.431207
I      2.576068     9.165654    14.749956    -0.459711
I      4.850800     5.500625    13.921976    -0.460495
I      4.125163     2.060144    16.477010    -0.453422
I      4.211653     0.230149    20.546253    -0.446286
I      2.445226    15.507640    18.293266    -0.479348
I      6.155206    13.542971    16.793630    -0.431207
I      4.332132    23.165004    29.408944    -0.459711
I      2.057400    19.499975    30.236924    -0.460495
I      2.783037    16.059494    27.681890    -0.453422
I      2.696547    14.229499    23.612647    -0.446286
I     11.371174    26.490410    40.372716    -0.479349
I      7.661194     0.456379    38.873080    -0.431209
I      9.484268    18.833046     7.329494    -0.459711
I     11.759000    22.498075     8.157474    -0.460495
I     11.033363    25.938556     5.602440    -0.453422
I     11.119853    27.768551     1.533197    -0.446281
N      1.494934    19.657887     6.529335    -0.165287
N      7.125117    15.513800     3.453226    -0.172151
N      1.146761    15.437083    42.105953    -0.172293
N     11.763283    17.420791     3.750415    -0.365405
N     11.730124    16.228047     1.702767    -0.380013
N     13.751463    17.207441     2.464067    -0.385809
N      1.308413    17.158443    39.475407    -0.167223
N     12.281398    21.600997    31.709623    -0.158224
N      1.177157    26.872312    39.452444    -0.152785
N      0.229352    20.808634    36.269029    -0.391710
N      0.185140    23.173124    36.205882    -0.384269
N      0.777863    22.037497    38.206280    -0.393638
N     12.321466    22.340163    28.608785    -0.165287
N      6.691283    26.484250    25.532676    -0.172151
N     12.669639    26.560967    20.026503    -0.172293
N      2.053117    24.577259    25.829865    -0.365405
N      2.086276    25.770003    23.782217    -0.380013
N      0.064937    24.790609    24.543517    -0.385809
N     12.507987    24.839607    17.395957    -0.167223
N      1.535002    20.397053     9.630173    -0.158224
N     12.639243    15.125738    17.372994    -0.152785
N     13.587048    21.189416    14.189579    -0.391710
N     13.631260    18.824926    14.126432    -0.384269
N     13.038537    19.960553    16.126830    -0.393638
N      8.403134     8.340813    15.550115    -0.165287
N      0.216917    12.484900    18.626224    -0.172151
N      8.054961    12.561617    24.132397    -0.172293
N      4.855083    10.577909    18.329035    -0.365405
N      4.821924    11.770653    20.376683    -0.380013
N      6.843263    10.791259    19.615383    -0.385809
N      8.216613    10.840257    26.762943    -0.167223
N      5.373198     6.397703    34.528727    -0.158224
N      8.085357     1.126388    26.785906    -0.152785
N      7.137552     7.190066    29.969321    -0.391710
N      7.093340     4.825576    30.032468    -0.384269
N      7.686063     5.961203    28.032070    -0.393638
N      5.413266     5.658537    37.629565    -0.165287
N     13.599483     1.514450    40.705674    -0.172151
N      5.761439     1.437733     2.052947    -0.172293
N      8.961317     3.421441    40.408485    -0.365405
N      8.994476     2.228697    42.456133    -0.380013
N      6.973137     3.208091    41.694833    -0.385809
N      5.599787     3.159093     4.683493    -0.167223
N      8.443202     7.601647    12.449277    -0.158224
N      5.731043    12.872962     4.706456    -0.152785
N      6.678848     6.809284     7.889871    -0.391710
N      6.723060     9.173774     7.953018    -0.384269
N      6.130337     8.038147     5.952620    -0.393638
N     12.321466     8.340813    37.629565    -0.165287
N      6.691283    12.484900    40.705674    -0.172151
N     12.669639    12.561617     2.052947    -0.172293
N      2.053117    10.577909    40.408485    -0.365405
N      2.086276    11.770653    42.456133    -0.380013
N      0.064937    10.791259    41.694833    -0.385809
N     12.507987    10.840257     4.683493    -0.167223
N      1.535002     6.397703    12.449277    -0.158224
N     12.639243     1.126388     4.706456    -0.152785
N     13.587048     7.190066     7.889871    -0.391710
N     13.631260     4.825576     7.953018    -0.384269
N     13.038537     5.961203     5.952620    -0.393638
N      1.494934     5.658537    15.550115    -0.165287
N      7.125117     1.514450    18.626224    -0.172151
N      1.146761     1.437733    24.132397    -0.172293
N     11.763283     3.421441    18.329035    -0.365405
N     11.730124     2.228697    20.376683    -0.380013
N     13.751463     3.208091    19.615383    -0.385809
N      1.308413     3.159093    26.762943    -0.167223
N     12.281398     7.601647    34.528727    -0.158224
N      1.177157    12.872962    26.785906    -0.152785
N      0.229352     6.809284    29.969321    -0.391710
N      0.185140     9.173774    30.032468    -0.384269
N      0.777863     8.038147    28.032070    -0.393638
N      5.413266    19.657887    28.608785    -0.165287
N     13.599483    15.513800    25.532676    -0.172151
N      5.761439    15.437083    20.026503    -0.172293
N      8.961317    17.420791    25.829865    -0.365405
N      8.994476    16.228047    23.782217    -0.380013
N      6.973137    17.207441    24.543517    -0.385809
N      5.599787    17.158443    17.395957    -0.167223
N      8.443202    21.600997     9.630173    -0.158224
N      5.731043    26.872312    17.372994    -0.152785
N      6.678848    20.808634    14.189579    -0.391710
N      6.723060    23.173124    14.126432    -0.384269
N      6.130337    22.037497    16.126830    -0.393638
N      8.403134    22.340163     6.529335    -0.165287
N      0.216917    26.484250     3.453226    -0.172151
N      8.054961    26.560967    42.105953    -0.172293
N      4.855083    24.577259     3.750415    -0.365405
N      4.821924    25.770003     1.702767    -0.380013
N      6.843263    24.790609     2.464067    -0.385809
N      8.216613    24.839607    39.475407    -0.167223
N      5.373198    20.397053    31.709623    -0.158224
N      8.085357    15.125738    39.452444    -0.152785
N      7.137552    21.189416    36.269029    -0.391710
N      7.093340    18.824926    36.205882    -0.384269
N      7.686063    19.960553    38.206280    -0.393638

The following XYZ coordinates are in angstroms. Other properties are in atomic units.
The sperically averaged electron density of each atom fit to a function of the form exp(a - br)
eigen_1, eigen_2 and eigen_3 are the three eigenvalues of traceless quadrupole moment tensor
  atom number  atomic symbol              X              Y              Z     net charge C6 coefficient C8 coefficient C10 coefficient fluctuating dipole atomic polarizability isotropic forcefield polarizability              a              b squared Pearson coefficient          <r^3>          <r^4>         wp_QDO          m_QDO          q_QDO       dipole_x       dipole_y       dipole_z         dipole            Qxy            Qxz            Qyz     Q(x^2-y^2)  Q(3z^2 - R^2)        eigen_1        eigen_2        eigen_3 static polarizability      alpha(xx)      alpha(xy)      alpha(xz)      alpha(yy)      alpha(yz)      alpha(zz) atomic spin moment
            1             Zn       1.918822      15.341608      40.213302       0.446295     134.282592 0.33255451E+04  0.12290848E+06                                21.408652                           18.807316       0.320121       1.851320                    0.998648      60.310894     180.890429       0.415494       0.398861      -1.137993       0.012642      -0.010041       0.000200       0.016146      -0.012934       0.014248      -0.011638      -0.000565       0.024592      -0.017363      -0.009487       0.026850             24.602791      21.660503      -2.322250      -2.581204      27.613984      -5.475018      24.533885          -0.000000
            2             Zn       2.607569      20.677320       7.902235       0.461692     138.875426 0.32419488E+04  0.11900411E+06                                21.878567                           18.575470       0.293263       1.849704                    0.998341      59.572410     177.800623       0.418067       0.399121      -1.138329       0.001257       0.006716      -0.011858       0.013686      -0.026346      -0.036488       0.003622      -0.005849       0.005672      -0.044511      -0.001491       0.046002             26.285176      25.539648       3.615291      -0.331373      21.560934       2.055689      31.754946          -0.000000
            3             Zn       5.270818      14.685598       3.823719       0.458277     141.165724 0.32492321E+04  0.11940702E+06                                22.208251                           18.652212       0.302633       1.850148                    0.998311      59.854896     179.081222       0.415093       0.401524      -1.135969       0.000772      -0.002139      -0.018028       0.018170      -0.006462       0.022232       0.015636      -0.001152       0.080093      -0.032262      -0.006995       0.039257             26.789279      33.002605      -0.760300       0.130119      26.666153      -3.229479      20.699079           0.000001
            4             Zn      11.897578      26.656442      18.133852       0.446295     134.282655 0.33255466E+04  0.12290855E+06                                21.408660                           18.807320       0.320121       1.851320                    0.998648      60.310908     180.890485       0.415494       0.398861      -1.137993      -0.012642       0.010041       0.000200       0.016145      -0.012934      -0.014248       0.011638      -0.000565       0.024591      -0.017362      -0.009488       0.026850             24.602801      21.660511      -2.322252       2.581204      27.614004       5.475018      24.533888          -0.000000
            5             Zn      11.208831      21.320730      29.981685       0.461692     138.875413 0.32419485E+04  0.11900410E+06                                21.878566                           18.575469       0.293263       1.849704                    0.998341      59.572406     177.800609       0.418067       0.399121      -1.138329      -0.001257      -0.006716      -0.011858       0.013686      -0.026346       0.036488      -0.003622      -0.005848       0.005673      -0.044511      -0.001491       0.046003             26.285174      25.539648       3.615291       0.331373      21.560931      -2.055688      31.754943           0.000000
            6             Zn       8.545582      27.312452      25.903169       0.458278     141.165669 0.32492304E+04  0.11940695E+06                                22.208245                           18.652207       0.302633       1.850148                    0.998311      59.854881     179.081165       0.415093       0.401524      -1.135969      -0.000772       0.002139      -0.018027       0.018170      -0.006462      -0.022232      -0.015636      -0.001153       0.080092      -0.032262      -0.006994       0.039256             26.789273      33.002595      -0.760300      -0.130119      26.666149       3.229477      20.699073           0.000001
            7             Zn       8.827022      12.657092      26.025048       0.446295     134.282653 0.33255466E+04  0.12290855E+06                                21.408659                           18.807320       0.320121       1.851320                    0.998648      60.310908     180.890484       0.415494       0.398861      -1.137993       0.012642       0.010041      -0.000200       0.016145       0.012934      -0.014248      -0.011638      -0.000565       0.024591      -0.017362      -0.009488       0.026850             24.602800      21.660510       2.322252       2.581204      27.614003      -5.475017      24.533887          -0.000000
            8             Zn       9.515769       7.321380      14.177215       0.461692     138.875406 0.32419483E+04  0.11900409E+06                                21.878565                           18.575469       0.293263       1.849704                    0.998341      59.572404     177.800602       0.418067       0.399121      -1.138329       0.001257      -0.006716       0.011858       0.013686       0.026346       0.036488       0.003622      -0.005848       0.005673      -0.044511      -0.001491       0.046003             26.285173      25.539647      -3.615291       0.331372      21.560931       2.055688      31.754942          -0.000000
            9             Zn      12.179018      13.313102      18.255731       0.458278     141.165673 0.32492305E+04  0.11940695E+06                                22.208246                           18.652208       0.302633       1.850148                    0.998311      59.854882     179.081169       0.415093       0.401524      -1.135969       0.000772       0.002139       0.018027       0.018170       0.006462      -0.022232       0.015636      -0.001153       0.080092      -0.032262      -0.006994       0.039256             26.789273      33.002596       0.760300      -0.130119      26.666150      -3.229477      20.699074           0.000000
           10             Zn       4.989378       1.342258       3.945598       0.446295     134.282588 0.33255449E+04  0.12290847E+06                                21.408652                           18.807316       0.320121       1.851320                    0.998648      60.310892     180.890423       0.415494       0.398861      -1.137993      -0.012642      -0.010041      -0.000200       0.016146       0.012934       0.014248       0.011638      -0.000565       0.024592      -0.017363      -0.009487       0.026850             24.602791      21.660503       2.322250      -2.581203      27.613986       5.475018      24.533884          -0.000000
           11             Zn       4.300631       6.677970      36.256665       0.461692     138.875425 0.32419487E+04  0.11900411E+06                                21.878566                           18.575469       0.293263       1.849704                    0.998341      59.572410     177.800621       0.418067       0.399121      -1.138329      -0.001257       0.006716       0.011858       0.013686       0.026346      -0.036488      -0.003622      -0.005848       0.005672      -0.044511      -0.001491       0.046002             26.285175      25.539648      -3.615291      -0.331372      21.560934      -2.055689      31.754944          -0.000001
           12             Zn       1.637382       0.686248      40.335181       0.458278     141.165714 0.32492317E+04  0.11940701E+06                                22.208250                           18.652212       0.302633       1.850148                    0.998311      59.854893     179.081212       0.415093       0.401524      -1.135969      -0.000772      -0.002139       0.018028       0.018170       0.006462       0.022232      -0.015636      -0.001152       0.080093      -0.032262      -0.006995       0.039256             26.789278      33.002603       0.760300       0.130119      26.666153       3.229479      20.699079           0.000001
           13             Zn      11.897578      12.657092       3.945598       0.446295     134.282588 0.33255450E+04  0.12290848E+06                                21.408652                           18.807316       0.320121       1.851320                    0.998648      60.310893     180.890428       0.415494       0.398861      -1.137993      -0.012642       0.010041      -0.000200       0.016146      -0.012934       0.014248      -0.011638      -0.000565       0.024592      -0.017363      -0.009487       0.026850             24.602791      21.660503      -2.322250      -2.581204      27.613985      -5.475017      24.533884          -0.000001
           14             Zn      11.208831       7.321380      36.256665       0.461692     138.875419 0.32419485E+04  0.11900410E+06                                21.878566                           18.575469       0.293263       1.849704                    0.998341      59.572408     177.800615       0.418067       0.399121      -1.138329      -0.001257      -0.006716       0.011858       0.013686      -0.026346      -0.036488       0.003622      -0.005848       0.005672      -0.044511      -0.001491       0.046002             26.285175      25.539647       3.615291      -0.331372      21.560933       2.055689      31.754944          -0.000001
           15             Zn       8.545582      13.313102      40.335181       0.458278     141.165725 0.32492321E+04  0.11940702E+06                                22.208251                           18.652212       0.302633       1.850148                    0.998311      59.854896     179.081223       0.415093       0.401524      -1.135969      -0.000772       0.002139       0.018028       0.018170      -0.006462       0.022232       0.015636      -0.001152       0.080093      -0.032262      -0.006995       0.039256             26.789280      33.002605      -0.760300       0.130119      26.666154      -3.229479      20.699080           0.000001
           16             Zn       1.918822       1.342258      26.025048       0.446295     134.282653 0.33255466E+04  0.12290855E+06                                21.408659                           18.807320       0.320121       1.851320                    0.998648      60.310908     180.890486       0.415494       0.398861      -1.137993       0.012642      -0.010041      -0.000200       0.016145      -0.012934      -0.014248       0.011638      -0.000565       0.024591      -0.017362      -0.009488       0.026850             24.602801      21.660511      -2.322252       2.581204      27.614004       5.475018      24.533888          -0.000000
           17             Zn       2.607569       6.677970      14.177215       0.461692     138.875405 0.32419482E+04  0.11900409E+06                                21.878565                           18.575469       0.293263       1.849704                    0.998341      59.572404     177.800600       0.418067       0.399121      -1.138329       0.001257       0.006716       0.011858       0.013686      -0.026346       0.036488      -0.003622      -0.005848       0.005673      -0.044511      -0.001491       0.046002             26.285173      25.539646       3.615290       0.331373      21.560930      -2.055688      31.754942          -0.000000
           18             Zn       5.270818       0.686248      18.255731       0.458278     141.165674 0.32492305E+04  0.11940695E+06                                22.208246                           18.652208       0.302633       1.850148                    0.998311      59.854882     179.081170       0.415093       0.401524      -1.135969       0.000772      -0.002139       0.018027       0.018170      -0.006462      -0.022232      -0.015636      -0.001153       0.080092      -0.032262      -0.006994       0.039256             26.789273      33.002596      -0.760300      -0.130119      26.666150       3.229477      20.699074           0.000000
           19             Zn       4.989378      15.341608      18.133852       0.446295     134.282655 0.33255466E+04  0.12290855E+06                                21.408659                           18.807320       0.320121       1.851320                    0.998648      60.310908     180.890484       0.415494       0.398861      -1.137993      -0.012642      -0.010041       0.000200       0.016145       0.012934      -0.014248      -0.011638      -0.000565       0.024591      -0.017362      -0.009488       0.026850             24.602801      21.660511       2.322252       2.581204      27.614004      -5.475018      24.533888          -0.000000
           20             Zn       4.300631      20.677320      29.981685       0.461692     138.875413 0.32419484E+04  0.11900410E+06                                21.878566                           18.575469       0.293263       1.849704                    0.998341      59.572406     177.800608       0.418067       0.399121      -1.138329      -0.001257       0.006716      -0.011858       0.013686       0.026346       0.036488       0.003622      -0.005848       0.005673      -0.044511      -0.001491       0.046003             26.285174      25.539647      -3.615291       0.331373      21.560931       2.055688      31.754943           0.000000
           21             Zn       1.637382      14.685598      25.903169       0.458278     141.165669 0.32492304E+04  0.11940695E+06                                22.208245                           18.652208       0.302633       1.850148                    0.998311      59.854881     179.081166       0.415093       0.401524      -1.135969      -0.000772      -0.002139      -0.018027       0.018170       0.006462      -0.022232       0.015636      -0.001153       0.080092      -0.032262      -0.006994       0.039256             26.789273      33.002596       0.760300      -0.130119      26.666150      -3.229477      20.699073           0.000001
           22             Zn       8.827022      26.656442      40.213302       0.446295     134.282594 0.33255451E+04  0.12290848E+06                                21.408653                           18.807316       0.320121       1.851320                    0.998648      60.310894     180.890429       0.415494       0.398861      -1.137993       0.012642       0.010041       0.000200       0.016146       0.012934       0.014248       0.011638      -0.000565       0.024592      -0.017363      -0.009487       0.026850             24.602791      21.660503       2.322250      -2.581203      27.613985       5.475018      24.533886          -0.000000
           23             Zn       9.515769      21.320730       7.902235       0.461692     138.875426 0.32419488E+04  0.11900411E+06                                21.878567                           18.575470       0.293263       1.849704                    0.998341      59.572410     177.800624       0.418067       0.399121      -1.138329       0.001257      -0.006716      -0.011858       0.013686       0.026346      -0.036488      -0.003622      -0.005849       0.005672      -0.044511      -0.001491       0.046002             26.285176      25.539648      -3.615291      -0.331373      21.560934      -2.055689      31.754945          -0.000000
           24             Zn      12.179018      27.312452       3.823719       0.458278     141.165716 0.32492318E+04  0.11940701E+06                                22.208250                           18.652212       0.302633       1.850148                    0.998311      59.854894     179.081215       0.415093       0.401524      -1.135969       0.000772       0.002139      -0.018027       0.018170       0.006462       0.022232      -0.015636      -0.001152       0.080093      -0.032262      -0.006995       0.039256             26.789278      33.002603       0.760300       0.130119      26.666153       3.229478      20.699079           0.000001
           25              H       3.028555      19.221108       5.378554       0.094503       1.675269 0.12708588E+02  0.14006725E+03                                 2.345607                            2.095424      -1.294882       2.255897                    0.993327       3.953952      11.728361       0.428933       1.295620      -0.706747       0.048687       0.000139      -0.009500       0.049605       0.004631      -0.010994       0.004090       0.018365       0.013578      -0.015258      -0.001543       0.016801              2.511165       3.692402       0.268757      -0.000276       1.918085       0.129031       1.923008           0.000002
           26              H       1.852779      18.129158       3.704932       0.126657       1.395309 0.10632522E+02  0.11176812E+03                                 2.045040                            1.895095      -1.346803       2.242496                    0.994501       3.698279      10.617734       0.460010       1.266651      -0.712708       0.024247      -0.013995      -0.029323       0.040541       0.002233      -0.016305       0.001354       0.017030       0.003932      -0.013465      -0.007776       0.021241              2.123006       2.030332      -0.125764      -0.289541       1.860850       0.516479       2.477836           0.000002
           27              H      13.549743      19.876277       7.405448       0.087540       1.417674 0.10412007E+02  0.11042504E+03                                 2.162476                            1.938161      -1.454709       2.173331                    0.991554       4.156643      12.552032       0.426871       1.352934      -0.691241      -0.025389       0.016951       0.034576       0.046125       0.004658      -0.004610       0.007891       0.015550       0.012473      -0.015222       0.005406       0.009816              2.344240       2.036711      -0.249369      -0.415494       1.963274       0.708841       3.032734          -0.000000
           28              H      12.268963      18.742330       5.806895       0.125764       1.233100 0.92696917E+01  0.96275159E+02                                 2.018518                            1.866883      -1.641967       2.096293                    0.991349       4.196758      12.879055       0.418270       1.409938      -0.678603      -0.033813      -0.003925       0.005081       0.034417      -0.000999      -0.005049      -0.000393       0.007650      -0.005672      -0.004941      -0.002594       0.007535              2.098685       2.812794       0.124568      -0.068434       1.687888       0.200227       1.795372           0.000000
           29              H       7.460856      16.110452       5.299068       0.093619       1.410833 0.10557922E+02  0.11175143E+03                                 2.127160                            1.934712      -1.256617       2.274882                    0.993727       3.921692      11.621862       0.435257       1.329491      -0.698067      -0.012203       0.007448       0.045182       0.047390       0.005653       0.003825       0.003091       0.006709       0.045766      -0.014223      -0.002386       0.016609              2.236055       2.224156       0.025014      -0.675037       1.778472       0.132974       2.705537           0.000000
           30              H       9.663190      16.793620       5.007619       0.132295       1.160631 0.86063106E+01  0.87661366E+02                                 1.944999                            1.805650      -1.529838       2.162745                    0.991474       3.963818      12.010538       0.423286       1.420631      -0.677940       0.018562       0.012222       0.032986       0.039775       0.001753       0.003208       0.003966       0.009372       0.047961      -0.013394      -0.003704       0.017098              2.013443       2.079739       0.302868       0.313677       1.793319       0.399633       2.167272           0.000000
           31              H       7.180383      15.015703       1.523482       0.087119       1.524554 0.11445836E+02  0.12411264E+03                                 2.256875                            2.024145      -1.481888       2.158347                    0.991138       4.226372      12.842713       0.420795       1.342354      -0.693625      -0.016355      -0.018194      -0.037456       0.044738       0.005102      -0.003656       0.003590       0.004800       0.039854      -0.013224      -0.001085       0.014310              2.401551       2.656767       0.469051       0.703928       1.948945       0.412572       2.598942           0.000001
           32              H       9.350940      15.766068       1.108388       0.119769       1.380757 0.10561553E+02  0.11160237E+03                                 2.061621                            1.908800      -1.542320       2.140770                    0.992200       3.981505      11.721461       0.448060       1.293672      -0.704091       0.011592      -0.001978      -0.034123       0.036092       0.003712      -0.001000      -0.000589      -0.007604       0.024194      -0.009374       0.001159       0.008216              2.131114       2.159008       0.044233      -0.415127       1.599075       0.066562       2.635259           0.000001
           33              H      13.154594      14.772114      41.593268       0.093127       1.440355 0.11361812E+02  0.12290763E+03                                 2.168173                            2.015585      -1.495672       2.156987                    0.991361       4.171947      12.639621       0.422269       1.340868      -0.694197      -0.029117      -0.021830      -0.028133       0.045998       0.005206       0.002573       0.002355       0.011283      -0.005969      -0.007042      -0.002551       0.009593              2.225831       2.076837       0.267305       0.429466       1.990874       0.426746       2.609781           0.000000
           34              H      12.064480      15.351687      43.567171       0.123668       1.283255 0.98619201E+01  0.10320854E+03                                 2.007430                            1.875665      -1.646937       2.089361                    0.991536       4.146473      12.448986       0.437493       1.337767      -0.693010      -0.033164      -0.007645       0.003495       0.034213       0.005066       0.001471      -0.000089       0.007514      -0.020499      -0.007061      -0.002760       0.009821              2.079137       2.760926       0.165814      -0.184334       1.644752       0.044594       1.831732           0.000000
           35              H       2.784005      16.048855      43.037264       0.089893       1.728999 0.13567707E+02  0.15281178E+03                                 2.425858                            2.186241      -1.511320       2.146023                    0.991617       4.234192      12.918842       0.411656       1.321055      -0.699591       0.045181       0.003795       0.005438       0.045665       0.005006       0.006416       0.011025       0.006072      -0.000014      -0.012663      -0.002427       0.015091              2.573298       3.730364       0.114131      -0.382281       1.869825      -0.065379       2.119703           0.000001
           36              H       1.785079      16.636828       0.883178       0.134387       1.358535 0.10429700E+02  0.10940304E+03                                 2.025227                            1.890120      -1.432829       2.206433                    0.993544       3.720720      10.764879       0.454580       1.284512      -0.708311       0.025153       0.014554       0.027018       0.039680       0.015348       0.006554       0.003676       0.009948      -0.007982      -0.014877      -0.005054       0.019931              2.076067       2.054077       0.168640       0.327616       1.754541       0.375130       2.419584           0.000002
           37              H       1.664876      18.288751      41.067777       0.096197       1.397104 0.10393452E+02  0.10784295E+03                                 2.008265                            1.842962      -0.956700       2.420526                    0.997493       3.537393       9.851475       0.481692       1.225475      -0.723903       0.012302       0.003938       0.048194       0.049895       0.000554       0.007096       0.009392      -0.027922       0.038362      -0.021877       0.001066       0.020811              2.091445       1.589411      -0.070353       0.311877       1.780388      -0.400398       2.904536           0.000002
           38              H       1.228278      20.352255      40.118361       0.135150       1.166487 0.85568294E+01  0.83726698E+02                                 1.696665                            1.610023      -1.122480       2.352450                    0.997437       3.235376       8.467023       0.551026       1.136011      -0.745212       0.003188       0.029909       0.026353       0.039990       0.000558       0.006307       0.013390      -0.008622       0.044866      -0.014252      -0.008792       0.023044              1.702187       1.334734       0.011663       0.052490       2.138868       0.246561       1.632957           0.000002
           39              H       0.794443      16.418438      37.707285       0.095549       1.681799 0.13228094E+02  0.14726626E+03                                 2.353781                            2.141326      -1.290795       2.253212                    0.994439       3.976431      11.855974       0.423254       1.299869      -0.706141      -0.007572      -0.032799      -0.033424       0.047437      -0.001699       0.010428       0.003786      -0.003446       0.062250      -0.016129      -0.007959       0.024088              2.419587       1.756407       0.102668       0.097481       3.340458       0.481638       2.161894          -0.000002
           40              H       0.407584      18.420345      36.629808       0.139080       1.095065 0.77967513E+01  0.74738760E+02                                 1.642990                            1.547866      -1.090253       2.370498                    0.998252       3.181408       8.314255       0.554485       1.152349      -0.740540      -0.010739      -0.008180      -0.037771       0.040111       0.004478       0.006201       0.014871      -0.007120       0.037777      -0.012292      -0.011115       0.023407              1.677188       1.356343      -0.055505       0.241748       1.521892      -0.180285       2.153330          -0.000002
           41              H      12.886556      19.719484      31.869478       0.097728       1.608037 0.12383527E+02  0.13662149E+03                                 2.333666                            2.105099      -1.457083       2.177955                    0.992015       4.121770      12.534840       0.413713       1.341936      -0.695347       0.009792      -0.045530      -0.017574       0.049777      -0.013667       0.002481      -0.005477      -0.028279       0.005242      -0.020542      -0.000155       0.020697              2.460062       1.839711      -0.007075       0.083463       2.932208       0.793389       2.608265          -0.000001
           42              H      -0.031778      19.890276      34.024432       0.132385       1.237735 0.92199183E+01  0.93167486E+02                                 1.866251                            1.749319      -1.091208       2.366557                    0.997772       3.441026       9.565388       0.486997       1.244636      -0.718592       0.016168      -0.036111       0.010640       0.040971      -0.004856       0.006249       0.000914      -0.030749      -0.042248      -0.018374      -0.004790       0.023164              1.912193       1.646067      -0.310116       0.283426       2.026270      -0.334786       2.064241          -0.000002
           43              H      11.855853      23.513308      31.887142       0.099291       1.579296 0.12043807E+02  0.13005847E+03                                 2.216632                            2.014935      -1.039886       2.380738                    0.996937       3.660154      10.504421       0.448685       1.264123      -0.716089      -0.016452       0.044375      -0.020596       0.051614      -0.004622       0.004664       0.001429      -0.043859       0.006505      -0.024360       0.002986       0.021374              2.326560       2.015983      -0.492927       0.430222       2.519746      -0.603622       2.443952          -0.000002
           44              H      12.800895      23.843693      34.006769       0.136969       1.162803 0.84601285E+01  0.82597704E+02                                 1.700260                            1.606706      -1.083358       2.371787                    0.997787       3.209197       8.406535       0.548262       1.144267      -0.743395      -0.001450       0.039549       0.011794       0.041295      -0.007779       0.001850      -0.000789      -0.033271      -0.024583      -0.014682      -0.007825       0.022506              1.722795       1.372370      -0.006943       0.090432       2.018325       0.353774       1.777690          -0.000002
           45              H       0.746086      27.645916      37.689621       0.098771       1.554564 0.11793827E+02  0.12723136E+03                                 2.220625                            2.012847      -1.094523       2.354209                    0.996391       3.741000      10.880753       0.440726       1.288244      -0.709697      -0.009970       0.037758      -0.030679       0.049662      -0.008891       0.011469      -0.004503      -0.014787       0.052063      -0.022213      -0.000782       0.022995              2.327566       1.719992      -0.070159       0.021682       3.245524      -0.449252       2.017182          -0.000001
           46              H       0.331594      25.652409      36.581233       0.134775       1.172415 0.85678671E+01  0.84228595E+02                                 1.738070                            1.639780      -1.065467       2.379507                    0.998130       3.241360       8.624693       0.529407       1.176873      -0.735440      -0.012136       0.007926      -0.038436       0.041079      -0.004200       0.006996      -0.015384      -0.008271       0.034854      -0.012184      -0.011522       0.023705              1.765719       1.423015       0.044141       0.238013       1.626704       0.144564       2.247438          -0.000002
           47              H       1.517041      25.739205      41.036866       0.088028       1.589113 0.12010186E+02  0.12991643E+03                                 2.208998                            1.993854      -1.325424       2.232219                    0.993839       3.936361      11.395791       0.456167       1.241276      -0.717636       0.006034      -0.009201       0.044750       0.046083      -0.004603       0.001217      -0.015334      -0.028426       0.015389      -0.017600      -0.006923       0.024523              2.323914       1.851941       0.082351       0.483728       1.891133       0.334039       3.228669           0.000001
           48              H       1.190974      23.692500      40.016795       0.128099       1.213003 0.90381879E+01  0.90160592E+02                                 1.782888                            1.687390      -1.099684       2.356067                    0.997797       3.347027       9.008130       0.519744       1.181356      -0.733817       0.003699      -0.027907       0.026596       0.038728      -0.002079       0.007118      -0.013083      -0.004978       0.048494      -0.013064      -0.010798       0.023861              1.796917       1.416800      -0.051993       0.083711       2.274548      -0.216524       1.699403           0.000002
           49              H      10.787845      22.776942      27.458004       0.094503       1.675267 0.12708575E+02  0.14006706E+03                                 2.345605                            2.095422      -1.294881       2.255897                    0.993327       3.953950      11.728351       0.428933       1.295620      -0.706747      -0.048687      -0.000139      -0.009500       0.049605       0.004631       0.010994      -0.004090       0.018365       0.013577      -0.015258      -0.001543       0.016801              2.511163       3.692399       0.268757       0.000276       1.918084      -0.129031       1.923007           0.000002
           50              H      11.963621      23.868892      25.784382       0.126657       1.395308 0.10632518E+02  0.11176805E+03                                 2.045039                            1.895094      -1.346803       2.242497                    0.994501       3.698278      10.617727       0.460011       1.266650      -0.712708      -0.024247       0.013995      -0.029323       0.040541       0.002233       0.016305      -0.001354       0.017030       0.003932      -0.013465      -0.007776       0.021241              2.123004       2.030330      -0.125764       0.289541       1.860849      -0.516478       2.477834           0.000002
           51              H       0.266657      22.121773      29.484898       0.087540       1.417673 0.10412000E+02  0.11042495E+03                                 2.162475                            1.938161      -1.454709       2.173331                    0.991554       4.156642      12.552029       0.426871       1.352934      -0.691241       0.025389      -0.016951       0.034576       0.046125       0.004658       0.004610      -0.007891       0.015550       0.012473      -0.015222       0.005406       0.009816              2.344239       2.036710      -0.249369       0.415494       1.963274      -0.708840       3.032733          -0.000000
           52              H       1.547437      23.255720      27.886345       0.125764       1.233100 0.92696926E+01  0.96275168E+02                                 2.018518                            1.866883      -1.641967       2.096293                    0.991349       4.196758      12.879054       0.418270       1.409938      -0.678603       0.033813       0.003925       0.005081       0.034417      -0.000999       0.005049       0.000393       0.007650      -0.005672      -0.004941      -0.002594       0.007535              2.098685       2.812794       0.124568       0.068434       1.687888      -0.200227       1.795372           0.000000
           53              H       6.355544      25.887598      27.378518       0.093620       1.410833 0.10557930E+02  0.11175153E+03                                 2.127160                            1.934712      -1.256618       2.274881                    0.993727       3.921693      11.621864       0.435257       1.329490      -0.698067       0.012203      -0.007448       0.045182       0.047390       0.005653      -0.003825      -0.003091       0.006709       0.045766      -0.014223      -0.002386       0.016609              2.236055       2.224156       0.025014       0.675037       1.778472      -0.132974       2.705537           0.000000
           54              H       4.153210      25.204430      27.087069       0.132295       1.160631 0.86063098E+01  0.87661358E+02                                 1.944999                            1.805650      -1.529838       2.162744                    0.991474       3.963818      12.010539       0.423286       1.420631      -0.677940      -0.018562      -0.012222       0.032986       0.039775       0.001753      -0.003208      -0.003966       0.009372       0.047961      -0.013394      -0.003704       0.017098              2.013444       2.079739       0.302868      -0.313677       1.793319      -0.399633       2.167272           0.000000
           55              H       6.636017      26.982347      23.602932       0.087119       1.524554 0.11445839E+02  0.12411269E+03                                 2.256876                            2.024146      -1.481889       2.158347                    0.991138       4.226373      12.842719       0.420795       1.342355      -0.693625       0.016355       0.018194      -0.037456       0.044738       0.005102       0.003656      -0.003590       0.004801       0.039854      -0.013224      -0.001085       0.014310              2.401552       2.656768       0.469052      -0.703929       1.948946      -0.412572       2.598943           0.000001
           56              H       4.465460      26.231982      23.187838       0.119769       1.380756 0.10561546E+02  0.11160228E+03                                 2.061621                            1.908799      -1.542319       2.140771                    0.992200       3.981504      11.721459       0.448060       1.293673      -0.704091      -0.011592       0.001978      -0.034123       0.036092       0.003712       0.001000       0.000589      -0.007604       0.024194      -0.009374       0.001159       0.008216              2.131114       2.159007       0.044233       0.415127       1.599075      -0.066562       2.635258           0.000001
           57              H       0.661806      27.225936      19.513818       0.093127       1.440355 0.11361810E+02  0.12290760E+03                                 2.168173                            2.015585      -1.495672       2.156987                    0.991361       4.171947      12.639621       0.422269       1.340868      -0.694197       0.029117       0.021830      -0.028133       0.045998       0.005206      -0.002573      -0.002355       0.011283      -0.005969      -0.007042      -0.002551       0.009593              2.225831       2.076837       0.267305      -0.429466       1.990874      -0.426746       2.609781           0.000000
           58              H       1.751920      26.646363      21.487721       0.123668       1.283254 0.98619136E+01  0.10320846E+03                                 2.007430                            1.875665      -1.646936       2.089361                    0.991536       4.146472      12.448983       0.437493       1.337767      -0.693010       0.033164       0.007645       0.003495       0.034213       0.005066      -0.001471       0.000089       0.007514      -0.020499      -0.007061      -0.002760       0.009821              2.079136       2.760926       0.165814       0.184334       1.644751      -0.044594       1.831732           0.000000
           59              H      11.032395      25.949195      20.957814       0.089893       1.728999 0.13567698E+02  0.15281166E+03                                 2.425858                            2.186241      -1.511319       2.146023                    0.991617       4.234191      12.918840       0.411656       1.321056      -0.699591      -0.045181      -0.003795       0.005438       0.045665       0.005006      -0.006416      -0.011025       0.006072      -0.000014      -0.012663      -0.002427       0.015091              2.573297       3.730364       0.114131       0.382281       1.869825       0.065379       2.119703           0.000001
           60              H      12.031321      25.361222      22.962628       0.134387       1.358535 0.10429699E+02  0.10940302E+03                                 2.025226                            1.890119      -1.432828       2.206433                    0.993544       3.720720      10.764877       0.454580       1.284511      -0.708311      -0.025153      -0.014554       0.027018       0.039680       0.015348      -0.006554      -0.003676       0.009948      -0.007982      -0.014877      -0.005054       0.019931              2.076067       2.054077       0.168640      -0.327616       1.754540      -0.375130       2.419583           0.000002
           61              H      12.151524      23.709299      18.988327       0.096197       1.397107 0.10393481E+02  0.10784336E+03                                 2.008271                            1.842967      -0.956700       2.420526                    0.997493       3.537396       9.851498       0.481691       1.225478      -0.723902      -0.012302      -0.003938       0.048194       0.049895       0.000554      -0.007096      -0.009392      -0.027922       0.038362      -0.021877       0.001066       0.020811              2.091451       1.589415      -0.070353      -0.311879       1.780393       0.400401       2.904546           0.000002
           62              H      12.588122      21.645795      18.038911       0.135148       1.166491 0.85568669E+01  0.83727190E+02                                 1.696672                            1.610030      -1.122481       2.352450                    0.997437       3.235380       8.467051       0.551023       1.136016      -0.745211      -0.003188      -0.029909       0.026353       0.039990       0.000558      -0.006307      -0.013390      -0.008622       0.044866      -0.014252      -0.008792       0.023044              1.702194       1.334739       0.011663      -0.052490       2.138879      -0.246563       1.632965           0.000002
           63              H      13.021957      25.579612      15.627835       0.095550       1.681780 0.13227903E+02  0.14726346E+03                                 2.353751                            2.141301      -1.290794       2.253212                    0.994439       3.976414      11.855858       0.423259       1.299858      -0.706144       0.007572       0.032799      -0.033424       0.047437      -0.001699      -0.010428      -0.003787      -0.003446       0.062251      -0.016129      -0.007959       0.024088              2.419555       1.756389       0.102666      -0.097479       3.340407      -0.481629       2.161868          -0.000002
           64              H      13.408816      23.577705      14.550358       0.139081       1.095062 0.77967142E+01  0.74738282E+02                                 1.642983                            1.547859      -1.090252       2.370498                    0.998252       3.181402       8.314220       0.554488       1.152345      -0.740541       0.010739       0.008180      -0.037771       0.040111       0.004478      -0.006201      -0.014871      -0.007120       0.037777      -0.012292      -0.011115       0.023407              1.677181       1.356337      -0.055504      -0.241746       1.521885       0.180284       2.153319          -0.000002
           65              H       0.929844      22.278566       9.790028       0.097728       1.608036 0.12383522E+02  0.13662141E+03                                 2.333664                            2.105098      -1.457082       2.177956                    0.992015       4.121769      12.534833       0.413714       1.341936      -0.695347      -0.009792       0.045530      -0.017574       0.049777      -0.013667      -0.002481       0.005477      -0.028279       0.005242      -0.020542      -0.000155       0.020696              2.460060       1.839711      -0.007075      -0.083462       2.932207      -0.793389       2.608264          -0.000001
           66              H       0.031778      22.107774      11.944982       0.132385       1.237734 0.92199008E+01  0.93167233E+02                                 1.866246                            1.749315      -1.091208       2.366557                    0.997772       3.441023       9.565365       0.486999       1.244632      -0.718592      -0.016168       0.036111       0.010640       0.040971      -0.004856      -0.006249      -0.000914      -0.030749      -0.042248      -0.018374      -0.004790       0.023165              1.912188       1.646063      -0.310114      -0.283424       2.026265       0.334785       2.064236          -0.000002
           67              H       1.960547      18.484742       9.807692       0.099291       1.579294 0.12043787E+02  0.13005818E+03                                 2.216629                            2.014932      -1.039886       2.380738                    0.996937       3.660152      10.504410       0.448686       1.264123      -0.716089       0.016452      -0.044375      -0.020596       0.051614      -0.004622      -0.004664      -0.001429      -0.043859       0.006505      -0.024360       0.002986       0.021374              2.326557       2.015981      -0.492927      -0.430221       2.519743       0.603620       2.443949          -0.000002
           68              H       1.015505      18.154357      11.927319       0.136970       1.162799 0.84600891E+01  0.82597191E+02                                 1.700252                            1.606700      -1.083357       2.371787                    0.997787       3.209193       8.406507       0.548264       1.144263      -0.743396       0.001450      -0.039549       0.011794       0.041295      -0.007780      -0.001850       0.000789      -0.033271      -0.024583      -0.014682      -0.007825       0.022507              1.722787       1.372365      -0.006943      -0.090431       2.018315      -0.353771       1.777681          -0.000003
           69              H      13.070314      14.352134      15.610171       0.098772       1.554561 0.11793804E+02  0.12723101E+03                                 2.220620                            2.012843      -1.094523       2.354209                    0.996391       3.740997      10.880731       0.440727       1.288241      -0.709698       0.009970      -0.037758      -0.030679       0.049662      -0.008891      -0.011469       0.004503      -0.014787       0.052064      -0.022213      -0.000782       0.022995              2.327560       1.719989      -0.070159      -0.021682       3.245514       0.449251       2.017178          -0.000001
           70              H      13.484806      16.345641      14.501783       0.134777       1.172409 0.85678002E+01  0.84227721E+02                                 1.738057                            1.639769      -1.065466       2.379507                    0.998130       3.241352       8.624643       0.529411       1.176867      -0.735441       0.012136      -0.007926      -0.038436       0.041078      -0.004200      -0.006996       0.015384      -0.008271       0.034854      -0.012184      -0.011522       0.023705              1.765706       1.423006       0.044140      -0.238010       1.626692      -0.144562       2.247420          -0.000003
           71              H      12.299359      16.258845      18.957416       0.088028       1.589113 0.12010191E+02  0.12991651E+03                                 2.209000                            1.993855      -1.325424       2.232219                    0.993839       3.936362      11.395798       0.456166       1.241277      -0.717636      -0.006034       0.009201       0.044750       0.046083      -0.004603      -0.001217       0.015334      -0.028426       0.015389      -0.017600      -0.006923       0.024523              2.323916       1.851941       0.082351      -0.483728       1.891134      -0.334039       3.228671           0.000001
           72              H      12.625426      18.305550      17.937345       0.128099       1.213004 0.90382045E+01  0.90160819E+02                                 1.782892                            1.687393      -1.099685       2.356067                    0.997797       3.347029       9.008145       0.519743       1.181359      -0.733817      -0.003699       0.027907       0.026596       0.038728      -0.002079      -0.007118       0.013083      -0.004978       0.048494      -0.013064      -0.010798       0.023861              1.796921       1.416802      -0.051993      -0.083711       2.274554       0.216525       1.699406           0.000001
           73              H       9.936755       8.777592      16.700896       0.094503       1.675267 0.12708575E+02  0.14006707E+03                                 2.345605                            2.095423      -1.294881       2.255897                    0.993327       3.953950      11.728352       0.428933       1.295620      -0.706747       0.048687      -0.000139       0.009500       0.049605      -0.004631       0.010994       0.004090       0.018365       0.013577      -0.015258      -0.001543       0.016801              2.511163       3.692399      -0.268757       0.000276       1.918084       0.129031       1.923007           0.000002
           74              H       8.760979       9.869542      18.374518       0.126657       1.395308 0.10632518E+02  0.11176806E+03                                 2.045040                            1.895094      -1.346803       2.242496                    0.994501       3.698278      10.617730       0.460010       1.266650      -0.712708       0.024247       0.013995       0.029323       0.040541      -0.002233       0.016305       0.001354       0.017030       0.003932      -0.013465      -0.007776       0.021241              2.123005       2.030331       0.125764       0.289541       1.860849       0.516479       2.477835           0.000002
           75              H       6.641543       8.122423      14.674002       0.087540       1.417673 0.10412002E+02  0.11042497E+03                                 2.162475                            1.938161      -1.454709       2.173331                    0.991554       4.156642      12.552027       0.426871       1.352934      -0.691241      -0.025389      -0.016951      -0.034576       0.046125      -0.004658       0.004610       0.007891       0.015550       0.012473      -0.015222       0.005406       0.009816              2.344239       2.036710       0.249369       0.415494       1.963273       0.708840       3.032732          -0.000000
           76              H       5.360763       9.256370      16.272555       0.125764       1.233100 0.92696926E+01  0.96275168E+02                                 2.018518                            1.866883      -1.641967       2.096293                    0.991349       4.196758      12.879054       0.418270       1.409938      -0.678603      -0.033813       0.003925      -0.005081       0.034417       0.000999       0.005049      -0.000393       0.007650      -0.005672      -0.004941      -0.002594       0.007535              2.098685       2.812794      -0.124568       0.068434       1.687888       0.200227       1.795372           0.000000
           77              H       0.552656      11.888248      16.780382       0.093620       1.410833 0.10557930E+02  0.11175153E+03                                 2.127160                            1.934712      -1.256618       2.274881                    0.993727       3.921693      11.621864       0.435257       1.329490      -0.698067      -0.012203      -0.007448      -0.045182       0.047390      -0.005653      -0.003825       0.003091       0.006709       0.045766      -0.014223      -0.002386       0.016609              2.236055       2.224156      -0.025014       0.675037       1.778472       0.132974       2.705537           0.000000
           78              H       2.754990      11.205080      17.071831       0.132295       1.160631 0.86063098E+01  0.87661358E+02                                 1.944999                            1.805650      -1.529839       2.162744                    0.991474       3.963818      12.010539       0.423286       1.420631      -0.677940       0.018562      -0.012222      -0.032986       0.039775      -0.001753      -0.003208       0.003966       0.009372       0.047961      -0.013394      -0.003704       0.017098              2.013444       2.079739      -0.302868      -0.313677       1.793319       0.399633       2.167272           0.000000
           79              H       0.272183      12.982997      20.555968       0.087119       1.524554 0.11445839E+02  0.12411269E+03                                 2.256876                            2.024146      -1.481889       2.158347                    0.991138       4.226373      12.842719       0.420795       1.342355      -0.693625      -0.016355       0.018194       0.037456       0.044738      -0.005102       0.003656       0.003590       0.004801       0.039854      -0.013224      -0.001085       0.014310              2.401552       2.656768      -0.469052      -0.703929       1.948946       0.412572       2.598943           0.000001
           80              H       2.442740      12.232632      20.971062       0.119769       1.380756 0.10561547E+02  0.11160229E+03                                 2.061621                            1.908799      -1.542319       2.140771                    0.992200       3.981504      11.721457       0.448060       1.293672      -0.704091       0.011592       0.001978       0.034123       0.036092      -0.003712       0.001000      -0.000589      -0.007604       0.024194      -0.009374       0.001159       0.008216              2.131113       2.159007      -0.044233       0.415127       1.599075       0.066562       2.635258           0.000001
           81              H       6.246394      13.226586      24.645082       0.093127       1.440355 0.11361810E+02  0.12290760E+03                                 2.168173                            2.015585      -1.495672       2.156987                    0.991361       4.171947      12.639621       0.422269       1.340868      -0.694197      -0.029117       0.021830       0.028133       0.045998      -0.005206      -0.002573       0.002355       0.011283      -0.005969      -0.007042      -0.002551       0.009593              2.225831       2.076837      -0.267305      -0.429466       1.990874       0.426746       2.609781           0.000000
           82              H       5.156280      12.647013      22.671179       0.123668       1.283254 0.98619136E+01  0.10320846E+03                                 2.007430                            1.875665      -1.646936       2.089361                    0.991536       4.146472      12.448983       0.437493       1.337767      -0.693010      -0.033164       0.007645      -0.003495       0.034213      -0.005066      -0.001471      -0.000089       0.007514      -0.020499      -0.007061      -0.002760       0.009821              2.079136       2.760926      -0.165814       0.184334       1.644751       0.044594       1.831732           0.000000
           83              H       9.692205      11.949845      23.201086       0.089893       1.728999 0.13567700E+02  0.15281169E+03                                 2.425859                            2.186242      -1.511319       2.146023                    0.991617       4.234191      12.918842       0.411656       1.321056      -0.699591       0.045181      -0.003795      -0.005438       0.045665      -0.005006      -0.006416       0.011025       0.006072      -0.000014      -0.012663      -0.002427       0.015091              2.573298       3.730365      -0.114131       0.382281       1.869826      -0.065379       2.119703           0.000001
           84              H       8.693279      11.361872      21.196272       0.134387       1.358535 0.10429700E+02  0.10940304E+03                                 2.025227                            1.890120      -1.432828       2.206433                    0.993544       3.720720      10.764879       0.454580       1.284512      -0.708311       0.025153      -0.014554      -0.027018       0.039680      -0.015348      -0.006554       0.003676       0.009948      -0.007982      -0.014877      -0.005054       0.019931              2.076067       2.054077      -0.168640      -0.327616       1.754541       0.375130       2.419584           0.000002
           85              H       8.573076       9.709949      25.170573       0.096197       1.397108 0.10393488E+02  0.10784345E+03                                 2.008272                            1.842968      -0.956700       2.420526                    0.997493       3.537397       9.851503       0.481690       1.225478      -0.723902       0.012302      -0.003938      -0.048194       0.049895      -0.000554      -0.007096       0.009392      -0.027922       0.038362      -0.021877       0.001066       0.020811              2.091452       1.589415       0.070353      -0.311879       1.780394      -0.400401       2.904547           0.000002
           86              H       8.136478       7.646445      26.119989       0.135148       1.166491 0.85568676E+01  0.83727202E+02                                 1.696672                            1.610030      -1.122481       2.352450                    0.997437       3.235380       8.467052       0.551023       1.136016      -0.745211       0.003188      -0.029909      -0.026353       0.039990      -0.000558      -0.006307       0.013390      -0.008622       0.044866      -0.014252      -0.008792       0.023044              1.702194       1.334739      -0.011663      -0.052490       2.138879       0.246563       1.632965           0.000001
           87              H       7.702643      11.580262      28.531065       0.095550       1.681780 0.13227905E+02  0.14726349E+03                                 2.353752                            2.141302      -1.290794       2.253212                    0.994439       3.976414      11.855860       0.423259       1.299858      -0.706144      -0.007572       0.032799       0.033424       0.047437       0.001699      -0.010428       0.003787      -0.003446       0.062251      -0.016129      -0.007959       0.024088              2.419556       1.756389      -0.102667      -0.097480       3.340408       0.481630       2.161869          -0.000003
           88              H       7.315784       9.578355      29.608542       0.139081       1.095061 0.77967122E+01  0.74738254E+02                                 1.642982                            1.547858      -1.090252       2.370498                    0.998252       3.181402       8.314218       0.554488       1.152344      -0.740541      -0.010739       0.008180       0.037771       0.040111      -0.004478      -0.006201       0.014871      -0.007120       0.037777      -0.012292      -0.011115       0.023407              1.677180       1.356337       0.055504      -0.241746       1.521884      -0.180284       2.153318          -0.000002
           89              H       5.978356       8.279216      34.368872       0.097728       1.608036 0.12383520E+02  0.13662139E+03                                 2.333664                            2.105097      -1.457082       2.177956                    0.992015       4.121769      12.534831       0.413714       1.341935      -0.695347       0.009792       0.045530       0.017574       0.049777       0.013667      -0.002481      -0.005477      -0.028279       0.005242      -0.020542      -0.000155       0.020696              2.460060       1.839710       0.007075      -0.083462       2.932206       0.793388       2.608263          -0.000002
           90              H       6.876422       8.108424      32.213918       0.132385       1.237734 0.92199006E+01  0.93167229E+02                                 1.866246                            1.749315      -1.091208       2.366557                    0.997772       3.441023       9.565364       0.486999       1.244632      -0.718592       0.016168       0.036111      -0.010640       0.040971       0.004856      -0.006249       0.000914      -0.030749      -0.042248      -0.018374      -0.004790       0.023165              1.912188       1.646063       0.310114      -0.283424       2.026265      -0.334785       2.064235          -0.000002
           91              H       4.947653       4.485392      34.351208       0.099291       1.579294 0.12043786E+02  0.13005817E+03                                 2.216628                            2.014932      -1.039886       2.380738                    0.996937       3.660152      10.504409       0.448686       1.264122      -0.716089      -0.016452      -0.044375       0.020596       0.051614       0.004622      -0.004664       0.001429      -0.043859       0.006505      -0.024360       0.002986       0.021374              2.326557       2.015981       0.492926      -0.430221       2.519742      -0.603620       2.443948          -0.000002
           92              H       5.892695       4.155007      32.231581       0.136970       1.162799 0.84600926E+01  0.82597240E+02                                 1.700254                            1.606701      -1.083357       2.371787                    0.997787       3.209193       8.406510       0.548264       1.144263      -0.743396      -0.001450      -0.039549      -0.011794       0.041295       0.007780      -0.001850      -0.000788      -0.033271      -0.024583      -0.014682      -0.007825       0.022507              1.722788       1.372366       0.006943      -0.090432       2.018316       0.353772       1.777683          -0.000003
           93              H       7.654286       0.352784      28.548729       0.098772       1.554562 0.11793808E+02  0.12723106E+03                                 2.220620                            2.012843      -1.094523       2.354209                    0.996391       3.740998      10.880734       0.440727       1.288240      -0.709698      -0.009970      -0.037758       0.030679       0.049662       0.008891      -0.011469      -0.004503      -0.014787       0.052064      -0.022213      -0.000782       0.022995              2.327561       1.719989       0.070159      -0.021682       3.245514      -0.449251       2.017178          -0.000001
           94              H       7.239794       2.346291      29.657117       0.134776       1.172409 0.85678073E+01  0.84227819E+02                                 1.738059                            1.639771      -1.065466       2.379507                    0.998130       3.241352       8.624648       0.529410       1.176868      -0.735441      -0.012136      -0.007926       0.038436       0.041078       0.004200      -0.006996      -0.015384      -0.008271       0.034854      -0.012184      -0.011522       0.023705              1.765708       1.423007      -0.044140      -0.238011       1.626694       0.144562       2.247423          -0.000003
           95              H       8.425241       2.259495      25.201484       0.088028       1.589113 0.12010189E+02  0.12991649E+03                                 2.208999                            1.993855      -1.325424       2.232219                    0.993839       3.936362      11.395797       0.456166       1.241276      -0.717636       0.006034       0.009201      -0.044750       0.046083       0.004603      -0.001217      -0.015334      -0.028426       0.015389      -0.017600      -0.006923       0.024523              2.323915       1.851941      -0.082351      -0.483728       1.891134       0.334039       3.228670           0.000001
           96              H       8.099174       4.306200      26.221555       0.128099       1.213004 0.90382026E+01  0.90160795E+02                                 1.782891                            1.687393      -1.099685       2.356067                    0.997797       3.347029       9.008144       0.519743       1.181358      -0.733817       0.003699       0.027907      -0.026596       0.038728       0.002079      -0.007118      -0.013083      -0.004978       0.048494      -0.013064      -0.010798       0.023861              1.796920       1.416802       0.051993      -0.083711       2.274553      -0.216524       1.699406           0.000001
           97              H       3.879645       5.221758      38.780346       0.094503       1.675269 0.12708588E+02  0.14006724E+03                                 2.345606                            2.095423      -1.294882       2.255897                    0.993327       3.953952      11.728359       0.428933       1.295620      -0.706747      -0.048687       0.000139       0.009500       0.049605      -0.004631      -0.010994      -0.004090       0.018365       0.013578      -0.015258      -0.001543       0.016801              2.511165       3.692401      -0.268757      -0.000276       1.918085      -0.129031       1.923008           0.000001
           98              H       5.055421       4.129808      40.453968       0.126657       1.395308 0.10632516E+02  0.11176803E+03                                 2.045039                            1.895093      -1.346803       2.242496                    0.994501       3.698278      10.617726       0.460011       1.266649      -0.712708      -0.024247      -0.013995       0.029323       0.040541      -0.002233      -0.016305      -0.001354       0.017030       0.003932      -0.013465      -0.007776       0.021241              2.123004       2.030330       0.125764      -0.289541       1.860848      -0.516478       2.477833           0.000002
           99              H       7.174857       5.876927      36.753452       0.087540       1.417673 0.10412006E+02  0.11042502E+03                                 2.162476                            1.938161      -1.454709       2.173331                    0.991554       4.156643      12.552031       0.426871       1.352934      -0.691241       0.025389       0.016951      -0.034576       0.046125      -0.004658      -0.004610      -0.007891       0.015550       0.012473      -0.015222       0.005406       0.009816              2.344239       2.036711       0.249369      -0.415494       1.963274      -0.708841       3.032733          -0.000000
          100              H       8.455637       4.742980      38.352005       0.125764       1.233100 0.92696917E+01  0.96275159E+02                                 2.018518                            1.866883      -1.641967       2.096293                    0.991349       4.196758      12.879055       0.418270       1.409938      -0.678603       0.033813      -0.003925      -0.005081       0.034417       0.000999      -0.005049       0.000393       0.007650      -0.005672      -0.004941      -0.002594       0.007535              2.098685       2.812794      -0.124568      -0.068434       1.687888      -0.200227       1.795372           0.000000
          101              H      13.263744       2.111102      38.859832       0.093620       1.410833 0.10557923E+02  0.11175144E+03                                 2.127159                            1.934712      -1.256617       2.274882                    0.993727       3.921692      11.621861       0.435257       1.329491      -0.698067       0.012203       0.007448      -0.045182       0.047390      -0.005653       0.003825      -0.003091       0.006709       0.045766      -0.014223      -0.002386       0.016609              2.236055       2.224155      -0.025014      -0.675037       1.778472      -0.132974       2.705537          -0.000000
          102              H      11.061410       2.794270      39.151281       0.132295       1.160631 0.86063057E+01  0.87661309E+02                                 1.944999                            1.805650      -1.529838       2.162745                    0.991474       3.963817      12.010537       0.423285       1.420632      -0.677939      -0.018562       0.012222      -0.032986       0.039775      -0.001753       0.003208      -0.003966       0.009372       0.047961      -0.013394      -0.003704       0.017098              2.013444       2.079739      -0.302868       0.313677       1.793319      -0.399633       2.167272           0.000000
          103              H      13.544217       1.016353      42.635418       0.087119       1.524554 0.11445835E+02  0.12411264E+03                                 2.256876                            2.024145      -1.481888       2.158347                    0.991138       4.226372      12.842714       0.420795       1.342354      -0.693625       0.016355      -0.018194       0.037456       0.044738      -0.005102      -0.003656      -0.003590       0.004801       0.039854      -0.013224      -0.001085       0.014310              2.401552       2.656767      -0.469051       0.703928       1.948945      -0.412572       2.598942           0.000001
          104              H      11.373660       1.766718      43.050512       0.119769       1.380757 0.10561553E+02  0.11160237E+03                                 2.061621                            1.908800      -1.542320       2.140770                    0.992200       3.981505      11.721460       0.448060       1.293672      -0.704091      -0.011592      -0.001978       0.034123       0.036092      -0.003712      -0.001000       0.000589      -0.007604       0.024194      -0.009374       0.001159       0.008216              2.131114       2.159007      -0.044233      -0.415127       1.599075      -0.066562       2.635259           0.000001
          105              H       7.570006       0.772764       2.565632       0.093127       1.440355 0.11361813E+02  0.12290763E+03                                 2.168173                            2.015585      -1.495672       2.156987                    0.991361       4.171947      12.639620       0.422269       1.340867      -0.694197       0.029117      -0.021830       0.028133       0.045998      -0.005206       0.002573      -0.002355       0.011283      -0.005969      -0.007042      -0.002551       0.009593              2.225831       2.076837      -0.267305       0.429466       1.990874      -0.426746       2.609781           0.000000
          106              H       8.660120       1.352337       0.591729       0.123668       1.283255 0.98619208E+01  0.10320855E+03                                 2.007430                            1.875665      -1.646937       2.089361                    0.991536       4.146473      12.448985       0.437493       1.337767      -0.693010       0.033164      -0.007645      -0.003495       0.034213      -0.005066       0.001471       0.000089       0.007514      -0.020499      -0.007061      -0.002760       0.009821              2.079137       2.760926      -0.165814      -0.184334       1.644752      -0.044594       1.831732           0.000000
          107              H       4.124195       2.049505       1.121636       0.089893       1.728999 0.13567701E+02  0.15281169E+03                                 2.425858                            2.186241      -1.511320       2.146023                    0.991617       4.234191      12.918838       0.411656       1.321055      -0.699591      -0.045181       0.003795      -0.005438       0.045665      -0.005006       0.006416      -0.011025       0.006072      -0.000014      -0.012663      -0.002427       0.015091              2.573297       3.730363      -0.114131      -0.382281       1.869825       0.065379       2.119703           0.000001
          108              H       5.123121       2.637478      43.275722       0.134387       1.358534 0.10429693E+02  0.10940293E+03                                 2.025225                            1.890118      -1.432829       2.206432                    0.993544       3.720719      10.764870       0.454581       1.284510      -0.708312      -0.025153       0.014554      -0.027018       0.039680      -0.015348       0.006554      -0.003676       0.009948      -0.007982      -0.014877      -0.005054       0.019931              2.076065       2.054075      -0.168640       0.327616       1.754539      -0.375129       2.419582           0.000002
          109              H       5.243324       4.289401       3.091123       0.096197       1.397104 0.10393453E+02  0.10784296E+03                                 2.008266                            1.842963      -0.956700       2.420526                    0.997493       3.537393       9.851476       0.481692       1.225475      -0.723903      -0.012302       0.003938      -0.048194       0.049895      -0.000554       0.007096      -0.009392      -0.027922       0.038362      -0.021877       0.001066       0.020811              2.091445       1.589411       0.070353       0.311877       1.780388       0.400398       2.904536           0.000002
          110              H       5.679922       6.352905       4.040539       0.135149       1.166488 0.85568373E+01  0.83726802E+02                                 1.696666                            1.610025      -1.122480       2.352450                    0.997437       3.235377       8.467029       0.551026       1.136012      -0.745212      -0.003188       0.029909      -0.026353       0.039990      -0.000558       0.006307      -0.013390      -0.008622       0.044866      -0.014252      -0.008792       0.023044              1.702188       1.334735      -0.011663       0.052490       2.138871      -0.246562       1.632959           0.000002
          111              H       6.113757       2.419088       6.451615       0.095549       1.681798 0.13228079E+02  0.14726605E+03                                 2.353779                            2.141325      -1.290795       2.253212                    0.994439       3.976429      11.855966       0.423254       1.299869      -0.706141       0.007572      -0.032799       0.033424       0.047437       0.001699       0.010428      -0.003786      -0.003446       0.062250      -0.016129      -0.007959       0.024088              2.419585       1.756406      -0.102668       0.097481       3.340456      -0.481638       2.161893          -0.000002
          112              H       6.500616       4.420995       7.529092       0.139080       1.095065 0.77967482E+01  0.74738728E+02                                 1.642991                            1.547866      -1.090253       2.370498                    0.998252       3.181407       8.314254       0.554485       1.152350      -0.740540       0.010739      -0.008180       0.037771       0.040111      -0.004478       0.006201      -0.014871      -0.007120       0.037777      -0.012292      -0.011115       0.023407              1.677189       1.356343       0.055505       0.241748       1.521892       0.180285       2.153331          -0.000002
          113              H       7.838044       5.720134      12.289422       0.097728       1.608037 0.12383532E+02  0.13662156E+03                                 2.333666                            2.105099      -1.457083       2.177955                    0.992015       4.121771      12.534841       0.413714       1.341936      -0.695347      -0.009792      -0.045530       0.017574       0.049777       0.013667       0.002481       0.005477      -0.028279       0.005242      -0.020542      -0.000155       0.020697              2.460062       1.839711       0.007075       0.083463       2.932208      -0.793389       2.608265          -0.000001
          114              H       6.939978       5.890926      10.134468       0.132385       1.237736 0.92199205E+01  0.93167507E+02                                 1.866250                            1.749318      -1.091208       2.366557                    0.997772       3.441027       9.565388       0.486998       1.244635      -0.718592      -0.016168      -0.036111      -0.010640       0.040971       0.004856       0.006249      -0.000914      -0.030749      -0.042248      -0.018374      -0.004790       0.023164              1.912192       1.646067       0.310116       0.283425       2.026270       0.334786       2.064241          -0.000002
          115              H       8.868747       9.513958      12.271758       0.099291       1.579296 0.12043804E+02  0.13005843E+03                                 2.216631                            2.014934      -1.039887       2.380738                    0.996937       3.660154      10.504420       0.448685       1.264123      -0.716089       0.016452       0.044375       0.020596       0.051614       0.004622       0.004664      -0.001429      -0.043859       0.006505      -0.024360       0.002986       0.021374              2.326560       2.015983       0.492927       0.430222       2.519745       0.603621       2.443952          -0.000002
          116              H       7.923705       9.844343      10.152131       0.136969       1.162803 0.84601292E+01  0.82597716E+02                                 1.700260                            1.606707      -1.083358       2.371787                    0.997787       3.209197       8.406536       0.548261       1.144267      -0.743395       0.001450       0.039549      -0.011794       0.041295       0.007779       0.001850       0.000789      -0.033271      -0.024583      -0.014682      -0.007824       0.022506              1.722795       1.372371       0.006943       0.090432       2.018326      -0.353774       1.777690          -0.000002
          117              H       6.162114      13.646566       6.469279       0.098771       1.554564 0.11793830E+02  0.12723140E+03                                 2.220626                            2.012848      -1.094523       2.354209                    0.996391       3.741000      10.880757       0.440726       1.288245      -0.709697       0.009970       0.037758       0.030679       0.049662       0.008891       0.011469       0.004503      -0.014787       0.052063      -0.022213      -0.000782       0.022995              2.327567       1.719993       0.070159       0.021682       3.245526       0.449253       2.017183          -0.000001
          118              H       6.576606      11.653059       7.577667       0.134775       1.172416 0.85678754E+01  0.84228703E+02                                 1.738071                            1.639781      -1.065467       2.379507                    0.998130       3.241361       8.624699       0.529406       1.176874      -0.735440       0.012136       0.007926       0.038436       0.041079       0.004200       0.006996       0.015384      -0.008271       0.034854      -0.012184      -0.011522       0.023705              1.765720       1.423016      -0.044141       0.238013       1.626705      -0.144564       2.247440          -0.000002
          119              H       5.391159      11.739855       3.122034       0.088027       1.589113 0.12010192E+02  0.12991652E+03                                 2.209000                            1.993855      -1.325424       2.232219                    0.993839       3.936362      11.395796       0.456166       1.241276      -0.717636      -0.006034      -0.009201      -0.044751       0.046083       0.004603       0.001217       0.015334      -0.028426       0.015389      -0.017600      -0.006923       0.024523              2.323916       1.851942      -0.082351       0.483728       1.891134      -0.334039       3.228671           0.000001
          120              H       5.717226       9.693150       4.142105       0.128099       1.213004 0.90381997E+01  0.90160743E+02                                 1.782890                            1.687391      -1.099685       2.356066                    0.997797       3.347029       9.008138       0.519744       1.181357      -0.733817      -0.003699      -0.027907      -0.026596       0.038728       0.002079       0.007118       0.013083      -0.004978       0.048494      -0.013064      -0.010798       0.023861              1.796918       1.416800       0.051993       0.083711       2.274550       0.216524       1.699404           0.000001
          121              H      10.787845       8.777592      38.780346       0.094503       1.675269 0.12708588E+02  0.14006725E+03                                 2.345607                            2.095424      -1.294881       2.255897                    0.993327       3.953952      11.728360       0.428933       1.295620      -0.706747      -0.048687      -0.000139       0.009500       0.049605       0.004631      -0.010994       0.004090       0.018365       0.013578      -0.015258      -0.001543       0.016801              2.511165       3.692402       0.268757      -0.000276       1.918085       0.129031       1.923008           0.000001
          122              H      11.963621       9.869542      40.453968       0.126657       1.395308 0.10632518E+02  0.11176806E+03                                 2.045039                            1.895094      -1.346803       2.242496                    0.994501       3.698278      10.617729       0.460011       1.266650      -0.712708      -0.024247       0.013995       0.029323       0.040541       0.002233      -0.016305       0.001354       0.017030       0.003932      -0.013465      -0.007776       0.021241              2.123005       2.030331      -0.125764      -0.289541       1.860849       0.516478       2.477835           0.000002
          123              H       0.266657       8.122423      36.753452       0.087540       1.417673 0.10412006E+02  0.11042502E+03                                 2.162476                            1.938161      -1.454709       2.173331                    0.991554       4.156643      12.552031       0.426871       1.352934      -0.691241       0.025389      -0.016951      -0.034576       0.046125       0.004658      -0.004610       0.007891       0.015550       0.012473      -0.015222       0.005406       0.009816              2.344239       2.036711      -0.249369      -0.415494       1.963274       0.708841       3.032733          -0.000000
          124              H       1.547437       9.256370      38.352005       0.125764       1.233100 0.92696917E+01  0.96275159E+02                                 2.018518                            1.866883      -1.641967       2.096293                    0.991349       4.196758      12.879055       0.418270       1.409938      -0.678603       0.033813       0.003925      -0.005081       0.034417      -0.000999      -0.005049      -0.000393       0.007650      -0.005672      -0.004941      -0.002594       0.007535              2.098685       2.812794       0.124568      -0.068434       1.687888       0.200227       1.795372           0.000000
          125              H       6.355544      11.888248      38.859832       0.093619       1.410833 0.10557922E+02  0.11175143E+03                                 2.127160                            1.934712      -1.256617       2.274882                    0.993727       3.921692      11.621862       0.435257       1.329491      -0.698067       0.012203      -0.007448      -0.045182       0.047390       0.005653       0.003825       0.003091       0.006709       0.045766      -0.014223      -0.002386       0.016609              2.236055       2.224156       0.025014      -0.675037       1.778472       0.132974       2.705537          -0.000000
          126              H       4.153210      11.205080      39.151281       0.132295       1.160631 0.86063049E+01  0.87661301E+02                                 1.944999                            1.805650      -1.529838       2.162745                    0.991474       3.963817      12.010538       0.423285       1.420632      -0.677939      -0.018562      -0.012222      -0.032986       0.039775       0.001753       0.003208       0.003966       0.009372       0.047961      -0.013394      -0.003704       0.017098              2.013444       2.079739       0.302868       0.313677       1.793319       0.399633       2.167272           0.000000
          127              H       6.636017      12.982997      42.635418       0.087119       1.524554 0.11445836E+02  0.12411265E+03                                 2.256875                            2.024145      -1.481888       2.158347                    0.991138       4.226372      12.842712       0.420795       1.342354      -0.693625       0.016355       0.018194       0.037456       0.044738       0.005102      -0.003656       0.003590       0.004801       0.039854      -0.013224      -0.001085       0.014310              2.401551       2.656767       0.469051       0.703928       1.948945       0.412572       2.598942           0.000001
          128              H       4.465460      12.232632      43.050512       0.119769       1.380757 0.10561552E+02  0.11160236E+03                                 2.061622                            1.908800      -1.542320       2.140770                    0.992200       3.981505      11.721462       0.448060       1.293672      -0.704091      -0.011592       0.001978       0.034123       0.036092       0.003712      -0.001000      -0.000589      -0.007604       0.024194      -0.009374       0.001159       0.008216              2.131114       2.159008       0.044233      -0.415127       1.599075       0.066562       2.635259           0.000001
          129              H       0.661806      13.226586       2.565632       0.093127       1.440355 0.11361813E+02  0.12290763E+03                                 2.168173                            2.015585      -1.495672       2.156987                    0.991361       4.171947      12.639620       0.422269       1.340867      -0.694197       0.029117       0.021830       0.028133       0.045998       0.005206       0.002573       0.002355       0.011283      -0.005969      -0.007042      -0.002551       0.009593              2.225831       2.076837       0.267305       0.429466       1.990874       0.426746       2.609781           0.000000
          130              H       1.751920      12.647013       0.591729       0.123668       1.283255 0.98619201E+01  0.10320854E+03                                 2.007430                            1.875665      -1.646937       2.089361                    0.991536       4.146473      12.448986       0.437493       1.337767      -0.693010       0.033164       0.007645      -0.003495       0.034213       0.005066       0.001471      -0.000089       0.007514      -0.020499      -0.007061      -0.002760       0.009821              2.079137       2.760926       0.165814      -0.184334       1.644752       0.044594       1.831732           0.000000
          131              H      11.032395      11.949845       1.121636       0.089893       1.728999 0.13567706E+02  0.15281176E+03                                 2.425858                            2.186241      -1.511320       2.146023                    0.991617       4.234192      12.918840       0.411656       1.321055      -0.699591      -0.045181      -0.003795      -0.005438       0.045665       0.005006       0.006416       0.011025       0.006072      -0.000014      -0.012663      -0.002427       0.015091              2.573297       3.730363       0.114131      -0.382281       1.869825      -0.065379       2.119703           0.000001
          132              H      12.031321      11.361872      43.275722       0.134387       1.358534 0.10429694E+02  0.10940296E+03                                 2.025226                            1.890119      -1.432829       2.206433                    0.993544       3.720719      10.764874       0.454580       1.284511      -0.708311      -0.025153      -0.014554      -0.027018       0.039680       0.015348       0.006554       0.003676       0.009948      -0.007982      -0.014877      -0.005054       0.019931              2.076066       2.054076       0.168640       0.327616       1.754540       0.375130       2.419583           0.000002
          133              H      12.151524       9.709949       3.091123       0.096197       1.397104 0.10393455E+02  0.10784298E+03                                 2.008266                            1.842963      -0.956700       2.420526                    0.997493       3.537393       9.851477       0.481692       1.225475      -0.723903      -0.012302      -0.003938      -0.048194       0.049895       0.000554       0.007096       0.009392      -0.027922       0.038362      -0.021877       0.001066       0.020811              2.091446       1.589411      -0.070353       0.311878       1.780388      -0.400399       2.904537           0.000002
          134              H      12.588122       7.646445       4.040539       0.135149       1.166488 0.85568366E+01  0.83726790E+02                                 1.696666                            1.610024      -1.122480       2.352450                    0.997437       3.235377       8.467028       0.551026       1.136012      -0.745212      -0.003188      -0.029909      -0.026353       0.039990       0.000558       0.006307       0.013390      -0.008622       0.044866      -0.014252      -0.008792       0.023044              1.702188       1.334735       0.011663       0.052490       2.138870       0.246562       1.632959           0.000002
          135              H      13.021957      11.580262       6.451615       0.095549       1.681799 0.13228090E+02  0.14726621E+03                                 2.353781                            2.141326      -1.290795       2.253212                    0.994439       3.976430      11.855972       0.423253       1.299869      -0.706141       0.007572       0.032799       0.033424       0.047437      -0.001699       0.010428       0.003786      -0.003446       0.062250      -0.016129      -0.007959       0.024088              2.419587       1.756407       0.102668       0.097481       3.340458       0.481638       2.161895          -0.000002
          136              H      13.408816       9.578355       7.529092       0.139080       1.095065 0.77967473E+01  0.74738713E+02                                 1.642990                            1.547865      -1.090253       2.370498                    0.998252       3.181407       8.314252       0.554485       1.152349      -0.740540       0.010739       0.008180       0.037771       0.040111       0.004478       0.006201       0.014871      -0.007120       0.037777      -0.012292      -0.011115       0.023407              1.677188       1.356342      -0.055505       0.241748       1.521891      -0.180285       2.153330          -0.000002
          137              H       0.929844       8.279216      12.289422       0.097728       1.608037 0.12383533E+02  0.13662156E+03                                 2.333665                            2.105099      -1.457083       2.177955                    0.992015       4.121771      12.534840       0.413714       1.341935      -0.695347      -0.009792       0.045530       0.017574       0.049777      -0.013667       0.002481      -0.005477      -0.028279       0.005242      -0.020542      -0.000155       0.020697              2.460061       1.839711      -0.007075       0.083463       2.932208       0.793389       2.608265          -0.000001
          138              H       0.031778       8.108424      10.134468       0.132385       1.237735 0.92199178E+01  0.93167473E+02                                 1.866250                            1.749318      -1.091208       2.366557                    0.997772       3.441026       9.565385       0.486998       1.244635      -0.718592      -0.016168       0.036111      -0.010640       0.040971      -0.004856       0.006249       0.000914      -0.030749      -0.042248      -0.018374      -0.004790       0.023164              1.912192       1.646067      -0.310116       0.283425       2.026270      -0.334786       2.064240          -0.000002
          139              H       1.960547       4.485392      12.271758       0.099291       1.579295 0.12043798E+02  0.13005834E+03                                 2.216630                            2.014934      -1.039886       2.380738                    0.996937       3.660153      10.504416       0.448685       1.264123      -0.716089       0.016452      -0.044375       0.020596       0.051614      -0.004622       0.004664       0.001429      -0.043859       0.006505      -0.024360       0.002986       0.021374              2.326559       2.015982      -0.492927       0.430222       2.519744      -0.603621       2.443951          -0.000002
          140              H       1.015505       4.155007      10.152131       0.136969       1.162802 0.84601233E+01  0.82597641E+02                                 1.700260                            1.606706      -1.083358       2.371787                    0.997787       3.209196       8.406532       0.548262       1.144267      -0.743395       0.001450      -0.039549      -0.011794       0.041295      -0.007779       0.001850      -0.000789      -0.033271      -0.024583      -0.014682      -0.007825       0.022506              1.722795       1.372370      -0.006943       0.090432       2.018325       0.353774       1.777689          -0.000002
          141              H      13.070314       0.352784       6.469279       0.098771       1.554564 0.11793830E+02  0.12723140E+03                                 2.220626                            2.012848      -1.094523       2.354209                    0.996391       3.741000      10.880757       0.440726       1.288245      -0.709697       0.009970      -0.037758       0.030679       0.049662      -0.008891       0.011469      -0.004503      -0.014787       0.052063      -0.022213      -0.000782       0.022995              2.327567       1.719993      -0.070159       0.021682       3.245526      -0.449253       2.017183          -0.000001
          142              H      13.484806       2.346291       7.577667       0.134775       1.172416 0.85678714E+01  0.84228655E+02                                 1.738071                            1.639781      -1.065467       2.379507                    0.998130       3.241360       8.624696       0.529406       1.176874      -0.735440       0.012136      -0.007926       0.038436       0.041079      -0.004200       0.006996      -0.015384      -0.008271       0.034854      -0.012184      -0.011522       0.023705              1.765720       1.423015       0.044141       0.238013       1.626705       0.144564       2.247440          -0.000002
          143              H      12.299359       2.259495       3.122034       0.088027       1.589113 0.12010190E+02  0.12991649E+03                                 2.208999                            1.993854      -1.325424       2.232219                    0.993839       3.936362      11.395793       0.456167       1.241276      -0.717636      -0.006034       0.009201      -0.044750       0.046083      -0.004603       0.001217      -0.015334      -0.028426       0.015389      -0.017600      -0.006923       0.024523              2.323915       1.851941       0.082351       0.483728       1.891134       0.334039       3.228670           0.000001
          144              H      12.625426       4.306200       4.142105       0.128099       1.213003 0.90381925E+01  0.90160652E+02                                 1.782889                            1.687391      -1.099684       2.356067                    0.997797       3.347028       9.008134       0.519744       1.181357      -0.733817      -0.003699       0.027907      -0.026596       0.038728      -0.002079       0.007118      -0.013083      -0.004978       0.048494      -0.013064      -0.010798       0.023861              1.796918       1.416800      -0.051993       0.083711       2.274549      -0.216524       1.699404           0.000001
          145              H       3.028555       5.221758      16.700896       0.094503       1.675267 0.12708575E+02  0.14006707E+03                                 2.345605                            2.095423      -1.294881       2.255897                    0.993327       3.953950      11.728352       0.428933       1.295620      -0.706747       0.048687       0.000139       0.009500       0.049605       0.004631       0.010994      -0.004090       0.018365       0.013577      -0.015258      -0.001543       0.016801              2.511163       3.692399       0.268757       0.000276       1.918084      -0.129031       1.923007           0.000002
          146              H       1.852779       4.129808      18.374518       0.126657       1.395308 0.10632518E+02  0.11176805E+03                                 2.045039                            1.895094      -1.346803       2.242497                    0.994501       3.698278      10.617727       0.460011       1.266650      -0.712708       0.024247      -0.013995       0.029323       0.040541       0.002233       0.016305      -0.001354       0.017030       0.003932      -0.013465      -0.007776       0.021241              2.123004       2.030330      -0.125764       0.289541       1.860849      -0.516478       2.477834           0.000002
          147              H      13.549743       5.876927      14.674002       0.087540       1.417673 0.10412001E+02  0.11042496E+03                                 2.162475                            1.938161      -1.454709       2.173331                    0.991554       4.156642      12.552028       0.426871       1.352934      -0.691241      -0.025389       0.016951      -0.034576       0.046125       0.004658       0.004610      -0.007891       0.015550       0.012473      -0.015222       0.005406       0.009816              2.344239       2.036710      -0.249369       0.415494       1.963273      -0.708840       3.032733          -0.000000
          148              H      12.268963       4.742980      16.272555       0.125764       1.233100 0.92696926E+01  0.96275168E+02                                 2.018518                            1.866883      -1.641967       2.096293                    0.991349       4.196758      12.879054       0.418270       1.409938      -0.678603      -0.033813      -0.003925      -0.005081       0.034417      -0.000999       0.005049       0.000393       0.007650      -0.005672      -0.004941      -0.002594       0.007535              2.098685       2.812794       0.124568       0.068434       1.687888      -0.200227       1.795372           0.000000
          149              H       7.460856       2.111102      16.780382       0.093620       1.410833 0.10557930E+02  0.11175153E+03                                 2.127160                            1.934712      -1.256618       2.274881                    0.993727       3.921693      11.621864       0.435257       1.329490      -0.698067      -0.012203       0.007448      -0.045182       0.047390       0.005653      -0.003825      -0.003091       0.006709       0.045766      -0.014223      -0.002386       0.016609              2.236055       2.224156       0.025014       0.675037       1.778472      -0.132974       2.705537           0.000000
          150              H       9.663190       2.794270      17.071831       0.132295       1.160631 0.86063098E+01  0.87661358E+02                                 1.944999                            1.805650      -1.529839       2.162744                    0.991474       3.963818      12.010539       0.423286       1.420631      -0.677940       0.018562       0.012222      -0.032986       0.039775       0.001753      -0.003208      -0.003966       0.009372       0.047961      -0.013394      -0.003704       0.017098              2.013444       2.079739       0.302868      -0.313677       1.793319      -0.399633       2.167272           0.000000
          151              H       7.180383       1.016353      20.555968       0.087119       1.524554 0.11445839E+02  0.12411269E+03                                 2.256876                            2.024146      -1.481889       2.158347                    0.991138       4.226373      12.842719       0.420795       1.342355      -0.693625      -0.016355      -0.018194       0.037456       0.044738       0.005102       0.003656      -0.003590       0.004801       0.039854      -0.013224      -0.001085       0.014310              2.401552       2.656768       0.469052      -0.703929       1.948946      -0.412572       2.598943           0.000001
          152              H       9.350940       1.766718      20.971062       0.119769       1.380756 0.10561547E+02  0.11160229E+03                                 2.061621                            1.908799      -1.542319       2.140771                    0.992200       3.981504      11.721457       0.448060       1.293672      -0.704091       0.011592      -0.001978       0.034123       0.036092       0.003712       0.001000       0.000589      -0.007604       0.024194      -0.009374       0.001159       0.008216              2.131113       2.159007       0.044233       0.415127       1.599075      -0.066562       2.635258           0.000001
          153              H      13.154594       0.772764      24.645082       0.093127       1.440355 0.11361810E+02  0.12290760E+03                                 2.168173                            2.015585      -1.495672       2.156987                    0.991361       4.171947      12.639621       0.422269       1.340868      -0.694197      -0.029117      -0.021830       0.028133       0.045998       0.005206      -0.002573      -0.002355       0.011283      -0.005969      -0.007042      -0.002551       0.009593              2.225831       2.076837       0.267305      -0.429466       1.990874      -0.426746       2.609781           0.000000
          154              H      12.064480       1.352337      22.671179       0.123668       1.283254 0.98619136E+01  0.10320846E+03                                 2.007430                            1.875665      -1.646936       2.089361                    0.991536       4.146472      12.448983       0.437493       1.337767      -0.693010      -0.033164      -0.007645      -0.003495       0.034213       0.005066      -0.001471       0.000089       0.007514      -0.020499      -0.007061      -0.002760       0.009821              2.079136       2.760926       0.165814       0.184334       1.644751      -0.044594       1.831732           0.000000
          155              H       2.784005       2.049505      23.201086       0.089893       1.728999 0.13567700E+02  0.15281169E+03                                 2.425859                            2.186242      -1.511319       2.146023                    0.991617       4.234191      12.918842       0.411656       1.321056      -0.699591       0.045181       0.003795      -0.005438       0.045665       0.005006      -0.006416      -0.011025       0.006072      -0.000014      -0.012663      -0.002427       0.015091              2.573298       3.730365       0.114131       0.382281       1.869826       0.065379       2.119703           0.000001
          156              H       1.785079       2.637478      21.196272       0.134387       1.358535 0.10429699E+02  0.10940302E+03                                 2.025226                            1.890119      -1.432828       2.206433                    0.993544       3.720720      10.764877       0.454580       1.284511      -0.708311       0.025153       0.014554      -0.027018       0.039680       0.015348      -0.006554      -0.003676       0.009948      -0.007982      -0.014877      -0.005054       0.019931              2.076067       2.054076       0.168640      -0.327616       1.754540      -0.375130       2.419583           0.000002
          157              H       1.664876       4.289401      25.170573       0.096197       1.397107 0.10393485E+02  0.10784341E+03                                 2.008271                            1.842967      -0.956700       2.420526                    0.997493       3.537397       9.851500       0.481691       1.225477      -0.723902       0.012302       0.003938      -0.048194       0.049895       0.000554      -0.007096      -0.009392      -0.027922       0.038362      -0.021877       0.001066       0.020811              2.091451       1.589415      -0.070353      -0.311879       1.780393       0.400401       2.904546           0.000002
          158              H       1.228278       6.352905      26.119989       0.135148       1.166491 0.85568669E+01  0.83727190E+02                                 1.696672                            1.610030      -1.122481       2.352450                    0.997437       3.235380       8.467051       0.551023       1.136016      -0.745211       0.003188       0.029909      -0.026353       0.039990       0.000558      -0.006307      -0.013390      -0.008622       0.044866      -0.014252      -0.008792       0.023044              1.702194       1.334739       0.011663      -0.052490       2.138879      -0.246563       1.632965           0.000001
          159              H       0.794443       2.419088      28.531065       0.095550       1.681781 0.13227909E+02  0.14726355E+03                                 2.353752                            2.141302      -1.290794       2.253212                    0.994439       3.976415      11.855862       0.423259       1.299858      -0.706144      -0.007572      -0.032799       0.033424       0.047437      -0.001699      -0.010428      -0.003787      -0.003446       0.062251      -0.016129      -0.007959       0.024088              2.419556       1.756389       0.102667      -0.097480       3.340408      -0.481630       2.161869          -0.000003
          160              H       0.407584       4.420995      29.608542       0.139081       1.095062 0.77967138E+01  0.74738274E+02                                 1.642983                            1.547859      -1.090252       2.370498                    0.998252       3.181402       8.314219       0.554488       1.152344      -0.740541      -0.010739      -0.008180       0.037771       0.040111       0.004478      -0.006201      -0.014871      -0.007120       0.037777      -0.012292      -0.011115       0.023407              1.677180       1.356337      -0.055504      -0.241746       1.521885       0.180284       2.153319          -0.000002
          161              H      12.886556       5.720134      34.368872       0.097728       1.608036 0.12383520E+02  0.13662138E+03                                 2.333664                            2.105098      -1.457082       2.177956                    0.992015       4.121769      12.534832       0.413714       1.341935      -0.695347       0.009792      -0.045530       0.017574       0.049777      -0.013667      -0.002481       0.005477      -0.028279       0.005242      -0.020542      -0.000155       0.020696              2.460060       1.839710      -0.007075      -0.083462       2.932206      -0.793388       2.608263          -0.000002
          162              H      -0.031778       5.890926      32.213918       0.132385       1.237734 0.92199047E+01  0.93167276E+02                                 1.866246                            1.749315      -1.091208       2.366557                    0.997772       3.441024       9.565366       0.486999       1.244631      -0.718593       0.016168      -0.036111      -0.010640       0.040971      -0.004856      -0.006249      -0.000914      -0.030749      -0.042248      -0.018374      -0.004790       0.023165              1.912188       1.646063      -0.310114      -0.283424       2.026265       0.334785       2.064236          -0.000002
          163              H      11.855853       9.513958      34.351208       0.099291       1.579294 0.12043786E+02  0.13005817E+03                                 2.216628                            2.014932      -1.039886       2.380738                    0.996937       3.660152      10.504409       0.448686       1.264122      -0.716089      -0.016452       0.044375       0.020596       0.051614      -0.004622      -0.004664      -0.001429      -0.043859       0.006505      -0.024360       0.002986       0.021374              2.326557       2.015981      -0.492926      -0.430221       2.519742       0.603620       2.443948          -0.000002
          164              H      12.800895       9.844343      32.231581       0.136970       1.162799 0.84600918E+01  0.82597229E+02                                 1.700253                            1.606700      -1.083358       2.371787                    0.997787       3.209193       8.406509       0.548264       1.144263      -0.743396      -0.001450       0.039549      -0.011794       0.041295      -0.007780      -0.001850       0.000789      -0.033271      -0.024583      -0.014682      -0.007825       0.022507              1.722788       1.372366      -0.006943      -0.090432       2.018316      -0.353771       1.777682          -0.000003
          165              H       0.746086      13.646566      28.548729       0.098772       1.554561 0.11793804E+02  0.12723101E+03                                 2.220620                            2.012843      -1.094523       2.354209                    0.996391       3.740997      10.880732       0.440727       1.288241      -0.709698      -0.009970       0.037758       0.030679       0.049662      -0.008891      -0.011469       0.004503      -0.014787       0.052064      -0.022213      -0.000782       0.022995              2.327561       1.719989      -0.070159      -0.021682       3.245515       0.449251       2.017178          -0.000001
          166              H       0.331594      11.653059      29.657117       0.134777       1.172409 0.85678027E+01  0.84227756E+02                                 1.738058                            1.639770      -1.065466       2.379507                    0.998130       3.241352       8.624645       0.529411       1.176867      -0.735441      -0.012136       0.007926       0.038436       0.041078      -0.004200      -0.006996       0.015384      -0.008271       0.034854      -0.012184      -0.011522       0.023705              1.765707       1.423006       0.044140      -0.238010       1.626693      -0.144562       2.247421          -0.000003
          167              H       1.517041      11.739855      25.201484       0.088028       1.589113 0.12010191E+02  0.12991651E+03                                 2.208999                            1.993855      -1.325424       2.232219                    0.993839       3.936362      11.395797       0.456166       1.241276      -0.717636       0.006034      -0.009201      -0.044750       0.046083      -0.004603      -0.001217       0.015334      -0.028426       0.015389      -0.017600      -0.006923       0.024523              2.323915       1.851941       0.082351      -0.483728       1.891134      -0.334039       3.228671           0.000001
          168              H       1.190974       9.693150      26.221555       0.128099       1.213004 0.90382026E+01  0.90160795E+02                                 1.782891                            1.687393      -1.099685       2.356067                    0.997797       3.347029       9.008144       0.519743       1.181358      -0.733817       0.003699      -0.027907      -0.026596       0.038728      -0.002079      -0.007118       0.013083      -0.004978       0.048494      -0.013064      -0.010798       0.023861              1.796920       1.416802      -0.051993      -0.083711       2.274553       0.216524       1.699406           0.000001
          169              H       3.879645      19.221108      27.458004       0.094503       1.675267 0.12708572E+02  0.14006704E+03                                 2.345606                            2.095423      -1.294881       2.255897                    0.993327       3.953949      11.728351       0.428933       1.295621      -0.706747      -0.048687       0.000139      -0.009500       0.049605      -0.004631       0.010994       0.004090       0.018365       0.013577      -0.015258      -0.001543       0.016801              2.511164       3.692400      -0.268757       0.000276       1.918084       0.129031       1.923007           0.000002
          170              H       5.055421      18.129158      25.784382       0.126657       1.395308 0.10632518E+02  0.11176806E+03                                 2.045039                            1.895094      -1.346803       2.242497                    0.994501       3.698278      10.617728       0.460011       1.266650      -0.712708      -0.024247      -0.013995      -0.029323       0.040541      -0.002233       0.016305       0.001354       0.017030       0.003932      -0.013465      -0.007776       0.021241              2.123005       2.030331       0.125764       0.289541       1.860849       0.516478       2.477834           0.000002
          171              H       7.174857      19.876277      29.484898       0.087540       1.417673 0.10412000E+02  0.11042495E+03                                 2.162475                            1.938161      -1.454709       2.173331                    0.991554       4.156642      12.552029       0.426871       1.352934      -0.691241       0.025389       0.016951       0.034576       0.046125      -0.004658       0.004610       0.007891       0.015550       0.012473      -0.015222       0.005406       0.009816              2.344239       2.036710       0.249369       0.415494       1.963274       0.708840       3.032733          -0.000000
          172              H       8.455637      18.742330      27.886345       0.125764       1.233101 0.92696934E+01  0.96275177E+02                                 2.018518                            1.866883      -1.641967       2.096293                    0.991349       4.196758      12.879053       0.418270       1.409938      -0.678603       0.033813      -0.003925       0.005081       0.034417       0.000999       0.005049      -0.000393       0.007650      -0.005672      -0.004941      -0.002594       0.007535              2.098684       2.812793      -0.124568       0.068434       1.687888       0.200227       1.795372           0.000000
          173              H      13.263744      16.110452      27.378518       0.093620       1.410833 0.10557929E+02  0.11175152E+03                                 2.127160                            1.934712      -1.256618       2.274881                    0.993727       3.921693      11.621865       0.435257       1.329491      -0.698067       0.012203       0.007448       0.045182       0.047390      -0.005653      -0.003825       0.003091       0.006709       0.045766      -0.014223      -0.002386       0.016609              2.236055       2.224156      -0.025014       0.675037       1.778472       0.132974       2.705538           0.000000
          174              H      11.061410      16.793620      27.087069       0.132295       1.160631 0.86063098E+01  0.87661358E+02                                 1.944999                            1.805650      -1.529838       2.162744                    0.991474       3.963818      12.010539       0.423286       1.420631      -0.677940      -0.018562       0.012222       0.032986       0.039775      -0.001753      -0.003208       0.003966       0.009372       0.047961      -0.013394      -0.003704       0.017098              2.013444       2.079739      -0.302868      -0.313677       1.793319       0.399633       2.167272           0.000000
          175              H      13.544217      15.015703      23.602932       0.087119       1.524554 0.11445840E+02  0.12411270E+03                                 2.256876                            2.024146      -1.481889       2.158347                    0.991138       4.226373      12.842718       0.420795       1.342354      -0.693625       0.016355      -0.018194      -0.037456       0.044738      -0.005102       0.003656       0.003590       0.004801       0.039854      -0.013224      -0.001085       0.014310              2.401552       2.656768      -0.469052      -0.703929       1.948945       0.412572       2.598943           0.000001
          176              H      11.373660      15.766068      23.187838       0.119769       1.380756 0.10561547E+02  0.11160229E+03                                 2.061621                            1.908799      -1.542319       2.140771                    0.992200       3.981504      11.721458       0.448060       1.293672      -0.704091      -0.011592      -0.001978      -0.034123       0.036092      -0.003712       0.001000      -0.000589      -0.007604       0.024194      -0.009374       0.001159       0.008216              2.131113       2.159007      -0.044233       0.415127       1.599075       0.066562       2.635258           0.000001
          177              H       7.570006      14.772114      19.513818       0.093127       1.440355 0.11361811E+02  0.12290761E+03                                 2.168173                            2.015585      -1.495671       2.156987                    0.991361       4.171947      12.639620       0.422269       1.340867      -0.694197       0.029117      -0.021830      -0.028133       0.045998      -0.005206      -0.002573       0.002355       0.011283      -0.005969      -0.007042      -0.002551       0.009593              2.225830       2.076837      -0.267305      -0.429466       1.990874       0.426746       2.609780           0.000000
          178              H       8.660120      15.351687      21.487721       0.123668       1.283254 0.98619136E+01  0.10320846E+03                                 2.007430                            1.875665      -1.646936       2.089362                    0.991536       4.146472      12.448983       0.437493       1.337767      -0.693010       0.033164      -0.007645       0.003495       0.034213      -0.005066      -0.001471      -0.000089       0.007514      -0.020499      -0.007061      -0.002760       0.009821              2.079136       2.760926      -0.165814       0.184334       1.644751       0.044594       1.831732           0.000000
          179              H       4.124195      16.048855      20.957814       0.089893       1.728998 0.13567698E+02  0.15281166E+03                                 2.425858                            2.186241      -1.511319       2.146023                    0.991617       4.234191      12.918841       0.411656       1.321056      -0.699591      -0.045181       0.003795       0.005438       0.045665      -0.005006      -0.006416       0.011025       0.006072      -0.000014      -0.012663      -0.002427       0.015091              2.573298       3.730364      -0.114131       0.382281       1.869825      -0.065379       2.119703           0.000001
          180              H       5.123121      16.636828      22.962628       0.134387       1.358535 0.10429700E+02  0.10940304E+03                                 2.025227                            1.890120      -1.432828       2.206433                    0.993544       3.720720      10.764878       0.454580       1.284511      -0.708311      -0.025153       0.014554       0.027018       0.039680      -0.015348      -0.006554       0.003676       0.009948      -0.007982      -0.014877      -0.005054       0.019931              2.076067       2.054077      -0.168640      -0.327616       1.754540       0.375130       2.419584           0.000002
          181              H       5.243324      18.288751      18.988327       0.096197       1.397107 0.10393486E+02  0.10784341E+03                                 2.008271                            1.842968      -0.956700       2.420526                    0.997493       3.537397       9.851501       0.481691       1.225478      -0.723902      -0.012302       0.003938       0.048194       0.049895      -0.000554      -0.007096       0.009392      -0.027922       0.038362      -0.021877       0.001066       0.020811              2.091451       1.589415       0.070353      -0.311879       1.780393      -0.400401       2.904546           0.000002
          182              H       5.679922      20.352255      18.038911       0.135148       1.166491 0.85568669E+01  0.83727190E+02                                 1.696672                            1.610030      -1.122481       2.352450                    0.997437       3.235380       8.467051       0.551023       1.136016      -0.745211      -0.003188       0.029909       0.026353       0.039990      -0.000558      -0.006307       0.013390      -0.008622       0.044866      -0.014252      -0.008792       0.023044              1.702194       1.334739      -0.011663      -0.052490       2.138879       0.246563       1.632965           0.000002
          183              H       6.113757      16.418438      15.627835       0.095550       1.681780 0.13227901E+02  0.14726342E+03                                 2.353750                            2.141301      -1.290794       2.253212                    0.994439       3.976414      11.855855       0.423259       1.299857      -0.706144       0.007572      -0.032799      -0.033424       0.047437       0.001699      -0.010428       0.003787      -0.003446       0.062251      -0.016129      -0.007959       0.024088              2.419554       1.756388      -0.102666      -0.097479       3.340406       0.481629       2.161867          -0.000002
          184              H       6.500616      18.420345      14.550358       0.139081       1.095061 0.77967118E+01  0.74738246E+02                                 1.642982                            1.547858      -1.090252       2.370498                    0.998252       3.181402       8.314217       0.554489       1.152344      -0.740541       0.010739      -0.008180      -0.037771       0.040111      -0.004478      -0.006201       0.014871      -0.007120       0.037777      -0.012292      -0.011115       0.023407              1.677180       1.356337       0.055504      -0.241746       1.521884      -0.180284       2.153318          -0.000002
          185              H       7.838044      19.719484       9.790028       0.097728       1.608036 0.12383522E+02  0.13662141E+03                                 2.333664                            2.105098      -1.457082       2.177956                    0.992015       4.121769      12.534832       0.413714       1.341935      -0.695347      -0.009792      -0.045530      -0.017574       0.049777       0.013667      -0.002481      -0.005477      -0.028279       0.005242      -0.020542      -0.000155       0.020696              2.460060       1.839711       0.007075      -0.083462       2.932206       0.793389       2.608263          -0.000001
          186              H       6.939978      19.890276      11.944982       0.132385       1.237734 0.92199005E+01  0.93167225E+02                                 1.866245                            1.749315      -1.091208       2.366557                    0.997772       3.441023       9.565363       0.486999       1.244632      -0.718593      -0.016168      -0.036111       0.010640       0.040971       0.004856      -0.006249       0.000914      -0.030749      -0.042248      -0.018374      -0.004790       0.023165              1.912188       1.646063       0.310114      -0.283424       2.026264      -0.334785       2.064235          -0.000002
          187              H       8.868747      23.513308       9.807692       0.099291       1.579294 0.12043787E+02  0.13005818E+03                                 2.216629                            2.014932      -1.039886       2.380738                    0.996937       3.660152      10.504410       0.448686       1.264123      -0.716089       0.016452       0.044375      -0.020596       0.051614       0.004622      -0.004664       0.001429      -0.043859       0.006505      -0.024360       0.002986       0.021374              2.326557       2.015981       0.492927      -0.430221       2.519742      -0.603620       2.443949          -0.000002
          188              H       7.923705      23.843693      11.927319       0.136970       1.162799 0.84600899E+01  0.82597203E+02                                 1.700253                            1.606700      -1.083357       2.371787                    0.997787       3.209193       8.406508       0.548264       1.144263      -0.743396       0.001450       0.039549       0.011794       0.041295       0.007780      -0.001850      -0.000788      -0.033271      -0.024583      -0.014682      -0.007825       0.022507              1.722788       1.372365       0.006943      -0.090432       2.018315       0.353771       1.777682          -0.000003
          189              H       6.162114      27.645916      15.610171       0.098772       1.554562 0.11793808E+02  0.12723106E+03                                 2.220620                            2.012843      -1.094523       2.354208                    0.996391       3.740998      10.880733       0.440728       1.288240      -0.709698       0.009970       0.037758      -0.030679       0.049662       0.008891      -0.011469      -0.004503      -0.014787       0.052064      -0.022213      -0.000782       0.022995              2.327560       1.719989       0.070159      -0.021682       3.245514      -0.449251       2.017178          -0.000001
          190              H       6.576606      25.652409      14.501783       0.134776       1.172409 0.85678049E+01  0.84227785E+02                                 1.738059                            1.639770      -1.065467       2.379507                    0.998130       3.241352       8.624646       0.529411       1.176868      -0.735441       0.012136       0.007926      -0.038436       0.041078       0.004200      -0.006996      -0.015384      -0.008271       0.034854      -0.012184      -0.011522       0.023705              1.765707       1.423007      -0.044140      -0.238011       1.626694       0.144562       2.247422          -0.000003
          191              H       5.391159      25.739205      18.957416       0.088028       1.589113 0.12010191E+02  0.12991651E+03                                 2.209000                            1.993855      -1.325424       2.232219                    0.993839       3.936362      11.395798       0.456166       1.241277      -0.717636      -0.006034      -0.009201       0.044750       0.046083       0.004603      -0.001217      -0.015334      -0.028426       0.015389      -0.017600      -0.006923       0.024523              2.323916       1.851941      -0.082351      -0.483728       1.891134       0.334039       3.228671           0.000001
          192              H       5.717226      23.692500      17.937345       0.128099       1.213004 0.90382031E+01  0.90160803E+02                                 1.782892                            1.687393      -1.099685       2.356067                    0.997797       3.347029       9.008145       0.519743       1.181359      -0.733817      -0.003699      -0.027907       0.026596       0.038728       0.002079      -0.007118      -0.013083      -0.004978       0.048494      -0.013064      -0.010798       0.023861              1.796920       1.416802       0.051993      -0.083711       2.274553      -0.216524       1.699406           0.000001
          193              H       9.936755      22.776942       5.378554       0.094503       1.675269 0.12708588E+02  0.14006725E+03                                 2.345607                            2.095424      -1.294882       2.255897                    0.993327       3.953952      11.728361       0.428933       1.295620      -0.706747       0.048687      -0.000139      -0.009500       0.049605      -0.004631      -0.010994      -0.004090       0.018365       0.013578      -0.015258      -0.001543       0.016801              2.511165       3.692402      -0.268757      -0.000276       1.918085      -0.129031       1.923008           0.000002
          194              H       8.760979      23.868892       3.704932       0.126657       1.395308 0.10632520E+02  0.11176809E+03                                 2.045039                            1.895094      -1.346803       2.242496                    0.994501       3.698279      10.617730       0.460011       1.266649      -0.712708       0.024247       0.013995      -0.029323       0.040541      -0.002233      -0.016305      -0.001354       0.017030       0.003932      -0.013465      -0.007776       0.021241              2.123004       2.030330       0.125764      -0.289541       1.860849      -0.516478       2.477834           0.000002
          195              H       6.641543      22.121773       7.405448       0.087540       1.417673 0.10412005E+02  0.11042502E+03                                 2.162476                            1.938161      -1.454709       2.173331                    0.991554       4.156643      12.552032       0.426871       1.352934      -0.691241      -0.025389      -0.016951       0.034576       0.046125      -0.004658      -0.004610      -0.007891       0.015550       0.012473      -0.015222       0.005406       0.009816              2.344239       2.036711       0.249369      -0.415494       1.963274      -0.708841       3.032733          -0.000000
          196              H       5.360763      23.255720       5.806895       0.125764       1.233100 0.92696923E+01  0.96275168E+02                                 2.018518                            1.866883      -1.641967       2.096293                    0.991349       4.196758      12.879056       0.418270       1.409938      -0.678603      -0.033813       0.003925       0.005081       0.034417       0.000999      -0.005049       0.000393       0.007650      -0.005672      -0.004941      -0.002594       0.007535              2.098685       2.812794      -0.124568      -0.068434       1.687889      -0.200227       1.795372           0.000000
          197              H       0.552656      25.887598       5.299068       0.093619       1.410833 0.10557922E+02  0.11175143E+03                                 2.127160                            1.934712      -1.256617       2.274882                    0.993727       3.921692      11.621862       0.435257       1.329491      -0.698067      -0.012203      -0.007448       0.045182       0.047390      -0.005653       0.003825      -0.003091       0.006709       0.045766      -0.014223      -0.002386       0.016609              2.236055       2.224156      -0.025014      -0.675037       1.778472      -0.132974       2.705537           0.000000
          198              H       2.754990      25.204430       5.007619       0.132295       1.160631 0.86063106E+01  0.87661366E+02                                 1.944999                            1.805650      -1.529838       2.162745                    0.991474       3.963818      12.010538       0.423286       1.420631      -0.677940       0.018562      -0.012222       0.032986       0.039775      -0.001753       0.003208      -0.003966       0.009372       0.047961      -0.013394      -0.003704       0.017098              2.013444       2.079739      -0.302868       0.313677       1.793319      -0.399633       2.167272           0.000000
          199              H       0.272183      26.982347       1.523482       0.087119       1.524554 0.11445835E+02  0.12411264E+03                                 2.256876                            2.024145      -1.481888       2.158347                    0.991138       4.226372      12.842714       0.420795       1.342354      -0.693625      -0.016355       0.018194      -0.037456       0.044738      -0.005102      -0.003656      -0.003590       0.004800       0.039854      -0.013224      -0.001085       0.014310              2.401552       2.656767      -0.469051       0.703928       1.948945      -0.412572       2.598942           0.000001
          200              H       2.442740      26.231982       1.108388       0.119769       1.380757 0.10561550E+02  0.11160233E+03                                 2.061621                            1.908800      -1.542319       2.140771                    0.992200       3.981504      11.721458       0.448060       1.293672      -0.704091       0.011592       0.001978      -0.034123       0.036092      -0.003712      -0.001000       0.000589      -0.007604       0.024194      -0.009374       0.001159       0.008216              2.131114       2.159007      -0.044233      -0.415127       1.599075      -0.066562       2.635259           0.000001
          201              H       6.246394      27.225936      41.593268       0.093127       1.440355 0.11361813E+02  0.12290763E+03                                 2.168173                            2.015585      -1.495672       2.156987                    0.991361       4.171947      12.639620       0.422269       1.340867      -0.694197      -0.029117       0.021830      -0.028133       0.045998      -0.005206       0.002573      -0.002355       0.011283      -0.005969      -0.007042      -0.002551       0.009593              2.225831       2.076837      -0.267305       0.429466       1.990874      -0.426746       2.609781           0.000000
          202              H       5.156280      26.646363      43.567171       0.123668       1.283255 0.98619201E+01  0.10320854E+03                                 2.007430                            1.875665      -1.646937       2.089361                    0.991536       4.146473      12.448984       0.437493       1.337767      -0.693010      -0.033164       0.007645       0.003495       0.034213      -0.005066       0.001471       0.000089       0.007514      -0.020499      -0.007061      -0.002760       0.009821              2.079136       2.760926      -0.165814      -0.184334       1.644751      -0.044594       1.831732           0.000000
          203              H       9.692205      25.949195      43.037264       0.089893       1.728999 0.13567702E+02  0.15281172E+03                                 2.425858                            2.186241      -1.511320       2.146023                    0.991617       4.234191      12.918839       0.411656       1.321056      -0.699591       0.045181      -0.003795       0.005438       0.045665      -0.005006       0.006416      -0.011025       0.006072      -0.000014      -0.012663      -0.002427       0.015091              2.573297       3.730364      -0.114131      -0.382281       1.869825       0.065379       2.119703           0.000002
          204              H       8.693279      25.361222       0.883178       0.134387       1.358534 0.10429695E+02  0.10940296E+03                                 2.025226                            1.890119      -1.432829       2.206432                    0.993544       3.720719      10.764873       0.454580       1.284511      -0.708311       0.025153      -0.014554       0.027018       0.039680      -0.015348       0.006554      -0.003676       0.009948      -0.007982      -0.014877      -0.005054       0.019931              2.076066       2.054076      -0.168640       0.327616       1.754540      -0.375130       2.419583           0.000002
          205              H       8.573076      23.709299      41.067777       0.096197       1.397103 0.10393444E+02  0.10784283E+03                                 2.008264                            1.842961      -0.956700       2.420526                    0.997493       3.537392       9.851469       0.481693       1.225474      -0.723903       0.012302      -0.003938       0.048194       0.049895      -0.000554       0.007096      -0.009392      -0.027922       0.038362      -0.021877       0.001066       0.020811              2.091443       1.589410       0.070352       0.311877       1.780386       0.400398       2.904533           0.000002
          206              H       8.136478      21.645795      40.118361       0.135150       1.166487 0.85568274E+01  0.83726672E+02                                 1.696664                            1.610023      -1.122480       2.352450                    0.997437       3.235376       8.467022       0.551027       1.136011      -0.745212       0.003188      -0.029909       0.026353       0.039990      -0.000558       0.006307      -0.013390      -0.008622       0.044866      -0.014252      -0.008792       0.023044              1.702186       1.334734      -0.011663       0.052490       2.138868      -0.246561       1.632957           0.000002
          207              H       7.702643      25.579612      37.707285       0.095549       1.681799 0.13228086E+02  0.14726614E+03                                 2.353780                            2.141325      -1.290795       2.253212                    0.994439       3.976430      11.855970       0.423254       1.299869      -0.706141      -0.007572       0.032799      -0.033424       0.047437       0.001699       0.010428      -0.003786      -0.003446       0.062250      -0.016129      -0.007959       0.024088              2.419586       1.756407      -0.102668       0.097481       3.340457      -0.481638       2.161894          -0.000002
          208              H       7.315784      23.577705      36.629808       0.139080       1.095065 0.77967513E+01  0.74738760E+02                                 1.642990                            1.547866      -1.090253       2.370498                    0.998252       3.181408       8.314255       0.554485       1.152349      -0.740540      -0.010739       0.008180      -0.037771       0.040111      -0.004478       0.006201      -0.014871      -0.007120       0.037777      -0.012292      -0.011115       0.023407              1.677188       1.356343       0.055505       0.241748       1.521892       0.180285       2.153330          -0.000002
          209              H       5.978356      22.278566      31.869478       0.097728       1.608037 0.12383532E+02  0.13662156E+03                                 2.333665                            2.105099      -1.457083       2.177955                    0.992015       4.121771      12.534841       0.413714       1.341936      -0.695347       0.009792       0.045530      -0.017574       0.049777       0.013667       0.002481       0.005477      -0.028279       0.005242      -0.020542      -0.000155       0.020696              2.460062       1.839711       0.007075       0.083463       2.932208      -0.793389       2.608265          -0.000001
          210              H       6.876422      22.107774      34.024432       0.132385       1.237736 0.92199207E+01  0.93167511E+02                                 1.866250                            1.749319      -1.091208       2.366557                    0.997772       3.441027       9.565389       0.486998       1.244635      -0.718592       0.016168       0.036111       0.010640       0.040971       0.004856       0.006249      -0.000914      -0.030749      -0.042248      -0.018374      -0.004790       0.023164              1.912193       1.646067       0.310116       0.283425       2.026270       0.334786       2.064241          -0.000002
          211              H       4.947653      18.484742      31.887142       0.099291       1.579296 0.12043804E+02  0.13005843E+03                                 2.216632                            2.014935      -1.039886       2.380738                    0.996937       3.660153      10.504420       0.448685       1.264124      -0.716089      -0.016452      -0.044375      -0.020596       0.051614       0.004622       0.004664      -0.001429      -0.043859       0.006505      -0.024360       0.002986       0.021374              2.326561       2.015984       0.492928       0.430222       2.519746       0.603622       2.443953          -0.000002
          212              H       5.892695      18.154357      34.006769       0.136969       1.162803 0.84601285E+01  0.82597704E+02                                 1.700260                            1.606706      -1.083358       2.371787                    0.997787       3.209197       8.406535       0.548262       1.144267      -0.743395      -0.001450      -0.039549       0.011794       0.041295       0.007779       0.001850       0.000789      -0.033271      -0.024583      -0.014682      -0.007825       0.022506              1.722795       1.372370       0.006943       0.090432       2.018325      -0.353774       1.777690          -0.000002
          213              H       7.654286      14.352134      37.689621       0.098771       1.554564 0.11793827E+02  0.12723136E+03                                 2.220625                            2.012847      -1.094523       2.354209                    0.996391       3.741000      10.880753       0.440726       1.288244      -0.709697      -0.009970      -0.037758      -0.030679       0.049662       0.008891       0.011469       0.004503      -0.014787       0.052063      -0.022213      -0.000782       0.022995              2.327566       1.719992       0.070159       0.021682       3.245524       0.449252       2.017182          -0.000001
          214              H       7.239794      16.345641      36.581233       0.134775       1.172415 0.85678652E+01  0.84228571E+02                                 1.738069                            1.639780      -1.065467       2.379507                    0.998130       3.241360       8.624692       0.529407       1.176873      -0.735440      -0.012136      -0.007926      -0.038436       0.041079       0.004200       0.006996       0.015384      -0.008271       0.034854      -0.012184      -0.011522       0.023705              1.765718       1.423014      -0.044140       0.238013       1.626704      -0.144564       2.247438          -0.000002
          215              H       8.425241      16.258845      41.036866       0.088027       1.589113 0.12010190E+02  0.12991650E+03                                 2.208999                            1.993855      -1.325424       2.232219                    0.993839       3.936362      11.395794       0.456166       1.241276      -0.717636       0.006034       0.009201       0.044750       0.046083       0.004603       0.001217       0.015334      -0.028426       0.015389      -0.017600      -0.006923       0.024523              2.323915       1.851941      -0.082351       0.483728       1.891134      -0.334039       3.228670           0.000001
          216              H       8.099174      18.305550      40.016795       0.128099       1.213003 0.90381933E+01  0.90160659E+02                                 1.782889                            1.687391      -1.099685       2.356066                    0.997797       3.347028       9.008133       0.519744       1.181356      -0.733817       0.003699       0.027907       0.026596       0.038728       0.002079       0.007118       0.013083      -0.004978       0.048494      -0.013064      -0.010798       0.023861              1.796917       1.416800       0.051993       0.083711       2.274549       0.216524       1.699403           0.000001
          217              C       2.086276      19.137111       5.461131       0.096769      28.902603 0.32905265E+03  0.72743539E+04                                 8.401866                            6.144737       0.061104       2.040855                    0.999335      26.294667      75.269834       0.643879       0.430301      -1.046990      -0.031671      -0.001639       0.034637       0.046962      -0.014532      -0.016707      -0.040578      -0.037755      -0.050940      -0.052386       0.000674       0.051712             10.233983      11.789015       1.753791       1.287834       7.638869       4.501930      11.274066           0.000002
          218              C       1.391311      18.476342       4.460490      -0.136935      36.392463 0.43879797E+03  0.10387259E+05                                 9.724349                            7.073102      -0.074485       1.954924                    0.999327      29.642190      86.791811       0.605178       0.427550      -1.052401      -0.001961      -0.014201       0.015071       0.020801      -0.009235      -0.017126      -0.035477      -0.039428      -0.012516      -0.043459      -0.003219       0.046678             12.078693      14.391400       3.297908       3.305790       9.045734       5.374920      12.798946           0.000004
          219              C       0.165797      19.509494       6.643707       0.090376      29.975105 0.34836034E+03  0.78072166E+04                                 8.654681                            6.350228       0.063806       2.040552                    0.998949      26.539113      76.345728       0.629589       0.434091      -1.045304       0.040915       0.001705      -0.025925       0.048467      -0.013442      -0.014844      -0.026102      -0.034698      -0.028203      -0.038856       0.001615       0.037241             10.653378      11.563115       1.654002       1.386493       7.734887       4.995118      12.662132           0.000000
          220              C      13.205715      18.840325       5.690316      -0.135384      38.490085 0.46089390E+03  0.11076146E+05                                10.213413                            7.329154      -0.198676       1.919464                    0.998243      30.041306      89.441531       0.583150       0.437057      -1.043701       0.010566      -0.004940      -0.002634       0.011957      -0.015999       0.003799      -0.035563      -0.055321      -0.047662      -0.035242      -0.021850       0.057093             12.929046      12.649823       2.243942       2.128503      10.339288       7.226747      15.798028           0.000001
          221              C       0.017961      18.327949       4.573096       0.057964      40.893188 0.40268734E+03  0.92621615E+04                                10.530717                            6.755740      -0.099075       1.989291                    0.999077      26.329990      74.203708       0.626545       0.425020      -1.061680       0.012076       0.001100       0.022926       0.025936      -0.012021       0.000636      -0.024125      -0.032312      -0.029130      -0.025234      -0.011489       0.036723             14.957642      15.069772       4.658784       4.889196      11.948261       8.852111      17.854892           0.000001
          222              C      13.081368      17.613982       3.532712       0.377760      34.776953 0.32274268E+03  0.70929956E+04                                 9.822536                            6.279052      -0.360037       1.919414                    0.998833      24.298486      69.115162       0.608373       0.458103      -1.031807      -0.012443      -0.018870      -0.015000       0.027127      -0.028935       0.012234      -0.058229      -0.089811      -0.044453      -0.050868      -0.042522       0.093390             13.957165      13.978455       4.706655       4.197696      11.121927       7.870813      16.771114           0.000003
          223              C       7.857387      16.026456       4.440619       0.095454      28.346746 0.34055394E+03  0.76039267E+04                                 8.354293                            6.301918       0.018984       2.026414                    0.998996      26.565823      76.767005       0.627283       0.437311      -1.041346      -0.007901      -0.009461      -0.042774       0.044515      -0.025256       0.011690      -0.013512      -0.071593       0.031538      -0.049933       0.003721       0.046213              9.888512      14.162883       3.111477      -1.515104       6.404753       1.131367       9.097900           0.000001
          224              C       9.168563      16.440837       4.277673      -0.130360      36.875603 0.46252193E+03  0.11144181E+05                                 9.973380                            7.387274      -0.276491       1.895396                    0.998099      30.171067      90.450184       0.574544       0.442453      -1.038721      -0.004475      -0.005816      -0.005617       0.009241      -0.025232       0.010159      -0.013659      -0.053800       0.001139      -0.037640      -0.005420       0.043060             12.123806      18.209551       3.474604      -2.870993       7.328239       1.301365      10.833627           0.000001
          225              C       7.686063      15.399285       2.230908       0.082307      30.029026 0.36215914E+03  0.82282141E+04                                 8.738955                            6.538706      -0.087664       1.983312                    0.998895      27.374951      80.323436       0.608954       0.442706      -1.036068       0.000122       0.001992       0.048344       0.048385      -0.027640       0.007711      -0.008809      -0.074950       0.007942      -0.048310       0.000485       0.047825             10.445392      15.237832       3.306252      -0.768482       6.085655       0.775579      10.012687           0.000003
          226              C       8.984805      15.822065       1.982293      -0.145051      36.669917 0.45910482E+03  0.11034699E+05                                 9.878506                            7.311988      -0.226811       1.902463                    0.998669      30.474497      91.067974       0.583535       0.436707      -1.042750       0.001668      -0.010287       0.011144       0.015257      -0.025235       0.002759      -0.014345      -0.072846      -0.027842      -0.039767      -0.012603       0.052370             12.084768      18.786704       4.131198      -0.452696       6.889961       0.901912      10.577640           0.000004
          227              C       9.736417      16.328842       3.027976       0.057513      39.722997 0.42001222E+03  0.97898681E+04                                10.411329                            6.956438      -0.257010       1.934713                    0.998890      26.897644      76.998907       0.608202       0.432059      -1.054419      -0.021743      -0.013263       0.005670       0.026092      -0.012244       0.001453      -0.003577      -0.055003      -0.052602      -0.021462      -0.017665       0.039126             14.258372      24.504382       4.726584      -2.518080       7.318844       0.984110      10.951891           0.000002
          228              C      11.170559      16.687225       2.804532       0.373699      33.740715 0.32199690E+03  0.70794118E+04                                 9.640285                            6.286730      -0.374252       1.915875                    0.998729      24.364898      69.538886       0.605245       0.460287      -1.029576       0.028315       0.000509      -0.003846       0.028580      -0.026902       0.018652      -0.062738      -0.089247      -0.015133      -0.049926      -0.046790       0.096717             13.421864      22.320909       4.013009      -2.454403       7.932980       2.223437      10.011703           0.000002
          229              C      13.646458      15.186495      42.290095       0.080281      27.308675 0.35555061E+03  0.80298949E+04                                 8.149465                            6.449327      -0.018214       2.010431                    0.998346      27.065747      78.823577       0.618214       0.438691      -1.039862       0.045024       0.007312       0.013029       0.047438      -0.004840       0.019345      -0.025166      -0.035083      -0.072433      -0.041692      -0.000885       0.042577              9.226718      10.138923       0.915025      -2.296235       5.708564       1.713761      11.832668           0.000001
          230              C      12.994324      15.519679      43.467372      -0.151341      34.594611 0.45976917E+03  0.11052194E+05                                 9.498823                            7.322284      -0.246656       1.898938                    0.998179      30.399325      90.783375       0.582657       0.437305      -1.042626       0.011835      -0.002403       0.005423       0.013238      -0.013032       0.007146      -0.027441      -0.059443      -0.068813      -0.033455      -0.020855       0.054310             11.095129      11.139986       0.414437      -2.700053       6.606275       3.079835      15.539127           0.000002
          231              C       1.845871      15.931260      43.135738       0.086037      27.287475 0.33966670E+03  0.75795602E+04                                 8.085265                            6.247117       0.055543       2.033573                    0.999230      26.758549      77.313639       0.637056       0.430861      -1.045168      -0.031961      -0.036242      -0.013613       0.050203      -0.003415       0.022346      -0.018524      -0.048581      -0.082738      -0.045188       0.000613       0.044575              9.271791      10.773571       0.276040      -2.137806       5.053431       1.449029      11.988371           0.000002
          232              C       1.261437      16.281244       0.177077      -0.148707      34.686438 0.44582189E+03  0.10604795E+05                                 9.412976                            7.138870      -0.112906       1.939545                    0.999285      29.965444      88.203090       0.600671       0.428676      -1.050789      -0.004466      -0.013669       0.001144       0.014426       0.003817       0.011163      -0.018081      -0.054921      -0.085293      -0.038326      -0.007759       0.046084             11.136106      12.994996      -0.065224      -3.973383       5.982037       2.347001      14.431285           0.000004
          233              C      13.711395      16.096453       0.328984       0.061349      37.523274 0.40587090E+03  0.93519792E+04                                 9.932754                            6.780239      -0.084407       1.992375                    0.999198      26.374229      74.347569       0.625831       0.424750      -1.062053       0.013448      -0.013396      -0.016194       0.024951      -0.005353       0.009164      -0.018917      -0.032011      -0.040729      -0.024503      -0.008111       0.032613             13.184456      13.394439      -0.769169      -5.665820       7.249156       4.686364      18.909773           0.000002
          234              C      13.020575      16.530432       1.567199       0.368659      33.518199 0.32049931E+03  0.70208659E+04                                 9.548991                            6.238237      -0.254979       1.957381                    0.998991      24.098218      68.099383       0.614065       0.455332      -1.034926      -0.011875       0.004442       0.024938       0.027976      -0.034214       0.018592      -0.048726      -0.086486      -0.056857      -0.046460      -0.043185       0.089645             13.162874      13.008141      -0.476034      -5.572834       7.937715       5.440246      18.542768           0.000003
          235              C       1.407891      18.325149      40.153246       0.090561      27.411043 0.33197122E+03  0.73175755E+04                                 7.999267                            6.118215       0.213514       2.085006                    0.999699      26.059623      73.254690       0.657142       0.422844      -1.056967      -0.005653      -0.028315      -0.037521       0.047345       0.010889      -0.009108       0.020062       0.040129       0.048918      -0.039458       0.013540       0.025918              9.319628       4.639983      -1.193939       1.466578      13.054111      -3.302307      10.264790           0.000002
          236              C       1.161959      19.559892      39.596844      -0.155195      33.950272 0.42105178E+03  0.98056554E+04                                 9.107740                            6.836328       0.117458       2.013036                    0.999713      29.077706      82.802957       0.631864       0.416238      -1.065874       0.000888      -0.002574      -0.004754       0.005478       0.007350      -0.004248       0.023551       0.033357       0.022517      -0.035338       0.014419       0.020920             10.858388       5.336295      -1.710005       1.966065      15.200357      -4.639593      12.038513           0.000002
          237              C       0.910501      17.227600      38.189941       0.098736      27.488204 0.32383787E+03  0.71231069E+04                                 8.069392                            6.067489       0.117991       2.059501                    0.999554      26.102107      74.277344       0.653195       0.426306      -1.050529       0.013048       0.013550       0.038952       0.043256       0.003822      -0.013280       0.021493       0.083785       0.023545      -0.054074       0.010878       0.043196              9.416024       4.764440      -1.049071       1.717880      13.386217      -2.813693      10.097415          -0.000002
          238              C       0.668714      18.411945      37.541689      -0.146970      33.636790 0.41726107E+03  0.96795712E+04                                 9.042317                            6.781861       0.177061       2.034932                    0.999681      28.697278      81.125556       0.638758       0.413353      -1.069478       0.002749      -0.000351       0.004111       0.004958       0.010674      -0.004967       0.024725       0.044953       0.010205      -0.040925       0.017694       0.023231             10.786188       5.256621      -1.487324       1.663409      16.667985      -3.868612      10.433958          -0.000003
          239              C       0.812404      19.613089      38.255297       0.055792      39.093282 0.41465769E+03  0.95614961E+04                                10.112798                            6.792572      -0.097721       1.981183                    0.999204      26.385930      73.294364       0.636590       0.417263      -1.071722       0.005956      -0.025572       0.013410       0.029482      -0.000840      -0.005063       0.001810       0.027405      -0.026802      -0.011221      -0.007910       0.019131             13.581433       5.872944      -2.329740       2.412555      21.089677      -7.055157      13.781678          -0.000001
          240              C       0.592724      20.903829      37.547871       0.372850      32.692080 0.30792629E+03  0.66495581E+04                                 9.280245                            6.041405      -0.162784       1.987528                    0.999262      23.601035      65.292628       0.638116       0.444488      -1.045680      -0.004494       0.028375      -0.014441       0.032154      -0.002146      -0.038442      -0.003356       0.131969      -0.110933      -0.051647      -0.043981       0.095627             12.675343       5.536635      -1.696928       2.352768      19.726592      -4.937170      12.762801          -0.000001
          241              C      12.853397      20.553846      32.322548       0.098445      29.296546 0.34578320E+03  0.77543950E+04                                 8.545980                            6.343858      -0.041521       2.003320                    0.999292      26.775579      77.680514       0.625789       0.436450      -1.041290      -0.009107       0.042472      -0.007284       0.044044       0.001829      -0.034156      -0.017891       0.009669      -0.079506      -0.048930       0.008825       0.040105             10.375869       6.481632      -1.052076       3.655979       9.164852       0.968987      15.481125          -0.000002
          242              C      13.399145      20.649041      33.601832      -0.147380      36.344793 0.45063692E+03  0.10724708E+05                                 9.721227                            7.172398      -0.031164       1.965383                    0.999385      29.792037      87.091119       0.601193       0.428088      -1.053448       0.002420       0.002893      -0.007379       0.008287       0.006029      -0.013928      -0.006259      -0.006649      -0.111286      -0.040916       0.012906       0.028010             12.107609       7.085611      -0.661282       4.500721       9.410400       1.970145      19.826817          -0.000003
          243              C      12.260673      22.776942      32.327848       0.096153      27.228314 0.32613036E+03  0.71694374E+04                                 7.980136                            6.063002       0.210541       2.087568                    0.999662      26.006224      73.421330       0.659169       0.422684      -1.055233       0.011935      -0.041834      -0.005715       0.043877       0.004841      -0.026140      -0.016045      -0.015220      -0.059176      -0.039212       0.006929       0.032283              9.476811       6.052330      -1.007769       3.460933       8.421923       0.491594      13.956182          -0.000002
          244              C      12.807803      22.984133      33.600949      -0.155183      34.514148 0.43395738E+03  0.10178617E+05                                 9.230295                            6.952615       0.165610       2.028044                    0.999666      29.180043      83.280393       0.625149       0.417715      -1.065364       0.005645      -0.004041      -0.005533       0.008877      -0.003073      -0.015785      -0.004421      -0.025237      -0.069283      -0.031838       0.007137       0.024701             11.207550       7.033593      -1.003637       4.769795       9.034517       0.059712      17.554540          -0.000004
          245              C      13.365985      21.880984      34.249643       0.049543      39.769503 0.41818773E+03  0.96777410E+04                                10.267219                            6.839247      -0.081512       1.986492                    0.999252      26.557131      74.263148       0.630996       0.419446      -1.068733      -0.002450      -0.000060      -0.030019       0.030119       0.009619      -0.005665      -0.003301       0.023054      -0.018011      -0.012292      -0.007349       0.019641             14.357122       7.771725      -0.810810       6.376552       9.807017       1.269738      25.492624          -0.000002
          246              C       0.035923      21.981779      35.655221       0.381508      32.679376 0.30678942E+03  0.66201106E+04                                 9.308857                            6.040588      -0.173046       1.986714                    0.999178      23.501116      65.031501       0.636403       0.446015      -1.044591       0.013281      -0.000893       0.028361       0.031329      -0.006409      -0.043850      -0.001161       0.138665      -0.113267      -0.054148      -0.048041       0.102189             13.100815       6.556082       0.290567       5.294454      10.400161       1.507626      22.346203          -0.000002
          247              C       0.831747      26.828354      38.164329       0.099865      27.592348 0.33119717E+03  0.73321265E+04                                 8.145281                            6.176802       0.066953       2.042497                    0.999371      26.260832      75.174695       0.640458       0.431988      -1.046185       0.006070      -0.013478       0.039704       0.042367      -0.021835      -0.008207      -0.020292       0.063597       0.013026      -0.049576       0.013045       0.036530              9.566162       4.903637       0.844124       1.231320      14.138297       2.470981       9.656552          -0.000001
          248              C       0.595487      25.646809      37.492231      -0.141155      34.824213 0.43541627E+03  0.10258877E+05                                 9.406565                            7.043352       0.042407       1.993405                    0.999409      29.289972      84.789731       0.608451       0.427253      -1.055499      -0.003455       0.001586       0.006940       0.007913      -0.009508      -0.005391      -0.029427       0.045177       0.024495      -0.045321       0.020378       0.024943             11.308336       5.433320       1.050900       1.397164      17.944727       3.742577      10.546962          -0.000003
          249              C       1.290452      25.716806      40.116594       0.101162      27.621175 0.32925646E+03  0.72774763E+04                                 8.154596                            6.165282       0.105219       2.055409                    0.999496      26.210572      74.937523       0.640113       0.432915      -1.045766      -0.018869       0.025811      -0.031403       0.044815      -0.016090      -0.020847      -0.024206       0.070442      -0.012698      -0.053468       0.007004       0.046464              9.583152       5.156150       0.822358       1.800501      13.190574       2.883430      10.402731           0.000001
          250              C       1.091496      24.493263      39.516033      -0.149284      34.937808 0.43434059E+03  0.10242733E+05                                 9.442508                            7.042447       0.004515       1.978094                    0.999505      29.549216      86.003745       0.606558       0.428201      -1.053315      -0.010037       0.009267       0.000568       0.013673      -0.008262      -0.007429      -0.024818       0.049734       0.019925      -0.042891       0.018111       0.024780             11.428919       5.678357       1.310681       2.003261      16.161309       5.157091      12.447091           0.000001
          251              C       0.750231      24.440065      38.185967       0.049659      40.859987 0.42261129E+03  0.98320122E+04                                10.533877                            6.927821      -0.170885       1.959254                    0.999129      26.790872      75.771333       0.618189       0.425876      -1.061846      -0.003095       0.025920       0.013374       0.029331       0.002138      -0.007326      -0.000200       0.025027      -0.029246      -0.011629      -0.007777       0.019406             14.594969       6.050752       1.795590       2.125368      23.633720       7.730114      14.100437          -0.000001
          252              C       0.562327      23.135326      37.498855       0.383149      33.500702 0.31218117E+03  0.67760762E+04                                 9.529407                            6.130535      -0.167281       1.989398                    0.999257      23.629138      65.901681       0.625048       0.451462      -1.039856      -0.005280      -0.030858      -0.016266       0.035280       0.001150      -0.040295      -0.000700       0.136235      -0.104857      -0.050685      -0.047149       0.097834             13.363161       5.634832       1.401996       2.269826      21.095150       6.284046      13.359501          -0.000001
          253              C      11.730124      22.860939      27.540581       0.096769      28.902595 0.32905257E+03  0.72743513E+04                                 8.401864                            6.144737       0.061104       2.040855                    0.999335      26.294661      75.269810       0.643879       0.430301      -1.046990       0.031671       0.001639       0.034637       0.046962      -0.014532       0.016707       0.040578      -0.037755      -0.050940      -0.052386       0.000674       0.051712             10.233981      11.789012       1.753790      -1.287833       7.638868      -4.501929      11.274064           0.000002
          254              C      12.425089      23.521708      26.539940      -0.136935      36.392452 0.43879785E+03  0.10387255E+05                                 9.724346                            7.073101      -0.074484       1.954925                    0.999327      29.642185      86.791784       0.605178       0.427550      -1.052402       0.001961       0.014201       0.015071       0.020800      -0.009236       0.017126       0.035477      -0.039428      -0.012517      -0.043459      -0.003219       0.046678             12.078689      14.391395       3.297906      -3.305788       9.045730      -5.374918      12.798942           0.000005
          255              C      13.650603      22.488556      28.723157       0.090376      29.975112 0.34836045E+03  0.78072200E+04                                 8.654683                            6.350230       0.063805       2.040552                    0.998949      26.539117      76.345744       0.629589       0.434092      -1.045304      -0.040915      -0.001705      -0.025925       0.048467      -0.013442       0.014844       0.026102      -0.034698      -0.028203      -0.038856       0.001615       0.037241             10.653380      11.563117       1.654003      -1.386494       7.734889      -4.995119      12.662135           0.000000
          256              C       0.610685      23.157725      27.769766      -0.135384      38.490088 0.46089394E+03  0.11076148E+05                                10.213413                            7.329154      -0.198676       1.919464                    0.998243      30.041308      89.441537       0.583150       0.437057      -1.043701      -0.010566       0.004939      -0.002634       0.011957      -0.015999      -0.003799       0.035563      -0.055321      -0.047662      -0.035242      -0.021850       0.057093             12.929047      12.649823       2.243942      -2.128504      10.339288      -7.226747      15.798029           0.000002
          257              C      -0.017961      23.670101      26.652546       0.057965      40.893182 0.40268730E+03  0.92621603E+04                                10.530715                            6.755739      -0.099075       1.989291                    0.999077      26.329988      74.203700       0.626546       0.425020      -1.061680      -0.012076      -0.001100       0.022926       0.025935      -0.012021      -0.000636       0.024125      -0.032312      -0.029130      -0.025233      -0.011489       0.036723             14.957639      15.069769       4.658783      -4.889195      11.948259      -8.852110      17.854890           0.000002
          258              C       0.735032      24.384068      25.612162       0.377760      34.776953 0.32274269E+03  0.70929959E+04                                 9.822536                            6.279052      -0.360036       1.919415                    0.998833      24.298486      69.115160       0.608373       0.458103      -1.031807       0.012443       0.018870      -0.015000       0.027127      -0.028935      -0.012233       0.058229      -0.089811      -0.044453      -0.050868      -0.042522       0.093390             13.957165      13.978455       4.706655      -4.197695      11.121926      -7.870812      16.771114           0.000003
          259              C       5.959013      25.971594      26.520069       0.095454      28.346758 0.34055409E+03  0.76039311E+04                                 8.354296                            6.301919       0.018984       2.026414                    0.998996      26.565831      76.767036       0.627283       0.437311      -1.041346       0.007901       0.009460      -0.042774       0.044515      -0.025256      -0.011690       0.013512      -0.071593       0.031538      -0.049933       0.003721       0.046212              9.888515      14.162888       3.111478       1.515104       6.404755      -1.131368       9.097903           0.000001
          260              C       4.647837      25.557213      26.357123      -0.130360      36.875617 0.46252213E+03  0.11144187E+05                                 9.973382                            7.387275      -0.276491       1.895396                    0.998099      30.171075      90.450213       0.574544       0.442453      -1.038721       0.004475       0.005816      -0.005617       0.009241      -0.025232      -0.010159       0.013659      -0.053800       0.001139      -0.037640      -0.005420       0.043059             12.123808      18.209555       3.474605       2.870993       7.328240      -1.301366      10.833629           0.000002
          261              C       6.130337      26.598765      24.310358       0.082307      30.029014 0.36215898E+03  0.82282093E+04                                 8.738953                            6.538705      -0.087663       1.983312                    0.998895      27.374944      80.323407       0.608954       0.442706      -1.036068      -0.000122      -0.001992       0.048344       0.048385      -0.027640      -0.007711       0.008809      -0.074950       0.007942      -0.048310       0.000484       0.047825             10.445388      15.237826       3.306251       0.768480       6.085654      -0.775580      10.012685           0.000003
          262              C       4.831595      26.175985      24.061743      -0.145050      36.669912 0.45910477E+03  0.11034697E+05                                 9.878505                            7.311987      -0.226810       1.902464                    0.998669      30.474494      91.067959       0.583535       0.436707      -1.042750      -0.001668       0.010287       0.011144       0.015257      -0.025235      -0.002759       0.014345      -0.072846      -0.027842      -0.039767      -0.012603       0.052370             12.084766      18.786699       4.131197       0.452695       6.889960      -0.901913      10.577639           0.000004
          263              C       4.079983      25.669208      25.107426       0.057513      39.723000 0.42001227E+03  0.97898693E+04                                10.411328                            6.956438      -0.257009       1.934713                    0.998890      26.897646      76.998911       0.608202       0.432059      -1.054419       0.021743       0.013263       0.005670       0.026092      -0.012244      -0.001453       0.003577      -0.055003      -0.052602      -0.021462      -0.017665       0.039126             14.258372      24.504380       4.726584       2.518079       7.318844      -0.984110      10.951891           0.000002
          264              C       2.645841      25.310825      24.883982       0.373699      33.740713 0.32199688E+03  0.70794113E+04                                 9.640284                            6.286729      -0.374252       1.915875                    0.998729      24.364897      69.538880       0.605245       0.460287      -1.029576      -0.028315      -0.000509      -0.003846       0.028580      -0.026902      -0.018652       0.062738      -0.089247      -0.015133      -0.049926      -0.046790       0.096717             13.421863      22.320906       4.013009       2.454402       7.932979      -2.223437      10.011703           0.000003
          265              C       0.169942      26.811555      20.210645       0.080281      27.308681 0.35555072E+03  0.80298979E+04                                 8.149466                            6.449327      -0.018214       2.010431                    0.998346      27.065751      78.823590       0.618214       0.438691      -1.039862      -0.045024      -0.007312       0.013029       0.047438      -0.004840      -0.019345       0.025166      -0.035084      -0.072433      -0.041692      -0.000885       0.042577              9.226719      10.138925       0.915025       2.296235       5.708565      -1.713761      11.832669           0.000001
          266              C       0.822076      26.478371      21.387922      -0.151340      34.594600 0.45976901E+03  0.11052189E+05                                 9.498821                            7.322282      -0.246656       1.898938                    0.998179      30.399318      90.783347       0.582657       0.437305      -1.042626      -0.011835       0.002403       0.005423       0.013238      -0.013032      -0.007146       0.027441      -0.059443      -0.068814      -0.033455      -0.020855       0.054310             11.095126      11.139983       0.414437       2.700052       6.606274      -3.079834      15.539122           0.000002
          267              C      11.970529      26.066790      21.056288       0.086037      27.287469 0.33966662E+03  0.75795580E+04                                 8.085264                            6.247116       0.055544       2.033573                    0.999230      26.758544      77.313616       0.637056       0.430861      -1.045168       0.031961       0.036242      -0.013613       0.050203      -0.003415      -0.022346       0.018524      -0.048581      -0.082738      -0.045188       0.000613       0.044575              9.271789      10.773569       0.276040       2.137805       5.053430      -1.449028      11.988368           0.000002
          268              C      12.554963      25.716806      22.256527      -0.148707      34.686425 0.44582171E+03  0.10604789E+05                                 9.412973                            7.138869      -0.112906       1.939545                    0.999285      29.965437      88.203061       0.600671       0.428676      -1.050789       0.004466       0.013669       0.001144       0.014426       0.003817      -0.011163       0.018081      -0.054921      -0.085293      -0.038326      -0.007759       0.046085             11.136103      12.994993      -0.065224       3.973382       5.982036      -2.347000      14.431281           0.000003
          269              C       0.105005      25.901597      22.408434       0.061348      37.523275 0.40587094E+03  0.93519800E+04                                 9.932753                            6.780239      -0.084407       1.992375                    0.999198      26.374230      74.347567       0.625831       0.424750      -1.062053      -0.013448       0.013396      -0.016194       0.024951      -0.005353      -0.009164       0.018917      -0.032011      -0.040729      -0.024503      -0.008111       0.032613             13.184455      13.394438      -0.769169       5.665819       7.249156      -4.686363      18.909771           0.000002
          270              C       0.795825      25.467618      23.646649       0.368659      33.518194 0.32049928E+03  0.70208648E+04                                 9.548989                            6.238236      -0.254978       1.957381                    0.998991      24.098216      68.099370       0.614065       0.455332      -1.034927       0.011875      -0.004442       0.024938       0.027976      -0.034214      -0.018592       0.048726      -0.086486      -0.056857      -0.046460      -0.043185       0.089645             13.162871      13.008138      -0.476034       5.572832       7.937713      -5.440245      18.542763           0.000003
          271              C      12.408509      23.672901      18.073796       0.090561      27.411029 0.33197099E+03  0.73175696E+04                                 7.999264                            6.118212       0.213516       2.085007                    0.999699      26.059616      73.254676       0.657142       0.422844      -1.056967       0.005653       0.028315      -0.037521       0.047345       0.010889       0.009108      -0.020062       0.040129       0.048918      -0.039458       0.013540       0.025919              9.319626       4.639981      -1.193940      -1.466578      13.054109       3.302309      10.264789           0.000001
          272              C      12.654441      22.438158      17.517394      -0.155195      33.950271 0.42105171E+03  0.98056543E+04                                 9.107742                            6.836328       0.117458       2.013036                    0.999713      29.077704      82.802982       0.631864       0.416238      -1.065873      -0.000888       0.002574      -0.004753       0.005478       0.007350       0.004248      -0.023551       0.033357       0.022517      -0.035338       0.014419       0.020920             10.858393       5.336296      -1.710006      -1.966066      15.200366       4.639594      12.038517           0.000001
          273              C      12.905899      24.770450      16.110491       0.098735      27.488254 0.32383869E+03  0.71231292E+04                                 8.069405                            6.067503       0.117989       2.059500                    0.999554      26.102126      74.277406       0.653193       0.426307      -1.050528      -0.013048      -0.013550       0.038952       0.043256       0.003822       0.013280      -0.021494       0.083785       0.023546      -0.054074       0.010879       0.043196              9.416040       4.764450      -1.049076      -1.717884      13.386232       2.813711      10.097438          -0.000003
          274              C      13.147686      23.586105      15.462239      -0.146971      33.636798 0.41726131E+03  0.96795776E+04                                 9.042316                            6.781863       0.177060       2.034931                    0.999681      28.697285      81.125566       0.638758       0.413353      -1.069478      -0.002749       0.000351       0.004111       0.004958       0.010674       0.004967      -0.024726       0.044953       0.010205      -0.040925       0.017695       0.023231             10.786185       5.256622      -1.487323      -1.663409      16.667974       3.868611      10.433959          -0.000004
          275              C      13.003996      22.384961      16.175847       0.055792      39.093276 0.41465761E+03  0.95614941E+04                                10.112798                            6.792572      -0.097721       1.981183                    0.999204      26.385926      73.294360       0.636590       0.417263      -1.071722      -0.005956       0.025571       0.013410       0.029482      -0.000840       0.005063      -0.001810       0.027405      -0.026802      -0.011221      -0.007910       0.019131             13.581434       5.872945      -2.329741      -2.412557      21.089671       7.055161      13.781685          -0.000001
          276              C      13.223676      21.094221      15.468421       0.372850      32.692074 0.30792622E+03  0.66495565E+04                                 9.280245                            6.041405      -0.162784       1.987528                    0.999262      23.601032      65.292623       0.638116       0.444488      -1.045680       0.004494      -0.028375      -0.014440       0.032154      -0.002146       0.038442       0.003356       0.131969      -0.110933      -0.051647      -0.043981       0.095628             12.675342       5.536635      -1.696928      -2.352769      19.726586       4.937173      12.762806          -0.000001
          277              C       0.963003      21.444204      10.243098       0.098444      29.296545 0.34578320E+03  0.77543950E+04                                 8.545980                            6.343858      -0.041521       2.003320                    0.999292      26.775579      77.680511       0.625789       0.436450      -1.041290       0.009107      -0.042472      -0.007284       0.044044       0.001829       0.034157       0.017891       0.009669      -0.079506      -0.048930       0.008825       0.040105             10.375869       6.481631      -1.052075      -3.655978       9.164852      -0.968988      15.481124          -0.000002
          278              C       0.417255      21.349009      11.522382      -0.147381      36.344797 0.45063700E+03  0.10724710E+05                                 9.721228                            7.172399      -0.031164       1.965383                    0.999385      29.792038      87.091112       0.601193       0.428088      -1.053448      -0.002420      -0.002893      -0.007379       0.008287       0.006029       0.013928       0.006259      -0.006649      -0.111286      -0.040916       0.012906       0.028010             12.107611       7.085612      -0.661280      -4.500721       9.410398      -1.970148      19.826822          -0.000004
          279              C       1.555727      19.221108      10.248398       0.096153      27.228319 0.32613046E+03  0.71694402E+04                                 7.980138                            6.063003       0.210540       2.087568                    0.999662      26.006227      73.421342       0.659169       0.422684      -1.055233      -0.011935       0.041834      -0.005715       0.043877       0.004841       0.026140       0.016045      -0.015220      -0.059176      -0.039212       0.006929       0.032283              9.476813       6.052331      -1.007769      -3.460933       8.421924      -0.491593      13.956184          -0.000002
          280              C       1.008597      19.013917      11.521499      -0.155184      34.514174 0.43395781E+03  0.10178630E+05                                 9.230300                            6.952619       0.165609       2.028043                    0.999666      29.180053      83.280422       0.625149       0.417716      -1.065364      -0.005645       0.004041      -0.005533       0.008877      -0.003073       0.015785       0.004421      -0.025237      -0.069283      -0.031838       0.007137       0.024701             11.207557       7.033599      -1.003638      -4.769801       9.034517      -0.059707      17.554556          -0.000005
          281              C       0.450415      20.117066      12.170193       0.049543      39.769504 0.41818769E+03  0.96777399E+04                                10.267220                            6.839247      -0.081513       1.986491                    0.999252      26.557130      74.263149       0.630996       0.419447      -1.068733       0.002451       0.000060      -0.030019       0.030118       0.009619       0.005665       0.003301       0.023054      -0.018011      -0.012292      -0.007349       0.019641             14.357126       7.771727      -0.810809      -6.376556       9.807014      -1.269738      25.492638          -0.000002
          282              C      -0.035923      20.016271      13.575771       0.381508      32.679383 0.30678945E+03  0.66201115E+04                                 9.308859                            6.040589      -0.173047       1.986714                    0.999178      23.501117      65.031509       0.636402       0.446015      -1.044591      -0.013281       0.000893       0.028361       0.031329      -0.006409       0.043850       0.001161       0.138665      -0.113267      -0.054148      -0.048041       0.102189             13.100820       6.556084       0.290567      -5.294457      10.400161      -1.507626      22.346216          -0.000002
          283              C      12.984653      15.169696      16.084879       0.099865      27.592379 0.33119767E+03  0.73321401E+04                                 8.145285                            6.176806       0.066950       2.042496                    0.999371      26.260853      75.174756       0.640458       0.431988      -1.046185      -0.006070       0.013478       0.039704       0.042367      -0.021835       0.008207       0.020292       0.063597       0.013027      -0.049576       0.013045       0.036530              9.566166       4.903640       0.844124      -1.231320      14.138303      -2.470981       9.656555          -0.000001
          284              C      13.220913      16.351241      15.412781      -0.141155      34.824218 0.43541645E+03  0.10258881E+05                                 9.406561                            7.043352       0.042408       1.993405                    0.999409      29.289974      84.789687       0.608451       0.427253      -1.055499       0.003455      -0.001586       0.006941       0.007913      -0.009508       0.005391       0.029428       0.045177       0.024496      -0.045321       0.020378       0.024943             11.308331       5.433319       1.050899      -1.397161      17.944726      -3.742574      10.546949          -0.000004
          285              C      12.525948      16.281244      18.037144       0.101162      27.621167 0.32925635E+03  0.72774731E+04                                 8.154595                            6.165281       0.105220       2.055410                    0.999496      26.210567      74.937506       0.640113       0.432915      -1.045766       0.018869      -0.025811      -0.031403       0.044815      -0.016090       0.020847       0.024206       0.070442      -0.012699      -0.053468       0.007004       0.046464              9.583150       5.156149       0.822358      -1.800500      13.190573      -2.883429      10.402728           0.000001
          286              C      12.724904      17.504787      17.436583      -0.149284      34.937786 0.43434027E+03  0.10242724E+05                                 9.442504                            7.042444       0.004516       1.978094                    0.999505      29.549206      86.003711       0.606559       0.428201      -1.053315       0.010037      -0.009267       0.000568       0.013673      -0.008262       0.007429       0.024818       0.049734       0.019925      -0.042890       0.018111       0.024780             11.428914       5.678354       1.310680      -2.003259      16.161305      -5.157087      12.447083           0.000001
          287              C      13.066169      17.557985      16.106517       0.049659      40.859987 0.42261129E+03  0.98320121E+04                                10.533876                            6.927821      -0.170886       1.959254                    0.999129      26.790872      75.771326       0.618189       0.425876      -1.061846       0.003096      -0.025921       0.013374       0.029331       0.002138       0.007326       0.000200       0.025027      -0.029246      -0.011629      -0.007777       0.019406             14.594969       6.050751       1.795591      -2.125368      23.633718      -7.730117      14.100436          -0.000001
          288              C      13.254073      18.862724      15.419405       0.383149      33.500699 0.31218114E+03  0.67760752E+04                                 9.529405                            6.130534      -0.167281       1.989398                    0.999257      23.629137      65.901671       0.625048       0.451462      -1.039856       0.005280       0.030858      -0.016266       0.035280       0.001150       0.040295       0.000700       0.136235      -0.104857      -0.050685      -0.047149       0.097834             13.363159       5.634832       1.401996      -2.269826      21.095143      -6.284046      13.359502          -0.000001
          289              C       8.994476       8.861589      16.618319       0.096769      28.902596 0.32905258E+03  0.72743518E+04                                 8.401864                            6.144737       0.061104       2.040855                    0.999335      26.294662      75.269812       0.643879       0.430301      -1.046990      -0.031671       0.001639      -0.034637       0.046962       0.014532       0.016707      -0.040578      -0.037755      -0.050940      -0.052386       0.000674       0.051712             10.233981      11.789012      -1.753790      -1.287833       7.638868       4.501929      11.274064           0.000002
          290              C       8.299511       9.522358      17.618960      -0.136935      36.392454 0.43879787E+03  0.10387256E+05                                 9.724346                            7.073101      -0.074484       1.954925                    0.999327      29.642186      86.791789       0.605178       0.427550      -1.052402      -0.001961       0.014201      -0.015071       0.020800       0.009236       0.017126      -0.035477      -0.039428      -0.012517      -0.043459      -0.003219       0.046678             12.078689      14.391395      -3.297906      -3.305788       9.045731       5.374918      12.798943           0.000004
          291              C       7.073997       8.489206      15.435743       0.090376      29.975112 0.34836045E+03  0.78072198E+04                                 8.654683                            6.350230       0.063805       2.040552                    0.998949      26.539117      76.345744       0.629589       0.434092      -1.045304       0.040915      -0.001705       0.025925       0.048467       0.013442       0.014844      -0.026102      -0.034698      -0.028203      -0.038856       0.001615       0.037241             10.653380      11.563117      -1.654003      -1.386494       7.734889       4.995119      12.662134           0.000000
          292              C       6.297515       9.158375      16.389134      -0.135384      38.490089 0.46089396E+03  0.11076148E+05                                10.213413                            7.329154      -0.198676       1.919464                    0.998243      30.041309      89.441539       0.583150       0.437057      -1.043701       0.010566       0.004939       0.002634       0.011957       0.015999      -0.003799      -0.035563      -0.055321      -0.047662      -0.035242      -0.021850       0.057093             12.929047      12.649823      -2.243942      -2.128504      10.339288       7.226747      15.798029           0.000001
          293              C       6.926161       9.670751      17.506354       0.057965      40.893184 0.40268732E+03  0.92621609E+04                                10.530715                            6.755739      -0.099075       1.989291                    0.999077      26.329989      74.203703       0.626546       0.425020      -1.061680       0.012076      -0.001100      -0.022926       0.025935       0.012021      -0.000636      -0.024125      -0.032312      -0.029130      -0.025233      -0.011489       0.036723             14.957640      15.069770      -4.658783      -4.889195      11.948259       8.852110      17.854890           0.000001
          294              C       6.173168      10.384718      18.546738       0.377760      34.776953 0.32274269E+03  0.70929960E+04                                 9.822536                            6.279052      -0.360036       1.919415                    0.998833      24.298486      69.115161       0.608373       0.458103      -1.031807      -0.012443       0.018870       0.015000       0.027127       0.028935      -0.012233      -0.058229      -0.089811      -0.044453      -0.050868      -0.042522       0.093390             13.957165      13.978455      -4.706655      -4.197695      11.121926       7.870812      16.771114           0.000002
          295              C       0.949187      11.972244      17.638831       0.095454      28.346758 0.34055410E+03  0.76039312E+04                                 8.354296                            6.301920       0.018984       2.026414                    0.998996      26.565831      76.767040       0.627282       0.437312      -1.041346      -0.007901       0.009460       0.042774       0.044515       0.025256      -0.011690      -0.013512      -0.071593       0.031538      -0.049933       0.003721       0.046212              9.888516      14.162889      -3.111479       1.515104       6.404756       1.131368       9.097903           0.000001
          296              C       2.260363      11.557863      17.801777      -0.130360      36.875617 0.46252213E+03  0.11144187E+05                                 9.973382                            7.387275      -0.276491       1.895396                    0.998099      30.171075      90.450214       0.574544       0.442453      -1.038721      -0.004475       0.005816       0.005617       0.009241       0.025232      -0.010159      -0.013659      -0.053800       0.001139      -0.037640      -0.005420       0.043059             12.123808      18.209556      -3.474605       2.870993       7.328240       1.301366      10.833629           0.000002
          297              C       0.777863      12.599415      19.848542       0.082307      30.029014 0.36215898E+03  0.82282094E+04                                 8.738953                            6.538705      -0.087663       1.983312                    0.998895      27.374944      80.323409       0.608954       0.442706      -1.036068       0.000122      -0.001992      -0.048344       0.048385       0.027640      -0.007711      -0.008809      -0.074950       0.007942      -0.048310       0.000484       0.047825             10.445388      15.237826      -3.306251       0.768480       6.085654       0.775580      10.012685           0.000002
          298              C       2.076605      12.176635      20.097157      -0.145050      36.669909 0.45910472E+03  0.11034695E+05                                 9.878504                            7.311987      -0.226810       1.902464                    0.998669      30.474492      91.067951       0.583535       0.436707      -1.042750       0.001668       0.010287      -0.011144       0.015257       0.025235      -0.002759      -0.014345      -0.072846      -0.027842      -0.039767      -0.012603       0.052370             12.084765      18.786698      -4.131197       0.452695       6.889960       0.901913      10.577638           0.000004
          299              C       2.828217      11.669858      19.051474       0.057513      39.722998 0.42001224E+03  0.97898687E+04                                10.411328                            6.956438      -0.257009       1.934713                    0.998890      26.897645      76.998908       0.608202       0.432059      -1.054419      -0.021743       0.013263      -0.005670       0.026092       0.012244      -0.001453      -0.003577      -0.055003      -0.052602      -0.021462      -0.017665       0.039126             14.258372      24.504380      -4.726584       2.518079       7.318844       0.984110      10.951891           0.000002
          300              C       4.262359      11.311475      19.274918       0.373699      33.740712 0.32199689E+03  0.70794112E+04                                 9.640283                            6.286729      -0.374251       1.915875                    0.998729      24.364897      69.538877       0.605245       0.460287      -1.029576       0.028315      -0.000509       0.003846       0.028580       0.026902      -0.018652      -0.062738      -0.089247      -0.015133      -0.049926      -0.046790       0.096717             13.421862      22.320905      -4.013009       2.454402       7.932979       2.223437      10.011702           0.000002
          301              C       6.738258      12.812205      23.948255       0.080281      27.308681 0.35555072E+03  0.80298980E+04                                 8.149466                            6.449328      -0.018214       2.010431                    0.998346      27.065751      78.823591       0.618214       0.438691      -1.039862       0.045024      -0.007312      -0.013029       0.047438       0.004840      -0.019345      -0.025166      -0.035084      -0.072433      -0.041692      -0.000885       0.042577              9.226720      10.138925      -0.915025       2.296235       5.708565       1.713761      11.832669           0.000001
          302              C       6.086124      12.479021      22.770978      -0.151340      34.594599 0.45976900E+03  0.11052189E+05                                 9.498820                            7.322282      -0.246656       1.898938                    0.998179      30.399318      90.783344       0.582657       0.437305      -1.042626       0.011835       0.002403      -0.005423       0.013238       0.013032      -0.007146      -0.027441      -0.059443      -0.068814      -0.033455      -0.020855       0.054310             11.095126      11.139983      -0.414437       2.700052       6.606273       3.079834      15.539121           0.000002
          303              C       8.754071      12.067440      23.102612       0.086037      27.287469 0.33966662E+03  0.75795579E+04                                 8.085264                            6.247116       0.055544       2.033573                    0.999230      26.758544      77.313617       0.637056       0.430861      -1.045168      -0.031961       0.036242       0.013613       0.050203       0.003415      -0.022346      -0.018524      -0.048581      -0.082738      -0.045188       0.000613       0.044575              9.271789      10.773569      -0.276040       2.137805       5.053430       1.449028      11.988368           0.000002
          304              C       8.169637      11.717456      21.902373      -0.148707      34.686426 0.44582171E+03  0.10604789E+05                                 9.412974                            7.138869      -0.112906       1.939545                    0.999285      29.965437      88.203064       0.600671       0.428676      -1.050789      -0.004466       0.013669      -0.001144       0.014426      -0.003817      -0.011163      -0.018081      -0.054921      -0.085293      -0.038326      -0.007759       0.046085             11.136103      12.994993       0.065224       3.973382       5.982036       2.347000      14.431282           0.000003
          305              C       6.803195      11.902247      21.750466       0.061349      37.523273 0.40587092E+03  0.93519795E+04                                 9.932753                            6.780239      -0.084407       1.992375                    0.999198      26.374229      74.347565       0.625831       0.424750      -1.062053       0.013448       0.013396       0.016194       0.024951       0.005353      -0.009164      -0.018917      -0.032011      -0.040729      -0.024503      -0.008111       0.032613             13.184455      13.394438       0.769168       5.665819       7.249156       4.686363      18.909771           0.000002
          306              C       6.112375      11.468268      20.512251       0.368659      33.518192 0.32049926E+03  0.70208643E+04                                 9.548989                            6.238236      -0.254978       1.957381                    0.998991      24.098215      68.099367       0.614065       0.455332      -1.034927      -0.011875      -0.004442      -0.024938       0.027976       0.034214      -0.018592      -0.048726      -0.086486      -0.056857      -0.046460      -0.043185       0.089645             13.162871      13.008138       0.476034       5.572832       7.937713       5.440245      18.542762           0.000003
          307              C       8.316091       9.673551      26.085104       0.090561      27.411029 0.33197097E+03  0.73175691E+04                                 7.999264                            6.118212       0.213516       2.085007                    0.999699      26.059616      73.254677       0.657142       0.422844      -1.056967      -0.005653       0.028315       0.037521       0.047345      -0.010889       0.009108       0.020062       0.040129       0.048918      -0.039458       0.013540       0.025919              9.319626       4.639981       1.193940      -1.466578      13.054108      -3.302309      10.264789           0.000001
          308              C       8.070159       8.438808      26.641506      -0.155195      33.950274 0.42105174E+03  0.98056552E+04                                 9.107744                            6.836329       0.117458       2.013036                    0.999713      29.077704      82.802988       0.631863       0.416238      -1.065873       0.000888       0.002574       0.004753       0.005478      -0.007350       0.004248       0.023551       0.033357       0.022517      -0.035338       0.014419       0.020920             10.858395       5.336296       1.710006      -1.966066      15.200368      -4.639596      12.038519           0.000000
          309              C       7.818701      10.771100      28.048409       0.098735      27.488254 0.32383868E+03  0.71231290E+04                                 8.069405                            6.067502       0.117989       2.059501                    0.999554      26.102126      74.277405       0.653193       0.426307      -1.050528       0.013048      -0.013550      -0.038952       0.043256      -0.003822       0.013280       0.021494       0.083785       0.023546      -0.054074       0.010879       0.043195              9.416039       4.764450       1.049076      -1.717884      13.386231      -2.813710      10.097437          -0.000003
          310              C       7.576914       9.586755      28.696661      -0.146971      33.636799 0.41726132E+03  0.96795781E+04                                 9.042317                            6.781864       0.177060       2.034931                    0.999681      28.697285      81.125566       0.638758       0.413353      -1.069478       0.002749       0.000351      -0.004111       0.004958      -0.010674       0.004967       0.024726       0.044953       0.010205      -0.040925       0.017695       0.023231             10.786185       5.256622       1.487323      -1.663409      16.667975      -3.868611      10.433959          -0.000004
          311              C       7.720604       8.385611      27.983053       0.055792      39.093278 0.41465763E+03  0.95614946E+04                                10.112798                            6.792572      -0.097721       1.981183                    0.999204      26.385927      73.294362       0.636590       0.417263      -1.071722       0.005956       0.025571      -0.013410       0.029482       0.000840       0.005063       0.001810       0.027405      -0.026802      -0.011221      -0.007910       0.019131             13.581434       5.872945       2.329741      -2.412557      21.089672      -7.055161      13.781685          -0.000001
          312              C       7.500924       7.094871      28.690479       0.372850      32.692077 0.30792624E+03  0.66495571E+04                                 9.280246                            6.041405      -0.162784       1.987528                    0.999262      23.601033      65.292626       0.638116       0.444488      -1.045680      -0.004494      -0.028375       0.014440       0.032154       0.002146       0.038442      -0.003356       0.131969      -0.110933      -0.051647      -0.043981       0.095628             12.675343       5.536635       1.696928      -2.352769      19.726587      -4.937174      12.762807          -0.000002
          313              C       5.945197       7.444854      33.915802       0.098444      29.296545 0.34578320E+03  0.77543951E+04                                 8.545980                            6.343858      -0.041521       2.003320                    0.999292      26.775579      77.680510       0.625789       0.436450      -1.041290      -0.009107      -0.042472       0.007284       0.044044      -0.001829       0.034157      -0.017891       0.009669      -0.079506      -0.048930       0.008825       0.040105             10.375869       6.481631       1.052075      -3.655978       9.164851       0.968988      15.481124          -0.000003
          314              C       6.490945       7.349659      32.636518      -0.147381      36.344797 0.45063700E+03  0.10724710E+05                                 9.721228                            7.172399      -0.031164       1.965383                    0.999385      29.792038      87.091112       0.601193       0.428088      -1.053448       0.002420      -0.002893       0.007379       0.008287      -0.006029       0.013928      -0.006259      -0.006649      -0.111286      -0.040916       0.012906       0.028010             12.107611       7.085612       0.661280      -4.500721       9.410398       1.970148      19.826822          -0.000005
          315              C       5.352473       5.221758      33.910502       0.096153      27.228318 0.32613045E+03  0.71694397E+04                                 7.980138                            6.063003       0.210540       2.087568                    0.999662      26.006226      73.421338       0.659169       0.422684      -1.055233       0.011935       0.041834       0.005715       0.043877      -0.004841       0.026140      -0.016045      -0.015220      -0.059176      -0.039212       0.006929       0.032283              9.476813       6.052331       1.007769      -3.460933       8.421924       0.491593      13.956184          -0.000003
          316              C       5.899603       5.014567      32.637401      -0.155184      34.514171 0.43395778E+03  0.10178628E+05                                 9.230299                            6.952618       0.165609       2.028043                    0.999666      29.180053      83.280419       0.625149       0.417715      -1.065364       0.005645       0.004041       0.005533       0.008877       0.003073       0.015785      -0.004421      -0.025237      -0.069283      -0.031838       0.007137       0.024701             11.207555       7.033597       1.003638      -4.769799       9.034517       0.059708      17.554552          -0.000005
          317              C       6.457785       6.117716      31.988707       0.049543      39.769504 0.41818769E+03  0.96777400E+04                                10.267220                            6.839247      -0.081513       1.986491                    0.999252      26.557130      74.263149       0.630996       0.419447      -1.068733      -0.002451       0.000060       0.030019       0.030119      -0.009619       0.005665      -0.003301       0.023054      -0.018011      -0.012292      -0.007349       0.019641             14.357126       7.771727       0.810809      -6.376555       9.807014       1.269738      25.492637          -0.000002
          318              C       6.944123       6.016921      30.583129       0.381508      32.679382 0.30678945E+03  0.66201116E+04                                 9.308859                            6.040589      -0.173047       1.986714                    0.999178      23.501117      65.031509       0.636402       0.446015      -1.044591       0.013281       0.000893      -0.028361       0.031329       0.006409       0.043850      -0.001161       0.138665      -0.113267      -0.054148      -0.048041       0.102189             13.100820       6.556084      -0.290567      -5.294457      10.400161       1.507626      22.346215          -0.000002
          319              C       7.739947       1.170346      28.074021       0.099865      27.592378 0.33119764E+03  0.73321393E+04                                 8.145285                            6.176806       0.066951       2.042496                    0.999371      26.260852      75.174753       0.640458       0.431988      -1.046185       0.006070       0.013478      -0.039704       0.042367       0.021835       0.008207      -0.020292       0.063597       0.013027      -0.049576       0.013045       0.036530              9.566166       4.903640      -0.844124      -1.231320      14.138302       2.470981       9.656555          -0.000001
          320              C       7.503687       2.351891      28.746119      -0.141155      34.824214 0.43541638E+03  0.10258879E+05                                 9.406561                            7.043351       0.042408       1.993405                    0.999409      29.289973      84.789687       0.608451       0.427253      -1.055500      -0.003455      -0.001586      -0.006941       0.007913       0.009508       0.005391      -0.029428       0.045177       0.024496      -0.045321       0.020378       0.024943             11.308330       5.433318      -1.050899      -1.397161      17.944723       3.742574      10.546950          -0.000004
          321              C       8.198652       2.281894      26.121756       0.101162      27.621168 0.32925635E+03  0.72774733E+04                                 8.154595                            6.165281       0.105220       2.055410                    0.999496      26.210567      74.937507       0.640113       0.432915      -1.045766      -0.018869      -0.025811       0.031403       0.044815       0.016090       0.020847      -0.024206       0.070442      -0.012699      -0.053468       0.007004       0.046464              9.583150       5.156149      -0.822358      -1.800500      13.190574       2.883429      10.402728           0.000000
          322              C       7.999696       3.505437      26.722317      -0.149284      34.937787 0.43434028E+03  0.10242724E+05                                 9.442504                            7.042444       0.004516       1.978094                    0.999505      29.549206      86.003711       0.606559       0.428201      -1.053315      -0.010037      -0.009267      -0.000568       0.013673       0.008262       0.007429      -0.024818       0.049734       0.019925      -0.042890       0.018111       0.024780             11.428914       5.678354      -1.310680      -2.003259      16.161305       5.157087      12.447084           0.000000
          323              C       7.658431       3.558635      28.052383       0.049659      40.859988 0.42261132E+03  0.98320128E+04                                10.533875                            6.927821      -0.170886       1.959254                    0.999129      26.790873      75.771327       0.618189       0.425876      -1.061846      -0.003096      -0.025920      -0.013374       0.029331      -0.002138       0.007326      -0.000200       0.025027      -0.029246      -0.011629      -0.007777       0.019406             14.594968       6.050751      -1.795590      -2.125368      23.633717       7.730115      14.100435          -0.000001
          324              C       7.470527       4.863374      28.739495       0.383149      33.500699 0.31218114E+03  0.67760752E+04                                 9.529405                            6.130534      -0.167281       1.989398                    0.999257      23.629137      65.901671       0.625048       0.451462      -1.039856      -0.005280       0.030858       0.016266       0.035280      -0.001150       0.040295      -0.000700       0.136235      -0.104857      -0.050685      -0.047149       0.097834             13.363158       5.634832      -1.401996      -2.269826      21.095143       6.284045      13.359501          -0.000002
          325              C       4.821924       5.137761      38.697769       0.096769      28.902604 0.32905267E+03  0.72743543E+04                                 8.401865                            6.144738       0.061104       2.040855                    0.999335      26.294668      75.269836       0.643879       0.430301      -1.046990       0.031671      -0.001639      -0.034637       0.046962       0.014532      -0.016707       0.040578      -0.037755      -0.050940      -0.052386       0.000674       0.051712             10.233983      11.789015      -1.753791       1.287834       7.638869      -4.501930      11.274065           0.000002
          326              C       5.516889       4.476992      39.698410      -0.136935      36.392464 0.43879800E+03  0.10387260E+05                                 9.724348                            7.073102      -0.074485       1.954924                    0.999327      29.642191      86.791808       0.605178       0.427550      -1.052402       0.001961      -0.014201      -0.015071       0.020801       0.009235      -0.017126       0.035477      -0.039429      -0.012516      -0.043459      -0.003219       0.046678             12.078693      14.391400      -3.297908       3.305791       9.045733      -5.374919      12.798945           0.000004
          327              C       6.742403       5.510144      37.515193       0.090376      29.975106 0.34836036E+03  0.78072173E+04                                 8.654681                            6.350229       0.063805       2.040552                    0.998949      26.539114      76.345731       0.629589       0.434091      -1.045304      -0.040915       0.001705       0.025925       0.048467       0.013442      -0.014844       0.026102      -0.034698      -0.028203      -0.038856       0.001615       0.037241             10.653378      11.563115      -1.654003       1.386493       7.734887      -4.995118      12.662132          -0.000000
          328              C       7.518885       4.840975      38.468584      -0.135384      38.490084 0.46089389E+03  0.11076146E+05                                10.213413                            7.329154      -0.198676       1.919464                    0.998243      30.041306      89.441530       0.583150       0.437057      -1.043701      -0.010566      -0.004940       0.002634       0.011957       0.015999       0.003799       0.035563      -0.055321      -0.047662      -0.035242      -0.021850       0.057093             12.929046      12.649823      -2.243942       2.128504      10.339288      -7.226746      15.798027           0.000001
          329              C       6.890239       4.328599      39.585804       0.057964      40.893186 0.40268734E+03  0.92621614E+04                                10.530716                            6.755739      -0.099075       1.989291                    0.999077      26.329990      74.203705       0.626546       0.425020      -1.061680      -0.012076       0.001100      -0.022926       0.025936       0.012021       0.000636       0.024125      -0.032312      -0.029130      -0.025234      -0.011489       0.036723             14.957640      15.069770      -4.658783       4.889195      11.948260      -8.852110      17.854890           0.000001
          330              C       7.643232       3.614632      40.626188       0.377760      34.776950 0.32274267E+03  0.70929951E+04                                 9.822535                            6.279051      -0.360037       1.919414                    0.998833      24.298485      69.115154       0.608373       0.458103      -1.031807       0.012443      -0.018870       0.015000       0.027127       0.028935       0.012234       0.058229      -0.089811      -0.044453      -0.050868      -0.042522       0.093390             13.957164      13.978453      -4.706654       4.197695      11.121925      -7.870812      16.771112           0.000002
          331              C      12.867213       2.027106      39.718281       0.095454      28.346748 0.34055396E+03  0.76039273E+04                                 8.354294                            6.301918       0.018984       2.026414                    0.998996      26.565824      76.767008       0.627283       0.437311      -1.041346       0.007901      -0.009461       0.042774       0.044515       0.025256       0.011690       0.013512      -0.071593       0.031538      -0.049933       0.003721       0.046213              9.888512      14.162884      -3.111477      -1.515104       6.404753      -1.131367       9.097900           0.000001
          332              C      11.556037       2.441487      39.881227      -0.130360      36.875603 0.46252195E+03  0.11144181E+05                                 9.973379                            7.387273      -0.276491       1.895396                    0.998099      30.171067      90.450182       0.574544       0.442453      -1.038721       0.004475      -0.005816       0.005617       0.009241       0.025232       0.010159       0.013659      -0.053800       0.001139      -0.037640      -0.005420       0.043060             12.123805      18.209550      -3.474604      -2.870992       7.328238      -1.301365      10.833627           0.000001
          333              C      13.038537       1.399935      41.927992       0.082307      30.029021 0.36215907E+03  0.82282120E+04                                 8.738954                            6.538706      -0.087664       1.983312                    0.998895      27.374948      80.323424       0.608954       0.442706      -1.036068      -0.000122       0.001992      -0.048344       0.048385       0.027640       0.007711       0.008809      -0.074950       0.007942      -0.048310       0.000485       0.047825             10.445390      15.237830      -3.306251      -0.768482       6.085655      -0.775579      10.012686           0.000002
          334              C      11.739795       1.822715      42.176607      -0.145051      36.669920 0.45910487E+03  0.11034700E+05                                 9.878506                            7.311988      -0.226811       1.902463                    0.998669      30.474499      91.067978       0.583535       0.436707      -1.042750      -0.001668      -0.010287      -0.011144       0.015257       0.025235       0.002759       0.014345      -0.072846      -0.027842      -0.039767      -0.012603       0.052370             12.084768      18.786703      -4.131198      -0.452696       6.889961      -0.901913      10.577640           0.000004
          335              C      10.988183       2.329492      41.130924       0.057513      39.722998 0.42001224E+03  0.97898686E+04                                10.411328                            6.956438      -0.257010       1.934713                    0.998890      26.897645      76.998907       0.608202       0.432059      -1.054419       0.021743      -0.013263      -0.005670       0.026092       0.012244       0.001453       0.003577      -0.055003      -0.052602      -0.021462      -0.017665       0.039126             14.258371      24.504379      -4.726584      -2.518079       7.318844      -0.984110      10.951891           0.000002
          336              C       9.554041       2.687875      41.354368       0.373699      33.740713 0.32199688E+03  0.70794112E+04                                 9.640284                            6.286730      -0.374252       1.915875                    0.998729      24.364897      69.538882       0.605245       0.460287      -1.029576      -0.028315       0.000509       0.003846       0.028580       0.026902       0.018652       0.062738      -0.089247      -0.015133      -0.049926      -0.046790       0.096717             13.421863      22.320907      -4.013009      -2.454403       7.932979      -2.223437      10.011703           0.000002
          337              C       7.078142       1.187145       1.868805       0.080281      27.308676 0.35555063E+03  0.80298955E+04                                 8.149465                            6.449327      -0.018214       2.010431                    0.998346      27.065748      78.823578       0.618214       0.438691      -1.039862      -0.045024       0.007312      -0.013029       0.047438       0.004840       0.019345       0.025166      -0.035083      -0.072433      -0.041692      -0.000885       0.042577              9.226718      10.138923      -0.915025      -2.296235       5.708563      -1.713761      11.832668           0.000001
          338              C       7.730276       1.520329       0.691528      -0.151341      34.594610 0.45976916E+03  0.11052194E+05                                 9.498823                            7.322283      -0.246656       1.898938                    0.998179      30.399325      90.783372       0.582657       0.437305      -1.042626      -0.011835      -0.002403      -0.005423       0.013238       0.013032       0.007146       0.027441      -0.059443      -0.068813      -0.033455      -0.020855       0.054310             11.095129      11.139985      -0.414437      -2.700053       6.606275      -3.079835      15.539126           0.000002
          339              C       5.062329       1.931910       1.023162       0.086037      27.287476 0.33966672E+03  0.75795607E+04                                 8.085265                            6.247117       0.055543       2.033573                    0.999230      26.758549      77.313636       0.637056       0.430861      -1.045168       0.031961      -0.036242       0.013613       0.050203       0.003415       0.022346       0.018524      -0.048581      -0.082738      -0.045188       0.000613       0.044575              9.271791      10.773571      -0.276040      -2.137806       5.053431      -1.449028      11.988370           0.000002
          340              C       5.646763       2.281894      43.981823      -0.148707      34.686434 0.44582185E+03  0.10604793E+05                                 9.412975                            7.138870      -0.112906       1.939545                    0.999285      29.965442      88.203075       0.600671       0.428676      -1.050789       0.004466      -0.013669      -0.001145       0.014426      -0.003817       0.011163       0.018081      -0.054921      -0.085293      -0.038326      -0.007759       0.046085             11.136105      12.994994       0.065225      -3.973383       5.982036      -2.347000      14.431283           0.000003
          341              C       7.013205       2.097103      43.829916       0.061349      37.523272 0.40587090E+03  0.93519790E+04                                 9.932753                            6.780239      -0.084407       1.992375                    0.999198      26.374229      74.347564       0.625831       0.424750      -1.062053      -0.013448      -0.013396       0.016194       0.024951       0.005353       0.009164       0.018917      -0.032011      -0.040729      -0.024503      -0.008111       0.032613             13.184454      13.394437       0.769169      -5.665819       7.249155      -4.686363      18.909771           0.000002
          342              C       7.704025       2.531082      42.591701       0.368659      33.518196 0.32049929E+03  0.70208653E+04                                 9.548990                            6.238237      -0.254979       1.957380                    0.998991      24.098217      68.099377       0.614065       0.455332      -1.034926       0.011875       0.004442      -0.024938       0.027976       0.034214       0.018592       0.048726      -0.086486      -0.056857      -0.046460      -0.043185       0.089645             13.162873      13.008139       0.476034      -5.572833       7.937714      -5.440246      18.542766           0.000003
          343              C       5.500309       4.325799       4.005654       0.090561      27.411045 0.33197124E+03  0.73175762E+04                                 7.999267                            6.118215       0.213514       2.085006                    0.999699      26.059624      73.254696       0.657142       0.422844      -1.056967       0.005653      -0.028315       0.037521       0.047345      -0.010889      -0.009108      -0.020062       0.040129       0.048918      -0.039458       0.013540       0.025918              9.319629       4.639983       1.193939       1.466578      13.054113       3.302308      10.264790           0.000001
          344              C       5.746241       5.560542       4.562056      -0.155195      33.950273 0.42105179E+03  0.98056556E+04                                 9.107740                            6.836327       0.117458       2.013036                    0.999713      29.077707      82.802965       0.631864       0.416238      -1.065873      -0.000888      -0.002574       0.004754       0.005478      -0.007350      -0.004248      -0.023551       0.033357       0.022517      -0.035338       0.014419       0.020920             10.858389       5.336295       1.710005       1.966065      15.200359       4.639592      12.038513           0.000001
          345              C       5.997699       3.228250       5.968959       0.098736      27.488205 0.32383790E+03  0.71231078E+04                                 8.069392                            6.067490       0.117991       2.059501                    0.999554      26.102107      74.277343       0.653195       0.426306      -1.050529      -0.013048       0.013550      -0.038952       0.043256      -0.003822      -0.013280      -0.021493       0.083785       0.023545      -0.054074       0.010878       0.043196              9.416024       4.764440       1.049071       1.717880      13.386217       2.813693      10.097416          -0.000002
          346              C       6.239486       4.412595       6.617211      -0.146970      33.636785 0.41726102E+03  0.96795698E+04                                 9.042316                            6.781861       0.177061       2.034932                    0.999681      28.697276      81.125549       0.638758       0.413353      -1.069478      -0.002749      -0.000351      -0.004111       0.004958      -0.010674      -0.004967      -0.024725       0.044953       0.010205      -0.040925       0.017694       0.023231             10.786186       5.256620       1.487323       1.663409      16.667982       3.868611      10.433957          -0.000003
          347              C       6.095796       5.613739       5.903603       0.055792      39.093282 0.41465770E+03  0.95614963E+04                                10.112798                            6.792572      -0.097721       1.981183                    0.999204      26.385930      73.294365       0.636590       0.417263      -1.071722      -0.005956      -0.025572      -0.013410       0.029482       0.000840      -0.005063      -0.001810       0.027405      -0.026802      -0.011221      -0.007910       0.019131             13.581433       5.872944       2.329739       2.412555      21.089676       7.055156      13.781679          -0.000001
          348              C       6.315476       6.904479       6.611029       0.372850      32.692075 0.30792624E+03  0.66495569E+04                                 9.280245                            6.041405      -0.162783       1.987528                    0.999262      23.601033      65.292621       0.638116       0.444488      -1.045680       0.004494       0.028375       0.014440       0.032154       0.002146      -0.038442       0.003356       0.131969      -0.110933      -0.051647      -0.043981       0.095627             12.675341       5.536634       1.696927       2.352767      19.726589       4.937170      12.762800          -0.000001
          349              C       7.871203       6.554496      11.836352       0.098445      29.296542 0.34578314E+03  0.77543933E+04                                 8.545980                            6.343858      -0.041521       2.003320                    0.999292      26.775577      77.680505       0.625789       0.436450      -1.041290       0.009107       0.042472       0.007284       0.044044      -0.001829      -0.034156       0.017891       0.009669      -0.079506      -0.048930       0.008825       0.040105             10.375868       6.481631       1.052075       3.655978       9.164851      -0.968987      15.481123          -0.000002
          350              C       7.325455       6.649691      10.557068      -0.147380      36.344790 0.45063687E+03  0.10724706E+05                                 9.721227                            7.172398      -0.031164       1.965383                    0.999385      29.792035      87.091112       0.601193       0.428088      -1.053448      -0.002420       0.002893       0.007379       0.008287      -0.006029      -0.013928       0.006259      -0.006649      -0.111286      -0.040916       0.012906       0.028010             12.107609       7.085611       0.661281       4.500721       9.410399      -1.970145      19.826817          -0.000004
          351              C       8.463927       8.777592      11.831052       0.096153      27.228311 0.32613033E+03  0.71694364E+04                                 7.980136                            6.063001       0.210541       2.087568                    0.999662      26.006222      73.421321       0.659169       0.422684      -1.055233      -0.011935      -0.041834       0.005715       0.043877      -0.004841      -0.026140       0.016045      -0.015220      -0.059176      -0.039212       0.006929       0.032283              9.476811       6.052329       1.007768       3.460932       8.421922      -0.491594      13.956180          -0.000002
          352              C       7.916797       8.984783      10.557951      -0.155183      34.514142 0.43395730E+03  0.10178615E+05                                 9.230294                            6.952614       0.165610       2.028044                    0.999666      29.180040      83.280382       0.625150       0.417715      -1.065364      -0.005645      -0.004041       0.005533       0.008877       0.003073      -0.015785       0.004421      -0.025237      -0.069283      -0.031838       0.007137       0.024701             11.207548       7.033592       1.003637       4.769794       9.034516      -0.059713      17.554537          -0.000004
          353              C       7.358615       7.881634       9.909257       0.049542      39.769503 0.41818774E+03  0.96777411E+04                                10.267219                            6.839247      -0.081512       1.986492                    0.999252      26.557131      74.263148       0.630996       0.419447      -1.068733       0.002450      -0.000060       0.030019       0.030119      -0.009619      -0.005665       0.003301       0.023054      -0.018011      -0.012292      -0.007349       0.019641             14.357122       7.771725       0.810810       6.376552       9.807017      -1.269738      25.492624          -0.000002
          354              C       6.872277       7.982429       8.503679       0.381508      32.679373 0.30678940E+03  0.66201100E+04                                 9.308856                            6.040588      -0.173046       1.986714                    0.999178      23.501115      65.031495       0.636403       0.446015      -1.044591      -0.013281      -0.000893      -0.028361       0.031329       0.006409      -0.043850       0.001161       0.138665      -0.113267      -0.054148      -0.048041       0.102189             13.100814       6.556081      -0.290567       5.294453      10.400160      -1.507626      22.346200          -0.000002
          355              C       6.076453      12.829004       5.994571       0.099865      27.592347 0.33119714E+03  0.73321258E+04                                 8.145281                            6.176802       0.066953       2.042497                    0.999371      26.260831      75.174693       0.640458       0.431988      -1.046185      -0.006070      -0.013478      -0.039704       0.042367       0.021835      -0.008207       0.020292       0.063597       0.013026      -0.049576       0.013045       0.036530              9.566162       4.903637      -0.844124       1.231320      14.138296      -2.470980       9.656552          -0.000001
          356              C       6.312713      11.647459       6.666669      -0.141155      34.824209 0.43541619E+03  0.10258875E+05                                 9.406564                            7.043352       0.042407       1.993405                    0.999409      29.289970      84.789727       0.608451       0.427253      -1.055499       0.003455       0.001586      -0.006940       0.007913       0.009508      -0.005391       0.029427       0.045177       0.024495      -0.045321       0.020378       0.024943             11.308336       5.433320      -1.050900       1.397164      17.944726      -3.742577      10.546962          -0.000003
          357              C       5.617748      11.717456       4.042306       0.101162      27.621172 0.32925641E+03  0.72774748E+04                                 8.154596                            6.165282       0.105219       2.055409                    0.999496      26.210570      74.937518       0.640113       0.432915      -1.045766       0.018869       0.025811       0.031403       0.044815       0.016090      -0.020847       0.024206       0.070442      -0.012698      -0.053468       0.007004       0.046464              9.583151       5.156149      -0.822358       1.800501      13.190573      -2.883430      10.402731           0.000001
          358              C       5.816704      10.493913       4.642867      -0.149284      34.937798 0.43434042E+03  0.10242728E+05                                 9.442507                            7.042445       0.004515       1.978094                    0.999505      29.549211      86.003729       0.606559       0.428201      -1.053315       0.010037       0.009267      -0.000568       0.013673       0.008262      -0.007429       0.024818       0.049734       0.019925      -0.042891       0.018111       0.024780             11.428917       5.678356      -1.310680       2.003260      16.161306      -5.157089      12.447089           0.000000
          359              C       6.157969      10.440715       5.972933       0.049659      40.859986 0.42261129E+03  0.98320123E+04                                10.533876                            6.927821      -0.170885       1.959254                    0.999129      26.790872      75.771330       0.618189       0.425876      -1.061846       0.003095       0.025920      -0.013374       0.029331      -0.002138      -0.007326       0.000200       0.025027      -0.029246      -0.011629      -0.007777       0.019406             14.594968       6.050751      -1.795589       2.125368      23.633717      -7.730112      14.100436          -0.000001
          360              C       6.345873       9.135976       6.660045       0.383149      33.500696 0.31218112E+03  0.67760749E+04                                 9.529405                            6.130534      -0.167280       1.989398                    0.999257      23.629136      65.901672       0.625048       0.451462      -1.039856       0.005280      -0.030858       0.016266       0.035280      -0.001150      -0.040295       0.000700       0.136235      -0.104857      -0.050685      -0.047149       0.097834             13.363158       5.634831      -1.401995       2.269826      21.095146      -6.284044      13.359498          -0.000001
          361              C      11.730124       8.861589      38.697769       0.096769      28.902605 0.32905267E+03  0.72743544E+04                                 8.401866                            6.144738       0.061104       2.040855                    0.999335      26.294668      75.269838       0.643879       0.430301      -1.046990       0.031671       0.001639      -0.034637       0.046962      -0.014532      -0.016707      -0.040578      -0.037755      -0.050940      -0.052386       0.000674       0.051712             10.233984      11.789016       1.753791       1.287834       7.638870       4.501930      11.274066           0.000002
          362              C      12.425089       9.522358      39.698410      -0.136935      36.392467 0.43879803E+03  0.10387261E+05                                 9.724349                            7.073103      -0.074485       1.954924                    0.999327      29.642192      86.791816       0.605178       0.427550      -1.052402       0.001961       0.014201      -0.015071       0.020801      -0.009235      -0.017126      -0.035477      -0.039429      -0.012516      -0.043459      -0.003219       0.046678             12.078694      14.391401       3.297908       3.305791       9.045734       5.374920      12.798946           0.000004
          363              C      13.650603       8.489206      37.515193       0.090376      29.975106 0.34836036E+03  0.78072173E+04                                 8.654681                            6.350228       0.063805       2.040552                    0.998949      26.539114      76.345729       0.629589       0.434091      -1.045304      -0.040915      -0.001705       0.025925       0.048467      -0.013442      -0.014844      -0.026102      -0.034698      -0.028203      -0.038856       0.001615       0.037241             10.653378      11.563115       1.654002       1.386493       7.734887       4.995118      12.662132          -0.000000
          364              C       0.610685       9.158375      38.468584      -0.135384      38.490084 0.46089389E+03  0.11076146E+05                                10.213413                            7.329154      -0.198676       1.919464                    0.998243      30.041306      89.441530       0.583150       0.437057      -1.043701      -0.010566       0.004940       0.002634       0.011957      -0.015999       0.003799      -0.035563      -0.055321      -0.047662      -0.035242      -0.021850       0.057093             12.929046      12.649823       2.243942       2.128503      10.339288       7.226746      15.798027           0.000001
          365              C      -0.017961       9.670751      39.585804       0.057964      40.893188 0.40268736E+03  0.92621620E+04                                10.530716                            6.755739      -0.099075       1.989291                    0.999077      26.329991      74.203707       0.626546       0.425020      -1.061680      -0.012076      -0.001100      -0.022926       0.025936      -0.012021       0.000636      -0.024125      -0.032312      -0.029130      -0.025234      -0.011489       0.036723             14.957640      15.069771       4.658783       4.889195      11.948260       8.852110      17.854890           0.000001
          366              C       0.735032      10.384718      40.626188       0.377760      34.776952 0.32274268E+03  0.70929956E+04                                 9.822535                            6.279052      -0.360037       1.919414                    0.998833      24.298486      69.115158       0.608373       0.458103      -1.031807       0.012443       0.018870       0.015000       0.027127      -0.028935       0.012234      -0.058229      -0.089811      -0.044453      -0.050868      -0.042522       0.093390             13.957164      13.978454       4.706655       4.197695      11.121926       7.870812      16.771113           0.000002
          367              C       5.959013      11.972244      39.718281       0.095454      28.346747 0.34055396E+03  0.76039273E+04                                 8.354293                            6.301918       0.018984       2.026414                    0.998996      26.565824      76.767008       0.627283       0.437311      -1.041346       0.007901       0.009461       0.042774       0.044515      -0.025256       0.011690      -0.013512      -0.071593       0.031538      -0.049933       0.003721       0.046213              9.888512      14.162883       3.111477      -1.515104       6.404753       1.131367       9.097900           0.000001
          368              C       4.647837      11.557863      39.881227      -0.130360      36.875604 0.46252195E+03  0.11144181E+05                                 9.973380                            7.387273      -0.276491       1.895396                    0.998099      30.171067      90.450183       0.574544       0.442453      -1.038721       0.004475       0.005816       0.005617       0.009241      -0.025232       0.010159      -0.013659      -0.053800       0.001139      -0.037640      -0.005420       0.043060             12.123805      18.209550       3.474604      -2.870992       7.328238       1.301365      10.833627           0.000001
          369              C       6.130337      12.599415      41.927992       0.082307      30.029024 0.36215911E+03  0.82282132E+04                                 8.738955                            6.538706      -0.087664       1.983312                    0.998895      27.374950      80.323430       0.608954       0.442706      -1.036068      -0.000122      -0.001992      -0.048344       0.048385      -0.027640       0.007711      -0.008809      -0.074950       0.007942      -0.048310       0.000485       0.047825             10.445391      15.237831       3.306251      -0.768482       6.085655       0.775579      10.012687           0.000002
          370              C       4.831595      12.176635      42.176607      -0.145051      36.669920 0.45910487E+03  0.11034700E+05                                 9.878506                            7.311988      -0.226811       1.902463                    0.998669      30.474499      91.067979       0.583535       0.436707      -1.042750      -0.001668       0.010287      -0.011144       0.015257      -0.025235       0.002759      -0.014345      -0.072846      -0.027842      -0.039767      -0.012603       0.052370             12.084768      18.786703       4.131198      -0.452696       6.889961       0.901912      10.577641           0.000004
          371              C       4.079983      11.669858      41.130924       0.057513      39.722996 0.42001222E+03  0.97898680E+04                                10.411328                            6.956438      -0.257010       1.934713                    0.998890      26.897644      76.998906       0.608202       0.432059      -1.054419       0.021743       0.013263      -0.005670       0.026092      -0.012244       0.001453      -0.003577      -0.055003      -0.052602      -0.021462      -0.017665       0.039126             14.258372      24.504380       4.726584      -2.518080       7.318844       0.984110      10.951891           0.000002
          372              C       2.645841      11.311475      41.354368       0.373699      33.740715 0.32199690E+03  0.70794117E+04                                 9.640284                            6.286730      -0.374252       1.915875                    0.998729      24.364898      69.538884       0.605245       0.460287      -1.029576      -0.028315      -0.000509       0.003846       0.028580      -0.026902       0.018652      -0.062738      -0.089247      -0.015133      -0.049926      -0.046790       0.096717             13.421863      22.320907       4.013009      -2.454403       7.932979       2.223437      10.011703           0.000002
          373              C       0.169942      12.812205       1.868805       0.080281      27.308676 0.35555063E+03  0.80298954E+04                                 8.149465                            6.449327      -0.018214       2.010431                    0.998346      27.065748      78.823579       0.618214       0.438691      -1.039862      -0.045024      -0.007312      -0.013029       0.047438      -0.004840       0.019345      -0.025166      -0.035083      -0.072433      -0.041692      -0.000885       0.042577              9.226718      10.138923       0.915025      -2.296235       5.708564       1.713761      11.832668           0.000001
          374              C       0.822076      12.479021       0.691528      -0.151341      34.594613 0.45976920E+03  0.11052195E+05                                 9.498824                            7.322284      -0.246656       1.898938                    0.998179      30.399326      90.783379       0.582657       0.437305      -1.042626      -0.011835       0.002403      -0.005423       0.013238      -0.013032       0.007146      -0.027441      -0.059443      -0.068813      -0.033455      -0.020855       0.054310             11.095130      11.139986       0.414437      -2.700053       6.606275       3.079835      15.539128           0.000002
          375              C      11.970529      12.067440       1.023162       0.086037      27.287475 0.33966670E+03  0.75795603E+04                                 8.085265                            6.247117       0.055543       2.033573                    0.999230      26.758549      77.313635       0.637056       0.430861      -1.045168       0.031961       0.036242       0.013613       0.050203      -0.003415       0.022346      -0.018524      -0.048581      -0.082738      -0.045188       0.000613       0.044575              9.271791      10.773571       0.276040      -2.137806       5.053431       1.449028      11.988370           0.000001
          376              C      12.554963      11.717456      43.981823      -0.148707      34.686435 0.44582185E+03  0.10604793E+05                                 9.412975                            7.138870      -0.112906       1.939545                    0.999285      29.965442      88.203080       0.600671       0.428676      -1.050789       0.004466       0.013669      -0.001144       0.014426       0.003817       0.011163      -0.018081      -0.054921      -0.085293      -0.038326      -0.007759       0.046085             11.136105      12.994995      -0.065224      -3.973383       5.982037       2.347000      14.431284           0.000003
          377              C       0.105005      11.902247      43.829916       0.061349      37.523271 0.40587087E+03  0.93519784E+04                                 9.932753                            6.780239      -0.084407       1.992375                    0.999198      26.374228      74.347565       0.625831       0.424750      -1.062053      -0.013448       0.013396       0.016194       0.024951      -0.005353       0.009164      -0.018917      -0.032011      -0.040729      -0.024503      -0.008111       0.032613             13.184455      13.394438      -0.769169      -5.665820       7.249156       4.686364      18.909772           0.000002
          378              C       0.795825      11.468268      42.591701       0.368659      33.518199 0.32049931E+03  0.70208659E+04                                 9.548991                            6.238237      -0.254979       1.957381                    0.998991      24.098218      68.099382       0.614065       0.455332      -1.034926       0.011875      -0.004442      -0.024938       0.027976      -0.034214       0.018592      -0.048726      -0.086486      -0.056857      -0.046460      -0.043185       0.089645             13.162874      13.008140      -0.476034      -5.572833       7.937715       5.440246      18.542767           0.000003
          379              C      12.408509       9.673551       4.005654       0.090561      27.411043 0.33197121E+03  0.73175753E+04                                 7.999266                            6.118214       0.213514       2.085006                    0.999699      26.059623      73.254690       0.657142       0.422844      -1.056967       0.005653       0.028315       0.037521       0.047345       0.010889      -0.009108       0.020062       0.040129       0.048918      -0.039458       0.013540       0.025918              9.319628       4.639983      -1.193939       1.466578      13.054111      -3.302307      10.264789           0.000001
          380              C      12.654441       8.438808       4.562056      -0.155195      33.950272 0.42105177E+03  0.98056552E+04                                 9.107740                            6.836328       0.117458       2.013036                    0.999713      29.077706      82.802962       0.631864       0.416238      -1.065873      -0.000888       0.002574       0.004754       0.005478       0.007350      -0.004248       0.023551       0.033357       0.022517      -0.035338       0.014419       0.020920             10.858389       5.336295      -1.710005       1.966065      15.200359      -4.639592      12.038513           0.000001
          381              C      12.905899      10.771100       5.968959       0.098736      27.488201 0.32383783E+03  0.71231060E+04                                 8.069391                            6.067489       0.117991       2.059502                    0.999554      26.102105      74.277335       0.653195       0.426306      -1.050529      -0.013048      -0.013550      -0.038952       0.043256       0.003822      -0.013280       0.021493       0.083785       0.023545      -0.054074       0.010878       0.043196              9.416023       4.764439      -1.049070       1.717880      13.386215      -2.813692      10.097414          -0.000002
          382              C      13.147686       9.586755       6.617211      -0.146970      33.636783 0.41726099E+03  0.96795689E+04                                 9.042315                            6.781860       0.177061       2.034932                    0.999681      28.697275      81.125542       0.638758       0.413353      -1.069478      -0.002749       0.000351      -0.004111       0.004958       0.010674      -0.004967       0.024725       0.044953       0.010205      -0.040925       0.017694       0.023231             10.786186       5.256620      -1.487323       1.663408      16.667982      -3.868610      10.433956          -0.000003
          383              C      13.003996       8.385611       5.903603       0.055792      39.093280 0.41465767E+03  0.95614955E+04                                10.112798                            6.792572      -0.097721       1.981183                    0.999204      26.385929      73.294361       0.636590       0.417263      -1.071722      -0.005956       0.025572      -0.013410       0.029482      -0.000840      -0.005063       0.001810       0.027405      -0.026802      -0.011221      -0.007910       0.019131             13.581432       5.872944      -2.329739       2.412555      21.089675      -7.055156      13.781678          -0.000001
          384              C      13.223676       7.094871       6.611029       0.372850      32.692075 0.30792626E+03  0.66495573E+04                                 9.280244                            6.041404      -0.162783       1.987528                    0.999262      23.601034      65.292621       0.638116       0.444488      -1.045680       0.004494      -0.028375       0.014440       0.032154      -0.002146      -0.038442      -0.003356       0.131969      -0.110933      -0.051647      -0.043981       0.095627             12.675340       5.536634      -1.696927       2.352767      19.726588      -4.937169      12.762799          -0.000001
          385              C       0.963003       7.444854      11.836352       0.098445      29.296542 0.34578314E+03  0.77543934E+04                                 8.545980                            6.343858      -0.041521       2.003320                    0.999292      26.775577      77.680507       0.625789       0.436450      -1.041290       0.009107      -0.042472       0.007284       0.044044       0.001829      -0.034156      -0.017891       0.009669      -0.079506      -0.048930       0.008825       0.040105             10.375869       6.481631      -1.052075       3.655979       9.164851       0.968987      15.481124          -0.000002
          386              C       0.417255       7.349659      10.557068      -0.147380      36.344789 0.45063686E+03  0.10724706E+05                                 9.721227                            7.172397      -0.031164       1.965383                    0.999385      29.792035      87.091109       0.601193       0.428088      -1.053448      -0.002420      -0.002893       0.007379       0.008287       0.006029      -0.013928      -0.006259      -0.006649      -0.111286      -0.040916       0.012906       0.028010             12.107608       7.085610      -0.661281       4.500720       9.410399       1.970145      19.826815          -0.000004
          387              C       1.555727       5.221758      11.831052       0.096153      27.228312 0.32613034E+03  0.71694368E+04                                 7.980136                            6.063002       0.210541       2.087568                    0.999662      26.006222      73.421321       0.659169       0.422684      -1.055233      -0.011935       0.041834       0.005715       0.043877       0.004841      -0.026140      -0.016045      -0.015220      -0.059176      -0.039212       0.006929       0.032283              9.476811       6.052330      -1.007768       3.460932       8.421922       0.491594      13.956180          -0.000002
          388              C       1.008597       5.014567      10.557951      -0.155183      34.514141 0.43395730E+03  0.10178615E+05                                 9.230293                            6.952614       0.165610       2.028044                    0.999666      29.180040      83.280377       0.625150       0.417715      -1.065365      -0.005645       0.004041       0.005533       0.008877      -0.003073      -0.015785      -0.004421      -0.025237      -0.069283      -0.031838       0.007137       0.024701             11.207547       7.033592      -1.003637       4.769794       9.034515       0.059712      17.554535          -0.000004
          389              C       0.450415       6.117716       9.909257       0.049542      39.769504 0.41818774E+03  0.96777412E+04                                10.267219                            6.839247      -0.081512       1.986492                    0.999252      26.557131      74.263149       0.630996       0.419447      -1.068733       0.002450       0.000060       0.030019       0.030119       0.009619      -0.005665      -0.003301       0.023054      -0.018011      -0.012292      -0.007349       0.019641             14.357123       7.771725      -0.810810       6.376552       9.807017       1.269738      25.492625          -0.000002
          390              C      -0.035923       6.016921       8.503679       0.381508      32.679372 0.30678940E+03  0.66201099E+04                                 9.308856                            6.040587      -0.173046       1.986714                    0.999178      23.501115      65.031494       0.636403       0.446015      -1.044591      -0.013281       0.000893      -0.028361       0.031329      -0.006409      -0.043850      -0.001161       0.138665      -0.113267      -0.054148      -0.048041       0.102189             13.100813       6.556081       0.290567       5.294452      10.400159       1.507626      22.346199          -0.000002
          391              C      12.984653       1.170346       5.994571       0.099865      27.592348 0.33119716E+03  0.73321262E+04                                 8.145280                            6.176801       0.066953       2.042497                    0.999371      26.260832      75.174693       0.640458       0.431988      -1.046185      -0.006070       0.013478      -0.039704       0.042367      -0.021835      -0.008207      -0.020292       0.063597       0.013026      -0.049576       0.013045       0.036530              9.566161       4.903637       0.844123       1.231320      14.138296       2.470980       9.656551          -0.000001
          392              C      13.220913       2.351891       6.666669      -0.141155      34.824209 0.43541620E+03  0.10258875E+05                                 9.406564                            7.043352       0.042407       1.993405                    0.999409      29.289970      84.789726       0.608451       0.427253      -1.055499       0.003455      -0.001586      -0.006940       0.007913      -0.009508      -0.005391      -0.029427       0.045177       0.024495      -0.045321       0.020378       0.024943             11.308336       5.433320       1.050900       1.397164      17.944726       3.742577      10.546961          -0.000003
          393              C      12.525948       2.281894       4.042306       0.101162      27.621174 0.32925643E+03  0.72774755E+04                                 8.154596                            6.165282       0.105219       2.055409                    0.999496      26.210571      74.937522       0.640113       0.432915      -1.045766       0.018869      -0.025811       0.031403       0.044815      -0.016090      -0.020847      -0.024206       0.070442      -0.012698      -0.053468       0.007004       0.046464              9.583152       5.156150       0.822358       1.800501      13.190574       2.883430      10.402731           0.000001
          394              C      12.724904       3.505437       4.642867      -0.149284      34.937803 0.43434050E+03  0.10242730E+05                                 9.442508                            7.042446       0.004515       1.978094                    0.999505      29.549213      86.003736       0.606558       0.428201      -1.053315       0.010037      -0.009267      -0.000568       0.013673      -0.008262      -0.007429      -0.024818       0.049734       0.019925      -0.042891       0.018111       0.024780             11.428918       5.678357       1.310680       2.003260      16.161308       5.157090      12.447090           0.000001
          395              C      13.066169       3.558635       5.972933       0.049659      40.859986 0.42261129E+03  0.98320123E+04                                10.533876                            6.927821      -0.170885       1.959254                    0.999129      26.790872      75.771331       0.618189       0.425876      -1.061846       0.003095      -0.025920      -0.013374       0.029331       0.002138      -0.007326      -0.000200       0.025027      -0.029246      -0.011629      -0.007777       0.019406             14.594968       6.050751       1.795590       2.125368      23.633718       7.730112      14.100436          -0.000001
          396              C      13.254073       4.863374       6.660045       0.383149      33.500696 0.31218112E+03  0.67760749E+04                                 9.529405                            6.130534      -0.167280       1.989398                    0.999257      23.629136      65.901672       0.625048       0.451462      -1.039856       0.005280       0.030858       0.016266       0.035280       0.001150      -0.040295      -0.000700       0.136235      -0.104857      -0.050685      -0.047149       0.097834             13.363159       5.634831       1.401995       2.269826      21.095146       6.284044      13.359498          -0.000001
          397              C       2.086276       5.137761      16.618319       0.096769      28.902596 0.32905258E+03  0.72743518E+04                                 8.401864                            6.144737       0.061104       2.040855                    0.999335      26.294662      75.269812       0.643879       0.430301      -1.046990      -0.031671      -0.001639      -0.034637       0.046962      -0.014532       0.016706       0.040578      -0.037755      -0.050940      -0.052386       0.000674       0.051712             10.233981      11.789012       1.753790      -1.287833       7.638867      -4.501929      11.274063           0.000002
          398              C       1.391311       4.476992      17.618960      -0.136935      36.392454 0.43879788E+03  0.10387256E+05                                 9.724347                            7.073101      -0.074484       1.954925                    0.999327      29.642186      86.791789       0.605178       0.427550      -1.052402      -0.001961      -0.014201      -0.015071       0.020800      -0.009236       0.017126       0.035477      -0.039428      -0.012517      -0.043459      -0.003219       0.046678             12.078690      14.391396       3.297906      -3.305789       9.045731      -5.374918      12.798943           0.000004
          399              C       0.165797       5.510144      15.435743       0.090376      29.975112 0.34836045E+03  0.78072198E+04                                 8.654683                            6.350230       0.063805       2.040552                    0.998949      26.539117      76.345743       0.629589       0.434091      -1.045304       0.040915       0.001705       0.025925       0.048467      -0.013442       0.014844       0.026102      -0.034698      -0.028203      -0.038856       0.001615       0.037241             10.653380      11.563117       1.654003      -1.386494       7.734888      -4.995119      12.662134           0.000000
          400              C      13.205715       4.840975      16.389134      -0.135384      38.490089 0.46089396E+03  0.11076148E+05                                10.213413                            7.329154      -0.198676       1.919464                    0.998243      30.041309      89.441539       0.583150       0.437057      -1.043701       0.010566      -0.004939       0.002634       0.011957      -0.015999      -0.003799       0.035563      -0.055321      -0.047662      -0.035242      -0.021850       0.057093             12.929047      12.649823       2.243942      -2.128504      10.339288      -7.226747      15.798029           0.000001
          401              C       0.017961       4.328599      17.506354       0.057965      40.893183 0.40268732E+03  0.92621608E+04                                10.530715                            6.755739      -0.099075       1.989291                    0.999077      26.329989      74.203701       0.626546       0.425020      -1.061680       0.012076       0.001100      -0.022926       0.025935      -0.012021      -0.000636       0.024125      -0.032312      -0.029130      -0.025233      -0.011489       0.036723             14.957639      15.069769       4.658783      -4.889194      11.948259      -8.852109      17.854889           0.000002
          402              C      13.081368       3.614632      18.546738       0.377760      34.776953 0.32274270E+03  0.70929959E+04                                 9.822536                            6.279052      -0.360036       1.919415                    0.998833      24.298486      69.115158       0.608373       0.458103      -1.031807      -0.012443      -0.018870       0.015000       0.027127      -0.028935      -0.012233       0.058229      -0.089811      -0.044453      -0.050868      -0.042522       0.093390             13.957164      13.978454       4.706654      -4.197695      11.121926      -7.870812      16.771113           0.000002
          403              C       7.857387       2.027106      17.638831       0.095454      28.346760 0.34055412E+03  0.76039317E+04                                 8.354296                            6.301920       0.018984       2.026414                    0.998996      26.565832      76.767040       0.627282       0.437311      -1.041346      -0.007901      -0.009460       0.042774       0.044515      -0.025256      -0.011690       0.013512      -0.071593       0.031538      -0.049933       0.003721       0.046212              9.888516      14.162889       3.111479       1.515104       6.404755      -1.131368       9.097903           0.000001
          404              C       9.168563       2.441487      17.801777      -0.130360      36.875617 0.46252213E+03  0.11144187E+05                                 9.973382                            7.387275      -0.276491       1.895396                    0.998099      30.171075      90.450215       0.574544       0.442453      -1.038721      -0.004475      -0.005816       0.005617       0.009241      -0.025232      -0.010159       0.013659      -0.053800       0.001139      -0.037640      -0.005420       0.043059             12.123809      18.209556       3.474605       2.870993       7.328240      -1.301366      10.833629           0.000002
          405              C       7.686063       1.399935      19.848542       0.082307      30.029014 0.36215898E+03  0.82282093E+04                                 8.738953                            6.538705      -0.087663       1.983312                    0.998895      27.374944      80.323407       0.608954       0.442706      -1.036068       0.000122       0.001992      -0.048344       0.048385      -0.027640      -0.007711       0.008809      -0.074950       0.007942      -0.048310       0.000484       0.047825             10.445388      15.237826       3.306250       0.768480       6.085654      -0.775580      10.012685           0.000002
          406              C       8.984805       1.822715      20.097157      -0.145050      36.669908 0.45910472E+03  0.11034695E+05                                 9.878504                            7.311987      -0.226810       1.902464                    0.998669      30.474492      91.067950       0.583535       0.436707      -1.042750       0.001668      -0.010287      -0.011144       0.015257      -0.025235      -0.002759       0.014345      -0.072846      -0.027842      -0.039767      -0.012603       0.052370             12.084765      18.786698       4.131197       0.452695       6.889960      -0.901913      10.577638           0.000004
          407              C       9.736417       2.329492      19.051474       0.057513      39.722997 0.42001224E+03  0.97898686E+04                                10.411328                            6.956438      -0.257009       1.934713                    0.998890      26.897645      76.998907       0.608202       0.432059      -1.054419      -0.021743      -0.013263      -0.005670       0.026092      -0.012244      -0.001453       0.003577      -0.055003      -0.052602      -0.021462      -0.017665       0.039126             14.258371      24.504379       4.726584       2.518079       7.318844      -0.984110      10.951891           0.000002
          408              C      11.170559       2.687875      19.274918       0.373699      33.740711 0.32199687E+03  0.70794108E+04                                 9.640284                            6.286729      -0.374251       1.915875                    0.998729      24.364896      69.538876       0.605245       0.460287      -1.029576       0.028315       0.000509       0.003846       0.028580      -0.026902      -0.018652       0.062738      -0.089247      -0.015133      -0.049926      -0.046790       0.096717             13.421862      22.320905       4.013009       2.454402       7.932979      -2.223437      10.011702           0.000002
          409              C      13.646458       1.187145      23.948255       0.080281      27.308681 0.35555072E+03  0.80298980E+04                                 8.149466                            6.449328      -0.018214       2.010431                    0.998346      27.065751      78.823592       0.618214       0.438691      -1.039862       0.045024       0.007312      -0.013029       0.047438      -0.004840      -0.019345       0.025166      -0.035084      -0.072433      -0.041692      -0.000885       0.042577              9.226720      10.138925       0.915025       2.296235       5.708565      -1.713761      11.832669           0.000001
          410              C      12.994324       1.520329      22.770978      -0.151340      34.594599 0.45976900E+03  0.11052189E+05                                 9.498820                            7.322282      -0.246656       1.898938                    0.998179      30.399318      90.783344       0.582657       0.437305      -1.042626       0.011835      -0.002403      -0.005423       0.013238      -0.013032      -0.007146       0.027441      -0.059443      -0.068814      -0.033455      -0.020855       0.054310             11.095126      11.139983       0.414437       2.700052       6.606273      -3.079834      15.539121           0.000001
          411              C       1.845871       1.931910      23.102612       0.086037      27.287469 0.33966662E+03  0.75795579E+04                                 8.085264                            6.247116       0.055544       2.033573                    0.999230      26.758544      77.313617       0.637056       0.430861      -1.045168      -0.031961      -0.036242       0.013613       0.050203      -0.003415      -0.022346       0.018524      -0.048581      -0.082738      -0.045188       0.000613       0.044575              9.271789      10.773569       0.276040       2.137805       5.053430      -1.449028      11.988367           0.000002
          412              C       1.261437       2.281894      21.902373      -0.148707      34.686426 0.44582171E+03  0.10604789E+05                                 9.412973                            7.138869      -0.112906       1.939545                    0.999285      29.965437      88.203061       0.600671       0.428676      -1.050789      -0.004466      -0.013669      -0.001144       0.014426       0.003817      -0.011163       0.018081      -0.054921      -0.085293      -0.038326      -0.007759       0.046085             11.136103      12.994993      -0.065224       3.973382       5.982036      -2.347000      14.431281           0.000003
          413              C      13.711395       2.097103      21.750466       0.061349      37.523273 0.40587092E+03  0.93519795E+04                                 9.932753                            6.780239      -0.084407       1.992375                    0.999198      26.374229      74.347565       0.625831       0.424750      -1.062053       0.013448      -0.013396       0.016194       0.024951      -0.005353      -0.009164       0.018917      -0.032011      -0.040729      -0.024503      -0.008111       0.032613             13.184455      13.394437      -0.769169       5.665819       7.249156      -4.686363      18.909771           0.000002
          414              C      13.020575       2.531082      20.512251       0.368659      33.518192 0.32049926E+03  0.70208643E+04                                 9.548989                            6.238236      -0.254978       1.957381                    0.998991      24.098215      68.099367       0.614065       0.455332      -1.034927      -0.011875       0.004442      -0.024938       0.027976      -0.034214      -0.018592       0.048726      -0.086486      -0.056857      -0.046460      -0.043185       0.089645             13.162871      13.008138      -0.476034       5.572832       7.937713      -5.440245      18.542762           0.000003
          415              C       1.407891       4.325799      26.085104       0.090561      27.411029 0.33197098E+03  0.73175693E+04                                 7.999265                            6.118212       0.213516       2.085007                    0.999699      26.059616      73.254676       0.657142       0.422844      -1.056967      -0.005653      -0.028315       0.037521       0.047345       0.010889       0.009108      -0.020062       0.040129       0.048918      -0.039458       0.013540       0.025919              9.319626       4.639981      -1.193940      -1.466578      13.054109       3.302309      10.264789           0.000001
          416              C       1.161959       5.560542      26.641506      -0.155195      33.950275 0.42105175E+03  0.98056556E+04                                 9.107743                            6.836329       0.117458       2.013036                    0.999713      29.077705      82.802989       0.631863       0.416238      -1.065873       0.000888      -0.002574       0.004753       0.005478       0.007350       0.004248      -0.023551       0.033357       0.022517      -0.035338       0.014419       0.020920             10.858394       5.336296      -1.710006      -1.966066      15.200368       4.639595      12.038519           0.000000
          417              C       0.910501       3.228250      28.048409       0.098735      27.488251 0.32383865E+03  0.71231281E+04                                 8.069404                            6.067502       0.117990       2.059501                    0.999554      26.102125      74.277400       0.653193       0.426307      -1.050528       0.013048       0.013550      -0.038952       0.043256       0.003822       0.013280      -0.021494       0.083785       0.023546      -0.054074       0.010879       0.043195              9.416039       4.764449      -1.049076      -1.717884      13.386230       2.813710      10.097436          -0.000003
          418              C       0.668714       4.412595      28.696661      -0.146971      33.636796 0.41726128E+03  0.96795770E+04                                 9.042316                            6.781863       0.177060       2.034931                    0.999681      28.697284      81.125562       0.638758       0.413353      -1.069478       0.002749      -0.000351      -0.004111       0.004958       0.010674       0.004967      -0.024726       0.044953       0.010205      -0.040925       0.017695       0.023231             10.786185       5.256622      -1.487323      -1.663409      16.667974       3.868610      10.433959          -0.000004
          419              C       0.812404       5.613739      27.983053       0.055792      39.093278 0.41465763E+03  0.95614947E+04                                10.112798                            6.792572      -0.097721       1.981183                    0.999204      26.385927      73.294363       0.636590       0.417263      -1.071722       0.005956      -0.025571      -0.013410       0.029482      -0.000840       0.005063      -0.001810       0.027405      -0.026802      -0.011221      -0.007910       0.019131             13.581434       5.872945      -2.329741      -2.412557      21.089672       7.055161      13.781685          -0.000001
          420              C       0.592724       6.904479      28.690479       0.372850      32.692076 0.30792624E+03  0.66495571E+04                                 9.280246                            6.041405      -0.162784       1.987528                    0.999262      23.601033      65.292626       0.638116       0.444488      -1.045680      -0.004494       0.028375       0.014440       0.032154      -0.002146       0.038442       0.003356       0.131969      -0.110933      -0.051647      -0.043981       0.095628             12.675343       5.536635      -1.696928      -2.352769      19.726587       4.937173      12.762807          -0.000002
          421              C      12.853397       6.554496      33.915802       0.098444      29.296544 0.34578318E+03  0.77543945E+04                                 8.545980                            6.343858      -0.041521       2.003320                    0.999292      26.775578      77.680508       0.625789       0.436450      -1.041290      -0.009107       0.042472       0.007284       0.044044       0.001829       0.034157       0.017891       0.009669      -0.079506      -0.048930       0.008825       0.040105             10.375869       6.481631      -1.052075      -3.655978       9.164851      -0.968988      15.481124          -0.000003
          422              C      13.399145       6.649691      32.636518      -0.147381      36.344797 0.45063699E+03  0.10724710E+05                                 9.721228                            7.172399      -0.031164       1.965383                    0.999385      29.792038      87.091113       0.601193       0.428088      -1.053448       0.002420       0.002893       0.007379       0.008287       0.006029       0.013928       0.006259      -0.006649      -0.111286      -0.040916       0.012906       0.028010             12.107611       7.085612      -0.661280      -4.500721       9.410398      -1.970148      19.826823          -0.000005
          423              C      12.260673       8.777592      33.910502       0.096153      27.228318 0.32613045E+03  0.71694397E+04                                 7.980138                            6.063003       0.210540       2.087568                    0.999662      26.006226      73.421338       0.659169       0.422684      -1.055233       0.011935      -0.041834       0.005715       0.043877       0.004841       0.026140       0.016045      -0.015220      -0.059176      -0.039212       0.006929       0.032283              9.476813       6.052331      -1.007769      -3.460933       8.421923      -0.491593      13.956184          -0.000003
          424              C      12.807803       8.984783      32.637401      -0.155184      34.514171 0.43395778E+03  0.10178629E+05                                 9.230299                            6.952619       0.165609       2.028043                    0.999666      29.180053      83.280419       0.625149       0.417716      -1.065364       0.005645      -0.004041       0.005533       0.008877      -0.003073       0.015785       0.004421      -0.025237      -0.069283      -0.031838       0.007137       0.024701             11.207556       7.033598      -1.003638      -4.769800       9.034517      -0.059708      17.554552          -0.000005
          425              C      13.365985       7.881634      31.988707       0.049543      39.769505 0.41818770E+03  0.96777402E+04                                10.267220                            6.839247      -0.081513       1.986491                    0.999252      26.557130      74.263151       0.630996       0.419447      -1.068733      -0.002451      -0.000060       0.030019       0.030119       0.009619       0.005665       0.003301       0.023054      -0.018011      -0.012292      -0.007349       0.019641             14.357127       7.771727      -0.810809      -6.376556       9.807015      -1.269738      25.492638          -0.000002
          426              C       0.035923       7.982429      30.583129       0.381508      32.679382 0.30678945E+03  0.66201115E+04                                 9.308859                            6.040589      -0.173047       1.986714                    0.999178      23.501117      65.031508       0.636402       0.446015      -1.044591       0.013281      -0.000893      -0.028361       0.031329      -0.006409       0.043850       0.001161       0.138665      -0.113267      -0.054148      -0.048041       0.102189             13.100820       6.556084       0.290567      -5.294457      10.400161      -1.507626      22.346215          -0.000002
          427              C       0.831747      12.829004      28.074021       0.099865      27.592378 0.33119765E+03  0.73321395E+04                                 8.145285                            6.176806       0.066951       2.042496                    0.999371      26.260852      75.174752       0.640458       0.431988      -1.046185       0.006070      -0.013478      -0.039704       0.042367      -0.021835       0.008207       0.020292       0.063597       0.013027      -0.049576       0.013045       0.036530              9.566166       4.903640       0.844124      -1.231320      14.138302      -2.470981       9.656554          -0.000001
          428              C       0.595487      11.647459      28.746119      -0.141155      34.824215 0.43541640E+03  0.10258880E+05                                 9.406561                            7.043351       0.042408       1.993405                    0.999409      29.289973      84.789683       0.608451       0.427253      -1.055500      -0.003455       0.001586      -0.006941       0.007913      -0.009508       0.005391       0.029428       0.045177       0.024496      -0.045321       0.020378       0.024943             11.308330       5.433318       1.050899      -1.397161      17.944724      -3.742574      10.546949          -0.000004
          429              C       1.290452      11.717456      26.121756       0.101162      27.621167 0.32925635E+03  0.72774732E+04                                 8.154595                            6.165281       0.105220       2.055410                    0.999496      26.210567      74.937506       0.640113       0.432915      -1.045766      -0.018869       0.025811       0.031403       0.044815      -0.016090       0.020847       0.024206       0.070442      -0.012699      -0.053468       0.007004       0.046464              9.583150       5.156149       0.822358      -1.800500      13.190573      -2.883429      10.402728           0.000000
          430              C       1.091496      10.493913      26.722317      -0.149284      34.937787 0.43434028E+03  0.10242724E+05                                 9.442504                            7.042444       0.004515       1.978094                    0.999505      29.549206      86.003711       0.606559       0.428201      -1.053315      -0.010037       0.009267      -0.000568       0.013673      -0.008262       0.007429       0.024818       0.049734       0.019925      -0.042890       0.018111       0.024780             11.428914       5.678354       1.310680      -2.003259      16.161305      -5.157087      12.447084           0.000000
          431              C       0.750231      10.440715      28.052383       0.049659      40.859989 0.42261132E+03  0.98320128E+04                                10.533876                            6.927821      -0.170886       1.959254                    0.999129      26.790873      75.771328       0.618189       0.425876      -1.061846      -0.003096       0.025920      -0.013374       0.029331       0.002138       0.007326       0.000200       0.025027      -0.029246      -0.011629      -0.007777       0.019406             14.594969       6.050751       1.795591      -2.125368      23.633718      -7.730117      14.100436          -0.000001
          432              C       0.562327       9.135976      28.739495       0.383149      33.500699 0.31218114E+03  0.67760752E+04                                 9.529405                            6.130534      -0.167281       1.989398                    0.999257      23.629137      65.901672       0.625048       0.451462      -1.039856      -0.005280      -0.030858       0.016266       0.035280       0.001150       0.040295       0.000700       0.136235      -0.104857      -0.050685      -0.047149       0.097834             13.363159       5.634832       1.401996      -2.269826      21.095143      -6.284046      13.359502          -0.000002
          433              C       4.821924      19.137111      27.540581       0.096769      28.902595 0.32905257E+03  0.72743514E+04                                 8.401864                            6.144737       0.061104       2.040855                    0.999335      26.294661      75.269810       0.643879       0.430301      -1.046990       0.031671      -0.001639       0.034637       0.046962       0.014532       0.016707      -0.040578      -0.037755      -0.050940      -0.052386       0.000674       0.051712             10.233981      11.789012      -1.753790      -1.287833       7.638867       4.501929      11.274063           0.000002
          434              C       5.516889      18.476342      26.539940      -0.136935      36.392453 0.43879786E+03  0.10387255E+05                                 9.724347                            7.073101      -0.074484       1.954925                    0.999327      29.642185      86.791787       0.605178       0.427550      -1.052402       0.001961      -0.014201       0.015071       0.020800       0.009236       0.017126      -0.035477      -0.039428      -0.012517      -0.043459      -0.003219       0.046678             12.078690      14.391396      -3.297907      -3.305789       9.045731       5.374918      12.798943           0.000005
          435              C       6.742403      19.509494      28.723157       0.090376      29.975112 0.34836045E+03  0.78072199E+04                                 8.654683                            6.350230       0.063805       2.040552                    0.998949      26.539117      76.345743       0.629589       0.434091      -1.045304      -0.040915       0.001705      -0.025925       0.048467       0.013442       0.014844      -0.026102      -0.034698      -0.028203      -0.038856       0.001615       0.037241             10.653380      11.563117      -1.654003      -1.386494       7.734888       4.995119      12.662134           0.000000
          436              C       7.518885      18.840325      27.769766      -0.135384      38.490087 0.46089393E+03  0.11076147E+05                                10.213413                            7.329154      -0.198676       1.919464                    0.998243      30.041308      89.441536       0.583150       0.437057      -1.043701      -0.010566      -0.004939      -0.002634       0.011957       0.015999      -0.003799      -0.035563      -0.055321      -0.047662      -0.035242      -0.021850       0.057093             12.929047      12.649823      -2.243942      -2.128504      10.339288       7.226747      15.798029           0.000002
          437              C       6.890239      18.327949      26.652546       0.057965      40.893182 0.40268730E+03  0.92621603E+04                                10.530715                            6.755739      -0.099075       1.989291                    0.999077      26.329988      74.203700       0.626546       0.425020      -1.061680      -0.012076       0.001100       0.022926       0.025935       0.012021      -0.000636      -0.024125      -0.032312      -0.029130      -0.025233      -0.011489       0.036723             14.957639      15.069769      -4.658783      -4.889195      11.948259       8.852110      17.854890           0.000002
          438              C       7.643232      17.613982      25.612162       0.377760      34.776953 0.32274269E+03  0.70929959E+04                                 9.822536                            6.279052      -0.360036       1.919415                    0.998833      24.298486      69.115161       0.608373       0.458103      -1.031807       0.012443      -0.018870      -0.015000       0.027127       0.028935      -0.012233      -0.058229      -0.089811      -0.044453      -0.050868      -0.042522       0.093390             13.957165      13.978455      -4.706655      -4.197695      11.121926       7.870813      16.771114           0.000003
          439              C      12.867213      16.026456      26.520069       0.095454      28.346758 0.34055410E+03  0.76039312E+04                                 8.354296                            6.301920       0.018984       2.026414                    0.998996      26.565831      76.767039       0.627282       0.437311      -1.041346       0.007901      -0.009460      -0.042774       0.044515       0.025256      -0.011690      -0.013512      -0.071593       0.031538      -0.049933       0.003721       0.046212              9.888516      14.162889      -3.111479       1.515104       6.404755       1.131368       9.097903           0.000001
          440              C      11.556037      16.440837      26.357123      -0.130360      36.875617 0.46252213E+03  0.11144187E+05                                 9.973382                            7.387275      -0.276491       1.895396                    0.998099      30.171075      90.450213       0.574544       0.442453      -1.038721       0.004475      -0.005816      -0.005617       0.009241       0.025232      -0.010159      -0.013659      -0.053800       0.001139      -0.037640      -0.005420       0.043059             12.123808      18.209555      -3.474605       2.870993       7.328240       1.301366      10.833629           0.000002
          441              C      13.038537      15.399285      24.310358       0.082307      30.029014 0.36215898E+03  0.82282093E+04                                 8.738953                            6.538705      -0.087663       1.983312                    0.998895      27.374944      80.323408       0.608954       0.442706      -1.036068      -0.000122       0.001992       0.048344       0.048385       0.027640      -0.007711      -0.008809      -0.074950       0.007942      -0.048310       0.000484       0.047825             10.445388      15.237826      -3.306251       0.768480       6.085654       0.775580      10.012685           0.000003
          442              C      11.739795      15.822065      24.061743      -0.145050      36.669912 0.45910477E+03  0.11034697E+05                                 9.878505                            7.311987      -0.226810       1.902464                    0.998669      30.474494      91.067959       0.583535       0.436707      -1.042750      -0.001668      -0.010287       0.011144       0.015257       0.025235      -0.002759      -0.014345      -0.072846      -0.027842      -0.039767      -0.012603       0.052370             12.084766      18.786699      -4.131197       0.452695       6.889960       0.901913      10.577639           0.000004
          443              C      10.988183      16.328842      25.107426       0.057513      39.722998 0.42001224E+03  0.97898687E+04                                10.411329                            6.956438      -0.257009       1.934713                    0.998890      26.897645      76.998911       0.608202       0.432059      -1.054419       0.021743      -0.013263       0.005670       0.026092       0.012244      -0.001453      -0.003577      -0.055003      -0.052602      -0.021462      -0.017665       0.039126             14.258373      24.504382      -4.726584       2.518080       7.318844       0.984110      10.951891           0.000002
          444              C       9.554041      16.687225      24.883982       0.373699      33.740713 0.32199689E+03  0.70794113E+04                                 9.640284                            6.286729      -0.374252       1.915875                    0.998729      24.364897      69.538880       0.605245       0.460287      -1.029576      -0.028315       0.000509      -0.003846       0.028580       0.026902      -0.018652      -0.062738      -0.089247      -0.015133      -0.049926      -0.046790       0.096717             13.421863      22.320907      -4.013009       2.454402       7.932979       2.223437      10.011703           0.000003
          445              C       7.078142      15.186495      20.210645       0.080281      27.308681 0.35555072E+03  0.80298979E+04                                 8.149466                            6.449328      -0.018214       2.010431                    0.998346      27.065751      78.823591       0.618214       0.438691      -1.039862      -0.045024       0.007312       0.013029       0.047438       0.004840      -0.019345      -0.025166      -0.035084      -0.072433      -0.041692      -0.000885       0.042577              9.226720      10.138925      -0.915025       2.296235       5.708565       1.713761      11.832669           0.000001
          446              C       7.730276      15.519679      21.387922      -0.151340      34.594601 0.45976903E+03  0.11052190E+05                                 9.498821                            7.322282      -0.246656       1.898938                    0.998179      30.399319      90.783349       0.582657       0.437305      -1.042626      -0.011835      -0.002403       0.005423       0.013238       0.013032      -0.007146      -0.027441      -0.059443      -0.068814      -0.033455      -0.020855       0.054310             11.095126      11.139983      -0.414437       2.700052       6.606274       3.079834      15.539122           0.000002
          447              C       5.062329      15.931260      21.056288       0.086037      27.287469 0.33966662E+03  0.75795580E+04                                 8.085263                            6.247116       0.055544       2.033573                    0.999230      26.758544      77.313615       0.637056       0.430861      -1.045168       0.031961      -0.036242      -0.013613       0.050203       0.003415      -0.022346      -0.018524      -0.048581      -0.082738      -0.045188       0.000613       0.044575              9.271789      10.773569      -0.276040       2.137805       5.053430       1.449028      11.988367           0.000002
          448              C       5.646763      16.281244      22.256527      -0.148707      34.686426 0.44582171E+03  0.10604789E+05                                 9.412974                            7.138869      -0.112906       1.939545                    0.999285      29.965437      88.203064       0.600671       0.428676      -1.050789       0.004466      -0.013669       0.001144       0.014426      -0.003817      -0.011163      -0.018081      -0.054921      -0.085293      -0.038326      -0.007759       0.046085             11.136104      12.994993       0.065224       3.973382       5.982036       2.347000      14.431282           0.000004
          449              C       7.013205      16.096453      22.408434       0.061348      37.523275 0.40587093E+03  0.93519801E+04                                 9.932754                            6.780240      -0.084407       1.992375                    0.999198      26.374230      74.347568       0.625831       0.424750      -1.062053      -0.013448      -0.013396      -0.016194       0.024951       0.005353      -0.009164      -0.018917      -0.032011      -0.040729      -0.024503      -0.008111       0.032613             13.184455      13.394438       0.769169       5.665819       7.249156       4.686363      18.909772           0.000002
          450              C       7.704025      16.530432      23.646649       0.368659      33.518194 0.32049928E+03  0.70208648E+04                                 9.548989                            6.238237      -0.254978       1.957381                    0.998991      24.098216      68.099371       0.614065       0.455332      -1.034927       0.011875       0.004442       0.024938       0.027976       0.034214      -0.018592      -0.048726      -0.086486      -0.056857      -0.046460      -0.043185       0.089645             13.162872      13.008138       0.476034       5.572832       7.937713       5.440245      18.542763           0.000003
          451              C       5.500309      18.325149      18.073796       0.090561      27.411029 0.33197098E+03  0.73175693E+04                                 7.999264                            6.118212       0.213516       2.085007                    0.999699      26.059616      73.254676       0.657142       0.422844      -1.056967       0.005653      -0.028315      -0.037521       0.047345      -0.010889       0.009108       0.020062       0.040129       0.048918      -0.039458       0.013540       0.025919              9.319626       4.639981       1.193940      -1.466578      13.054109      -3.302309      10.264789           0.000001
          452              C       5.746241      19.559892      17.517394      -0.155195      33.950273 0.42105173E+03  0.98056549E+04                                 9.107743                            6.836329       0.117458       2.013036                    0.999713      29.077704      82.802985       0.631863       0.416238      -1.065873      -0.000888      -0.002574      -0.004753       0.005478      -0.007350       0.004248       0.023551       0.033357       0.022517      -0.035338       0.014419       0.020920             10.858394       5.336296       1.710006      -1.966066      15.200367      -4.639595      12.038518           0.000001
          453              C       5.997699      17.227600      16.110491       0.098735      27.488254 0.32383869E+03  0.71231291E+04                                 8.069405                            6.067502       0.117989       2.059501                    0.999554      26.102126      74.277402       0.653193       0.426307      -1.050528      -0.013048       0.013550       0.038952       0.043256      -0.003822       0.013280       0.021494       0.083785       0.023546      -0.054074       0.010879       0.043195              9.416039       4.764450       1.049076      -1.717884      13.386231      -2.813711      10.097437          -0.000003
          454              C       6.239486      18.411945      15.462239      -0.146971      33.636798 0.41726132E+03  0.96795780E+04                                 9.042316                            6.781864       0.177060       2.034931                    0.999681      28.697285      81.125565       0.638758       0.413353      -1.069478      -0.002749      -0.000351       0.004111       0.004958      -0.010674       0.004967       0.024726       0.044953       0.010205      -0.040925       0.017695       0.023231             10.786185       5.256622       1.487323      -1.663409      16.667974      -3.868611      10.433959          -0.000004
          455              C       6.095796      19.613089      16.175847       0.055792      39.093277 0.41465761E+03  0.95614941E+04                                10.112798                            6.792572      -0.097721       1.981183                    0.999204      26.385926      73.294361       0.636590       0.417263      -1.071722      -0.005956      -0.025571       0.013410       0.029482       0.000840       0.005063       0.001810       0.027405      -0.026802      -0.011221      -0.007910       0.019131             13.581434       5.872945       2.329741      -2.412557      21.089672      -7.055162      13.781685          -0.000001
          456              C       6.315476      20.903829      15.468421       0.372850      32.692075 0.30792622E+03  0.66495566E+04                                 9.280246                            6.041405      -0.162784       1.987528                    0.999262      23.601032      65.292624       0.638116       0.444488      -1.045680       0.004494       0.028375      -0.014440       0.032154       0.002146       0.038442      -0.003356       0.131969      -0.110933      -0.051647      -0.043981       0.095628             12.675343       5.536635       1.696928      -2.352769      19.726587      -4.937173      12.762807          -0.000001
          457              C       7.871203      20.553846      10.243098       0.098444      29.296546 0.34578322E+03  0.77543955E+04                                 8.545980                            6.343858      -0.041521       2.003320                    0.999292      26.775580      77.680513       0.625789       0.436450      -1.041290       0.009107       0.042472      -0.007284       0.044044      -0.001829       0.034157      -0.017891       0.009669      -0.079506      -0.048930       0.008825       0.040105             10.375869       6.481631       1.052075      -3.655978       9.164852       0.968988      15.481124          -0.000002
          458              C       7.325455      20.649041      11.522382      -0.147381      36.344798 0.45063700E+03  0.10724710E+05                                 9.721228                            7.172399      -0.031164       1.965383                    0.999385      29.792038      87.091112       0.601193       0.428088      -1.053448      -0.002420       0.002893      -0.007379       0.008287      -0.006029       0.013928      -0.006259      -0.006649      -0.111286      -0.040916       0.012906       0.028010             12.107611       7.085612       0.661280      -4.500721       9.410398       1.970148      19.826823          -0.000004
          459              C       8.463927      22.776942      10.248398       0.096153      27.228318 0.32613044E+03  0.71694396E+04                                 7.980138                            6.063003       0.210540       2.087568                    0.999662      26.006226      73.421339       0.659169       0.422684      -1.055233      -0.011935      -0.041834      -0.005715       0.043877      -0.004841       0.026140      -0.016045      -0.015220      -0.059176      -0.039212       0.006929       0.032283              9.476813       6.052331       1.007769      -3.460933       8.421924       0.491593      13.956184          -0.000002
          460              C       7.916797      22.984133      11.521499      -0.155184      34.514171 0.43395778E+03  0.10178628E+05                                 9.230300                            6.952619       0.165609       2.028043                    0.999666      29.180052      83.280417       0.625149       0.417716      -1.065364      -0.005645      -0.004041      -0.005533       0.008877       0.003073       0.015785      -0.004421      -0.025237      -0.069283      -0.031838       0.007137       0.024701             11.207556       7.033598       1.003638      -4.769800       9.034517       0.059708      17.554554          -0.000005
          461              C       7.358615      21.880984      12.170193       0.049543      39.769504 0.41818769E+03  0.96777400E+04                                10.267220                            6.839247      -0.081513       1.986491                    0.999252      26.557130      74.263149       0.630996       0.419447      -1.068733       0.002451      -0.000060      -0.030019       0.030118      -0.009619       0.005665      -0.003301       0.023054      -0.018011      -0.012292      -0.007349       0.019641             14.357126       7.771727       0.810809      -6.376556       9.807014       1.269739      25.492638          -0.000002
          462              C       6.872277      21.981779      13.575771       0.381508      32.679383 0.30678945E+03  0.66201115E+04                                 9.308859                            6.040589      -0.173047       1.986714                    0.999178      23.501117      65.031509       0.636402       0.446015      -1.044591      -0.013281      -0.000893       0.028361       0.031329       0.006409       0.043850      -0.001161       0.138665      -0.113267      -0.054148      -0.048041       0.102189             13.100821       6.556084      -0.290567      -5.294457      10.400161       1.507626      22.346216          -0.000002
          463              C       6.076453      26.828354      16.084879       0.099865      27.592378 0.33119764E+03  0.73321393E+04                                 8.145285                            6.176806       0.066951       2.042496                    0.999371      26.260852      75.174754       0.640458       0.431988      -1.046185      -0.006070      -0.013478       0.039704       0.042367       0.021835       0.008207      -0.020292       0.063597       0.013027      -0.049576       0.013045       0.036530              9.566166       4.903640      -0.844124      -1.231320      14.138303       2.470981       9.656555          -0.000001
          464              C       6.312713      25.646809      15.412781      -0.141155      34.824217 0.43541642E+03  0.10258880E+05                                 9.406561                            7.043351       0.042408       1.993405                    0.999409      29.289974      84.789689       0.608451       0.427253      -1.055500       0.003455       0.001586       0.006941       0.007913       0.009508       0.005391      -0.029428       0.045177       0.024496      -0.045321       0.020378       0.024943             11.308331       5.433318      -1.050899      -1.397161      17.944724       3.742574      10.546950          -0.000004
          465              C       5.617748      25.716806      18.037144       0.101162      27.621167 0.32925635E+03  0.72774731E+04                                 8.154595                            6.165281       0.105220       2.055410                    0.999496      26.210567      74.937506       0.640113       0.432915      -1.045766       0.018869       0.025811      -0.031403       0.044815       0.016090       0.020847      -0.024206       0.070442      -0.012699      -0.053468       0.007004       0.046464              9.583150       5.156149      -0.822358      -1.800500      13.190573       2.883429      10.402728           0.000001
          466              C       5.816704      24.493263      17.436583      -0.149284      34.937787 0.43434027E+03  0.10242724E+05                                 9.442504                            7.042444       0.004516       1.978094                    0.999505      29.549206      86.003711       0.606559       0.428201      -1.053315       0.010037       0.009267       0.000568       0.013673       0.008262       0.007429      -0.024818       0.049734       0.019925      -0.042890       0.018111       0.024780             11.428914       5.678354      -1.310680      -2.003259      16.161305       5.157087      12.447084           0.000001
          467              C       6.157969      24.440065      16.106517       0.049659      40.859987 0.42261129E+03  0.98320122E+04                                10.533876                            6.927821      -0.170886       1.959254                    0.999129      26.790872      75.771327       0.618189       0.425876      -1.061846       0.003096       0.025920       0.013374       0.029331      -0.002138       0.007326      -0.000200       0.025027      -0.029246      -0.011629      -0.007777       0.019406             14.594969       6.050752      -1.795591      -2.125368      23.633719       7.730117      14.100437          -0.000001
          468              C       6.345873      23.135326      15.419405       0.383149      33.500698 0.31218112E+03  0.67760748E+04                                 9.529406                            6.130534      -0.167281       1.989398                    0.999257      23.629136      65.901672       0.625048       0.451462      -1.039856       0.005280      -0.030858      -0.016266       0.035280      -0.001150       0.040295      -0.000700       0.136235      -0.104857      -0.050685      -0.047149       0.097834             13.363159       5.634832      -1.401996      -2.269827      21.095144       6.284046      13.359502          -0.000001
          469              C       8.994476      22.860939       5.461131       0.096769      28.902603 0.32905265E+03  0.72743538E+04                                 8.401865                            6.144737       0.061104       2.040855                    0.999335      26.294667      75.269834       0.643879       0.430301      -1.046990      -0.031671       0.001639       0.034637       0.046962       0.014532      -0.016707       0.040578      -0.037755      -0.050940      -0.052386       0.000674       0.051712             10.233983      11.789016      -1.753791       1.287834       7.638869      -4.501930      11.274065           0.000002
          470              C       8.299511      23.521708       4.460490      -0.136935      36.392465 0.43879800E+03  0.10387260E+05                                 9.724349                            7.073102      -0.074485       1.954924                    0.999327      29.642191      86.791811       0.605178       0.427550      -1.052401      -0.001961       0.014201       0.015071       0.020801       0.009235      -0.017126       0.035477      -0.039429      -0.012516      -0.043459      -0.003219       0.046678             12.078693      14.391401      -3.297908       3.305791       9.045734      -5.374920      12.798946           0.000004
          471              C       7.073997      22.488556       6.643707       0.090376      29.975106 0.34836036E+03  0.78072173E+04                                 8.654681                            6.350228       0.063805       2.040552                    0.998949      26.539114      76.345729       0.629589       0.434091      -1.045304       0.040915      -0.001705      -0.025925       0.048467       0.013442      -0.014844       0.026102      -0.034698      -0.028203      -0.038856       0.001615       0.037241             10.653378      11.563115      -1.654002       1.386493       7.734887      -4.995118      12.662131           0.000000
          472              C       6.297515      23.157725       5.690316      -0.135384      38.490084 0.46089390E+03  0.11076146E+05                                10.213413                            7.329154      -0.198676       1.919464                    0.998243      30.041306      89.441532       0.583150       0.437057      -1.043701       0.010566       0.004940      -0.002634       0.011957       0.015999       0.003799       0.035563      -0.055321      -0.047662      -0.035242      -0.021850       0.057093             12.929046      12.649823      -2.243942       2.128504      10.339288      -7.226746      15.798028           0.000001
          473              C       6.926161      23.670101       4.573096       0.057964      40.893186 0.40268734E+03  0.92621613E+04                                10.530716                            6.755739      -0.099075       1.989291                    0.999077      26.329990      74.203705       0.626546       0.425020      -1.061680       0.012076      -0.001100       0.022926       0.025936       0.012021       0.000636       0.024125      -0.032312      -0.029130      -0.025234      -0.011489       0.036723             14.957640      15.069771      -4.658783       4.889195      11.948260      -8.852110      17.854890           0.000002
          474              C       6.173168      24.384068       3.532712       0.377760      34.776952 0.32274268E+03  0.70929956E+04                                 9.822536                            6.279052      -0.360037       1.919414                    0.998833      24.298486      69.115159       0.608373       0.458103      -1.031807      -0.012443       0.018870      -0.015000       0.027127       0.028935       0.012234       0.058229      -0.089811      -0.044453      -0.050868      -0.042522       0.093390             13.957164      13.978455      -4.706655       4.197695      11.121926      -7.870812      16.771113           0.000003
          475              C       0.949187      25.971594       4.440619       0.095454      28.346746 0.34055394E+03  0.76039268E+04                                 8.354294                            6.301918       0.018984       2.026414                    0.998996      26.565823      76.767008       0.627283       0.437311      -1.041346      -0.007901       0.009461      -0.042774       0.044515       0.025256       0.011690       0.013512      -0.071593       0.031538      -0.049933       0.003721       0.046213              9.888513      14.162884      -3.111477      -1.515104       6.404753      -1.131367       9.097901           0.000001
          476              C       2.260363      25.557213       4.277673      -0.130360      36.875603 0.46252193E+03  0.11144181E+05                                 9.973380                            7.387274      -0.276491       1.895396                    0.998099      30.171067      90.450185       0.574544       0.442453      -1.038721      -0.004475       0.005816      -0.005617       0.009241       0.025232       0.010159       0.013659      -0.053800       0.001139      -0.037640      -0.005420       0.043060             12.123806      18.209551      -3.474604      -2.870992       7.328239      -1.301365      10.833627           0.000002
          477              C       0.777863      26.598765       2.230908       0.082307      30.029023 0.36215910E+03  0.82282128E+04                                 8.738955                            6.538706      -0.087664       1.983312                    0.998895      27.374949      80.323428       0.608954       0.442706      -1.036068       0.000122      -0.001992       0.048344       0.048385       0.027640       0.007711       0.008809      -0.074950       0.007942      -0.048310       0.000485       0.047825             10.445391      15.237830      -3.306251      -0.768482       6.085655      -0.775579      10.012687           0.000003
          478              C       2.076605      26.175985       1.982293      -0.145051      36.669919 0.45910486E+03  0.11034700E+05                                 9.878506                            7.311988      -0.226811       1.902463                    0.998669      30.474498      91.067975       0.583535       0.436707      -1.042750       0.001668       0.010287       0.011144       0.015257       0.025235       0.002759       0.014345      -0.072846      -0.027842      -0.039767      -0.012603       0.052370             12.084768      18.786703      -4.131198      -0.452696       6.889961      -0.901913      10.577640           0.000004
          479              C       2.828217      25.669208       3.027976       0.057513      39.722998 0.42001224E+03  0.97898688E+04                                10.411329                            6.956438      -0.257010       1.934713                    0.998890      26.897645      76.998910       0.608202       0.432059      -1.054419      -0.021743       0.013263       0.005670       0.026092       0.012244       0.001453       0.003577      -0.055003      -0.052602      -0.021462      -0.017665       0.039126             14.258372      24.504382      -4.726584      -2.518080       7.318844      -0.984110      10.951891           0.000002
          480              C       4.262359      25.310825       2.804532       0.373699      33.740715 0.32199690E+03  0.70794118E+04                                 9.640284                            6.286730      -0.374252       1.915875                    0.998729      24.364898      69.538885       0.605245       0.460287      -1.029576       0.028315      -0.000509      -0.003846       0.028580       0.026902       0.018652       0.062738      -0.089247      -0.015133      -0.049926      -0.046790       0.096717             13.421864      22.320908      -4.013009      -2.454403       7.932979      -2.223437      10.011703           0.000003
          481              C       6.738258      26.811555      42.290095       0.080281      27.308676 0.35555063E+03  0.80298955E+04                                 8.149465                            6.449327      -0.018214       2.010431                    0.998346      27.065748      78.823579       0.618214       0.438691      -1.039862       0.045024      -0.007312       0.013029       0.047438       0.004840       0.019345       0.025166      -0.035083      -0.072433      -0.041692      -0.000885       0.042577              9.226718      10.138923      -0.915025      -2.296235       5.708564      -1.713761      11.832668           0.000001
          482              C       6.086124      26.478371      43.467372      -0.151340      34.594608 0.45976914E+03  0.11052193E+05                                 9.498822                            7.322283      -0.246656       1.898938                    0.998179      30.399324      90.783367       0.582657       0.437305      -1.042626       0.011835       0.002403       0.005423       0.013238       0.013032       0.007146       0.027441      -0.059443      -0.068813      -0.033455      -0.020855       0.054310             11.095128      11.139984      -0.414437      -2.700053       6.606274      -3.079835      15.539125           0.000002
          483              C       8.754071      26.066790      43.135738       0.086037      27.287477 0.33966673E+03  0.75795611E+04                                 8.085265                            6.247117       0.055543       2.033573                    0.999230      26.758550      77.313640       0.637056       0.430861      -1.045168      -0.031961       0.036242      -0.013613       0.050203       0.003415       0.022346       0.018524      -0.048581      -0.082738      -0.045188       0.000613       0.044575              9.271791      10.773571      -0.276040      -2.137806       5.053431      -1.449028      11.988371           0.000002
          484              C       8.169637      25.716806       0.177077      -0.148707      34.686436 0.44582187E+03  0.10604794E+05                                 9.412975                            7.138870      -0.112906       1.939545                    0.999285      29.965443      88.203083       0.600671       0.428676      -1.050789      -0.004466       0.013669       0.001144       0.014426      -0.003817       0.011163       0.018081      -0.054921      -0.085293      -0.038326      -0.007759       0.046085             11.136105      12.994995       0.065225      -3.973384       5.982037      -2.347000      14.431284           0.000004
          485              C       6.803195      25.901597       0.328984       0.061349      37.523273 0.40587090E+03  0.93519791E+04                                 9.932753                            6.780239      -0.084407       1.992375                    0.999198      26.374229      74.347566       0.625831       0.424750      -1.062053       0.013448       0.013396      -0.016194       0.024951       0.005353       0.009164       0.018917      -0.032011      -0.040729      -0.024503      -0.008111       0.032613             13.184455      13.394438       0.769169      -5.665820       7.249156      -4.686364      18.909772           0.000002
          486              C       6.112375      25.467618       1.567199       0.368659      33.518196 0.32049929E+03  0.70208653E+04                                 9.548990                            6.238237      -0.254979       1.957381                    0.998991      24.098217      68.099376       0.614065       0.455332      -1.034926      -0.011875      -0.004442       0.024938       0.027976       0.034214       0.018592       0.048726      -0.086486      -0.056857      -0.046460      -0.043185       0.089645             13.162873      13.008139       0.476034      -5.572833       7.937714      -5.440246      18.542765           0.000003
          487              C       8.316091      23.672901      40.153246       0.090561      27.411045 0.33197127E+03  0.73175767E+04                                 7.999267                            6.118215       0.213514       2.085006                    0.999699      26.059624      73.254693       0.657142       0.422844      -1.056967      -0.005653       0.028315      -0.037521       0.047345      -0.010889      -0.009108      -0.020062       0.040129       0.048918      -0.039458       0.013540       0.025918              9.319628       4.639983       1.193939       1.466578      13.054113       3.302307      10.264789           0.000002
          488              C       8.070159      22.438158      39.596844      -0.155195      33.950271 0.42105179E+03  0.98056555E+04                                 9.107739                            6.836327       0.117458       2.013036                    0.999713      29.077707      82.802956       0.631864       0.416238      -1.065874       0.000888       0.002574      -0.004754       0.005478      -0.007350      -0.004248      -0.023551       0.033357       0.022517      -0.035338       0.014419       0.020920             10.858387       5.336295       1.710005       1.966065      15.200356       4.639592      12.038512           0.000002
          489              C       7.818701      24.770450      38.189941       0.098736      27.488203 0.32383787E+03  0.71231070E+04                                 8.069392                            6.067490       0.117991       2.059502                    0.999554      26.102106      74.277342       0.653195       0.426306      -1.050529       0.013048      -0.013550       0.038952       0.043256      -0.003822      -0.013280      -0.021493       0.083785       0.023545      -0.054074       0.010878       0.043196              9.416024       4.764440       1.049071       1.717880      13.386217       2.813693      10.097416          -0.000002
          490              C       7.576914      23.586105      37.541689      -0.146970      33.636788 0.41726105E+03  0.96795707E+04                                 9.042316                            6.781861       0.177061       2.034932                    0.999681      28.697277      81.125554       0.638758       0.413353      -1.069478       0.002749       0.000351       0.004111       0.004958      -0.010674      -0.004967      -0.024725       0.044953       0.010205      -0.040925       0.017694       0.023231             10.786188       5.256621       1.487324       1.663409      16.667985       3.868612      10.433958          -0.000003
          491              C       7.720604      22.384961      38.255297       0.055792      39.093282 0.41465769E+03  0.95614961E+04                                10.112798                            6.792572      -0.097721       1.981183                    0.999204      26.385930      73.294364       0.636590       0.417263      -1.071722       0.005956       0.025572       0.013410       0.029482       0.000840      -0.005063      -0.001810       0.027405      -0.026802      -0.011221      -0.007910       0.019131             13.581433       5.872944       2.329740       2.412555      21.089677       7.055157      13.781678          -0.000000
          492              C       7.500924      21.094221      37.547871       0.372850      32.692079 0.30792628E+03  0.66495580E+04                                 9.280245                            6.041405      -0.162784       1.987528                    0.999262      23.601035      65.292627       0.638116       0.444488      -1.045680      -0.004494      -0.028375      -0.014441       0.032154       0.002146      -0.038442       0.003356       0.131969      -0.110933      -0.051647      -0.043981       0.095627             12.675342       5.536634       1.696928       2.352768      19.726591       4.937170      12.762800          -0.000001
          493              C       5.945197      21.444204      32.322548       0.098445      29.296544 0.34578316E+03  0.77543940E+04                                 8.545980                            6.343858      -0.041521       2.003320                    0.999292      26.775578      77.680510       0.625789       0.436450      -1.041290      -0.009107      -0.042472      -0.007284       0.044044      -0.001829      -0.034156       0.017891       0.009669      -0.079506      -0.048930       0.008825       0.040105             10.375869       6.481631       1.052076       3.655979       9.164851      -0.968987      15.481124          -0.000002
          494              C       6.490945      21.349009      33.601832      -0.147380      36.344792 0.45063689E+03  0.10724707E+05                                 9.721228                            7.172398      -0.031164       1.965383                    0.999385      29.792036      87.091117       0.601193       0.428088      -1.053448       0.002420      -0.002893      -0.007379       0.008287      -0.006029      -0.013928       0.006259      -0.006649      -0.111286      -0.040916       0.012906       0.028010             12.107610       7.085611       0.661281       4.500721       9.410400      -1.970145      19.826818          -0.000003
          495              C       5.352473      19.221108      32.327848       0.096153      27.228315 0.32613037E+03  0.71694377E+04                                 7.980137                            6.063002       0.210541       2.087568                    0.999662      26.006224      73.421332       0.659169       0.422684      -1.055233       0.011935       0.041834      -0.005715       0.043877      -0.004841      -0.026140       0.016045      -0.015220      -0.059176      -0.039212       0.006929       0.032283              9.476812       6.052330       1.007769       3.460933       8.421923      -0.491594      13.956182          -0.000002
          496              C       5.899603      19.013917      33.600949      -0.155183      34.514147 0.43395736E+03  0.10178617E+05                                 9.230295                            6.952614       0.165610       2.028044                    0.999666      29.180043      83.280390       0.625150       0.417715      -1.065365       0.005645       0.004041      -0.005533       0.008877       0.003073      -0.015785       0.004421      -0.025237      -0.069283      -0.031838       0.007137       0.024701             11.207549       7.033593       1.003637       4.769795       9.034516      -0.059712      17.554539          -0.000004
          497              C       6.457785      20.117066      34.249643       0.049543      39.769505 0.41818776E+03  0.96777418E+04                                10.267219                            6.839247      -0.081512       1.986492                    0.999252      26.557132      74.263151       0.630996       0.419446      -1.068733      -0.002450       0.000060      -0.030019       0.030119      -0.009619      -0.005665       0.003301       0.023054      -0.018011      -0.012292      -0.007349       0.019641             14.357122       7.771725       0.810810       6.376552       9.807017      -1.269738      25.492625          -0.000002
          498              C       6.944123      20.016271      35.655221       0.381508      32.679375 0.30678942E+03  0.66201105E+04                                 9.308857                            6.040588      -0.173046       1.986714                    0.999178      23.501116      65.031500       0.636403       0.446015      -1.044591       0.013281       0.000893       0.028361       0.031329       0.006409      -0.043850       0.001161       0.138665      -0.113267      -0.054148      -0.048041       0.102189             13.100815       6.556082      -0.290567       5.294453      10.400160      -1.507626      22.346202          -0.000002
          499              C       7.739947      15.169696      38.164329       0.099865      27.592348 0.33119717E+03  0.73321264E+04                                 8.145281                            6.176802       0.066953       2.042497                    0.999371      26.260832      75.174693       0.640458       0.431988      -1.046185       0.006070       0.013478       0.039704       0.042367       0.021835      -0.008207       0.020292       0.063597       0.013026      -0.049576       0.013045       0.036530              9.566161       4.903637      -0.844124       1.231320      14.138296      -2.470981       9.656551          -0.000001
          500              C       7.503687      16.351241      37.492231      -0.141155      34.824212 0.43541626E+03  0.10258877E+05                                 9.406565                            7.043353       0.042407       1.993405                    0.999409      29.289971      84.789728       0.608451       0.427253      -1.055499      -0.003455      -0.001586       0.006940       0.007913       0.009508      -0.005391       0.029427       0.045177       0.024495      -0.045321       0.020378       0.024943             11.308336       5.433320      -1.050900       1.397164      17.944728      -3.742577      10.546961          -0.000003
          501              C       8.198652      16.281244      40.116594       0.101162      27.621172 0.32925641E+03  0.72774749E+04                                 8.154596                            6.165282       0.105219       2.055409                    0.999496      26.210570      74.937518       0.640113       0.432915      -1.045766      -0.018869      -0.025811      -0.031403       0.044815       0.016090      -0.020847       0.024206       0.070442      -0.012698      -0.053468       0.007004       0.046464              9.583151       5.156150      -0.822358       1.800501      13.190573      -2.883430      10.402731           0.000001
          502              C       7.999696      17.504787      39.516033      -0.149284      34.937805 0.43434052E+03  0.10242731E+05                                 9.442508                            7.042446       0.004515       1.978094                    0.999505      29.549214      86.003739       0.606558       0.428201      -1.053315      -0.010037      -0.009267       0.000568       0.013673       0.008262      -0.007429       0.024818       0.049734       0.019925      -0.042891       0.018111       0.024780             11.428919       5.678357      -1.310681       2.003261      16.161308      -5.157091      12.447091           0.000001
          503              C       7.658431      17.557985      38.185967       0.049659      40.859987 0.42261129E+03  0.98320122E+04                                10.533876                            6.927821      -0.170885       1.959254                    0.999129      26.790872      75.771332       0.618189       0.425876      -1.061846      -0.003095      -0.025920       0.013374       0.029331      -0.002138      -0.007326       0.000200       0.025027      -0.029246      -0.011629      -0.007777       0.019406             14.594969       6.050752      -1.795590       2.125368      23.633719      -7.730114      14.100437          -0.000001
          504              C       7.470527      18.862724      37.498855       0.383149      33.500701 0.31218117E+03  0.67760761E+04                                 9.529406                            6.130535      -0.167281       1.989398                    0.999257      23.629138      65.901679       0.625048       0.451462      -1.039856      -0.005280       0.030858      -0.016266       0.035280      -0.001150      -0.040295       0.000700       0.136235      -0.104857      -0.050685      -0.047149       0.097834             13.363160       5.634832      -1.401996       2.269826      21.095149      -6.284046      13.359500          -0.000001
          505              I       4.462974      15.507640      40.372716      -0.479349     464.682764 0.20547680E+05  0.11576035E+07                                36.995402                           35.776718       1.342936       1.791575                    0.999984     171.617547     569.215332       0.465414       0.233598      -1.345472       0.192121      -0.135567       0.019315       0.235928      -0.006719      -0.005973      -0.053936       0.602777      -0.573615      -0.253047      -0.144069       0.397115             39.413271      61.177596      -2.888660      -6.232537      31.542762      -4.612025      25.519453          -0.000013
          506              I       0.752994      13.542971      38.873080      -0.431209     418.253771 0.18608698E+05  0.10244423E+07                                34.385395                           34.058139       1.422963       1.821186                    0.999824     168.340762     555.004170       0.475968       0.233753      -1.342970      -0.086515      -0.261789      -0.116384       0.299271       0.193701       0.158097       0.214588      -0.268539      -0.268691      -0.248947      -0.168999       0.417946             34.958510      28.616833       4.411318       3.564285      47.096525       4.264472      29.162171          -0.000003
          507              I       2.576068      23.165004       7.329494      -0.459711     475.802762 0.18990321E+05  0.10503309E+07                                37.537939                           34.368373       1.498467       1.834449                    0.999930     169.719253     560.086974       0.474783       0.233247      -1.344260      -0.020946       0.193780      -0.108921       0.223278      -0.000833      -0.099291      -0.226118      -0.360869      -0.697713      -0.347048      -0.035715       0.382762             41.491864      34.920647       6.767511      -5.181042      53.548722     -15.628524      36.006223           0.000014
          508              I       4.850800      19.499975       8.157474      -0.460495     484.925772 0.20252936E+05  0.11375202E+07                                38.038084                           35.566052       1.388435       1.803441                    0.999977     171.169626     567.899828       0.465608       0.234215      -1.343834       0.218489      -0.153643      -0.111075       0.289277      -0.173149       0.075844       0.047589       0.287881      -0.695449      -0.270757      -0.074475       0.345232             40.799412      57.900645      -0.887535       3.286635      32.327242       3.029333      32.170347           0.000019
          509              I       4.125163      16.059494       5.602440      -0.453422     501.868911 0.20298797E+05  0.11418000E+07                                39.082380                           35.683936       1.289389       1.779530                    0.999994     171.559566     571.348116       0.462892       0.235237      -1.341126      -0.141690       0.191938       0.166205       0.290758      -0.159574      -0.163784       0.256228       0.016428       0.073316      -0.255533      -0.135832       0.391365             43.562566      48.566219     -17.004995      -9.511188      47.934975      13.151594      34.186504           0.000001
          510              I       4.211653      14.229499       1.533197      -0.446280     496.100402 0.18941376E+05  0.10417716E+07                                38.190741                           33.997854       1.796791       1.914401                    0.999823     165.708795     536.564607       0.486656       0.228835      -1.357405      -0.089828       0.029217      -0.156494       0.182792       0.018740       0.212681       0.095154       0.240536       0.676057      -0.255038      -0.114157       0.369195             43.524826      54.732205       0.520098      20.952265      26.233384       1.135266      49.608889           0.000008
          511              I       9.353426      26.490410      18.293266      -0.479348     464.682908 0.20547688E+05  0.11576040E+07                                36.995411                           35.776726       1.342936       1.791575                    0.999984     171.617560     569.215414       0.465414       0.233598      -1.345472      -0.192122       0.135567       0.019317       0.235929      -0.006719       0.005973       0.053937       0.602777      -0.573620      -0.253047      -0.144069       0.397116             39.413281      61.177613      -2.888664       6.232536      31.542771       4.612025      25.519459          -0.000015
          512              I      13.063406       0.456379      16.793630      -0.431207     418.253659 0.18608691E+05  0.10244418E+07                                34.385382                           34.058126       1.422962       1.821186                    0.999824     168.340798     555.004227       0.475968       0.233753      -1.342971       0.086515       0.261789      -0.116381       0.299271       0.193701      -0.158097      -0.214588      -0.268540      -0.268688      -0.248947      -0.168999       0.417946             34.958495      28.616824       4.411318      -3.564284      47.096496      -4.264477      29.162163          -0.000002
          513              I      11.240332      18.833046      29.408944      -0.459711     475.802397 0.18990302E+05  0.10503296E+07                                37.537915                           34.368352       1.498467       1.834450                    0.999930     169.719226     560.086775       0.474783       0.233247      -1.344260       0.020946      -0.193780      -0.108922       0.223279      -0.000833       0.099291       0.226116      -0.360870      -0.697711      -0.347047      -0.035715       0.382761             41.491836      34.920623       6.767506       5.181039      53.548683      15.628513      36.006203           0.000016
          514              I       8.965600      22.498075      30.236924      -0.460495     484.925815 0.20252939E+05  0.11375204E+07                                38.038088                           35.566055       1.388434       1.803441                    0.999977     171.169623     567.899838       0.465608       0.234215      -1.343834      -0.218489       0.153643      -0.111076       0.289278      -0.173149      -0.075844      -0.047589       0.287882      -0.695446      -0.270756      -0.074475       0.345232             40.799415      57.900651      -0.887533      -3.286634      32.327243      -3.029334      32.170351           0.000021
          515              I       9.691237      25.938556      27.681890      -0.453422     501.868737 0.20298788E+05  0.11417993E+07                                39.082364                           35.683922       1.289388       1.779530                    0.999994     171.559584     571.348095       0.462892       0.235237      -1.341126       0.141690      -0.191939       0.166202       0.290757      -0.159573       0.163783      -0.256228       0.016427       0.073317      -0.255532      -0.135832       0.391364             43.562548      48.566194     -17.004984       9.511185      47.934954     -13.151592      34.186496           0.000001
          516              I       9.604747      27.768551      23.612647      -0.446286     496.101723 0.18941440E+05  0.10417761E+07                                38.190817                           33.997920       1.796786       1.914400                    0.999823     165.708949     536.565423       0.486656       0.228835      -1.357405       0.089828      -0.029216      -0.156495       0.182793       0.018739      -0.212682      -0.095155       0.240537       0.676058      -0.255040      -0.114156       0.369196             43.524914      54.732320       0.520099     -20.952309      26.233434      -1.135269      49.608990          -0.000002
          517              I      11.371174      12.491060      25.865634      -0.479348     464.682925 0.20547689E+05  0.11576041E+07                                36.995412                           35.776727       1.342936       1.791575                    0.999984     171.617561     569.215422       0.465414       0.233598      -1.345472       0.192122       0.135567      -0.019317       0.235929       0.006719       0.005973      -0.053937       0.602777      -0.573620      -0.253047      -0.144069       0.397116             39.413282      61.177615       2.888664       6.232536      31.542773      -4.612025      25.519459          -0.000015
          518              I       7.661194      14.455729      27.365270      -0.431208     418.253698 0.18608693E+05  0.10244420E+07                                34.385385                           34.058129       1.422962       1.821186                    0.999824     168.340800     555.004247       0.475968       0.233753      -1.342971      -0.086515       0.261789       0.116381       0.299271      -0.193701      -0.158097       0.214588      -0.268540      -0.268689      -0.248947      -0.168999       0.417946             34.958498      28.616827      -4.411318      -3.564284      47.096501       4.264477      29.162166          -0.000002
          519              I       9.484268       4.833696      14.749956      -0.459711     475.802407 0.18990303E+05  0.10503296E+07                                37.537916                           34.368352       1.498467       1.834450                    0.999930     169.719228     560.086784       0.474783       0.233247      -1.344260      -0.020946      -0.193780       0.108922       0.223279       0.000833       0.099291      -0.226116      -0.360869      -0.697711      -0.347047      -0.035715       0.382761             41.491837      34.920624      -6.767506       5.181039      53.548684     -15.628513      36.006203           0.000015
          520              I      11.759000       8.498725      13.921976      -0.460495     484.925759 0.20252936E+05  0.11375201E+07                                38.038084                           35.566052       1.388434       1.803441                    0.999977     171.169618     567.899806       0.465608       0.234215      -1.343834       0.218489       0.153643       0.111076       0.289278       0.173149      -0.075844       0.047588       0.287882      -0.695446      -0.270756      -0.074475       0.345232             40.799411      57.900644       0.887533      -3.286634      32.327240       3.029333      32.170349           0.000019
          521              I      11.033363      11.939206      16.477010      -0.453422     501.868697 0.20298786E+05  0.11417992E+07                                39.082362                           35.683920       1.289388       1.779530                    0.999994     171.559580     571.348072       0.462892       0.235237      -1.341126      -0.141690      -0.191939      -0.166202       0.290757       0.159573       0.163783       0.256228       0.016427       0.073317      -0.255532      -0.135832       0.391364             43.562545      48.566191      17.004983       9.511185      47.934951      13.151591      34.186494           0.000000
          522              I      11.119853      13.769201      20.546253      -0.446286     496.101656 0.18941437E+05  0.10417759E+07                                38.190814                           33.997917       1.796786       1.914400                    0.999823     165.708940     536.565378       0.486656       0.228835      -1.357405      -0.089828      -0.029216       0.156495       0.182793      -0.018739      -0.212681       0.095155       0.240537       0.676058      -0.255040      -0.114157       0.369196             43.524910      54.732314      -0.520098     -20.952307      26.233431       1.135269      49.608985          -0.000001
          523              I       2.445226       1.508290       3.786184      -0.479349     464.682730 0.20547679E+05  0.11576033E+07                                36.995400                           35.776716       1.342936       1.791575                    0.999984     171.617543     569.215309       0.465414       0.233598      -1.345472      -0.192121      -0.135567      -0.019315       0.235928       0.006719      -0.005973       0.053936       0.602777      -0.573615      -0.253047      -0.144069       0.397115             39.413268      61.177591       2.888660      -6.232536      31.542761       4.612024      25.519452          -0.000013
          524              I       6.155206      27.542321       5.285820      -0.431209     418.253715 0.18608694E+05  0.10244421E+07                                34.385391                           34.058135       1.422963       1.821186                    0.999824     168.340757     555.004135       0.475968       0.233753      -1.342971       0.086515      -0.261789       0.116384       0.299271      -0.193700       0.158097      -0.214588      -0.268538      -0.268691      -0.248947      -0.168999       0.417946             34.958506      28.616830      -4.411318       3.564284      47.096519      -4.264472      29.162168          -0.000001
          525              I       4.332132       9.165654      36.829406      -0.459712     475.802810 0.18990323E+05  0.10503311E+07                                37.537942                           34.368376       1.498466       1.834449                    0.999930     169.719258     560.087003       0.474783       0.233247      -1.344260       0.020946       0.193780       0.108921       0.223278       0.000833      -0.099291       0.226118      -0.360869      -0.697713      -0.347048      -0.035714       0.382762             41.491868      34.920650      -6.767511      -5.181043      53.548727      15.628525      36.006226           0.000011
          526              I       2.057400       5.500625      36.001426      -0.460495     484.925776 0.20252936E+05  0.11375202E+07                                38.038085                           35.566052       1.388435       1.803441                    0.999977     171.169624     567.899825       0.465608       0.234215      -1.343834      -0.218489      -0.153643       0.111075       0.289277       0.173149       0.075844      -0.047589       0.287881      -0.695449      -0.270757      -0.074475       0.345232             40.799412      57.900646       0.887535       3.286635      32.327243      -3.029333      32.170348           0.000017
          527              I       2.783037       2.060144      38.556460      -0.453422     501.868865 0.20298795E+05  0.11417998E+07                                39.082377                           35.683933       1.289389       1.779530                    0.999994     171.559566     571.348099       0.462892       0.235237      -1.341126       0.141690       0.191938      -0.166205       0.290758       0.159574      -0.163784      -0.256228       0.016428       0.073316      -0.255533      -0.135832       0.391365             43.562562      48.566212      17.004992      -9.511187      47.934971     -13.151593      34.186502          -0.000000
          528              I       2.696547       0.230149      42.625703      -0.446282     496.100739 0.18941392E+05  0.10417728E+07                                38.190760                           33.997871       1.796789       1.914401                    0.999823     165.708839     536.564828       0.486656       0.228835      -1.357405       0.089828       0.029217       0.156494       0.182792      -0.018740       0.212681      -0.095154       0.240537       0.676057      -0.255039      -0.114157       0.369196             43.524848      54.732232      -0.520098      20.952276      26.233396      -1.135267      49.608915           0.000005
          529              I       9.353426      12.491060       3.786184      -0.479349     464.682747 0.20547680E+05  0.11576034E+07                                36.995401                           35.776718       1.342936       1.791575                    0.999984     171.617543     569.215315       0.465414       0.233598      -1.345472      -0.192121       0.135567      -0.019315       0.235928      -0.006719      -0.005973      -0.053936       0.602777      -0.573615      -0.253047      -0.144069       0.397115             39.413269      61.177594      -2.888660      -6.232537      31.542762      -4.612025      25.519452          -0.000014
          530              I      13.063406      14.455729       5.285820      -0.431209     418.253747 0.18608696E+05  0.10244422E+07                                34.385394                           34.058137       1.422963       1.821186                    0.999824     168.340758     555.004151       0.475968       0.233753      -1.342970       0.086515       0.261789       0.116384       0.299271       0.193700       0.158097       0.214588      -0.268538      -0.268692      -0.248947      -0.168999       0.417946             34.958508      28.616832       4.411318       3.564285      47.096523       4.264472      29.162170          -0.000002
          531              I      11.240332       4.833696      36.829406      -0.459712     475.802843 0.18990325E+05  0.10503312E+07                                37.537944                           34.368378       1.498466       1.834449                    0.999930     169.719260     560.087020       0.474783       0.233247      -1.344260       0.020946      -0.193780       0.108921       0.223278      -0.000833      -0.099291      -0.226118      -0.360869      -0.697713      -0.347048      -0.035714       0.382762             41.491870      34.920652       6.767511      -5.181043      53.548730     -15.628526      36.006228           0.000011
          532              I       8.965600       8.498725      36.001426      -0.460495     484.925786 0.20252937E+05  0.11375202E+07                                38.038085                           35.566053       1.388435       1.803441                    0.999977     171.169626     567.899834       0.465608       0.234215      -1.343834      -0.218489       0.153643       0.111075       0.289277      -0.173149       0.075844       0.047589       0.287881      -0.695449      -0.270757      -0.074475       0.345232             40.799413      57.900647      -0.887535       3.286635      32.327243       3.029333      32.170348           0.000017
          533              I       9.691237      11.939206      38.556460      -0.453422     501.868864 0.20298795E+05  0.11417998E+07                                39.082377                           35.683933       1.289389       1.779530                    0.999994     171.559562     571.348089       0.462892       0.235237      -1.341126       0.141690      -0.191938      -0.166205       0.290758      -0.159574      -0.163784       0.256228       0.016429       0.073316      -0.255533      -0.135832       0.391365             43.562562      48.566214     -17.004993      -9.511188      47.934971      13.151593      34.186502          -0.000000
          534              I       9.604747      13.769201      42.625703      -0.446281     496.100551 0.18941383E+05  0.10417721E+07                                38.190749                           33.997861       1.796790       1.914401                    0.999823     165.708815     536.564706       0.486656       0.228835      -1.357405       0.089828      -0.029217       0.156494       0.182792       0.018740       0.212681       0.095154       0.240537       0.676057      -0.255039      -0.114157       0.369195             43.524836      54.732217       0.520098      20.952270      26.233390       1.135266      49.608901           0.000006
          535              I       4.462974       1.508290      25.865634      -0.479348     464.682940 0.20547690E+05  0.11576042E+07                                36.995413                           35.776728       1.342936       1.791575                    0.999984     171.617562     569.215431       0.465414       0.233598      -1.345472       0.192122      -0.135567      -0.019317       0.235929      -0.006719       0.005973       0.053937       0.602777      -0.573620      -0.253047      -0.144069       0.397116             39.413283      61.177617      -2.888664       6.232537      31.542773       4.612026      25.519460          -0.000015
          536              I       0.752994      27.542321      27.365270      -0.431207     418.253682 0.18608692E+05  0.10244419E+07                                34.385384                           34.058128       1.422962       1.821186                    0.999824     168.340798     555.004236       0.475968       0.233753      -1.342971      -0.086515      -0.261789       0.116382       0.299271       0.193701      -0.158097      -0.214588      -0.268540      -0.268688      -0.248947      -0.168999       0.417946             34.958497      28.616826       4.411318      -3.564284      47.096499      -4.264477      29.162165          -0.000002
          537              I       2.576068       9.165654      14.749956      -0.459711     475.802406 0.18990303E+05  0.10503296E+07                                37.537915                           34.368352       1.498467       1.834450                    0.999930     169.719229     560.086786       0.474783       0.233247      -1.344260      -0.020946       0.193780       0.108922       0.223279      -0.000833       0.099291       0.226116      -0.360869      -0.697711      -0.347047      -0.035715       0.382761             41.491836      34.920623       6.767505       5.181039      53.548683      15.628513      36.006203           0.000015
          538              I       4.850800       5.500625      13.921976      -0.460495     484.925790 0.20252937E+05  0.11375203E+07                                38.038086                           35.566054       1.388434       1.803441                    0.999977     171.169621     567.899825       0.465608       0.234215      -1.343834       0.218489      -0.153643       0.111076       0.289278      -0.173149      -0.075844      -0.047589       0.287882      -0.695446      -0.270756      -0.074475       0.345232             40.799413      57.900647      -0.887534      -3.286635      32.327242      -3.029334      32.170350           0.000020
          539              I       4.125163       2.060144      16.477010      -0.453422     501.868697 0.20298786E+05  0.11417992E+07                                39.082362                           35.683920       1.289388       1.779530                    0.999994     171.559580     571.348072       0.462892       0.235237      -1.341126      -0.141690       0.191939      -0.166202       0.290757      -0.159573       0.163783      -0.256228       0.016427       0.073317      -0.255532      -0.135832       0.391364             43.562545      48.566190     -17.004983       9.511185      47.934951     -13.151591      34.186494           0.000000
          540              I       4.211653       0.230149      20.546253      -0.446286     496.101678 0.18941438E+05  0.10417759E+07                                38.190815                           33.997918       1.796786       1.914400                    0.999823     165.708944     536.565395       0.486656       0.228835      -1.357405      -0.089828       0.029216       0.156495       0.182793       0.018739      -0.212681      -0.095155       0.240537       0.676058      -0.255040      -0.114157       0.369196             43.524911      54.732315       0.520098     -20.952308      26.233432      -1.135269      49.608987          -0.000002
          541              I       2.445226      15.507640      18.293266      -0.479348     464.682916 0.20547689E+05  0.11576041E+07                                36.995411                           35.776726       1.342936       1.791575                    0.999984     171.617563     569.215424       0.465414       0.233598      -1.345472      -0.192122      -0.135567       0.019317       0.235929       0.006719       0.005973      -0.053937       0.602777      -0.573620      -0.253047      -0.144069       0.397116             39.413281      61.177613       2.888664       6.232536      31.542772      -4.612025      25.519459          -0.000015
          542              I       6.155206      13.542971      16.793630      -0.431207     418.253660 0.18608691E+05  0.10244418E+07                                34.385382                           34.058126       1.422962       1.821186                    0.999824     168.340799     555.004230       0.475968       0.233753      -1.342971       0.086515      -0.261789      -0.116381       0.299271      -0.193701      -0.158097       0.214588      -0.268540      -0.268688      -0.248947      -0.168999       0.417946             34.958495      28.616824      -4.411318      -3.564284      47.096496       4.264477      29.162163          -0.000002
          543              I       4.332132      23.165004      29.408944      -0.459711     475.802380 0.18990301E+05  0.10503295E+07                                37.537914                           34.368351       1.498468       1.834450                    0.999930     169.719223     560.086762       0.474783       0.233247      -1.344260       0.020946       0.193780      -0.108922       0.223279       0.000833       0.099291      -0.226116      -0.360870      -0.697711      -0.347047      -0.035715       0.382761             41.491835      34.920622      -6.767505       5.181039      53.548681     -15.628513      36.006202           0.000016
          544              I       2.057400      19.499975      30.236924      -0.460495     484.925807 0.20252938E+05  0.11375203E+07                                38.038087                           35.566055       1.388434       1.803441                    0.999977     171.169622     567.899833       0.465608       0.234215      -1.343834      -0.218489      -0.153643      -0.111076       0.289278       0.173149      -0.075844       0.047589       0.287882      -0.695446      -0.270756      -0.074476       0.345232             40.799414      57.900650       0.887533      -3.286635      32.327242       3.029334      32.170351           0.000021
          545              I       2.783037      16.059494      27.681890      -0.453422     501.868715 0.20298787E+05  0.11417992E+07                                39.082363                           35.683921       1.289389       1.779530                    0.999994     171.559582     571.348083       0.462892       0.235237      -1.341126       0.141690       0.191939       0.166202       0.290757       0.159573       0.163783       0.256228       0.016427       0.073317      -0.255532      -0.135832       0.391364             43.562547      48.566192      17.004984       9.511185      47.934953      13.151591      34.186495           0.000001
          546              I       2.696547      14.229499      23.612647      -0.446286     496.101710 0.18941439E+05  0.10417761E+07                                38.190817                           33.997920       1.796786       1.914400                    0.999823     165.708948     536.565416       0.486656       0.228835      -1.357405       0.089828       0.029217      -0.156495       0.182793      -0.018739      -0.212681       0.095155       0.240537       0.676058      -0.255040      -0.114156       0.369196             43.524913      54.732319      -0.520098     -20.952308      26.233433       1.135269      49.608989          -0.000002
          547              I      11.371174      26.490410      40.372716      -0.479349     464.682731 0.20547678E+05  0.11576033E+07                                36.995400                           35.776716       1.342936       1.791575                    0.999984     171.617546     569.215318       0.465414       0.233598      -1.345472       0.192121       0.135568       0.019315       0.235929       0.006719      -0.005973       0.053936       0.602777      -0.573615      -0.253047      -0.144069       0.397115             39.413268      61.177591       2.888659      -6.232536      31.542760       4.612024      25.519452          -0.000013
          548              I       7.661194       0.456379      38.873080      -0.431209     418.253732 0.18608695E+05  0.10244421E+07                                34.385393                           34.058136       1.422963       1.821186                    0.999824     168.340759     555.004147       0.475968       0.233753      -1.342970      -0.086515       0.261789      -0.116384       0.299271      -0.193700       0.158097      -0.214588      -0.268539      -0.268691      -0.248947      -0.168999       0.417946             34.958507      28.616831      -4.411318       3.564284      47.096521      -4.264472      29.162169          -0.000003
          549              I       9.484268      18.833046       7.329494      -0.459711     475.802768 0.18990321E+05  0.10503309E+07                                37.537940                           34.368374       1.498466       1.834449                    0.999930     169.719253     560.086976       0.474783       0.233247      -1.344260      -0.020946      -0.193780      -0.108921       0.223279       0.000833      -0.099291       0.226118      -0.360869      -0.697713      -0.347048      -0.035715       0.382762             41.491865      34.920648      -6.767511      -5.181043      53.548723      15.628524      36.006224           0.000013
          550              I      11.759000      22.498075       8.157474      -0.460495     484.925791 0.20252937E+05  0.11375202E+07                                38.038086                           35.566053       1.388435       1.803441                    0.999977     171.169626     567.899835       0.465608       0.234215      -1.343834       0.218489       0.153643      -0.111075       0.289277       0.173149       0.075844      -0.047589       0.287881      -0.695449      -0.270757      -0.074475       0.345232             40.799413      57.900648       0.887535       3.286635      32.327243      -3.029333      32.170349           0.000019
          551              I      11.033363      25.938556       5.602440      -0.453422     501.868898 0.20298797E+05  0.11418000E+07                                39.082379                           35.683935       1.289389       1.779530                    0.999994     171.559566     571.348111       0.462892       0.235237      -1.341126      -0.141690      -0.191938       0.166205       0.290758       0.159574      -0.163784      -0.256228       0.016428       0.073316      -0.255533      -0.135832       0.391365             43.562565      48.566216      17.004994      -9.511188      47.934974     -13.151594      34.186504           0.000001
          552              I      11.119853      27.768551       1.533197      -0.446281     496.100616 0.18941386E+05  0.10417724E+07                                38.190753                           33.997865       1.796790       1.914401                    0.999823     165.708823     536.564748       0.486656       0.228835      -1.357405      -0.089828      -0.029216      -0.156494       0.182792      -0.018740       0.212681      -0.095154       0.240537       0.676057      -0.255039      -0.114157       0.369196             43.524840      54.732222      -0.520098      20.952271      26.233392      -1.135266      49.608905           0.000006
          553              N       1.494934      19.657887       6.529335      -0.165287      36.478337 0.48134108E+03  0.11449064E+05                                 9.362198                            7.186676      -0.112212       2.010370                    0.998166      26.965609      74.541339       0.639962       0.402378      -1.088268      -0.056054      -0.051016      -0.078856       0.109375      -0.021673      -0.034759      -0.013832       0.013757      -0.054510      -0.050348       0.008957       0.041392             11.317197      12.825760       1.307398       0.261971       8.040364       4.742264      13.085468           0.000001
[truncated: 64,867 more chars]
