# Supplementary material for: A collection of forcefield precursors for metal–organic frameworks
Source: RSC Adv. 2019 Nov 13;9(63):36492–507. doi: 10.1039/c9ra07327b (PMC9075174; doi:10.1039/c9ra07327b)
Supplement: RA-009-C9RA07327B-s5627 [file RA-009-C9RA07327B-s5627.xyz]

   56
jmolscript: load "" {1 1 1} spacegroup "x,y,z" unitcell [{     10.495100     0.000000     0.000000 }, {     -1.916845    11.176414     0.000000 }, {     -4.406070    -3.172721    11.586313 }]
Pr     2.508774     4.387429     7.375963     2.022855
Pr     1.841766     3.885988     3.969818     2.024833
H      5.686264     5.319051     6.901040     0.131846
H      2.440355     8.854445     3.950701     0.109457
H     -4.730249     5.900210    11.170712     0.103289
H     -0.542970     7.089109     7.333904     0.294106
H     -0.694350     8.423993     8.507830     0.296713
H      1.152702     7.102005    10.159343     0.305707
H      2.764255    -2.740659    11.297003     0.298995
H     -1.394065     2.771882     4.378931     0.121508
H      1.812910    -0.502041     7.819255     0.116696
H      8.886002     1.340905     1.138471     0.119399
H     -1.724079     5.031436     8.730519     0.323964
H     -3.151084     6.053058     8.479559     0.316382
H      6.760575     2.769340     3.629876     0.118288
H      4.192299     0.102847     4.291570     0.109873
H      0.369282    10.729727     1.271250     0.105664
C      4.577609     4.059499     4.756529     0.624600
C      6.025852     4.052560     5.210017    -0.008099
C      7.023497     3.332974     4.516345    -0.115597
C      6.426522     4.756242     6.353586    -0.202002
C      1.564452     6.907718     5.633150     0.657679
C      1.222149     8.351873     5.661536    -0.147810
C      0.496151     8.890423     6.764090     0.298298
C      1.859025     9.234352     4.782019    -0.085795
C      3.359722     5.614735     9.812101     0.649321
C      3.723184     6.584863    10.973629    -0.137542
C      2.832353     7.597995    11.454461     0.295300
C     -5.460085     6.622417    11.514825    -0.098497
C     -0.236313     4.084462     6.498763     0.604527
C     -1.710284     4.039174     6.098456    -0.147596
C     -2.732751     4.727834     6.828741     0.308279
C     -2.121195     3.332718     4.948283    -0.075911
C      2.765512     1.416521     6.172724     0.602416
C      3.040758    -0.030897     6.122787     0.008549
C      3.715179    -0.560729     5.003086    -0.133757
C      2.395813    -0.902192     6.997785    -0.220338
C      0.866258     1.721658     2.338929     0.581262
C      0.398966     0.602661     1.367185     0.003282
C     -0.649569    10.759128     0.905934    -0.149208
C      9.585614     0.575389     0.825988    -0.220335
N     -0.269549     8.047358     7.631093    -0.647480
N      1.500294     7.705691    10.934235    -0.643398
N     -2.467227     5.369653     8.083539    -0.626439
O      3.513876     4.706786     5.340363    -0.806182
O      4.176619     3.557958     3.734732    -0.545359
O      1.936187     6.459010     6.773011    -0.617389
O      1.502780     6.195939     4.533840    -0.713492
O      4.079203     5.453244     8.781498    -0.686226
O      2.269938     4.960780     9.673413    -0.670932
O      0.828848     3.380493     5.986416    -0.774733
O      0.187303     4.731748     7.415240    -0.548885
O      2.322979     1.888666     5.050126    -0.532883
O      2.942843     2.113422     7.264734    -0.692856
O      0.321432     2.864156     2.454676    -0.728944
O      1.873966     1.662233     3.114285    -0.575403

The following XYZ coordinates are in angstroms. Other properties are in atomic units.
The sperically averaged electron density of each atom fit to a function of the form exp(a - br)
eigen_1, eigen_2 and eigen_3 are the three eigenvalues of traceless quadrupole moment tensor
  atom number  atomic symbol              X              Y              Z     net charge C6 coefficient C8 coefficient C10 coefficient fluctuating dipole atomic polarizability isotropic forcefield polarizability              a              b squared Pearson coefficient          <r^3>          <r^4>         wp_QDO          m_QDO          q_QDO       dipole_x       dipole_y       dipole_z         dipole            Qxy            Qxz            Qyz     Q(x^2-y^2)  Q(3z^2 - R^2)        eigen_1        eigen_2        eigen_3 static polarizability      alpha(xx)      alpha(xy)      alpha(xz)      alpha(yy)      alpha(yz)      alpha(zz) atomic spin moment
            1             Pr       2.508774       4.387429       7.375963       2.022855     185.010364 0.47595950E+04  0.18155832E+06                                21.256928                           18.389334       1.823116       2.254867                    0.996005      89.294974     225.110896       0.602652       0.266436      -1.333971      -0.016722       0.036910       0.015794       0.043490       0.031703      -0.038870      -0.059352      -0.006562      -0.156591      -0.087447      -0.004831       0.092277             25.575059      23.179514       0.403176       4.992002      28.050370       6.444980      25.495293           0.000032
            2             Pr       1.841766       3.885988       3.969818       2.024833     151.723703 0.37188438E+04  0.13394881E+06                                18.721241                           16.232738       2.473841       2.437216                    0.999199      88.508139     219.897689       0.639983       0.265709      -1.329130       0.015099      -0.057642       0.022975       0.063862       0.034228      -0.054739      -0.080402      -0.003011      -0.137604      -0.105260      -0.009842       0.115102             22.478239      21.353778       3.739774       3.857481      26.550298       6.017985      19.530641           0.000027
            3              H       5.686264       5.319051       6.901040       0.131846       1.773548 0.14363031E+02  0.16244978E+03                                 2.364337                            2.164922      -1.578804       2.103170                    0.990718       4.212790      12.464791       0.442551       1.223686      -0.720310      -0.030531       0.028986       0.020545       0.046844      -0.009906       0.001986       0.008166       0.002552      -0.017802      -0.014206       0.000362       0.013843              2.497537       3.083811      -0.504046      -0.527875       2.099652       0.437402       2.309146          -0.000001
            4              H       2.440355       8.854445       3.950701       0.109457       1.802252 0.15079740E+02  0.16931034E+03                                 2.253668                            2.124167      -1.222144       2.265014                    0.996400       3.805215      10.525302       0.486185       1.122057      -0.750591       0.026594      -0.014081      -0.039157       0.049384      -0.003136      -0.020012      -0.002443      -0.014209       0.012487      -0.024148       0.005563       0.018586              2.283757       2.130696      -0.263919      -0.553550       2.166327       0.289865       2.554247          -0.000002
            5              H      -4.730249       5.900210      11.170712       0.103289       1.910761 0.15916649E+02  0.18168499E+03                                 2.362176                            2.193845      -1.280528       2.232742                    0.995769       3.970463      11.183438       0.473203       1.133944      -0.746356       0.034418      -0.034055      -0.012362       0.049972      -0.008515       0.007894       0.012630       0.014095      -0.041914      -0.024663       0.006484       0.018179              2.430164       2.557573      -0.625535      -0.304989       2.489590       0.446743       2.243329          -0.000001
            6              H      -0.542970       7.089109       7.333904       0.294106       1.131853 0.84563106E+01  0.85625134E+02                                 1.889685                            1.762063      -1.952267       1.987781                    0.994336       3.714266      11.165403       0.439332       1.376871      -0.684305       0.000854      -0.030937      -0.019641       0.036655       0.009228      -0.008419       0.011613      -0.020185       0.058421      -0.026698       0.001408       0.025290              1.985098       1.730490       0.410471      -0.020200       2.703410       0.181785       1.521395          -0.000001
            7              H      -0.694350       8.423993       8.507830       0.296713       1.172730 0.90496359E+01  0.91261673E+02                                 1.848002                            1.770667      -1.439614       2.268571                    0.997562       3.015984       8.447740       0.467493       1.299193      -0.709056      -0.011691       0.014785       0.037795       0.042234       0.009923      -0.024987       0.006588      -0.025824       0.037193      -0.036181       0.009944       0.026238              1.866879       1.701093      -0.038762      -0.317296       1.669636       0.155188       2.229909          -0.000002
            8              H       1.152702       7.102005      10.159343       0.305707       1.177926 0.88122762E+01  0.89816398E+02                                 1.928240                            1.793538      -1.922009       2.020165                    0.993523       3.521425      10.491085       0.439010       1.368876      -0.687878      -0.009733      -0.022432      -0.028146       0.037284      -0.004082       0.009604       0.021076       0.034053      -0.029106      -0.033707       0.009012       0.024695              2.018421       1.837317       0.165409       0.436289       1.850558       0.487052       2.367387          -0.000002
            9              H       2.764255      -2.740659      11.297003       0.298995       1.124295 0.84222719E+01  0.82882625E+02                                 1.749540                            1.670489      -1.412280       2.274497                    0.997208       2.903917       7.866185       0.500937       1.242479      -0.721687      -0.025577       0.030411       0.016137       0.042889      -0.017344       0.009631       0.022973       0.021171      -0.029852      -0.037598       0.011913       0.025685              1.768767       1.919838      -0.362846      -0.126147       1.747218       0.216353       1.639244          -0.000005
           10              H      -1.394065       2.771882       4.378931       0.121508       1.693127 0.13341246E+02  0.14790546E+03                                 2.289709                            2.085053      -1.459791       2.165024                    0.994557       4.056893      11.824109       0.452115       1.221994      -0.721676       0.030027      -0.036432      -0.029014       0.055414      -0.012772       0.003114       0.015010      -0.003169      -0.002901      -0.020970       0.002029       0.018942              2.430543       2.876610      -0.587123      -0.601720       2.142375       0.523443       2.272645          -0.000002
           11              H       1.812910      -0.502041       7.819255       0.116696       1.821045 0.15773050E+02  0.17920671E+03                                 2.268387                            2.171441      -1.285241       2.233137                    0.996275       3.886437      10.835738       0.480901       1.121015      -0.750301      -0.021908       0.019445       0.029091       0.041284      -0.004627      -0.018146       0.002562      -0.017072       0.005536      -0.022975       0.005423       0.017552              2.275463       2.030017      -0.212776      -0.470194       2.320361       0.259634       2.476012          -0.000002
           12              H       8.886002       1.340905       1.138471       0.119399       1.761996 0.14805663E+02  0.16675887E+03                                 2.268410                            2.138077      -1.340940       2.209495                    0.995864       3.966830      11.271187       0.469672       1.157844      -0.738978      -0.023688       0.033694       0.013905       0.043471      -0.011691       0.003594       0.013083       0.012676      -0.018367      -0.021566       0.004442       0.017124              2.313419       2.368828      -0.468304      -0.156239       2.428074       0.478710       2.143355          -0.000001
           13              H      -1.724079       5.031436       8.730519       0.323964       1.031767 0.76082251E+01  0.73519285E+02                                 1.704362                            1.627978      -1.424326       2.286953                    0.997951       2.805787       7.710249       0.485225       1.306306      -0.707603       0.029621      -0.011685       0.027343       0.041971      -0.015858       0.018854       0.011564      -0.009022       0.043045      -0.033758       0.009086       0.024672              1.738765       1.990178      -0.129774       0.311247       1.440664      -0.087461       1.785452          -0.000003
           14              H      -3.151084       6.053058       8.479559       0.316382       1.086237 0.80439887E+01  0.79279667E+02                                 1.799943                            1.702161      -1.472757       2.268380                    0.996097       2.941636       8.320282       0.460102       1.350707      -0.697647      -0.023612       0.030985       0.011306       0.040564      -0.019568       0.013145       0.015551       0.001948       0.024092      -0.033551       0.015170       0.018381              1.842819       1.977900      -0.334953      -0.301070       1.810043       0.328505       1.740516          -0.000001
           15              H       6.760575       2.769340       3.629876       0.118288       1.678708 0.13706299E+02  0.15100211E+03                                 2.175958                            2.041974      -1.256260       2.252081                    0.996626       3.818852      10.633353       0.487340       1.140805      -0.743811      -0.009508      -0.027503      -0.043305       0.052174      -0.003914       0.001566       0.021590       0.008079       0.021134      -0.023741       0.001161       0.022580              2.225905       2.074063       0.143465       0.210113       2.063279       0.583409       2.540373          -0.000003
           16              H       4.192299       0.102847       4.291570       0.109873       1.844201 0.15255573E+02  0.17382298E+03                                 2.378166                            2.199633      -1.319375       2.218995                    0.995305       4.070583      11.788665       0.451985       1.189333      -0.731056       0.013945       0.031038      -0.039318       0.051997       0.004317      -0.022785      -0.002779      -0.025895       0.014001      -0.030288       0.008703       0.021585              2.485412       2.210530       0.397914      -0.393691       2.830177      -0.625041       2.415529          -0.000002
           17              H       0.369282      10.729727       1.271250       0.105664       1.932166 0.16173987E+02  0.18574816E+03                                 2.380115                            2.209561      -1.437317       2.154855                    0.995568       4.111966      11.696050       0.471165       1.131947      -0.745141       0.047185      -0.003650       0.020276       0.051486      -0.011165       0.008958       0.013033       0.024838      -0.044298      -0.027812       0.003305       0.024507              2.457500       3.121861      -0.026287       0.598931       1.924171       0.120815       2.326467          -0.000003
           18              C       4.577609       4.059499       4.756529       0.624600      26.127901 0.26284373E+03  0.55125969E+04                                 8.265956                            5.805931      -0.134939       2.015869                    0.999373      22.322582      62.955330       0.607254       0.480925      -1.014717      -0.058110       0.030527      -0.015830       0.067522      -0.001523      -0.036456      -0.048976      -0.186703      -0.070370      -0.101907      -0.020239       0.122146             10.767256      19.026209      -0.332138       2.149194       5.988333       1.598246       7.287225          -0.000001
           19              C       6.025852       4.052560       5.210017      -0.008099      41.161577 0.45102053E+03  0.10614712E+05                                10.320705                            7.032932       0.038211       2.011946                    0.999173      27.515700      77.072103       0.632829       0.411252      -1.076238       0.045027       0.002084       0.004964       0.045347      -0.000274       0.014677      -0.011087      -0.022749       0.009084      -0.022619       0.001772       0.020847             13.688665      24.146740      -0.658852       2.683307       7.438662       2.740750       9.480593          -0.000003
           20              C       7.023497       3.332974       4.516345      -0.115597      39.693014 0.49439240E+03  0.11966021E+05                                10.036146                            7.363888       0.068783       1.981987                    0.999487      30.202472      87.220628       0.615254       0.411314      -1.070767       0.008963       0.023352       0.034591       0.042687       0.000094       0.003911       0.017014      -0.016879       0.052471      -0.017952      -0.010096       0.028048             12.221453      20.188630      -1.539474       0.661198       7.458929       2.760213       9.016800          -0.000006
           21              C       6.426522       4.756242       6.353586      -0.202002      42.291691 0.52849561E+03  0.13033698E+05                                10.500110                            7.638791      -0.044664       1.947979                    0.999311      31.265312      91.764091       0.599847       0.414037      -1.066774       0.005997      -0.003425      -0.025360       0.026284      -0.014635      -0.020153      -0.003107      -0.072974       0.031288      -0.051259       0.017128       0.034130             12.870113      20.384335       0.179518       3.193228       7.614332       3.323589      10.611671          -0.000006
           22              C       1.564452       6.907718       5.633150       0.657679      24.206408 0.26010582E+03  0.54651943E+04                                 7.940490                            5.843713      -0.235755       1.988129                    0.999086      22.382473      64.107871       0.592095       0.492333      -1.004305       0.033504      -0.049088      -0.007555       0.059910       0.041503      -0.054815      -0.006928       0.178183      -0.061563      -0.088516      -0.040312       0.128828              9.883048       5.206309      -2.402936       0.470920      16.358141       0.512431       8.084694          -0.000001
           23              C       1.222149       8.351873       5.661536      -0.147810      44.029035 0.50388048E+03  0.12227890E+05                                10.847518                            7.476343      -0.069786       1.969030                    0.998281      29.195934      83.844349       0.606736       0.415989      -1.070005       0.010140       0.031010      -0.016111       0.036387       0.012948       0.019674      -0.005621      -0.001831      -0.002886      -0.026629       0.005829       0.020800             14.193741       7.717804      -2.095342      -2.632834      25.091291      -1.914748       9.772128          -0.000002
           24              C       0.496151       8.890423       6.764090       0.298298      33.149297 0.38112751E+03  0.86919073E+04                                 9.283701                            6.725297      -0.244236       1.932260                    0.998736      25.695321      73.351643       0.603500       0.445024      -1.044059      -0.032727      -0.051332       0.045644       0.076088       0.020727      -0.020816      -0.035379      -0.035193       0.044872      -0.035473      -0.022862       0.058335             11.407439       7.244584       0.958029      -3.170923      18.212826      -1.435474       8.764908          -0.000002
           25              C       1.859025       9.234352       4.782019      -0.085795      38.304231 0.47476856E+03  0.11389468E+05                                 9.776434                            7.194749       0.152519       2.005257                    0.999726      30.056003      86.765425       0.624459       0.408866      -1.071031      -0.027714       0.001883       0.027692       0.039224      -0.027557      -0.008005      -0.006371       0.006804       0.074392      -0.041693       0.015094       0.026599             11.805068       6.708268      -0.170384      -2.455500      19.613215      -1.576291       9.093720          -0.000002
           26              C       3.359722       5.614735       9.812101       0.649321      25.282602 0.26211146E+03  0.55048092E+04                                 8.148726                            5.845754      -0.246006       1.984373                    0.998506      22.332799      63.455861       0.596518       0.488907      -1.008456      -0.002427      -0.027884      -0.026563       0.038587      -0.072422       0.025704      -0.070967      -0.043354      -0.144005      -0.088570      -0.040900       0.129470             10.228253       8.057352       2.184122       1.270542       8.839877       5.740317      13.787531          -0.000001
           27              C       3.723184       6.584863      10.973629      -0.137542      45.743842 0.53691290E+03  0.13215685E+05                                11.097076                            7.728581      -0.058980       1.970427                    0.997665      29.529174      84.935994       0.596477       0.417183      -1.071042       0.019504      -0.001778       0.005006       0.020215       0.020081       0.010645      -0.005496       0.024338       0.000392      -0.027316       0.002028       0.025287             14.167199      12.718010       0.416011       4.173567      12.922771       8.207604      16.860815          -0.000001
           28              C       2.832353       7.597995      11.454461       0.295300      34.264820 0.39606675E+03  0.91143586E+04                                 9.465787                            6.852532      -0.263556       1.926180                    0.999216      25.981679      74.357537       0.598664       0.444596      -1.044940      -0.066236       0.006824      -0.030862       0.073391      -0.004757       0.030293       0.012822       0.076268      -0.046631      -0.042886      -0.015445       0.058331             11.453010      12.803271      -0.182309       3.797587       9.889254       4.965688      11.666504          -0.000002
           29              C      -5.460085       6.622417      11.514825      -0.098497      40.609041 0.51576585E+03  0.12637450E+05                                10.158200                            7.500751      -0.026400       1.937601                    0.999699      31.108126      90.889057       0.611098       0.409061      -1.070428      -0.035209       0.022344       0.014209       0.044055      -0.032739      -0.007255       0.007442      -0.003423      -0.025387      -0.028553      -0.010724       0.039277             12.103595      12.190779       0.352939       3.734761      10.870935       5.875805      13.249069          -0.000003
           30              C      -0.236313       4.084462       6.498763       0.604527      25.808116 0.26201715E+03  0.54907065E+04                                 8.131399                            5.756415       0.001922       2.052735                    0.999563      22.586549      63.664709       0.616314       0.474248      -1.018312       0.047519      -0.036792       0.022973       0.064339      -0.010659      -0.023574      -0.051758      -0.155553      -0.012392      -0.087173      -0.017331       0.104503             10.434511      17.846712      -0.567043       1.465251       6.928810       2.053568       6.528012          -0.000000
           31              C      -1.710284       4.039174       6.098456      -0.147596      44.878060 0.51490378E+03  0.12507095E+05                                10.843325                            7.478664       0.101231       2.018331                    0.998795      29.133824      82.490603       0.619045       0.407336      -1.080466      -0.017968      -0.022083      -0.008023       0.029578       0.005115       0.031370       0.006608      -0.018511       0.040798      -0.035942       0.000381       0.035561             14.155012      24.375525      -0.373188       2.036882       8.078589       3.353872      10.010923          -0.000004
           32              C      -2.732751       4.727834       6.828741       0.308279      33.178951 0.37721206E+03  0.85587640E+04                                 9.236632                            6.670122      -0.268576       1.933049                    0.998827      25.267045      71.353226       0.610334       0.442296      -1.048313       0.015995       0.032299       0.065437       0.074706      -0.002107       0.027332       0.037783      -0.028445       0.048937      -0.046160      -0.008269       0.054429             11.297590      16.870498      -0.645359       1.294184       6.921267       3.331938      10.101005          -0.000003
           33              C      -2.121195       3.332718       4.948283      -0.075911      39.287668 0.49022569E+03  0.11859166E+05                                10.004530                            7.354373       0.005315       1.961933                    0.999565      30.097480      87.353507       0.611958       0.413739      -1.067475      -0.026801       0.013975       0.027452       0.040831      -0.022395      -0.013905      -0.005484      -0.044627       0.014936      -0.039163       0.010035       0.029128             12.073001      18.836588      -0.655564       1.738587       7.649371       3.301827       9.733043          -0.000008
           34              C       2.765512       1.416521       6.172724       0.602416      27.188569 0.27155947E+03  0.57521360E+04                                 8.488281                            5.917256      -0.075009       2.034184                    0.999549      22.703569      64.718697       0.598046       0.483512      -1.011576      -0.029277       0.045396       0.021153       0.058012       0.032802      -0.047267       0.001014       0.202513      -0.044749      -0.099916      -0.029058       0.128974             11.048203       5.671147      -2.077502       1.393975      18.504938       0.482717       8.968524          -0.000002
           35              C       3.040758      -0.030897       6.122787       0.008549      40.263605 0.43931058E+03  0.10317892E+05                                10.315651                            7.018331      -0.146356       1.956148                    0.998968      27.530400      78.180207       0.620240       0.420463      -1.065467      -0.008527      -0.045805      -0.005844       0.046957       0.004514       0.037977       0.014504       0.014227       0.037630      -0.033754      -0.014540       0.048295             13.860505       6.980810      -1.586659      -2.064161      25.429408      -1.784461       9.171297          -0.000003
           36              C       3.715179      -0.560729       5.003086      -0.133757      39.461822 0.51400157E+03  0.12600777E+05                                10.060740                            7.541853      -0.005396       1.950732                    0.999566      31.028232      91.088034       0.602075       0.414976      -1.065125      -0.049696      -0.019340       0.011151       0.054479      -0.004251      -0.014251      -0.030554      -0.014040       0.045383      -0.032779      -0.007479       0.040258             12.062489       7.223415      -1.068292      -2.496637      19.925408      -0.103557       9.038643          -0.000004
           37              C       2.395813      -0.902192       6.997785      -0.220338      42.010228 0.51784740E+03  0.12691386E+05                                10.385984                            7.505014       0.087887       1.984458                    0.999580      31.313308      91.267551       0.612726       0.407880      -1.072033       0.012098       0.021249      -0.012711       0.027558      -0.017658      -0.015821      -0.011263       0.015754       0.076126      -0.037323       0.004907       0.032416             12.965030       6.745805       0.977418      -2.372633      22.806670      -2.565206       9.342615          -0.000003
           38              C       0.866258       1.721658       2.338929       0.581262      28.124541 0.27116170E+03  0.57262351E+04                                 8.612336                            5.854913      -0.020339       2.044751                    0.999440      22.839241      64.439585       0.611817       0.474072      -1.019304      -0.022471       0.031938       0.035364       0.052684       0.006456      -0.066930      -0.066207       0.053521       0.134358      -0.091862      -0.023323       0.115185             11.331944       8.586348       1.617753       4.753389      12.032751       6.298526      13.376735          -0.000002
           39              C       0.398966       0.602661       1.367185       0.003282      43.457349 0.47608835E+03  0.11375040E+05                                10.770047                            7.274615      -0.108635       1.960110                    0.998753      28.075012      79.640988       0.615003       0.416835      -1.070937      -0.014333      -0.023910      -0.020781       0.034770      -0.006525       0.008491      -0.011616      -0.027453       0.028071      -0.021186      -0.002331       0.023517             14.318682      12.417989       1.880254       5.008842      14.462449       8.985912      16.075607          -0.000003
           40              C      -0.649569      10.759128       0.905934      -0.149208      41.693852 0.54338152E+03  0.13504772E+05                                10.395846                            7.746125      -0.143869       1.899913                    0.999657      31.875102      94.156650       0.595153       0.414091      -1.065904      -0.047835      -0.006493      -0.001915       0.048312      -0.010474       0.027985       0.003003       0.051081      -0.036950      -0.030887      -0.015418       0.046305             12.332583      11.244010      -0.252961       2.820077      12.306802       6.596419      13.446938          -0.000005
           41              C       9.585614       0.575389       0.825988      -0.220335      44.322087 0.55941607E+03  0.13982088E+05                                10.795428                            7.833732      -0.071172       1.925873                    0.999395      32.088301      94.553525       0.595710       0.411371      -1.069391       0.028655      -0.001362       0.000451       0.028691      -0.030557      -0.005363      -0.000953       0.013364      -0.060321      -0.024894      -0.016647       0.041541             13.263891      13.769272       1.725944       5.458314      11.499407       6.616589      14.522993          -0.000004
           42              N      -0.269549       8.047358       7.631093      -0.647480      40.754018 0.62257067E+03  0.15712769E+05                                 9.522099                            7.704069       0.172321       2.016702                    0.998822      32.927444      92.230578       0.678827       0.357506      -1.126576       0.070416       0.049962      -0.048633       0.099094       0.063453      -0.124213       0.045915      -0.178741       0.151564      -0.203733       0.083579       0.120154             10.727504       8.478684       3.473120      -3.066169      13.835244      -2.046676       9.868583          -0.000005
           43              N       1.500294       7.705691      10.934235      -0.643398      39.993879 0.59457620E+03  0.14813694E+05                                 9.342479                            7.485157       0.268936       2.048624                    0.999085      32.542012      90.147788       0.695704       0.353367      -1.131457       0.094893      -0.001960       0.026430       0.098525      -0.088482       0.069788       0.147070       0.111830      -0.141158      -0.227601       0.097543       0.130058             10.444486      13.703662      -0.609584       4.054715       7.212327       2.157338      10.417468          -0.000006
           44              N      -2.467227       5.369653       8.083539      -0.626439      36.046796 0.55753930E+03  0.13616068E+05                                 8.598931                            7.183532       0.618411       2.178204                    0.999198      31.195439      84.473420       0.722600       0.347082      -1.140993      -0.015519      -0.041224      -0.077808       0.089411      -0.106228       0.072319       0.097552       0.044663       0.159264      -0.194552       0.081293       0.113258              9.277927       9.548879      -0.477426       1.089913       7.419540       3.099203      10.865362          -0.000005
           45              O       3.513876       4.706786       5.340363      -0.806182      51.368873 0.83286936E+03  0.22351419E+05                                11.078223                            8.953738      -0.046487       1.966948                    0.998159      32.324832      89.964691       0.632288       0.360963      -1.136707       0.072377       0.077955      -0.071173       0.127989      -0.030724      -0.052134      -0.019181      -0.021119      -0.124003      -0.083155       0.026193       0.056962             13.598603      20.520071      -4.869484      -3.439936      10.912411       2.473201       9.363327          -0.000003
           46              O       4.176619       3.557958       3.734732      -0.545359      27.868188 0.42569716E+03  0.96883062E+04                                 7.291625                            6.372792       0.388061       2.181961                    0.998553      26.815098      69.395541       0.752262       0.357759      -1.135871       0.028231      -0.004256       0.019806       0.034747       0.046767       0.022553      -0.037085      -0.130750      -0.021029      -0.090519      -0.002033       0.092552              8.029678       9.165079       1.473908       1.921942       6.341508       2.052579       8.582448          -0.000009
           47              O       1.936187       6.459010       6.773011      -0.617389      37.802208 0.61391840E+03  0.15307793E+05                                 9.112401                            7.798060      -0.103140       2.010403                    0.995500      28.704178      77.697275       0.661318       0.371444      -1.125513      -0.015195       0.067512      -0.009839       0.069897       0.015130      -0.004912      -0.038746       0.093145       0.039032      -0.072185       0.024164       0.048021             10.388769       7.546137      -2.832192       1.950896      13.218234      -3.661345      10.401937          -0.000004
           48              O       1.502780       6.195939       4.533840      -0.713492      39.068336 0.63126210E+03  0.15807510E+05                                 9.134538                            7.745280       0.364924       2.118462                    0.998761      30.488143      81.975893       0.686367       0.356366      -1.140310       0.033391       0.082742       0.030187       0.094194       0.026031      -0.019038       0.061662       0.077210      -0.045065      -0.092679       0.038606       0.054074             10.416645       6.403594      -1.031673       0.004616      15.033788       4.324643       9.812552          -0.000006
           49              O       4.079203       5.453244       8.781498      -0.686226      38.301753 0.58579723E+03  0.14387284E+05                                 9.007500                            7.434193       0.492300       2.172457                    0.998107      29.431767      78.191355       0.704893       0.353795      -1.143183      -0.008885       0.023039       0.045057       0.051380      -0.062560      -0.024262      -0.035563      -0.034862       0.160947      -0.102533       0.032696       0.069837             10.366520       9.483283      -0.571617      -2.869210       6.851416       3.510045      14.764862          -0.000005
           50              O       2.269938       4.960780       9.673413      -0.670932      33.394286 0.53031283E+03  0.12732070E+05                                 8.204687                            7.080760       0.512166       2.185943                    0.997773      29.113909      77.015544       0.719582       0.354535      -1.140118       0.023674       0.019234       0.028069       0.041452       0.017405       0.067755      -0.021622      -0.010790      -0.193829      -0.105794       0.041640       0.064154              9.100748      10.168944       3.209418       1.833216       8.252176       2.118020       8.881126          -0.000006
           51              O       0.828848       3.380493       5.986416      -0.774733      51.133626 0.79952444E+03  0.21213307E+05                                11.024717                            8.741903       0.035716       2.000580                    0.997613      31.719884      87.439647       0.644048       0.358436      -1.140057      -0.066343      -0.095398       0.077701       0.139784      -0.041267      -0.054009      -0.015487      -0.029430      -0.101255      -0.084778       0.019146       0.065632             13.736826      19.365114      -6.713269      -3.259434      12.981147       3.193704       8.864216          -0.000002
           52              O       0.187303       4.731748       7.415240      -0.548885      32.421398 0.50352642E+03  0.11958205E+05                                 8.201717                            7.041595       0.092227       2.093361                    0.995653      27.177070      71.990097       0.698411       0.369276      -1.126218      -0.020300      -0.008649      -0.014940       0.026648       0.039107       0.018204      -0.050785      -0.116228       0.008662      -0.085180      -0.006212       0.091392              9.265460      10.805993       1.777043       1.813740       8.825702       2.848240       8.164685          -0.000002
           53              O       2.322979       1.888666       5.050126      -0.532883      44.151305 0.62364820E+03  0.15594286E+05                                10.133465                            7.868112      -0.246393       1.973537                    0.996357      27.937532      75.453899       0.658033       0.372248      -1.126158      -0.042288      -0.073103      -0.014327       0.085659      -0.002061      -0.010496      -0.015335       0.140375       0.146728      -0.096332       0.037677       0.058655             12.270628       8.591462      -3.177138       3.668304      13.700941      -3.657846      14.519482          -0.000002
           54              O       2.942843       2.113422       7.264734      -0.692856      37.296365 0.58245503E+03  0.14298343E+05                                 8.855320                            7.423104       0.451287       2.154068                    0.998296      29.799888      79.396632       0.703304       0.354764      -1.141315      -0.014570      -0.086071      -0.014208       0.088444       0.026920      -0.009781       0.067370       0.046373       0.000318      -0.086574       0.026694       0.059880             10.261800       6.215454       0.163118       1.041366      14.622051       4.409196       9.947895          -0.000007
           55              O       0.321432       2.864156       2.454676      -0.728944      35.915307 0.58540346E+03  0.14413569E+05                                 8.594805                            7.436678       0.465326       2.146199                    0.998876      30.493530      81.822776       0.702192       0.354270      -1.139757      -0.012589      -0.080348      -0.021321       0.084076      -0.009215      -0.056970       0.006577      -0.077137      -0.050525      -0.080901       0.027597       0.053304              9.480337       7.777446      -1.644992       0.628064      12.376746       2.813030       8.286818          -0.000006
           56              O       1.873966       1.662233       3.114285      -0.575403      42.342270 0.55741272E+03  0.13533274E+05                                 9.748369                            7.316069       0.290923       2.130702                    0.998371      28.070369      74.362192       0.700600       0.360089      -1.137140      -0.039008      -0.032724       0.054123       0.074309       0.039570       0.023643      -0.030446       0.111441       0.223891      -0.112695       0.027910       0.084785             12.138696      11.753086       0.872676       7.555940       8.049861       2.386313      16.613141          -0.000005

******************************************************
Auxiliary information for the entire system
The total spin magnetic moment of the unit cell is   -0.000115
The total net atomic charge of the unit cell is   0.000000
Accuracy of reproducing the electrostatic potential in the unit cell:
  The inner radius (bohr) =    5.0000
  The outer radius (bohr) =   12.0000
  Valid grid points have density less than (e/(bohr^3)) =    0.0001
  The number of valid grid points were=       128369
  The rms potential error without charges in kcal/mol is=      6.12522
  The rms potential error with partial charges in kcal/mol is=      1.43967
  The RRMSE value at monopole order=      0.23504
  The rms potential error with partial charges and cloud penetration in kcal/mol is=      1.43759
  The RRMSE value at monopole order with cloud penetration is=      0.23470
  The rms potential error with partial charges and atomic dipoles in kcal/mol is=      0.59011
  The RRMSE value at dipole order=      0.09634
  The rms potential error with partial charges, atomic dipoles and cloud penetration in kcal/mol is=      0.58980
  The RRMSE value at dipole order with cloud penetration=      0.09629

******************************************************
The electron densities and ab initio electrostatic potential were computed in VASP using the PBE functional and
projector augmented wave method. See the main text of the journal article for a description of computational details.
The atomic charges, dipoles, and quadrupoles were computed with the DDEC6 method as described in
(a) T. A. Manz and N. Gabaldon Limas, RSC Adv. 6 (2016) 47771-47801 DOI: 10.1039/c6ra04656h
(b) N. Gabaldon Limas and T. A. Manz, RSC Adv. 8 (2018) 2678-2707 DOI: 10.1039/c7ra11829e.
For each atom in the material, the electron cloud parameters were fit to the spherically averaged atom-in-material
electron density using radial positions for which this density was between 10^-4 and 10^-2 electrons per cubic bohr.
The polarizabilities, dispersion coefficients, and quantum Drude oscillator (QDO) parameters were fit using the MCLF method.
The magnetic structure of the system was optimized in VASP from the default ferromagnetic initial guess using spin polarization.
The atomic spin moments (ASMs) were computed on this optimized magnetic structure using the DDEC6 partition as inputs
to the method of T. A. Manz and D. S. Sholl, J. Chem. Theory Comput. 7 (2011) 4146-4164 DOI: 10.1021/ct200539n.
The RMSE and RRMSE were computed using a uniform grid with Ewald summation.
