# Supplementary material for: A collection of forcefield precursors for metal–organic frameworks
Source: RSC Adv. 2019 Nov 13;9(63):36492–507. doi: 10.1039/c9ra07327b (PMC9075174; doi:10.1039/c9ra07327b)
Supplement: RA-009-C9RA07327B-s5628 [file RA-009-C9RA07327B-s5628.xyz]

  120
jmolscript: load "" {1 1 1} spacegroup "x,y,z" unitcell [{     10.176000     0.000000     0.000000 }, {     -2.912218    11.351385     0.000000 }, {      0.000000     0.000000    18.448000 }]
Cd     1.231528     5.100745     2.700049     0.778572
Cd     6.032254     6.250640    11.924049     0.778572
H     -0.094184     3.405416    12.574157     0.098308
H     -0.439452     4.810717    13.179251     0.086085
H      0.065372     2.517737    14.653246     0.089643
H      8.827511     3.157955    14.442939     0.109124
H      2.088224     8.011808     3.608429     0.106973
H      1.635330    10.225328     3.508810     0.137979
H     -1.648803     9.302460     1.315342     0.136296
H     -1.020021     7.117318     1.496133     0.095890
H      2.493818     2.825360     4.305763     0.101659
H      3.287902     0.602759     4.261488     0.128466
H      1.519919     0.199784     0.677042     0.130206
H      0.895634     2.411034     0.767437     0.101808
H      5.534745     2.022817     9.373429     0.075420
H      7.307705     2.688008     8.098672     0.114613
H      4.919726     2.599467     4.886875     0.120991
H      3.161227     2.115898     6.333198     0.081073
H      8.334339     4.362337     6.897707     0.134514
H     -0.160195     5.158069     5.563917     0.108961
H      8.598527     3.213577     2.507083     0.100583
H      6.876497     2.429196     3.791064     0.122438
H      7.357966     7.945970     3.350157     0.098308
H      7.703234     6.540668     3.955251     0.086085
H      7.198410     8.833648     5.429246     0.089643
H     -1.563729     8.193430     5.218939     0.109124
H      5.175558     3.339577    12.832429     0.106973
H      5.628452     1.126057    12.732810     0.137979
H      8.912585     2.048925    10.539342     0.136297
H      8.283803     4.234067    10.720133     0.095891
H      4.769964     8.526025    13.529763     0.101659
H      3.975880    10.748626    13.485488     0.128466
H      5.743863    11.151601     9.901042     0.130206
H      6.368148     8.940351     9.991437     0.101808
H      1.729037     9.328568     0.149429     0.075420
H     -0.043923     8.663377    17.322672     0.114613
H      2.344056     8.751918    14.110875     0.120992
H      4.102555     9.235487    15.557198     0.081073
H     -1.070557     6.989048    16.121707     0.134514
H      7.423977     6.193316    14.787917     0.108961
H     -1.334745     8.137808    11.731083     0.100583
H      0.387285     8.922189    13.015064     0.122438
C      4.158134     5.679098    13.931930     0.610189
C      3.079786     5.293151    14.852485    -0.254104
C      1.838539     4.760771    14.608971     0.114677
C      0.064749     3.995688    13.326835    -0.046054
C     -0.403805     3.358875    14.538869    -0.056859
C      1.056925     4.646122    15.841298     0.131942
C      1.641124     5.105853    16.876230    -0.220368
C      1.293664     5.159204    18.300416     0.590267
C      1.318948     8.285376     3.163832     0.099396
C      1.051921     9.615758     3.117712    -0.191364
C     -0.117345    10.064138     2.470187     0.101683
C     -0.896408     9.070892     1.811594    -0.205905
C     -0.498987     7.751861     1.933350     0.107048
C      2.339367     2.292980     3.558619     0.075632
C      2.792039     0.948976     3.554930    -0.194287
C      2.460781     0.157784     2.438826     0.104037
C      1.753023     0.715137     1.414962    -0.185411
C      1.379436     2.052330     1.475840     0.120274
C      5.404576     2.169250     8.463942     0.090805
C      6.475650     2.567683     7.700195    -0.195814
C      6.323790     2.786765     6.375629     0.105986
C      5.058582     2.538170     5.803741    -0.207752
C      4.020047     2.195358     6.681866     0.075251
C      7.423463     3.276010     5.484590     0.118705
C      8.368750     4.117147     6.001134    -0.177554
C     -0.805410     4.602987     5.189422     0.093415
C      8.543031     3.473524     3.398122     0.079800
C      7.517789     2.979739     4.178472    -0.183680
C      3.105648     5.672287     4.707930     0.610189
C      4.183996     6.058234     5.628485    -0.254104
C      5.425243     6.590614     5.384971     0.114677
C      7.199033     7.355697     4.102835    -0.046055
C      7.667587     7.992510     5.314869    -0.056859
C      6.206857     6.705263     6.617298     0.131942
C      5.622658     6.245532     7.652230    -0.220368
C      5.970118     6.192181     9.076416     0.590267
C      5.944834     3.066009    12.387832     0.099396
C      6.211861     1.735627    12.341712    -0.191364
C      7.381127     1.287247    11.694187     0.101683
C      8.160190     2.280493    11.035594    -0.205905
C      7.762769     3.599524    11.157350     0.107048
C      4.924415     9.058405    12.782619     0.075632
C      4.471743    10.402409    12.778930    -0.194287
C      4.803001    11.193601    11.662826     0.104037
C      5.510759    10.636248    10.638962    -0.185411
C      5.884346     9.299055    10.699840     0.120274
C      1.859206     9.182135    17.687942     0.090804
C      0.788132     8.783702    16.924195    -0.195814
C      0.939992     8.564620    15.599629     0.105987
C      2.205200     8.813215    15.027741    -0.207752
C      3.243735     9.156027    15.905866     0.075251
C     -0.159681     8.075375    14.708590     0.118705
C     -1.104968     7.234238    15.225134    -0.177554
C      8.069192     6.748398    14.413422     0.093415
C     -1.279249     7.877861    12.622122     0.079800
C     -0.254007     8.371646    13.402472    -0.183680
S      3.274580     5.647655    16.541953     0.121558
S      3.989202     5.703730     7.317953     0.121558
N      0.520253     7.309157     2.590099    -0.194572
N      1.677559     2.821954     2.477566    -0.192663
N      4.184698     1.981952     7.954778    -0.279558
N     -0.720681     4.312391     3.888838    -0.242643
N      6.743529     4.042228    11.814099    -0.194572
N      5.586223     8.529431    11.701566    -0.192663
N      3.079084     9.369433    17.178778    -0.279558
N      7.984463     7.038994    13.112838    -0.242643
O      5.273735     5.975369    14.369147    -0.616941
O      3.932655     5.697260    12.729120    -0.547464
O      2.183545     5.355583     0.699179    -0.544155
O      0.094888     4.917420     0.221376    -0.629308
O      1.451024     4.307851    13.393248    -0.152754
O     -0.216035     4.165958    15.732454    -0.181058
O      1.990047     5.376016     5.145147    -0.616941
O      3.331127     5.654125     3.505120    -0.547464
O      5.080237     5.995802     9.923179    -0.544155
O      7.168894     6.433965     9.445376    -0.629308
O      5.812758     7.043534     4.169248    -0.152754
O      7.479817     7.185427     6.508454    -0.181058

The following XYZ coordinates are in angstroms. Other properties are in atomic units.
The sperically averaged electron density of each atom fit to a function of the form exp(a - br)
eigen_1, eigen_2 and eigen_3 are the three eigenvalues of traceless quadrupole moment tensor
  atom number  atomic symbol              X              Y              Z     net charge C6 coefficient C8 coefficient C10 coefficient fluctuating dipole atomic polarizability isotropic forcefield polarizability              a              b squared Pearson coefficient          <r^3>          <r^4>         wp_QDO          m_QDO          q_QDO       dipole_x       dipole_y       dipole_z         dipole            Qxy            Qxz            Qyz     Q(x^2-y^2)  Q(3z^2 - R^2)        eigen_1        eigen_2        eigen_3 static polarizability      alpha(xx)      alpha(xy)      alpha(xz)      alpha(yy)      alpha(yz)      alpha(zz) atomic spin moment
            1             Cd       1.231528       5.100745       2.700049       0.778572     207.718401 0.50969434E+04  0.20117224E+06                                26.859570                           22.406934       1.127278       2.029031                    0.997277      81.920452     222.057317       0.420109       0.369391      -1.208637       0.091100       0.028287      -0.031442       0.100439       0.022862       0.055489       0.011474       0.134564       0.248563      -0.112517      -0.006302       0.118819             33.358921      25.326018      -4.151597      -0.409154      38.343017      -3.516398      36.407727          -0.000000
            2             Cd       6.032254       6.250640      11.924049       0.778572     207.718411 0.50969438E+04  0.20117226E+06                                26.859570                           22.406934       1.127278       2.029031                    0.997277      81.920454     222.057320       0.420109       0.369391      -1.208637      -0.091100      -0.028287      -0.031442       0.100439       0.022862      -0.055489      -0.011474       0.134564       0.248563      -0.112517      -0.006302       0.118819             33.358920      25.326018      -4.151597       0.409155      38.343018       3.516397      36.407724          -0.000000
            3              H      -0.094184       3.405416      12.574157       0.098308       1.169727 0.84654142E+01  0.83219693E+02                                 1.754012                            1.634571      -0.857498       2.456063                    0.998449       3.420873       9.191493       0.526426       1.183562      -0.732208       0.002768      -0.020847      -0.026661       0.033957      -0.000314      -0.010071       0.003058      -0.001053       0.020754      -0.010227      -0.003170       0.013396              1.830472       1.565572       0.230756       0.344132       1.799728       0.579771       2.126116           0.000001
            4              H      -0.439452       4.810717      13.179251       0.086085       1.115883 0.88406976E+01  0.89543758E+02                                 1.818541                            1.765555      -1.112516       2.334757                    0.993919       3.848558      11.169093       0.457351       1.322231      -0.698786      -0.013288       0.030916      -0.001489       0.033683       0.001950      -0.002695      -0.005161      -0.006016      -0.015268      -0.007649      -0.000898       0.008547              1.840317       1.810995      -0.450066       0.200970       2.196481      -0.093983       1.513476          -0.000000
            5              H       0.065372       2.517737      14.653246       0.089643       1.211981 0.96079374E+01  0.96392391E+02                                 1.727500                            1.691810      -0.797802       2.483895                    0.999210       3.347785       8.757559       0.546499       1.117131      -0.751307       0.020862      -0.025267       0.004033       0.033013      -0.005139       0.003201      -0.000662      -0.002950       0.018787      -0.008798       0.001140       0.007658              1.724824       1.572999      -0.281742       0.106879       2.167308      -0.112397       1.434166           0.000002
            6              H       8.827511       3.157955      14.442939       0.109124       1.250098 0.94165111E+01  0.95289265E+02                                 1.867079                            1.754814      -0.756244       2.519869                    0.999169       3.403133       9.348319       0.493570       1.226319      -0.724046      -0.035676      -0.003042      -0.002127       0.035868       0.000209      -0.004299       0.002988       0.012755       0.008560      -0.008720       0.000212       0.008508              1.930547       2.638180       0.348736       0.270303       1.607765       0.069115       1.545695           0.000001
            7              H       2.088224       8.011808       3.608429       0.106973       1.103080 0.76396123E+01  0.74021536E+02                                 1.760161                            1.610981      -0.893957       2.462125                    0.998915       3.402632       9.413932       0.496225       1.273916      -0.710876       0.043321      -0.009656       0.023063       0.050018       0.005142       0.015809       0.001938       0.005911      -0.015983      -0.016711      -0.001681       0.018391              1.850149       2.178273      -0.454800       0.491234       1.755445      -0.262541       1.616730           0.000001
            8              H       1.635330      10.225328       3.508810       0.137979       0.983093 0.68808712E+01  0.63996494E+02                                 1.540587                            1.464727      -0.831929       2.501542                    0.999587       3.031972       7.831287       0.563238       1.169234      -0.737091       0.026496       0.021452       0.014016       0.036860       0.001635       0.011713       0.001526       0.002381      -0.027025      -0.015502       0.002826       0.012676              1.567062       1.533124       0.240886       0.199743       1.809764       0.252774       1.358299           0.000001
            9              H      -1.648803       9.302460       1.315342       0.136296       1.009378 0.72783100E+01  0.68678862E+02                                 1.572018                            1.510738      -0.835247       2.494827                    0.999646       3.077278       8.017009       0.551994       1.175923      -0.735730      -0.030562       0.006011      -0.021369       0.037773       0.000142       0.014524       0.004002       0.001160      -0.022165      -0.017715       0.003122       0.014593              1.586620       1.710556      -0.147574       0.233139       1.527993      -0.120851       1.521313           0.000001
           10              H      -1.020021       7.117318       1.496133       0.095890       1.206154 0.89167634E+01  0.89085145E+02                                 1.815689                            1.703547      -0.935086       2.433296                    0.998488       3.421118       9.363458       0.502315       1.220484      -0.724301      -0.026938      -0.031838      -0.025116       0.048684       0.006178       0.016532       0.000394       0.007146      -0.026383      -0.019380      -0.000345       0.019725              1.869955       1.733429       0.315640       0.125614       2.095466       0.327700       1.780971           0.000001
           11              H       2.493818       2.825360       4.305763       0.101659       1.082612 0.75375039E+01  0.73836038E+02                                 1.821308                            1.660380      -1.227799       2.297328                    0.994682       3.760720      10.962389       0.455876       1.371573      -0.687954       0.009520       0.026435       0.039676       0.048617      -0.000691       0.007314       0.003827      -0.005743       0.025867      -0.010532      -0.001765       0.012297              1.927081       1.576159       0.078066       0.317478       2.041538       0.553550       2.163547          -0.000000
           12              H       3.287902       0.602759       4.261488       0.128466       1.100841 0.81228275E+01  0.79789339E+02                                 1.729608                            1.641952      -1.289489       2.277977                    0.994406       3.503927       9.708978       0.500984       1.244643      -0.716187       0.018985      -0.013603       0.026889       0.035616      -0.005475       0.006937      -0.002618      -0.010316       0.014854      -0.011862       0.000990       0.010872              1.757920       1.625751      -0.140428       0.396279       1.754679      -0.047644       1.893332          -0.000000
           13              H       1.519919       0.199784       0.677042       0.130206       1.051001 0.74716398E+01  0.70883134E+02                                 1.606397                            1.522534      -0.849241       2.486905                    0.999432       3.113730       8.102550       0.554919       1.163455      -0.738564      -0.008397      -0.016768      -0.030068       0.035437      -0.004266       0.012012       0.004148      -0.012609       0.025095      -0.017930       0.003417       0.014514              1.634275       1.300105       0.023354       0.140392       1.785922       0.347067       1.816796           0.000001
           14              H       0.895634       2.411034       0.767437       0.101808       1.209287 0.84946020E+01  0.83980203E+02                                 1.830829                            1.669219      -0.893522       2.456405                    0.998994       3.395656       9.293997       0.503683       1.230028      -0.721724      -0.022341       0.016827      -0.038429       0.047529       0.000101       0.011165       0.004601      -0.005714       0.030629      -0.013602      -0.002865       0.016467              1.923160       1.671020      -0.344374       0.440640       1.914621      -0.487418       2.183839           0.000000
           15              H       5.534745       2.022817       9.373429       0.075420       1.294972 0.89796016E+01  0.91167195E+02                                 1.992839                            1.769871      -1.124893       2.327243                    0.995451       3.836924      11.093381       0.461176       1.308150      -0.701724      -0.000212      -0.002227       0.040775       0.040837       0.005067      -0.003940      -0.003767       0.008005       0.025411      -0.010855      -0.000643       0.011498              2.138365       1.618588      -0.025261       0.318927       1.555980      -0.304016       3.240527           0.000000
           16              H       7.307705       2.688008       8.098672       0.114613       1.079020 0.80777467E+01  0.79365134E+02                                 1.721053                            1.650156      -1.040283       2.381110                    0.997436       3.522019       9.812229       0.493146       1.264128      -0.712252       0.029495       0.006855       0.012340       0.032699       0.002890       0.003602      -0.000724       0.024267      -0.001994      -0.012257      -0.001403       0.013660              1.737674       1.992724       0.095841       0.332878       1.397949      -0.059659       1.822350           0.000000
           17              H       4.919726       2.599467       4.886875       0.120991       1.034956 0.76884710E+01  0.75418505E+02                                 1.741430                            1.662009      -1.215017       2.309000                    0.994710       3.659048      10.549169       0.463458       1.347280      -0.693515      -0.004868       0.006959      -0.034068       0.035111       0.002928      -0.000448      -0.003799       0.013205       0.030874      -0.012936       0.001916       0.011020              1.770834       1.706570       0.089222       0.218142       1.413482       0.012701       2.192450           0.000000
           18              H       3.161227       2.115898       6.333198       0.081073       1.350313 0.95608771E+01  0.97838734E+02                                 2.010628                            1.802128      -0.862714       2.460185                    0.998016       3.605039      10.201649       0.469881       1.273810      -0.711924      -0.044613       0.000910      -0.010155       0.045763       0.004641      -0.000450      -0.002606       0.030802      -0.002579      -0.016071      -0.000484       0.016555              2.129974       2.800668       0.189689       0.621526       1.556024       0.081141       2.033230           0.000001
           19              H       8.334339       4.362337       6.897707       0.134514       1.062887 0.78750496E+01  0.77076755E+02                                 1.730200                            1.651439      -1.081924       2.386375                    0.996420       3.406598       9.550411       0.481873       1.298682      -0.705693      -0.001133       0.014708       0.035236       0.038200       0.009085       0.001709       0.006724       0.012812       0.026301      -0.016598       0.003532       0.013066              1.756626       1.512818       0.026688      -0.190902       1.498660       0.139499       2.258399           0.000001
           20              H      -0.160195       5.158069       5.563917       0.108961       1.181349 0.83513157E+01  0.83025719E+02                                 1.862982                            1.699519      -1.056442       2.381717                    0.997321       3.563842      10.100897       0.475029       1.296965      -0.705257       0.033558       0.026265       0.025991       0.049915       0.007966       0.002994       0.008301      -0.006908       0.037010      -0.015032      -0.002379       0.017411              1.961434       2.503916       0.523550       0.133684       1.822565       0.148076       1.557822           0.000001
           21              H       8.598527       3.213577       2.507083       0.100583       1.252112 0.90120261E+01  0.89787485E+02                                 1.829115                            1.689282      -0.844201       2.480581                    0.999025       3.321704       8.919138       0.517725       1.187445      -0.733259      -0.000814      -0.011890      -0.046712       0.048208       0.012193       0.001466       0.009751       0.005803       0.036303      -0.020088       0.002201       0.017887              1.888564       1.595387      -0.034799      -0.284075       1.543719       0.280663       2.526586           0.000001
           22              H       6.876497       2.429196       3.791064       0.122438       1.055655 0.75577172E+01  0.71947208E+02                                 1.610068                            1.530617      -0.865941       2.472503                    0.999253       3.171853       8.283755       0.553489       1.162449      -0.738294      -0.025057      -0.016724      -0.014928       0.033621       0.011063       0.001371       0.006872       0.005770       0.025085      -0.016507       0.002971       0.013536              1.632685       1.830019       0.395560       0.123110       1.593952       0.202664       1.474084           0.000002
           23              H       7.357966       7.945970       3.350157       0.098308       1.169727 0.84654114E+01  0.83219653E+02                                 1.754011                            1.634571      -0.857497       2.456064                    0.998449       3.420872       9.191488       0.526426       1.183561      -0.732209      -0.002768       0.020847      -0.026661       0.033957      -0.000314       0.010071      -0.003058      -0.001053       0.020754      -0.010227      -0.003170       0.013396              1.830471       1.565572       0.230756      -0.344132       1.799728      -0.579771       2.126114           0.000001
           24              H       7.703234       6.540668       3.955251       0.086085       1.115883 0.88406960E+01  0.89543738E+02                                 1.818540                            1.765555      -1.112517       2.334757                    0.993919       3.848558      11.169093       0.457351       1.322231      -0.698786       0.013288      -0.030916      -0.001489       0.033683       0.001950       0.002695       0.005161      -0.006016      -0.015268      -0.007649      -0.000898       0.008547              1.840317       1.810995      -0.450065      -0.200970       2.196480       0.093983       1.513476          -0.000000
           25              H       7.198410       8.833648       5.429246       0.089643       1.211981 0.96079351E+01  0.96392360E+02                                 1.727500                            1.691809      -0.797802       2.483895                    0.999210       3.347785       8.757558       0.546499       1.117131      -0.751307      -0.020862       0.025267       0.004033       0.033013      -0.005139      -0.003201       0.000662      -0.002950       0.018787      -0.008798       0.001140       0.007658              1.724824       1.572998      -0.281742      -0.106879       2.167307       0.112397       1.434165           0.000002
           26              H      -1.563729       8.193430       5.218939       0.109124       1.250098 0.94165111E+01  0.95289265E+02                                 1.867079                            1.754814      -0.756244       2.519869                    0.999169       3.403133       9.348319       0.493570       1.226319      -0.724046       0.035676       0.003042      -0.002127       0.035868       0.000209       0.004299      -0.002988       0.012755       0.008560      -0.008720       0.000212       0.008508              1.930547       2.638180       0.348736      -0.270303       1.607765      -0.069115       1.545695           0.000001
           27              H       5.175558       3.339577      12.832429       0.106973       1.103080 0.76396126E+01  0.74021537E+02                                 1.760161                            1.610981      -0.893957       2.462125                    0.998915       3.402632       9.413931       0.496225       1.273916      -0.710877      -0.043321       0.009656       0.023063       0.050018       0.005142      -0.015809      -0.001938       0.005911      -0.015983      -0.016711      -0.001681       0.018391              1.850149       2.178272      -0.454800      -0.491234       1.755445       0.262541       1.616730           0.000001
           28              H       5.628452       1.126057      12.732810       0.137979       0.983092 0.68808693E+01  0.63996475E+02                                 1.540588                            1.464727      -0.831929       2.501542                    0.999587       3.031971       7.831286       0.563238       1.169234      -0.737091      -0.026496      -0.021452       0.014016       0.036860       0.001635      -0.011713      -0.001526       0.002381      -0.027025      -0.015502       0.002826       0.012676              1.567062       1.533124       0.240886      -0.199743       1.809764      -0.252774       1.358299           0.000001
           29              H       8.912585       2.048925      10.539342       0.136297       1.009378 0.72783053E+01  0.68678809E+02                                 1.572017                            1.510737      -0.835247       2.494827                    0.999646       3.077277       8.017007       0.551994       1.175923      -0.735730       0.030562      -0.006011      -0.021369       0.037773       0.000142      -0.014524      -0.004002       0.001160      -0.022165      -0.017715       0.003122       0.014593              1.586620       1.710555      -0.147574      -0.233139       1.527992       0.120851       1.521312           0.000001
           30              H       8.283803       4.234067      10.720133       0.095891       1.206153 0.89167579E+01  0.89085078E+02                                 1.815688                            1.703546      -0.935086       2.433296                    0.998488       3.421117       9.363455       0.502315       1.220484      -0.724301       0.026938       0.031838      -0.025116       0.048684       0.006178      -0.016532      -0.000394       0.007146      -0.026383      -0.019380      -0.000345       0.019725              1.869955       1.733428       0.315639      -0.125614       2.095465      -0.327700       1.780970           0.000001
           31              H       4.769964       8.526025      13.529763       0.101659       1.082612 0.75375032E+01  0.73836030E+02                                 1.821308                            1.660380      -1.227799       2.297328                    0.994682       3.760720      10.962390       0.455876       1.371573      -0.687954      -0.009520      -0.026435       0.039676       0.048617      -0.000691      -0.007314      -0.003827      -0.005743       0.025867      -0.010532      -0.001765       0.012297              1.927081       1.576159       0.078066      -0.317478       2.041539      -0.553550       2.163547          -0.000000
           32              H       3.975880      10.748626      13.485488       0.128466       1.100841 0.81228269E+01  0.79789337E+02                                 1.729608                            1.641952      -1.289489       2.277977                    0.994406       3.503927       9.708980       0.500983       1.244644      -0.716187      -0.018985       0.013603       0.026889       0.035616      -0.005475      -0.006937       0.002618      -0.010316       0.014854      -0.011862       0.000990       0.010872              1.757921       1.625751      -0.140428      -0.396280       1.754679       0.047644       1.893332           0.000000
           33              H       5.743863      11.151601       9.901042       0.130206       1.051002 0.74716409E+01  0.70883147E+02                                 1.606397                            1.522534      -0.849241       2.486905                    0.999432       3.113730       8.102550       0.554919       1.163455      -0.738564       0.008397       0.016768      -0.030068       0.035437      -0.004266      -0.012012      -0.004148      -0.012609       0.025095      -0.017930       0.003417       0.014514              1.634275       1.300105       0.023354      -0.140392       1.785922      -0.347067       1.816797           0.000001
           34              H       6.368148       8.940351       9.991437       0.101808       1.209287 0.84946074E+01  0.83980266E+02                                 1.830829                            1.669219      -0.893523       2.456405                    0.998994       3.395657       9.293999       0.503683       1.230028      -0.721725       0.022341      -0.016827      -0.038429       0.047529       0.000101      -0.011165      -0.004601      -0.005714       0.030629      -0.013602      -0.002865       0.016467              1.923160       1.671021      -0.344374      -0.440640       1.914621       0.487418       2.183840           0.000000
           35              H       1.729037       9.328568       0.149429       0.075420       1.294972 0.89796016E+01  0.91167195E+02                                 1.992839                            1.769871      -1.124892       2.327243                    0.995451       3.836924      11.093381       0.461176       1.308150      -0.701724       0.000212       0.002227       0.040775       0.040837       0.005067       0.003940       0.003767       0.008005       0.025411      -0.010855      -0.000643       0.011498              2.138365       1.618588      -0.025261      -0.318927       1.555980       0.304016       3.240527           0.000000
           36              H      -0.043923       8.663377      17.322672       0.114613       1.079020 0.80777464E+01  0.79365132E+02                                 1.721053                            1.650156      -1.040283       2.381110                    0.997436       3.522019       9.812230       0.493146       1.264128      -0.712252      -0.029495      -0.006855       0.012340       0.032699       0.002890      -0.003602       0.000724       0.024267      -0.001994      -0.012257      -0.001403       0.013660              1.737675       1.992725       0.095841      -0.332878       1.397949       0.059659       1.822350           0.000000
           37              H       2.344056       8.751918      14.110875       0.120992       1.034957 0.76884762E+01  0.75418564E+02                                 1.741430                            1.662009      -1.215017       2.309000                    0.994710       3.659049      10.549170       0.463458       1.347279      -0.693515       0.004868      -0.006959      -0.034068       0.035111       0.002928       0.000448       0.003799       0.013205       0.030874      -0.012936       0.001916       0.011020              1.770834       1.706570       0.089222      -0.218142       1.413482      -0.012701       2.192449           0.000000
           38              H       4.102555       9.235487      15.557198       0.081073       1.350313 0.95608770E+01  0.97838735E+02                                 2.010628                            1.802128      -0.862714       2.460185                    0.998016       3.605039      10.201650       0.469881       1.273810      -0.711924       0.044613      -0.000910      -0.010155       0.045763       0.004641       0.000450       0.002606       0.030802      -0.002579      -0.016071      -0.000484       0.016555              2.129974       2.800668       0.189689      -0.621526       1.556024      -0.081141       2.033230           0.000001
           39              H      -1.070557       6.989048      16.121707       0.134514       1.062887 0.78750483E+01  0.77076739E+02                                 1.730199                            1.651439      -1.081924       2.386375                    0.996420       3.406598       9.550411       0.481873       1.298683      -0.705693       0.001133      -0.014708       0.035236       0.038200       0.009085      -0.001709      -0.006724       0.012812       0.026301      -0.016598       0.003532       0.013066              1.756626       1.512818       0.026688       0.190902       1.498660      -0.139499       2.258399           0.000001
           40              H       7.423977       6.193316      14.787917       0.108961       1.181349 0.83513161E+01  0.83025721E+02                                 1.862982                            1.699519      -1.056442       2.381717                    0.997321       3.563842      10.100896       0.475029       1.296965      -0.705257      -0.033558      -0.026265       0.025991       0.049915       0.007966      -0.002994      -0.008301      -0.006908       0.037010      -0.015032      -0.002379       0.017411              1.961434       2.503915       0.523550      -0.133683       1.822565      -0.148076       1.557821           0.000001
           41              H      -1.334745       8.137808      11.731083       0.100583       1.252111 0.90120210E+01  0.89787417E+02                                 1.829114                            1.689282      -0.844201       2.480581                    0.999025       3.321703       8.919133       0.517726       1.187444      -0.733259       0.000814       0.011890      -0.046712       0.048208       0.012193      -0.001466      -0.009751       0.005803       0.036304      -0.020088       0.002201       0.017887              1.888563       1.595386      -0.034799       0.284075       1.543718      -0.280663       2.526584           0.000001
           42              H       0.387285       8.922189      13.015064       0.122438       1.055655 0.75577147E+01  0.71947181E+02                                 1.610068                            1.530617      -0.865941       2.472503                    0.999253       3.171852       8.283753       0.553489       1.162449      -0.738294       0.025057       0.016724      -0.014928       0.033621       0.011063      -0.001371      -0.006872       0.005770       0.025085      -0.016507       0.002971       0.013536              1.632685       1.830019       0.395560      -0.123110       1.593952      -0.202664       1.474084           0.000002
           43              C       4.158134       5.679098      13.931930       0.610189      23.598111 0.23762833E+03  0.49080206E+04                                 7.803837                            5.568049      -0.179478       1.994937                    0.999309      23.003130      66.495713       0.606120       0.489259      -1.000414       0.020718       0.008479      -0.017301       0.028292      -0.030581      -0.001617       0.017013      -0.116197      -0.131586      -0.047602      -0.042124       0.089726              9.763803      13.793771       2.339862      -3.926638       5.371268      -0.970307      10.126369           0.000002
           44              C       3.079786       5.293151      14.852485      -0.254104      60.130174 0.66801326E+03  0.17475361E+05                                13.393044                            8.703372      -0.395486       1.822150                    0.999142      33.376639     101.028578       0.550610       0.425227      -1.059249       0.008517       0.001418       0.007474       0.011420      -0.005382       0.012622       0.015895      -0.004412       0.144872      -0.034604      -0.018708       0.053312             18.162005      27.545289       6.392232     -10.386550       9.306528      -2.200415      17.634197           0.000001
           45              C       1.838539       4.760771      14.608971       0.114677      34.754351 0.42417912E+03  0.99135102E+04                                 9.355344                            6.975879      -0.036850       1.981171                    0.999536      27.517084      78.931975       0.609183       0.430209      -1.055328      -0.008166      -0.018994      -0.089934       0.092280       0.010212       0.015280      -0.004311       0.045272       0.034662      -0.032000       0.001827       0.030173             11.114748      14.241145       3.831070       0.172275       6.699159       1.588918      12.403940           0.000001
           46              C       0.064749       3.995688      13.326835      -0.046054      23.053475 0.34386727E+03  0.76601086E+04                                 7.106354                            6.184569       0.065792       2.033760                    0.999252      27.091565      76.993720       0.659178       0.417118      -1.058735       0.083753       0.001827       0.038354       0.092136       0.019747      -0.016248       0.002747       0.029786       0.017505      -0.030510       0.000739       0.029770              7.722809       8.757797       1.296191       2.027408       6.654498       0.682806       7.756133           0.000002
           47              C      -0.403805       3.358875      14.538869      -0.056859      22.322478 0.34009022E+03  0.75364519E+04                                 6.869782                            6.086594       0.171226       2.060387                    0.999633      27.122311      76.262344       0.676624       0.408494      -1.066910       0.025705       0.081087       0.042426       0.095057       0.007022      -0.001009       0.023677       0.015520       0.046515      -0.029800       0.001283       0.028517              7.312568       7.422351       1.616051       1.432614       7.123825       0.646420       7.391528           0.000003
           48              C       1.056925       4.646122      15.841298       0.131942      33.166733 0.38504848E+03  0.88238561E+04                                 9.120564                            6.703215      -0.110927       1.965441                    0.999437      27.155585      78.286676       0.610775       0.437605      -1.046077      -0.083335      -0.026686       0.027429       0.091702       0.012380      -0.013197       0.004998       0.007712      -0.026682      -0.021350       0.001471       0.019879             10.863980      11.087450       2.889878       1.763391       6.414229       2.259072      15.090262           0.000000
           49              C       1.641124       5.105853      16.876230      -0.220368      55.943099 0.58738808E+03  0.14938300E+05                                12.857308                            8.246083      -0.375079       1.840638                    0.998151      32.257506      97.510822       0.554790       0.434112      -1.049671       0.006975       0.007931       0.004886       0.011637       0.009194      -0.023159      -0.021664       0.055515      -0.138396      -0.058387      -0.000807       0.059193             17.447072      10.343368       1.354627      -1.657242       7.710539       1.971574      34.287311           0.000000
           50              C       1.293664       5.159204      18.300416       0.590267      25.030565 0.26186104E+03  0.55285335E+04                                 8.109928                            5.835511      -0.160145       1.995164                    0.999272      23.438379      67.981890       0.594907       0.487661      -1.003569      -0.006340       0.001832       0.029625       0.030351      -0.018488       0.008021      -0.001640      -0.127129      -0.122293      -0.051422      -0.035219       0.086641             10.221756       7.308409       0.356810      -0.999258       4.993028      -0.028003      18.363832           0.000001
           51              C       1.318948       8.285376       3.163832       0.099396      26.554379 0.32719923E+03  0.71691577E+04                                 7.808244                            6.074744       0.253698       2.103938                    0.999789      25.528491      70.989405       0.660960       0.422936      -1.059441      -0.026056      -0.022257      -0.037778       0.051005       0.011172      -0.008176       0.003031       0.059353       0.072325      -0.044058       0.014178       0.029880              9.011415       8.077188      -1.770503       2.202163      13.206332      -0.302046       5.750724           0.000002
           52              C       1.051921       9.615758       3.117712      -0.191364      32.377075 0.42352706E+03  0.98522193E+04                                 8.726091                            6.800593       0.304821       2.070699                    0.999838      29.051665      81.985889       0.642998       0.409490      -1.073012       0.007515       0.003460      -0.009245       0.012406       0.011109       0.006126       0.012757       0.026584       0.001855      -0.022426       0.000103       0.022323             10.107367       8.451093      -2.539649       1.884423      15.896228      -0.132106       5.974780           0.000002
           53              C      -0.117345      10.064138       2.470187       0.101683      37.892645 0.42633677E+03  0.99001314E+04                                 9.905150                            6.914103       0.001196       2.011117                    0.999144      26.268049      73.243737       0.627289       0.420485      -1.069574       0.005566      -0.005263       0.002878       0.008184      -0.004561      -0.000631       0.003485      -0.011725       0.038906      -0.013923      -0.000000       0.013923             13.042018       8.619613      -3.177379       1.441406      23.823599       1.183796       6.682843          -0.000000
           54              C      -0.896408       9.070892       1.811594      -0.205905      33.409737 0.45969374E+03  0.10918689E+05                                 8.967755                            7.129141       0.322222       2.078420                    0.999601      29.558013      84.384905       0.621967       0.414607      -1.069311       0.003290      -0.011830      -0.008401       0.014878      -0.000142       0.013036       0.000936       0.031488       0.012272      -0.017850      -0.004943       0.022792             10.387437       7.740374      -0.813487       1.158532      16.627844       0.601989       6.794094           0.000001
           55              C      -0.498987       7.751861       1.933350       0.107048      24.576895 0.31434003E+03  0.68534308E+04                                 7.480497                            6.016918       0.122302       2.065813                    0.999336      25.668499      72.393520       0.650456       0.431897      -1.048564       0.038613       0.013467       0.009663       0.042020       0.022146      -0.025147       0.010406       0.050134       0.085962      -0.052373       0.005740       0.046633              8.453468       7.388424      -1.394627       1.292429      11.915580      -0.077219       6.056398           0.000001
           56              C       2.339367       2.292980       3.558619       0.075632      29.981494 0.36989645E+03  0.83835876E+04                                 8.591556                            6.532492       0.031133       2.022862                    0.998787      26.792690      76.564823       0.624665       0.432622      -1.050126      -0.016781       0.010972      -0.045309       0.049547       0.025985      -0.016713       0.003328       0.039918       0.030217      -0.040069       0.004677       0.035393             10.110995       6.824582      -2.235005       2.657768      13.850773       1.342620       9.657630           0.000001
           57              C       2.792039       0.948976       3.554930      -0.194287      36.383010 0.46839888E+03  0.11214832E+05                                 9.585685                            7.232644       0.076096       1.990421                    0.999282      30.220673      87.564687       0.610829       0.418803      -1.063097       0.000520       0.002155      -0.008347       0.008637      -0.001023       0.001716      -0.018084       0.010824       0.025805      -0.020826       0.000899       0.019927             11.469409       6.820932      -1.768493       2.188242      17.775976       3.267837       9.811318           0.000002
           58              C       2.460781       0.157784       2.438826       0.104037      36.941449 0.39440469E+03  0.89953769E+04                                 9.718793                            6.635286      -0.095087       1.983306                    0.999247      25.993973      72.178245       0.641535       0.418609      -1.069189       0.006184       0.010162       0.000878       0.011928      -0.000098      -0.001337       0.003147       0.009059      -0.046181      -0.015973       0.003675       0.012298             12.792786       6.786157      -3.670622       1.835603      22.398646       1.263656       9.193555           0.000000
           59              C       1.753023       0.715137       1.414962      -0.185411      33.381077 0.41481509E+03  0.96090693E+04                                 8.940448                            6.746068       0.272176       2.061685                    0.999819      28.954454      81.804405       0.642689       0.411413      -1.070695       0.005391       0.015763      -0.003564       0.017036       0.015219       0.005165       0.012129      -0.000164       0.041650      -0.022909      -0.001050       0.023959             10.556860       6.451245      -3.559632       1.845017      16.592504      -0.232355       8.626831           0.000003
           60              C       1.379436       2.052330       1.475840       0.120274      25.855668 0.29977418E+03  0.64353772E+04                                 7.678901                            5.816849       0.261718       2.116010                    0.999781      24.968143      69.050902       0.674084       0.423265      -1.057703       0.029975       0.012038       0.025806       0.041345       0.019756      -0.011352      -0.018590       0.058461       0.014557      -0.042475       0.001647       0.040827              8.970155       5.529995      -2.455266       1.743490      12.991935       0.186100       8.388534           0.000001
           61              C       5.404576       2.169250       8.463942       0.090805      27.239643 0.34904801E+03  0.78516211E+04                                 8.173512                            6.438292      -0.073463       1.989059                    0.998643      27.069110      78.835939       0.611427       0.445336      -1.035317      -0.029685       0.020306      -0.025700       0.044205      -0.021210      -0.002201       0.018511      -0.114082       0.061119      -0.071057       0.011539       0.059518              9.095203       9.300185       1.111198       1.105878       5.114920      -1.630032      12.870504           0.000003
           62              C       6.475650       2.567683       7.700195      -0.195814      31.913789 0.44867479E+03  0.10696528E+05                                 8.866348                            7.171572      -0.035819       1.957604                    0.999031      30.502790      90.073066       0.597677       0.429861      -1.049392      -0.016646       0.019410      -0.002849       0.025729       0.000461       0.013183       0.019944      -0.000677      -0.101314      -0.043197       0.016328       0.026869              9.770178       9.547066       1.477631      -1.087536       5.745270      -2.449201      14.018199           0.000002
           63              C       6.323790       2.786765       6.375629       0.105986      34.476340 0.40683030E+03  0.93996557E+04                                 9.398499                            6.843722      -0.265753       1.932862                    0.999088      26.448608      75.181046       0.614051       0.431721      -1.055486      -0.012117       0.019576       0.012021       0.025972       0.004796      -0.009119       0.006774      -0.005394      -0.024073      -0.016550       0.006795       0.009755             11.334362      13.976624       3.288784      -2.907301       6.441632      -2.603212      13.584831           0.000000
           64              C       5.058582       2.538170       5.803741      -0.207752      33.698753 0.50456982E+03  0.12369362E+05                                 9.213228                            7.614748      -0.095964       1.932013                    0.998340      31.295973      93.268525       0.579774       0.430944      -1.050261      -0.004244       0.024423       0.010795       0.027037      -0.011117       0.007521      -0.016588      -0.030313       0.058721      -0.028684      -0.004509       0.033192             10.059963      13.675792       2.620419       0.541810       5.982027      -0.357742      10.522071           0.000001
           65              C       4.020047       2.195358       6.681866       0.075251      27.372629 0.35138076E+03  0.79182393E+04                                 8.142375                            6.429788      -0.160949       1.951501                    0.998874      27.507197      80.215608       0.616040       0.441211      -1.037601       0.013860       0.021948       0.029111       0.039003      -0.013223       0.028575       0.019270      -0.001444      -0.185813      -0.074711       0.029999       0.044712              8.991499      10.800467       1.398086       1.682361       4.999599      -0.742621      11.174430           0.000003
           66              C       7.423463       3.276010       5.484590       0.118705      31.881908 0.38102237E+03  0.86525467E+04                                 8.914209                            6.610132      -0.103503       1.989793                    0.999427      25.810750      72.523937       0.627208       0.430032      -1.057468      -0.008975       0.012496      -0.005607       0.016375      -0.013070       0.007352      -0.014493       0.012639      -0.014244      -0.019543      -0.004558       0.024101             10.672963      12.864768       4.013372      -4.894291       7.294572      -0.728527      11.859550           0.000001
           67              C       8.368750       4.117147       6.001134      -0.177554      31.990864 0.43201783E+03  0.10169844E+05                                 8.858025                            6.990438       0.061204       2.000024                    0.999195      29.484928      85.617461       0.613416       0.424168      -1.056274      -0.000107       0.015669      -0.005996       0.016777      -0.017222       0.014329       0.004644       0.008905       0.046087      -0.029102       0.005327       0.023776             10.192559      12.846988       3.879051      -3.770810       7.585679      -0.397302      10.145011           0.000002
           68              C      -0.805410       4.602987       5.189422       0.093415      26.800817 0.33321648E+03  0.73753931E+04                                 7.990766                            6.213370       0.043185       2.035180                    0.999399      26.142233      74.410011       0.636925       0.434469      -1.046481      -0.007246      -0.026175      -0.033617       0.043217      -0.027424       0.031333       0.008886      -0.016465      -0.052063      -0.049872       0.009409       0.040462              9.297928      12.004802       3.079249      -3.220685       6.518788      -0.064581       9.370194           0.000003
           69              C       8.543031       3.473524       3.398122       0.079800      25.667394 0.32123982E+03  0.70102235E+04                                 7.566881                            5.980758       0.231984       2.085045                    0.999830      25.939341      72.117771       0.672186       0.417556      -1.062245       0.013165       0.031926       0.027829       0.044351      -0.026175       0.024637       0.001577      -0.009049       0.061315      -0.043338       0.006846       0.036492              8.488469       9.742370       2.487495      -2.946108       6.252606       0.466432       9.470432           0.000004
           70              C       7.517789       2.979739       4.178472      -0.183680      31.496496 0.41039993E+03  0.95044463E+04                                 8.627717                            6.744413       0.232871       2.049722                    0.999812      29.081628      82.807780       0.636318       0.415635      -1.065375      -0.002322       0.024534      -0.007147       0.025659       0.005212       0.023540       0.008768       0.012824      -0.044548      -0.028979      -0.000835       0.029814              9.759060      11.212721       2.935424      -3.942440       6.623661       0.120141      11.440797           0.000004
           71              C       3.105648       5.672287       4.707930       0.610189      23.598114 0.23762836E+03  0.49080214E+04                                 7.803837                            5.568049      -0.179478       1.994937                    0.999309      23.003133      66.495726       0.606120       0.489259      -1.000414      -0.020718      -0.008479      -0.017301       0.028292      -0.030581       0.001617      -0.017013      -0.116197      -0.131586      -0.047602      -0.042124       0.089726              9.763804      13.793773       2.339862       3.926639       5.371269       0.970307      10.126371           0.000002
           72              C       4.183996       6.058234       5.628485      -0.254104      60.130180 0.66801331E+03  0.17475363E+05                                13.393045                            8.703373      -0.395486       1.822150                    0.999142      33.376641     101.028589       0.550609       0.425227      -1.059249      -0.008517      -0.001418       0.007474       0.011420      -0.005382      -0.012622      -0.015895      -0.004412       0.144872      -0.034604      -0.018708       0.053312             18.162007      27.545293       6.392233      10.386552       9.306529       2.200416      17.634198           0.000001
           73              C       5.425243       6.590614       5.384971       0.114677      34.754349 0.42417909E+03  0.99135094E+04                                 9.355344                            6.975879      -0.036850       1.981171                    0.999536      27.517083      78.931973       0.609183       0.430209      -1.055328       0.008166       0.018994      -0.089934       0.092280       0.010212      -0.015280       0.004311       0.045272       0.034662      -0.032000       0.001827       0.030173             11.114748      14.241145       3.831071      -0.172275       6.699159      -1.588918      12.403939           0.000001
           74              C       7.199033       7.355697       4.102835      -0.046055      23.053487 0.34386755E+03  0.76601162E+04                                 7.106356                            6.184572       0.065792       2.033760                    0.999252      27.091569      76.993733       0.659178       0.417118      -1.058735      -0.083753      -0.001827       0.038354       0.092136       0.019747       0.016248      -0.002747       0.029786       0.017505      -0.030510       0.000739       0.029770              7.722812       8.757801       1.296192      -2.027408       6.654502      -0.682806       7.756133           0.000002
           75              C       7.667587       7.992510       5.314869      -0.056859      22.322479 0.34009025E+03  0.75364527E+04                                 6.869782                            6.086594       0.171226       2.060387                    0.999633      27.122312      76.262350       0.676624       0.408494      -1.066910      -0.025705      -0.081087       0.042426       0.095057       0.007022       0.001009      -0.023677       0.015520       0.046515      -0.029800       0.001283       0.028517              7.312569       7.422352       1.616052      -1.432614       7.123826      -0.646420       7.391528           0.000002
           76              C       6.206857       6.705263       6.617298       0.131942      33.166735 0.38504852E+03  0.88238571E+04                                 9.120564                            6.703215      -0.110927       1.965441                    0.999437      27.155586      78.286677       0.610775       0.437605      -1.046077       0.083335       0.026686       0.027429       0.091702       0.012380       0.013197      -0.004999       0.007712      -0.026682      -0.021350       0.001471       0.019879             10.863980      11.087450       2.889878      -1.763391       6.414229      -2.259072      15.090262           0.000000
           77              C       5.622658       6.245532       7.652230      -0.220368      55.943090 0.58738800E+03  0.14938297E+05                                12.857306                            8.246082      -0.375079       1.840638                    0.998151      32.257504      97.510811       0.554790       0.434112      -1.049671      -0.006975      -0.007931       0.004886       0.011637       0.009194       0.023159       0.021664       0.055515      -0.138396      -0.058387      -0.000807       0.059193             17.447070      10.343366       1.354626       1.657242       7.710538      -1.971574      34.287305           0.000000
           78              C       5.970118       6.192181       9.076416       0.590267      25.030567 0.26186107E+03  0.55285342E+04                                 8.109928                            5.835511      -0.160144       1.995164                    0.999272      23.438379      67.981886       0.594907       0.487661      -1.003569       0.006340      -0.001832       0.029625       0.030351      -0.018488      -0.008021       0.001640      -0.127129      -0.122293      -0.051422      -0.035219       0.086641             10.221756       7.308409       0.356810       0.999258       4.993028       0.028003      18.363832           0.000001
           79              C       5.944834       3.066009      12.387832       0.099396      26.554380 0.32719925E+03  0.71691583E+04                                 7.808244                            6.074744       0.253698       2.103938                    0.999789      25.528492      70.989408       0.660960       0.422936      -1.059441       0.026056       0.022257      -0.037778       0.051005       0.011172       0.008176      -0.003031       0.059353       0.072325      -0.044058       0.014178       0.029880              9.011415       8.077188      -1.770503      -2.202163      13.206333       0.302046       5.750724           0.000002
           80              C       6.211861       1.735627      12.341712      -0.191364      32.377074 0.42352705E+03  0.98522191E+04                                 8.726091                            6.800593       0.304821       2.070699                    0.999838      29.051665      81.985887       0.642998       0.409490      -1.073012      -0.007515      -0.003460      -0.009245       0.012406       0.011109      -0.006126      -0.012757       0.026584       0.001855      -0.022426       0.000103       0.022323             10.107366       8.451093      -2.539648      -1.884423      15.896227       0.132106       5.974780           0.000002
           81              C       7.381127       1.287247      11.694187       0.101683      37.892643 0.42633674E+03  0.99001305E+04                                 9.905149                            6.914103       0.001196       2.011117                    0.999144      26.268048      73.243735       0.627289       0.420485      -1.069574      -0.005566       0.005263       0.002878       0.008184      -0.004561       0.000631      -0.003485      -0.011725       0.038906      -0.013923      -0.000000       0.013923             13.042018       8.619613      -3.177379      -1.441406      23.823599      -1.183796       6.682843          -0.000000
           82              C       8.160190       2.280493      11.035594      -0.205905      33.409745 0.45969388E+03  0.10918693E+05                                 8.967756                            7.129143       0.322221       2.078420                    0.999601      29.558017      84.384921       0.621967       0.414607      -1.069311      -0.003290       0.011830      -0.008401       0.014878      -0.000142      -0.013036      -0.000936       0.031488       0.012272      -0.017850      -0.004943       0.022792             10.387439       7.740375      -0.813487      -1.158532      16.627848      -0.601989       6.794095           0.000001
           83              C       7.762769       3.599524      11.157350       0.107048      24.576899 0.31434009E+03  0.68534324E+04                                 7.480498                            6.016919       0.122302       2.065813                    0.999336      25.668501      72.393528       0.650456       0.431897      -1.048564      -0.038613      -0.013467       0.009663       0.042020       0.022146       0.025147      -0.010406       0.050134       0.085962      -0.052373       0.005740       0.046633              8.453469       7.388425      -1.394627      -1.292429      11.915582       0.077220       6.056399           0.000001
           84              C       4.924415       9.058405      12.782619       0.075632      29.981496 0.36989647E+03  0.83835882E+04                                 8.591556                            6.532492       0.031133       2.022862                    0.998787      26.792691      76.564824       0.624665       0.432622      -1.050126       0.016781      -0.010972      -0.045309       0.049547       0.025985       0.016713      -0.003328       0.039918       0.030217      -0.040069       0.004677       0.035393             10.110995       6.824581      -2.235005      -2.657768      13.850772      -1.342620       9.657630           0.000001
           85              C       4.471743      10.402409      12.778930      -0.194287      36.383010 0.46839888E+03  0.11214832E+05                                 9.585685                            7.232644       0.076096       1.990421                    0.999282      30.220673      87.564688       0.610829       0.418803      -1.063097      -0.000520      -0.002155      -0.008347       0.008637      -0.001023      -0.001716       0.018084       0.010824       0.025805      -0.020826       0.000899       0.019927             11.469409       6.820932      -1.768493      -2.188242      17.775975      -3.267837       9.811319           0.000002
           86              C       4.803001      11.193601      11.662826       0.104037      36.941451 0.39440472E+03  0.89953775E+04                                 9.718793                            6.635286      -0.095087       1.983306                    0.999247      25.993974      72.178248       0.641535       0.418609      -1.069189      -0.006184      -0.010162       0.000878       0.011928      -0.000098       0.001337      -0.003147       0.009059      -0.046181      -0.015973       0.003675       0.012298             12.792787       6.786157      -3.670622      -1.835603      22.398647      -1.263656       9.193555           0.000000
           87              C       5.510759      10.636248      10.638962      -0.185411      33.381084 0.41481518E+03  0.96090722E+04                                 8.940450                            6.746069       0.272176       2.061685                    0.999819      28.954457      81.804421       0.642689       0.411413      -1.070694      -0.005391      -0.015763      -0.003564       0.017036       0.015219      -0.005165      -0.012129      -0.000164       0.041650      -0.022909      -0.001050       0.023959             10.556863       6.451247      -3.559633      -1.845018      16.592508       0.232356       8.626833           0.000003
           88              C       5.884346       9.299055      10.699840       0.120274      25.855668 0.29977416E+03  0.64353768E+04                                 7.678901                            5.816849       0.261717       2.116009                    0.999781      24.968143      69.050902       0.674084       0.423265      -1.057703      -0.029975      -0.012038       0.025806       0.041345       0.019756       0.011352       0.018590       0.058461       0.014557      -0.042475       0.001647       0.040828              8.970155       5.529995      -2.455266      -1.743491      12.991935      -0.186100       8.388534           0.000002
           89              C       1.859206       9.182135      17.687942       0.090804      27.239647 0.34904809E+03  0.78516232E+04                                 8.173513                            6.438293      -0.073464       1.989059                    0.998643      27.069113      78.835950       0.611427       0.445336      -1.035317       0.029685      -0.020306      -0.025700       0.044205      -0.021211       0.002201      -0.018511      -0.114082       0.061119      -0.071057       0.011539       0.059518              9.095204       9.300187       1.111198      -1.105878       5.114921       1.630032      12.870506           0.000004
           90              C       0.788132       8.783702      16.924195      -0.195814      31.913785 0.44867474E+03  0.10696527E+05                                 8.866348                            7.171572      -0.035819       1.957604                    0.999031      30.502788      90.073061       0.597677       0.429861      -1.049392       0.016646      -0.019410      -0.002849       0.025729       0.000461      -0.013183      -0.019944      -0.000677      -0.101314      -0.043197       0.016328       0.026869              9.770178       9.547065       1.477630       1.087536       5.745270       2.449201      14.018198           0.000002
           91              C       0.939992       8.564620      15.599629       0.105987      34.476341 0.40683031E+03  0.93996561E+04                                 9.398500                            6.843722      -0.265753       1.932862                    0.999088      26.448608      75.181050       0.614051       0.431721      -1.055485       0.012117      -0.019576       0.012021       0.025972       0.004796       0.009119      -0.006774      -0.005394      -0.024073      -0.016550       0.006795       0.009755             11.334363      13.976624       3.288785       2.907301       6.441632       2.603212      13.584831           0.000000
           92              C       2.205200       8.813215      15.027741      -0.207752      33.698751 0.50456976E+03  0.12369360E+05                                 9.213228                            7.614748      -0.095964       1.932013                    0.998340      31.295972      93.268523       0.579774       0.430944      -1.050261       0.004244      -0.024423       0.010795       0.027037      -0.011117      -0.007521       0.016588      -0.030313       0.058721      -0.028684      -0.004509       0.033192             10.059963      13.675792       2.620419      -0.541810       5.982027       0.357742      10.522070           0.000001
           93              C       3.243735       9.156027      15.905866       0.075251      27.372635 0.35138086E+03  0.79182422E+04                                 8.142377                            6.429789      -0.160950       1.951500                    0.998874      27.507201      80.215628       0.616040       0.441211      -1.037601      -0.013860      -0.021948       0.029111       0.039003      -0.013223      -0.028575      -0.019270      -0.001444      -0.185813      -0.074711       0.029999       0.044712              8.991501      10.800469       1.398087      -1.682362       4.999600       0.742621      11.174433           0.000003
           94              C      -0.159681       8.075375      14.708590       0.118705      31.881909 0.38102239E+03  0.86525474E+04                                 8.914209                            6.610132      -0.103503       1.989793                    0.999427      25.810751      72.523939       0.627208       0.430032      -1.057468       0.008975      -0.012496      -0.005607       0.016375      -0.013070      -0.007352       0.014493       0.012639      -0.014244      -0.019543      -0.004558       0.024101             10.672963      12.864768       4.013372       4.894291       7.294572       0.728527      11.859550           0.000001
           95              C      -1.104968       7.234238      15.225134      -0.177554      31.990866 0.43201787E+03  0.10169845E+05                                 8.858026                            6.990438       0.061204       2.000024                    0.999195      29.484929      85.617466       0.613416       0.424168      -1.056274       0.000107      -0.015669      -0.005996       0.016777      -0.017222      -0.014329      -0.004644       0.008905       0.046087      -0.029102       0.005327       0.023776             10.192560      12.846988       3.879052       3.770811       7.585679       0.397303      10.145011           0.000002
           96              C       8.069192       6.748398      14.413422       0.093415      26.800817 0.33321647E+03  0.73753929E+04                                 7.990765                            6.213370       0.043185       2.035180                    0.999399      26.142233      74.410009       0.636925       0.434469      -1.046481       0.007246       0.026175      -0.033617       0.043217      -0.027424      -0.031333      -0.008886      -0.016465      -0.052063      -0.049872       0.009409       0.040462              9.297928      12.004802       3.079249       3.220685       6.518787       0.064581       9.370194           0.000003
           97              C      -1.279249       7.877861      12.622122       0.079800      25.667391 0.32123978E+03  0.70102225E+04                                 7.566880                            5.980758       0.231985       2.085045                    0.999830      25.939339      72.117761       0.672186       0.417556      -1.062245      -0.013165      -0.031926       0.027829       0.044351      -0.026175      -0.024637      -0.001577      -0.009049       0.061314      -0.043338       0.006846       0.036492              8.488468       9.742369       2.487495       2.946107       6.252606      -0.466431       9.470430           0.000004
           98              C      -0.254007       8.371646      13.402472      -0.183680      31.496494 0.41039993E+03  0.95044460E+04                                 8.627716                            6.744412       0.232871       2.049722                    0.999812      29.081628      82.807776       0.636318       0.415635      -1.065375       0.002322      -0.024534      -0.007147       0.025659       0.005212      -0.023540      -0.008768       0.012823      -0.044548      -0.028979      -0.000835       0.029814              9.759058      11.212720       2.935424       3.942439       6.623660      -0.120141      11.440796           0.000004
           99              S       3.274580       5.647655      16.541953       0.121558     112.251869 0.29210901E+04  0.10522545E+06                                16.335438                           14.998389       0.830839       1.936075                    0.999743      67.961206     205.731465       0.588782       0.288786      -1.225363      -0.051896      -0.012909      -0.033378       0.063039       0.185729      -0.184287       0.068454       0.431970       0.751207      -0.435426       0.060800       0.374626             17.548545      17.999789       2.174918      -4.631733      11.357555      -0.475650      23.288291           0.000006
          100              S       3.989202       5.703730       7.317953       0.121558     112.251925 0.29210919E+04  0.10522554E+06                                16.335445                           14.998395       0.830838       1.936075                    0.999743      67.961218     205.731530       0.588782       0.288786      -1.225363       0.051897       0.012909      -0.033378       0.063040       0.185730       0.184288      -0.068454       0.431969       0.751208      -0.435427       0.060800       0.374626             17.548553      17.999797       2.174919       4.631736      11.357559       0.475651      23.288302           0.000006
          101              N       0.520253       7.309157       2.590099      -0.194572      33.498031 0.49823678E+03  0.11895357E+05                                 8.720094                            7.274482       0.063120       2.067078                    0.997246      26.903555      73.329788       0.644117       0.398290      -1.096391      -0.012225       0.138861      -0.024989       0.141621       0.026789       0.020064       0.026712       0.123210       0.081585      -0.085286       0.015654       0.069631              9.812565       9.449440      -1.436855       2.312171      12.766558      -0.226092       7.221699          -0.000000
          102              N       1.677559       2.821954       2.477566      -0.192663      34.614765 0.48822653E+03  0.11601183E+05                                 8.917433                            7.189297      -0.014309       2.037893                    0.997640      26.945546      73.348949       0.649296       0.396993      -1.096925       0.065002      -0.133056      -0.011572       0.148537       0.037550       0.017072      -0.009819       0.092997       0.177358      -0.090830       0.025573       0.065258             10.186084       6.846754      -1.917575       2.524885      12.650873       0.900964      11.060624           0.000000
          103              N       4.184698       1.981952       7.954778      -0.279558      35.562418 0.52148168E+03  0.12636649E+05                                 8.987966                            7.377087       0.049000       1.996923                    0.999594      29.625113      82.272997       0.645879       0.391347      -1.097425       0.215505       0.093814      -0.164032       0.286618      -0.092739       0.212452       0.069807      -0.138289       0.058503      -0.286679       0.098206       0.188473              9.649621      10.347276       0.894870       3.282531       5.576507      -0.811401      13.025081           0.000005
          104              N      -0.720681       4.312391       3.888838      -0.242643      35.067952 0.53878745E+03  0.13111558E+05                                 8.922866                            7.514117       0.103716       2.050175                    0.998790      28.145819      77.335354       0.640471       0.392979      -1.100584      -0.115761      -0.065819       0.098752       0.165785      -0.015499       0.066960       0.046637      -0.025460       0.064015      -0.089912       0.008360       0.081552              9.953072      11.321528       2.625611      -2.504708       7.968889       0.970061      10.568798          -0.000000
          105              N       6.743529       4.042228      11.814099      -0.194572      33.498030 0.49823677E+03  0.11895356E+05                                 8.720093                            7.274482       0.063120       2.067078                    0.997246      26.903555      73.329787       0.644117       0.398290      -1.096391       0.012225      -0.138861      -0.024989       0.141621       0.026789      -0.020064      -0.026712       0.123210       0.081585      -0.085286       0.015654       0.069631              9.812565       9.449439      -1.436855      -2.312171      12.766558       0.226092       7.221699          -0.000001
          106              N       5.586223       8.529431      11.701566      -0.192663      34.614765 0.48822652E+03  0.11601183E+05                                 8.917433                            7.189297      -0.014309       2.037893                    0.997640      26.945546      73.348947       0.649296       0.396993      -1.096925      -0.065002       0.133056      -0.011572       0.148537       0.037550      -0.017072       0.009819       0.092997       0.177358      -0.090830       0.025573       0.065258             10.186083       6.846753      -1.917574      -2.524885      12.650873      -0.900964      11.060624           0.000000
          107              N       3.079084       9.369433      17.178778      -0.279558      35.562411 0.52148154E+03  0.12636645E+05                                 8.987965                            7.377085       0.049001       1.996923                    0.999594      29.625110      82.272984       0.645879       0.391347      -1.097425      -0.215505      -0.093814      -0.164032       0.286618      -0.092739      -0.212452      -0.069807      -0.138288       0.058504      -0.286679       0.098206       0.188473              9.649620      10.347275       0.894869      -3.282531       5.576506       0.811401      13.025079           0.000005
          108              N       7.984463       7.038994      13.112838      -0.242643      35.067954 0.53878748E+03  0.13111559E+05                                 8.922866                            7.514117       0.103716       2.050175                    0.998790      28.145820      77.335356       0.640471       0.392979      -1.100584       0.115761       0.065819       0.098752       0.165785      -0.015499      -0.066960      -0.046637      -0.025460       0.064015      -0.089912       0.008360       0.081552              9.953072      11.321528       2.625611       2.504708       7.968889      -0.970061      10.568798          -0.000000
          109              O       5.273735       5.975369      14.369147      -0.616941      41.045908 0.58854150E+03  0.14505224E+05                                 9.600290                            7.561005       0.392050       2.155301                    0.996274      28.921296      77.555383       0.682253       0.364261      -1.132249      -0.023113      -0.005997      -0.017291       0.029482       0.005357       0.016856       0.016050       0.052563      -0.195384      -0.070408       0.008289       0.062119             11.604248      19.920111       3.079832      -0.309539       7.243736       0.062118       7.648896           0.000002
          110              O       3.932655       5.697260      12.729120      -0.547464      32.041732 0.50757515E+03  0.12078074E+05                                 8.091843                            7.033192       0.242711       2.133114                    0.995325      27.573638      73.103648       0.704325       0.365457      -1.129190       0.024674       0.001032       0.009343       0.026404      -0.018557      -0.029947      -0.009547      -0.063891       0.175575      -0.073666       0.007650       0.066016              8.983720       8.123719       0.342487      -2.398853       5.965317      -0.467974      12.862124           0.000003
          111              O       2.183545       5.355583       0.699179      -0.544155      37.137801 0.55572925E+03  0.13553027E+05                                 9.072820                            7.425925       0.100451       2.078901                    0.996256      28.163648      76.067514       0.674938       0.372108      -1.121951      -0.022496      -0.004946       0.012357       0.026139       0.003887       0.054430       0.002616      -0.035492       0.106444      -0.065050      -0.000186       0.065237             10.779622       7.654273       0.222827       2.674060       6.462782       0.051090      18.221810           0.000002
          112              O       0.094888       4.917420       0.221376      -0.629308      32.406355 0.54700318E+03  0.13212567E+05                                 8.000448                            7.180523       0.657245       2.227180                    0.997520      29.144251      76.903934       0.717390       0.353471      -1.142905       0.034863       0.002478      -0.009332       0.036176      -0.005754      -0.059087      -0.013416       0.009599      -0.170832      -0.088074       0.025557       0.062517              8.672192       9.386956       0.249989      -2.731505       6.269287      -0.712832      10.360334           0.000002
          113              O       1.451024       4.307851      13.393248      -0.152754      22.041003 0.29201554E+03  0.60201648E+04                                 6.232090                            5.229542       0.360063       2.247184                    0.999322      21.896939      53.120447       0.845962       0.351199      -1.146461      -0.123981       0.030399       0.131722       0.183429       0.086342       0.094767       0.061435       0.204885      -0.002188      -0.140266      -0.056156       0.196422              6.888405       9.401965       2.046992       2.002469       4.637903       1.503670       6.625346           0.000002
          114              O      -0.216035       4.165958      15.732454      -0.181058      22.952002 0.32170741E+03  0.68026320E+04                                 6.440101                            5.539638       0.262788       2.207585                    0.998988      22.505345      55.501292       0.809762       0.357712      -1.139894       0.134818      -0.033860      -0.126455       0.187918       0.092064       0.087777       0.131666       0.065831       0.038760      -0.149508      -0.059264       0.208772              6.996450       7.701474       2.161733       2.125753       5.932466       2.169189       7.355410           0.000001
          115              O       1.990047       5.376016       5.145147      -0.616941      41.045927 0.58854181E+03  0.14505234E+05                                 9.600294                            7.561007       0.392049       2.155301                    0.996274      28.921300      77.555405       0.682253       0.364262      -1.132249       0.023113       0.005997      -0.017291       0.029482       0.005357      -0.016856      -0.016050       0.052563      -0.195384      -0.070408       0.008289       0.062119             11.604253      19.920120       3.079834       0.309540       7.243739      -0.062118       7.648899           0.000002
          116              O       3.331127       5.654125       3.505120      -0.547464      32.041730 0.50757511E+03  0.12078073E+05                                 8.091842                            7.033192       0.242712       2.133114                    0.995325      27.573637      73.103645       0.704325       0.365457      -1.129190      -0.024674      -0.001032       0.009343       0.026404      -0.018557       0.029947       0.009547      -0.063891       0.175575      -0.073666       0.007650       0.066016              8.983720       8.123719       0.342487       2.398853       5.965317       0.467974      12.862124           0.000003
          117              O       5.080237       5.995802       9.923179      -0.544155      37.137790 0.55572905E+03  0.13553021E+05                                 9.072818                            7.425923       0.100452       2.078902                    0.996256      28.163644      76.067497       0.674938       0.372108      -1.121951       0.022496       0.004946       0.012357       0.026139       0.003886      -0.054430      -0.002616      -0.035492       0.106444      -0.065050      -0.000186       0.065237             10.779619       7.654271       0.222827      -2.674059       6.462781      -0.051090      18.221805           0.000002
          118              O       7.168894       6.433965       9.445376      -0.629308      32.406344 0.54700296E+03  0.13212561E+05                                 8.000446                            7.180522       0.657246       2.227180                    0.997520      29.144248      76.903920       0.717390       0.353471      -1.142905      -0.034863      -0.002478      -0.009332       0.036176      -0.005754       0.059087       0.013416       0.009599      -0.170832      -0.088074       0.025557       0.062517              8.672190       9.386954       0.249989       2.731505       6.269285       0.712832      10.360331           0.000002
          119              O       5.812758       7.043534       4.169248      -0.152754      22.041001 0.29201551E+03  0.60201641E+04                                 6.232090                            5.229542       0.360063       2.247184                    0.999322      21.896938      53.120445       0.845962       0.351199      -1.146461       0.123981      -0.030399       0.131722       0.183429       0.086342      -0.094767      -0.061435       0.204885      -0.002188      -0.140266      -0.056156       0.196422              6.888404       9.401965       2.046992      -2.002468       4.637903      -1.503670       6.625345           0.000002
          120              O       7.479817       7.185427       6.508454      -0.181058      22.951994 0.32170728E+03  0.68026286E+04                                 6.440099                            5.539637       0.262788       2.207585                    0.998988      22.505342      55.501280       0.809762       0.357712      -1.139894      -0.134818       0.033859      -0.126455       0.187918       0.092064      -0.087777      -0.131667       0.065831       0.038760      -0.149508      -0.059264       0.208772              6.996448       7.701472       2.161732      -2.125753       5.932465      -2.169188       7.355407           0.000001

******************************************************
Auxiliary information for the entire system
The total spin magnetic moment of the unit cell is   0.000163
The total net atomic charge of the unit cell is   0.000000
Accuracy of reproducing the electrostatic potential in the unit cell:
  The inner radius (bohr) =    5.0000
  The outer radius (bohr) =   12.0000
  Valid grid points have density less than (e/(bohr^3)) =    0.0001
  The number of valid grid points were=       102862
  The rms potential error without charges in kcal/mol is=     10.23179
  The rms potential error with partial charges in kcal/mol is=      1.68084
  The RRMSE value at monopole order=      0.16428
  The rms potential error with partial charges and cloud penetration in kcal/mol is=      1.67481
  The RRMSE value at monopole order with cloud penetration is=      0.16369
  The rms potential error with partial charges and atomic dipoles in kcal/mol is=      0.63209
  The RRMSE value at dipole order=      0.06178
  The rms potential error with partial charges, atomic dipoles and cloud penetration in kcal/mol is=      0.62726
  The RRMSE value at dipole order with cloud penetration=      0.06130

******************************************************
The electron densities and ab initio electrostatic potential were computed in VASP using the PBE functional and
projector augmented wave method. See the main text of the journal article for a description of computational details.
The atomic charges, dipoles, and quadrupoles were computed with the DDEC6 method as described in
(a) T. A. Manz and N. Gabaldon Limas, RSC Adv. 6 (2016) 47771-47801 DOI: 10.1039/c6ra04656h
(b) N. Gabaldon Limas and T. A. Manz, RSC Adv. 8 (2018) 2678-2707 DOI: 10.1039/c7ra11829e.
For each atom in the material, the electron cloud parameters were fit to the spherically averaged atom-in-material
electron density using radial positions for which this density was between 10^-4 and 10^-2 electrons per cubic bohr.
The polarizabilities, dispersion coefficients, and quantum Drude oscillator (QDO) parameters were fit using the MCLF method.
The magnetic structure of the system was optimized in VASP from the default ferromagnetic initial guess using spin polarization.
The atomic spin moments (ASMs) were computed on this optimized magnetic structure using the DDEC6 partition as inputs
to the method of T. A. Manz and D. S. Sholl, J. Chem. Theory Comput. 7 (2011) 4146-4164 DOI: 10.1021/ct200539n.
The RMSE and RRMSE were computed using a uniform grid with Ewald summation.
